# Supplementary material for: Thermocouple Sensor Response in Hot Airstream
Source: Sensors (Basel). 2025 Jul 26;25(15):4634. doi: 10.3390/s25154634 (PMC12349096; doi:10.3390/s25154634)
Supplement: Supplementary file 1 [file sensors-25-04634-s001.zip]

Archive with 104 entries (104 files):
- DP.csv
- DPref.csv
- report-file-rt_0.out
- report-file-rt_1.out
- report-file-rt_2.out
- report-file-rt_3.out
- report-file-rt_4.out
- report-file-rt_5.out
- report-file-rt_6.out
- report-file-rt_7.out
- report-file-rt_8.out
- report-file-rt_9.out
- report-file-rt_10.out
- report-file-rt_11.out
- report-file-rt_12.out
- report-file-rt_13.out
- report-file-rt_14.out
- report-file-rt_15.out
- report-file-rt_44.out
- report-file-rt_45.out
- report-file-rt_46.out
- report-file-rt_47.out
- report-file-rt_50.out
- report-file-rt_51.out
- report-file-rt_52.out
- report-file-rt_53.out
- report-file-rt_54.out
- report-file-rt_55.out
- report-file-rt_56.out
- report-file-rt_57.out
- report-file-t_11R0.out
- report-file-t_11R1.out
- report-file-t_11R2.out
- report-file-t_11R4.out
- report-file-t_11R14.out
- report-file-t_11R15.out
- report-file-t_11R16.out
- report-file-t_11R17.out
- report-file-t_11R18.out
- report-file-t_11R27.out
- report-file-t_11R30.out
- report-file-t_11R32.out
- report-file-t_11R36.out
- report-file-t_11R37.out
- report-file-t_11R48.out
- report-file-t_11R52.out
- report-file-t_11R53.out
- report-file-t_11R55.out
- report-file-t_11R57.out
- report-file-t_11R59.out
- report-file-t_11R60.out
- report-file-t_11R63.out
- report-file-t_11R64.out
- report-file-t_11R65.out
- report-file-t_11R69.out
- report-file-t_11R71.out
- report-file-t_11R73.out
- report-file-t_11R74.out
- report-file-t_11R75.out
- report-file-t_11R76.out
- report-file-t_11R78.out
- report-file-t_11R80.out
- report-file-t_11R86.out
- report-file-t_11R87.out
- report-file-t_11R88.out
- report-file-t_11R89.out
- report-file-tc_11bR0.out
- report-file-tc_11bR1.out
- report-file-tc_11bR2.out
- report-file-tc_11bR3.out
- report-file-tc_11bR4.out
- report-file-tc_11bR14.out
- report-file-tc_11bR15.out
- report-file-tc_11bR16.out
- report-file-tc_11bR17.out
- report-file-tc_11bR18.out
- report-file-tc_11bR27.out
- report-file-tc_11bR30.out
- report-file-tc_11bR32.out
- report-file-tc_11bR36.out
- report-file-tc_11bR37.out
- report-file-tc_11bR48.out
- report-file-tc_11bR52.out
- report-file-tc_11bR53.out
- report-file-tc_11bR55.out
- report-file-tc_11bR59.out
- report-file-tc_11bR60.out
- report-file-tc_11bR64.out
- report-file-tc_11bR65.out
- report-file-tc_11bR69.out
- report-file-tc_11bR71.out
- report-file-tc_11bR72.out
- report-file-tc_11bR73.out
- report-file-tc_11bR74.out
- report-file-tc_11bR75.out
- report-file-tc_11bR76.out
- report-file-tc_11bR78.out
- report-file-tc_11bR80.out
- report-file-tc_11bR86.out
- report-file-tc_11bR87.out
- report-file-tc_11bR88.out
- report-file-tc_11bR89.out
- description.pdf
- Fluent_settings.set
