# Supplementary material for: Thermocouple Sensor Response in Hot Airstream
Source: Sensors (Basel). 2025 Jul 26;25(15):4634. doi: 10.3390/s25154634 (PMC12349096; doi:10.3390/s25154634)
Supplement: Supplementary file 1 [file sensors-25-04634-s001.zip › DP.csv]

#
# 05/22/2025 20:43:10
# The parameters defined in the project are:
#	P1 - RdrutC [mm]	P2 - RdrutA [mm]	P3 - position [mm]	P4 - Rfire [mm]	P6 - vw [m s^-1]	P7 - vw [m s^-1]	P8 - T1 [K]	P9 - vw [m s^-1]	P10 - T1 [K]
#
# The following header line defines the name of the columns by reference to the parameters.
Name	P1	P2	P3	P4	P6	P7	P8	P9	P10
DP 0	0.15	0.15	0	3	10	10	1100	10	1100
DP 1	0.15	0.15	0	3	20	20	1100	20	1100
DP 2	0.15	0.15	0	3	50	50	1100	50	1100
DP 3	0.15	0.15	0	3	75	75	1100	75	1100
DP 4	0.15	0.15	0	3	5	5	1100	5	1100
DP 14	0.2	0.2	0	3	10	10	1100	10	1100
DP 15	0.2	0.2	0	3	5	5	1100	5	1100
DP 16	0.2	0.2	0	3	20	20	1100	20	1100
DP 17	0.2	0.2	0	3	50	50	1100	50	1100
DP 18	0.2	0.2	0	3	0.5	0.5	1100	0.5	1100
DP 27	0.15	0.15	0	4	75	75	1100	75	1100
DP 30	0.2	0.2	0	4	5	5	1100	5	1100
DP 32	0.15	0.15	0	4	5	5	1100	5	1100
DP 36	0.2	0.2	0	4	0.5	0.5	1100	0.5	1100
DP 37	0.15	0.15	0	4	10	10	1100	10	1100
DP 48	0.15	0.15	0	3	0.5	0.5	1100	0.5	1100
DP 52	0.15	0.15	0	4	7	7	1100	7	1100
DP 53	0.15	0.15	0	4	0.5	0.5	1100	0.5	1100
DP 55	0.15	0.15	0	4	2	2	1100	2	1100
DP 57	0.15	0.15	0	3	2	2	1100	2	1100
DP 58	0.1	0.1	0	3	0.5	0.5	1100	0.5	1100
DP 59	0.2	0.2	0	4	50	50	1100	50	1100
DP 60	0.15	0.15	0	4	50	50	1100	50	1100
DP 63	0.2	0.2	0	4	20	20	1100	20	1100
DP 64	0.2	0.2	0	4	75	75	1100	75	1100
DP 65	0.2	0.2	0	3	75	75	1100	75	1100
DP 69	0.15	0.15	0	3	75	75	1100	75	1100
DP 71	0.2	0.2	0	4	150	150	1100	150	1100
DP 72	0.15	0.15	0	4	150	150	1100	150	1100
DP 73	0.15	0.15	0	4	250	250	1100	250	1100
DP 74	0.2	0.2	0	4	250	250	1100	250	1100
DP 75	0.2	0.2	0	3	150	150	1100	150	1100
DP 76	0.15	0.15	0	3	150	150	1100	150	1100
DP 78	0.2	0.2	0	4	2	2	1100	2	1100
DP 80	0.2	0.2	0	3	2	2	1100	2	1100
DP 86	0.2	0.2	0	4	1	1	1100	1	1100
DP 87	0.2	0.2	0	3	1	1	1100	1	1100
DP 88	0.15	0.15	0	4	1	1	1100	1	1100
DP 89	0.15	0.15	0	3	1	1	1100	1	1100
