# Supplementary material for: Thermocouple Sensor Response in Hot Airstream
Source: Sensors (Basel). 2025 Jul 26;25(15):4634. doi: 10.3390/s25154634 (PMC12349096; doi:10.3390/s25154634)
Supplement: Supplementary file 1 [file sensors-25-04634-s001.zip › DPref.csv]

#
# 03/12/2025 20:29:11
# The parameters defined in the project are:
#	P2 - vf [m s^-1]	P3 - Rf [mm]	P6 - vf [m s^-1]	P4 - t_sk-op [K]	P5 - t0-op [K]	P7 - t_sk-op [K]	P8 - t0-op [K]
#
# The following header line defines the name of the columns by reference to the parameters.
Name	P2	P3	P6	P4	P5	P7	P8
DP 0	0.5	4	0.5	1100	293.00001	293.00001	881.02433	882.07093
DP 1	2	4	2	1100	293.00005	293.00005	1069.2898	1069.6434
DP 2	5	4	5	1100	292.99992	292.99992	1091.8426	1092.2815
DP 3	7	4	7	1100	292.99982	292.99982	1095.3492	1095.6015
DP 4	10	4	10	1100	292.99963	292.99963	1097.3107	1097.4598
DP 5	20	4	20	1100	292.99864	292.99864	1099.073	1099.1402
DP 6	50	4	50	1100	292.99281	292.99278	1099.8996	1099.9199
DP 7	75	4	75	1100	292.98355	292.98353	1099.9347	1099.9435
DP 8	0.5	3	0.5	1100	293.00002	293.00002	736.59449	737.91033
DP 9	2	3	2	1100	293.00019	293.00018	1008.6664	1011.2612
DP 10	5	3	5	1100	292.99998	292.99996	1067.1417	1069.9252
DP 11	7	3	7	1100	292.99986	292.99984	1081.3457	1083.3057
DP 12	10	3	10	1100	292.99961	292.99959	1089.5006	1090.745
DP 13	20	3	20	1100	292.99836	292.99841	1096.1457	1096.6627
DP 14	50	3	50	1100	292.99156	292.99183	1098.9975	1099.2052
DP 15	75	3	75	1100	292.98101	292.98149	1099.5661	1099.6938
DP 16	0.5	2	0.5	1100	293.00004	293.00004	558.06343	559.08229
DP 17	2	2	2	1100	293.0006	293.00059	785.86188	790.30729
DP 18	5	2	5	1100	293.00063	293.00048	945.70519	954.20372
DP 19	7	2	7	1100	293.00081	293.00056	986.63699	996.36906
DP 20	10	2	10	1100	293.00098	293.00054	1020.1603	1030.3979
DP 21	20	2	20	1100	293.00031	292.99919	1059.7919	1068.712
DP 22	50	2	50	1100	292.98794	292.98597	1081.9508	1087.9816
DP 23	75	2	75	1100	292.96786	292.96586	1086.9747	1091.9868
DP 24	0.5	1	0.5	1100	293.00004	293.00004	382.81696	383.27402
DP 25	2	1	2	1100	293.00092	293.00094	469.11272	470.08023
DP 26	5	1	5	1100	293.00583	293.00601	631.20879	637.72791
DP 27	7	1	7	1100	293.01088	293.01099	668.44687	677.38674
DP 28	10	1	10	1100	293.02105	293.02066	704.11838	716.10099
DP 29	20	1	20	1100	293.07626	293.06968	760.02514	778.75533
DP 30	50	1	50	1100	293.41659	293.33304	805.33806	832.21436
DP 31	75	1	75	1100	293.86864	293.63144	817.84426	847.45424
DP 32	0.5	1.5	0.5	1100	293.00006	293.00006	466.15547	466.92758
DP 33	2	1.5	2	1100	293.00099	293.001	603.32192	605.42015
DP 34	5	1.5	5	1100	293.00237	293.0019	812.52935	822.00382
DP 35	7	1.5	7	1100	293.00372	293.00278	858.87393	871.38159
DP 36	10	1.5	10	1100	293.00604	293.00414	901.79993	917.79545
DP 37	20	1.5	20	1100	293.01491	293.00783	964.72912	986.88723
DP 38	50	1.5	50	1100	293.03439	293.00251	1011.3615	1037.6855
DP 39	75	1.5	75	1100	293.03548	292.98289	1023.7674	1050.7392
DP 44	150	4	150	1100	292.82381	292.82171	1099.8908	1099.8921
DP 45	250	4	250	1100	292.187	292.17837	1099.6645	1099.6644
DP 46	150	3	150	1100	292.89722	292.8991	1099.8876	1099.9311
DP 47	250	3	250	1100	292.32294	292.32479	1099.6916	1099.7191
DP 48	250	2	250	1100	292.38524	292.37524	1096.4014	1098.0926
DP 49	150	2	150	1100	292.85024	292.84721	1093.2371	1096.5101
DP 50	0.5	4	0.5	1600	293	293	1058.5623	1059.4615
DP 51	2	3	2	1300	293.00005	293.00004	1085.4529	1089.2547
DP 52	0.5	3	0.5	2200	293.00002	293.00002	965.03021	966.00577
DP 53	2	4	2	1150	293.00005	293.00005	1113.586	1114.0453
DP 54	1	4	1	1100	293.00003	293.00003	1008.7581	1009.9398
DP 55	1	3	1	1100	293.00005	293.00005	888.06829	890.06694
DP 56	1	4	1	1200	293.00003	293.00003	1073.5031	1074.9061
DP 57	1	3	1	1400	293.00005	293.00005	993.15547	995.37666
