# Supplementary material for: Thermocouple Sensor Response in Hot Airstream
Source: Sensors (Basel). 2025 Jul 26;25(15):4634. doi: 10.3390/s25154634 (PMC12349096; doi:10.3390/s25154634)
Supplement: Supplementary file 1 [file sensors-25-04634-s001.zip › report-file-rt_0.out]

"report-file-rt"
"Time Step" "delta-time etc.."
("TimeStep" "delta-time" "flow-time" "iters-per-timestep" "t_1" "t_sk" "t0" "t1" "t2" "t3" "ty_1" "ty_10" "ty1" "ty10")
0 0.01 0 0 293.0000037287188 293.000005593199 293.0000052860959 293.0000071630718 293.0000061630776 293.0000050676012 293.000008111996 293.000000721438 293.0000082286716 293.0000006702087
1 0.01 0.01 20 323.9869876568155 332.0771048371521 331.7832466515727 342.3696044785029 357.1004448045417 374.5720967628242 332.0837435582523 293.0041851595579 331.4595657467049 293.0028864014196
2 0.01 0.02 20 404.3166230961252 430.4720232243485 429.8969175761239 460.8386432164905 506.6000496205179 548.883735356142 429.2253607882023 293.0206900818383 426.7161687688453 293.0112526699332
3 0.01 0.03 20 530.8624805279746 573.4908751693173 572.4991047300468 624.9499713824686 687.8271577878779 746.8793413702266 568.5959047340573 293.070433070686 563.1333017694546 293.0336687063439
4 0.01 0.04 20 660.3791190802455 709.7144678378608 710.1970390502987 762.8387209690525 823.4919915904405 875.0597495444731 697.8909648915642 293.1883667335098 690.9103820395286 293.085662791346
5 0.01 0.05 20 753.7657925147523 797.7812947334719 798.9578246145043 843.2264230352437 892.4803757746275 931.9370271369274 782.3201825014387 293.4191852134081 775.5797667310879 293.1889377570551
6 0.01 0.06 20 806.5434988023101 843.2373418953074 844.6445709672508 881.1083824890287 921.2762569541296 953.2828879947416 826.8176445623545 293.8036209434091 820.9529905329445 293.3671030823108
7 0.01 0.07000000000000001 20 833.188945428546 864.6416562846019 866.0792830152189 897.6082580835819 932.5824200202298 960.9678699950564 848.3971940616985 294.3592161417507 843.3289592772109 293.6379341259633
8 0.01 0.08 20 846.2379089199318 874.5452348772576 875.9491896389507 904.7172777387301 936.9848824656772 963.7916306464689 858.7939504991587 295.0700322141153 854.2867368143079 293.9879401205762
9 0.01 0.09 20 852.5936234842995 879.1344289586434 880.4917169493265 907.7842226791789 938.678327933205 964.8822436010468 863.8823494866242 295.8613727512389 859.7375157771075 294.3944747284394
10 0.01 0.1 20 855.6089710233412 881.2153101744765 882.5266508035717 909.0616339163591 939.3105177162082 965.3199688093094 866.3867428972345 296.6334754083638 862.4685363048868 294.7747132562454
11 0.01 0.11 20 856.9213670992758 882.0812629880331 883.3498671492521 909.5198693809758 939.5380368127211 965.4958217693128 867.5983516084032 297.3309985278569 863.822824931658 295.0732247149587
12 0.01 0.12 20 857.3622711144427 882.3539288566982 883.5821783803921 909.5940197753376 939.6144773557429 965.5633257668579 868.1567810854858 297.8965163434094 864.4716729919796 295.2772561878323
13 0.01 0.13 20 857.3666190318912 882.3422235814523 883.530320245759 909.4880982132673 939.6375115555518 965.5872824439427 868.3896692094697 298.3015858952095 864.7618014479087 295.3939210347202
14 0.01 0.14 20 857.1740705779268 882.2024261728418 883.3482879182231 909.3074218786711 939.6422698578915 965.5953215201663 868.4652440877752 298.5723625503534 864.8761600453909 295.4536976232424
15 0.01 0.15 20 856.911592512686 882.0149193576976 883.1153782021515 909.1148369990152 939.6429492539116 965.5983105754825 868.4680268859214 298.7381580645437 864.9077514714629 295.4779212490197
16 0.01 0.16 20 856.6428968961068 881.8210843403338 882.8773488381406 908.9473863564962 939.6433784849166 965.6001980988883 868.4408283185128 298.8315358168248 864.9032048649185 295.4922501756144
17 0.01 0.17 20 856.3940605203304 881.643716285029 882.6748305153737 908.8267421525383 939.6449342095048 965.6023885530744 868.405351981042 298.8756048826984 864.8861726938281 295.4909398236786
18 0.01 0.18 20 856.1748833894735 881.4936002563931 882.5142930728684 908.7514196015489 939.6480410068889 965.6053545401684 868.3720785872964 298.8899648614901 864.8684276186675 295.4930525262905
19 0.01 0.19 20 855.9882111179627 881.3721918744629 882.3823342492573 908.7123356730395 939.6523748164715 965.6088871467742 868.345089230629 298.88873931698 864.8542908422326 295.4949390945437
20 0.01 0.2 20 855.8337730712306 881.27755784728 882.2805668349556 908.6966612362182 939.6574056462133 965.612598731176 868.3247766977187 298.8823140467176 864.8442735807762 295.4940076202814
21 0.01 0.21 20 855.7063902661092 881.206341935821 882.2033241256369 908.6943772841715 939.6628623395553 965.6164171672031 868.3104634032728 298.874866785602 864.8381047411026 295.4929087397991
22 0.01 0.22 20 855.600685127716 881.1543653856177 882.1461953997321 908.699212998256 939.6683356601693 965.6200878300433 868.300742553459 298.868072102951 864.8352666171229 295.4912769342292
23 0.01 0.23 20 855.5130611822169 881.1176698613878 882.1063372291484 908.7073378156083 939.6735272278835 965.623466187937 868.2946639373667 298.8630840889405 864.8346960077536 295.489535232265
24 0.01 0.24 20 855.4406108571727 881.0923139944861 882.0861852265839 908.7166467811904 939.6783664540288 965.6265245648829 868.2910802168439 298.8601217815932 864.8354553043613 295.4882021130053
25 0.01 0.25 20 855.3806436010751 881.0746286626556 882.0752571262901 908.7260087406992 939.6827296792433 965.6292521232615 868.2891588044666 298.8590251308986 864.8366607652981 295.4873810210724
26 0.01 0.26 20 855.3309733096271 881.062214235745 882.0689826753649 908.7348754524678 939.6866462481155 965.6316579576589 868.2882070216129 298.8594522569036 864.8381139817473 295.4870971747013
27 0.01 0.27 20 855.28963133194 881.0531660386868 882.065668015419 908.7429218017957 939.6900418329609 965.6337428524432 868.2877525262699 298.8608239586105 864.8395751011202 295.4871603487652
28 0.01 0.28 20 855.254904303201 881.0465176005139 882.0639985825263 908.7500788856834 939.6930015007806 965.6355560219206 868.2875156561188 298.8626610232172 864.8409351580148 295.4874276940164
29 0.01 0.29 20 855.2257001323336 881.0415930723484 882.0634749150813 908.7563781469214 939.6955474990922 965.6371070959771 868.2874462007044 298.864679331987 864.8421498830285 295.4877885617384
30 0.01 0.3 20 855.201322968249 881.0379326357738 882.0635908413084 908.7618895571368 939.6977368247345 965.6384360265669 868.2874886129464 298.8666933865849 864.8432519222422 295.4881819105528
31 0.01 0.31 20 855.1808275462487 881.0351302570255 882.0639949450585 908.7666739416138 939.6996147560845 965.6395679247637 868.2875403900522 298.8685887513363 864.8441888517481 295.4885624492784
32 0.01 0.32 20 855.1635648476782 881.0329830670862 882.0645540365905 908.7707954476008 939.7012124521107 965.6405245454231 868.2875981316884 298.8703089703446 864.8450094029839 295.4889050435834
33 0.01 0.33 20 855.1489774124807 881.0313167522868 882.0651842919995 908.7743386491633 939.7025689050467 965.64132988952 868.287666758987 298.8718284193844 864.8457076832839 295.4891936727496
34 0.01 0.34 20 855.1366300882898 881.0300108908224 882.0658308312178 908.7773681810565 939.7037178102131 965.6420052129483 868.2877372280957 298.8731446883454 864.8462837992633 295.4894273122097
35 0.01 0.35 20 855.1261755081146 881.0289728341579 882.0664565801541 908.7799605970087 939.7046976412854 965.6425775622375 868.2877798847217 298.8742666539652 864.8467689341184 295.4896108167524
36 0.01 0.36 20 855.11729484878 881.0281346430281 882.0670389927164 908.7821746276458 939.7055257801533 965.6430570453509 868.287786997933 298.8752098151947 864.8471885062713 295.489750962165
37 0.005 0.365 20 855.1094253348854 881.0269398291073 882.0670535700059 908.7836584635684 939.706025387757 965.6433674014199 868.2870758416649 298.8756427551259 864.846754119609 295.4898166502413
38 0.005 0.37 20 855.1022423189881 881.0259193161162 882.0670339269799 908.7850650469665 939.7065852121245 965.6437616339905 868.286583805871 298.8760397712514 864.8465210762514 295.489880039682
39 0.005 0.375 20 855.0963548345197 881.0252743080838 882.0672288559518 908.7864218704384 939.7071845208255 965.6441829562816 868.2864058974302 298.8764059988708 864.8465649675601 295.4899424344304
40 0.005 0.38 20 855.0916236031877 881.0249301061796 882.0676009347649 908.7876903077893 939.707756164228 965.6445624943989 868.2864431480125 298.8767420485396 864.846803019807 295.490000397619
41 0.005 0.385 20 855.0878051934817 881.0247673831565 882.0680477979307 908.7888210034449 939.7082533710183 965.6448720094579 868.2865772062685 298.8770500432202 864.8471353524695 295.4900532740693
42 0.005 0.39 20 855.0846925488447 881.0246938028963 882.0684837905027 908.7897924236064 939.7086627810107 965.6451158422655 868.2867262781868 298.877330993089 864.8474865139793 295.490099697273
43 0.005 0.395 20 855.0821095299359 881.0246551191798 882.0688776768563 908.7906105964614 939.708995640842 965.6453099558978 868.2868511632504 298.8775853896058 864.8478148665099 295.4901390050204
44 0.005 0.4 20 855.0799428735374 881.0246291832924 882.0692207094722 908.7912946130266 939.7092665511558 965.6454669468654 868.2869441374862 298.8778133500664 864.8481022965295 295.4901714284172
45 0.005 0.405 20 855.0781168210407 881.0246110353751 882.0695170975729 908.791869397631 939.709493396712 965.6456002593749 868.2870146703012 298.8780153935262 864.8483497128072 295.4901964506052
46 0.005 0.41 20 855.0765736952806 881.0246004235072 882.0697735087253 908.7923560035509 939.7096861667527 965.6457138197383 868.2870735425303 298.8781921435214 864.848563061609 295.4902146623922
47 0.005 0.415 20 855.0752722093168 881.0245968898271 882.0699960637548 908.7927689264858 939.7098493279086 965.6458080603754 868.2871249581461 298.8783446399914 864.8487466077534 295.4902266792446
48 0.005 0.42 20 855.074175596589 881.0245980092276 882.0701890672136 908.7931187741111 939.7099845072379 965.6458821822149 868.2871695043209 298.8784744470383 864.8489040842413 295.4902329278611
49 0.005 0.425 20 855.0732503402347 881.0246006977193 882.0703543079991 908.7934134428345 939.7100952879714 965.6459398200783 868.2872047207906 298.8785831651728 864.849036501298 295.4902342810942
50 0.005 0.43 20 855.0724691380955 881.0246016062453 882.0704929475783 908.7936586849275 939.710184332489 965.6459841214524 868.2872296862838 298.8786725985828 864.8491461140694 295.4902315657955
51 0.005 0.435 20 855.0718069696659 881.0245990343218 882.0706066475738 908.7938617345687 939.7102543472411 965.6460165976384 868.2872432341869 298.8787446101132 864.8492343395709 295.4902256271041
52 0.005 0.44 20 855.071243244059 881.0245921925963 882.0706976840537 908.794028010651 939.7103099160155 965.6460409245756 868.287244814358 298.8788008028515 864.849304838461 295.4902173203432
53 0.005 0.445 20 855.0707625260836 881.0245815319105 882.0707699376933 908.7941632931245 939.7103524798101 965.64605818097 868.2872366189043 298.8788428187305 864.8493595781033 295.4902073949808
54 0.005 0.45 20 855.0703522424589 881.0245675539715 882.0708253301843 908.7942725863243 939.7103846910907 965.6460703066364 868.287219738919 298.8788721979186 864.8494011898903 295.4901966105648
55 0.005 0.455 20 855.0700017622206 881.0245512650331 882.0708672118175 908.7943603044076 939.7104087794274 965.6460784278491 868.2871963708059 298.8788903871429 864.8494321449942 295.4901855701096
56 0.005 0.46 20 855.0697009628825 881.0245333514385 882.0708983775451 908.7944308776733 939.7104266906767 965.6460835116067 868.2871683694182 298.8788987376871 864.8494553093453 295.4901748050027
57 0.005 0.465 20 855.0694440921648 881.0245148691864 882.0709213290753 908.7944871289143 939.710439990793 965.6460865850065 868.2871368712946 298.8788986405681 864.8494720210921 295.4901647715989
58 0.005 0.47 20 855.0692260775819 881.0244966304067 882.0709379155322 908.7945313129491 939.7104496362392 965.6460883159394 868.2871037729716 298.8788913878872 864.8494847052473 295.4901557773846
59 0.005 0.475 20 855.0690392999461 881.0244789035235 882.0709494602087 908.7945663406108 939.710456602615 965.6460882263174 868.2870701715036 298.8788782466434 864.8494944840151 295.4901480704188
60 0.005 0.48 20 855.0688809869234 881.024462029697 882.070957072453 908.7945940297161 939.7104612391312 965.6460877570922 868.2870363510436 298.8788604053539 864.8495016330364 295.4901417438742
61 0.005 0.485 20 855.0687459173262 881.0244462995096 882.0709617949983 908.7946154715891 939.710464047908 965.6460862980377 868.2870029346267 298.8788389675987 864.8495076414119 295.4901367646403
62 0.005 0.49 20 855.0686317851578 881.0244317202607 882.0709642374678 908.7946318157503 939.7104657404627 965.6460847594809 868.2869704862929 298.8788149321159 864.8495126437018 295.4901332227037
63 0.005 0.495 20 855.0685360416322 881.0244183473829 882.0709650242031 908.7946442716687 939.7104662833726 965.6460825538196 868.2869393166728 298.8787891493233 864.8495171953101 295.4901310356631
64 0.005 0.5 20 855.0684555637731 881.0244063418122 882.0709647952314 908.7946533789889 939.7104660783768 965.6460800778515 868.2869093909704 298.8787623701398 864.849521682852 295.4901300874288
65 0.005 0.505 20 855.0683875492056 881.0243952337604 882.0709634738548 908.794659634792 939.7104651323606 965.646077491783 868.286880715542 298.8787352498397 864.8495257863314 295.490130229512
66 0.005 0.51 20 855.0683299838144 881.0243848787089 882.0709612375338 908.7946637933782 939.7104639036464 965.6460743815877 868.2868528338627 298.8787082716062 864.8495298471463 295.4901313128602
67 0.005 0.515 20 855.0682818080566 881.0243757787358 882.0709587514576 908.7946670046656 939.7104631100467 965.6460721129192 868.2868266725225 298.8786818156308 864.8495344640935 295.4901331468592
68 0.005 0.52 20 855.0682418394157 881.0243678875282 882.070956199497 908.7946692100918 939.7104620593442 965.6460699080033 868.28680205879 298.878656143099 864.8495395196194 295.4901355695359
69 0.005 0.525 20 855.0682089981335 881.0243607980856 882.0709534361174 908.7946702418009 939.7104604628486 965.6460673237563 868.2867784144021 298.8786314281911 864.8495442974286 295.4901384731733
70 0.005 0.53 20 855.0681816817623 881.024354345097 882.0709504837788 908.7946702763307 939.7104587079498 965.6460647640605 868.2867565965793 298.8786078191488 864.8495489900108 295.4901416989226
71 0.005 0.5349999999999999 20 855.0681586523034 881.0243480607656 882.0709470493175 908.7946690074615 939.7104564723795 965.646062098373 868.286735128847 298.8785853887217 864.8495530024402 295.4901451118882
72 0.005 0.54 20 855.0681389342375 881.0243420553574 882.0709433016135 908.7946670620104 939.7104541836341 965.6460595987709 868.2867149641368 298.8785641936645 864.8495565564006 295.4901487222043
73 0.005 0.5449999999999999 20 855.0681225634215 881.0243365748902 882.0709395637552 908.7946648448324 939.7104522329539 965.6460576031171 868.2866963228134 298.8785442556483 864.8495600647271 295.4901524048491
74 0.005 0.55 20 855.0681087188655 881.0243312145835 882.0709355536976 908.7946619208288 939.7104495470998 965.646054688189 868.286678361522 298.8785255260291 864.849563099029 295.4901560404242
75 0.005 0.5549999999999999 20 855.0680967007038 881.0243256717042 882.0709309982834 908.7946582894692 939.7104464117208 965.6460517879189 868.2866606179746 298.8785080186178 864.8495652101016 295.4901595917417
76 0.005 0.5599999999999999 20 855.0680866294048 881.0243207511525 882.070926792333 908.7946550664745 939.7104445876462 965.6460503423222 868.2866443009607 298.8784916922739 864.8495674979512 295.4901630560614
77 0.005 0.5649999999999999 2 855.0681105381661 881.0243473264345 882.0709526951799 908.7946747584065 939.7104632547095 965.6460695337558 868.2866626810652 298.8785407381401 864.8496010980198 295.490063715821
78 0.005 0.57 2 855.0681072561097 881.0243396701172 882.0709443130567 908.79466472505 939.7104574548382 965.6460643544276 868.2866510218387 298.8785089511793 864.8496043325202 295.4901238334738
79 0.005 0.575 2 855.0680926730904 881.0243214104277 882.0709258747956 908.794647979396 939.7104426288365 965.6460490462769 868.2866237209312 298.8784653904902 864.8495874511905 295.490180224294
80 0.005 0.58 2 855.0680802508874 881.0243066452929 882.0709112889464 908.7946324652925 939.7104263005566 965.6460325903906 868.2866003655934 298.8784615215039 864.8495736076251 295.4901801026152
81 0.005 0.585 2 855.068073600436 881.0242987770155 882.0709034191955 908.7946220383383 939.7104152922518 965.6460223476856 868.2865871898113 298.8784734708645 864.8495704179201 295.4901607764616
82 0.005 0.59 2 855.0680683850462 881.0242931571084 882.0708970055945 908.7946156506533 939.7104109694774 965.6460196436097 868.2865780818363 298.8784752941775 864.8495723044533 295.4901633290631
83 0.005 0.595 2 855.0680680230872 881.0242933732583 882.0708965120253 908.7946166366415 939.7104139978343 965.6460239286342 868.2865747867975 298.8784808222374 864.8495813786391 295.4901605917206
84 0.005 0.6 2 855.0680717203896 881.024297485698 882.0709001891196 908.7946213202321 939.7104205104225 965.6460302295211 868.2865753390996 298.8784868257313 864.8495953995249 295.490162554512
85 0.005 0.605 2 855.0680776885935 881.0243032539148 882.0709056127249 908.7946270522859 939.710426863224 965.6460354528805 868.2865766196491 298.8784914724881 864.8496113360699 295.4901688843531
86 0.005 0.61 2 855.068086950198 881.0243115797691 882.0709135812285 908.7946338413039 939.710433196288 965.6460398316699 868.2865795924616 298.8785028440448 864.8496301494407 295.49016276434
87 0.005 0.615 2 855.0680965041014 881.0243192571809 882.0709208679223 908.7946391303332 939.7104377755084 965.6460425068898 868.2865815129164 298.8785123454097 864.8496494538597 295.4901610925458
88 0.005 0.62 2 855.0681042304841 881.0243245979466 882.0709258493479 908.7946421950154 939.7104403568751 965.6460433421735 868.2865802039734 298.8785175884535 864.8496662946721 295.4901653315287
89 0.005 0.625 2 855.0681116377681 881.0243295447858 882.0709304617782 908.7946448144287 939.7104426165129 965.6460442675464 868.28657794684 298.878526512607 864.8496826972146 295.4901600101665
90 0.005 0.63 2 855.0681183380206 881.0243338331511 882.0709343751897 908.7946472424076 939.7104452056918 965.6460458653794 868.286574761397 298.8785318085456 864.8496987007982 295.4901626312359
91 0.005 0.635 2 855.0681216862791 881.0243348250108 882.0709349680326 908.7946468149798 939.7104454620836 965.6460454457342 868.2865680104096 298.87853505544 864.8497107106859 295.4901619059825
92 0.005 0.64 2 855.0681236533962 881.0243349849211 882.0709347702091 908.7946462240714 939.7104457838475 965.6460450576745 868.2865600415612 298.8785383914584 864.849721421691 295.4901580227009
93 0.005 0.645 2 855.0681244079749 881.0243344018339 882.0709338479704 908.7946452244764 939.7104459516728 965.6460447773708 868.2865511371374 298.8785403848792 864.8497312744045 295.4901557081812
94 0.005 0.65 1 855.0681336018379 881.0243425546869 882.0709419426621 908.794649237265 939.7104476327771 965.6460448857748 868.286550426502 298.8785327190816 864.8497475731667 295.4901826782603
95 0.005 0.655 1 855.0681502221131 881.0243582341088 882.07095747707 908.7946619959661 939.7104590422738 965.6460546390434 868.2865591131296 298.8785458791417 864.8497711327261 295.4901735493179
96 0.005 0.6599999999999999 1 855.0681712631017 881.0243778772347 882.0709769749001 908.7946784146113 939.7104740648321 965.6460680843667 868.2865738824147 298.8785615175908 864.8497986555077 295.4901570124984
97 0.005 0.665 1 855.068181861302 881.0243851474306 882.0709840244193 908.7946830805289 939.7104776344692 965.6460702254485 868.2865783357913 298.8785570872055 864.8498135870071 295.4901602273408
98 0.005 0.6699999999999999 1 855.0681770878301 881.0243762360083 882.0709751050445 908.7946715866565 939.7104651975501 965.6460557113501 868.2865663578847 298.878538532492 864.8498096646341 295.4901815063795
99 0.005 0.675 1 855.0681601623213 881.0243560176464 882.0709551397663 908.7946500491787 939.7104427769954 965.6460322077534 868.2865423903704 298.8785247943473 864.8497920317989 295.4901947411472
100 0.005 0.6799999999999999 1 855.0681368000025 881.0243305593391 882.070930137173 908.7946237559587 939.710416181907 965.6460070119384 868.2865127859882 298.8785205907577 864.8497674131055 295.4901931300689
