# Supplementary material for: Thermocouple Sensor Response in Hot Airstream
Source: Sensors (Basel). 2025 Jul 26;25(15):4634. doi: 10.3390/s25154634 (PMC12349096; doi:10.3390/s25154634)
Supplement: Supplementary file 1 [file sensors-25-04634-s001.zip › report-file-rt_1.out]

"report-file-rt"
"Time Step" "delta-time etc.."
("TimeStep" "delta-time" "flow-time" "iters-per-timestep" "t_1" "t_sk" "t0" "t1" "t2" "t3" "ty_1" "ty_10" "ty1" "ty10")
0 0.01 0 0 293.0000618413476 293.0000525162677 293.0000502038641 293.000042262408 293.0000365220253 293.0000319768396 293.0000708309968 293.0000002589936 293.0000827064586 293.0000003322527
1 0.01 0.01 20 508.0705151473698 529.7978486496157 529.5881647173887 553.4220022305772 584.9151852163205 615.4447521620325 528.511304696849 293.0194755026919 525.9297846135843 293.0059531724676
2 0.01 0.02 20 833.5837108116167 868.0665902865477 868.481573837819 902.4964293893089 940.5814835566034 968.5353552319903 860.6124106633912 293.5305333342262 854.6094135934682 293.1741846953624
3 0.01 0.03 20 1010.458276782423 1031.786279478231 1032.724321782372 1049.80745259839 1063.911193664419 1074.124229039169 1023.129527484312 295.6703042475165 1017.14002718173 293.8170298694672
4 0.01 0.04 20 1055.429749835208 1067.030221570104 1067.772447646343 1075.203410271529 1082.073180881503 1086.388460321483 1058.556329308134 297.9914743685667 1055.623403723886 294.5792677485099
5 0.01 0.05 20 1063.184080765232 1071.382203076604 1072.246925439065 1077.792757829824 1083.055059419438 1086.898058092781 1062.928886916656 298.8327765424642 1060.90462260037 295.010316956374
6 0.01 0.06 20 1063.767912482043 1071.038513134703 1071.876674543834 1077.550496140171 1082.631414202778 1086.734517469022 1063.040369319852 298.5783338236666 1061.301562559592 295.0702545052277
7 0.01 0.07000000000000001 20 1063.02845304393 1070.20734735992 1070.820451992819 1077.040765799334 1082.383958634611 1086.649034887811 1062.923007716411 298.0098356035068 1061.370581100284 294.9359889732746
8 0.01 0.08 20 1061.999680379009 1069.71928749996 1069.976057329462 1076.65726272598 1082.286896000632 1086.615971118639 1063.018829990697 297.507325213757 1061.575963908328 294.7545649283996
9 0.01 0.09 20 1061.378089990376 1069.683367725509 1070.413285232675 1076.392838343454 1082.249370027816 1086.601545450264 1063.20987372929 297.1646126391127 1061.80118347088 294.5932167228006
10 0.01 0.1 20 1061.400182180317 1069.712079475729 1070.449458346399 1076.221492353404 1082.230695651495 1086.58912771491 1063.371432652602 296.9580412328324 1061.936941954508 294.4742027699714
11 0.01 0.11 20 1061.640249922762 1069.656631942338 1070.332355219849 1076.121735207718 1082.214170406843 1086.574524134522 1063.484927254433 296.8352919974883 1061.994006747284 294.3887858785844
12 0.01 0.12 20 1061.848935171053 1069.576703729551 1070.183287763649 1076.065501115476 1082.195918878399 1086.559031146997 1063.558507341615 296.7525455459419 1062.015850700676 294.3265994505262
13 0.01 0.13 20 1061.974284534278 1069.498202011622 1070.043083657335 1076.030067671934 1082.177127981158 1086.544625328678 1063.606469110947 296.6874821172695 1062.025465551956 294.2804680867077
14 0.01 0.14 20 1062.038701298393 1069.432295339628 1069.928482434506 1076.003210792018 1082.159924956204 1086.532685865009 1063.64153561021 296.6317288058069 1062.032549628104 294.2457376733119
15 0.01 0.15 20 1062.071728533723 1069.382331945997 1069.843359628832 1075.980306027646 1082.145469304719 1086.523369451814 1063.669574885018 296.5837062096998 1062.039427906589 294.2195893365106
16 0.01 0.16 20 1062.094250475372 1069.347743642328 1069.784563911309 1075.960048647947 1082.133919454622 1086.51645916335 1063.692757017381 296.5439141746132 1062.045914665275 294.2002969315946
17 0.01 0.17 20 1062.113531388838 1069.325211606847 1069.745492722732 1075.942157407812 1082.125015153044 1086.51146361367 1063.711583781971 296.5128891738617 1062.051592752306 294.1866204405689
18 0.01 0.18 20 1062.132690223543 1069.311214780309 1069.719859650274 1075.926675756943 1082.118223352554 1086.507815842456 1063.726925427418 296.4903341227434 1062.056105851263 294.1774635214228
19 0.01 0.19 20 1062.152308768358 1069.302806749898 1069.702687323762 1075.913533782581 1082.113014011253 1086.505183177666 1063.739273677635 296.4751981246565 1062.059491362189 294.1718168476681
20 0.01 0.2 20 1062.171971368206 1069.297842005447 1069.690657632129 1075.902689337874 1082.109049248969 1086.503274604685 1063.749183531286 296.4660878601965 1062.061939901536 294.1687567129008
21 0.01 0.21 20 1062.190956985488 1069.294912847416 1069.681646505476 1075.893923385194 1082.105986057815 1086.501850278103 1063.757079067574 296.4615221318464 1062.063656204401 294.1674883796454
22 0.01 0.22 20 1062.208696593338 1069.293168895718 1069.674622051285 1075.886777768323 1082.103641608466 1086.50079050341 1063.763385046443 296.4601335414913 1062.064896480763 294.167375718287
23 0.01 0.23 20 1062.224738394144 1069.292057985917 1069.668989349523 1075.880974306048 1082.101783905503 1086.49995118792 1063.768436290401 296.4607817203162 1062.065746041215 294.1679385528809
24 0.01 0.24 20 1062.238917947786 1069.291359259401 1069.664413891927 1075.876316390117 1082.100330108765 1086.499307238675 1063.772497833781 296.4625900107577 1062.06634680497 294.1688394532289
25 0.01 0.25 20 1062.251208249178 1069.290891603251 1069.660639440151 1075.872551537057 1082.099159190801 1086.498789422629 1063.775753350777 296.4649373008903 1062.06677612771 294.1698596292217
26 0.01 0.26 20 1062.261694726458 1069.290582568837 1069.657526156842 1075.869521555949 1082.09822119991 1086.49838210443 1063.778377624662 296.4674158886025 1062.067096475037 294.1708677466436
27 0.01 0.27 20 1062.270531837869 1069.290377302714 1069.654971742995 1075.867081209679 1082.097475270671 1086.498061193885 1063.780497150293 296.4697813589219 1062.067344639531 294.1717925927538
28 0.01 0.28 20 1062.277916615005 1069.290231748409 1069.652873611316 1075.865101120483 1082.096867157766 1086.497796867639 1063.782209922382 296.4719109922412 1062.067528082074 294.1726039304854
29 0.01 0.29 20 1062.284049269324 1069.290130733811 1069.651156833292 1075.863494881499 1082.096364132076 1086.497582712068 1063.783592830932 296.4737557671774 1062.067672400812 294.1732962798219
30 0.01 0.3 20 1062.289115730325 1069.290058739646 1069.649757042824 1075.862187299912 1082.09595441974 1086.49740665127 1063.784711654692 296.4753132499451 1062.067785110017 294.1738758978399
31 0.01 0.31 20 1062.293287839627 1069.290008560757 1069.648616499785 1075.861121110243 1082.095619067244 1086.497261021665 1063.78561715253 296.476604562785 1062.067872413136 294.1743544163704
32 0.01 0.32 20 1062.296697870107 1069.289970093932 1069.64768488921 1075.860253273167 1082.095344345307 1086.497139048688 1063.786348447512 296.4776599094267 1062.067944162004 294.1747453886998
33 0.01 0.33 20 1062.299498956789 1069.289943325586 1069.646925777388 1075.859539321472 1082.095115917831 1086.497037496063 1063.786941379623 296.4785137892531 1062.067996116483 294.1750626442491
34 0.01 0.34 20 1062.301784865712 1069.289923078858 1069.646304670015 1075.858956896761 1082.094926978063 1086.49695260216 1063.78742508694 296.4791992136518 1062.068040648233 294.1753183771158
35 0.01 0.35 20 1062.303652407113 1069.289907736278 1069.645797440377 1075.85847841044 1082.094770379134 1086.496881235453 1063.787820251649 296.4797449605663 1062.06807600408 294.175523148684
36 0.01 0.36 20 1062.305176172236 1069.289894022446 1069.645381304209 1075.858083562337 1082.094640072613 1086.496820744303 1063.788140539285 296.4801743416289 1062.06810385098 294.1756858348321
37 0.01 0.37 20 1062.306417624911 1069.289880359474 1069.645038596844 1075.857757622525 1082.094530943161 1086.496768534561 1063.788401035634 296.4805069100667 1062.068125624574 294.1758134349687
38 0.01 0.38 20 1062.307431054857 1069.289868722215 1069.644758360665 1075.857489691867 1082.094438780998 1086.496723420872 1063.788614406908 296.4807601715672 1062.068142585249 294.1759120111937
39 0.01 0.39 20 1062.308255523845 1069.289854173516 1069.644524139939 1075.857264202135 1082.094357191579 1086.496682604043 1063.788787130767 296.4809488480018 1062.068153285745 294.1759867569451
40 0.01 0.4 20 1062.308929694577 1069.289842896472 1069.644332883547 1075.85707819157 1082.094289551825 1086.496648879531 1063.788929677336 296.4810844952358 1062.068163717847 294.1760420346886
41 0.01 0.41 20 1062.309485179503 1069.289837340003 1069.644179581217 1075.856927314893 1082.094236322611 1086.49662128177 1063.789049889388 296.4811762086931 1062.068175923911 294.1760813556937
42 0.01 0.42 20 1062.309939235486 1069.289831378012 1069.644052364479 1075.856800772115 1082.094189295453 1086.496595975337 1063.789147528733 296.4812317127707 1062.06818516484 294.1761076931211
43 0.01 0.43 20 1062.310309052435 1069.289824135399 1069.643945393604 1075.856694559677 1082.094148188673 1086.496574288263 1063.789225684916 296.4812575172949 1062.068193300957 294.1761237085485
44 0.01 0.44 20 1062.310612055453 1069.289817397981 1069.643856533805 1075.856605296815 1082.094113325702 1086.496555609341 1063.789289569781 296.4812598629495 1062.068201184305 294.1761315887985
45 0.01 0.45 20 1062.310860981527 1069.289811346859 1069.643782780061 1075.856530116599 1082.094083072258 1086.496538588258 1063.789342263752 296.4812439333406 1062.068208286584 294.1761331023765
46 0.01 0.46 20 1062.311063799469 1069.289804209909 1069.643719682301 1075.856465739372 1082.094055828342 1086.496523879939 1063.789384462184 296.4812145524277 1062.068213525601 294.1761300692947
47 0.01 0.47 20 1062.311231504379 1069.289798673885 1069.643667956305 1075.856411325661 1082.094033028946 1086.496511946447 1063.789418473402 296.4811751122233 1062.068220328748 294.1761241292833
48 0.01 0.48 20 1062.311371177739 1069.289794378275 1069.643625340188 1075.856365353259 1082.094014575666 1086.496500661057 1063.789445971989 296.4811284838062 1062.068227758725 294.1761163940112
49 0.01 0.49 20 1062.31148694216 1069.289790770584 1069.643589901122 1075.856326942471 1082.093997376295 1086.49649042604 1063.789468466153 296.4810772576471 1062.06823411903 294.1761076771693
50 0.01 0.5 20 1062.311584790367 1069.289789305032 1069.643561984122 1075.856295399775 1082.093982807933 1086.49648213969 1063.789487618992 296.4810235366725 1062.068241251594 294.1760985009348
51 0.01 0.51 20 1062.31166675237 1069.289788085032 1069.643538638896 1075.856268372428 1082.093970785579 1086.496475148921 1063.789503437231 296.4809692233611 1062.068247979758 294.1760895328115
52 0.01 0.52 20 1062.311735640714 1069.289787383075 1069.643519391209 1075.856245073534 1082.093960120711 1086.496469298806 1063.789515860212 296.4809158252816 1062.068255468177 294.1760812078002
53 0.01 0.53 20 1062.311792805825 1069.289786066298 1069.643502512742 1075.856224602991 1082.09395111863 1086.496464502943 1063.789525656902 296.4808646211571 1062.068261693101 294.1760740145958
54 0.01 0.54 20 1062.311841525904 1069.28978522441 1069.643488620914 1075.856206919033 1082.093943456485 1086.49646051455 1063.789533316821 296.4808164141591 1062.068268013788 294.1760682088198
55 0.01 0.55 20 1062.311882872967 1069.289784696004 1069.643477088196 1075.856192240986 1082.093937375819 1086.496456718138 1063.789539953463 296.4807717640741 1062.068273538935 294.1760637724875
56 0.01 0.5600000000000001 20 1062.311917967633 1069.289784358772 1069.643467452345 1075.856180043274 1082.093931579629 1086.496453510057 1063.789545495101 296.4807310778452 1062.068278449895 294.1760606223538
57 0.01 0.5700000000000001 20 1062.311948829281 1069.28978495751 1069.643460201472 1075.856169912516 1082.093926788527 1086.496450842748 1063.789550582258 296.4806944829237 1062.068283233655 294.1760584763957
58 0.01 0.58 20 1062.311975160741 1069.289785775316 1069.643454327635 1075.856161522115 1082.093922815522 1086.49644840465 1063.789555312913 296.4806621441343 1062.068287153885 294.1760572257816
59 0.01 0.59 20 1062.311997999038 1069.289786696207 1069.643449574283 1075.856153910616 1082.093919151866 1086.496447097202 1063.789559627912 296.4806340344753 1062.068290870223 294.1760569040746
60 0.01 0.6 20 1062.312017320311 1069.289787298538 1069.6434453715 1075.856146853701 1082.093916808501 1086.496445736747 1063.789563013805 296.4806098166427 1062.068293394019 294.1760573704781
61 0.01 0.61 20 1062.312034009295 1069.289787822593 1069.643441816523 1075.856140883268 1082.093914531153 1086.496444543056 1063.789565895606 296.4805891875007 1062.068295113446 294.1760585286917
62 0.01 0.62 20 1062.312048255619 1069.289788283718 1069.643438799188 1075.856136249347 1082.093912953403 1086.496444147711 1063.789568403171 296.4805717315455 1062.068297033434 294.176060322711
63 0.01 0.63 20 1062.312059922377 1069.289788126689 1069.643435690782 1075.856132150269 1082.093911432888 1086.496443274745 1063.789570026715 296.4805571400188 1062.068298378774 294.1760628019247
64 0.01 0.64 20 1062.312070164895 1069.289788205713 1069.643433246095 1075.856128966804 1082.093910243186 1086.496442584629 1063.789571702634 296.4805449543909 1062.068300230454 294.1760657099304
65 0.01 0.65 20 1062.312078392074 1069.289787923544 1069.643430826343 1075.85612624896 1082.093909047613 1086.496441595281 1063.789573229229 296.4805348435689 1062.068300892375 294.1760687422981
66 0.01 0.66 20 1062.312085467916 1069.289787796665 1069.643428905641 1075.856124053912 1082.093907728776 1086.496441058048 1063.789574624436 296.4805264416664 1062.068301681221 294.1760717598341
67 0.01 0.67 1 1062.31213908164 1069.289840078211 1069.643480064786 1075.856184686073 1082.093989537633 1086.496521783537 1063.789620355145 296.4805288555282 1062.068377182081 294.176078406916
68 0.01 0.68 1 1062.312200447915 1069.289889203591 1069.643532327282 1075.856188527497 1082.093943120443 1086.496458364064 1063.789647306664 296.4805366487165 1062.068417366181 294.1760852393545
69 0.01 0.6900000000000001 1 1062.312203692281 1069.289883005884 1069.64352513268 1075.856193225753 1082.093979302581 1086.496506533545 1063.789644814201 296.4805426578831 1062.068417561646 294.176091796068
70 0.01 0.7000000000000001 1 1062.312198962001 1069.289871091568 1069.64351583151 1075.856152140162 1082.093905623877 1086.496426799717 1063.789624566781 296.4805430642353 1062.06838135149 294.1760948221137
71 0.01 0.71 1 1062.312158459215 1069.289831176 1069.643473606064 1075.85614373546 1082.093946503221 1086.496482734473 1063.789598429904 296.4805412168059 1062.06834602288 294.1760965419622
72 0.01 0.72 1 1062.312141263181 1069.289814744611 1069.643458444924 1075.856112070581 1082.093886980557 1086.496416815799 1063.789579216766 296.4805396677903 1062.06830956637 294.1760965060003
73 0.01 0.73 1 1062.312114819294 1069.2897937558 1069.643434198265 1075.856127577408 1082.093945440009 1086.496485585835 1063.789572430873 296.4805388669033 1062.068298645894 294.1760970996363
74 0.01 0.74 1 1062.312119817517 1069.289801108838 1069.643442463007 1075.856120123379 1082.09390306725 1086.496432547151 1063.789575551325 296.4805389837701 1062.068292942921 294.1760972865495
75 0.01 0.75 1 1062.312109724029 1069.289795134109 1069.643434034995 1075.856142296726 1082.093957027798 1086.496493826114 1063.78958064604 296.4805396091792 1062.068299025736 294.1760982807306
76 0.01 0.76 1 1062.312140293775 1069.289828011918 1069.643467790886 1075.856159043436 1082.093939345843 1086.496463339882 1063.789603895297 296.4805404129276 1062.068331725933 294.1760987534493
77 0.01 0.77 1 1062.312127824649 1069.289814248074 1069.643452753104 1075.856160807363 1082.093962592885 1086.496493746867 1063.789597808398 296.4805411171984 1062.068328048528 294.1760994407297
78 0.01 0.78 1 1062.312149191541 1069.289835534519 1069.643475662833 1075.856161138905 1082.093930358048 1086.496452404649 1063.789609879027 296.4805415422659 1062.068341166332 294.1760991947453
79 0.01 0.79 1 1062.31212512316 1069.289810267034 1069.643449318942 1075.856152394476 1082.093948709195 1086.496481286293 1063.789594949201 296.4805415481652 1062.068321131213 294.176099098806
80 0.01 0.8 1 1062.312143153945 1069.289829679948 1069.643470103393 1075.856154295816 1082.093924173824 1086.49644816921 1063.789606667863 296.4805411187683 1062.068334100514 294.1760981937949
81 0.01 0.8100000000000001 1 1062.312119417063 1069.289805063299 1069.643444178844 1075.856146984657 1082.093945381413 1086.496479105815 1063.789592289832 296.4805402321376 1062.068316924169 294.1760975211484
82 0.01 0.8200000000000001 1 1062.312138711073 1069.28982570868 1069.643465959921 1075.856150393022 1082.093922650241 1086.496447265392 1063.789604698341 296.4805389569359 1062.06833282947 294.1760960292479
83 0.01 0.8300000000000001 1 1062.312113630499 1069.289799599451 1069.643438401283 1075.856141920408 1082.093942695352 1086.496477000772 1063.789589071438 296.4805372982204 1062.068313051918 294.1760947557405
84 0.01 0.84 1 1062.312131349531 1069.289818844554 1069.643458686183 1075.856144742348 1082.093919539033 1086.496444809368 1063.789600273356 296.4805353614911 1062.068326332979 294.1760926831583
85 0.01 0.85 1 1062.312105398441 1069.289792206203 1069.643430574161 1075.856136494682 1082.093939624629 1086.496474431473 1063.789584144743 296.4805331584342 1062.068305030182 294.1760909309731
86 0.01 0.86 1 1062.312122768757 1069.289811629081 1069.643451056782 1075.856140029856 1082.093916776523 1086.496442424191 1063.78959549812 296.4805307894019 1062.068317916344 294.1760885046563
87 0.01 0.87 1 1062.312097230914 1069.28978564779 1069.643423650433 1075.856132686807 1082.093937401824 1086.496472494423 1063.78957989324 296.4805282267969 1062.06829709475 294.1760865090254
88 0.01 0.88 1 1062.312115540319 1069.289805898334 1069.643445023639 1075.856136970565 1082.093914963349 1086.496440819298 1063.789591842983 296.4805254850617 1062.068310236984 294.1760839869911
89 0.01 0.89 1 1062.312090913929 1069.289780681535 1069.643418450912 1075.856130135024 1082.093935827211 1086.496471079606 1063.78957671438 296.4805226441806 1062.068289669263 294.1760820467333
90 0.01 0.9 1 1062.312109679818 1069.289801501476 1069.643440437214 1075.856134953187 1082.093913923748 1086.496439885022 1063.789589298303 296.4805197105675 1062.068302581311 294.1760797237091
91 0.01 0.91 1 1062.312085752635 1069.289777003523 1069.643414603283 1075.856128597734 1082.093935094455 1086.496470310818 1063.789574819535 296.4805167055929 1062.068282769259 294.1760781108392
92 0.01 0.92 1 1062.312105457276 1069.289798651584 1069.643437437112 1075.856133855476 1082.093913497537 1086.496439279516 1063.789588024315 296.4805136721272 1062.068296632147 294.1760762120971
93 0.01 0.93 1 1062.31208249162 1069.289774928199 1069.643412384561 1075.856127954832 1082.093934957076 1086.496469802652 1063.789574333186 296.4805106190149 1062.068277381105 294.1760751333119
94 0.01 0.9400000000000001 1 1062.31210313317 1069.289797242658 1069.643435897689 1075.85613352477 1082.093913619366 1086.496438870937 1063.789587997209 296.4805075967781 1062.068292399117 294.17607385962
95 0.01 0.9500000000000001 1 1062.312080338874 1069.289773475025 1069.643410811391 1075.856127379542 1082.093934846528 1086.496469128944 1063.789574315188 296.4805045907378 1062.068272676103 294.1760734412402
96 0.01 0.96 1 1062.312101232076 1069.289795961454 1069.643434501165 1075.856132999662 1082.093913589133 1086.496438282007 1063.789587945854 296.4805017060458 1062.068287711396 294.1760728518037
97 0.01 0.97 1 1062.312078338452 1069.289772213022 1069.643409432379 1075.856126892558 1082.093934888223 1086.496468473518 1063.789574228736 296.4804988883553 1062.068268323211 294.1760731430384
98 0.01 0.98 1 1062.312099624007 1069.289794945068 1069.643433364362 1075.856132683895 1082.093913717062 1086.496437603969 1063.789588285148 296.4804961849843 1062.068283337225 294.1760732538029
99 0.01 0.99 1 1062.312077331986 1069.289771473523 1069.643408591085 1075.856126534257 1082.093934776804 1086.496467521445 1063.789574655297 296.48049357914 1062.06826418139 294.1760741985345
100 0.01 1 1 1062.312098515589 1069.289794062315 1069.643432375266 1075.856132300228 1082.093913677144 1086.496436743883 1063.789588535539 296.4804910930056 1062.068279075346 294.1760749075698
