# Supplementary material for: Thermocouple Sensor Response in Hot Airstream
Source: Sensors (Basel). 2025 Jul 26;25(15):4634. doi: 10.3390/s25154634 (PMC12349096; doi:10.3390/s25154634)
Supplement: Supplementary file 1 [file sensors-25-04634-s001.zip › report-file-rt_2.out]

"report-file-rt"
"Time Step" "delta-time etc.."
("TimeStep" "delta-time" "flow-time" "iters-per-timestep" "t_1" "t_sk" "t0" "t1" "t2" "t3" "ty_1" "ty_10" "ty1" "ty10")
0 0.01 0 0 292.9999182261317 292.9999172973286 292.9999155469438 292.9999171083107 292.9999257613599 292.9999295430379 292.9999101864162 292.9999965760418 292.9999602925722 292.9999974713114
1 0.01 0.01 20 712.1198656640264 733.6880912545724 733.5496750679655 756.1312328774884 784.9880320927844 812.5168458840698 731.4559693844528 295.3952867403571 728.959591244968 293.7266873125212
2 0.01 0.02 20 1031.087095033808 1041.829180575653 1042.211582220883 1052.493374198145 1063.624246650588 1072.528177586469 1035.91120986836 319.1213080526134 1034.720176598335 306.9887406046898
3 0.01 0.03 20 1085.300242505033 1088.214983833409 1088.697081773049 1091.426288760266 1093.963136164944 1095.583174434132 1082.628205227121 311.1233413924134 1082.244158686909 304.2959406977053
4 0.01 0.04 20 1089.595351498159 1091.586336889847 1092.034202537849 1093.965390957122 1095.579234155825 1096.710881272502 1086.263859908963 303.0070750130152 1085.999086891487 299.4799353411181
5 0.01 0.05 20 1089.793090362469 1091.785289270478 1092.210268960129 1094.100930378951 1095.651289441886 1096.757358793657 1086.444001511267 298.8836564085865 1086.18170045887 296.7290005970966
6 0.01 0.06 20 1089.813623635526 1091.822640604239 1092.244955281506 1094.113913970752 1095.654541160888 1096.758921275411 1086.398153084529 296.7648873392974 1086.125940805228 295.3067133276216
7 0.01 0.07000000000000001 20 1089.820983900448 1091.836074640177 1092.263500579648 1094.116640004088 1095.653915342496 1096.758244759116 1086.34799941403 295.5261731407035 1086.070361567916 294.492357079845
8 0.01 0.08 20 1089.840439140125 1091.840532396223 1092.272814926997 1094.116293453432 1095.653384137948 1096.757964772755 1086.311273100136 294.7420875370811 1086.029563017334 293.9854544136634
9 0.01 0.09 20 1089.862136586586 1091.842461341629 1092.277486789709 1094.116337775891 1095.653275633214 1096.757936980129 1086.289022594385 294.2393599960859 1086.003887339827 293.6646794722774
10 0.01 0.1 20 1089.877142755089 1091.843042177102 1092.27964100557 1094.116389972663 1095.653204570653 1096.757915976761 1086.275355096431 293.9140126091622 1085.987672896963 293.4607235463673
11 0.01 0.11 20 1089.884892114892 1091.843023472727 1092.280546321508 1094.116403346029 1095.653163706199 1096.757907195534 1086.266881955514 293.7011101712991 1085.97756318678 293.3292038402396
12 0.01 0.12 20 1089.88856229189 1091.842879795768 1092.280954003807 1094.11641424465 1095.653151997562 1096.757912159581 1086.261592774883 293.5608803252065 1085.971366206551 293.2438499304108
13 0.01 0.13 20 1089.890336649202 1091.842762648302 1092.281171306863 1094.116435902936 1095.65315933754 1096.757924504477 1086.258304882192 293.467902924312 1085.967601884951 293.1874300718222
14 0.01 0.14 20 1089.891246061517 1091.842683391406 1092.281297982125 1094.116454323613 1095.653168275062 1096.757934656428 1086.256252833364 293.4056289797593 1085.965323410066 293.1497938465528
15 0.01 0.15 20 1089.891745513439 1091.842636509707 1092.281378987194 1094.116472460647 1095.653179748911 1096.757944545754 1086.254979418383 293.3631963829496 1085.963940603124 293.1245741378837
16 0.01 0.16 20 1089.892030800329 1091.842605738995 1092.281427789052 1094.116484665155 1095.653188031066 1096.757951182991 1086.25417915299 293.333815256885 1085.963094741982 293.1065355064325
17 0.01 0.17 20 1089.892205947164 1091.8425900366 1092.28146146181 1094.116494608843 1095.653195390081 1096.757956991175 1086.253681996897 293.3132406140656 1085.962582327541 293.0944666413928
18 0.01 0.18 20 1089.892313556601 1091.842582598473 1092.281484641591 1094.11650289053 1095.65320196424 1096.757961734631 1086.253370510637 293.2987307060604 1085.962276024451 293.0866317871273
19 0.01 0.19 20 1089.892377616152 1091.84257743836 1092.281498436187 1094.116507577112 1095.653205507706 1096.757964034037 1086.253171542129 293.2884147290969 1085.962094339483 293.0812672523881
20 0.01 0.2 20 1089.892423763288 1091.842578733352 1092.28151110356 1094.116513178645 1095.653210203815 1096.757967146452 1086.253047017281 293.2809716181797 1085.962001722322 293.0774106327757
21 0.01 0.21 20 1089.892454098511 1091.842579886786 1092.281519119567 1094.116516587683 1095.653213200843 1096.757969290859 1086.252968987197 293.2754827810704 1085.961949413379 293.0746878627295
22 0.01 0.22 20 1089.892473903166 1091.842580970336 1092.281524288433 1094.116518621855 1095.65321493225 1096.757970267621 1086.252918114631 293.2713683180921 1085.961926193893 293.0727921754749
23 0.01 0.23 20 1089.892486777402 1091.842581720327 1092.281527328768 1094.116519889129 1095.653216641222 1096.757971508454 1086.252885995084 293.2682894995861 1085.961920614052 293.0714821252911
24 0.01 0.24 20 1089.89249664542 1091.842583605983 1092.281530400361 1094.116521359422 1095.653218049006 1096.757972358474 1086.252866991408 293.2659864256254 1085.961923785351 293.070580987772
25 0.01 0.25 20 1089.892504322648 1091.842586547986 1092.281533890296 1094.11652396341 1095.653220307133 1096.757974176854 1086.252858218082 293.2642549815017 1085.961932405056 293.0699719858505
26 0.01 0.26 20 1089.892507579033 1091.842586727585 1092.281534208128 1094.116523866179 1095.653220522067 1096.757974279038 1086.252852502583 293.2629816068912 1085.961942274479 293.069561788677
27 0.01 0.27 20 1089.892509573086 1091.842586935504 1092.281534358771 1094.116523790165 1095.65322069797 1096.757974463613 1086.252848020629 293.2620710058156 1085.961952446342 293.0692885754158
28 0.01 0.28 20 1089.892510782338 1091.842587175025 1092.281534420926 1094.116523709887 1095.653220715645 1096.757974332675 1086.252847748383 293.261442147393 1085.961961521215 293.0691113624187
29 0.01 0.29 20 1089.892511595245 1091.842587619098 1092.281534628778 1094.116523912095 1095.653221088235 1096.757974435216 1086.252847170364 293.2610277894393 1085.961970609878 293.0690018166237
30 0.01 0.3 20 1089.892511868753 1091.842587576179 1092.281534348807 1094.116523496285 1095.653220747677 1096.757974349078 1086.252847636269 293.2607730801421 1085.9619776108 293.0689397740557
31 0.01 0.31 20 1089.892512739884 1091.842588631094 1092.281535139281 1094.116524323125 1095.653221506436 1096.757974780865 1086.252848614123 293.2606343126981 1085.961985757859 293.0689106150251
32 0.01 0.32 20 1089.892512233787 1091.842588229495 1092.281534560713 1094.116523873077 1095.653221238477 1096.757974567526 1086.252849326126 293.2605776048631 1085.961990221225 293.0689036674232
33 0.01 0.33 20 1089.892512795271 1091.842589108793 1092.281535252019 1094.11652475362 1095.653222085189 1096.757975337502 1086.252851255465 293.2605769656476 1085.961995361467 293.0689111723299
34 0.01 0.34 20 1089.892513235022 1091.842589757488 1092.281535742249 1094.116525306976 1095.653222603567 1096.757975764072 1086.252852460495 293.260612708678 1085.961999503579 293.0689275234257
35 0.01 0.35 20 1089.892512944701 1091.842589543065 1092.281535433739 1094.11652492446 1095.653222256532 1096.757975463841 1086.252853551588 293.2606702928024 1085.962001220478 293.0689487709485
36 0.01 0.36 20 1089.892513026053 1091.842589630179 1092.28153542288 1094.116524873475 1095.653222287065 1096.757975481374 1086.252854193744 293.2607391961456 1085.962003074181 293.0689721841063
37 0.01 0.37 20 1089.892514967483 1091.842591820826 1092.281537554716 1094.116526858824 1095.653223754364 1096.757976830832 1086.252857064708 293.2608120297262 1085.962006650644 293.0689959241362
38 0.01 0.38 20 1089.892513602355 1091.842590422377 1092.281536156653 1094.116525445879 1095.653222463126 1096.757975660038 1086.252856334269 293.2608838674457 1085.962004908182 293.06901880865
39 0.01 0.39 20 1089.892514042767 1091.842591128307 1092.281536818787 1094.116526295275 1095.653223357046 1096.757976452923 1086.252857266467 293.2609515965801 1085.962005984596 293.0690401330434
40 0.01 0.4 20 1089.892514205108 1091.842591276762 1092.281536924534 1094.1165264199 1095.653223449905 1096.757976747357 1086.252857204104 293.2610134591511 1085.962006762814 293.0690595323151
41 0.01 0.41 20 1089.892514391527 1091.84259146932 1092.28153711772 1094.116526556204 1095.65322363846 1096.757976700963 1086.25285732811 293.2610686439108 1085.962007212961 293.0690768529236
42 0.01 0.42 20 1089.892514594831 1091.842591521621 1092.281537196665 1094.116526369147 1095.653223199736 1096.757976324546 1086.252857923525 293.2611169235262 1085.962006555052 293.0690921085558
43 0.01 0.43 20 1089.892514188628 1091.842591181554 1092.281536841096 1094.116526163264 1095.653223166637 1096.757976281565 1086.25285762668 293.2611584986549 1085.962005562305 293.0691054094375
44 0.01 0.44 20 1089.892513932338 1091.842590925278 1092.281536596141 1094.116525929013 1095.653222910042 1096.757976038798 1086.25285728071 293.2611937811467 1085.962004696299 293.0691169195738
45 0.01 0.45 20 1089.892514052834 1091.842591018261 1092.281536684591 1094.116525994524 1095.653222984347 1096.757976114168 1086.252856766074 293.261223343337 1085.962005199786 293.0691268266154
46 0.01 0.46 20 1089.892514895305 1091.842591834969 1092.28153751579 1094.116526737401 1095.653223578865 1096.757976685823 1086.252857408299 293.2612478069405 1085.962005861164 293.0691353247706
47 0.01 0.47 20 1089.892514898411 1091.842591716638 1092.281537407026 1094.116526566126 1095.653223399121 1096.757976548835 1086.252857256211 293.2612678522112 1085.962005488895 293.0691426053787
48 0.01 0.48 20 1089.892514522817 1091.842591321467 1092.281537009264 1094.116526211245 1095.653223266147 1096.75797637098 1086.252855426833 293.2612840888942 1085.962005769989 293.0691488438319
49 0.01 0.49 20 1089.892515300527 1091.842592080971 1092.281537776165 1094.116526895624 1095.653223745667 1096.757976773845 1086.252856132303 293.2612970677905 1085.962006600824 293.0691541920323
50 0.01 0.5 20 1089.892515141392 1091.84259182376 1092.281537541614 1094.116526617371 1095.653223482208 1096.757976597162 1086.25285558305 293.261307323234 1085.962006291203 293.0691587959923
51 0.01 0.51 20 1089.892515279334 1091.842591878678 1092.281537608911 1094.116526654499 1095.653223492094 1096.757976624139 1086.252855366391 293.261315345673 1085.962006311229 293.0691627837115
52 0.01 0.52 20 1089.892515277727 1091.842591950661 1092.281537697225 1094.11652679335 1095.653223571584 1096.7579767466 1086.252855418436 293.2613215280591 1085.96200636969 293.0691662581726
53 0.01 0.53 20 1089.892516201448 1091.842592749723 1092.281538504149 1094.116527413256 1095.653224043329 1096.757977088542 1086.252856157019 293.2613262098439 1085.962007255253 293.069169308562
54 0.01 0.54 20 1089.892516348268 1091.84259283336 1092.281538619065 1094.116527508502 1095.653224138862 1096.757977194012 1086.252856144662 293.2613296955413 1085.962007088061 293.0691720121166
55 0.01 0.55 20 1089.892516601117 1091.842593069509 1092.281538840034 1094.116527686531 1095.653224299416 1096.757977290292 1086.252855705712 293.2613322403351 1085.962007984577 293.0691744313933
56 0.01 0.5600000000000001 20 1089.892516442546 1091.842592888782 1092.281538647245 1094.116527504856 1095.653224155994 1096.757977128885 1086.252855166082 293.2613340481238 1085.962008093299 293.0691766193512
57 0.01 0.5700000000000001 20 1089.892516422527 1091.842592899929 1092.281538649835 1094.116527599354 1095.653224359954 1096.757977339017 1086.252854592441 293.2613353008682 1085.962008488954 293.0691786185707
58 0.01 0.58 20 1089.892516304067 1091.842592758511 1092.281538529529 1094.116527483774 1095.653224227694 1096.757977265419 1086.252854261673 293.2613361338313 1085.96200817204 293.0691804640767
59 0.01 0.59 20 1089.892516537225 1091.842593023483 1092.281538778714 1094.116527784912 1095.653224561823 1096.75797746978 1086.252853936253 293.2613366700232 1085.962008987811 293.069182182089
60 0.01 0.6 20 1089.89251638764 1091.842592792709 1092.28153857599 1094.116527496755 1095.653224234952 1096.757977260393 1086.252853665036 293.261336996612 1085.96200870649 293.0691837921209
61 0.01 0.61 20 1089.892516556037 1091.842592995431 1092.281538774945 1094.116527712696 1095.653224461954 1096.757977432322 1086.25285355296 293.2613371930778 1085.962009171534 293.0691853133796
62 0.01 0.62 20 1089.89251674899 1091.842593085634 1092.281538871281 1094.116527658878 1095.653224325853 1096.757977287953 1086.252853392821 293.2613373059859 1085.962009658533 293.069186757741
63 0.01 0.63 20 1089.892516846167 1091.842593184767 1092.281538957214 1094.116527807224 1095.653224513507 1096.757977469386 1086.252853265795 293.2613373715097 1085.962010280159 293.0691881341663
64 0.01 0.64 20 1089.89251654909 1091.842592793026 1092.281538561939 1094.11652739689 1095.653224174287 1096.757977195734 1086.252852524733 293.261337425018 1085.962010239179 293.0691894498028
65 0.01 0.65 20 1089.892517087735 1091.842593432246 1092.28153919539 1094.116528018737 1095.65322470423 1096.757977574653 1086.25285256844 293.2613374839844 1085.962011292224 293.0691907116192
66 0.01 0.66 20 1089.892517073775 1091.842593325657 1092.281539099484 1094.116527850935 1095.653224557562 1096.757977410226 1086.252852345404 293.2613375604897 1085.962011533973 293.0691919200173
67 0.01 0.67 20 1089.892517058629 1091.842593423007 1092.281539192058 1094.116528089695 1095.653224797053 1096.75797763296 1086.252852143296 293.2613376565878 1085.962011847813 293.0691930810456
68 0.01 0.68 20 1089.892517299762 1091.842593668431 1092.281539425754 1094.116528277309 1095.653224939221 1096.757977716688 1086.252851966577 293.2613377866908 1085.962012561404 293.0691941961042
69 0.01 0.6900000000000001 20 1089.892516864342 1091.842593132308 1092.281538899557 1094.116527760916 1095.653224530254 1096.757977438622 1086.252851437803 293.261337942087 1085.962012073665 293.069195265201
70 0.01 0.7000000000000001 20 1089.892517314875 1091.842593648398 1092.281539413966 1094.116528253798 1095.653224950043 1096.757977752651 1086.252851625121 293.2613381287387 1085.96201290218 293.0691962892604
71 0.01 0.71 20 1089.892517288198 1091.84259357717 1092.281539344504 1094.116528200463 1095.653224937229 1096.75797776857 1086.252851588476 293.2613383397175 1085.962012894598 293.0691972679498
72 0.01 0.72 20 1089.892517276807 1091.842593548488 1092.281539320488 1094.116528127035 1095.653224845817 1096.757977619371 1086.252851345644 293.2613385738301 1085.962013077877 293.0691982007998
73 0.01 0.73 20 1089.892517122009 1091.842593401367 1092.281539176224 1094.116528036767 1095.653224789332 1096.757977640317 1086.252851056472 293.2613388229032 1085.962013116568 293.0691990881486
74 0.01 0.74 20 1089.89251700518 1091.842593269433 1092.281539045243 1094.116527904974 1095.653224670187 1096.757977525514 1086.252850917095 293.2613390845027 1085.962013113356 293.0691999304311
75 0.01 0.75 20 1089.892517364466 1091.842593568457 1092.281539347205 1094.116528135523 1095.653224878236 1096.757977709066 1086.252851089951 293.2613393532635 1085.962013468292 293.0692007278338
76 0.01 0.76 20 1089.892517212672 1091.842593378235 1092.281539163298 1094.116527893794 1095.653224640784 1096.757977512058 1086.252850767865 293.2613396214834 1085.962013371938 293.0692014811082
77 0.01 0.77 1 1089.892538097399 1091.842606778477 1092.281553463396 1094.116530978774 1095.653225679396 1096.757978279932 1086.252857037406 293.2613412311342 1085.962020401348 293.0692026256781
78 0.01 0.78 1 1089.892546299883 1091.842609313038 1092.28155602634 1094.116530987235 1095.653226037012 1096.75797865916 1086.252858112658 293.2613430365025 1085.96202149159 293.0692037219957
79 0.01 0.79 1 1089.892544758234 1091.842605498827 1092.281552036185 1094.116528466784 1095.653224374037 1096.757977210465 1086.252854695749 293.26134346917 1085.962018243621 293.0692044131592
80 0.01 0.8 1 1089.892539348687 1091.842600717237 1092.28154706419 1094.116526475604 1095.653223298285 1096.757976460257 1086.252850751204 293.2613430716527 1085.962014478949 293.0692047425391
81 0.01 0.8100000000000001 1 1089.892533974654 1091.842596962553 1092.281543197957 1094.116524945732 1095.653222407655 1096.757975735331 1086.252847374843 293.2613430276806 1085.962011653069 293.0692050111505
82 0.01 0.8200000000000001 1 1089.892532281681 1091.842596851465 1092.281543061259 1094.116525763285 1095.653223040144 1096.757976279221 1086.252847555594 293.2613434135359 1085.962012217612 293.0692053524488
83 0.01 0.8300000000000001 1 1089.89252805956 1091.842595084858 1092.281541119273 1094.116526209768 1095.653223581765 1096.757976733881 1086.252847586333 293.2613440234982 1085.962011994043 293.0692057611089
84 0.01 0.84 1 1089.892527559424 1091.842596366349 1092.281542431961 1094.116527686135 1095.653224499137 1096.757977478122 1086.252849686443 293.2613446801191 1085.962013593933 293.0692062025664
85 0.01 0.85 1 1089.892526798062 1091.842596423594 1092.281542512441 1094.116527500372 1095.653224245767 1096.757977243896 1086.252849654555 293.2613452571088 1085.962014023943 293.0692066363569
86 0.01 0.86 1 1089.892527229009 1091.842597458732 1092.281543525402 1094.116528634441 1095.653225192171 1096.757978064518 1086.252850981809 293.2613457207146 1085.962015327777 293.0692070400896
87 0.01 0.87 1 1089.89252686864 1091.842597342021 1092.281543413087 1094.116528414576 1095.653224847789 1096.757977679292 1086.252851266338 293.2613460593741 1085.962015140277 293.0692074064523
88 0.01 0.88 1 1089.892527052003 1091.842597870867 1092.281543897476 1094.116529102247 1095.653225501205 1096.757978162695 1086.252851905102 293.2613462999541 1085.962016041734 293.0692077357925
89 0.01 0.89 1 1089.89252626474 1091.842597249158 1092.281543252292 1094.116528483386 1095.653224797677 1096.757977491533 1086.252851411923 293.2613464510715 1085.962015759275 293.0692080340494
90 0.01 0.9 1 1089.892526000164 1091.842597194033 1092.281543172954 1094.116528557059 1095.65322491001 1096.757977673795 1086.252851711413 293.2613465412797 1085.9620158851 293.0692083042591
91 0.01 0.91 1 1089.892525068486 1091.842596623337 1092.281542574132 1094.11652827031 1095.653224735036 1096.757977486039 1086.25285133922 293.2613465765941 1085.962015831623 293.0692085523168
92 0.01 0.92 1 1089.89252481578 1091.842596657292 1092.281542587773 1094.116528494786 1095.653224973511 1096.757977726593 1086.252851308733 293.2613465814568 1085.962016091524 293.0692087818834
93 0.01 0.93 1 1089.892523795038 1091.84259588334 1092.28154179987 1094.116527912364 1095.653224477958 1096.757977309616 1086.252850653694 293.2613465485799 1085.962015399412 293.0692089923139
94 0.01 0.9400000000000001 1 1089.892523296019 1091.842595678673 1092.281541588395 1094.11652791207 1095.653224491761 1096.757977338194 1086.252850536368 293.261346504732 1085.962015271013 293.0692091861546
95 0.01 0.9500000000000001 1 1089.892522164016 1091.842594905708 1092.281540811347 1094.116527454019 1095.653224263136 1096.757977116529 1086.252849780492 293.2613464442257 1085.962014693084 293.0692093668098
96 0.01 0.96 1 1089.892521959354 1091.842595096041 1092.281540983235 1094.116527991961 1095.653224766275 1096.757977601388 1086.252850159819 293.2613463614338 1085.962015044242 293.0692095349438
97 0.01 0.97 1 1089.892521421355 1091.84259473454 1092.281540620644 1094.116527692985 1095.65322447064 1096.757977321761 1086.252849818173 293.2613462699814 1085.962014696937 293.0692096897538
98 0.01 0.98 1 1089.892521130063 1091.842594674319 1092.281540572262 1094.116527658374 1095.653224415884 1096.757977326199 1086.252849661042 293.2613461692448 1085.962014444287 293.0692098346386
99 0.01 0.99 1 1089.89252042629 1091.842594196639 1092.281540071566 1094.116527439422 1095.65322433199 1096.757977177781 1086.252849053868 293.2613460645704 1085.96201437847 293.0692099678709
100 0.01 1 1 1089.892520395897 1091.842594349431 1092.28154022745 1094.116527690695 1095.653224494034 1096.757977403009 1086.252849447987 293.2613459530876 1085.962014416727 293.069210091606
