# Supplementary material for: Thermocouple Sensor Response in Hot Airstream
Source: Sensors (Basel). 2025 Jul 26;25(15):4634. doi: 10.3390/s25154634 (PMC12349096; doi:10.3390/s25154634)
Supplement: Supplementary file 1 [file sensors-25-04634-s001.zip › report-file-rt_3.out]

"report-file-rt"
"Time Step" "delta-time etc.."
("TimeStep" "delta-time" "flow-time" "iters-per-timestep" "t_1" "t_sk" "t0" "t1" "t2" "t3" "ty_1" "ty_10" "ty1" "ty10")
0 0.01 0 0 292.9998202286697 292.9998209658857 292.999819993982 292.999826808825 292.9998476704579 292.9998561883697 292.9997694520423 292.9999899580432 292.9998795883754 292.9999920612086
1 0.01 0.01 20 784.1479509003766 803.6397848257584 803.539853016944 823.6944194818019 849.1297266773687 873.1647309740687 801.1839039122835 301.8572603903663 799.0972758479119 296.309298067865
2 0.01 0.02 20 1061.689138560157 1067.780568072838 1068.051051686264 1073.950044297662 1080.322705784426 1085.476021306011 1063.480212698183 342.9213985822948 1063.011267574199 327.9205299366567
3 0.01 0.03 20 1092.684254377051 1094.02227044592 1094.318641871896 1095.707760885077 1096.837396749574 1097.650783825867 1090.421562824449 319.4133860907423 1090.403703407396 314.0034734491543
4 0.01 0.04 20 1094.276247864115 1095.288164965837 1095.55366135725 1096.642701317485 1097.434677859562 1098.081351358289 1091.928647291355 306.3900655718175 1091.962165238786 303.7330388700419
5 0.01 0.05 20 1094.277539029447 1095.330391410298 1095.576849714655 1096.60683937848 1097.457606294906 1098.095825224817 1091.963693460281 300.708252106849 1092.003661623227 298.9944988950562
6 0.01 0.06 20 1094.259435950727 1095.341952259873 1095.584776012135 1096.609313770102 1097.455953493085 1098.094168371864 1091.915061498692 297.8480782839599 1091.955270991251 296.6508202927203
7 0.01 0.07000000000000001 20 1094.248174329829 1095.343913270238 1095.589571125296 1096.608231748047 1097.454789626568 1098.093533070213 1091.87102744342 296.1231838528587 1091.910334221831 295.2769859328055
8 0.01 0.08 20 1094.259543156759 1095.346914508203 1095.59532455552 1096.608116022511 1097.454621692838 1098.093467243165 1091.84515522045 295.0371357488099 1091.883178225712 294.4348740788266
9 0.01 0.09 20 1094.276233037604 1095.348606901468 1095.598648809754 1096.608115242022 1097.454471667059 1098.093394359581 1091.829240845098 294.341101527656 1091.866134437831 293.9117155075031
10 0.01 0.1 20 1094.287153218143 1095.349001126323 1095.599952185031 1096.608034145365 1097.454382595731 1098.093369694174 1091.819365791634 293.8904545056464 1091.855375247084 293.5831437552707
11 0.01 0.11 20 1094.292669536654 1095.349051319316 1095.6005287154 1096.608035114951 1097.45437804942 1098.093390144917 1091.813437188124 293.6001257575929 1091.848788505143 293.3769239311441
12 0.01 0.12 20 1094.295297288746 1095.349072404665 1095.600864196397 1096.60811726727 1097.454453822948 1098.093469778483 1091.80998754527 293.4144795860398 1091.844813162422 293.2479006537469
13 0.01 0.13 20 1094.296572138024 1095.349076861502 1095.601059596695 1096.608185974526 1097.454514238087 1098.093529723056 1091.807946898994 293.2964897778793 1091.842387812808 293.1670571773726
14 0.01 0.14 20 1094.297238495059 1095.349079141897 1095.601178294032 1096.608235393352 1097.454557809834 1098.093570240028 1091.806720835383 293.2195620067109 1091.840923241938 293.1159197497332
15 0.01 0.15 20 1094.297602240156 1095.349083911313 1095.601254881137 1096.608279739832 1097.454601548596 1098.093611634221 1091.80597688126 293.1699043973497 1091.840047661738 293.0831462584191
16 0.01 0.16 20 1094.297809058991 1095.349086217517 1095.601301063399 1096.608309521756 1097.454632442319 1098.093640321691 1091.805509970302 293.1378647047896 1091.839528645616 293.06228531891
17 0.01 0.17 20 1094.297930328296 1095.34908802556 1095.601330273204 1096.608327049441 1097.454651183532 1098.093659089744 1091.80520861226 293.1171986097282 1091.839230150178 293.0493523975934
18 0.01 0.18 20 1094.298009108216 1095.349094633221 1095.601352999651 1096.608345567161 1097.454670186352 1098.093675705727 1091.805024347999 293.1038888047715 1091.839063625875 293.0416768467509
19 0.01 0.19 20 1094.298057064736 1095.349097843514 1095.601365844752 1096.608356806435 1097.454682709759 1098.093687000944 1091.804905009605 293.0953813004592 1091.838972293826 293.0373987966905
20 0.01 0.2 20 1094.298091601011 1095.349104145814 1095.601377903512 1096.608367749307 1097.454694295592 1098.093697172897 1091.804830541045 293.0900469843235 1091.838930504126 293.0350264846703
21 0.01 0.21 20 1094.298115952027 1095.349110353972 1095.601387484309 1096.608376152747 1097.454703077365 1098.093705196009 1091.804783164907 293.0866073124461 1091.838914166499 293.0336166695183
22 0.01 0.22 20 1094.298129627567 1095.349113034672 1095.601392258895 1096.608381146679 1097.454709079065 1098.0937105338 1091.804752007074 293.0843106690933 1091.838908043339 293.0327208052396
23 0.01 0.23 20 1094.298138425024 1095.349115050713 1095.601395432576 1096.60838525424 1097.454714585681 1098.093715392282 1091.804732169931 293.0827264784522 1091.838908390128 293.0321448536779
24 0.01 0.24 20 1094.298144373114 1095.349116395964 1095.60139736643 1096.608387370338 1097.454717408589 1098.093718039202 1091.804720557043 293.081599334702 1091.838914399928 293.0317674234644
25 0.01 0.25 20 1094.298152279395 1095.349130291025 1095.601410613384 1096.608425637144 1097.454769966456 1098.093768513154 1091.804735388826 293.0807782478034 1091.838944920827 293.031515273371
26 0.01 0.26 20 1094.298164107247 1095.349146451276 1095.601426039804 1096.608458865302 1097.454812739412 1098.093808030963 1091.804757425825 293.0801749034804 1091.838968207201 293.0313445422676
27 0.01 0.27 20 1094.298170204225 1095.349156591785 1095.601435514126 1096.608482596817 1097.454844455143 1098.093837306188 1091.804769396061 293.0797322618889 1091.838992117829 293.0312282771274
28 0.01 0.28 20 1094.298224363013 1095.349217771487 1095.601497882414 1096.608525194217 1097.454870617845 1098.093859144215 1091.804813314704 293.0794114408908 1091.839053394242 293.0311495739778
29 0.01 0.29 20 1094.298226046071 1095.349221600747 1095.601501135359 1096.608539998268 1097.45489314389 1098.093879926741 1091.804822719027 293.0791841120993 1091.839068224222 293.0310972300003
30 0.01 0.3 20 1094.298224715376 1095.349223135155 1095.601502043768 1096.608551633228 1097.454910854816 1098.093896622538 1091.804830547313 293.0790281339646 1091.839080174394 293.0310635011321
31 0.01 0.31 20 1094.298220530633 1095.34922200775 1095.601500396757 1096.608560429555 1097.454926304588 1098.093911090349 1091.804833253586 293.0789258481431 1091.839091384013 293.0310430857493
32 0.01 0.32 20 1094.298185445074 1095.349186966333 1095.60146369021 1096.608555565301 1097.454943071108 1098.093928166688 1091.804823210986 293.0788631309436 1091.839065525851 293.031032114658
33 0.01 0.33 20 1094.298182489261 1095.349186861427 1095.601463439707 1096.60856174679 1097.454954058021 1098.0939375401 1091.804826020782 293.0788280536642 1091.839073262225 293.0310276851181
34 0.01 0.34 20 1094.298183235281 1095.349189842269 1095.601466295737 1096.608570080569 1097.454965827542 1098.093948426961 1091.80483281562 293.0788127781433 1091.839079338563 293.0310277446947
35 0.01 0.35 20 1094.29818498541 1095.349193670237 1095.601469889574 1096.608579050622 1097.454977705337 1098.093959318848 1091.80484161145 293.078811441041 1091.839086416981 293.0310308594147
36 0.01 0.36 20 1094.298186666377 1095.349197157806 1095.601473002266 1096.608586972971 1097.454987826644 1098.093968700996 1091.804848935925 293.078819506332 1091.839092069812 293.0310359734673
37 0.01 0.37 20 1094.298186613573 1095.349198784803 1095.601474270528 1096.608593104368 1097.454996491719 1098.093976993773 1091.804853828432 293.0788335545987 1091.839096957031 293.0310423077553
38 0.01 0.38 20 1094.298187654447 1095.349201483754 1095.601476657375 1096.608599923234 1097.455005236009 1098.093985342839 1091.80486070801 293.0788510411448 1091.83910193725 293.0310492965546
39 0.01 0.39 20 1094.298188366354 1095.349203713835 1095.601478532556 1096.608605795901 1097.455012836764 1098.09399239313 1091.80486670701 293.0788701337194 1091.839104862127 293.0310565487512
40 0.01 0.4 20 1094.298188734934 1095.349205232913 1095.601479826541 1096.6086109363 1097.455020087487 1098.093999493516 1091.804871866533 293.078889602519 1091.839107162665 293.0310637898991
41 0.01 0.41 20 1094.298189703251 1095.349207557718 1095.601481899311 1096.608616554908 1097.455027411183 1098.094006108277 1091.804876562336 293.078908617415 1091.839110231738 293.0310708492738
42 0.01 0.42 20 1094.298189855345 1095.349208799805 1095.601482882768 1096.608620768842 1097.455033410066 1098.094011469824 1091.804878398084 293.0789267011372 1091.839114140813 293.031077606896
43 0.01 0.43 20 1094.298189996609 1095.349209823594 1095.601483740978 1096.608624716055 1097.455038898486 1098.094016973534 1091.804883275095 293.0789435688439 1091.839113918072 293.0310840245222
44 0.01 0.44 20 1094.29819071017 1095.34921160307 1095.601485345126 1096.608629362326 1097.455045105963 1098.094022781841 1091.804886890007 293.078959158204 1091.839116075455 293.0310900597696
45 0.01 0.45 20 1094.29819173269 1095.349215765853 1095.60148899157 1096.608642222038 1097.455063110313 1098.094039352131 1091.804895417338 293.078973422936 1091.839124595849 293.0310957209616
46 0.01 0.46 20 1094.298193431362 1095.349220322562 1095.601493125984 1096.608654425849 1097.455079618397 1098.094054354646 1091.80490372349 293.0789864133437 1091.839132362138 293.0311010163581
47 0.01 0.47 20 1094.298194349826 1095.349223355285 1095.601495823313 1096.608663510721 1097.455092198151 1098.09406603598 1091.804909987467 293.0789981974499 1091.839137635932 293.0311059603993
48 0.01 0.48 20 1094.298194937576 1095.349225808799 1095.60149794035 1096.608671142504 1097.455102766854 1098.094075633072 1091.804914639572 293.0790088600632 1091.839142633731 293.0311105739446
49 0.01 0.49 20 1094.298195440751 1095.349227845565 1095.601499795256 1096.608677334732 1097.455111244802 1098.094083442068 1091.804919255531 293.0790184828745 1091.839145838431 293.0311148788139
50 0.01 0.5 20 1094.298195602289 1095.349229129734 1095.60150089217 1096.608682098283 1097.455118097401 1098.094089866113 1091.804922827068 293.0790271544838 1091.839148393764 293.0311188969996
51 0.01 0.51 20 1094.298196242841 1095.349230775093 1095.601502404295 1096.608686577257 1097.455124171529 1098.094095515236 1091.804926223085 293.0790349437026 1091.839150688274 293.0311226519296
52 0.01 0.52 20 1094.29819700708 1095.34923237869 1095.601503859261 1096.608690570995 1097.455129452835 1098.094100443181 1091.804929266114 293.0790419370383 1091.839152943031 293.0311261652678
53 0.01 0.53 20 1094.298197561619 1095.349233823023 1095.601505222756 1096.608694142851 1097.455133990567 1098.094104705065 1091.804932268574 293.0790482046795 1091.839154711089 293.0311294564816
54 0.01 0.54 20 1094.298197945288 1095.349234798041 1095.601506089875 1096.608696827798 1097.455137662445 1098.094108058545 1091.804934072419 293.0790538300362 1091.839156498198 293.0311325439098
55 0.01 0.55 20 1094.298198380169 1095.34923565878 1095.601506876247 1096.608698984702 1097.455140541184 1098.094110793149 1091.804935813433 293.0790588743827 1091.839157799006 293.0311354450334
56 0.01 0.5600000000000001 20 1094.298198432846 1095.349236617387 1095.60150773869 1096.608702253835 1097.455145063084 1098.094115087766 1091.804938212111 293.079063404795 1091.839158913337 293.0311381757083
57 0.01 0.5700000000000001 20 1094.298199517169 1095.349238204899 1095.601509260986 1096.608705210377 1097.455148690276 1098.094118609749 1091.804940927389 293.0790674907184 1091.83916057073 293.0311407502327
58 0.01 0.58 20 1094.298199581749 1095.3492386722 1095.601509697553 1096.608706703231 1097.455150641636 1098.094120333102 1091.804942136078 293.0790711983419 1091.839160977093 293.0311431810185
59 0.01 0.59 20 1094.298198901454 1095.349238194401 1095.601509152914 1096.608707061798 1097.455151656449 1098.094121283307 1091.804942120389 293.0790745830975 1091.839160806855 293.0311454804817
60 0.01 0.6 20 1094.298199082338 1095.34923852823 1095.601509449335 1096.608707895205 1097.455152788938 1098.094122377347 1091.804943006875 293.0790776807572 1091.839161160231 293.0311476589268
61 0.01 0.61 20 1094.298199368727 1095.349239038533 1095.601509941691 1096.608708883371 1097.455153916971 1098.094123448817 1091.804944139637 293.0790805400662 1091.839161593769 293.031149726003
62 0.01 0.62 20 1094.298199676326 1095.349239432677 1095.601510328516 1096.608709490234 1097.45515459858 1098.094124080126 1091.804944983003 293.0790831983024 1091.839161828086 293.0311516898545
63 0.01 0.63 20 1094.298199876266 1095.349239651448 1095.601510513324 1096.608709899597 1097.45515514435 1098.094124562531 1091.804945294147 293.0790856995395 1091.839162129112 293.0311535568756
64 0.01 0.64 20 1094.298200189746 1095.349240095355 1095.601510943689 1096.608710568669 1097.455155862328 1098.094125206279 1091.804945984182 293.0790880471248 1091.839162478024 293.0311553341623
65 0.01 0.65 20 1094.298200304618 1095.349240124297 1095.601510961521 1096.60871059929 1097.455155928087 1098.094125315007 1091.804946202465 293.0790902781757 1091.839162044007 293.0311570282901
66 0.01 0.66 20 1094.298200390918 1095.349240283821 1095.60151112843 1096.608710845176 1097.455156178605 1098.09412557123 1091.804946981725 293.0790924057476 1091.839161593604 293.0311586427271
67 0.01 0.67 20 1094.298200482161 1095.349240405114 1095.60151124207 1096.608711064725 1097.455156394606 1098.094125756347 1091.804947311454 293.0790944472146 1091.839161803081 293.0311601826418
68 0.01 0.68 20 1094.298201401118 1095.349241257949 1095.601512111031 1096.608711694227 1097.455156824748 1098.094126153394 1091.804948662665 293.079096412896 1091.839162094138 293.0311616514023
69 0.01 0.6900000000000001 20 1094.298201436977 1095.349241267861 1095.601512136151 1096.608711749066 1097.455156829645 1098.094126302847 1091.804949284109 293.0790983069338 1091.839161633022 293.0311630523518
70 0.01 0.7000000000000001 20 1094.298201492833 1095.349241386894 1095.601512222638 1096.608711964821 1097.455157061266 1098.094126437344 1091.804949034654 293.0791001403639 1091.839162100831 293.0311643881183
71 0.01 0.71 20 1094.298201714923 1095.349241548018 1095.601512387612 1096.608712063401 1097.455157151302 1098.094126540947 1091.804949572321 293.0791019091307 1091.839161954713 293.0311656623142
72 0.01 0.72 20 1094.298201356764 1095.349241204451 1095.601512042454 1096.608711808859 1097.45515700137 1098.094126398587 1091.804949417918 293.0791036277477 1091.839161521154 293.031166878159
73 0.01 0.73 20 1094.29820154558 1095.349241351247 1095.601512176102 1096.608711878946 1097.455157048538 1098.094126352151 1091.804949509894 293.079105297749 1091.839161726698 293.0311680349503
74 0.01 0.74 20 1094.298201668834 1095.349241527968 1095.601512370686 1096.60871212647 1097.45515724759 1098.094126660563 1091.804950197882 293.0791069086957 1091.839161306024 293.0311691357583
75 0.01 0.75 20 1094.298201567794 1095.349241398299 1095.601512216943 1096.608712022318 1097.455157232241 1098.094126623804 1091.804950050384 293.0791084718121 1091.839161404723 293.0311701820891
76 0.01 0.76 20 1094.298200854731 1095.349240721584 1095.601511523732 1096.608711435051 1097.455156775557 1098.094126130007 1091.804949279062 293.079109989126 1091.839160552587 293.0311711772154
77 0.01 0.77 20 1094.298200934573 1095.349240750811 1095.601511559327 1096.60871129266 1097.455156495249 1098.094125859548 1091.804949630377 293.0791114579678 1091.839160366762 293.0311721232864
78 0.01 0.78 20 1094.298200587544 1095.349240398847 1095.601511225297 1096.608710991361 1097.455156273358 1098.094125699819 1091.80494944249 293.0791128766626 1091.839159655473 293.0311730226418
79 0.01 0.79 20 1094.298200379293 1095.349240198238 1095.601511006337 1096.60871082993 1097.455156105317 1098.094125586817 1091.804949338014 293.0791142428392 1091.839159426349 293.0311738765225
80 0.01 0.8 20 1094.298200266717 1095.349240099839 1095.601510919515 1096.60871072516 1097.455156030829 1098.094125500371 1091.804949305392 293.0791155688179 1091.839158967715 293.0311746874703
81 0.01 0.8100000000000001 20 1094.29820043596 1095.349240188533 1095.601511006235 1096.608710705678 1097.455155911308 1098.094125452677 1091.804949634771 293.0791168488172 1091.839158892735 293.0311754582507
82 0.01 0.8200000000000001 20 1094.298200949149 1095.349240733711 1095.601511550429 1096.6087112007 1097.455156359013 1098.094125760187 1091.804950293497 293.0791180784368 1091.839159503596 293.0311761887527
83 0.01 0.8300000000000001 20 1094.298200577898 1095.349240336769 1095.601511149643 1096.608710854582 1097.455156066127 1098.094125540986 1091.804950110734 293.079119267531 1091.839158861048 293.0311768818254
84 0.01 0.84 20 1094.29820073764 1095.349240493246 1095.601511302516 1096.608710985492 1097.455156156784 1098.094125589667 1091.804950354983 293.0791204058195 1091.839158952365 293.0311775392072
85 0.01 0.85 20 1094.298200778466 1095.349240614198 1095.60151143351 1096.60871114866 1097.45515629169 1098.094125718895 1091.804950790565 293.0791214971709 1091.839158638024 293.0311781622209
86 0.01 0.86 20 1094.2982009071 1095.3492406271 1095.601511438796 1096.60871105868 1097.455156189258 1098.094125644308 1091.804950955026 293.0791225485297 1091.839158531402 293.0311787524969
87 0.01 0.87 20 1094.298200860801 1095.349240601928 1095.60151141982 1096.608711026185 1097.455156125424 1098.094125595888 1091.804951057489 293.0791235573937 1091.839158448008 293.0311793117137
88 0.01 0.88 20 1094.298201439541 1095.349241163947 1095.60151198948 1096.608711508646 1097.455156477565 1098.094125948464 1091.804951810816 293.0791245249497 1091.839158802195 293.0311798421184
89 0.01 0.89 20 1094.298201163192 1095.349240803166 1095.60151161741 1096.608711114067 1097.455156140232 1098.094125649297 1091.804951444833 293.0791254558131 1091.839158621856 293.0311803443295
90 0.01 0.9 1 1094.298217426732 1095.349250946474 1095.601522591562 1096.608713717514 1097.455157595687 1098.094126927807 1091.804956646954 293.0791272729148 1091.83916271292 293.031180794032
91 0.01 0.91 1 1094.298223041462 1095.349252454306 1095.601524095475 1096.608714331001 1097.455159531174 1098.094129026508 1091.804956686182 293.0791283062744 1091.839163666451 293.0311814351375
92 0.01 0.92 1 1094.298222944483 1095.349250116888 1095.601521675695 1096.608711601172 1097.455156031539 1098.094125242651 1091.80495389965 293.0791287035154 1091.839161088024 293.0311819240346
93 0.01 0.93 1 1094.298219550788 1095.34924732271 1095.601518657645 1096.608711787755 1097.455157894476 1098.094127889867 1091.804952289221 293.0791287886371 1091.839159612568 293.0311822554261
94 0.01 0.9400000000000001 1 1094.298216080623 1095.349245154658 1095.601516393589 1096.608710676079 1097.455155978125 1098.094125436496 1091.804951265568 293.0791292821281 1091.839157404288 293.031182622424
95 0.01 0.9500000000000001 1 1094.298214365812 1095.34924498734 1095.60151616195 1096.608711976639 1097.455158103925 1098.094127882819 1091.804951882637 293.0791299868716 1091.839157837263 293.031183036422
96 0.01 0.96 1 1094.298214817608 1095.3492460761 1095.601517292076 1096.608712205869 1097.455156955114 1098.094126220107 1091.804952978185 293.0791307328178 1091.839158849597 293.0311834497295
97 0.01 0.97 1 1094.298215132333 1095.349246835232 1095.601518028929 1096.608713243416 1097.455158617377 1098.094128206959 1091.804953921667 293.0791314224615 1091.83916005366 293.0311838382411
98 0.01 0.98 1 1094.298214894092 1095.34924662135 1095.601517832263 1096.608712430551 1097.455157104863 1098.094126457224 1091.80495405758 293.0791320259514 1091.839159451669 293.0311841958498
99 0.01 0.99 1 1094.298214729739 1095.349246930573 1095.601518098347 1096.608713458175 1097.455158765477 1098.094128258869 1091.804954731788 293.0791325542511 1091.839160274266 293.0311845235424
100 0.01 1 1 1094.298214152162 1095.34924641695 1095.60151758436 1096.608712482813 1097.455157062698 1098.094126328973 1091.804954386993 293.0791330447423 1091.83915955294 293.031184824612
