# Supplementary material for: Thermocouple Sensor Response in Hot Airstream
Source: Sensors (Basel). 2025 Jul 26;25(15):4634. doi: 10.3390/s25154634 (PMC12349096; doi:10.3390/s25154634)
Supplement: Supplementary file 1 [file sensors-25-04634-s001.zip › report-file-rt_4.out]

"report-file-rt"
"Time Step" "delta-time etc.."
("TimeStep" "delta-time" "flow-time" "iters-per-timestep" "t_1" "t_sk" "t0" "t1" "t2" "t3" "ty_1" "ty_10" "ty1" "ty10")
0 0.01 0 0 292.9996329810393 292.999632897969 292.9996334598151 292.9996469257447 292.9996882514014 292.9997033685561 292.999476019512 292.9999744954671 292.9997099048953 292.99997937307
1 0.01 0.01 20 852.58951420659 869.176669117771 869.1293145778385 886.2684661396717 907.5924139393869 927.5036153807145 866.3027671565742 316.7434406169245 865.0247958245182 304.2054222041785
2 0.01 0.02 20 1079.86770251658 1083.109558702451 1083.300608931914 1086.485167850321 1089.995240749758 1092.548642169889 1079.99712591733 364.3906231642979 1079.998718398525 353.7641108785695
3 0.01 0.03 20 1096.345544788925 1096.969254240677 1097.158970502717 1097.86959178004 1098.299657034931 1098.742170313597 1094.599269823435 324.2442783194228 1094.759481638171 321.3223866955136
4 0.01 0.04 20 1096.77028294606 1097.33088805355 1097.495913386529 1098.072040392584 1098.521455317564 1098.906006448704 1095.154805179067 307.9133206745648 1095.329729459407 306.4297960629834
5 0.01 0.05 20 1096.757724193142 1097.331215909737 1097.485073791274 1098.038189441936 1098.527125006324 1098.908572003866 1095.146227575317 301.5706042138492 1095.328423982495 300.4700716688956
6 0.01 0.06 20 1096.714326319943 1097.314892739334 1097.463819094298 1098.03795077915 1098.523751050502 1098.905985694849 1095.105063549166 298.4248936282353 1095.289618468454 297.5690257577262
7 0.01 0.07000000000000001 20 1096.704609046828 1097.311506614885 1097.456979591011 1098.036054990535 1098.52305979741 1098.905584478257 1095.074020398405 296.4956475428147 1095.258880388212 295.8454387370301
8 0.01 0.08 20 1096.713168422824 1097.313413066639 1097.460403489634 1098.035836408057 1098.522459202896 1098.904982067716 1095.057749504857 295.27000410071 1095.242640405103 294.7907894762861
9 0.01 0.09 20 1096.721358401318 1097.312598386906 1097.460393761434 1098.034065599487 1098.520941689453 1098.903654665628 1095.045872803568 294.4667841237937 1095.231249586051 294.126511186934
10 0.01 0.1 20 1096.72703032001 1097.31249781341 1097.460765205245 1098.033654318977 1098.52064066225 1098.903432707786 1095.039054575043 293.938630640159 1095.22490772678 293.7061351369697
11 0.01 0.11 20 1096.729301352452 1097.311972068406 1097.460498659409 1098.033179145296 1098.520191082921 1098.902984348348 1095.034741237707 293.5964722747296 1095.220821484484 293.4415313185958
12 0.01 0.12 20 1096.729458768808 1097.310877983627 1097.459556192927 1098.032233926157 1098.519444856942 1098.902236476844 1095.03074845638 293.378104902187 1095.21800068729 293.2768232202665
13 0.01 0.13 20 1096.730007772741 1097.310701625758 1097.459476816643 1098.032045648483 1098.519214346251 1098.901963744556 1095.029814171371 293.2409705333687 1095.216437011486 293.1756522987196
14 0.01 0.14 20 1096.729989759433 1097.310255657652 1097.459078366894 1098.031685404954 1098.518928914719 1098.901688449353 1095.028445789992 293.1561343712302 1095.215349815761 293.113448827672
15 0.01 0.15 20 1096.730335164643 1097.310246388496 1097.459135100318 1098.031388694172 1098.518639748555 1098.90144163327 1095.027777822693 293.1042248072674 1095.214722710534 293.0748635395299
16 0.01 0.16 20 1096.730689791907 1097.310370995803 1097.459303003341 1098.031298116963 1098.518504796834 1098.901316900393 1095.0274551221 293.0731351931884 1095.214455760256 293.0516116334244
17 0.01 0.17 20 1096.730701734672 1097.310293068226 1097.459240295747 1098.031215922387 1098.518430936314 1098.90124720925 1095.027138147302 293.0552853798946 1095.214231137413 293.0380593437846
18 0.01 0.18 20 1096.730593712221 1097.310230300775 1097.459170381131 1098.031276765433 1098.518447554678 1098.901228215652 1095.027099181327 293.0447919589499 1095.214162353529 293.0304691416533
19 0.01 0.19 20 1096.730606273819 1097.310218727413 1097.459161542943 1098.03126373796 1098.518423708837 1098.901202619244 1095.027078852722 293.0379317376228 1095.214103296937 293.0264487804876
20 0.01 0.2 20 1096.730589738796 1097.310200712079 1097.459145080733 1098.031258024091 1098.51841195745 1098.901189048598 1095.027047448612 293.0339025558378 1095.214053554781 293.024392913154
21 0.01 0.21 20 1096.730567415183 1097.310169087921 1097.459114127984 1098.031236471179 1098.518395592691 1098.901174592851 1095.026985820411 293.0315166190026 1095.214015219834 293.0233569497
22 0.01 0.22 20 1096.730560261278 1097.310154181149 1097.459102769554 1098.031207538255 1098.518373955544 1098.901157909395 1095.02692751084 293.0300080594362 1095.213985017077 293.0228068514051
23 0.01 0.23 20 1096.730592510896 1097.31018036017 1097.459129113291 1098.031231662951 1098.518384815637 1098.901166163263 1095.026950083773 293.0291020666687 1095.213997879045 293.0225006759457
24 0.01 0.24 20 1096.730576494971 1097.31016652006 1097.459114969404 1098.031219984495 1098.518376942965 1098.901156907461 1095.026941112698 293.0285331001578 1095.21399512394 293.022286202366
25 0.01 0.25 20 1096.730589860255 1097.31017077381 1097.459119709818 1098.031219585972 1098.518375609842 1098.901155485567 1095.026939220036 293.0281625666768 1095.213996234677 293.0221441103976
26 0.01 0.26 20 1096.730628753855 1097.310193969982 1097.459145391328 1098.031221142982 1098.518373581621 1098.901153656611 1095.026949191112 293.0279078411901 1095.214003975411 293.022047684301
27 0.01 0.27 20 1096.730592401268 1097.310171829577 1097.459121161424 1098.031216774813 1098.518372208594 1098.901152009872 1095.026939452472 293.0277262245904 1095.213997434929 293.0219793123059
28 0.01 0.28 20 1096.730602514577 1097.310173967794 1097.459123897784 1098.031213131654 1098.518368668936 1098.90114892446 1095.026939809893 293.0275928080317 1095.213994635565 293.0219294582392
29 0.01 0.29 20 1096.730635930804 1097.310194609521 1097.459146689947 1098.031214275891 1098.518367218077 1098.901147825098 1095.026949016082 293.0274953465188 1095.21400338248 293.0218928802888
30 0.01 0.3 20 1096.730640818145 1097.310201916279 1097.459152206083 1098.031223573112 1098.5183704023 1098.901149045432 1095.026990911596 293.0274212148525 1095.214017157425 293.0218663824312
31 0.01 0.31 20 1096.730574452408 1097.31015903673 1097.459106952835 1098.031213747373 1098.518370910852 1098.901150704064 1095.026940811253 293.0273687154101 1095.213999640975 293.0218476464657
32 0.01 0.32 20 1096.730593708861 1097.31017258849 1097.459120205529 1098.031217359724 1098.518368931141 1098.901147796552 1095.026972903953 293.0273290618058 1095.214011673736 293.0218349367802
33 0.01 0.33 20 1096.730591479793 1097.310171147439 1097.45911835128 1098.031217393197 1098.518368849293 1098.901147418171 1095.026979467508 293.0273040353705 1095.214013224532 293.0218269240769
34 0.01 0.34 20 1096.730601541349 1097.310174489218 1097.4591223465 1098.031213770988 1098.5183658318 1098.90114565619 1095.026979815607 293.0272874247524 1095.214013641244 293.0218225546589
35 0.01 0.35 20 1096.730623285669 1097.310190171243 1097.459139134683 1098.031219528692 1098.518368777777 1098.901147867635 1095.026987537897 293.0272794072352 1095.214022071454 293.0218209613282
36 0.01 0.36 20 1096.730596496136 1097.310175645357 1097.459123002438 1098.031219438244 1098.518370512694 1098.901149224241 1095.026986377089 293.0272760393447 1095.214016868042 293.0218214244018
37 0.01 0.37 20 1096.730594458396 1097.310174478419 1097.45912163303 1098.031219641526 1098.518371026311 1098.901149655735 1095.02698645166 293.0272763972212 1095.214016948331 293.0218233909331
38 0.01 0.38 20 1096.73057398691 1097.310160306174 1097.459108176973 1098.031215463259 1098.518373192494 1098.901153366551 1095.026935978443 293.0272794809441 1095.21400695351 293.0218264176216
39 0.01 0.39 20 1096.730574077666 1097.310160390478 1097.459108487038 1098.031215274925 1098.51837362654 1098.901154607126 1095.026937311124 293.027282619845 1095.213999814127 293.0218301089204
40 0.01 0.4 20 1096.730577826036 1097.310163314246 1097.459111532142 1098.031217006229 1098.51837460843 1098.901155875939 1095.026946629871 293.0272886298882 1095.213996398618 293.0218342171427
41 0.01 0.41 20 1096.730577432005 1097.310163600184 1097.459111699588 1098.031218662539 1098.518376384666 1098.901157484451 1095.026951824201 293.0272963238673 1095.213994534786 293.0218385714069
42 0.01 0.42 20 1096.730583380217 1097.310167788279 1097.459116382237 1098.031219761488 1098.518377039841 1098.901158382503 1095.026955737834 293.0273046550509 1095.213992759675 293.0218430257854
43 0.01 0.43 20 1096.73058631671 1097.310168729163 1097.459117128017 1098.031221146454 1098.518377811676 1098.901159036811 1095.026959506953 293.0273130921341 1095.213993739163 293.0218475013263
44 0.01 0.44 20 1096.73057859356 1097.310163913716 1097.459111627924 1098.031222025736 1098.518379480657 1098.901160465823 1095.026959665638 293.0273215027533 1095.213991560748 293.021851940224
45 0.01 0.45 20 1096.730578879993 1097.310164263019 1097.459112002959 1098.031222356426 1098.518379779571 1098.901160684456 1095.026959876166 293.0273296394429 1095.213991539054 293.0218563086098
46 0.01 0.46 20 1096.730631399347 1097.310199649137 1097.459149641823 1098.031229252837 1098.518379286357 1098.901159983756 1095.026994635288 293.0273374276902 1095.214010540836 293.0218605319458
47 0.01 0.47 20 1096.730586982796 1097.310171870192 1097.459119874672 1098.03122850654 1098.518383790887 1098.901163847205 1095.026967725939 293.0273470635466 1095.213997528592 293.0218646345797
48 0.01 0.48 20 1096.731504807853 1097.311020206904 1097.460004549587 1098.031738065021 1098.518586561214 1098.901273095941 1095.027798636699 293.0273583201183 1095.214451372427 293.0218686302139
49 0.01 0.49 20 1096.730620547177 1097.310193184217 1097.459141292648 1098.031236338042 1098.518384937102 1098.901163609919 1095.027004962041 293.0273612190032 1095.214013527793 293.0218724212648
50 0.01 0.5 20 1096.730609336595 1097.310186279658 1097.459134706629 1098.031230008746 1098.518381980015 1098.901161876074 1095.026994319654 293.0273662028085 1095.214007666614 293.0218760884288
51 0.01 0.51 20 1096.730608430665 1097.310185062221 1097.459133539766 1098.031228400518 1098.518380529455 1098.901160556184 1095.026993053137 293.0273713921534 1095.214006304338 293.0218796382795
52 0.01 0.52 20 1096.730620871704 1097.310192982637 1097.459142338698 1098.031229060834 1098.518380193484 1098.901160393083 1095.02699555681 293.0273761502141 1095.214008908528 293.0218830763452
53 0.01 0.53 20 1096.730611429426 1097.310186881125 1097.459135674859 1098.031227770101 1098.518379845832 1098.901160047947 1095.02699237531 293.0273804771156 1095.214006428617 293.0218864190659
54 0.01 0.54 20 1096.731392172067 1097.310936374549 1097.459913404661 1098.031723148683 1098.518588684127 1098.901274907476 1095.02774503224 293.0273906196147 1095.21441483904 293.021889727777
55 0.01 0.55 20 1096.731422911988 1097.310958070742 1097.459936344329 1098.031731922456 1098.51859150004 1098.901276314728 1095.02775734471 293.0273950153783 1095.214427476039 293.0218929316305
56 0.01 0.5600000000000001 20 1096.731425046491 1097.310960152859 1097.459938389939 1098.031734162901 1098.518593284091 1098.901278016065 1095.027760941543 293.0273987351795 1095.214429190007 293.0218960538876
57 0.01 0.5700000000000001 20 1096.731638681222 1097.311107310238 1097.460099391035 1098.031758509376 1098.518590358001 1098.90127626959 1095.027821145514 293.0274032173846 1095.214486668009 293.0218990978359
58 0.01 0.58 20 1096.731622659548 1097.311086983866 1097.460076948832 1098.031754428969 1098.518591046789 1098.901276862173 1095.027810457986 293.0274067105058 1095.214477504622 293.0219020970462
59 0.01 0.59 20 1096.731617388309 1097.311083122727 1097.460072738365 1098.031753883327 1098.51859144144 1098.901277268644 1095.027808218223 293.0274098461059 1095.214476043996 293.0219050448952
60 0.01 0.6 20 1096.731606976957 1097.311070879953 1097.460059401408 1098.031747460984 1098.518588123416 1098.901274590524 1095.027803762083 293.0274117538232 1095.214470489261 293.0219079406216
61 0.01 0.61 20 1096.731653727969 1097.311099867204 1097.460090990051 1098.031752055121 1098.51858763903 1098.901274331088 1095.02781561427 293.0274150365093 1095.214482868457 293.0219107841395
62 0.01 0.62 20 1096.730639435891 1097.310194947152 1097.459145061364 1098.031228913199 1098.518383138358 1098.901163135384 1095.026964164435 293.0274134828302 1095.214008133845 293.0219135479222
63 0.01 0.63 20 1096.7306060352 1097.310172922156 1097.459121797267 1098.03121772149 1098.518376848714 1098.901158320083 1095.026951403725 293.0274137036461 1095.213995497126 293.0219162661112
64 0.01 0.64 20 1096.730605299628 1097.310172097322 1097.459120921438 1098.031217638009 1098.518376894519 1098.901158481247 1095.026953676008 293.0274160398737 1095.21399427162 293.0219189407397
65 0.01 0.65 20 1096.730604793277 1097.310171396575 1097.459120271212 1098.031216710602 1098.518375998996 1098.901157629639 1095.026953748543 293.0274187962926 1095.213992262134 293.0219214942636
66 0.01 0.66 20 1096.730605886996 1097.310172429913 1097.459121295045 1098.03121751311 1098.518376647369 1098.901158138347 1095.026954666484 293.0274212603209 1095.213993684499 293.0219240103489
67 0.01 0.67 20 1096.7306080071 1097.310174421591 1097.459123521201 1098.031217788728 1098.518376615988 1098.901158137744 1095.026955721098 293.0274237312619 1095.213994151951 293.0219264442941
68 0.01 0.68 20 1096.73060884173 1097.310175194511 1097.45912429832 1098.031218345464 1098.518376940083 1098.901158525163 1095.026956425873 293.0274261850796 1095.213994722476 293.0219288118651
69 0.01 0.6900000000000001 20 1096.730618177647 1097.310184321791 1097.459133800836 1098.031225615985 1098.518382067345 1098.901162350147 1095.026957427762 293.027430010751 1095.214002425911 293.0219311249026
70 0.01 0.7000000000000001 20 1096.730617274694 1097.310183485374 1097.459132984944 1098.031224941173 1098.518381230058 1098.901161609815 1095.026955592686 293.0274328487835 1095.213999400695 293.0219333670295
71 0.01 0.71 20 1096.73061807344 1097.310184067819 1097.459133623888 1098.031225082691 1098.518381159539 1098.901161575624 1095.026956824026 293.0274350166437 1095.213999305065 293.0219355390949
72 0.01 0.72 20 1096.730621711248 1097.310187588691 1097.459137108423 1098.031228064104 1098.51838335619 1098.901163236698 1095.026960858851 293.0274376325994 1095.214002386674 293.021937618989
73 0.01 0.73 20 1096.730187932686 1097.309652885114 1097.458614969129 1098.030511532851 1098.5176736111 1098.90044178306 1095.026372565519 293.0274120977969 1095.213427578369 293.021939573666
74 0.01 0.74 20 1096.729684279607 1097.309022565496 1097.458005541039 1098.029669331464 1098.516904202808 1098.899641035723 1095.025417686259 293.0273797641282 1095.212990702608 293.0219417957501
75 0.01 0.75 20 1096.730332373231 1097.309721187846 1097.458699195482 1098.03044279435 1098.517523571592 1098.90031690242 1095.026708353674 293.0273797862823 1095.213290123411 293.0219435358856
76 0.01 0.76 20 1096.729614657333 1097.308954305865 1097.457941165649 1098.029581418697 1098.516773571552 1098.899496334652 1095.025252195718 293.0273882684639 1095.212929071737 293.021945602604
77 0.01 0.77 20 1096.72917928523 1097.308638072978 1097.457582405322 1098.029550405851 1098.516941731936 1098.899688630323 1095.024636972628 293.0273707200993 1095.212903326592 293.0219471087784
78 0.01 0.78 20 1096.729163186211 1097.308645704879 1097.457589588581 1098.029568028163 1098.516957366887 1098.899704187929 1095.024652696 293.0273657208307 1095.212910744552 293.0219486664093
79 0.01 0.79 20 1096.729163397991 1097.308645827311 1097.45758974737 1098.029567925872 1098.516957432919 1098.899704413057 1095.024652614289 293.0273656224163 1095.212911559517 293.0219502682066
80 0.01 0.8 20 1096.729163354297 1097.308645831611 1097.457589741505 1098.029568097266 1098.516957673341 1098.899704608788 1095.02465269762 293.0273670302586 1095.212910835446 293.0219518703249
81 0.01 0.8100000000000001 20 1096.729164935052 1097.308647277759 1097.457591277623 1098.029569104293 1098.516958177034 1098.899705128383 1095.0246555421 293.0273686672638 1095.212911235665 293.0219534382888
82 0.01 0.8200000000000001 20 1096.729164433705 1097.308646661256 1097.457590636323 1098.029568417129 1098.516957656971 1098.899704612312 1095.024654267108 293.0273702439504 1095.212911123966 293.021954954584
83 0.01 0.8300000000000001 20 1096.729165528861 1097.308647876611 1097.457592002952 1098.02956830486 1098.516957365764 1098.899704443472 1095.024655135785 293.0273717239184 1095.212911080564 293.021956423737
84 0.01 0.84 20 1096.729165400428 1097.308647595442 1097.457591710563 1098.02956788761 1098.516957044393 1098.89970414922 1095.024654459351 293.027373039168 1095.212910849467 293.0219578308189
85 0.01 0.85 20 1096.729166002307 1097.308647852323 1097.457592023152 1098.02956755742 1098.516956659861 1098.899703934282 1095.024654234326 293.0273743480347 1095.212910329018 293.0219591857369
86 0.01 0.86 20 1096.729197071461 1097.308664795552 1097.457610771947 1098.029568369764 1098.516955677196 1098.899703260833 1095.024659265359 293.0273756315854 1095.21291512791 293.0219604896402
87 0.01 0.87 20 1096.729196944551 1097.308664567404 1097.457610503612 1098.029568275628 1098.516955776118 1098.899703330456 1095.024658272853 293.0273769324397 1095.212915549359 293.0219617460916
88 0.01 0.88 20 1096.729196557015 1097.30866431539 1097.457610216155 1098.029568390474 1098.516956065258 1098.899703604188 1095.024658168736 293.0273783043443 1095.212915633478 293.021962955509
89 0.01 0.89 20 1096.729197593062 1097.308665541236 1097.45761143632 1098.029569734267 1098.516957054952 1098.899704438197 1095.024660299345 293.0273797633172 1095.212916400218 293.0219641212125
90 0.01 0.9 20 1096.729198898747 1097.30866694488 1097.457612835961 1098.029571081625 1098.516958027445 1098.899705290219 1095.024662349934 293.0273812122356 1095.212917575971 293.0219652473973
91 0.01 0.91 20 1096.729608115985 1097.308947515958 1097.457935074893 1098.029553258971 1098.516755587042 1098.89947962003 1095.025193368374 293.0274046120948 1095.212939670165 293.02196675084
92 0.01 0.92 20 1096.730386045581 1097.30966636751 1097.458665279667 1098.030185551016 1098.517230513765 1098.899985633547 1095.026754381621 293.0274146091786 1095.213211343755 293.0219680140542
93 0.01 0.93 20 1096.730404106761 1097.30979347381 1097.458772433852 1098.030498701336 1098.517550862539 1098.90033797675 1095.026873642267 293.027403723819 1095.213308496953 293.0219688030174
94 0.01 0.9400000000000001 20 1096.730533497634 1097.309777901099 1097.458781204875 1098.030206571149 1098.517167915749 1098.899897073569 1095.027016550691 293.027427589163 1095.213222765974 293.0219699585699
95 0.01 0.9500000000000001 20 1096.730404951222 1097.309791287003 1097.458770334491 1098.030493561542 1098.517545516116 1098.900332900109 1095.026882356739 293.0274091449626 1095.213303260989 293.0219707410612
96 0.01 0.96 20 1096.729296653018 1097.308749089897 1097.45769507402 1098.029633979726 1098.516992320202 1098.899732904607 1095.024871133598 293.0273972941768 1095.212939743546 293.0219715051036
97 0.01 0.97 20 1096.729612787583 1097.30895024735 1097.457937751401 1098.029554314831 1098.516755544247 1098.899479296405 1095.025203763897 293.0274131966834 1095.212938445258 293.0219727367794
98 0.01 0.98 20 1096.730385401832 1097.309665384962 1097.458664203835 1098.030184051582 1098.517229410778 1098.899984484103 1095.026752533605 293.0274206843814 1095.213211717981 293.0219737763196
99 0.01 0.99 20 1096.730627817119 1097.310041029199 1097.459055247317 1098.030485671041 1098.517392682046 1098.900061429448 1095.026025496082 293.0274060285392 1095.213582919595 293.0219743877333
100 0.01 1 20 1096.731386284627 1097.310738583996 1097.459758818495 1098.031083958758 1098.517792109662 1098.900473399546 1095.027713502134 293.0274157156084 1095.213828714331 293.0219751328105
