# Supplementary material for: Thermocouple Sensor Response in Hot Airstream
Source: Sensors (Basel). 2025 Jul 26;25(15):4634. doi: 10.3390/s25154634 (PMC12349096; doi:10.3390/s25154634)
Supplement: Supplementary file 1 [file sensors-25-04634-s001.zip › report-file-rt_5.out]

"report-file-rt"
"Time Step" "delta-time etc.."
("TimeStep" "delta-time" "flow-time" "iters-per-timestep" "t_1" "t_sk" "t0" "t1" "t2" "t3" "ty_1" "ty_10" "ty1" "ty10")
0 0.01 0 0 292.9986414472401 292.9986381943601 292.9986385935189 292.9986841319702 292.9988233786945 292.9988869353741 292.9980258596066 292.9999218233344 292.9988621730572 292.9999309517344
1 0.01 0.01 20 956.5360502893584 967.3200737584688 967.3882960028116 978.6574115567903 992.2984075086562 1004.669978145131 964.0089071173948 371.1197076327772 963.2923081207578 339.0599758795903
2 0.01 0.02 20 1094.52623279877 1095.440643712805 1095.531808899961 1096.435157253879 1097.362704920627 1098.017266004723 1093.762970935316 376.562670231706 1094.012248082697 378.8074403901214
3 0.01 0.03 20 1098.925802757813 1099.115299860101 1099.195321914679 1099.399258640598 1099.515105715918 1099.673534057032 1097.947908911085 321.7823612149032 1098.183568713702 322.037876047164
4 0.01 0.04 20 1098.898490589492 1099.126148953152 1099.196295645056 1099.397643968732 1099.562938472393 1099.705886964663 1098.008853814971 304.9199156549973 1098.25072021229 304.8309428924887
5 0.01 0.05 20 1098.92194413771 1099.122578500995 1099.194682110596 1099.388127132464 1099.557181086726 1099.701434603318 1097.973898883101 300.0369803924298 1098.226480545857 299.6186581087755
6 0.01 0.06 20 1098.891522300471 1099.105423872575 1099.173110133354 1099.383477843114 1099.554145562588 1099.699911266669 1097.939865078067 297.4831867870716 1098.198549855295 297.0195662020087
7 0.01 0.07000000000000001 20 1098.894392322355 1099.100726402097 1099.167622194431 1099.380046890089 1099.551801573833 1099.698035686938 1097.920617425515 295.9452434513943 1098.183163997132 295.5370969310159
8 0.01 0.08 20 1098.894372621538 1099.097796207942 1099.165161802389 1099.378166759755 1099.550145666765 1099.697326515038 1097.910548911473 294.9337989047531 1098.17276897619 294.6095278511925
9 0.01 0.09 20 1098.89340280808 1099.0937071424 1099.161196881097 1099.375048936935 1099.547758482121 1099.695222866091 1097.902305340692 294.2540706165457 1098.165821256496 294.013538098859
10 0.01 0.1 20 1098.882522043092 1099.080642155646 1099.148036952468 1099.362755049789 1099.537833703802 1099.687641808391 1097.88580910823 293.7978202665063 1098.151898057986 293.6296114460683
11 0.01 0.11 20 1098.88189181847 1099.078005823465 1099.145612278499 1099.358698544139 1099.534311849572 1099.684695974159 1097.881163679232 293.4960026015362 1098.147505793823 293.3849244981071
12 0.01 0.12 20 1098.879190863367 1099.076063448984 1099.143447291431 1099.358618712714 1099.534223838586 1099.684575874164 1097.880800451632 293.301491876879 1098.146159341063 293.2322088036518
13 0.01 0.13 20 1098.879244353562 1099.076629889362 1099.144041384091 1099.359342195472 1099.534495788417 1099.684683775989 1097.881027575506 293.1795960611844 1098.14659596017 293.1394091862904
14 0.01 0.14 20 1098.878977569314 1099.076412410764 1099.143814282061 1099.359345756997 1099.534565158523 1099.684762675927 1097.880812408986 293.10589375427 1098.146278739283 293.084513060569
15 0.01 0.15 20 1098.881360286359 1099.077895372526 1099.145632744257 1099.358803693119 1099.534178731556 1099.684569324152 1097.880511251006 293.0628971541938 1098.146267525561 293.0525597422816
16 0.01 0.16 20 1098.879080817165 1099.076549396211 1099.143995913185 1099.359298355949 1099.534516917475 1099.684736241002 1097.880579024925 293.0390667695824 1098.146032332953 293.0348786774235
17 0.01 0.17 20 1098.879391186613 1099.076717598953 1099.144184641167 1099.359309534156 1099.534511916702 1099.684729986717 1097.880596115777 293.0264340154454 1098.146069809299 293.0255527114626
18 0.01 0.18 20 1098.882197600027 1099.07847778092 1099.146289120608 1099.35890359972 1099.534205461164 1099.684591297175 1097.880604875382 293.0203511397197 1098.146375763385 293.0208423833655
19 0.01 0.19 20 1098.879626302117 1099.07696804002 1099.144457263583 1099.359459290047 1099.534557182727 1099.684752137757 1097.88076707477 293.0167164815708 1098.146195457038 293.0184687037836
20 0.01 0.2 20 1098.87934174389 1099.076771453124 1099.144248726741 1099.359402077716 1099.534542899012 1099.684747565419 1097.880700716431 293.0146064501759 1098.146033767731 293.0173355980143
21 0.01 0.21 20 1098.879519788519 1099.07683701749 1099.144317873681 1099.359401195565 1099.534538168659 1099.68474186853 1097.880689275194 293.0135834220724 1098.146070667801 293.0168287963293
22 0.01 0.22 20 1098.879417810858 1099.076738288984 1099.144215406079 1099.359358043643 1099.534533502551 1099.684745635706 1097.880641861586 293.0129844606981 1098.145975701448 293.0166036814762
23 0.01 0.23 20 1098.879477922255 1099.076770586952 1099.144249219865 1099.359363023337 1099.534530392063 1099.684742396848 1097.880636761727 293.0127277172247 1098.146025335839 293.0165119894359
24 0.01 0.24 20 1098.881869421419 1099.078117542379 1099.145885643797 1099.358825669406 1099.534225513562 1099.684602391221 1097.880358397651 293.012628301718 1098.146220261576 293.0164442260932
25 0.01 0.25 20 1098.882026651098 1099.078298692495 1099.146083328497 1099.358884156137 1099.534248148252 1099.684607987393 1097.880489900564 293.0125996350446 1098.146359791808 293.0164170792031
26 0.01 0.26 20 1098.882243061968 1099.078478515479 1099.14628626872 1099.358916762532 1099.534261558476 1099.684620583838 1097.880573447974 293.0125946419477 1098.146383071748 293.0163908939783
27 0.01 0.27 20 1098.879682418671 1099.076955881402 1099.144445660855 1099.35944788072 1099.534586869778 1099.684766271029 1097.880765098297 293.0126058212688 1098.146153027909 293.0163805254305
28 0.01 0.28 20 1098.882078008108 1099.078399567329 1099.146197246958 1099.358928098645 1099.53426618575 1099.684623046059 1097.880566562521 293.0125981129852 1098.146375969333 293.0163589533609
29 0.01 0.29 20 1098.879602364503 1099.076920682164 1099.144405691214 1099.359452262728 1099.534590175672 1099.684768665691 1097.880763404864 293.0126054913504 1098.146146821555 293.0163504458031
30 0.01 0.3 20 1098.882069810999 1099.078402294747 1099.14620081727 1099.358925894548 1099.534267392077 1099.684624440472 1097.880569839316 293.0125930288418 1098.146373741723 293.0163314505819
31 0.01 0.31 20 1098.881877457218 1099.078288673266 1099.14607112233 1099.35892649425 1099.534261880883 1099.684615609425 1097.880533452613 293.0125862140172 1098.146388630948 293.0163242818087
32 0.01 0.32 20 1098.881931799638 1099.07829005852 1099.146078112339 1099.358896637869 1099.534264106559 1099.684620555828 1097.880513441729 293.012581389867 1098.14632115957 293.0163100832944
33 0.01 0.33 20 1098.875230724162 1099.072751595612 1099.139893744436 1099.358658940916 1099.536474876368 1099.686955628181 1097.878507154066 293.0125808649633 1098.143858466042 293.0163083389767
34 0.01 0.34 20 1098.875186140949 1099.072746050061 1099.139885314267 1099.35870014245 1099.536523051331 1099.686995229638 1097.878541656258 293.0125786916913 1098.143839383493 293.0162981974016
35 0.01 0.35 20 1098.875342705363 1099.072854084072 1099.140004774638 1099.358707349384 1099.5365152211 1099.686988121489 1097.878562988323 293.0125775159185 1098.14391355984 293.0162982767059
36 0.01 0.36 20 1098.875385892261 1099.072860000942 1099.140014302535 1099.358702540128 1099.536522771811 1099.686996669309 1097.878566515638 293.0125772625048 1098.143867349348 293.0162907168549
37 0.01 0.37 20 1098.87722809101 1099.073488173903 1099.140927587303 1099.357742570233 1099.536214549332 1099.686893691724 1097.877701932259 293.012567419044 1098.143455226145 293.0162918333446
38 0.01 0.38 20 1098.875229083959 1099.072778399918 1099.139922726449 1099.35870327618 1099.53652807756 1099.687000966822 1097.87855067982 293.012574476945 1098.143850448785 293.0162871257229
39 0.01 0.39 20 1098.875270178714 1099.072820758679 1099.139966381958 1099.358715134517 1099.536523373378 1099.686995186584 1097.878569941269 293.0125775769423 1098.143910834305 293.0162909067272
40 0.01 0.4 20 1098.876753368548 1099.073320386324 1099.14073891319 1099.357784897582 1099.536248040546 1099.686917120708 1097.877734989722 293.0125682284012 1098.143454064297 293.016285885084
41 0.01 0.41 20 1098.876914918966 1099.073418061156 1099.140843586224 1099.357803559831 1099.536244838288 1099.686911991178 1097.877769288975 293.012567657252 1098.143537977566 293.0162896800322
42 0.01 0.42 20 1098.87713561288 1099.073524375068 1099.140965096102 1099.357798974614 1099.536246100142 1099.686917965575 1097.877798985374 293.0125682423205 1098.143516752963 293.0162863270542
43 0.01 0.43 20 1098.875339135052 1099.072876076931 1099.14002066269 1099.358759399217 1099.536548437583 1099.687009644266 1097.878634357013 293.0125788642122 1098.143999156516 293.0162908512988
44 0.01 0.44 20 1098.876971179446 1099.073445018736 1099.140875195909 1099.357801524961 1099.536249349894 1099.686919563223 1097.877787151774 293.0125738482674 1098.143506526794 293.016288106972
45 0.01 0.45 20 1098.876917238832 1099.073430036791 1099.140854882436 1099.357813594589 1099.536247730274 1099.686913965726 1097.877783032786 293.0125723494328 1098.143556448456 293.0162912232617
46 0.01 0.46 20 1098.877006428219 1099.073444196043 1099.140874552376 1099.357795116117 1099.536247198643 1099.686918110796 1097.877778245548 293.0125720102237 1098.143498244003 293.0162893138888
47 0.01 0.47 20 1098.875492818152 1099.072960774023 1099.140116758172 1099.358759403957 1099.536546444237 1099.687008803954 1097.878657691652 293.012581933821 1098.144010963806 293.0162927896483
48 0.01 0.48 20 1098.877181730006 1099.073602103823 1099.141051387918 1099.357813209155 1099.536237745235 1099.686909929852 1097.87783846241 293.0125761831042 1098.143562231096 293.0162901022434
49 0.01 0.49 20 1098.87703390062 1099.073503032744 1099.140938045213 1099.357809834005 1099.536240212333 1099.686907073697 1097.877796375959 293.0125743210609 1098.143566322216 293.0162918462696
50 0.01 0.5 20 1098.877032459896 1099.073471179181 1099.140905881077 1099.357791267714 1099.536239664887 1099.686910181626 1097.87777523796 293.0125732078919 1098.143514801557 293.0162899309431
51 0.01 0.51 20 1098.875479199467 1099.072956453587 1099.14011276165 1099.358757576243 1099.5365451849 1099.687006805662 1097.878649713014 293.012583664939 1098.144010108022 293.0162927638069
52 0.01 0.52 20 1098.875476697936 1099.072941896634 1099.140098051936 1099.358749746097 1099.536546625037 1099.687010798233 1097.878647940912 293.0125878845993 1098.143972799181 293.0162911572808
53 0.01 0.53 20 1098.875498298045 1099.072969158654 1099.140125266003 1099.358764388073 1099.536547641113 1099.687008369186 1097.878662170675 293.0125897041215 1098.14401897797 293.016293410019
54 0.01 0.54 20 1098.875469479138 1099.072943422791 1099.140099601209 1099.358753442255 1099.536549448922 1099.68701379126 1097.878656882303 293.0125905562218 1098.143973633444 293.0162915853643
55 0.01 0.55 20 1098.875485423626 1099.072971261696 1099.140123968978 1099.358781350431 1099.536556306173 1099.687013673544 1097.878691134418 293.012590195825 1098.144047139161 293.016293816193
56 0.01 0.5600000000000001 20 1098.877054350124 1099.073493396005 1099.140924194432 1099.357819700299 1099.536252361235 1099.68691877965 1097.877824250219 293.0125810226313 1098.143560228003 293.0162910583004
57 0.01 0.5700000000000001 20 1098.876917541292 1099.073413258145 1099.140832558503 1099.357821261946 1099.536255764619 1099.686917220005 1097.877796100906 293.0125775473539 1098.143569549354 293.0162932713668
58 0.01 0.58 20 1098.876918766066 1099.073418583766 1099.140842014182 1099.357813144027 1099.536254552332 1099.686920838651 1097.877801185028 293.0125764649115 1098.143538419768 293.0162914416497
59 0.01 0.59 20 1098.875605562223 1099.073034931739 1099.140196498824 1099.358780342723 1099.536556015518 1099.687015064452 1097.878705131538 293.0125857276093 1098.144061274794 293.0162947121659
60 0.01 0.6 20 1098.875575487377 1099.073030030111 1099.140192385362 1099.358788432188 1099.536578175515 1099.687053614713 1097.878729089865 293.012592069648 1098.143987704583 293.0162930161181
61 0.01 0.61 20 1098.875598861014 1099.073060786856 1099.140226900317 1099.358802468421 1099.536578872719 1099.687052280178 1097.878745293257 293.0125959169169 1098.144031270331 293.0162961242157
62 0.01 0.62 20 1098.876899131393 1099.073467456529 1099.140898327004 1099.357832287439 1099.536272577159 1099.686955886699 1097.877849182603 293.0125853906843 1098.143514133791 293.0162945162998
63 0.01 0.63 20 1098.877039891171 1099.073551004204 1099.140988843307 1099.357840521435 1099.536269502775 1099.686949554404 1097.877861355797 293.0125832773938 1098.143571998581 293.0162972938654
64 0.01 0.64 20 1098.87716875198 1099.073586314236 1099.141031115371 1099.357828749632 1099.536252109477 1099.686921197193 1097.877867298762 293.0125848450983 1098.143560776434 293.0162955455182
65 0.01 0.65 20 1098.876960425696 1099.073462204736 1099.140889614081 1099.357828177598 1099.53625502453 1099.686918026377 1097.877828162548 293.0125854749134 1098.143559242794 293.0162985871939
66 0.01 0.66 20 1098.877249662524 1099.073625469282 1099.141074974869 1099.357828445203 1099.536249703327 1099.68692013098 1097.877877513139 293.0125870342698 1098.143565785824 293.0162975405051
67 0.01 0.67 20 1098.87692316851 1099.073451026548 1099.140877407562 1099.357831103338 1099.536256807807 1099.686920661436 1097.877832677823 293.0125888501894 1098.143554543691 293.0163008501527
68 0.01 0.68 20 1098.877117231748 1099.073537068185 1099.140976160822 1099.357820934221 1099.53625502297 1099.68692280246 1097.877841776013 293.0125904707951 1098.143535193886 293.0162999529065
69 0.01 0.6900000000000001 20 1098.875592541658 1099.073024811268 1099.140187200275 1099.358778680859 1099.536559632829 1099.687019235163 1097.878707342423 293.0126014952018 1098.144018860137 293.0163042111325
70 0.01 0.7000000000000001 20 1098.875560431965 1099.073002056329 1099.140163900198 1099.358771533002 1099.536561806051 1099.687023946104 1097.878707547583 293.0126068335227 1098.143979421616 293.0163036980676
71 0.01 0.71 20 1098.875504444493 1099.072972534892 1099.140126745798 1099.358781739369 1099.536562961282 1099.687020605915 1097.878701122727 293.0126099064118 1098.144008713707 293.0163073303515
72 0.01 0.72 20 1098.875567057533 1099.073003508582 1099.140165277017 1099.358772973184 1099.536563071728 1099.687025759399 1097.878706689931 293.0126122643786 1098.143981021609 293.0163067673925
73 0.01 0.73 20 1098.875548758973 1099.073012078906 1099.140171384514 1099.358787716106 1099.536564064229 1099.687023030379 1097.878714435413 293.0126141578552 1098.144025563853 293.0163104740993
74 0.01 0.74 20 1098.875509277606 1099.072978797628 1099.140137467882 1099.35877436736 1099.536564100899 1099.687026714859 1097.878703946726 293.0126161639799 1098.14397733847 293.0163100459316
75 0.01 0.75 20 1098.875566235948 1099.0730213882 1099.140181657467 1099.358789099069 1099.536564946144 1099.687023988383 1097.878719276752 293.0126184941589 1098.144026472341 293.0163138459762
76 0.01 0.76 20 1098.875516021556 1099.072983024589 1099.140141832887 1099.358775691842 1099.536564443696 1099.687026416678 1097.878707559525 293.0126205048528 1098.143978569027 293.0163134981815
77 0.01 0.77 20 1098.87558226555 1099.073025533955 1099.140186849022 1099.358783200669 1099.536559963007 1099.687018604982 1097.878714379794 293.0126222627105 1098.144024698478 293.016317363242
78 0.01 0.78 20 1098.875549361955 1099.072993067275 1099.140154028341 1099.358768009546 1099.536558941864 1099.687020769272 1097.878700240678 293.0126246971272 1098.143976693713 293.0163172008235
79 0.01 0.79 20 1098.876750059273 1099.073343043528 1099.140749127025 1099.357853070684 1099.536278068314 1099.686929172762 1097.877838935643 293.0126152467741 1098.143573807112 293.0163202400894
80 0.01 0.8 20 1098.876710606052 1099.073332411079 1099.140742057427 1099.357840292889 1099.536278558103 1099.686934173171 1097.87784292831 293.0126146295773 1098.143542642036 293.01631974846
81 0.01 0.8100000000000001 20 1098.876763017094 1099.073371307225 1099.140781054823 1099.357859160662 1099.53628107068 1099.686932351916 1097.877860315654 293.0126159893674 1098.143596353144 293.01632367544
82 0.01 0.8200000000000001 20 1098.877245368312 1099.073555377214 1099.140988183787 1099.357840473837 1099.536277776685 1099.686936280932 1097.877885608045 293.0126178689468 1098.143578653515 293.0163234107591
83 0.01 0.8300000000000001 20 1098.875576788799 1099.073043497892 1099.140198955195 1099.358823261902 1099.536582075216 1099.687031198606 1097.8787842166 293.0126294743063 1098.144103068985 293.0163282837025
84 0.01 0.84 20 1098.875542156367 1099.07301915531 1099.140174084489 1099.358815338709 1099.536583635321 1099.687035613938 1097.878784163545 293.0126354301813 1098.144060591867 293.016328256535
85 0.01 0.85 20 1098.875578946451 1099.073050460624 1099.140205714659 1099.358828764461 1099.536583672618 1099.687032267287 1097.878795481526 293.0126389390547 1098.144107648834 293.0163323898924
86 0.01 0.86 20 1098.875546823602 1099.073019728997 1099.140174447752 1099.358816201283 1099.536584301438 1099.6870365971 1097.878785633345 293.012641782864 1098.144060336645 293.0163322940205
87 0.01 0.87 20 1098.875600821084 1099.0730594903 1099.140215716261 1099.358828696355 1099.536583462185 1099.687032609458 1097.878797146836 293.0126440742845 1098.144108544421 293.0163364670889
88 0.01 0.88 20 1098.875546228626 1099.073020924722 1099.140175737367 1099.358817140267 1099.536584817004 1099.687037334427 1097.878787482001 293.0126463306597 1098.144060214441 293.0163364021891
89 0.01 0.89 20 1098.875608117256 1099.073063329461 1099.140219799667 1099.358829944098 1099.536584225887 1099.687033661222 1097.878799667119 293.0126483164798 1098.144109080292 293.016340595525
90 0.01 0.9 20 1098.877232001027 1099.073554576237 1099.140986431136 1099.357844009386 1099.536279228098 1099.686937323854 1097.877896729125 293.0126409477544 1098.143578613917 293.016339707688
91 0.01 0.91 20 1098.877252925237 1099.073569695721 1099.141001124737 1099.357851018794 1099.536277208613 1099.686931443923 1097.877890567618 293.0126391912888 1098.143618213961 293.0163438043861
92 0.01 0.92 20 1098.875579295946 1099.073032066308 1099.140190386583 1099.358805414141 1099.536578155858 1099.687031063342 1097.878771953444 293.0126497891995 1098.144056203992 293.0163445448391
93 0.01 0.93 20 1098.875608199585 1099.073062966401 1099.1402210404 1099.358820529235 1099.536577199269 1099.687026263027 1097.878786395714 293.0126550447103 1098.144105413856 293.0163488107723
94 0.01 0.9400000000000001 20 1098.877227538861 1099.073547794083 1099.14097972166 1099.357837362626 1099.536275217927 1099.686933094732 1097.877882481157 293.0126491139315 1098.143576367157 293.0163478821408
95 0.01 0.9500000000000001 20 1098.875640631536 1099.073071730239 1099.140232464641 1099.358816264838 1099.536575440153 1099.687028146113 1097.878805835877 293.0126605179428 1098.144073756342 293.0163528159621
96 0.01 0.96 20 1098.877369696759 1099.073620264498 1099.141060902898 1099.357839498833 1099.536271581817 1099.686933522489 1097.877931317341 293.0126586789616 1098.143563398114 293.016351788665
97 0.01 0.97 20 1098.877411978036 1099.073640341964 1099.141080394721 1099.357849861852 1099.53627420201 1099.686932673894 1097.877932994748 293.0126588350677 1098.143601122286 293.0163556002193
98 0.01 0.98 20 1098.87559686833 1099.073036711441 1099.140195958546 1099.358805333675 1099.536576640784 1099.687033165272 1097.878803216938 293.0126697613909 1098.144025296235 293.0163560409162
99 0.01 0.99 20 1098.875633244685 1099.073074220625 1099.140233579182 1099.358823968554 1099.536578055832 1099.687030548656 1097.878823933286 293.0126750950676 1098.144077365778 293.0163599968913
100 0.01 1 20 1098.875599069243 1099.073044307506 1099.140203382216 1099.35881117153 1099.536578516278 1099.687034689238 1097.878814174334 293.0126783937151 1098.144030489135 293.0163596146401
