# Supplementary material for: Thermocouple Sensor Response in Hot Airstream
Source: Sensors (Basel). 2025 Jul 26;25(15):4634. doi: 10.3390/s25154634 (PMC12349096; doi:10.3390/s25154634)
Supplement: Supplementary file 1 [file sensors-25-04634-s001.zip › report-file-rt_6.out]

"report-file-rt"
"Time Step" "delta-time etc.."
("TimeStep" "delta-time" "flow-time" "iters-per-timestep" "t_1" "t_sk" "t0" "t1" "t2" "t3" "ty_1" "ty_10" "ty1" "ty10")
0 0.01 0 0 292.9927745637109 292.9928148848466 292.9927834747816 292.9930627724685 292.9938257497155 292.9941983727088 292.9903266548673 293.0057213038253 292.9950032089117 293.0043724563985
1 0.01 0.01 20 1037.471969337316 1042.717742321992 1043.014379123308 1048.675793276553 1055.070802132269 1060.497715918857 1037.390588498171 451.4253185147197 1037.975832653603 402.4147555908688
2 0.01 0.02 20 1099.392681416257 1099.603740980361 1099.612111669805 1099.762041242582 1099.762221351888 1099.764066534873 1099.04105552193 371.7694839783646 1099.254276830563 376.1879493949208
3 0.01 0.03 20 1099.947035906296 1100.060212438686 1100.075656105906 1100.034622295023 1099.979130571985 1099.985009933411 1099.565962309404 319.3912666240541 1099.751578239345 321.4111297286183
4 0.01 0.04 20 1100.027419427064 1100.04041299435 1100.074655564702 1099.989238004505 1099.973673808753 1099.984249319836 1099.436323972419 302.5072083094573 1099.632243227277 303.2974283572446
5 0.01 0.05 20 1100.027666370012 1099.964577101161 1099.990065404361 1099.957869996398 1099.963224553801 1099.975274859565 1099.390979508288 301.0952242998663 1099.595778203996 300.9745146692715
6 0.01 0.06 20 1099.957416891092 1099.922193287672 1099.942850052347 1099.950782146758 1099.965633141504 1099.978210877824 1099.363099351377 299.3471936204961 1099.584470450881 299.1166237091371
7 0.01 0.07000000000000001 20 1099.911356828761 1099.909860055703 1099.9308059268 1099.948329433677 1099.967802433826 1099.980494065665 1099.357166620234 298.3527580622447 1099.575851495115 298.0598227787313
8 0.01 0.08 20 1099.884025738643 1099.894160584263 1099.914986829421 1099.936091693495 1099.953523494715 1099.970746790768 1099.351774375438 297.6104431772802 1099.557864051111 297.2808225813716
9 0.01 0.09 20 1099.88473559522 1099.899760717669 1099.9206227696 1099.942118275288 1099.95895466987 1099.978238577263 1099.358077263336 297.060596579321 1099.562646536236 296.7282361896192
10 0.01 0.1 20 1099.879414140029 1099.895621384841 1099.916194046703 1099.939266430145 1099.958851707364 1099.973199334635 1099.35071768657 296.6111876174785 1099.56472495122 296.3254530022226
11 0.01 0.11 20 1099.882605623183 1099.900937381654 1099.921295664327 1099.946255582655 1099.968003143086 1099.979787488986 1099.354301454345 296.2158974408912 1099.572999463138 296.0182528938544
12 0.01 0.12 20 1099.882728270926 1099.900160083054 1099.920427717006 1099.944828195529 1099.964024603808 1099.979010067326 1099.354017346222 295.8491464028501 1099.57273627536 295.760963585451
13 0.01 0.13 20 1099.87189864514 1099.888970339026 1099.909865440877 1099.933247316348 1099.95160826883 1099.96929008246 1099.352252130446 295.5056022516957 1099.551533951784 295.531076592514
14 0.01 0.14 20 1099.881950603812 1099.899955424245 1099.920746973724 1099.943786453862 1099.960413043026 1099.978121086429 1099.358585055122 295.1934714305958 1099.563771143069 295.3226472633486
15 0.01 0.15 20 1099.880809630369 1099.899178242303 1099.919558511896 1099.943942580507 1099.964054056741 1099.977344679689 1099.35145753832 294.9132511626953 1099.571104089343 295.1296559327386
16 0.01 0.16 20 1099.880645972225 1099.899049781646 1099.919639514108 1099.945117604415 1099.968005551204 1099.979217569416 1099.35350751887 294.6708942189142 1099.569549874889 294.9525787341291
17 0.01 0.17 20 1099.878900166631 1099.896871781002 1099.917042091952 1099.942021711632 1099.960844423945 1099.976930896652 1099.353102141295 294.4664169752031 1099.568509438111 294.7923938731668
18 0.01 0.18 20 1099.873754798343 1099.890846972461 1099.911693557341 1099.934830022154 1099.952640759939 1099.970907279408 1099.351937048638 294.2996117533565 1099.55354220446 294.6492653299969
19 0.01 0.19 20 1099.880725372065 1099.898095495445 1099.918954842678 1099.941273269846 1099.958520080718 1099.974681131609 1099.357694408061 294.1686518756437 1099.561657396046 294.5233696891819
20 0.01 0.2 20 1099.884032790437 1099.902962141282 1099.923221285986 1099.948013040429 1099.967681424094 1099.980961515013 1099.355039267044 294.0675630601191 1099.57553831151 294.4153718778529
21 0.01 0.21 20 1099.88081753771 1099.899194344344 1099.919814233109 1099.945439861418 1099.968456884794 1099.979630495557 1099.35234695981 293.9945415880533 1099.570358358998 294.3257371263657
22 0.01 0.22 20 1099.873106114235 1099.890915235609 1099.911311380587 1099.936576556753 1099.956281532929 1099.972741880827 1099.350274919608 293.9485029717217 1099.559477385375 294.2543236907719
23 0.01 0.23 20 1099.875728076449 1099.893968267152 1099.914630225793 1099.938874398422 1099.956407048352 1099.975362012638 1099.352826850575 293.9269822084898 1099.558789176652 294.1998101889084
24 0.01 0.24 20 1099.880822784899 1099.898031342942 1099.918902882378 1099.940851036496 1099.959087271805 1099.974188469609 1099.357375961647 293.9258449829816 1099.562311194282 294.1611132696815
25 0.01 0.25 20 1099.885095850466 1099.903772003716 1099.9241305628 1099.948677280032 1099.968914263218 1099.981408342473 1099.357894820296 293.9441402461421 1099.574833216211 294.1370229947628
26 0.01 0.26 20 1099.881355587941 1099.899421453412 1099.919760117739 1099.945149889739 1099.966382908117 1099.979282014584 1099.350938538461 293.9787561768809 1099.572866708942 294.1262683309315
27 0.01 0.27 20 1099.868883548029 1099.886240301819 1099.906848309478 1099.931680657866 1099.951334420174 1099.968020143237 1099.347537266091 294.032145648495 1099.552687165319 294.1281770071749
28 0.01 0.28 20 1099.877905526165 1099.896243704736 1099.916864507846 1099.941182754973 1099.958510518812 1099.977149653105 1099.353236018254 294.1015859054908 1099.561581047098 294.1421828767099
29 0.01 0.29 20 1099.883729791328 1099.901619482532 1099.922357101283 1099.944809531815 1099.963394951579 1099.977721928202 1099.358878213224 294.1810137119931 1099.567988254964 294.168223391488
30 0.01 0.3 20 1099.884890957084 1099.903696503582 1099.924333096818 1099.948445514721 1099.969546247905 1099.981027059086 1099.359586381895 294.2727089318943 1099.572549530096 294.2058995479795
31 0.01 0.31 20 1099.879327654484 1099.897487591499 1099.917520504368 1099.942861177949 1099.962175670809 1099.977192024737 1099.349054037045 294.3768641581547 1099.572505088066 294.255808876275
32 0.01 0.32 20 1099.867761873986 1099.885042651449 1099.905679154612 1099.930297331269 1099.949242807413 1099.966718743552 1099.345677583902 294.4942664194185 1099.551174342175 294.3182816762746
33 0.01 0.33 20 1099.878124354494 1099.896365918313 1099.917035160124 1099.94085164545 1099.958467770514 1099.975212830818 1099.352100426561 294.624007520278 1099.562723979404 294.3940153473064
34 0.01 0.34 20 1099.88783290324 1099.906695511634 1099.92723995905 1099.950411189667 1099.968862255383 1099.982475797864 1099.360584080936 294.7654132931686 1099.57573915074 294.4832058038195
35 0.01 0.35 20 1099.886951708565 1099.905203984539 1099.926126019695 1099.949689584164 1099.971488344562 1099.982506497718 1099.361641798988 294.9177821468498 1099.57210596428 294.5862361995744
36 0.01 0.36 20 1099.875665595873 1099.893980531429 1099.91417520217 1099.93948116882 1099.958780662731 1099.974735956225 1099.349370172022 295.0820121574848 1099.565563877612 294.7043639184947
37 0.01 0.37 20 1099.8697221999 1099.88782039549 1099.90836509554 1099.933525708883 1099.951884235953 1099.970032474163 1099.346517983623 295.2577992482174 1099.554528469834 294.8381328238249
38 0.01 0.38 20 1099.87531344483 1099.89288924808 1099.913544560318 1099.937103133743 1099.955653565059 1099.970890291173 1099.349752561194 295.4428558625634 1099.559894899299 294.9873771581571
39 0.01 0.39 20 1099.887613317992 1099.90689144768 1099.927290430368 1099.951473644228 1099.970351531433 1099.983529013479 1099.360614888909 295.6368399409456 1099.577292971819 295.1517529540563
40 0.01 0.4 20 1099.888381034098 1099.906599321208 1099.92744088987 1099.950666944074 1099.971209228841 1099.983271437752 1099.362858524227 295.8415407049834 1099.574102531489 295.330569976595
41 0.01 0.41 20 1099.872885929168 1099.890500833922 1099.911071095057 1099.935519539021 1099.954744653423 1099.971223108046 1099.35045800943 296.0543960565404 1099.557389489898 295.5221541590523
42 0.01 0.42 20 1099.872852052093 1099.89168284708 1099.912093905507 1099.937693651777 1099.955921287237 1099.974641747403 1099.347661188686 296.27090732349 1099.559618489075 295.7207552389584
43 0.01 0.43 20 1099.875370492263 1099.892985702509 1099.913503254628 1099.937420976426 1099.957133910779 1099.971660976524 1099.348946807894 296.4873361969548 1099.562625189292 295.9238754140075
44 0.01 0.44 20 1099.885197406091 1099.903992108079 1099.924426699916 1099.948974455703 1099.969406921363 1099.981697692799 1099.358677549757 296.7026714433258 1099.574170049819 296.1312432307533
45 0.01 0.45 20 1099.889317151681 1099.907190730956 1099.927767675783 1099.950436494479 1099.968519672249 1099.982996959323 1099.362690183404 296.919072643496 1099.576240475263 296.3413271788797
46 0.01 0.46 20 1099.871182116319 1099.888275041464 1099.909077584713 1099.932435108437 1099.950940503377 1099.968139756285 1099.351180525078 297.1354482891773 1099.552035507042 296.5510079190922
47 0.01 0.47 20 1099.874785460989 1099.893406107695 1099.91384714173 1099.939091317944 1099.957178804886 1099.974628921547 1099.347075434562 297.3479632155505 1099.561946274866 296.7566083802918
48 0.01 0.48 20 1099.879823921356 1099.898415388468 1099.918776751562 1099.943367993827 1099.963486675921 1099.976585075154 1099.351446972023 297.5599230291792 1099.570323672571 296.9559277429591
49 0.01 0.49 20 1099.88330221379 1099.901999814237 1099.92267103058 1099.947297938647 1099.969112648055 1099.98042199112 1099.357342103368 297.7652118776155 1099.57107113094 297.1485611190867
50 0.01 0.5 20 1099.886252707224 1099.904166536602 1099.924597647132 1099.947673221692 1099.964990153472 1099.981050112955 1099.361289085399 297.9617159290618 1099.57262181767 297.3328919413439
51 0.01 0.51 20 1099.872808046717 1099.890050862863 1099.910875629349 1099.934068200659 1099.951676513832 1099.96971097149 1099.352554548933 298.1513844410418 1099.553250134679 297.5069549456159
52 0.01 0.52 20 1099.87444379134 1099.89231501112 1099.912884330772 1099.937293574157 1099.955647863251 1099.971456959305 1099.346884319702 298.332777371543 1099.560432445493 297.6690491724353
53 0.01 0.53 20 1099.88255149581 1099.901877097252 1099.922057579206 1099.947558355516 1099.967453790511 1099.980666923522 1099.353635340684 298.5089941051392 1099.575305050373 297.8192371857419
54 0.01 0.54 20 1099.883917206048 1099.902067659563 1099.92283164732 1099.947425905154 1099.969820280055 1099.980920316857 1099.35626665016 298.6810793091635 1099.571372638341 297.9585150674775
55 0.01 0.55 20 1099.880260130702 1099.898168473062 1099.918767206752 1099.942403003124 1099.960384929698 1099.977057372737 1099.358800978014 298.8430266012379 1099.563685938326 298.0896687047369
56 0.01 0.5600000000000001 20 1099.876854959437 1099.895101257704 1099.91587383315 1099.939280280532 1099.956381716906 1099.975136696168 1099.355755756617 298.9903889167045 1099.558557567718 298.213106289966
57 0.01 0.5700000000000001 20 1099.873905521338 1099.89128717352 1099.911844480267 1099.935593954621 1099.954934221333 1099.969645357733 1099.346722743935 299.1192310358535 1099.560139558838 298.3282299435963
58 0.01 0.58 20 1099.88259315032 1099.901783109564 1099.921954124097 1099.947505926976 1099.96799099966 1099.980483833351 1099.354723931115 299.2274875843077 1099.574901066949 298.4341280607107
59 0.01 0.59 20 1099.883804676865 1099.901794688592 1099.922309174273 1099.946771263843 1099.967522639529 1099.980335217898 1099.355165121319 299.3303749349906 1099.573004147785 298.5313857186565
60 0.01 0.6 20 1099.874597583448 1099.89190769235 1099.912723347456 1099.936142238295 1099.954340609606 1099.971502334701 1099.354885657469 299.428601054008 1099.555065329311 298.6184865164334
61 0.01 0.61 20 1099.881328688987 1099.899656673179 1099.92040204711 1099.943641706455 1099.960067360459 1099.978793824981 1099.358937714799 299.5172288307946 1099.562834613128 298.695813447297
62 0.01 0.62 20 1099.877549697112 1099.895347210339 1099.915845562595 1099.939692748863 1099.959649145593 1099.973315746649 1099.34982660441 299.5953249417989 1099.565477608264 298.7640790175014
63 0.01 0.63 20 1099.881485268878 1099.900290408003 1099.920647163647 1099.946217586703 1099.968223937248 1099.979640708729 1099.354311807563 299.6639923259101 1099.572199202457 298.8241155281624
64 0.01 0.64 20 1099.88193041264 1099.899839162692 1099.920009034532 1099.944401179568 1099.963191159435 1099.978426904214 1099.353882773493 299.7235537008553 1099.572873161638 298.876469395035
65 0.01 0.65 20 1099.871894832534 1099.888965368876 1099.909811045007 1099.933131926117 1099.951153276923 1099.968821566815 1099.351838541235 299.774255935941 1099.551836562818 298.9213972981977
66 0.01 0.66 20 1099.883325827 1099.901305468575 1099.922155707523 1099.944670106389 1099.961014261316 1099.978230207328 1099.359848686209 299.8168458162641 1099.564394274815 298.9590369568066
67 0.01 0.67 20 1099.883535666515 1099.901999281349 1099.922391669129 1099.946277501167 1099.965693033548 1099.979006247524 1099.35491033327 299.8520529446898 1099.573307826636 298.9895484441175
68 0.01 0.68 20 1099.881694245114 1099.900038172402 1099.920655242287 1099.945943290761 1099.968928503084 1099.979657423962 1099.353341628822 299.8810561203927 1099.570676571142 299.0142060795632
69 0.01 0.6900000000000001 20 1099.877771310193 1099.895796055593 1099.91598550091 1099.940978154838 1099.959840341891 1099.976001907302 1099.352715230937 299.9046659967219 1099.566844608341 299.0339049909192
70 0.01 0.7000000000000001 20 1099.873469061625 1099.891247849437 1099.911996515516 1099.935825678543 1099.953520263764 1099.971620420461 1099.351710197866 299.9231284593371 1099.555191398941 299.0491240216276
71 0.01 0.71 20 1099.881986676412 1099.899367152654 1099.920266225311 1099.942111008795 1099.959296637671 1099.974844271875 1099.358768680592 299.9367351018869 1099.562615539482 299.0602413442988
72 0.01 0.72 20 1099.886409127672 1099.905374172369 1099.92571647824 1099.94994721651 1099.969079243583 1099.982265338083 1099.359141247702 299.9457080247009 1099.576435971953 299.0677789410932
73 0.01 0.73 20 1099.881188678102 1099.899216978516 1099.919761871188 1099.945063803495 1099.967470189125 1099.978927548901 1099.351111798112 299.9555712881622 1099.571163588516 299.0716522621654
74 0.01 0.74 20 1099.872027200339 1099.889737929277 1099.910176464746 1099.935334512075 1099.954730956097 1099.971326487738 1099.349795423029 299.9640564437117 1099.557690717472 299.0726138614094
75 0.01 0.75 20 1099.876349855052 1099.894885389622 1099.915488138524 1099.939903160585 1099.957459792986 1099.976155563319 1099.352518748999 299.9696160147522 1099.56040385128 299.070719796381
76 0.01 0.76 20 1099.882367953056 1099.899621249283 1099.920474048469 1099.942313852035 1099.960558738864 1099.975294036547 1099.358195357746 299.9721690356814 1099.564405982734 299.0657237705862
77 0.01 0.77 20 1099.886654181874 1099.905441081225 1099.925916042931 1099.949970395779 1099.969954118091 1099.982316896887 1099.361064547353 299.9719270292742 1099.574912711377 299.0587553579417
78 0.01 0.78 20 1099.880603189711 1099.898668235397 1099.918909297863 1099.944018091647 1099.964268289399 1099.97806003088 1099.349362368608 299.9696804340184 1099.572865748441 299.0503646090135
79 0.01 0.79 20 1099.867411885726 1099.884751955886 1099.90537752013 1099.930231942394 1099.949441660264 1099.966677692138 1099.346362293238 299.9661564975548 1099.550640708441 299.0405652062826
80 0.01 0.8 20 1099.878035417289 1099.896564325096 1099.91713740346 1099.941570103821 1099.958933486567 1099.976759607822 1099.352488681319 299.9600006369881 1099.563088268749 299.0293328340811
81 0.01 0.8100000000000001 20 1099.885175982773 1099.903374471845 1099.924042327114 1099.946926298272 1099.965884222972 1099.979444383773 1099.358531948041 299.9518345833651 1099.571165632238 299.0170229754613
82 0.01 0.8200000000000001 20 1099.886942387531 1099.905160741744 1099.92592248116 1099.949398225463 1099.970464707501 1099.981783008783 1099.362082030747 299.9424355675387 1099.572746235278 299.0040820499968
83 0.01 0.8300000000000001 20 1099.87879140572 1099.896855400742 1099.916944947594 1099.941914484354 1099.960890204734 1099.976629138153 1099.350442126643 299.9319323550091 1099.570362973447 298.9907163544841
84 0.01 0.84 20 1099.867933143515 1099.88539810936 1099.906022894844 1099.930774458928 1099.949544473513 1099.967194780786 1099.345546625065 299.9210104100783 1099.551565526061 298.9768648899701
85 0.01 0.85 20 1099.877223292783 1099.895146011797 1099.915754161231 1099.939710755608 1099.957567440961 1099.973725584425 1099.351258369134 299.9098405491794 1099.562107523327 298.9624779473183
86 0.01 0.86 20 1099.88775469385 1099.90680255962 1099.92726791187 1099.951120108747 1099.970005236606 1099.983250016292 1099.360145152152 299.8986228167862 1099.576608977539 298.9481658506307
87 0.01 0.87 20 1099.887708401458 1099.905739954119 1099.926697285977 1099.949929730899 1099.971337153042 1099.982710732006 1099.36275251208 299.8874301891933 1099.572118564989 298.9345585165586
88 0.01 0.88 20 1099.875231630785 1099.893217403695 1099.913534150534 1099.938514720264 1099.957718755739 1099.973981614915 1099.350733230383 299.8760339837897 1099.562803875408 298.9214526291984
89 0.01 0.89 20 1099.870921257214 1099.889005931264 1099.909525863455 1099.934836255087 1099.953458505786 1099.971625688568 1099.346760837327 299.8648384610233 1099.55609806848 298.9085549148994
90 0.01 0.9 20 1099.875296880307 1099.892730049262 1099.913324949163 1099.936927885518 1099.955935357802 1099.970769495655 1099.349524200747 299.8537094844294 1099.560608199604 298.8958662771105
91 0.01 0.91 20 1099.887272109647 1099.906241447333 1099.926607778573 1099.9509859373 1099.970357676254 1099.983240524665 1099.360243505777 299.842859218665 1099.576776071563 298.8837979201696
92 0.01 0.92 20 1099.888466120933 1099.906398607156 1099.927180547468 1099.950004420095 1099.969659056067 1099.982622184611 1099.36260902061 299.832403633811 1099.574041885168 298.8724501305894
93 0.01 0.93 20 1099.871458281024 1099.888912057842 1099.909559043018 1099.93384198106 1099.952630267622 1099.969640226831 1099.350370227532 299.8221373306615 1099.554529375544 298.8615989592229
94 0.01 0.9400000000000001 20 1099.874203093355 1099.892791407531 1099.91320288126 1099.938868797583 1099.957096540861 1099.975577796406 1099.348050081735 299.8122352539001 1099.56066003869 298.8511812196023
95 0.01 0.9500000000000001 20 1099.876763653057 1099.894555503254 1099.91504310326 1099.939173954623 1099.959315820071 1099.972944184249 1099.349809687997 299.8026981459093 1099.564754057785 298.8412709922662
96 0.01 0.96 20 1099.885923206452 1099.904554266824 1099.925059008333 1099.949630226513 1099.970647128128 1099.982404119881 1099.359426557083 299.7936125463692 1099.574358701795 298.8321661637352
97 0.01 0.97 20 1099.887765103765 1099.905620788652 1099.92612833906 1099.948772307711 1099.966236922281 1099.981758315531 1099.362219449837 299.7850389452012 1099.574479871931 298.8239063951709
98 0.01 0.98 20 1099.870301988343 1099.88710379461 1099.907907817402 1099.931342635579 1099.949696977222 1099.967311081458 1099.350121696629 299.7767351577807 1099.550696048729 298.8161955793868
99 0.01 0.99 20 1099.875769394334 1099.893812997142 1099.914270027502 1099.939262130264 1099.957439522681 1099.974343788322 1099.347443666925 299.7687123130373 1099.562327986187 298.808896229011
100 0.01 1 20 1099.88089942271 1099.899586618516 1099.919909812641 1099.944752288493 1099.96493767709 1099.977883883786 1099.35211698593 299.7611470700687 1099.571774692849 298.8021551665276
