# Supplementary material for: Thermocouple Sensor Response in Hot Airstream
Source: Sensors (Basel). 2025 Jul 26;25(15):4634. doi: 10.3390/s25154634 (PMC12349096; doi:10.3390/s25154634)
Supplement: Supplementary file 1 [file sensors-25-04634-s001.zip › report-file-rt_7.out]

"report-file-rt"
"Time Step" "delta-time etc.."
("TimeStep" "delta-time" "flow-time" "iters-per-timestep" "t_1" "t_sk" "t0" "t1" "t2" "t3" "ty_1" "ty_10" "ty1" "ty10")
0 0.01 0 0 292.9833895611256 292.983551887711 292.9835266235647 292.9842581636853 292.985845266665 292.9864629453798 292.9786196941639 293.0165812332447 292.98921479454 293.0141564852316
1 0.01 0.01 20 1057.849830876022 1061.478537736907 1061.822297611375 1065.91670183184 1070.416215620038 1074.114273797 1055.305698789695 458.0257125972061 1056.529065093646 409.9831744791019
2 0.01 0.02 20 1099.857489088625 1100.057106903174 1100.034725626971 1100.310467460961 1100.111133006217 1099.951750476336 1100.000072289678 368.8339799085726 1100.11371912884 370.3660866443729
3 0.01 0.03 20 1100.14786000091 1100.311574563826 1100.32667932985 1100.116032328668 1100.001792115344 1099.99594389307 1099.847636814519 319.8153363809158 1100.008425711565 321.6312434233284
4 0.01 0.04 20 1100.290964163864 1100.128928644092 1100.158898273506 1100.002493463577 1099.981228911481 1099.981350251194 1099.690002447204 302.0860887928327 1099.829963774495 302.9273362014969
5 0.01 0.05 20 1100.15760929799 1100.004331235826 1100.013159146805 1099.979314933074 1099.975960431148 1099.982286619681 1099.661018549448 302.0846010363882 1099.809826081397 301.8781166799485
6 0.01 0.06 20 1100.001461851411 1099.966011379509 1099.976242311466 1099.966853519226 1099.973682674903 1099.983244203065 1099.63255016229 300.5216324257051 1099.789156693174 300.1737869154906
7 0.01 0.07000000000000001 20 1099.953923620049 1099.939228827041 1099.947843142519 1099.95016646564 1099.960755736845 1099.972925538893 1099.62095901238 299.4702446266787 1099.776902285011 299.0835318375775
8 0.01 0.08 20 1099.952320837671 1099.947644301237 1099.957148376938 1099.959721073652 1099.968629542142 1099.9791396698 1099.629246306862 298.5771382892823 1099.779494948955 298.257555885696
9 0.01 0.09 20 1099.94453110408 1099.94357984389 1099.953091820718 1099.958843696331 1099.969920417642 1099.98081231886 1099.625385081216 297.7670288277776 1099.775708542962 297.6069116008701
10 0.01 0.1 20 1099.933417562514 1099.9333194298 1099.941997023149 1099.949449758324 1099.960943033181 1099.97549714666 1099.615362445329 297.0354580084907 1099.77244782831 297.0673595610938
11 0.01 0.11 20 1099.945335474871 1099.944919043029 1099.954668546513 1099.959152473009 1099.968649767716 1099.978946996041 1099.628414012232 296.3838127166172 1099.775184759346 296.5972431381421
12 0.01 0.12 20 1099.941597596911 1099.941608865228 1099.950870791717 1099.955702147445 1099.967080684005 1099.977931601738 1099.629055040709 295.8293271631884 1099.775229497516 296.1874838568251
13 0.01 0.13 20 1099.93703332935 1099.936789648759 1099.945912997302 1099.952386132728 1099.962955325822 1099.976940312908 1099.619624008662 295.3770211549543 1099.771402474694 295.8328341351357
14 0.01 0.14 20 1099.94577213814 1099.945625935058 1099.955197806973 1099.958945317419 1099.968040495098 1099.978616963794 1099.627781649475 295.0202072818422 1099.776961519962 295.5299694034036
15 0.01 0.15 20 1099.940096336674 1099.9401219372 1099.949457766859 1099.955461803359 1099.968344787441 1099.978318957278 1099.625731266076 294.7492425390141 1099.774471426317 295.2748971455795
16 0.01 0.16 20 1099.935601834411 1099.935247993824 1099.944190406036 1099.951005611137 1099.962160938011 1099.976042201661 1099.618937725478 294.5538217249017 1099.769993183553 295.064460199318
17 0.01 0.17 20 1099.942166984519 1099.941244331849 1099.95053964497 1099.955352158042 1099.96620511257 1099.976474462255 1099.631428296134 294.4183174016484 1099.773796096616 294.8935101175088
18 0.01 0.18 20 1099.94217843097 1099.942091495746 1099.951449604993 1099.957236865581 1099.969159717167 1099.979637797618 1099.630435403629 294.3345043786919 1099.774130656579 294.7603923382814
19 0.01 0.19 20 1099.934655278238 1099.935527508187 1099.944395888563 1099.951111674155 1099.961170457662 1099.975780657127 1099.616052700654 294.2935857718045 1099.770769641577 294.6599186344483
20 0.01 0.2 20 1099.942452858044 1099.941781532082 1099.951267502012 1099.955432493518 1099.965854138417 1099.975607372544 1099.625776509733 294.2859903850606 1099.774566715216 294.588081642355
21 0.01 0.21 20 1099.941805174381 1099.942337559262 1099.951702212117 1099.957082027784 1099.969178688569 1099.980414714571 1099.626298595437 294.3072594997183 1099.775536604029 294.5421607917609
22 0.01 0.22 20 1099.934398924354 1099.934609430013 1099.943424303309 1099.950318767799 1099.961755866372 1099.975241637096 1099.617232921388 294.3550737650745 1099.771875505022 294.5202624346542
23 0.01 0.23 20 1099.940340311292 1099.939185662707 1099.948450862263 1099.953506398922 1099.964977750789 1099.975147349211 1099.622704043207 294.423783298593 1099.773531636061 294.5227014942433
24 0.01 0.24 20 1099.942602906817 1099.943209282059 1099.952717426416 1099.957976173814 1099.970429856971 1099.980912913503 1099.625718248872 294.5102606786541 1099.775785309486 294.5498242260147
25 0.01 0.25 20 1099.934116394288 1099.934096311325 1099.942846783322 1099.949581378199 1099.960879029256 1099.974346954501 1099.615129205157 294.6149628803543 1099.771867676349 294.6025966917454
26 0.01 0.26 20 1099.939999718244 1099.93933100273 1099.948607605348 1099.954292199009 1099.966164740543 1099.976726803768 1099.621471785203 294.7417551306897 1099.774283608813 294.683695046816
27 0.01 0.27 20 1099.942511326045 1099.942635876015 1099.952140497241 1099.957872902093 1099.969981137135 1099.980436509187 1099.62572859036 294.8909915601672 1099.774613222009 294.7881229913701
28 0.01 0.28 20 1099.930558600187 1099.930578503632 1099.939184113987 1099.946860970671 1099.959024781858 1099.973134638385 1099.612526892715 295.0605743163863 1099.769191165139 294.9258962115966
29 0.01 0.29 20 1099.943884292556 1099.943158570644 1099.952765437613 1099.957600680224 1099.968070132947 1099.978451408439 1099.627691632203 295.2504734000921 1099.774540916414 295.0874080583624
30 0.01 0.3 20 1099.943099205372 1099.943835036285 1099.95336196883 1099.958942412385 1099.970016225212 1099.981455722399 1099.624123472734 295.4573835687551 1099.774719694027 295.2683214475904
31 0.01 0.31 20 1099.932640397018 1099.932190344053 1099.94095041506 1099.948056178264 1099.959841876551 1099.972749023114 1099.613776089647 295.6775299888287 1099.769724383282 295.4662159968626
32 0.01 0.32 20 1099.944441525811 1099.94295202128 1099.95245330059 1099.956728568951 1099.967167859712 1099.977549104189 1099.629571854709 295.9129670841448 1099.774125803812 295.6734549828274
33 0.01 0.33 20 1099.941958234423 1099.942667510718 1099.952102223223 1099.957509441484 1099.969943025999 1099.980387280238 1099.623834873718 296.1595934034289 1099.776299431424 295.8830628357533
34 0.01 0.34 20 1099.93227423335 1099.93170830611 1099.940398904109 1099.947684927969 1099.959783626553 1099.972718702958 1099.612774590534 296.4088052741167 1099.770237937539 296.1066167043577
35 0.01 0.35 20 1099.944232700125 1099.943893353013 1099.953468097019 1099.958181024306 1099.968147337471 1099.978804295128 1099.626465921648 296.6524559514588 1099.774656448023 296.341120423325
36 0.01 0.36 20 1099.943119650843 1099.943049334629 1099.952482772359 1099.958014125258 1099.969172446191 1099.979777726394 1099.63144926002 296.8817211867138 1099.773882380238 296.5846071700465
37 0.01 0.37 20 1099.933173219534 1099.932944521607 1099.941584411989 1099.948925298901 1099.960561859613 1099.974796000334 1099.620416851552 297.0914007736308 1099.769781850836 296.8270803455111
38 0.01 0.38 20 1099.945306371513 1099.944706871316 1099.954451415367 1099.958842983217 1099.968442265247 1099.978603151073 1099.627252979294 297.2774409073259 1099.774382329972 297.0582546289301
39 0.01 0.39 20 1099.94128260527 1099.941273804531 1099.950479592924 1099.955394976186 1099.967035035976 1099.977894283136 1099.629009658559 297.4445899117713 1099.774709444845 297.2693871938405
40 0.01 0.4 20 1099.93505904477 1099.934534958687 1099.943445161345 1099.950366389262 1099.961899130163 1099.975542541375 1099.618914222314 297.5998295153159 1099.770314682651 297.4577414836012
41 0.01 0.41 20 1099.944925291501 1099.943973535516 1099.953366092754 1099.957047085456 1099.966874160038 1099.97716126956 1099.632256083619 297.7514876416484 1099.775728793422 297.6231311610077
42 0.01 0.42 20 1099.941171995602 1099.94083711668 1099.950131144207 1099.95570468611 1099.968212036623 1099.978133665682 1099.630445392243 297.9048645938105 1099.773684545751 297.7657692756271
43 0.01 0.43 20 1099.936285244655 1099.935864692862 1099.944725864839 1099.951031110042 1099.96204780935 1099.975776545218 1099.619066459386 298.0436769841147 1099.771581846381 297.8878840372739
44 0.01 0.44 20 1099.941140635699 1099.940443318247 1099.949783916676 1099.955052468505 1099.96638113198 1099.976651940181 1099.625594134903 298.1626596091047 1099.773893117799 297.9862013044416
45 0.01 0.45 20 1099.941846325129 1099.942635840487 1099.952080790507 1099.957808491489 1099.969656850145 1099.980621163686 1099.622267871206 298.2631439791396 1099.776075269944 298.0666935630911
46 0.01 0.46 20 1099.933898482578 1099.934513462806 1099.943292657559 1099.95007499941 1099.960679385728 1099.975291761191 1099.614290190236 298.3432267830864 1099.770597310058 298.1496696251044
47 0.01 0.47 20 1099.943659062355 1099.942605896916 1099.952078670269 1099.955985704274 1099.96598665379 1099.975712953472 1099.629784843163 298.4012644903419 1099.77430978943 298.2374060234505
48 0.01 0.48 20 1099.942338266453 1099.942687366083 1099.952089696195 1099.957292135902 1099.969281658054 1099.980481935239 1099.624927139163 298.441524689254 1099.775837287597 298.3206738457025
49 0.01 0.49 20 1099.935296130602 1099.935190494011 1099.943963615215 1099.950429373208 1099.961486599323 1099.97495263767 1099.622530847404 298.4696958582308 1099.771145113274 298.3880872223575
50 0.01 0.5 20 1099.943079050588 1099.941448720459 1099.950606842087 1099.95406251854 1099.964303474053 1099.97399525652 1099.633755180737 298.4912346287481 1099.774581100838 298.4327121324283
51 0.01 0.51 20 1099.945090052647 1099.946305613032 1099.955980032185 1099.960840754306 1099.971452115556 1099.982479697416 1099.626136174543 298.5064607039622 1099.776365110873 298.464189267264
52 0.01 0.52 20 1099.935148349531 1099.935238307796 1099.944170594693 1099.951249788965 1099.96216950092 1099.975868990772 1099.614960070583 298.5147981965879 1099.7704940255 298.4851966314727
53 0.01 0.53 20 1099.941169647661 1099.940735290112 1099.950115040477 1099.955831111575 1099.967443631132 1099.97809955542 1099.623419806862 298.5160200797649 1099.774604235271 298.4990685024594
54 0.01 0.54 20 1099.94344833996 1099.944177664301 1099.953815588009 1099.959444384405 1099.970253352456 1099.98124152475 1099.624493450074 298.5109427021172 1099.774353818522 298.5060746817139
55 0.01 0.55 20 1099.932902598613 1099.932221594062 1099.940868494928 1099.9477614118 1099.95894744018 1099.97254839322 1099.620515782377 298.5036393382417 1099.768385253743 298.5065380012179
56 0.01 0.5600000000000001 20 1099.942580608771 1099.941539081669 1099.951050950524 1099.956015801025 1099.966998441088 1099.977634564877 1099.626356356894 298.4959208634641 1099.773523599884 298.5037003954915
57 0.01 0.5700000000000001 20 1099.942399481658 1099.942636949694 1099.952136012404 1099.95787280066 1099.96998724993 1099.980334844173 1099.626763938405 298.4879403579299 1099.77457466027 298.4999247695708
58 0.01 0.58 20 1099.930277373012 1099.929981434776 1099.938474537108 1099.945521717797 1099.9575943987 1099.971070373602 1099.612468803805 298.480064058981 1099.769898262139 298.4958523580311
59 0.01 0.59 20 1099.944018790195 1099.942838469244 1099.952456439408 1099.956963353986 1099.967425925446 1099.977560088822 1099.630076967186 298.4725172145991 1099.773384330761 298.4921185381539
60 0.01 0.6 20 1099.941457487966 1099.941442774236 1099.950711428036 1099.956294601436 1099.968280800641 1099.979190456752 1099.629807918879 298.4654123591029 1099.773773692039 298.4892199792623
61 0.01 0.61 20 1099.934760359551 1099.934306928184 1099.943004248841 1099.949532771315 1099.960973523722 1099.973881005311 1099.621824091326 298.4587330745628 1099.771451119031 298.4875756985416
62 0.01 0.62 20 1099.945574946617 1099.945168060196 1099.954720268556 1099.95848952802 1099.967882108021 1099.978371698328 1099.627208871743 298.452461837475 1099.776134455165 298.4875636784495
63 0.01 0.63 20 1099.941004795957 1099.941510243319 1099.950981215438 1099.957414605327 1099.970095094308 1099.980724472057 1099.623170202889 298.4466312954941 1099.774401187495 298.4892826722782
64 0.01 0.64 20 1099.935381462944 1099.934990007488 1099.943816542328 1099.950798284784 1099.962308245603 1099.97583043945 1099.620640087495 298.4414574127817 1099.770945093715 298.4926708213597
65 0.01 0.65 20 1099.941814699679 1099.941191158392 1099.950621959963 1099.955880563892 1099.967175141838 1099.977558749154 1099.625472233676 298.4371055538466 1099.774019032982 298.4974427144869
66 0.01 0.66 20 1099.939333135037 1099.939215270701 1099.948518191414 1099.954540412797 1099.967160554143 1099.977257385355 1099.621880195756 298.4339157556356 1099.773649964719 298.5036395016419
67 0.01 0.67 20 1099.933087624018 1099.932902561245 1099.941694223989 1099.948875551178 1099.960394219392 1099.975206358976 1099.616243726574 298.4319581569361 1099.768853733813 298.511380048627
68 0.01 0.68 20 1099.942539409512 1099.941658196121 1099.951210924337 1099.956067766939 1099.96696283493 1099.976774312409 1099.626746789558 298.431089583019 1099.773717654625 298.5204358513346
69 0.01 0.6900000000000001 20 1099.939162907196 1099.93943711835 1099.948740373054 1099.955268628315 1099.96824306255 1099.97921759333 1099.619168166496 298.431150935232 1099.774254544162 298.530491459936
70 0.01 0.7000000000000001 20 1099.936548013092 1099.937008401999 1099.946061881761 1099.952931744057 1099.963348874719 1099.977329145754 1099.618065285431 298.4319756771093 1099.770907182976 298.5413320653183
71 0.01 0.71 20 1099.943618565718 1099.94255792774 1099.951954494873 1099.956651700641 1099.966952992322 1099.977315763538 1099.630554527869 298.4334677451855 1099.774029656034 298.5528456057543
72 0.01 0.72 20 1099.941649509934 1099.942428216877 1099.951897885169 1099.958510786077 1099.971580295764 1099.982587825803 1099.623939373497 298.4356536953162 1099.775597390337 298.5650272663783
73 0.01 0.73 20 1099.934804836829 1099.934437612546 1099.943274661993 1099.950199230382 1099.96166735829 1099.97510493693 1099.61833920419 298.4384646852486 1099.770400402903 298.5779949414347
74 0.01 0.74 20 1099.939456906669 1099.938520061411 1099.947788334746 1099.953015884473 1099.964711604265 1099.974950769749 1099.622316192861 298.4419171478666 1099.773213916887 298.5920058555667
75 0.01 0.75 20 1099.943699523275 1099.943897292695 1099.95354414999 1099.95891357286 1099.970236358029 1099.981326433687 1099.625732837191 298.4460045153826 1099.774420839799 298.6071950101064
76 0.01 0.76 20 1099.932987587845 1099.933571973479 1099.942396100906 1099.949847507056 1099.960838797483 1099.975537961669 1099.613114167521 298.4506421231321 1099.769518689379 298.6232730481216
77 0.01 0.77 20 1099.942374320095 1099.940818339114 1099.95019439492 1099.954733139013 1099.96563822204 1099.975206437251 1099.632040400689 298.4558564372912 1099.772951896703 298.6398178450159
78 0.01 0.78 20 1099.941874384732 1099.942586824086 1099.952048296797 1099.957802284232 1099.969390910128 1099.980649037706 1099.622544863586 298.4616717380945 1099.774263121304 298.6565778536016
79 0.01 0.79 20 1099.9349515339 1099.935219259169 1099.944163978526 1099.951544348026 1099.962697001758 1099.976522234642 1099.616062677392 298.4679845845753 1099.770667194186 298.6732854339606
80 0.01 0.8 20 1099.942902036586 1099.941681636444 1099.951000419151 1099.955740366055 1099.966669022518 1099.976772760755 1099.629558594243 298.4748171981566 1099.774377854068 298.6896456120866
81 0.01 0.8100000000000001 20 1099.943095687002 1099.944015962084 1099.953681778402 1099.959623450311 1099.971434210455 1099.982405515983 1099.6234372132 298.4821609693375 1099.774894942893 298.7057071313844
82 0.01 0.8200000000000001 20 1099.933683412033 1099.932986148529 1099.941672400041 1099.948400522751 1099.959927269387 1099.972842420315 1099.619332092509 298.4899083905898 1099.769832677016 298.720823871361
83 0.01 0.8300000000000001 20 1099.943381699837 1099.942725975952 1099.952239636874 1099.957027039035 1099.967617064352 1099.978209130978 1099.627407708673 298.4980849512282 1099.774283915189 298.7342309347189
84 0.01 0.84 20 1099.943178167108 1099.943978832691 1099.953605270345 1099.959406730626 1099.970566886672 1099.981476261891 1099.623750796688 298.5065639072855 1099.774828972123 298.7463974741162
85 0.01 0.85 20 1099.930296157779 1099.929788288959 1099.938293934439 1099.945704795872 1099.95796584632 1099.9715551288 1099.61575047782 298.5152691215874 1099.768409596631 298.7587221197039
86 0.01 0.86 20 1099.943427501397 1099.94231564452 1099.951905006925 1099.956588464905 1099.967206145832 1099.977356156577 1099.628987252131 298.524183750001 1099.773171976776 298.7710977135259
87 0.01 0.87 20 1099.940815147495 1099.941656780965 1099.950997200345 1099.956641195847 1099.9689685223 1099.979941814167 1099.622583227118 298.5331915407035 1099.7758135505 298.7832153206953
88 0.01 0.88 20 1099.933733434666 1099.933929630477 1099.942752463558 1099.949896450747 1099.96145108315 1099.974839002695 1099.613089477094 298.5423468631132 1099.772169857326 298.7949724830913
89 0.01 0.89 20 1099.943320471014 1099.942249174771 1099.951730352736 1099.956377170302 1099.967047473817 1099.977315808914 1099.627532277807 298.5515287010288 1099.774106336574 298.8061273389771
90 0.01 0.9 20 1099.94004812929 1099.940607481829 1099.950033529446 1099.956373941764 1099.969407760372 1099.979816028381 1099.621551856235 298.5607631409135 1099.774547495812 298.8171499266277
91 0.01 0.91 20 1099.93520338701 1099.935129987675 1099.944034156647 1099.951202649124 1099.962387531693 1099.976199998456 1099.616937692289 298.5700114823618 1099.771086234847 298.8302966036862
92 0.01 0.92 20 1099.943076357084 1099.943049469947 1099.952606946753 1099.957729238425 1099.968179713572 1099.978726024913 1099.624422330207 298.5792162034371 1099.774329393678 298.844221602865
93 0.01 0.93 20 1099.939905887702 1099.939636093658 1099.948938070577 1099.954810370313 1099.967166427104 1099.977294278992 1099.624530309203 298.5883259150098 1099.773366647209 298.8574425909342
94 0.01 0.9400000000000001 20 1099.932910864461 1099.932626160335 1099.9413879293 1099.948632465384 1099.960342890224 1099.974863006537 1099.617171809379 298.5973151842284 1099.768761417283 298.8694380654822
95 0.01 0.9500000000000001 20 1099.942973708173 1099.942016905573 1099.951560138997 1099.956320643962 1099.967002036657 1099.976906836315 1099.629100074155 298.6060756178669 1099.773531800921 298.8809301792792
96 0.01 0.96 20 1099.93876122319 1099.938864762458 1099.948110874555 1099.954568728807 1099.967629159896 1099.978289638952 1099.620313722167 298.6146209821608 1099.773952490017 298.8915105511966
97 0.01 0.97 20 1099.934642072775 1099.934559610881 1099.943486710129 1099.95074298944 1099.962378571557 1099.97598039319 1099.617228422533 298.6228999738792 1099.770493404931 298.90096869216
98 0.01 0.98 20 1099.941851680897 1099.941007421335 1099.950382870602 1099.955346113637 1099.96631730494 1099.976709134273 1099.624286117763 298.6308579245388 1099.774349943292 298.9093540452427
99 0.01 0.99 20 1099.941782280182 1099.942600078782 1099.952079147428 1099.958772088237 1099.971720236015 1099.982801008882 1099.624857653803 298.6385402367559 1099.775468982056 298.9166763190353
100 0.01 1 20 1099.935186529156 1099.934703818466 1099.943498668775 1099.950226958223 1099.961554950896 1099.974963666511 1099.621550652913 298.6458633798045 1099.770164059609 298.9232275299548
