# Supplementary material for: Thermocouple Sensor Response in Hot Airstream
Source: Sensors (Basel). 2025 Jul 26;25(15):4634. doi: 10.3390/s25154634 (PMC12349096; doi:10.3390/s25154634)
Supplement: Supplementary file 1 [file sensors-25-04634-s001.zip › report-file-rt_8.out]

"report-file-rt"
"Time Step" "delta-time etc.."
("TimeStep" "delta-time" "flow-time" "iters-per-timestep" "t_1" "t_sk" "t0" "t1" "t2" "t3" "ty_1" "ty_10" "ty1" "ty10")
0 0.01 0 0 293.0000183319491 293.0000159421726 293.0000157505325 293.0000138212724 293.0000118642607 293.0000093929758 293.0000182378926 293.0000002852846 293.0000192768454 293.000000203541
1 0.01 0.01 20 320.9589774373304 328.1227383473654 327.9979377246205 338.6556888033375 349.7925338726133 370.3724905911661 326.8371607321145 293.0008585907516 326.3443103466829 293.0014483681754
2 0.01 0.02 20 388.2292572020264 407.587535246332 408.4772242265014 438.104456798071 469.221862691023 521.7510111001137 401.5762818748071 293.0041225494367 399.5953893603344 293.0035341690457
3 0.01 0.03 20 479.6938649858698 512.2645621248403 513.014608416506 559.5093303337825 603.6122927104965 674.3511965466903 497.3087872284546 293.0146035340492 492.9087428865334 293.0074417421281
4 0.01 0.04 20 566.6307403083406 603.5823110270503 605.2678793108072 655.033656735001 701.0412673400164 768.661526896598 581.6962768286352 293.0427043031368 575.2195247224657 293.015576971986
5 0.01 0.05 20 628.181833634859 663.7493937983538 665.9442784672831 712.7748898561772 754.3762078805487 812.5898188110889 639.4041969114154 293.1065969886641 631.8972458145963 293.0332949432622
6 0.01 0.06 20 665.6337716623563 698.5371304452335 700.8355003503564 743.1967961019886 780.0794445242797 831.1122345336364 674.5122855988978 293.2280998431708 666.6725641194602 293.0689299518615
7 0.01 0.07000000000000001 20 687.325405304587 717.6152999751454 719.8176681433272 758.5385972589353 791.9838110187136 838.9500186440223 695.1898584366186 293.424919866957 687.5100382847727 293.1332927170056
8 0.01 0.08 20 699.6910415733904 727.8871039525397 729.9370282874968 766.1178424610669 797.3822118194247 842.4302701829249 707.2178180545422 293.7016892828585 699.8554953698593 293.232578796846
9 0.01 0.09 20 706.5176939797793 733.2437059557651 735.1416548549614 769.682992752374 799.9011768044318 844.0045884446135 714.0775140707135 294.0329904888707 707.0249652419776 293.3619714984284
10 0.01 0.1 20 710.0804871438415 735.8319278810383 737.5872635928456 771.130487075572 801.0299957974847 844.724896947302 717.8678913528353 294.3768500148172 711.084311714004 293.4960645374227
11 0.01 0.11 20 711.7852600428345 736.8878423554736 738.5163672004436 771.5229265582036 801.4993208862491 845.0447955313948 719.8819911200293 294.6882670231341 713.3293119525605 293.6066095016695
12 0.01 0.12 20 712.5179193568002 737.1444156555779 738.7106508369127 771.5624773204723 801.6668673051086 845.185144433955 720.9214804029818 294.9170584552889 714.5694723570308 293.6822833621068
13 0.01 0.13 20 712.8208788999748 737.0552365282051 738.5695053034455 771.492538183321 801.7078574980947 845.2468389568105 721.4775459174966 295.0842307233302 715.2976660849604 293.7262180993971
14 0.01 0.14 20 712.9041007199681 736.9451234332261 738.4170647687787 771.4069060811203 801.6976208780421 845.2768795616026 721.8110721448572 295.1953688400782 715.7187913772018 293.7473894079496
15 0.01 0.15 20 712.8705387652469 736.8853489535441 738.3260231141786 771.334780277755 801.6732697219051 845.2934852906358 721.9808153834307 295.259941854471 715.938757772136 293.7553198833769
16 0.01 0.16 20 712.7855105794671 736.8285951906367 738.2462910344842 771.2769006670399 801.6495926968499 845.3046920680621 722.0842480373148 295.2958238883202 716.0732378218511 293.7526057445814
17 0.01 0.17 20 712.6915966616424 736.7770485692744 738.1767654813169 771.2306136350551 801.6301867411221 845.313311467656 722.1547245483177 295.3167364070735 716.1658273914156 293.7455949489314
18 0.01 0.18 20 712.6087577570639 736.7354904916898 738.1207638884042 771.194453412845 801.6155358008874 845.3206189151813 722.2092524990154 295.3307392509856 716.2370200270336 293.7368280598673
19 0.01 0.19 20 712.5419350624376 736.704257718768 738.0778524070961 771.1667498462239 801.6047240570199 845.3272544077496 722.2551644275859 295.34018888143 716.2959471930674 293.7276959272479
20 0.01 0.2 20 712.4897285442943 736.6811951785041 738.0452716189307 771.145390584351 801.5968002991333 845.3332167898247 722.2948694591416 295.3510866556368 716.3460894102227 293.7184655940571
21 0.01 0.21 20 712.4493907701175 736.664220369957 738.0204861631854 771.1288954345958 801.5912022587709 845.3385741322538 722.329360997841 295.3600181206071 716.3892253880273 293.7097153154369
22 0.01 0.22 20 712.4182212154045 736.6517835672016 738.0015981023766 771.1162432512559 801.5873760148938 845.343384958688 722.35940544656 295.3665737554522 716.4264818901744 293.7019914900074
23 0.01 0.23 20 712.3938711144764 736.6424247986848 737.9868760137748 771.1063261629828 801.5847613743485 845.3475560586995 722.3852367646862 295.3713374591729 716.4586359553119 293.6955031839718
24 0.01 0.24 20 712.374486307497 736.6351109445225 737.9750794655154 771.0983129933703 801.5832164921474 845.351136622745 722.4072435928231 295.3747958510456 716.4861464617652 293.6902978001623
25 0.01 0.25 20 712.3587438302974 736.629181485813 737.9653889914749 771.0917744678443 801.5821710908857 845.3542600672279 722.4258390636861 295.3772407341421 716.5095395140655 293.6862772837385
26 0.01 0.26 20 712.3457864209387 736.6243020804399 737.9573416233092 771.0864344655731 801.5815114522023 845.3570088309183 722.4415132312786 295.3788892838253 716.5294430146555 293.6832916295045
27 0.01 0.27 20 712.3349528609955 736.6201826094339 737.9505514317746 771.0820142714509 801.5809022632609 845.3593447244101 722.4546704513376 295.379923787668 716.5462381406709 293.6811603347737
28 0.01 0.28 20 712.3257979403326 736.6166613981451 737.9447777212206 771.078345031689 801.5801635910269 845.3613340550328 722.465722286542 295.3806296802737 716.5603480463262 293.6797184811103
29 0.01 0.29 20 712.3179940266804 736.6136106315944 737.9398241111772 771.0752779789436 801.5795771400448 845.3630142613799 722.4749929446815 295.38116410065 716.5721469525179 293.6788149219577
30 0.01 0.3 20 712.3112829913542 736.6109263634631 737.9355280148382 771.072668355934 801.579097673156 845.3644241328817 722.4826519077434 295.3816220085538 716.5821034048055 293.6783210996755
31 0.01 0.31 20 712.3056028022351 736.6086217142907 737.9318607807139 771.0704692061607 801.5786952823098 845.3656314053009 722.4890399542371 295.382029456185 716.5905074652176 293.6781201117986
32 0.01 0.32 20 712.3007373412432 736.6066258036466 737.9287104401309 771.0686335924479 801.5783792820815 845.3666737127519 722.4943934203419 295.382392860244 716.5975666411742 293.6781203191718
33 0.01 0.33 20 712.2966022516697 736.6049262637325 737.9260342972404 771.0671160417925 801.5781541595468 845.3675835813614 722.4989100407888 295.3827166982236 716.6035289498725 293.6782539949853
34 0.01 0.34 20 712.2929607363631 736.6033368854104 737.9236219168646 771.0656708073441 801.5777509059018 845.3680121080347 722.5026190547446 295.3830012974378 716.6083910741356 293.6784713641321
35 0.01 0.35 20 712.2897556528187 736.6018886652732 737.9214764145231 771.0644089763163 801.5774153620262 845.3684157189367 722.5057181314378 295.3832489744107 716.6123581270754 293.678733173062
36 0.01 0.36 20 712.2869826244738 736.600644136395 737.9196416056875 771.0633884052008 801.5772187636212 845.3688724995092 722.5083457107366 295.3834622269803 716.6156705920664 293.6790152447574
37 0.01 0.37 20 712.284578377263 736.5995593171818 737.9180571050275 771.0625260665602 801.5770499520678 845.3692414234987 722.5105596154257 295.3836425108767 716.6184197165569 293.6792976455562
38 0.01 0.38 20 712.2825365211265 736.5986703984576 737.9167458764377 771.0618672298903 801.5769929117977 845.3696772232552 722.5124733437826 295.3837915185084 716.6207470943556 293.6795699938955
39 0.01 0.39 20 712.2808065145349 736.5979356161262 737.9156529627475 771.0613520423125 801.5769808416433 845.370051069367 722.5141203310302 295.3839138168729 716.622707037301 293.6798232435003
40 0.01 0.4 20 712.2793554684197 736.597339609087 737.9147546379837 771.0609511215608 801.5770001592105 845.3703798687801 722.5155424738889 295.3840112708545 716.6243708359987 293.6800545480007
41 0.01 0.41 20 712.2781470442499 736.5968615010001 737.9140213220934 771.0606423572873 801.5770432698413 845.3706680637408 722.516777428336 295.3840880934877 716.6257880450275 293.6802616644199
42 0.01 0.42 20 712.2771355395261 736.5964661210396 737.9134107832892 771.0603867498792 801.5770745064908 845.3708881077852 722.5178334292444 295.3841490434542 716.6269854409236 293.6804442747023
43 0.01 0.43 20 712.2762683725141 736.5961163958865 737.9128795845292 771.0601523634659 801.5770798117321 845.371055084591 722.5187081689152 295.3841981663595 716.6279754848708 293.6806036881756
44 0.01 0.44 20 712.2755284396045 736.5958116134583 737.9124226464439 771.0599452539745 801.5770744910712 845.3711897283866 722.5194347794438 295.384235993741 716.6287937785889 293.6807408496826
45 0.01 0.45 20 712.2748921025875 736.5955424467604 737.9120252081017 771.0597604723295 801.5770613392773 845.3712942900929 722.5200321232045 295.3842665654905 716.6294656709453 293.6808576554711
46 0.01 0.46 20 712.2743463335891 736.5953071062914 737.9116824806513 771.0595976627263 801.5770429374163 845.3713744739875 722.5205230510621 295.3842916545736 716.6300189652609 293.680956085018
47 0.01 0.47 20 712.2738759042838 736.5950992308169 737.9113846681887 771.059454092591 801.5770218309738 845.371438910571 722.5209212435054 295.3843123171903 716.6304731765829 293.6810380818498
48 0.01 0.48 20 712.273467773997 736.5949144374143 737.9111241747743 771.0593283225426 801.5770027322545 845.3714988110493 722.5212373491546 295.3843304766955 716.6308450304058 293.6811057474144
49 0.01 0.49 20 712.2731180417831 736.5947556449059 737.910902233346 771.0592225445569 801.5769895348318 845.3715534582898 722.5214893959362 295.3843454890444 716.631156806631 293.6811604481172
50 0.01 0.5 20 712.2728252448037 736.5946266996208 737.9107202663866 771.0591409429298 801.5769856227279 845.3716049735656 722.5216927904856 295.3843586659875 716.6314294206157 293.6812041385641
51 0.01 0.51 20 712.2725886142107 736.5945290147048 737.9105779990823 771.059081283706 801.5769886708403 845.3716482285253 722.5218626284533 295.384370154555 716.6316818681263 293.6812387081528
52 0.01 0.52 20 712.2724008279287 736.5944562010383 737.9104674921558 771.0590367160739 801.5769940438184 845.3716826849251 722.5220031237216 295.3843810252026 716.6319156444395 293.6812664559791
53 0.01 0.53 20 712.2722474609773 736.5943959453796 737.9103758913278 771.0589960255373 801.5769929616166 845.3717029015673 722.5221104863374 295.3843908549271 716.6321221412644 293.6812885760364
54 0.01 0.54 20 712.272114686037 736.5943379636808 737.9102916390608 771.0589521911672 801.5769819159242 845.3717110914093 722.5221837434707 295.3843999848369 716.6322949213798 293.6813060511819
55 0.01 0.55 20 712.2719929558639 736.5942786930083 737.9102106736291 771.0589065235694 801.5769672396715 845.3717178813731 722.5222250962078 295.3844080616546 716.6324319707701 293.6813195178367
56 0.01 0.5600000000000001 20 712.271882596367 736.5942228846327 737.9101370246941 771.0588655633468 801.57695490528 845.3717266926423 722.5222439982224 295.3844146228655 716.6325453379742 293.6813292794842
57 0.01 0.5700000000000001 20 712.271788411327 736.594176960946 737.9100759343758 771.0588343476625 801.5769490604833 845.3717386400494 722.5222505200694 295.3844197193769 716.6326472592988 293.6813360334026
58 0.01 0.58 20 712.2717128438716 736.5941435945987 737.9100297421744 771.0588135501661 801.5769483827314 845.3717510698522 722.5222509457457 295.3844233556908 716.6327482458942 293.6813405387753
59 0.01 0.59 20 712.271653433697 736.594119376651 737.9099947637847 771.0587980262843 801.5769482462001 845.3717603519266 722.5222442208435 295.3844253526065 716.6328455823252 293.6813434041922
60 0.01 0.6 20 712.2716072860522 736.5941012183758 737.9099674998533 771.0587852803079 801.5769478914258 845.3717681200774 722.5222298097184 295.3844260173153 716.6329395267769 293.6813452018679
61 0.01 0.61 3 712.2716758409703 736.5941895542398 737.910049662814 771.0589463083085 801.5772170398809 845.3721943224382 722.522310525077 295.3844226759296 716.633075577149 293.6813400208228
62 0.01 0.62 3 712.2718018363166 736.5943566593321 737.9102140994894 771.0591599347082 801.5774535625864 845.3724364402561 722.5224511836468 295.3844150614888 716.6332565373694 293.6813397853686
63 0.01 0.63 3 712.2719163787774 736.5944966150471 737.9103518759664 771.0593466055105 801.5776868209115 845.372749224794 722.5225757465661 295.3844102003774 716.6334027935776 293.6813348629634
64 0.01 0.64 3 712.272027199108 736.5946177556434 737.9104734551894 771.0594540823744 801.5777740549727 845.3727864989582 722.5226796045072 295.3844004129754 716.6335106983703 293.6813372984162
65 0.01 0.65 3 712.2720935404193 736.5946884963458 737.9105424804637 771.0595430495306 801.577887475054 845.3729414281395 722.522747217605 295.3843935396794 716.63358654595 293.6813288560641
66 0.01 0.66 3 712.27211314418 736.5946909301705 737.9105464987725 771.0594886432474 801.5777676386133 845.3727123862008 722.5227397049226 295.3843897703182 716.6335882430411 293.6813297441066
67 0.01 0.67 3 712.272114487962 736.5946978690575 737.9105501464778 771.0595362174349 801.5778800694654 845.3729347036572 722.5227446655938 295.3843849595184 716.6336244682832 293.6813215290418
68 0.01 0.68 1 712.272167291819 736.5947634920107 737.9106150773157 771.0596089013749 801.577957514403 845.3730008738261 722.5227859598949 295.3843774685981 716.6337118165736 293.6813217419494
69 0.01 0.6900000000000001 1 712.2722383003015 736.5948593528808 737.910707388989 771.0597728871359 801.57819450356 845.3733446203092 722.5228702310457 295.3843888834739 716.6338390928256 293.6813245107589
70 0.01 0.7000000000000001 1 712.2723321792337 736.5949667843175 737.9108141465763 771.0598727631686 801.5782621867521 845.3733284882172 722.522947576004 295.3843931751293 716.633978931963 293.6813281768114
71 0.01 0.71 1 712.2724001898644 736.5950395769975 737.9108850861256 771.0599551958375 801.5783479551038 845.3734230035254 722.5230040359431 295.3843854000319 716.6340809265356 293.6813258513045
72 0.01 0.72 1 712.2724339484649 736.5950549735902 737.9109029557947 771.0598926390754 801.5781912645018 845.3731160249803 722.5229886886875 295.3843713951723 716.6341148952043 293.6813217851928
73 0.01 0.73 1 712.2724308471137 736.5950380921845 737.9108861097086 771.0598576737557 801.5781598399039 845.3731221375879 722.5229579698482 295.3843611706033 716.6341137465641 293.6813160097195
74 0.01 0.74 1 712.272357442122 736.5949255962809 737.9107771977183 771.0596492137726 801.5778592455192 845.3726974590777 722.5228291047814 295.384355276204 716.6340063765257 293.6813141702237
75 0.01 0.75 1 712.2722908420483 736.594850185662 737.910700957071 771.0595829959126 801.5778424418218 845.3727882449826 722.5227497318176 295.3843528061053 716.6339402888098 293.6813126397348
76 0.01 0.76 1 712.2721220282059 736.5946321156067 737.9104870868432 771.0592714136598 801.5774375289086 845.3722612030631 722.5225376834306 295.3843511062205 716.633715690017 293.6813147583025
77 0.01 0.77 1 712.2720443601643 736.5945688234796 737.9104217596832 771.0592650458884 801.5775310550353 845.372521525795 722.5224778912902 295.384349046054 716.6336553759602 293.6813152775689
78 0.01 0.78 1 712.2718870606077 736.5943849351825 737.910239761201 771.059041567292 801.5772640959868 845.372187198761 722.522307438247 295.3843467204364 716.6334717880663 293.6813181804039
79 0.01 0.79 1 712.2718480826838 736.5943824499215 737.910233129212 771.05914041685 801.5774889844714 845.3725941231063 722.5223098747172 295.3843445086141 716.6334834949157 293.6813190846326
80 0.01 0.8 1 712.271751957838 736.5942785840772 737.9101298759198 771.0590224674679 801.5773319568317 845.3723574100125 722.5222145861693 295.3843424886535 716.6333891498746 293.6813218428916
81 0.01 0.8100000000000001 1 712.2717765840691 736.5943501876546 737.910197052081 771.059196081566 801.5776132412415 845.3727869781005 722.52228137123 295.3843410746621 716.6334821849135 293.6813224178393
82 0.01 0.8200000000000001 1 712.2717335489522 736.5943006127311 737.9101485922807 771.0591173951227 801.5774717961425 845.3725306223292 722.5222302000967 295.3843401642225 716.6334455952317 293.6813246860953
83 0.01 0.8300000000000001 1 712.2717964537043 736.5944051437875 737.9102496616096 771.0592986107595 801.5777338712817 845.3729041511324 722.5223204749803 295.3843399764788 716.6335722838849 293.6813248312327
84 0.01 0.84 1 712.2717778186214 736.5943727391343 737.9102192111894 771.0592159325223 801.5775718299354 845.372610263119 722.5222801087094 295.384340278164 716.6335524423349 293.6813267088016
85 0.01 0.85 1 712.2718546220673 736.5944834310632 737.9103270540363 771.0593860594473 801.5778131027469 845.3729571105455 722.5223724420595 295.3843411423628 716.6336852434167 293.6813265992046
86 0.01 0.86 1 712.2718418458296 736.5944502167664 737.9102960499553 771.0592936388205 801.5776402464666 845.372658417829 722.5223306737455 295.3843422536689 716.6336656110107 293.681328306776
87 0.01 0.87 1 712.2719207039527 736.5945577626788 737.9104008440695 771.0594540731914 801.5778701833161 845.3729964155759 722.5224206423057 295.3843436191337 716.633795382456 293.6813281365631
88 0.01 0.88 1 712.2719075232845 736.5945205264684 737.910365858652 771.0593549757422 801.5776922971281 845.3726992179514 722.5223770694266 295.3843448742171 716.6337696229029 293.6813298152568
89 0.01 0.89 1 712.2719829925074 736.5946210558327 737.9104636107527 771.0595051907601 801.5779106821647 845.3730270842677 722.5224618942857 295.3843460305245 716.6338902814908 293.6813296443632
90 0.01 0.9 1 712.2719640832851 736.5945754531567 737.9104200361661 771.0593972077213 801.5777266764647 845.3727290556183 722.522413043953 295.3843468006299 716.6338533285217 293.6813312884473
91 0.01 0.91 1 712.2720306051961 736.5946646228007 737.9105063866369 771.0595347345874 801.5779325309911 845.3730459971671 722.5224889418633 295.3843472499128 716.6339589939133 293.6813310620885
92 0.01 0.92 1 712.2719993266645 736.5946045945483 737.91044849388 771.0594118030976 801.5777338962215 845.3727337287565 722.5224287025441 295.3843471642632 716.6339040074873 293.6813325992296
93 0.01 0.93 1 712.2720498445839 736.5946748460599 737.9105162938957 771.0595254481859 801.5779111508689 845.3730137559517 722.5224876005689 295.3843467169761 716.6339868473943 293.6813322471693
94 0.01 0.9400000000000001 1 712.2720015374981 736.5945957882053 737.9104396496738 771.0593805020188 801.5776883194069 845.3726735178739 722.5224101650026 295.3843458147232 716.6339101846181 293.6813336261922
95 0.01 0.9500000000000001 1 712.2720355584598 736.5946481401747 737.9104897137827 771.0594744525173 801.5778448340686 845.3729312073664 722.5224526421555 295.3843447124121 716.63397301082 293.6813331222459
96 0.01 0.96 1 712.2719744621833 736.5945571550945 737.9104010930903 771.0593225067571 801.5776229441127 845.3726013876535 722.5223650935959 295.3843433498111 716.6338840911171 293.6813343418022
97 0.01 0.97 1 712.271999268725 736.5946020617957 737.9104436236884 771.0594152105031 801.5777836831475 845.372871536301 722.5224018169421 295.3843419906736 716.6339412678437 293.6813337001454
98 0.01 0.98 1 712.2719364011487 736.594512961402 737.9103562904023 771.0592745429642 801.5775800222003 845.372570444759 722.5223171553332 295.3843405421468 716.6338555496305 293.6813347794699
99 0.01 0.99 1 712.2719640940049 736.5945645077458 737.9104051112062 771.0593797760793 801.5777564976919 845.3728570917561 722.5223607235837 295.3843392102526 716.6339207980919 293.6813340119738
100 0.01 1 1 712.2719084765254 736.5944862749257 737.9103285586503 771.0592557395294 801.577572754557 845.3725783095633 722.5222862406305 295.3843378527307 716.6338465185931 293.6813349505534
