# Supplementary material for: Thermocouple Sensor Response in Hot Airstream
Source: Sensors (Basel). 2025 Jul 26;25(15):4634. doi: 10.3390/s25154634 (PMC12349096; doi:10.3390/s25154634)
Supplement: Supplementary file 1 [file sensors-25-04634-s001.zip › report-file-rt_9.out]

"report-file-rt"
"Time Step" "delta-time etc.."
("TimeStep" "delta-time" "flow-time" "iters-per-timestep" "t_1" "t_sk" "t0" "t1" "t2" "t3" "ty_1" "ty_10" "ty1" "ty10")
0 0.01 0 0 293.0002234989522 293.0001877969669 293.0001809915353 293.0001414941052 293.0001165026537 293.0000895922789 293.0002503475934 293.0000002870838 293.00027148264 293.0000001976541
1 0.01 0.01 20 490.6938895615641 511.6264645503484 512.2762147293123 540.5693789527141 566.8465798927585 606.4569728261351 501.5448704909491 293.0005943869891 497.7398635733057 293.0012796346068
2 0.01 0.02 20 768.2715984546742 806.6188851340772 809.4186054887977 859.0227139465881 900.9013747477076 946.7726116952957 775.5442471204148 293.0185765235161 762.0221770157884 293.0045324922285
3 0.01 0.03 20 920.6563196893051 954.9414399700584 958.9900110062119 1001.600995670099 1023.825566506439 1047.561208518965 916.414890147242 293.1970255073555 899.4483595874866 293.0192580309937
4 0.01 0.04 20 965.5005945957164 994.5170690438157 998.492137160675 1028.893091945944 1043.902323330576 1059.903655342849 958.2244592471093 293.7317690141912 941.8616157102432 293.0559220973185
5 0.01 0.05 20 976.6835370208801 1003.882563994017 1007.307684698485 1031.166882400985 1045.983497405207 1060.8404768992 971.2704695012327 294.5183067959309 954.8920998690021 293.1073823565665
6 0.01 0.06 20 980.6409348081196 1006.728610520422 1009.806827750445 1031.817863530335 1046.014764015844 1060.903760581618 976.1219740489364 295.1641833169024 961.2489205304861 293.151559655119
7 0.01 0.07000000000000001 20 982.9379332916817 1007.585491431834 1010.560862717327 1032.005266620557 1045.971254658898 1060.894517453715 977.7667702434203 295.4504704230796 964.0574685240107 293.1768140331736
8 0.01 0.08 20 984.4843232100694 1007.763191899449 1010.261877102934 1032.02952990459 1045.943451632236 1060.885822884135 978.6320413980723 295.4424751764769 965.7213278791406 293.1836604754306
9 0.01 0.09 20 985.4451965661959 1007.931381655624 1010.261090474445 1032.026333962454 1045.928224603006 1060.88040544314 979.1863619112339 295.2824967811036 966.8428056517621 293.1782672427364
10 0.01 0.1 20 986.1351670478074 1008.165511789234 1010.725674774936 1032.018942184266 1045.920803843301 1060.877194189262 979.5349144386364 295.0858603583048 967.5851327680294 293.1669292476492
11 0.01 0.11 20 986.6907522661306 1008.371805886038 1011.063815718341 1032.014481093458 1045.917973042228 1060.875511162443 979.7412577456795 294.9089838037829 968.0600310473069 293.1537088443605
12 0.01 0.12 20 987.1263818189858 1008.502148615067 1011.217037428016 1032.009165287369 1045.914775621299 1060.873143457336 979.8570850289323 294.7694342495129 968.3550182988928 293.1400014688836
13 0.01 0.13 20 987.453456083048 1008.577332175154 1011.276881549543 1032.003986084233 1045.911664148693 1060.870931543509 979.9195063833881 294.6635240643831 968.5363044118933 293.1279715206783
14 0.01 0.14 20 987.6778756599487 1008.619828843499 1011.296178154692 1031.999473299844 1045.908777220058 1060.869466005188 979.9528191879785 294.5832331957935 968.6477421473562 293.1182262378774
15 0.01 0.15 20 987.8212867741846 1008.642439993883 1011.298445430278 1031.993963295869 1045.905188444385 1060.867921457231 979.9695410472443 294.5235280261342 968.7141355152838 293.1107521317024
16 0.01 0.16 20 987.9096789946681 1008.654371414641 1011.294882355718 1031.98910534113 1045.902555599104 1060.867054192907 979.9776280348093 294.4800226156586 968.7527011456923 293.105229186477
17 0.01 0.17 20 987.9635897412982 1008.660547919133 1011.289881100693 1031.984654221862 1045.900226209229 1060.866310643865 979.9809068069191 294.4489918839649 968.7740914999341 293.1012884004393
18 0.01 0.18 20 987.9967413023783 1008.663411025151 1011.284692187557 1031.980499882238 1045.898227860725 1060.865724172055 979.9811688988462 294.4276007733938 968.7851008970428 293.0986014554412
19 0.01 0.19 20 988.0176938443285 1008.664891924262 1011.280291012777 1031.977689230152 1045.897237981343 1060.865569332636 979.9804545702498 294.4136924010444 968.7906480413246 293.0968783233093
20 0.01 0.2 20 988.0313797855272 1008.66554929013 1011.276219733976 1031.975179321057 1045.896152123912 1060.865182878156 979.9791495022439 294.405482889637 968.7929860217085 293.0958653040047
21 0.01 0.21 20 988.0407310511065 1008.665858025532 1011.272598354561 1031.973227188837 1045.8954646252 1060.86511833963 979.9776431073759 294.4014717472127 968.7940542831783 293.0953516024129
22 0.01 0.22 20 988.0472834416028 1008.665988017317 1011.26963954717 1031.972022950203 1045.895142692613 1060.865013882284 979.9764841092529 294.4003863556576 968.7946227391238 293.0951698559828
23 0.01 0.23 20 988.0522207216842 1008.666119320279 1011.267377828019 1031.970945731559 1045.89455791171 1060.864629857193 979.9756532656693 294.4011847818853 968.7948470486938 293.0951919876521
24 0.01 0.24 20 988.0559757501342 1008.666252959659 1011.265703078851 1031.970311136094 1045.894509013169 1060.864887223919 979.9751029010049 294.40305988766 968.7951609559777 293.0953259920042
25 0.01 0.25 20 988.0587749046466 1008.666392243599 1011.264487521799 1031.970020080153 1045.894493404999 1060.864822667741 979.9748422982841 294.4054212280896 968.7955745320725 293.0955089080614
26 0.01 0.26 20 988.0609131150017 1008.666486541307 1011.263599561385 1031.969568252738 1045.894110053753 1060.864483639318 979.9746638695559 294.4078630800796 968.7957401440081 293.0957000570185
27 0.01 0.27 20 988.0625390154164 1008.666549743754 1011.262956994405 1031.969351152991 1045.89418759831 1060.864769737917 979.9745513222476 294.410135922613 968.7959126304152 293.0958769518447
28 0.01 0.28 20 988.0637019729082 1008.666598284397 1011.262489378356 1031.969281491556 1045.894179953061 1060.864646979951 979.9745498741182 294.412109574796 968.7962186247714 293.0960291096042
29 0.01 0.29 20 988.0645533723242 1008.666640124219 1011.262175626941 1031.969063376475 1045.893888113096 1060.864356905711 979.9745362951143 294.4137371227316 968.796291800214 293.0961529279621
30 0.01 0.3 20 988.0652161224255 1008.666692082085 1011.261983315933 1031.969047779474 1045.894086728082 1060.864735059863 979.9744955572975 294.4150270479159 968.7964029558516 293.0962502182296
31 0.01 0.31 20 988.0656432322944 1008.666739361093 1011.261854533044 1031.969150279486 1045.894194860134 1060.864709306335 979.9745567280128 294.416017894032 968.796607162971 293.0963250343377
32 0.01 0.32 20 988.0659304346929 1008.666736414454 1011.261740640096 1031.968962068471 1045.893878047711 1060.864378654238 979.9745242166789 294.416760326615 968.7965511214792 293.0963812739067
33 0.01 0.33 20 988.0661798028088 1008.666779095809 1011.261711633835 1031.969002617929 1045.894096546955 1060.864762208671 979.9744591440884 294.4173069233652 968.7965828324204 293.0964235051329
34 0.01 0.34 20 988.0663038442148 1008.666817586755 1011.261691150506 1031.96914819361 1045.894230912945 1060.86475333038 979.9745028141542 294.4177064460323 968.7967501618825 293.0964556040857
35 0.01 0.35 20 988.0663312542788 1008.666752580678 1011.261594884722 1031.968928510055 1045.893876870188 1060.864388155797 979.974460781122 294.417998461093 968.7965847610432 293.0964798371348
36 0.01 0.36 20 988.066412479362 1008.666757676831 1011.261581479797 1031.96894316174 1045.894057399881 1060.864733481992 979.9744032518028 294.4182135461792 968.796552045672 293.0964986273769
37 0.01 0.37 20 988.0665085938008 1008.666861418122 1011.26165948331 1031.969153266489 1045.894236227118 1060.86475130188 979.9744685894432 294.4183740056541 968.796822500587 293.0965136900639
38 0.01 0.38 20 988.0664176589419 1008.666735277092 1011.261525171321 1031.968898679779 1045.893855397417 1060.864364083814 979.9743873851693 294.4184946845068 968.7965921065552 293.0965254728889
39 0.01 0.39 20 988.06643324037 1008.666715699642 1011.261503219714 1031.968897450477 1045.894021994771 1060.86470724368 979.9743209304226 294.4185862315479 968.7965279623331 293.0965349874899
40 0.01 0.4 20 988.0664386617614 1008.666741488574 1011.261517882545 1031.969013551179 1045.894104011494 1060.864635676593 979.9743404264685 294.4186555300194 968.7966833316875 293.0965428460816
41 0.01 0.41 20 988.0663594791084 1008.666660417678 1011.261435386236 1031.968826738494 1045.893791292672 1060.864312074324 979.9743107777524 294.4187068581365 968.7964976950244 293.0965488699749
42 0.01 0.42 20 988.0663974249842 1008.666676349516 1011.261453103026 1031.968861872342 1045.893989577998 1060.864680617875 979.9742652838656 294.4187435672574 968.7964908268335 293.0965535874853
43 0.01 0.43 20 988.0664136267559 1008.666717481759 1011.261485965975 1031.968991487193 1045.894084132352 1060.86461729169 979.9742938215726 294.4187679520547 968.7966792107301 293.0965573936084
44 0.01 0.44 20 988.0663580246251 1008.666659042847 1011.261427989695 1031.968819587604 1045.893780857834 1060.864300355749 979.9742690926498 294.4187811380109 968.7965368550564 293.0965599066892
45 0.01 0.45 20 988.0664006703955 1008.666675877569 1011.261447780325 1031.968852054621 1045.893975946628 1060.864664939512 979.9742284164115 294.4187850504656 968.7965336237153 293.0965616213122
46 0.01 0.46 20 988.0664118154432 1008.666708873819 1011.261472871561 1031.968973669692 1045.894065232002 1060.864597728211 979.9742574531623 294.4187815064207 968.7967190203763 293.0965629299222
47 0.01 0.47 20 988.0663472452636 1008.666636939575 1011.261401333796 1031.968783908499 1045.893745733167 1060.864267644001 979.9742258132278 294.4187714638364 968.7965697202122 293.096563428327
48 0.01 0.48 20 988.0663984055841 1008.666659679602 1011.261426787607 1031.968823325734 1045.893950564119 1060.864640661422 979.9741811146155 294.4187564743686 968.7965790979551 293.0965635159635
49 0.01 0.49 20 988.0664209318318 1008.666702646067 1011.261461737681 1031.968954968047 1045.894045157585 1060.864574741503 979.9742112602672 294.4187378360313 968.7967743920618 293.0965635338058
50 0.01 0.5 20 988.0663350695717 1008.666608614228 1011.261368152171 1031.968748675629 1045.893708826395 1060.864231431466 979.9741717794768 294.4187165134576 968.7965953618319 293.0965631195518
51 0.01 0.51 20 988.0663934905352 1008.666638836276 1011.261401903485 1031.968794117228 1045.893920055079 1060.864612476801 979.9741239709783 294.418693573503 968.7966136975446 293.096562610233
52 0.01 0.52 20 988.0664088628371 1008.666676573095 1011.261432386878 1031.968921305784 1045.894014024987 1060.864548196625 979.9741538266779 294.4186700889637 968.7967965445644 293.096562299174
53 0.01 0.53 20 988.0663483383486 1008.666613114845 1011.261369769562 1031.968741115328 1045.893697974154 1060.864218573921 979.9741194522348 294.4186463884859 968.7966592540521 293.0965617103331
54 0.01 0.54 20 988.0663993048195 1008.666631108767 1011.261390786192 1031.968771589149 1045.893895251244 1060.864583854679 979.9740691708307 294.4186232985622 968.7966655132799 293.0965611816591
55 0.01 0.55 20 988.0664200305737 1008.666671318528 1011.261423077058 1031.968898664236 1045.8939876333 1060.864521110337 979.9741038986673 294.4186015972611 968.7968514658953 293.0965609751835
56 0.01 0.5600000000000001 20 988.0663383740688 1008.666583449792 1011.26133572426 1031.968697998287 1045.893657087773 1060.864176777704 979.9740610466903 294.4185811812977 968.79668477133 293.0965606067364
57 0.01 0.5700000000000001 20 988.0663964542409 1008.66661258829 1011.261367500551 1031.968743017819 1045.893868425419 1060.86455751245 979.9740206005708 294.4185625047533 968.7967006698145 293.0965603837013
58 0.01 0.58 20 988.0664178622404 1008.666654418083 1011.261401463985 1031.968875116468 1045.893966041234 1060.864502662759 979.9740593302686 294.4185460869043 968.7968715403306 293.0965605245598
59 0.01 0.59 20 988.0663090931665 1008.66653932942 1011.261287886769 1031.968651498936 1045.89361413065 1060.864135957904 979.9740033524655 294.4185315296841 968.7966676129823 293.0965604978794
60 0.01 0.6 20 988.0663707820911 1008.666577232416 1011.261329467557 1031.968708286981 1045.893836100123 1060.86452569203 979.9739666710065 294.4185187257751 968.7966868973223 293.0965605532517
61 0.01 0.61 20 988.0663921189312 1008.666623039943 1011.261368968936 1031.968844810872 1045.893935322193 1060.864475206393 979.9740181175151 294.4185078755069 968.796845130743 293.096560891503
62 0.01 0.62 1 988.0665084713718 1008.666717016784 1011.261457142674 1031.96875766622 1045.893620931728 1060.863918903643 979.9739626579012 294.4185019300242 968.7971079873677 293.0965613908321
63 0.01 0.63 1 988.0662716248075 1008.666315621568 1011.261080592437 1031.968037430686 1045.89289209199 1060.863460815656 979.97361093583 294.4185012528231 968.7964891400151 293.0965623902667
64 0.01 0.64 1 988.0658112369324 1008.665823635149 1011.260586921229 1031.967776556029 1045.892869194722 1060.863521504175 979.9733290939784 294.4185014775698 968.7959680941233 293.0965633097258
65 0.01 0.65 1 988.065692464445 1008.665744428835 1011.260515941654 1031.967728682516 1045.892826261429 1060.863589863676 979.9733677304325 294.4184997016448 968.7957216037076 293.0965634328207
66 0.01 0.66 1 988.0654085040408 1008.665529986915 1011.260287402064 1031.967814178257 1045.89309917254 1060.863890851921 979.9733056675159 294.4184970893822 968.7954970397478 293.0965634729873
67 0.01 0.67 1 988.0657271096412 1008.666009865202 1011.260757798512 1031.968429812207 1045.893665076377 1060.864403110376 979.9737003114215 294.4184943322491 968.7960005168173 293.0965633370385
68 0.01 0.68 1 988.0658608409816 1008.666187153576 1011.260923867283 1031.968618701156 1045.893804609459 1060.864433779669 979.9737318967715 294.4184916119281 968.7963081189484 293.0965634224105
69 0.01 0.6900000000000001 1 988.0663569948979 1008.66674778304 1011.261482850855 1031.96908841745 1045.894120041928 1060.864621598386 979.974036333801 294.4184892259966 968.7969634983009 293.0965632542425
70 0.01 0.7000000000000001 1 988.0662265831791 1008.666485336009 1011.261227172071 1031.968629446206 1045.893662809763 1060.864202462413 979.973674416711 294.418487346149 968.7967595119495 293.096563340826
71 0.01 0.71 1 988.0666623798338 1008.666991305967 1011.261729324914 1031.969153507776 1045.894107337424 1060.864530711407 979.9740421825152 294.4184859897626 968.7973572703291 293.0965632396853
72 0.01 0.72 1 988.066276344881 1008.666396535541 1011.261149590977 1031.968311714612 1045.893304456195 1060.863871320796 979.9735148122448 294.4184849536431 968.796703073149 293.0965635013983
73 0.01 0.73 1 988.0666285000816 1008.666866107789 1011.261607744636 1031.968959341496 1045.893935864987 1060.864389079258 979.9739763859086 294.4184842210379 968.7972380422685 293.0965635680562
74 0.01 0.74 1 988.0661530047233 1008.66619001664 1011.260947408532 1031.968058230404 1045.893090667246 1060.863735105673 979.973447597731 294.4184834882552 968.7964388988735 293.0965641025165
75 0.01 0.75 1 988.0665371485625 1008.666748390622 1011.261485622388 1031.968916589797 1045.893966927187 1060.864462733337 979.9740062639044 294.4184829101608 968.7971204835789 293.0965645211795
76 0.01 0.76 1 988.0661872532368 1008.666230824278 1011.260979491778 1031.968161742607 1045.893205122722 1060.863829006544 979.9735597220841 294.4184821953136 968.7965679287047 293.0965653830399
77 0.01 0.77 1 988.0665790852347 1008.666773505943 1011.26150590209 1031.968905960666 1045.893898299721 1060.864341390092 979.9740389297608 294.4184816164567 968.7972522186254 293.0965660153192
78 0.01 0.78 1 988.0660606575888 1008.666010567262 1011.260770834138 1031.967679535358 1045.892534247629 1060.863110982436 979.9733349077014 294.4184807200896 968.7962781286433 293.0965665351137
79 0.01 0.79 1 988.0657601359617 1008.665783941843 1011.260543159061 1031.967809601735 1045.89293212026 1060.863630901555 979.9733320332037 294.4184801533714 968.7959288142486 293.0965669663955
80 0.01 0.8 1 988.0654657720534 1008.665497091543 1011.260260125983 1031.967547151177 1045.892709469973 1060.863501187848 979.9731497630114 294.4184796029734 968.7955742797357 293.0965673317293
81 0.01 0.8100000000000001 1 988.0656478447976 1008.665886451985 1011.26063364953 1031.968353452245 1045.893672524949 1060.864474389374 979.973631768259 294.4184792906627 968.7959832110224 293.0965677998586
82 0.01 0.8200000000000001 1 988.0658787863413 1008.666157645371 1011.260898067928 1031.968523721868 1045.893688034582 1060.864329396559 979.9737549605854 294.4184785000072 968.7963558360117 293.0965680542586
83 0.01 0.8300000000000001 1 988.0662983209585 1008.66666591227 1011.261397624173 1031.969084508462 1045.894231677668 1060.864840965332 979.9741109983247 294.4184775408428 968.7969415772901 293.0965682107144
84 0.01 0.84 1 988.0664178449321 1008.666698250021 1011.261433684974 1031.968815536013 1045.893745376303 1060.864163444199 979.9739102140513 294.4184759587148 968.7970491141313 293.0965679251939
85 0.01 0.85 1 988.0663759045885 1008.666604672412 1011.261347389878 1031.968703209697 1045.893753778686 1060.864343643184 979.9737918949573 294.4184745419435 968.7969029897673 293.0965676654023
86 0.01 0.86 1 988.0663681697854 1008.666573139711 1011.261314679171 1031.968591987196 1045.893528265947 1060.863946257563 979.9736847152426 294.4184729778082 968.7969346406476 293.0965671719854
87 0.01 0.87 1 988.0661904029022 1008.666340471235 1011.261092535172 1031.968370660669 1045.893470423534 1060.864142750126 979.9735747252614 294.4184717668688 968.7965774134652 293.0965670427603
88 0.01 0.88 1 988.0662798104347 1008.66647495379 1011.261216489166 1031.968553622628 1045.893545227312 1060.863984437391 979.973693361986 294.4184704076675 968.7968056760711 293.0965668234751
89 0.01 0.89 1 988.0661255509636 1008.666248706205 1011.261001982001 1031.968280244608 1045.893405194749 1060.864112719885 979.973594193443 294.4184692284079 968.7964323009086 293.0965670675099
90 0.01 0.9 1 988.0662787294222 1008.666477688333 1011.261214192293 1031.968625500882 1045.893661924578 1060.864104274302 979.9737800358089 294.4184678876318 968.7968283812709 293.0965672305824
91 0.01 0.91 1 988.0662340143351 1008.666371899207 1011.261117797245 1031.968436551533 1045.893545154758 1060.864202967306 979.9737165315004 294.4184667128794 968.7966673727593 293.0965677718503
92 0.01 0.92 1 988.066369639947 1008.666548107717 1011.261283136622 1031.968618897022 1045.893569077491 1060.86394276703 979.9738115621411 294.4184654638891 968.7970159651404 293.096568078115
93 0.01 0.93 1 988.0660947896431 1008.666121328429 1011.260884079754 1031.967875147412 1045.892779375853 1060.863399673733 979.9734438964375 294.4184642559344 968.7963317219098 293.0965682037256
94 0.01 0.9400000000000001 1 988.0654868651802 1008.665480357186 1011.260246255129 1031.967440924406 1045.892546819386 1060.863209404644 979.9730389038461 294.4184632429851 968.795573527548 293.0965683052848
95 0.01 0.9500000000000001 1 988.0655006571316 1008.66562593429 1011.260389440777 1031.967824743923 1045.893083120373 1060.863933028642 979.9732892483451 294.4184626547568 968.7956557008547 293.0965683813335
96 0.01 0.96 1 988.0655420426648 1008.665790884944 1011.260538481866 1031.968236954861 1045.893528792913 1060.864262696237 979.9735051338478 294.4184621493806 968.7959060317006 293.0965686285787
97 0.01 0.97 1 988.0660629778311 1008.666428499013 1011.261166625974 1031.968883219245 1045.894075992425 1060.864722794201 979.9739710871722 294.4184614725206 968.796638039962 293.0965686212444
98 0.01 0.98 1 988.0662246107634 1008.666557315803 1011.261290764988 1031.968868349379 1045.893952132166 1060.864485591142 979.9739303576508 294.4184604675991 968.796867043339 293.0965685454123
99 0.01 0.99 1 988.0665697444279 1008.666898831057 1011.261634076669 1031.969058401489 1045.894011835228 1060.864453329229 979.9740590495555 294.4184592155709 968.7972449684476 293.0965680019605
100 0.01 1 1 988.0662420723285 1008.666415096541 1011.26116102486 1031.968407092957 1045.893413230675 1060.863955299217 979.9735662971866 294.4184579899301 968.7967226416961 293.0965675571368
