# Supplementary material for: Thermocouple Sensor Response in Hot Airstream
Source: Sensors (Basel). 2025 Jul 26;25(15):4634. doi: 10.3390/s25154634 (PMC12349096; doi:10.3390/s25154634)
Supplement: Supplementary file 1 [file sensors-25-04634-s001.zip › report-file-rt_10.out]

"report-file-rt"
"Time Step" "delta-time etc.."
("TimeStep" "delta-time" "flow-time" "iters-per-timestep" "t_1" "t_sk" "t0" "t1" "t2" "t3" "ty_1" "ty_10" "ty1" "ty10")
0 0.01 0 0 292.9999874762682 292.9999779548783 292.9999649743154 292.9999467534896 292.9999363714209 292.9999274252089 293.0001495721758 292.9999989186003 293.0002631056917 292.9999991376021
1 0.01 0.01 20 700.266684414987 720.0354217815674 721.0068463780502 747.2243278134071 771.1333378775992 806.3216902084113 706.2708361625598 293.0062362782041 699.5120327858493 293.0057748759932
2 0.01 0.02 20 1002.282675396272 1015.473835104269 1018.223990507845 1035.031908637991 1048.118126894599 1063.382025667636 988.5658311627489 297.9145050168416 975.7604916984725 294.0571034103612
3 0.01 0.03 20 1054.990945278382 1062.363296152181 1065.122154282402 1074.90488608582 1081.234594878664 1086.973113723138 1038.441781242789 304.9781128453076 1026.51049289302 294.6471096988675
4 0.01 0.04 20 1059.607893772176 1066.586620360188 1069.219660909365 1077.779120069157 1083.150090470073 1088.116071968511 1043.301978549115 301.701882461685 1030.964028336036 294.2084535672435
5 0.01 0.05 20 1060.267193917887 1067.112847634268 1069.765692158173 1077.936795970831 1083.249077853234 1088.177517593971 1042.727978023165 297.9528931036098 1029.746962416329 293.7392218633159
6 0.01 0.06 20 1060.66112762176 1067.187138869698 1069.890851731536 1077.946698579947 1083.258749197891 1088.183608915172 1042.121251387391 295.8770584114471 1029.022333408963 293.4488500032456
7 0.01 0.07000000000000001 20 1060.847745580647 1067.179366981654 1069.925130716567 1077.947574716116 1083.258619500468 1088.182590403276 1041.883224020548 294.7942272541051 1028.779958027038 293.283828308048
8 0.01 0.08 20 1060.910230227012 1067.164621875853 1069.930581340232 1077.946927628255 1083.257980598905 1088.182173124492 1041.771073180521 294.1794368853156 1028.661069877613 293.187279723278
9 0.01 0.09 20 1060.921910450458 1067.152043447975 1069.92665600459 1077.94341197844 1083.255291437944 1088.180237955072 1041.70385183861 293.7956134910705 1028.579394693044 293.126903423116
10 0.01 0.1 20 1060.922455883954 1067.14600278022 1069.924714345271 1077.942379782942 1083.254820595885 1088.179967048717 1041.667359080583 293.5469998661287 1028.532817718233 293.0872058212212
11 0.01 0.11 20 1060.920443449228 1067.141344785726 1069.922296371694 1077.940464883864 1083.253338520444 1088.178869472393 1041.647455869622 293.3853114666477 1028.50524833087 293.0603310181066
12 0.01 0.12 20 1060.922096560782 1067.141353751794 1069.923349483795 1077.941353286153 1083.25405206763 1088.179407029935 1041.638138137666 293.2807198378338 1028.496679983395 293.0428955218541
13 0.01 0.13 20 1060.922110830189 1067.140359593262 1069.922988718693 1077.940878972144 1083.253651416343 1088.179044993848 1041.631844011786 293.211695274494 1028.489988051736 293.0316728266341
14 0.01 0.14 20 1060.919560369753 1067.137042300457 1069.920083186167 1077.937797482004 1083.250730162408 1088.176580558601 1041.626224269114 293.1653200911082 1028.48224015461 293.024689755398
15 0.01 0.15 20 1060.918719174953 1067.136308111146 1069.919589826646 1077.937746569538 1083.25086590674 1088.176822459938 1041.624445422372 293.1333831673822 1028.477619291042 293.0204680560919
16 0.01 0.16 20 1060.917957433541 1067.135718113142 1069.91923929042 1077.937711778141 1083.250953788506 1088.176940671726 1041.623363388548 293.1105428327242 1028.472292913896 293.0179577145891
17 0.01 0.17 20 1060.917612938958 1067.1353785202 1069.919000765674 1077.937554949675 1083.250851801517 1088.176890472923 1041.622896688904 293.094750969514 1028.469751451784 293.0164815756327
18 0.01 0.18 20 1060.917512656693 1067.13529165301 1069.918971875574 1077.937557004987 1083.250854806551 1088.176892689181 1041.622718003516 293.0840192175885 1028.468501138137 293.0156198343336
19 0.01 0.19 20 1060.917461616856 1067.13524647381 1069.918957329081 1077.937558469183 1083.250859802276 1088.176898368652 1041.622587863347 293.0766613183753 1028.467948471682 293.015117610377
20 0.01 0.2 20 1060.917399102877 1067.135201465214 1069.918929606065 1077.937549744915 1083.250858973163 1088.176900634773 1041.622508518415 293.0714567816157 1028.467708768412 293.014822966007
21 0.01 0.21 20 1060.917390426912 1067.135204966677 1069.918942373335 1077.937564648238 1083.250870597237 1088.176907870796 1041.622482736372 293.0678604604726 1028.467600638338 293.0146476688224
22 0.01 0.22 20 1060.917373348742 1067.135199539536 1069.918942057674 1077.937568299533 1083.250875224546 1088.176912607031 1041.62249026856 293.0653910076818 1028.467531979041 293.0145411053628
23 0.01 0.23 20 1060.917341673304 1067.135174020051 1069.918919346996 1077.937554060999 1083.250868243025 1088.176909618185 1041.622514022968 293.0636903721852 1028.467479975203 293.0144745626545
24 0.01 0.24 20 1060.917302952902 1067.135171517022 1069.918931449454 1077.937592846946 1083.250907804117 1088.176938977289 1041.622522259109 293.0625114280503 1028.467165294231 293.014431788988
25 0.01 0.25 20 1060.917227749889 1067.135120443074 1069.91888923552 1077.937576357168 1083.250904509336 1088.176942057392 1041.622538270219 293.0616855884286 1028.466913743142 293.0144035253736
26 0.01 0.26 20 1060.917204115223 1067.135107947705 1069.918880350515 1077.937575664669 1083.250906662065 1088.176944635338 1041.622593711494 293.0611027599315 1028.466766478942 293.0143846573163
27 0.01 0.27 20 1060.917185817357 1067.135096729392 1069.918871160365 1077.937572527422 1083.2509067089 1088.176945107705 1041.622642477294 293.060691011329 1028.466683801015 293.0143721797092
28 0.01 0.28 20 1060.917183420211 1067.135097153389 1069.918870977846 1077.93757321547 1083.25090802767 1088.176946519799 1041.622691040929 293.0604023713111 1028.466673422573 293.0143641858251
29 0.01 0.29 20 1060.917183789233 1067.135099186568 1069.91887191939 1077.937573863566 1083.25090873329 1088.176947362666 1041.622729943608 293.0602034020484 1028.466692082324 293.0143594009924
30 0.01 0.3 20 1060.917183040437 1067.135100510558 1069.918871970498 1077.937574471328 1083.250909161226 1088.176947371997 1041.622759670997 293.0600700420414 1028.466704616605 293.0143569334409
31 0.01 0.31 20 1060.917184624101 1067.13510306697 1069.918873302001 1077.937574948445 1083.250909494592 1088.176947900544 1041.622786669735 293.0599845554384 1028.466722149413 293.0143561467596
32 0.01 0.32 20 1060.91718668592 1067.135105870084 1069.91887493008 1077.937576070537 1083.250910185811 1088.176948102891 1041.622808086287 293.059933659724 1028.466738873177 293.0143565539267
33 0.01 0.33 20 1060.917128267592 1067.135031521249 1069.918792375682 1077.937494769631 1083.250844388328 1088.176911391869 1041.622842315713 293.0599071274769 1028.466804810175 293.014357786526
34 0.01 0.34 20 1060.917227499034 1067.135144698713 1069.91891192384 1077.937596027043 1083.250915251808 1088.176946580873 1041.622881688313 293.0598980364019 1028.466701156686 293.0143595695044
35 0.01 0.35 20 1060.917197562192 1067.135120831352 1069.918889319734 1077.937588248057 1083.250917693822 1088.176951577857 1041.622852384756 293.0598999562909 1028.466712821815 293.0143617472881
36 0.01 0.36 20 1060.917144922199 1067.135047129091 1069.918806264648 1077.937503118839 1083.250849434887 1088.176914480229 1041.622870661267 293.0599090376828 1028.46682038839 293.0143640776092
37 0.01 0.37 20 1060.917126783074 1067.135031224402 1069.918792209363 1077.937493333349 1083.250841972854 1088.176909203807 1041.622903172886 293.0599226066684 1028.466713224527 293.0143664871215
38 0.01 0.38 20 1060.917195686118 1067.135121574565 1069.918891292718 1077.937586947186 1083.250913629113 1088.176948739829 1041.622893563205 293.0599384944459 1028.466611207027 293.0143689434232
39 0.01 0.39 20 1060.917153474528 1067.135060725909 1069.918821808575 1077.937518502796 1083.250860263035 1088.176920355441 1041.622883038149 293.0599545222479 1028.466764687292 293.0143713781114
40 0.01 0.4 20 1060.917167540964 1067.135063190212 1069.918818751619 1077.937504019909 1083.250845763192 1088.176910761218 1041.622867565671 293.0599704297337 1028.466809950422 293.0143736583848
41 0.01 0.41 20 1060.917134531294 1067.135029966929 1069.918786756886 1077.937472599959 1083.250823771308 1088.17689658436 1041.622821043392 293.0599853986093 1028.466871121075 293.0143758611097
42 0.01 0.42 20 1060.91711917441 1067.135034240263 1069.918799585051 1077.937497082492 1083.250844878793 1088.176909527262 1041.622781245236 293.0599992472476 1028.466767228662 293.0143779868285
43 0.01 0.43 20 1060.917016491323 1067.134957788636 1069.918734314585 1077.937469032708 1083.250837741469 1088.176913597034 1041.62275941069 293.0600115332712 1028.466473296488 293.014379992699
44 0.01 0.44 20 1060.917039304875 1067.134985058228 1069.918762265178 1077.937485909887 1083.250844181927 1088.176913634695 1041.622788000805 293.0600224000863 1028.466392753389 293.0143818554978
45 0.01 0.45 20 1060.91700203033 1067.134955393945 1069.918736425687 1077.937473036905 1083.250839632794 1088.17691406225 1041.622789945309 293.0600316708455 1028.466289434148 293.0143835989383
46 0.01 0.46 20 1060.916990679488 1067.134946706434 1069.918729210357 1077.937468289351 1083.250836306398 1088.176912425559 1041.622789072182 293.060039609639 1028.466223235751 293.0143852162972
47 0.01 0.47 20 1060.916974483417 1067.134936235173 1069.918721273191 1077.937467610129 1083.250838863698 1088.176915335581 1041.62278464823 293.0600463364562 1028.466170891559 293.014386732836
48 0.01 0.48 20 1060.916859401574 1067.13482389748 1069.918611580362 1077.937383406967 1083.250782545354 1088.176889940607 1041.622772487795 293.0600518576432 1028.466004176483 293.0143881464199
49 0.01 0.49 20 1060.91681895184 1067.134790814532 1069.918583501271 1077.93736600107 1083.250771708158 1088.176884320595 1041.622787986763 293.0600565566517 1028.465810857621 293.0143894536588
50 0.01 0.5 20 1060.916806839035 1067.134783208768 1069.918577923302 1077.937363460827 1083.250769646357 1088.176883082237 1041.622797417627 293.0600603854039 1028.465743392383 293.0143906929725
51 0.01 0.51 20 1060.916839880987 1067.134818320175 1069.918614349292 1077.937387471888 1083.25078030807 1088.176888770293 1041.622801800237 293.0600634849051 1028.465689165181 293.0143918704309
52 0.01 0.52 20 1060.916801904206 1067.134794084285 1069.918597588729 1077.937385984927 1083.250784609544 1088.176894206591 1041.622802290747 293.0600658048137 1028.465473310263 293.0143929722975
53 0.01 0.53 20 1060.916786053443 1067.134786318922 1069.918593717308 1077.937386656413 1083.250786412004 1088.176895226962 1041.622811755904 293.0600677146149 1028.465328316647 293.0143939696265
54 0.01 0.54 20 1060.91678121754 1067.134784560958 1069.918593772425 1077.937387748746 1083.250787237508 1088.176895425249 1041.622822669714 293.0600692849602 1028.465266853497 293.014394902412
55 0.01 0.55 20 1060.916660820568 1067.134678639526 1069.918496546016 1077.937326580558 1083.250753933397 1088.176885640373 1041.622814895333 293.0600705307409 1028.464993047954 293.0143957710047
56 0.01 0.5600000000000001 20 1060.916616725725 1067.134645229037 1069.918469293052 1077.937311273603 1083.250745557271 1088.176882812552 1041.622828486303 293.0600716401534 1028.464768471767 293.0143965741804
57 0.01 0.5700000000000001 20 1060.916568098956 1067.134607750832 1069.918437819241 1077.937295720428 1083.250738999998 1088.176881727382 1041.622833247696 293.0600725435417 1028.464589690777 293.0143973356913
58 0.01 0.58 20 1060.916553070477 1067.134597846753 1069.91842998144 1077.937292249598 1083.250737264355 1088.176881107556 1041.622839943735 293.0600733038291 1028.464513081844 293.0143980476884
59 0.01 0.59 20 1060.916547934144 1067.134595293693 1069.918428093843 1077.937291232238 1083.250736444139 1088.17688054121 1041.622845154096 293.0600739339196 1028.464491679864 293.0143987140809
60 0.01 0.6 20 1060.916545337782 1067.13459476151 1069.918427651714 1077.937291598816 1083.250736850877 1088.17688087572 1041.622846544629 293.0600744708045 1028.464487945503 293.014399333864
61 0.01 0.61 20 1060.916544111754 1067.134594369644 1069.918427233122 1077.937291373774 1083.250736628784 1088.176880713562 1041.622846684517 293.0600749509824 1028.464486541169 293.0143999103897
62 0.01 0.62 20 1060.916543535078 1067.134594160462 1069.918426941723 1077.937291111501 1083.250736373109 1088.176880469135 1041.622845507274 293.0600753877044 1028.464487379942 293.0144004468798
63 0.01 0.63 20 1060.916556001823 1067.13460366393 1069.918436154594 1077.937290807923 1083.250730758225 1088.176878676596 1041.62285014305 293.0600757179336 1028.464458714044 293.0144009586045
64 0.01 0.64 20 1060.916525071715 1067.134582244501 1069.918420322419 1077.937286799816 1083.250731043918 1088.176880137107 1041.622850743858 293.0600759141117 1028.464292067665 293.0144014294871
65 0.01 0.65 20 1060.91651357736 1067.134575813993 1069.918416916756 1077.937286144657 1083.250730933685 1088.176880180715 1041.622863729556 293.0600761453864 1028.464181616508 293.0144018432063
66 0.01 0.66 2 1060.915390185542 1067.133755894526 1069.917606834735 1077.936919879383 1083.250528399035 1088.17670451466 1041.622665573414 293.0600758904438 1028.462239358252 293.0144009477015
67 0.01 0.67 2 1060.916728852361 1067.135078012643 1069.91889864973 1077.937876532269 1083.251242973708 1088.177124032583 1041.62322966834 293.0600758878494 1028.464350456999 293.0144000316352
68 0.01 0.68 2 1060.916904085556 1067.135095226128 1069.918895119105 1077.937759905267 1083.251119452407 1088.177081615697 1041.623234689036 293.0600757565197 1028.465033763682 293.0143997003581
69 0.01 0.6900000000000001 2 1060.916732367345 1067.13489540984 1069.918691561749 1077.937560424172 1083.250960803476 1088.176975345195 1041.62319602651 293.0600756266444 1028.465119330115 293.0143996668677
70 0.01 0.7000000000000001 2 1060.916514592069 1067.134691337193 1069.918493883595 1077.937403450396 1083.250853130322 1088.176909171322 1041.623144983004 293.0600755065989 1028.464989600195 293.0143996812773
71 0.01 0.71 2 1060.916334941988 1067.134543336738 1069.918357497018 1077.937313982784 1083.250801508918 1088.176878573432 1041.623094435494 293.0600753753903 1028.464827969349 293.0143996785988
72 0.01 0.72 2 1060.916224336659 1067.134468286347 1069.91829486796 1077.937291228935 1083.250800686466 1088.17687941081 1041.623061449505 293.0600752786762 1028.464728050031 293.0143996471412
73 0.01 0.73 2 1060.91329562737 1067.131447527382 1069.915387484535 1077.934531228113 1083.248325746808 1088.174971483928 1041.621474133542 293.0600754085143 1028.459414017889 293.0143995821969
74 0.01 0.74 2 1060.915838689011 1067.134150607822 1069.918089683556 1077.937069794719 1083.250739020204 1088.176872259316 1041.622617353431 293.0600762284066 1028.462817453438 293.0144010137619
75 0.01 0.75 2 1060.91669677847 1067.134765549398 1069.918642686378 1077.937401749432 1083.250830750916 1088.176858661305 1041.622753740162 293.0600771032988 1028.464784047989 293.0144022052292
76 0.01 0.76 2 1060.916907166183 1067.134911070081 1069.918744155527 1077.937444009744 1083.250779309294 1088.176791144027 1041.622932649271 293.0600779662075 1028.465598391519 293.0144030530373
77 0.01 0.77 2 1060.917060070121 1067.135041763117 1069.918846164936 1077.937533472007 1083.25083969964 1088.176840478878 1041.623075091798 293.0600789199008 1028.466054286741 293.0144036801761
78 0.01 0.78 2 1060.917197080963 1067.135162205064 1069.918947531566 1077.937626049583 1083.250907966909 1088.17689577382 1041.623179518473 293.0600799662926 1028.466333380568 293.0144041775865
79 0.01 0.79 2 1060.91731102394 1067.135260731419 1069.91903103926 1077.93769998591 1083.250961493124 1088.176941830152 1041.623245620147 293.0600810680679 1028.466508708609 293.0144045828546
80 0.01 0.8 1 1060.923427663604 1067.142430151371 1069.925957203051 1077.946069538124 1083.259660974098 1088.184933777213 1041.627825536953 293.0600814320253 1028.477789235389 293.0144022058115
81 0.01 0.8100000000000001 1 1060.919639579574 1067.137516287783 1069.921208594661 1077.939682998761 1083.252725437098 1088.178320400455 1041.624359929187 293.060082641768 1028.470386753326 293.0144029973146
82 0.01 0.8200000000000001 1 1060.923980622627 1067.142770889234 1069.926259216496 1077.946152911224 1083.259668682047 1088.184908788639 1041.627674774451 293.0600826403724 1028.479005489471 293.0144013882351
83 0.01 0.8300000000000001 1 1060.919677906919 1067.137477233975 1069.921147066146 1077.939597827357 1083.252614277492 1088.178283199635 1041.624244913077 293.0600836806743 1028.470652245691 293.0144024699258
84 0.01 0.84 1 1060.923927210278 1067.14267797585 1069.926155210861 1077.946029856344 1083.259542935265 1088.184834319153 1041.62763360474 293.0600834940132 1028.478921166832 293.0144010309263
85 0.01 0.85 1 1060.919647673612 1067.137428244487 1069.92108980844 1077.939542829014 1083.25257126975 1088.178267201336 1041.624284686618 293.0600843161895 1028.470486012266 293.0144022531975
86 0.01 0.86 1 1060.923852155608 1067.142585136836 1069.926057925698 1077.945933468423 1083.259460425443 1088.184770925962 1041.627645346509 293.0600838799494 1028.478630224643 293.0144009269573
87 0.01 0.87 1 1060.9195662365 1067.137342709863 1069.921002195242 1077.93947308395 1083.252522611502 1088.178241649849 1041.624306861579 293.0600844184828 1028.470159981712 293.0144022505111
88 0.01 0.88 1 1060.923725976311 1067.142456964542 1069.925931228945 1077.945822150679 1083.25936871496 1088.184701666976 1041.62762428459 293.0600836885943 1028.478229455499 293.01440100432
89 0.01 0.89 1 1060.919441049604 1067.137225586262 1069.920888066814 1077.939386243571 1083.252460823174 1088.178206309358 1041.624282259594 293.0600839250501 1028.469769854366 293.014402388808
90 0.01 0.9 1 1060.923586575124 1067.142326036951 1069.925805459507 1077.945719975666 1083.259287359947 1088.184643567191 1041.62757605599 293.0600829053936 1028.477822498417 293.0144011813504
91 0.01 0.91 1 1060.919310663103 1067.13710706878 1069.920775714404 1077.939302070021 1083.252401283886 1088.1781732388 1041.624235630921 293.0600828661718 1028.469384911323 293.0144025826859
92 0.01 0.92 1 1060.923446876872 1067.142197033803 1069.925684247968 1077.945622402313 1083.259209967742 1088.18458892091 1041.627517452175 293.0600815941606 1028.47742893681 293.0144013801489
93 0.01 0.93 1 1060.919183480555 1067.136991805397 1069.920668292753 1077.939221105587 1083.252344041715 1088.178140474892 1041.62418658827 293.0600813231804 1028.469026141121 293.0144027712568
94 0.01 0.9400000000000001 1 1060.923312255191 1067.142074514984 1069.925570576383 1077.945534786538 1083.259143669341 1088.184544860665 1041.627459976912 293.0600798561586 1028.477065385721 293.0144015566111
95 0.01 0.9500000000000001 1 1060.919053131436 1067.136874579546 1069.920560302818 1077.939140534987 1083.252286327962 1088.178106522025 1041.624131631419 293.0600794180213 1028.468669893942 293.0144029244991
96 0.01 0.96 1 1060.923175603822 1067.141951719999 1069.925458102302 1077.945450511731 1083.259080981436 1088.184505028514 1041.627405571086 293.0600778298517 1028.476698554522 293.0144016909679
97 0.01 0.97 1 1060.918919655034 1067.136756560372 1069.92045298178 1077.939063372058 1083.252233794897 1088.178078514259 1041.624076586947 293.0600773132204 1028.468307824849 293.0144030329801
98 0.01 0.98 1 1060.923040449711 1067.141834130237 1069.925352368194 1077.945375300005 1083.259027013936 1088.184473165638 1041.627360086583 293.0600757001181 1028.476318811903 293.0144017808314
99 0.01 0.99 1 1060.918787819257 1067.136642551067 1069.920350962486 1077.938991199692 1083.252184717007 1088.178052941058 1041.624034950813 293.0600752105982 1028.467925770821 293.0144030991184
100 0.01 1 1 1060.922906021606 1067.141719049883 1069.925249797167 1077.945304031115 1083.258978314621 1088.184447331409 1041.627318147348 293.0600736818203 1028.475929276594 293.014401830843
