# Supplementary material for: Thermocouple Sensor Response in Hot Airstream
Source: Sensors (Basel). 2025 Jul 26;25(15):4634. doi: 10.3390/s25154634 (PMC12349096; doi:10.3390/s25154634)
Supplement: Supplementary file 1 [file sensors-25-04634-s001.zip › report-file-rt_11.out]

"report-file-rt"
"Time Step" "delta-time etc.."
("TimeStep" "delta-time" "flow-time" "iters-per-timestep" "t_1" "t_sk" "t0" "t1" "t2" "t3" "ty_1" "ty_10" "ty1" "ty10")
0 0.01 0 0 292.9998653846819 292.9998617907265 292.9998449855432 292.9998314821383 292.9998268921321 292.9998226721311 293.0001244532357 292.9999955491641 293.0003108419315 292.9999963583583
1 0.01 0.01 20 773.6033170233973 791.4616542982099 792.500135953782 816.1670526584683 837.5804760848687 868.426996617559 777.4858694878063 293.0179835159868 770.7247956934433 293.0263285707677
2 0.01 0.02 20 1043.246460934178 1051.098026581268 1053.258624462423 1063.456700484722 1071.284796126942 1080.122289643995 1028.658963762508 311.2391413925271 1017.985776520724 299.8730388818981
3 0.01 0.03 20 1074.683323569608 1078.984650618245 1080.968916538928 1086.621531934368 1090.001835598926 1092.936200919579 1060.323732679756 319.7138372684073 1050.746365991219 299.8100209209724
4 0.01 0.04 20 1076.8077440524 1081.064016804485 1082.894491016051 1087.798521101921 1090.724265924828 1093.377130261701 1062.633642462464 307.5890853824988 1052.266078807937 296.7095989938606
5 0.01 0.05 20 1077.273488766633 1081.336340411681 1083.190176622611 1087.830835974276 1090.748620361389 1093.393320281588 1061.651622964288 300.345469145949 1050.639387074188 294.8481028775418
6 0.01 0.06 20 1077.657337129221 1081.377881223727 1083.282417043643 1087.834000584979 1090.750068319559 1093.393078311096 1061.138064320064 297.0332103948163 1050.048675761648 293.9622339577193
7 0.01 0.07000000000000001 20 1077.821500360876 1081.368531877992 1083.305020477214 1087.831517791314 1090.747307604831 1093.390998231111 1060.930291488546 295.4095216850679 1049.820375649148 293.5385437351981
8 0.01 0.08 20 1077.859877317871 1081.352285372021 1083.301527665897 1087.826308923375 1090.743515435927 1093.388415553874 1060.819453335162 294.4960654857343 1049.680938433389 293.3166948681873
9 0.01 0.09 20 1077.865616891387 1081.34483086452 1083.29953142699 1087.825374419931 1090.743296170886 1093.388410962827 1060.765031416354 293.9395422737221 1049.606751477488 293.1909762925438
10 0.01 0.1 20 1077.866634447301 1081.341225994417 1083.298561974626 1087.824387273685 1090.74248013718 1093.38769468996 1060.738938129513 293.5966001303431 1049.571944926527 293.1180871084555
11 0.01 0.11 20 1077.86750846079 1081.340241295495 1083.298971507297 1087.824905121686 1090.742997408066 1093.388165479255 1060.725358812735 293.3833381621945 1049.553693818661 293.0750373245605
12 0.01 0.12 20 1077.86602122262 1081.337580465075 1083.297051320494 1087.82298882171 1090.74125517301 1093.386729015772 1060.71601429739 293.250052864462 1049.541305710797 293.048853052785
13 0.01 0.13 20 1077.866981253784 1081.337731780158 1083.297466917222 1087.822958704561 1090.741015483008 1093.38641397049 1060.710996146173 293.1669649148137 1049.539342032729 293.0330611265004
14 0.01 0.14 20 1077.86552966433 1081.336380753181 1083.296394152069 1087.82248643328 1090.740848588007 1093.386468286934 1060.708139702286 293.1141170932552 1049.533057455103 293.023939144119
15 0.01 0.15 20 1077.864060656714 1081.334251933738 1083.294322817637 1087.820027626319 1090.738421489238 1093.38459884174 1060.705494239393 293.0798416195317 1049.531140889525 293.0188852238243
16 0.01 0.16 20 1077.863489189948 1081.334101865503 1083.294354943883 1087.820548415734 1090.739138758691 1093.385130411336 1060.704870171804 293.0579003569122 1049.526302302183 293.0161808952367
17 0.01 0.17 20 1077.863376857771 1081.334043326612 1083.294383965327 1087.820647917951 1090.739246570953 1093.385218645436 1060.704492697671 293.0438754019903 1049.524049281145 293.0147574096554
18 0.01 0.18 20 1077.863254662636 1081.33396865605 1083.294352533174 1087.820651830885 1090.739259962659 1093.385229584691 1060.704350778391 293.0351779398279 1049.522928789795 293.0139791424814
19 0.01 0.19 20 1077.86316930671 1081.333870257567 1083.2942678072 1087.820581874723 1090.739212461405 1093.385198254134 1060.704325604241 293.0299496975189 1049.522632891484 293.0135815357958
20 0.01 0.2 20 1077.863194746593 1081.333882147652 1083.294284954148 1087.820591414145 1090.73921805772 1093.385201835019 1060.704358860608 293.0268216143957 1049.522580162191 293.0133812538935
21 0.01 0.21 20 1077.863381490266 1081.334094440848 1083.294510373089 1087.820776465615 1090.739346693293 1093.385279281382 1060.704386238124 293.024887379543 1049.522367229645 293.0132798870267
22 0.01 0.22 20 1077.863371028603 1081.334119169459 1083.294542199068 1087.820815873292 1090.739371286357 1093.385291066974 1060.704411691346 293.023690934943 1049.522268339052 293.0132263051023
23 0.01 0.23 20 1077.863355760288 1081.334121266762 1083.29454653359 1087.820823017842 1090.739377386708 1093.385295421645 1060.704471887448 293.022957794358 1049.522147115575 293.0131951870399
24 0.01 0.24 20 1077.863348388714 1081.334111387544 1083.294541172538 1087.820824267653 1090.739382690028 1093.385298970285 1060.70452656292 293.0224972204141 1049.522014686956 293.013174814646
25 0.01 0.25 20 1077.863347224227 1081.334112416526 1083.294542390933 1087.820826422129 1090.739384831884 1093.38530012199 1060.704582730654 293.0221999686055 1049.522001877278 293.0131600262805
26 0.01 0.26 20 1077.863352803616 1081.334118208935 1083.294547361143 1087.820831239507 1090.739388839332 1093.385303933458 1060.704638340966 293.022002422432 1049.522012360199 293.0131486974321
27 0.01 0.27 20 1077.863342728307 1081.3341144082 1083.294544865876 1087.82083559124 1090.739394530906 1093.385307572243 1060.704674368003 293.0218682136766 1049.52198057458 293.0131400023682
28 0.01 0.28 20 1077.863207234552 1081.333979313648 1083.294407611802 1087.820732238452 1090.739325865439 1093.385270088583 1060.704721293251 293.0217757481434 1049.521941552925 293.0131335698959
29 0.01 0.29 20 1077.863193406417 1081.333959663722 1083.294388079253 1087.820711688898 1090.739310129513 1093.385260396859 1060.704764211128 293.0217121237025 1049.521862101764 293.0131290871105
30 0.01 0.3 20 1077.863181697219 1081.333956477888 1083.294384660515 1087.820708864532 1090.739307370716 1093.385258391804 1060.704800608723 293.0216690825671 1049.521869729284 293.0131263184016
31 0.01 0.31 20 1077.863206662973 1081.333963537696 1083.294388904199 1087.820708014599 1090.739306087481 1093.385257647426 1060.704834150443 293.0216409013987 1049.521921718749 293.0131249508109
32 0.01 0.32 20 1077.863197305847 1081.333970622323 1083.294394537452 1087.820712467908 1090.739307070394 1093.385257926944 1060.704857029952 293.0216235247242 1049.521944940168 293.013124686094
33 0.01 0.33 20 1077.863211263382 1081.333971145885 1083.294394409729 1087.820712001674 1090.739307891024 1093.385258555679 1060.704869592266 293.0216139536137 1049.521951392288 293.0131252740207
34 0.01 0.34 20 1077.86319423866 1081.333970590266 1083.294393232407 1087.820711118862 1090.739305819953 1093.385256892478 1060.704885735487 293.0216099432549 1049.521958883306 293.0131264960737
35 0.01 0.35 20 1077.863194850075 1081.333970341976 1083.294392714544 1087.82071048084 1090.739305550103 1093.385256923597 1060.704893362554 293.0216098106459 1049.521962532455 293.0131281707846
36 0.01 0.36 20 1077.863296049611 1081.334065957787 1083.294487172847 1087.820775562498 1090.73934508764 1093.385280584157 1060.704920490067 293.021612347506 1049.521928728366 293.0131301576156
37 0.01 0.37 20 1077.863286350765 1081.334065791349 1083.294492600233 1087.820789056884 1090.739357720505 1093.385287634538 1060.704918720257 293.0216165586817 1049.521758979594 293.0131323522604
38 0.01 0.38 20 1077.863277160068 1081.334060104949 1083.294488864021 1087.82078745868 1090.739357892055 1093.385287941767 1060.704927915572 293.0216217596378 1049.521662107266 293.0131346267661
39 0.01 0.39 20 1077.863272891727 1081.334057607886 1083.294487100159 1087.820787315696 1090.739357561822 1093.385287633097 1060.704937546221 293.0216274670945 1049.521625799387 293.0131369505847
40 0.01 0.4 20 1077.863227126495 1081.334023137914 1083.294459033751 1087.820780051828 1090.739359710852 1093.385291746461 1060.704929173098 293.0216333262496 1049.521467898309 293.0131392675372
41 0.01 0.41 20 1077.863215100625 1081.334013181185 1083.294450383146 1087.820773897466 1090.73935622179 1093.385290234043 1060.704928070468 293.0216391076455 1049.521418224271 293.0131415443889
42 0.01 0.42 20 1077.863276941526 1081.334056682706 1083.294485626885 1087.820780618362 1090.739351232555 1093.385284399447 1060.70495232042 293.0216446409232 1049.521618879728 293.0131437764555
43 0.01 0.43 20 1077.8632489064 1081.33403759717 1083.294470440347 1087.820780580996 1090.739356319911 1093.385289314083 1060.704946654001 293.0216498687099 1049.52152868057 293.0131459254891
44 0.01 0.44 20 1077.863084470666 1081.333894313499 1083.294336971114 1087.820699784646 1090.739312670349 1093.385271817786 1060.704929376392 293.0216547087258 1049.521189268746 293.0131479786888
45 0.01 0.45 20 1077.86304809721 1081.333862853629 1083.294309414464 1087.820678449913 1090.739298452377 1093.385264018201 1060.704929930633 293.0216591776683 1049.521029358399 293.0131499374993
46 0.01 0.46 20 1077.863034756695 1081.333855849869 1083.294306260346 1087.820682180815 1090.739304052055 1093.385267964165 1060.704928518545 293.0216632722391 1049.520957035813 293.0131518249247
47 0.01 0.47 20 1077.86303002054 1081.33385282804 1083.29430368738 1087.820682075515 1090.739305044179 1093.385269252901 1060.704925421735 293.0216670009407 1049.520946062445 293.0131536178146
48 0.01 0.48 20 1077.863030762858 1081.333854483893 1083.294305275182 1087.820683406982 1090.739306141755 1093.385270165701 1060.704926222164 293.0216703878486 1049.520951505034 293.0131553215941
49 0.01 0.49 20 1077.863140317693 1081.333937595301 1083.294377896736 1087.820709728383 1090.739309237723 1093.385270799213 1060.704955985273 293.0216734578567 1049.521113529276 293.0131569528078
50 0.01 0.5 20 1077.863144793105 1081.333945722668 1083.294388607584 1087.820720996373 1090.739316125601 1093.385273639359 1060.704966723364 293.0216762558824 1049.521004712297 293.0131585055756
51 0.01 0.51 20 1077.86314103079 1081.333943922384 1083.294388326764 1087.82071992906 1090.739315787874 1093.385273268496 1060.704972693477 293.0216788123871 1049.520923593348 293.0131599500727
52 0.01 0.52 20 1077.863140530476 1081.333942986927 1083.294388072266 1087.820719418113 1090.739314988298 1093.385272387794 1060.704975137342 293.0216811332038 1049.520899226195 293.01316132538
53 0.01 0.53 20 1077.863142683047 1081.333944898141 1083.294390084424 1087.820721646138 1090.739316465432 1093.385273269562 1060.704977466872 293.0216832342164 1049.520898383024 293.0131626270348
54 0.01 0.54 20 1077.863015934397 1081.333845943552 1083.294304867755 1087.820685013304 1090.739306076422 1093.385274693735 1060.704962939677 293.0216851498392 1049.520501415006 293.0131638485805
55 0.01 0.55 20 1077.862981305183 1081.333818089789 1083.294281411886 1087.820669692837 1090.739297773385 1093.385271688152 1060.704963497393 293.0216868914116 1049.520323474084 293.0131649956957
56 0.01 0.5600000000000001 20 1077.862950505232 1081.333799447521 1083.294269191993 1087.820672180872 1090.739304853499 1093.385277688625 1060.704963581771 293.0216884992128 1049.520165883198 293.0131660903158
57 0.01 0.5700000000000001 20 1077.862940647994 1081.333792355382 1083.294263460952 1087.820669700346 1090.739304347852 1093.385277885875 1060.704960782722 293.021689969671 1049.520118058798 293.0131671243516
58 0.01 0.58 20 1077.862937052824 1081.333789479119 1083.294260975148 1087.820667564714 1090.739302866495 1093.385277058103 1060.704960896792 293.0216913289154 1049.520112084242 293.0131681035593
59 0.01 0.59 20 1077.862936065733 1081.333788921037 1083.29426042154 1087.820667246748 1090.739302673022 1093.385277064494 1060.704961259052 293.0216925909633 1049.520110096351 293.0131690285615
60 0.01 0.6 20 1077.862935965212 1081.333789074965 1083.294260526493 1087.820667342269 1090.739302736655 1093.385277156853 1060.704961640387 293.0216937693025 1049.520109799979 293.0131699021712
61 0.01 0.61 20 1077.862936042905 1081.333789380467 1083.294260829135 1087.820667624472 1090.739302960417 1093.385277302572 1060.704961726 293.0216948692537 1049.520109828974 293.0131707271658
62 0.01 0.62 20 1077.862984148047 1081.33381826111 1083.294282292419 1087.82066211735 1090.739289840685 1093.38527096203 1060.704977601107 293.0216958486709 1049.520223060946 293.0131715220309
63 0.01 0.63 20 1077.862984522163 1081.333819996702 1083.294285358787 1087.820665095997 1090.739290880598 1093.385270524828 1060.704980476845 293.0216967933374 1049.520154447198 293.0131722675509
64 0.01 0.64 20 1077.862981070509 1081.333817725446 1083.294284151579 1087.820663592683 1090.739289958475 1093.385269783009 1060.704984496542 293.0216976981311 1049.520096507356 293.01317295406
65 0.01 0.65 20 1077.862982289306 1081.333818870583 1083.294285704253 1087.820665014834 1090.739290575498 1093.385269896616 1060.70498965798 293.0216985506309 1049.520081918927 293.0131736055563
66 0.01 0.66 20 1077.862983920551 1081.333819987215 1083.294286802087 1087.820665934338 1090.739290894223 1093.385270017741 1060.704991108448 293.0216993479124 1049.520081121545 293.0131742183131
67 0.01 0.67 20 1077.862984819925 1081.333820904132 1083.294287747492 1087.820666667339 1090.739291614846 1093.385270928371 1060.704992590906 293.0217000962685 1049.520081400886 293.0131747926837
68 0.01 0.68 20 1077.862982364713 1081.333818326913 1083.294285296054 1087.820664319707 1090.73928988492 1093.385269471944 1060.704991252406 293.0217008045367 1049.520078880898 293.0131753311666
69 0.01 0.6900000000000001 20 1077.862983329612 1081.333819503561 1083.294286490916 1087.820665572575 1090.739290818452 1093.385270105875 1060.704992138223 293.0217014758616 1049.520079814025 293.0131758370605
70 0.01 0.7000000000000001 20 1077.862903016836 1081.333762210428 1083.294241317709 1087.820654903039 1090.739296103783 1093.385281218395 1060.704990407919 293.0217021328437 1049.519715791762 293.0131763043087
71 0.01 0.71 20 1077.862871394467 1081.333738594678 1083.294222421317 1087.820644234587 1090.739290791489 1093.385278664345 1060.704992334203 293.0217027457624 1049.519524338006 293.0131767412863
72 0.01 0.72 20 1077.862862222574 1081.333731645622 1083.294217297652 1087.820640912019 1090.739288783202 1093.385277596306 1060.704995879045 293.0217033146178 1049.519477227618 293.0131771584788
73 0.01 0.73 2 1077.861292268446 1081.332509438604 1083.293109317778 1087.820071812886 1090.738958183527 1093.385162907401 1060.704810824831 293.021703753122 1049.514929823458 293.0131776686575
74 0.01 0.74 3 1077.874237543 1081.346528171583 1083.306575092091 1087.834692786166 1090.752948280667 1093.396935979373 1060.712545037314 293.0217025275741 1049.539851722189 293.0131783522484
75 0.01 0.75 20 1077.873590941318 1081.345797888191 1083.305806853312 1087.834172413395 1090.752495302735 1093.396814433049 1060.712758455374 293.0217018889168 1049.54085574941 293.0131789450484
76 0.01 0.76 20 1077.873492374804 1081.345698752569 1083.305696032407 1087.834094421843 1090.752445427557 1093.396798077364 1060.712825584472 293.0217016036368 1049.541191062987 293.0131792652855
77 0.01 0.77 20 1077.873508743903 1081.34572705586 1083.305711909568 1087.834135797457 1090.752485567629 1093.396836873074 1060.712832528858 293.0217015162267 1049.541324498654 293.0131793994732
78 0.01 0.78 20 1077.87355681654 1081.345781940182 1083.305754325621 1087.834165851532 1090.752511253813 1093.396859446925 1060.712819807321 293.0217015889822 1049.541391863567 293.0131794957688
79 0.01 0.79 20 1077.873587990242 1081.34580078303 1083.305768274835 1087.834162883645 1090.752506306595 1093.396853592149 1060.712800024454 293.0217017547255 1049.541415991606 293.0131795972828
80 0.01 0.8 20 1077.873579702542 1081.345786146563 1083.305754509747 1087.834148078361 1090.752492218044 1093.396841175395 1060.712786702082 293.0217019706563 1049.541406858668 293.0131797284834
81 0.01 0.8100000000000001 20 1077.873566387075 1081.345773865901 1083.30574470641 1087.834143921264 1090.752489064398 1093.396838665749 1060.712784008109 293.0217022232391 1049.541392127944 293.013179884466
82 0.01 0.8200000000000001 20 1077.873564590385 1081.34577380983 1083.305744982339 1087.834147476829 1090.752493334011 1093.39684285681 1060.712789805139 293.0217024922468 1049.541389263744 293.0131800538437
83 0.01 0.8300000000000001 20 1077.873505037674 1081.345737297366 1083.305719782117 1087.834149235738 1090.752504550302 1093.396853084322 1060.712786635486 293.0217028183875 1049.54103731974 293.0131802117195
84 0.01 0.84 20 1077.873484636986 1081.34572400818 1083.305710489312 1087.834145654801 1090.752503360809 1093.396852695799 1060.712795267405 293.0217031115287 1049.540871403075 293.0131803783244
85 0.01 0.85 20 1077.873477732058 1081.345718410168 1083.305706503658 1087.834143035373 1090.752501584411 1093.39685145008 1060.712799471905 293.0217033710677 1049.540831380611 293.0131805464039
86 0.01 0.86 20 1077.873476170407 1081.345717370015 1083.305705723474 1087.834142926667 1090.752501950946 1093.396852146435 1060.712800772744 293.0217036107103 1049.540822463736 293.0131807043649
87 0.01 0.87 20 1077.87347680526 1081.345718684629 1083.305706958893 1087.834144049842 1090.752502741742 1093.396852541306 1060.712803030128 293.0217038366237 1049.540820861413 293.0131808530605
88 0.01 0.88 20 1077.873475272466 1081.345717600779 1083.305705988633 1087.834143180559 1090.752501886698 1093.396851896102 1060.712803439879 293.0217040488741 1049.540818813742 293.013180992906
89 0.01 0.89 20 1077.873474586379 1081.345717096337 1083.305705572384 1087.834142942465 1090.752501882842 1093.396852052488 1060.712803255807 293.0217042453879 1049.540818253778 293.0131811227262
90 0.01 0.9 20 1077.87347533462 1081.345717835535 1083.305706243306 1087.834143626842 1090.752502568373 1093.396852626826 1060.71280381841 293.0217044276478 1049.540817773211 293.0131812427223
91 0.01 0.91 20 1077.873475389335 1081.345717788537 1083.305706106427 1087.834143193706 1090.75250183336 1093.396851740177 1060.712803721076 293.0217045964334 1049.540818141965 293.0131813539707
92 0.01 0.92 20 1077.873474191411 1081.345716742647 1083.305705169004 1087.834142557244 1090.752501483436 1093.396851750677 1060.712803117827 293.0217047524682 1049.540817460493 293.013181456639
93 0.01 0.93 20 1077.873474745492 1081.345717304602 1083.305705755534 1087.834143187364 1090.75250218083 1093.396852310821 1060.712803738098 293.0217048967862 1049.540816818297 293.0131815513718
94 0.01 0.9400000000000001 20 1077.873475147703 1081.345717601616 1083.305705922861 1087.83414323624 1090.752502078572 1093.396852163422 1060.712803445277 293.0217050302347 1049.540817619368 293.0131816391719
95 0.01 0.9500000000000001 20 1077.873474217094 1081.345716697219 1083.305705146445 1087.83414248171 1090.752501362529 1093.396851695473 1060.712803464344 293.0217051531553 1049.540817273543 293.0131817206588
96 0.01 0.96 20 1077.873474974224 1081.345717463736 1083.305705914485 1087.834143321015 1090.752502337366 1093.396852405102 1060.712804065635 293.0217052668182 1049.540817677714 293.0131817960775
97 0.01 0.97 20 1077.873475625232 1081.345718010316 1083.305706320672 1087.834143374592 1090.752502064672 1093.396851993075 1060.712803750752 293.0217053721581 1049.540818920143 293.0131818661387
98 0.01 0.98 20 1077.873475233379 1081.345717761832 1083.305706132963 1087.834143377625 1090.752502057717 1093.396852034217 1060.712804169853 293.0217054696459 1049.540818513172 293.0131819316794
99 0.01 0.99 20 1077.873475076338 1081.345717632017 1083.305706047467 1087.834143331334 1090.752502256253 1093.396852277186 1060.712803759319 293.0217055598832 1049.540818260089 293.0131819922098
100 0.01 1 20 1077.873476316187 1081.345718627038 1083.30570695851 1087.834143909402 1090.752502661377 1093.396852564355 1060.71280466582 293.0217056440235 1049.540819390064 293.0131820484542
