# Supplementary material for: Thermocouple Sensor Response in Hot Airstream
Source: Sensors (Basel). 2025 Jul 26;25(15):4634. doi: 10.3390/s25154634 (PMC12349096; doi:10.3390/s25154634)
Supplement: Supplementary file 1 [file sensors-25-04634-s001.zip › report-file-rt_12.out]

"report-file-rt"
"Time Step" "delta-time etc.."
("TimeStep" "delta-time" "flow-time" "iters-per-timestep" "t_1" "t_sk" "t0" "t1" "t2" "t3" "ty_1" "ty_10" "ty1" "ty10")
0 0.01 0 0 292.9995985336497 292.9996081989715 292.9995924143187 292.9995939274253 292.9996065622084 292.9996189932523 292.9999848105437 292.9999881214564 293.0002592538054 292.9999901559336
1 0.01 0.01 20 844.0741294551232 859.1578936438398 860.1339989605314 880.2295301022793 898.4522844419969 924.0729468116383 846.184038350927 293.0449041004247 839.5805389357915 293.0913468948091
2 0.01 0.02 20 1068.855579444497 1073.0973302034 1074.612876771988 1080.312583999973 1084.703240168471 1089.506580891489 1055.750101518462 334.9287741615457 1047.068401299816 314.3639283839705
3 0.01 0.03 20 1086.133055143951 1088.429649862196 1089.726877554205 1092.772413084731 1094.523743504398 1096.06340473404 1074.767070658395 334.2373095188491 1067.655917953148 308.9396856195044
4 0.01 0.04 20 1086.925434332621 1089.359005294091 1090.512498739871 1093.209212861449 1094.785087618354 1096.229171900459 1075.721053882707 312.1242508464618 1067.702065457921 299.9828043673741
5 0.01 0.05 20 1087.22344607168 1089.517136557958 1090.684773630887 1093.219214169138 1094.790972865988 1096.229218425749 1074.771126248751 302.0473160365477 1066.262446832391 296.0488352324743
6 0.01 0.06 20 1087.539219303889 1089.546389790472 1090.754508740642 1093.21387615198 1094.783470821817 1096.222629859701 1074.369375127352 297.847161261388 1065.782722182923 294.4710651121165
7 0.01 0.07000000000000001 20 1087.659702426115 1089.52959086274 1090.758974315473 1093.205403313146 1094.777923000783 1096.219351455383 1074.180956937998 295.8786029182928 1065.525609579347 293.7923059383974
8 0.01 0.08 20 1087.68522041438 1089.519378263989 1090.75681956674 1093.203874916369 1094.776869494556 1096.218110495559 1074.093475371141 294.7514770986662 1065.393430532662 293.4427361058138
9 0.01 0.09 20 1087.686626377417 1089.511230987036 1090.752035140916 1093.198370581235 1094.771411558049 1096.213410016658 1074.051689181889 294.0776566383382 1065.335421258602 293.2532458545461
10 0.01 0.1 20 1087.688448479856 1089.510386401244 1090.752734912114 1093.19929793172 1094.772540701227 1096.214536675486 1074.034668759295 293.6673115716614 1065.314175198255 293.1483471021774
11 0.01 0.11 20 1087.688497507886 1089.508094223068 1090.750980594311 1093.19667473727 1094.76974805029 1096.211934316977 1074.022793582322 293.4137816240491 1065.307800457712 293.0888108348349
12 0.01 0.12 20 1087.685288695267 1089.505692941602 1090.74937088918 1093.196903060957 1094.770839295785 1096.213322905278 1074.015883709221 293.2571844079014 1065.289664295197 293.0544755515638
13 0.01 0.13 20 1087.686032861892 1089.505836186039 1090.749606610307 1093.196773065469 1094.770533610358 1096.213085374174 1074.011853201192 293.1609309719109 1065.287081510357 293.0346798699183
14 0.01 0.14 20 1087.683135796657 1089.502608896066 1090.746518561361 1093.193608429443 1094.76759635545 1096.210681604782 1074.008137147749 293.1015475555317 1065.280759621735 293.0237056360967
15 0.01 0.15 20 1087.682482019745 1089.502006999428 1090.74607149741 1093.193321908942 1094.767400636187 1096.210545381706 1074.006985362182 293.0648010398822 1065.275835789086 293.0179604618719
16 0.01 0.16 20 1087.682292077316 1089.501880295357 1090.746017493477 1093.193348716581 1094.76742068794 1096.210557033124 1074.006599117769 293.0426711624953 1065.273321989332 293.0150797848262
17 0.01 0.17 20 1087.682355225564 1089.501859576512 1090.746030375194 1093.193351458435 1094.76743762528 1096.210571765909 1074.006501105242 293.0297263412199 1065.272470856833 293.0136891999968
18 0.01 0.18 20 1087.682039728939 1089.501589087341 1090.74579216884 1093.19319422315 1094.767352650046 1096.210539753287 1074.006444212366 293.0224260430527 1065.271685708958 293.0130221931109
19 0.01 0.19 20 1087.682295893166 1089.501791913273 1090.745977265936 1093.193299778827 1094.767397539239 1096.210550515246 1074.006572710222 293.0184944906073 1065.271941426772 293.0126916829731
20 0.01 0.2 20 1087.682318223001 1089.501834662504 1090.746018097732 1093.193330941525 1094.767413843179 1096.210558594708 1074.006621438036 293.0164271685377 1065.272021789451 293.0125397334255
21 0.01 0.21 20 1087.682347452328 1089.501873678285 1090.746073371955 1093.193400071428 1094.767474416354 1096.21059526202 1074.00658898468 293.0153552718613 1065.2717241872 293.0124701302525
22 0.01 0.22 20 1087.682315853307 1089.501869406324 1090.746072407612 1093.193412685479 1094.767488082388 1096.210605534399 1074.006601701744 293.0147986976993 1065.27166907466 293.0124306221638
23 0.01 0.23 20 1087.682336025612 1089.50186814119 1090.746071370829 1093.193413611649 1094.767489351043 1096.210605795527 1074.006622263415 293.0145006216005 1065.271656720327 293.0124001060232
24 0.01 0.24 20 1087.682033924121 1089.501624914114 1090.745851577517 1093.193303139667 1094.767452012073 1096.210598597489 1074.006475909436 293.014331009723 1065.271371645166 293.0123725289018
25 0.01 0.25 20 1087.681990348269 1089.501582581906 1090.74580631993 1093.19326635289 1094.76743421028 1096.21059336389 1074.006463892163 293.0142271018443 1065.271581324258 293.0123471612599
26 0.01 0.26 20 1087.682288210414 1089.501838879799 1090.746044119612 1093.193404148842 1094.767497516108 1096.210618340425 1074.006618827672 293.0141579821698 1065.271908522057 293.0123247255365
27 0.01 0.27 20 1087.682317540437 1089.501876754334 1090.746083527082 1093.193443882456 1094.767520735888 1096.210628950935 1074.006647429157 293.0141084957667 1065.271769323598 293.012305875508
28 0.01 0.28 20 1087.681949369198 1089.501576144571 1090.745819552114 1093.193302541229 1094.767462748883 1096.210615934056 1074.006522541963 293.0140712740243 1065.27079611548 293.012290764072
29 0.01 0.29 20 1087.682287866136 1089.501828189541 1090.746036093606 1093.193388071832 1094.767481498907 1096.210606528269 1074.006668990593 293.014043028616 1065.271515704186 293.0122792802705
30 0.01 0.3 20 1087.682363714319 1089.501886196575 1090.746083999602 1093.193413729976 1094.767491426627 1096.210609764888 1074.006699652793 293.0140216621083 1065.27187103307 293.0122709663765
31 0.01 0.31 20 1087.682421198626 1089.50192889978 1090.746104248916 1093.193409319192 1094.767470551511 1096.210591042278 1074.0067494281 293.0140058613341 1065.272329512327 293.0122653666979
32 0.01 0.32 20 1087.682361652287 1089.501927152658 1090.746126667072 1093.193465282777 1094.767528384441 1096.210631036652 1074.006680638061 293.0139944795244 1065.271903112783 293.0122618377906
33 0.01 0.33 20 1087.682332363441 1089.501908418017 1090.74611389085 1093.193464317021 1094.767535132632 1096.210636850361 1074.006658528948 293.013986789634 1065.271784776442 293.0122601181229
34 0.01 0.34 20 1087.682329499334 1089.501904983086 1090.746111383972 1093.193463181867 1094.767535106157 1096.210636882704 1074.006669838743 293.013981950257 1065.271791861268 293.0122596533947
35 0.01 0.35 20 1087.682327821949 1089.50190491595 1090.746111405865 1093.193463839393 1094.767535818998 1096.210637263387 1074.00668201857 293.0139794114511 1065.271793450514 293.0122601464626
36 0.01 0.36 20 1087.682334577534 1089.501898719149 1090.746098724752 1093.19343799899 1094.767512141369 1096.210622733412 1074.006722473377 293.0139786400657 1065.271904649291 293.0122613631993
37 0.01 0.37 20 1087.682339561892 1089.501901235993 1090.746099662678 1093.193436228506 1094.767508857207 1096.210620215745 1074.006734348327 293.0139791781222 1065.271913635969 293.0122630430614
38 0.01 0.38 20 1087.681948584431 1089.50159277094 1090.745835305173 1093.19331249726 1094.767469575762 1096.210620234427 1074.006572684151 293.0139806514818 1065.270871788925 293.0122650728687
39 0.01 0.39 20 1087.681866931791 1089.501528386681 1090.745782053832 1093.193282138735 1094.767456997545 1096.210615411268 1074.006555078035 293.0139828158613 1065.270511896789 293.012267344109
40 0.01 0.4 20 1087.681856735477 1089.501519283129 1090.745775083045 1093.193276954353 1094.767454396757 1096.21061497507 1074.006573286021 293.0139854216231 1065.270461678349 293.0122697333033
41 0.01 0.41 20 1087.681854887317 1089.501517652586 1090.745773653656 1093.193275314895 1094.767453325171 1096.210614283132 1074.006576960341 293.0139883442444 1065.270459449184 293.0122721781611
42 0.01 0.42 20 1087.681862952917 1089.501505218621 1090.74575102921 1093.193232985549 1094.767415136084 1096.210591412472 1074.006617874799 293.0139914585183 1065.270646757907 293.012274667893
43 0.01 0.43 20 1087.681861242959 1089.501534951716 1090.745794993998 1093.193298030945 1094.767468293401 1096.210622008671 1074.006581472674 293.0139946340519 1065.27032909823 293.0122770276623
44 0.01 0.44 20 1087.681852338795 1089.501510400407 1090.74576467608 1093.193256407475 1094.767436251277 1096.210604793653 1074.006600379592 293.013997889427 1065.270455864234 293.0122794860932
45 0.01 0.45 20 1087.682056792402 1089.501645169525 1090.745868784227 1093.19326119214 1094.767400592766 1096.210572814715 1074.00675448624 293.0140010740695 1065.270910182031 293.012281816738
46 0.01 0.46 20 1087.682097491281 1089.501683205066 1090.745905092877 1093.193279865354 1094.767403247525 1096.210569670295 1074.006793452962 293.0140042097673 1065.270788270469 293.0122840347114
47 0.01 0.47 20 1087.682101835139 1089.501688015091 1090.745910888295 1093.193282195601 1094.767403651821 1096.210568496659 1074.006800616504 293.0140072874891 1065.270688324383 293.0122861911057
48 0.01 0.48 20 1087.682106127446 1089.50168738992 1090.745910900918 1093.193282492471 1094.767403620294 1096.210568521073 1074.006799578024 293.0140102254668 1065.270670089846 293.0122882701658
49 0.01 0.49 20 1087.682106991187 1089.501687072252 1090.745910996204 1093.193282313478 1094.767403419405 1096.210568315097 1074.006796657828 293.0140130333934 1065.270667049974 293.0122902604762
50 0.01 0.5 20 1087.682107178049 1089.501687289099 1090.745911360421 1093.193282730653 1094.767403826242 1096.210568593793 1074.006796109612 293.0140157175238 1065.27066630243 293.0122921651276
51 0.01 0.51 20 1087.681866171865 1089.501520198541 1090.745785502887 1093.193258083332 1094.767424418248 1096.210596438347 1074.006695792837 293.0140182446655 1065.269655083346 293.0122939665544
52 0.01 0.52 20 1087.681806905917 1089.501478657979 1090.745754600661 1093.193246000508 1094.767423287976 1096.210597747822 1074.006679266019 293.0140206753753 1065.269311039017 293.0122957464705
53 0.01 0.53 20 1087.68179913254 1089.501472191575 1090.745750195205 1093.193243792661 1094.767422833619 1096.210598336899 1074.006688940817 293.0140229551516 1065.269259087045 293.0122974219146
54 0.01 0.54 20 1087.681300585477 1089.500998841596 1090.74531774253 1093.192847973362 1094.767082039896 1096.210301689575 1074.006314022746 293.0140251666618 1065.268187688159 293.0122989712435
55 0.01 0.55 20 1087.68109380785 1089.500828015573 1090.745175982293 1093.192737227118 1094.767003219846 1096.21023902126 1074.00622453928 293.0140273185754 1065.267650144982 293.012300504898
56 0.01 0.5600000000000001 20 1087.681034756883 1089.50078764779 1090.745142404299 1093.192720074298 1094.766991873713 1096.210229975436 1074.00623494596 293.0140293630337 1065.267554978809 293.0123019634025
57 0.01 0.5700000000000001 20 1087.681011005217 1089.500779276678 1090.745135854055 1093.192718776086 1094.766991185791 1096.210229334491 1074.006246599103 293.0140312824584 1065.267553806913 293.0123033616666
58 0.01 0.58 20 1087.680984410133 1089.500755496193 1090.745111151715 1093.192696180258 1094.766976026273 1096.210221431999 1074.006242841275 293.0140331008338 1065.26758456681 293.0123047082902
59 0.01 0.59 20 1087.681026734361 1089.500750464491 1090.74508547152 1093.19262135289 1094.766903933773 1096.21017955069 1074.00630456769 293.0140348486144 1065.267918642021 293.012306018972
60 0.01 0.6 20 1087.681045109097 1089.500764518468 1090.745097048742 1093.192620182212 1094.766894286494 1096.210170798161 1074.006322435991 293.0140365070923 1065.267840365016 293.0123071816231
61 0.01 0.61 20 1087.681049382969 1089.50076834661 1090.74510161831 1093.192621195139 1094.766894162334 1096.210170285965 1074.006328756013 293.0140381495622 1065.267771690388 293.0123083261516
62 0.01 0.62 20 1087.681051149509 1089.500768055173 1090.745102063099 1093.192620637377 1094.766893464979 1096.210169511458 1074.006328822285 293.0140396826007 1065.267758687081 293.0123094250337
63 0.01 0.63 20 1087.681052234376 1089.500768380892 1090.745102689169 1093.192621451436 1094.766894149582 1096.210170028006 1074.006327623349 293.0140411379258 1065.267756922939 293.012310473883
64 0.01 0.64 20 1087.681052003631 1089.500768128435 1090.745102518706 1093.192621328275 1094.766894072076 1096.210170042183 1074.006326500074 293.014042518113 1065.267756219534 293.0123114763673
65 0.01 0.65 20 1087.681052145349 1089.500768281597 1090.745102701156 1093.192621436317 1094.766894150459 1096.210170096285 1074.006326365168 293.0140438399474 1065.26775579037 293.0123124361726
66 0.01 0.66 20 1087.68105214385 1089.500768284212 1090.745102707669 1093.192621449165 1094.766894176857 1096.210170068868 1074.006325772408 293.0140450979226 1065.267755305804 293.0123133550143
67 0.01 0.67 20 1087.681023401585 1089.500732638876 1090.745064699122 1093.192585740771 1094.766871246853 1096.210160407394 1074.006320149092 293.0140463030147 1065.267811837106 293.0123142644776
68 0.01 0.68 20 1087.681020195327 1089.500728469924 1090.74505980326 1093.192579547643 1094.766865054681 1096.210156290197 1074.006314223292 293.0140474401668 1065.267800351068 293.0123150876482
69 0.01 0.6900000000000001 20 1087.68101993065 1089.500727936998 1090.745059294863 1093.192578216234 1094.766863857374 1096.210155724839 1074.006314099356 293.0140485597173 1065.267791687899 293.0123158904889
70 0.01 0.7000000000000001 20 1087.681020305369 1089.500727478895 1090.745058948377 1093.192577739905 1094.766863468237 1096.210155559768 1074.006312223642 293.0140496213306 1065.267790505662 293.0123166595383
71 0.01 0.71 20 1087.680930274817 1089.500698232006 1090.745063939806 1093.192637990928 1094.766927147598 1096.210198027843 1074.006289051135 293.0140506369494 1065.266912638324 293.0123173309208
72 0.01 0.72 20 1087.680894459097 1089.500678436085 1090.74505433927 1093.192643265123 1094.766938174418 1096.210206043951 1074.006293719148 293.0140516270437 1065.266598715116 293.0123180904325
73 0.01 0.73 20 1087.680891372467 1089.500675551499 1090.74505302949 1093.192643262431 1094.766939183007 1096.210207527631 1074.006307500676 293.0140525120146 1065.266549294395 293.0123187728208
74 0.01 0.74 20 1087.680891524268 1089.500676564234 1090.745054117632 1093.19264443602 1094.766939792707 1096.210207363498 1074.006313431312 293.0140533783483 1065.266542849884 293.0123194201396
75 0.01 0.75 20 1087.680890194004 1089.500676315522 1090.745053823307 1093.192644413909 1094.766939824874 1096.210207340293 1074.006315973154 293.014054218093 1065.266542185596 293.0123200379568
76 0.01 0.76 20 1087.680889468515 1089.500676148382 1090.745053603913 1093.192644401348 1094.766939899233 1096.210207451411 1074.006316113762 293.0140550272866 1065.266541957382 293.0123206267336
77 0.01 0.77 20 1087.680889414151 1089.500676112321 1090.745053556064 1093.192644128407 1094.766939540196 1096.21020705064 1074.006316294745 293.0140558021395 1065.266542346076 293.0123211872419
78 0.01 0.78 20 1087.680888950176 1089.500675775122 1090.745053225824 1093.192644028885 1094.766939524549 1096.210207078232 1074.006315830543 293.0140565435783 1065.266543567988 293.0123217203798
79 0.01 0.79 20 1087.680889312321 1089.500676118189 1090.745053536088 1093.192644183036 1094.76693958854 1096.21020710975 1074.006316363451 293.0140572515218 1065.266543038804 293.0123222272892
80 0.01 0.8 20 1087.680889311949 1089.500676117516 1090.745053536627 1093.192644197033 1094.766939639848 1096.210207193964 1074.006316642747 293.0140579265572 1065.266543186857 293.0123227095047
81 0.01 0.8100000000000001 20 1087.68088906669 1089.500675906575 1090.745053347461 1093.192644111123 1094.766939597736 1096.210207134649 1074.006316422134 293.0140585707389 1065.266542941597 293.012323168256
82 0.01 0.8200000000000001 20 1087.680889114074 1089.500675984876 1090.745053424806 1093.192644228954 1094.766939758885 1096.210207344904 1074.006316458328 293.0140591852277 1065.266543577834 293.0123236045929
83 0.01 0.8300000000000001 20 1087.680889014078 1089.50067597744 1090.745053452855 1093.192644312619 1094.766939872915 1096.210207530859 1074.006316696825 293.0140597713594 1065.266542839737 293.0123240197712
84 0.01 0.84 20 1087.680828514758 1089.500596278005 1090.74496808593 1093.192558667346 1094.766881179584 1096.210180294151 1074.00629751063 293.0140603205076 1065.266632929136 293.0123244836271
85 0.01 0.85 20 1087.680826421027 1089.500591840164 1090.744962431259 1093.192547381003 1094.766868773342 1096.210172948943 1074.006295399534 293.0140608186765 1065.266549487897 293.0123248143412
86 0.01 0.86 20 1087.680828669562 1089.500593187425 1090.744964440751 1093.192547185065 1094.766868366442 1096.210172274361 1074.006301158376 293.0140613551092 1065.266499393968 293.0123251628974
87 0.01 0.87 20 1087.680831281369 1089.500593393804 1090.744965048512 1093.19254736016 1094.766868453114 1096.210172285547 1074.006303145094 293.0140618507448 1065.266493770591 293.0123254985442
88 0.01 0.88 20 1087.680831841062 1089.500593383394 1090.744965279804 1093.192547465695 1094.766868460966 1096.210172176354 1074.006302069743 293.0140623145978 1065.266492090418 293.0123258162783
89 0.01 0.89 20 1087.680831398636 1089.500593172594 1090.744965141824 1093.192547653422 1094.766868783656 1096.210172536385 1074.006301235162 293.0140627529381 1065.266491173822 293.0123261185614
90 0.01 0.9 20 1087.680831378001 1089.500593010865 1090.744965008158 1093.19254721919 1094.766868306917 1096.210172050641 1074.006302140369 293.0140631701669 1065.26649051224 293.0123264070172
91 0.01 0.91 20 1087.680831207336 1089.500592958367 1090.744964953253 1093.19254743855 1094.766868609613 1096.210172454847 1074.006300960177 293.0140635672166 1065.266490759548 293.0123266826069
92 0.01 0.92 20 1087.680831472137 1089.500592993625 1090.744964987399 1093.192547255648 1094.76686830936 1096.210172051693 1074.006301885624 293.0140639456706 1065.266490563335 293.0123269456867
93 0.01 0.93 20 1087.680831330335 1089.500593005105 1090.744964979638 1093.192547538947 1094.766868661565 1096.210172475879 1074.006300656989 293.0140643065541 1065.266490827383 293.0123271967119
94 0.01 0.9400000000000001 20 1087.68083120667 1089.500592746753 1090.744964742725 1093.192547149788 1094.7668682396 1096.210172047217 1074.006300925771 293.0140646509855 1065.266490624616 293.0123274360404
95 0.01 0.9500000000000001 20 1087.680831113147 1089.500592755946 1090.744964737297 1093.192547327923 1094.766868499413 1096.210172350727 1074.006300835526 293.0140649794348 1065.266490600952 293.0123276640402
96 0.01 0.96 20 1087.680831396668 1089.500593040246 1090.7449650449 1093.192547504755 1094.766868609026 1096.210172377654 1074.006300642782 293.0140652926361 1065.266490616694 293.0123278810783
97 0.01 0.97 20 1087.680831365107 1089.500593026751 1090.744964999114 1093.192547555789 1094.766868723659 1096.210172558109 1074.006300658152 293.0140655909541 1065.266491279631 293.012328087642
98 0.01 0.98 20 1087.680831507347 1089.500593025903 1090.744965010709 1093.192547331061 1094.766868400043 1096.210172188403 1074.00630100563 293.0140658752319 1065.266491313367 293.0123282841045
99 0.01 0.99 20 1087.680831332571 1089.500592966972 1090.7449649247 1093.192547401134 1094.766868521814 1096.210172346118 1074.006300170244 293.0140661457735 1065.266492010753 293.0123284707769
100 0.01 1 20 1087.680831289914 1089.500592849066 1090.744964822909 1093.192547232759 1094.766868330328 1096.210172119646 1074.006300547824 293.0140664038055 1065.266491470398 293.0123286481883
