# Supplementary material for: Thermocouple Sensor Response in Hot Airstream
Source: Sensors (Basel). 2025 Jul 26;25(15):4634. doi: 10.3390/s25154634 (PMC12349096; doi:10.3390/s25154634)
Supplement: Supplementary file 1 [file sensors-25-04634-s001.zip › report-file-rt_13.out]

"report-file-rt"
"Time Step" "delta-time etc.."
("TimeStep" "delta-time" "flow-time" "iters-per-timestep" "t_1" "t_sk" "t0" "t1" "t2" "t3" "ty_1" "ty_10" "ty1" "ty10")
0 0.01 0 0 292.9983413736806 292.9983606002506 292.9984061681533 292.9984627164318 292.9985477524453 292.9986273535572 292.9987470683259 292.9999450468179 292.9991711086194 292.9999228769019
1 0.01 0.01 20 949.7470519396418 959.4642100809959 960.2305167723384 973.5022581637508 985.6554913966401 1002.277118775641 950.1886361537223 293.0863684335637 944.5075028400754 293.2078318384166
2 0.01 0.02 20 1090.239270560127 1091.413040799259 1092.201821134675 1094.038757494622 1095.472200189592 1096.873887439722 1080.901121680071 379.833996129022 1075.011692492993 348.0881100168003
3 0.01 0.03 20 1095.162262771382 1095.894807408307 1096.454004592669 1097.436232119674 1098.006945772627 1098.572466825334 1088.55893492177 345.7742091459532 1084.868022824647 324.0519737708836
4 0.01 0.04 20 1095.135972998224 1096.076847679466 1096.561788085542 1097.502097107487 1098.072525637407 1098.605440026033 1088.610551346038 312.8459153284246 1084.236481359256 302.5879865087632
5 0.01 0.05 20 1095.338076332304 1096.152099079741 1096.643028287045 1097.51247697944 1098.07867023891 1098.607119343692 1087.9722894 301.5786666272421 1083.343142437621 296.4506935285261
6 0.01 0.06 20 1095.524383752342 1096.16088230951 1096.667216259764 1097.50718989266 1098.07434619893 1098.604581156475 1087.697644215763 297.8126367072231 1082.995844651429 294.6354328519787
7 0.01 0.07000000000000001 20 1095.570665748685 1096.14727691712 1096.66060187936 1097.502893176855 1098.072032405411 1098.602791834074 1087.566700722168 295.9963754642019 1082.804619096674 293.8783001267718
8 0.01 0.08 20 1095.580015060438 1096.142764115803 1096.659036478927 1097.502804154744 1098.072430571497 1098.603574699602 1087.514839916868 294.9026488233211 1082.718133057768 293.4812819924713
9 0.01 0.09 20 1095.589622044977 1096.150152002269 1096.666744889757 1097.509992824854 1098.078471818779 1098.608633508836 1087.496243128193 294.2177968669045 1082.725639014436 293.2686354343073
10 0.01 0.1 20 1095.590286136232 1096.149514474844 1096.666290416397 1097.509786673494 1098.078426850153 1098.608515345179 1087.489074161811 293.768591049263 1082.735240361315 293.1500042356498
11 0.01 0.11 20 1095.589672820567 1096.148681127654 1096.665562551416 1097.509253388122 1098.077973373659 1098.608180198425 1087.486194353005 293.4775088694029 1082.741192573424 293.0842975034695
12 0.01 0.12 20 1095.587454332489 1096.146612040636 1096.663518568602 1097.507534628565 1098.076626553978 1098.606723230047 1087.482620301075 293.2919800004316 1082.742148396133 293.0481052648534
13 0.01 0.13 20 1095.587111955672 1096.14615233141 1096.663054256373 1097.507278129245 1098.076450959019 1098.606547427303 1087.481844164439 293.1762887055602 1082.740896357351 293.0287256007483
14 0.01 0.14 20 1095.586685603286 1096.145807121752 1096.662767452171 1097.507080879408 1098.076313752118 1098.606437007059 1087.481068954614 293.1058262594176 1082.740008568855 293.0188772783936
15 0.01 0.15 20 1095.586712698049 1096.145802913667 1096.662785270418 1097.507117068428 1098.076349798323 1098.606450916012 1087.481058476756 293.063651337973 1082.739049317946 293.0141820868967
16 0.01 0.16 20 1095.586660974268 1096.145738400057 1096.662735212991 1097.50706839018 1098.076307946259 1098.606429382161 1087.481104797401 293.0389365898196 1082.738490729908 293.0120398852686
17 0.01 0.17 20 1095.586506819457 1096.145633171073 1096.662650277625 1097.507034291304 1098.076291539197 1098.606430026468 1087.481031049603 293.0251662655516 1082.738358014903 293.0110954257706
18 0.01 0.18 20 1095.586821454355 1096.145914499197 1096.662931573983 1097.50726618908 1098.076493159974 1098.606592965017 1087.481393977987 293.0178756371457 1082.73819355793 293.0106753305046
19 0.01 0.19 20 1095.586851688289 1096.145950243209 1096.66297080656 1097.507319102638 1098.076559459633 1098.606640191608 1087.481422876353 293.0141284783355 1082.738501254024 293.0105067191464
20 0.01 0.2 20 1095.586837390369 1096.145943751671 1096.662971520471 1097.507301155226 1098.076544324265 1098.606634006029 1087.481438822213 293.0122669421851 1082.738455428568 293.0104389214417
21 0.01 0.21 20 1095.586712292737 1096.145833197659 1096.662864099813 1097.507220810227 1098.07647477223 1098.606595251606 1087.481418641171 293.0113687605934 1082.738217749937 293.010394318388
22 0.01 0.22 20 1095.586418854364 1096.145538040076 1096.662552486285 1097.506919500994 1098.076177267169 1098.606320066664 1087.481310250579 293.0109515147369 1082.738101131716 293.0103544480515
23 0.01 0.23 20 1095.586578879632 1096.145668341105 1096.662682063471 1097.50700663592 1098.076248483678 1098.606359354642 1087.481391319129 293.0107473077437 1082.738229232358 293.0103154246517
24 0.01 0.24 20 1095.586656272722 1096.145785585492 1096.662811158694 1097.507154191435 1098.076402998512 1098.606496360963 1087.481400802026 293.0106424953008 1082.738223114487 293.010277931442
25 0.01 0.25 20 1095.586613667081 1096.145750895418 1096.662778007074 1097.507137303374 1098.076387306254 1098.606490115945 1087.481407287106 293.0105837659065 1082.738154178487 293.0102445561447
26 0.01 0.26 20 1095.586516159083 1096.145642182132 1096.662672550478 1097.507046404098 1098.076308220933 1098.606443746714 1087.48136031142 293.0105450456645 1082.737957036844 293.0102158021333
27 0.01 0.27 20 1095.586515722457 1096.145635296999 1096.662667139678 1097.507032140875 1098.076293607027 1098.606432700303 1087.481355781004 293.010515247751 1082.737930220527 293.0101913375726
28 0.01 0.28 20 1095.586607895789 1096.145730509835 1096.662759471324 1097.507110595081 1098.076361472795 1098.606471608473 1087.481410428132 293.010490233521 1082.738121750078 293.0101715162977
29 0.01 0.29 20 1095.586659339048 1096.145797924201 1096.662822708982 1097.507179049052 1098.076420366117 1098.606507383314 1087.481459572016 293.0104687140089 1082.738274577949 293.0101558531211
30 0.01 0.3 20 1095.58659053765 1096.145735122675 1096.662760145447 1097.507136230671 1098.076383632328 1098.606488494023 1087.481429914445 293.0104491218623 1082.738184669511 293.0101436274734
31 0.01 0.31 20 1095.586492230105 1096.145630339646 1096.662658467367 1097.507044328564 1098.076302947025 1098.606440239031 1087.481365019266 293.0104320206798 1082.738003219324 293.0101343358383
32 0.01 0.32 20 1095.58648890263 1096.145631114516 1096.662658369427 1097.507043733259 1098.076300683403 1098.606436622033 1087.481361374574 293.0104184072022 1082.738035266688 293.0101274618634
33 0.01 0.33 20 1095.586582724714 1096.14573153841 1096.662755618207 1097.50712916785 1098.076374993566 1098.606479096408 1087.481415100383 293.0104076334549 1082.738233478789 293.0101225162684
34 0.01 0.34 20 1095.58665288423 1096.145797245286 1096.662820384693 1097.507182921619 1098.076424257408 1098.606510228403 1087.481451118094 293.0103993187637 1082.73835377911 293.0101190722754
35 0.01 0.35 20 1095.586596652655 1096.145727313286 1096.662753746636 1097.507118281878 1098.07636965169 1098.606480039522 1087.481406812803 293.0103931300827 1082.738217942159 293.0101168977593
36 0.01 0.36 20 1095.586466539193 1096.145617469102 1096.662643915662 1097.507038435973 1098.076297101802 1098.606436887104 1087.481347567221 293.0103887231585 1082.738060061639 293.0101155473484
37 0.01 0.37 20 1095.586488486983 1096.145643248753 1096.662672355745 1097.507063277437 1098.076316974483 1098.606445791724 1087.481347507314 293.0103856635085 1082.738138652567 293.0101148126375
38 0.01 0.38 20 1095.586619488262 1096.145755450862 1096.662782378983 1097.507153024468 1098.076395738203 1098.606491875712 1087.481401317057 293.0103836871157 1082.738346738679 293.0101145071437
39 0.01 0.39 20 1095.586668127319 1096.145803453413 1096.66282971965 1097.507194423299 1098.076433407993 1098.606515669742 1087.481430260822 293.0103825177953 1082.738426096364 293.0101145245679
40 0.01 0.4 20 1095.586560417153 1096.145709964944 1096.662737981583 1097.507121310169 1098.076369291649 1098.606480112916 1087.481383287154 293.0103818881664 1082.738265388384 293.0101147556313
41 0.01 0.41 20 1095.586465489652 1096.145617918027 1096.662647513596 1097.507045241118 1098.076301237485 1098.606438507203 1087.481326920114 293.010381710629 1082.738113075396 293.0101151007598
42 0.01 0.42 20 1095.58651267212 1096.145661272823 1096.66268989077 1097.507077114934 1098.076328332739 1098.606451829733 1087.481343123145 293.0103818469488 1082.738196578583 293.010115492958
43 0.01 0.43 20 1095.58662694891 1096.145772473175 1096.662798837669 1097.507166639014 1098.076407400261 1098.606498441734 1087.481404339092 293.0103821543501 1082.738393958333 293.0101159074905
44 0.01 0.44 20 1095.586654163477 1096.145799240233 1096.662825482621 1097.507190802027 1098.076429942983 1098.606513904311 1087.481426803315 293.0103826056514 1082.738429006677 293.0101163497787
45 0.01 0.45 20 1095.586540158277 1096.14568772367 1096.662716085958 1097.50709267472 1098.076343795664 1098.606464624477 1087.481436185451 293.0103832656196 1082.737868422186 293.0101167490263
46 0.01 0.46 20 1095.586469786489 1096.145615322509 1096.662643527154 1097.507028082502 1098.076284627377 1098.606427703978 1087.481415759684 293.0103838601607 1082.737675656674 293.010117145396
47 0.01 0.47 20 1095.586545005714 1096.145684557596 1096.662710630455 1097.507076090169 1098.076324452921 1098.60644754411 1087.481454938471 293.0103844869211 1082.737779354225 293.0101175043893
48 0.01 0.48 20 1095.586661693958 1096.145792829414 1096.662817806176 1097.507159720663 1098.076398338238 1098.606491120689 1087.481511169602 293.0103850826187 1082.737957095476 293.0101178218943
49 0.01 0.49 20 1095.586656623444 1096.145793219558 1096.662818071717 1097.507165699732 1098.07640531066 1098.606498473481 1087.481517871273 293.0103857058417 1082.737950075134 293.0101181282716
50 0.01 0.5 20 1095.586536395208 1096.14567687431 1096.662704093048 1097.507071992937 1098.076322746681 1098.606450438326 1087.481459872692 293.0103863926095 1082.737746136478 293.0101184539338
51 0.01 0.51 20 1095.586480939877 1096.145620393206 1096.662648799193 1097.507021632842 1098.076276990508 1098.606421053099 1087.481424674297 293.0103870650287 1082.737650391023 293.0101187822517
52 0.01 0.52 20 1095.586573042803 1096.145702656812 1096.662729972176 1097.507082993548 1098.076331155569 1098.606451309794 1087.481465107889 293.010387716191 1082.737789057881 293.0101190595066
53 0.01 0.53 20 1095.586682490842 1096.145804180936 1096.662829662171 1097.507166822164 1098.076406044098 1098.606496218359 1087.481524191078 293.0103883610435 1082.73795857074 293.0101193747698
54 0.01 0.54 20 1095.586655591593 1096.145782778766 1096.662808612278 1097.507153591199 1098.076395151963 1098.606491794813 1087.481520295042 293.0103890566961 1082.737917594502 293.0101197315971
55 0.01 0.55 20 1095.586536700428 1096.145667048684 1096.662695501891 1097.507059856744 1098.076312865926 1098.606444711423 1087.481459872588 293.0103898024442 1082.737707787745 293.0101201313448
56 0.01 0.5600000000000001 20 1095.586493221623 1096.145625273162 1096.662654080351 1097.507024265539 1098.076279785372 1098.606422675628 1087.481432640807 293.0103905634409 1082.737644201309 293.0101205341555
57 0.01 0.5700000000000001 20 1095.58658259223 1096.145712373831 1096.662738989849 1097.507093857587 1098.076340369109 1098.606456210836 1087.481480060964 293.0103913114544 1082.737804163419 293.01012092928
58 0.01 0.58 20 1095.586678977623 1096.145807551596 1096.6628322056 1097.507172855711 1098.076410555772 1098.606498787268 1087.481538258049 293.0103920566551 1082.737965077524 293.0101213241437
59 0.01 0.59 20 1095.58662516341 1096.14576591785 1096.66279124319 1097.507144750077 1098.076386561842 1098.606487433815 1087.481522936685 293.0103928302916 1082.737888698814 293.0101217300504
60 0.01 0.6 20 1095.586530174959 1096.145656281232 1096.662685760944 1097.507042870375 1098.076297542279 1098.60643406304 1087.481463405245 293.0103936039616 1082.737605219421 293.0101220783442
61 0.01 0.61 20 1095.58648949554 1096.145631405999 1096.662658850175 1097.507027628161 1098.076280942126 1098.606421696102 1087.481455220939 293.010394352441 1082.737576571436 293.0101224502741
62 0.01 0.62 20 1095.586591980656 1096.145732088744 1096.662757214081 1097.507107770881 1098.076351367062 1098.606462146299 1087.481509851259 293.0103950599389 1082.737762089202 293.0101227399638
63 0.01 0.63 20 1095.586666263792 1096.145817123191 1096.662853088594 1097.507201685188 1098.076436137732 1098.606515950724 1087.481536041586 293.0103956811834 1082.737943811502 293.0101229920604
64 0.01 0.64 20 1095.586630993182 1096.145773429414 1096.662812937741 1097.507161654677 1098.076401778784 1098.606497818034 1087.481503308856 293.0103963792989 1082.737836083029 293.0101232028749
65 0.01 0.65 20 1095.58651558301 1096.145658034238 1096.662699359609 1097.507071626026 1098.076321042038 1098.606449320278 1087.481443543572 293.0103970440308 1082.737629868132 293.0101234306413
66 0.01 0.66 20 1095.586536049368 1096.14566652792 1096.662708655881 1097.507070193517 1098.076319738423 1098.606446135012 1087.481437347725 293.010397663107 1082.737641297603 293.0101235890305
67 0.01 0.67 20 1095.586644150279 1096.145771684941 1096.662811520629 1097.507154560093 1098.076393450272 1098.606488065845 1087.481493279802 293.0103982328098 1082.73782774263 293.0101236940565
68 0.01 0.68 20 1095.586707643308 1096.145835392654 1096.662874056716 1097.507209154503 1098.076442609987 1098.606519209728 1087.481535299606 293.0103987921875 1082.737930014267 293.0101237897508
69 0.01 0.6900000000000001 20 1095.586625706166 1096.14575644963 1096.662796966049 1097.507147058278 1098.076388970683 1098.606490038578 1087.48149773401 293.010399364926 1082.737786767102 293.010123896812
70 0.01 0.7000000000000001 20 1095.586519522092 1096.145653480058 1096.662695809182 1097.507063623424 1098.076314717675 1098.606445361496 1087.481438074475 293.0103999438184 1082.737613964673 293.0101240076962
71 0.01 0.71 20 1095.586547236545 1096.145678071146 1096.6627197544 1097.507079625558 1098.076327366234 1098.606449761143 1087.481445653978 293.0104005020787 1082.737666236917 293.0101241229384
72 0.01 0.72 20 1095.586657673848 1096.14578721643 1096.662826280167 1097.507169010866 1098.076405760573 1098.606495637707 1087.481504281911 293.0104010291512 1082.73786368257 293.0101242263836
73 0.01 0.73 20 1095.586680265801 1096.145825422473 1096.66286314129 1097.507207489456 1098.076440183531 1098.606518080797 1087.481534605387 293.01040155615 1082.737930665185 293.0101243581894
74 0.01 0.74 20 1095.58658380626 1096.145733175774 1096.662773149806 1097.507134262679 1098.076376168591 1098.606482351184 1087.481489934443 293.0104021175054 1082.737758132644 293.0101245183822
75 0.01 0.75 20 1095.586479175671 1096.145643755703 1096.662685739023 1097.507059622332 1098.076309396554 1098.606441522257 1087.481442982692 293.0104027024345 1082.737599318859 293.0101247078474
76 0.01 0.76 20 1095.58653948394 1096.145693714739 1096.662734873318 1097.507094453237 1098.076339564308 1098.606457436813 1087.4814620369 293.0104032495488 1082.73769419475 293.0101248886305
77 0.01 0.77 20 1095.586650656631 1096.145802194766 1096.662841027303 1097.507183260779 1098.076417774033 1098.606503356078 1087.481523337206 293.0104037763795 1082.737882237533 293.0101250610459
78 0.01 0.78 20 1095.586672155428 1096.145824673401 1096.662863252971 1097.507204049427 1098.076437349639 1098.606517495903 1087.481542020393 293.0104043181351 1082.737916247311 293.0101252544681
79 0.01 0.79 20 1095.586560268768 1096.145719053988 1096.66276010237 1097.50711944014 1098.076363529495 1098.60647568332 1087.481490246148 293.0104048758991 1082.737723152321 293.0101254640167
80 0.01 0.8 20 1095.58646475848 1096.145638347329 1096.66267954617 1097.507059378814 1098.076307843874 1098.606440297986 1087.481447091078 293.0104054512202 1082.737600386992 293.0101257000857
81 0.01 0.8100000000000001 20 1095.586533925069 1096.145703340501 1096.662742815724 1097.507108908074 1098.076350367147 1098.606463191398 1087.481478791616 293.0104059974771 1082.737723194629 293.010125907431
82 0.01 0.8200000000000001 20 1095.586641225617 1096.145808454863 1096.662845657018 1097.507195519913 1098.076427276123 1098.606508865785 1087.481538970995 293.0104065221194 1082.737908849729 293.0101261029619
83 0.01 0.8300000000000001 20 1095.586642509956 1096.145807291213 1096.662844977729 1097.507197193046 1098.076430407195 1098.606513357685 1087.481543948964 293.0104070428472 1082.737896274755 293.0101263054209
84 0.01 0.84 20 1095.586543304857 1096.145702979079 1096.662744326435 1097.507106659012 1098.07635211752 1098.606468667791 1087.481486594214 293.0104076053726 1082.737695138102 293.0101265267849
85 0.01 0.85 20 1095.586484788365 1096.145644735193 1096.662687089617 1097.507056714468 1098.076306536062 1098.606439300289 1087.481449865186 293.0104081661195 1082.737605184988 293.0101267363367
86 0.01 0.86 20 1095.586548578883 1096.145714412667 1096.662755562578 1097.50711033429 1098.076351754514 1098.606460071476 1087.481508464652 293.0104087017448 1082.737420387959 293.0101269023215
87 0.01 0.87 20 1095.586646935888 1096.145813242755 1096.662851549065 1097.507191303999 1098.076422641111 1098.606502602407 1087.481582962571 293.0104091851335 1082.737526472458 293.0101271014833
88 0.01 0.88 20 1095.58662700067 1096.14579413662 1096.662833272099 1097.507177629408 1098.076411875475 1098.606498735197 1087.481585031055 293.0104097076334 1082.737474981227 293.0101273214195
89 0.01 0.89 20 1095.586497615995 1096.14567377805 1096.662714947844 1097.507082423323 1098.076327597308 1098.606449407721 1087.481522733378 293.0104102526682 1082.737268788903 293.0101275626759
90 0.01 0.9 20 1095.586464602206 1096.145638069253 1096.662679958772 1097.507050131581 1098.076298186849 1098.606430100477 1087.481497539678 293.0104107867515 1082.737213419616 293.0101278007985
91 0.01 0.91 20 1095.586559433257 1096.145730602533 1096.662770223017 1097.507124292649 1098.076362916514 1098.606467129123 1087.481545138739 293.0104112884851 1082.737383883127 293.0101280313194
92 0.01 0.92 20 1095.586662235013 1096.145820956421 1096.662859103126 1097.507196314355 1098.076427403193 1098.606505566147 1087.4815925918 293.0104117845013 1082.737537862506 293.0101282752703
93 0.01 0.93 20 1095.586615522219 1096.145777952491 1096.662817229142 1097.507164635039 1098.076400716835 1098.606492379696 1087.481574409466 293.0104122767466 1082.737453353819 293.0101285459336
94 0.01 0.9400000000000001 20 1095.58652144729 1096.145671978812 1096.662715419917 1097.507069350657 1098.076318386979 1098.606444485576 1087.481510688546 293.0104127860143 1082.737249957673 293.0101288385085
95 0.01 0.9500000000000001 20 1095.586500188356 1096.145655955113 1096.662699192057 1097.507054953664 1098.076304088449 1098.606433810438 1087.481494147561 293.0104132834414 1082.737237322741 293.0101291309202
96 0.01 0.96 20 1095.586606345013 1096.145757031848 1096.662797949049 1097.507136623708 1098.07637590995 1098.606474951749 1087.481546197634 293.0104137576132 1082.737420163709 293.0101294268533
97 0.01 0.97 20 1095.586654284424 1096.145823077837 1096.662860814637 1097.507200631753 1098.076430849768 1098.606507856658 1087.48159372356 293.010414249706 1082.737546897315 293.0101297488807
98 0.01 0.98 20 1095.586588862964 1096.145760605113 1096.662800179442 1097.507152534296 1098.076389914732 1098.606486673614 1087.481566731726 293.0104147808817 1082.737420447931 293.0101301112336
99 0.01 0.99 20 1095.586475849634 1096.145650175728 1096.662692095888 1097.507061587912 1098.076309286426 1098.606438193027 1087.481505496575 293.010415339191 1082.737226547976 293.0101304972956
100 0.01 1 20 1095.586485249851 1096.145658191259 1096.662699599015 1097.507066013842 1098.076312076552 1098.606437860873 1087.481506046652 293.0104159007822 1082.737254331884 293.0101308832373
