# Supplementary material for: Thermocouple Sensor Response in Hot Airstream
Source: Sensors (Basel). 2025 Jul 26;25(15):4634. doi: 10.3390/s25154634 (PMC12349096; doi:10.3390/s25154634)
Supplement: Supplementary file 1 [file sensors-25-04634-s001.zip › report-file-rt_14.out]

"report-file-rt"
"Time Step" "delta-time etc.."
("TimeStep" "delta-time" "flow-time" "iters-per-timestep" "t_1" "t_sk" "t0" "t1" "t2" "t3" "ty_1" "ty_10" "ty1" "ty10")
0 0.01 0 0 292.9917032103191 292.9915605077157 292.9918267439598 292.9919847100387 292.9922611659247 292.9926485249266 292.9887766407516 293.0005401900906 292.9910636617878 293.0001254429343
1 0.01 0.01 20 1031.323205800667 1036.219083710347 1037.07093260714 1044.279868861409 1051.11012132282 1059.652470197378 1031.031650471612 296.8919348466912 1028.36146695395 297.6205306888764
2 0.01 0.02 20 1098.35652980897 1098.489269100461 1098.824331978752 1099.198963508853 1099.420726680774 1099.404415107638 1093.315142355777 413.324685284555 1089.704599730122 393.8372215152581
3 0.01 0.03 20 1098.896958648608 1099.101841280371 1099.29830326581 1099.482430449001 1099.571211492255 1099.711045975002 1095.450936587311 354.5383052137169 1093.848077057377 345.4258595518007
4 0.01 0.04 20 1098.894227197808 1099.115521244499 1099.32887960524 1099.456725402464 1099.585136973381 1099.700237930294 1094.767202498024 311.6612142227755 1092.7935262837 304.5487845457282
5 0.01 0.05 20 1099.02341739693 1099.064618249193 1099.271436032131 1099.439224380593 1099.579554502322 1099.701305823577 1094.536133948803 300.3740079122869 1092.545516784116 296.8115799870081
6 0.01 0.06 20 1098.977054968667 1099.024522720359 1099.231539549108 1099.428948387472 1099.572677417936 1099.696031098445 1094.420314778836 298.1952841429939 1092.406658003995 295.4825956260565
7 0.01 0.07000000000000001 20 1098.930384802808 1099.007150206703 1099.213526376107 1099.427034352908 1099.578498984038 1099.704829364696 1094.381832127989 296.5801023032504 1092.363733376473 294.6889145676789
8 0.01 0.08 20 1098.918507970272 1099.000100586604 1099.206512245963 1099.416693115091 1099.56487724186 1099.690865237742 1094.359699202027 295.6379613528575 1092.348258471224 294.2608101074069
9 0.01 0.09 20 1098.909380767646 1098.997014349503 1099.204066967882 1099.421400312732 1099.572683507458 1099.697113201586 1094.362374166035 294.9556689814127 1092.339762673104 293.9617068690131
10 0.01 0.1 20 1098.889983034433 1098.979934902222 1099.187806251404 1099.405992481756 1099.55826569613 1099.684910608609 1094.350018424411 294.4820175601195 1092.317634145457 293.7438913561311
11 0.01 0.11 20 1098.902632353017 1098.99361727404 1099.201736030872 1099.420532312227 1099.571565265673 1099.696168401651 1094.360251123978 294.1441473705158 1092.32053146626 293.5763510650968
12 0.01 0.12 20 1098.897576746632 1098.988968069656 1099.19689037388 1099.415895287162 1099.568394369087 1099.6952999993 1094.354548384551 293.8949014857902 1092.318531066937 293.4534160475477
13 0.01 0.13 20 1098.89941884131 1098.990209111793 1099.198558627616 1099.415968413462 1099.56542230747 1099.68962182884 1094.358142699994 293.7114195508848 1092.31093579487 293.3637623405138
14 0.01 0.14 20 1098.896765640216 1098.987483209475 1099.195741853339 1099.414097338703 1099.566778532453 1099.696419153579 1094.349542520054 293.5761086509901 1092.312275494908 293.2985134519689
15 0.01 0.15 20 1098.901971016632 1098.992335305544 1099.200584197911 1099.416568752512 1099.56568432029 1099.69039567064 1094.35385238624 293.4760406690529 1092.313252732431 293.2504832407047
16 0.01 0.16 20 1098.900706352996 1098.990796817809 1099.198485690664 1099.415870158884 1099.567135589013 1099.694743916059 1094.345578739172 293.4015769700954 1092.3199920836 293.2150164649775
17 0.01 0.17 20 1098.903753056254 1098.993158288404 1099.201192413233 1099.415188581747 1099.563138857348 1099.688132184851 1094.344955436092 293.3457981685103 1092.318268988158 293.1885996079688
18 0.01 0.18 20 1098.900678055453 1098.990401523467 1099.197391103279 1099.415187392147 1099.56677981911 1099.694130551959 1094.338555171691 293.3035555989562 1092.325461569073 293.1688941871593
19 0.01 0.19 20 1098.900292981093 1098.99071983019 1099.198633766546 1099.415077293453 1099.564636615291 1099.688978135909 1094.345724663342 293.2714913931975 1092.319200037206 293.1540283759002
20 0.01 0.2 20 1098.898260310067 1098.98857688259 1099.196204512422 1099.414451153042 1099.565396512842 1099.692488391157 1094.344188405224 293.2472937431709 1092.315082878772 293.1427410122936
21 0.01 0.21 20 1098.90019600852 1098.990385055593 1099.198336221143 1099.415904784275 1099.566139523156 1099.690687800475 1094.353525735798 293.2291115240939 1092.3134896445 293.133836418054
22 0.01 0.22 20 1098.897318192495 1098.988019236197 1099.196009891179 1099.414476378462 1099.565788229428 1099.69372497356 1094.357156117959 293.2157710490425 1092.304813255592 293.126863904354
23 0.01 0.23 20 1098.900182831832 1098.991301357023 1099.199066653458 1099.418329153274 1099.569113607627 1099.693236867436 1094.36539004656 293.2060855142352 1092.305209947465 293.1209494530339
24 0.01 0.24 20 1098.895688445305 1098.986618905781 1099.194371837966 1099.412825346807 1099.563945167966 1099.690082265906 1094.359021722527 293.1990163957959 1092.30415607776 293.1158784198055
25 0.01 0.25 20 1098.901798125416 1098.99449794254 1099.202699534 1099.423207669744 1099.574193222385 1099.697921869393 1094.369381342035 293.1939166740195 1092.303880172923 293.1110974905279
26 0.01 0.26 20 1098.895549928564 1098.987126726463 1099.194723427445 1099.413227149134 1099.563366552423 1099.688590726508 1094.361076919084 293.1901262028538 1092.306380600776 293.1064843032266
27 0.01 0.27 20 1098.894751328324 1098.986261256324 1099.193279998137 1099.415871343561 1099.570529110751 1099.697656323443 1094.360873318242 293.1872815358825 1092.309834516133 293.1016490466454
28 0.01 0.28 20 1098.908885980895 1098.999483652378 1099.207385448964 1099.422832262271 1099.570740929065 1099.69441411967 1094.367101514573 293.185017041024 1092.313420786873 293.0966946307643
29 0.01 0.29 20 1098.906347615724 1098.995862028243 1099.202730091329 1099.421068217515 1099.572939465717 1099.699455448429 1094.364318214281 293.1831333717244 1092.323058802291 293.0913310644157
30 0.01 0.3 20 1098.910046446483 1098.999522556913 1099.20731085657 1099.421223091654 1099.56920917816 1099.695358307232 1094.36545390076 293.1813741850667 1092.316933411686 293.0857621212714
31 0.01 0.31 20 1098.909873644875 1098.999406539524 1099.205977168182 1099.425725430064 1099.57790380372 1099.70385372859 1094.36789488439 293.1798200738073 1092.328987359765 293.0800867009711
32 0.01 0.32 20 1098.906424785884 1098.994048221774 1099.200657993785 1099.413710976111 1099.562616596608 1099.689207318144 1094.356725229962 293.1782559164839 1092.327310168967 293.0745141886251
33 0.01 0.33 20 1098.914242333298 1099.003075536678 1099.20953140075 1099.428060723038 1099.578914401538 1099.702747368335 1094.368665558744 293.1767898585729 1092.33413125461 293.0690359856656
34 0.01 0.34 20 1098.894487411008 1098.984296625813 1099.191299420887 1099.408977688874 1099.560779516201 1099.6862542615 1094.356470518763 293.1753140587984 1092.320795149007 293.0639636942456
35 0.01 0.35 20 1098.900176413853 1098.991923091788 1099.199955729736 1099.419352603416 1099.570869155867 1099.695130531103 1094.366843699442 293.173898833563 1092.311748972493 293.0592334329185
36 0.01 0.36 20 1098.896396778661 1098.987884658967 1099.195669342947 1099.414553470351 1099.565647910255 1099.691412487101 1094.361216963605 293.1725183516584 1092.307951706201 293.0550940855458
37 0.01 0.37 20 1098.905608084987 1098.995951938924 1099.203012375324 1099.424159016035 1099.576759612888 1099.703419912023 1094.368211043882 293.1716573861578 1092.319199739035 293.0515585302894
38 0.01 0.38 20 1098.900786592542 1098.988371552924 1099.195194101518 1099.408347821783 1099.557503298699 1099.68415172101 1094.355542264007 293.1716449634131 1092.31878414893 293.0488399939401
39 0.01 0.39 20 1098.912468168289 1099.001444471951 1099.208101229102 1099.42759018701 1099.579505519582 1099.705593718414 1094.370736086236 293.1729216942872 1092.330187301344 293.0467789183887
40 0.01 0.4 20 1098.895209774836 1098.98214871484 1099.188837085547 1099.402160363931 1099.552072181061 1099.678315049259 1094.35286438451 293.1755774358594 1092.317984057126 293.0455053711718
41 0.01 0.41 20 1098.90774930506 1098.997800125015 1099.204422700582 1099.426421341613 1099.580578647205 1099.708233776969 1094.365427080343 293.1799546035158 1092.329104628571 293.0449491992453
42 0.01 0.42 20 1098.907516726235 1098.995645998416 1099.202310713991 1099.41647671288 1099.565490543967 1099.690898212212 1094.357431730828 293.185937513358 1092.327223291009 293.0451533423891
43 0.01 0.43 20 1098.913841115435 1099.002441838682 1099.208891230533 1099.426592571528 1099.577017682426 1099.701147407794 1094.368716903657 293.1938003994368 1092.333942040013 293.0460162085643
44 0.01 0.44 20 1098.8958088903 1098.985725223657 1099.192685417731 1099.41035430452 1099.561962458824 1099.687219869405 1094.357769997462 293.2034634901395 1092.322095560296 293.0476366931453
45 0.01 0.45 20 1098.900481259866 1098.990659909819 1099.198044313569 1099.416656345462 1099.568319863113 1099.692793686974 1094.36562337502 293.2151267806279 1092.316449556305 293.0499001056913
46 0.01 0.46 20 1098.894183312869 1098.984801885041 1099.192704777269 1099.411587322877 1099.563955286022 1099.692091340467 1094.358885914305 293.2286113620999 1092.308025141348 293.0528961853934
47 0.01 0.47 20 1098.901367165265 1098.992600001197 1099.201037255848 1099.418210334178 1099.567676859514 1099.691926983073 1094.368218875255 293.2439951327669 1092.303694027329 293.0564938884502
48 0.01 0.48 20 1098.897337848327 1098.988162051684 1099.195866232029 1099.414182845672 1099.56543904107 1099.691351496732 1094.360715313384 293.26113538586 1092.305327694233 293.0608287389486
49 0.01 0.49 20 1098.907175512435 1098.99714183304 1099.204954284833 1099.419493257168 1099.566846412638 1099.690294594179 1094.365360522017 293.279985534339 1092.310830309823 293.0657966918202
50 0.01 0.5 20 1098.910994777468 1099.000412454245 1099.206833759796 1099.425757613096 1099.576808319307 1099.701293490185 1094.367372991858 293.3004420628284 1092.328523334078 293.0714611683174
51 0.01 0.51 20 1098.894658757651 1098.981969569874 1099.188426019738 1099.401936355792 1099.551919888539 1099.677911027678 1094.351160950708 293.322289642777 1092.31880476489 293.0778394097052
52 0.01 0.52 20 1098.908857554057 1098.998458846649 1099.205028540343 1099.426071022816 1099.579112506607 1099.705324036813 1094.367465818707 293.345438149304 1092.330234038278 293.0848714475745
53 0.01 0.53 20 1098.902543558702 1098.990166694709 1099.196575839667 1099.409350727997 1099.558092615491 1099.683650120568 1094.354347847653 293.3695188719694 1092.325963658047 293.0926628308094
54 0.01 0.54 20 1098.898112856864 1098.987197415036 1099.193871377036 1099.413148404957 1099.566450048948 1099.694383509435 1094.358839623091 293.3946754870031 1092.317886330224 293.1010809339292
55 0.01 0.55 20 1098.905046076939 1098.994597486684 1099.202729334983 1099.416869854081 1099.564587184889 1099.688343832402 1094.365568628235 293.4203143298631 1092.311096961927 293.1101637529103
56 0.01 0.5600000000000001 20 1098.894355897338 1098.983904974774 1099.191238978326 1099.408524847011 1099.559753015497 1099.686958879607 1094.357789862892 293.4468634711585 1092.306369791423 293.1198050195649
57 0.01 0.5700000000000001 20 1098.90400079211 1098.994882410429 1099.20284234831 1099.420263832315 1099.569404201393 1099.692522321689 1094.368085497557 293.4737619628994 1092.311371081903 293.1299576661177
58 0.01 0.58 20 1098.888629250952 1098.979974510067 1099.187620737631 1099.406757157375 1099.55870886372 1099.68462500881 1094.357350631912 293.5013230327141 1092.300290646117 293.1407923170482
59 0.01 0.59 20 1098.899409117172 1098.990050684791 1099.197929269377 1099.415578286988 1099.565477709113 1099.689897664802 1094.363754680511 293.5287158566746 1092.307164825792 293.1519000518661
60 0.01 0.6 20 1098.896857191103 1098.988204218921 1099.195839068422 1099.414687601459 1099.565663736254 1099.6916416827 1094.362851361942 293.5557187304843 1092.30875394035 293.1636110379723
61 0.01 0.61 20 1098.896673622612 1098.987830776495 1099.194751240424 1099.417450024923 1099.571621168036 1099.698060099927 1094.362315277836 293.5820295062691 1092.314497239225 293.1753919734344
62 0.01 0.62 20 1098.908756843079 1098.997416774171 1099.204741707008 1099.418825337812 1099.567886213484 1099.694832754205 1094.3623927135 293.6070127972191 1092.319569794897 293.1875083387899
63 0.01 0.63 20 1098.909038631713 1098.998804682995 1099.205281470778 1099.425481596847 1099.578565582397 1099.705479454055 1094.366968952998 293.6309300430095 1092.3293456099 293.1993198552991
64 0.01 0.64 20 1098.908815677337 1098.997452801446 1099.205040078182 1099.418308739256 1099.566547687461 1099.692577252126 1094.362579729524 293.6532111359349 1092.31821833637 293.2111836871715
65 0.01 0.65 20 1098.916025255307 1099.005134482902 1099.211703134714 1099.430666374971 1099.582491179379 1099.708812307921 1094.371539557004 293.6748322672577 1092.334570410143 293.2230299706374
66 0.01 0.66 20 1098.89875367632 1098.987043863957 1099.193414523018 1099.408475873547 1099.558887134913 1099.684015730286 1094.354936558115 293.6951399767863 1092.32650561773 293.2349047757924
67 0.01 0.67 20 1098.897447213885 1098.986751044179 1099.194299234225 1099.411712428524 1099.562644144024 1099.687772181814 1094.362205136162 293.7145215283888 1092.3142592485 293.2464965604078
68 0.01 0.68 20 1098.894841343939 1098.986151303164 1099.194009571866 1099.413162538195 1099.564562730763 1099.690974698558 1094.360795324747 293.7324938358169 1092.305280492958 293.2579395109626
69 0.01 0.6900000000000001 20 1098.905229038712 1098.995780813679 1099.202758533305 1099.424372798912 1099.576963647723 1099.702673447388 1094.36760275815 293.7495026995931 1092.31883749136 293.2688116429912
70 0.01 0.7000000000000001 20 1098.895171511618 1098.982707417215 1099.189399111825 1099.403062905075 1099.553004827619 1099.678834709032 1094.35225549552 293.7651339832566 1092.316277921714 293.2795740338095
71 0.01 0.71 20 1098.909744224914 1098.999544531583 1099.206252810788 1099.427190090998 1099.580338781545 1099.707273859374 1094.369355371151 293.7797456351385 1092.329836448763 293.2893256369237
72 0.01 0.72 20 1098.90191521144 1098.989060000991 1099.195871526605 1099.408051067161 1099.556846247514 1099.68393610657 1094.355984537865 293.7925097561468 1092.320053138251 293.2986761064027
73 0.01 0.73 20 1098.910117322766 1098.999611118252 1099.206321271364 1099.427211661227 1099.580491018776 1099.708269882989 1094.368437773553 293.8046117616454 1092.330434608762 293.3073543137812
74 0.01 0.74 20 1098.89536946512 1098.982730526902 1099.189262618308 1099.403096925735 1099.553042500927 1099.678312835048 1094.352393218732 293.8152087794638 1092.319167223641 293.3155388597884
75 0.01 0.75 20 1098.908526351553 1098.997453173243 1099.204010671139 1099.423683834721 1099.575690453771 1099.702062657788 1094.36604828081 293.8251464272926 1092.328242748206 293.3229006902911
76 0.01 0.76 20 1098.894002947771 1098.981658962789 1099.188176378176 1099.402546972286 1099.552731340472 1099.678204715738 1094.351208547037 293.833498906847 1092.318290511098 293.3297235195449
77 0.01 0.77 20 1098.90572579076 1098.995115528049 1099.201623436725 1099.422202411778 1099.575246176871 1099.70159295693 1094.364702512349 293.8410829988601 1092.328077107247 293.3355869996264
78 0.01 0.78 20 1098.903323732332 1098.991264272027 1099.198122029411 1099.411803669421 1099.560897612416 1099.687927182878 1094.354674298105 293.8470353752484 1092.320658694587 293.3408093140707
79 0.01 0.79 20 1098.90387419229 1098.993905535361 1099.201091448397 1099.419742391187 1099.571809812046 1099.696296423682 1094.367741669235 293.8523679828937 1092.323926262182 293.3451120175575
80 0.01 0.8 20 1098.887565864198 1098.977673125709 1099.185547576053 1099.403231178348 1099.555355050471 1099.682176223567 1094.355819271551 293.8566121611817 1092.305460321797 293.349061127214
81 0.01 0.8100000000000001 20 1098.904699704219 1098.997466233976 1099.206061305414 1099.425513676993 1099.576063789816 1099.700474756791 1094.372898375514 293.8602006020838 1092.307039340489 293.3521313732562
82 0.01 0.8200000000000001 20 1098.890371139845 1098.981532096693 1099.189528139083 1099.408124717693 1099.560118321255 1099.68621899133 1094.358810425255 293.8628792799892 1092.29859871748 293.3549387981237
83 0.01 0.8300000000000001 20 1098.901809949751 1098.992886226084 1099.200996952015 1099.416839541761 1099.565236533667 1099.689079679286 1094.364737569473 293.8646459348147 1092.303572111801 293.3568165249285
84 0.01 0.84 20 1098.906734768818 1098.997423089103 1099.204447628289 1099.424529035049 1099.576562812653 1099.702449473592 1094.365223767282 293.8657316429633 1092.320604079909 293.3583671631021
85 0.01 0.85 20 1098.906377506507 1098.994881187978 1099.201759348932 1099.415930987798 1099.564843385769 1099.690570016998 1094.359577606819 293.8661118129945 1092.320729392941 293.3594010392924
86 0.01 0.86 20 1098.897100758586 1098.985934781499 1099.192407581706 1099.410776749159 1099.562983066965 1099.690393019375 1094.355635194123 293.8661496403551 1092.315716203402 293.3599920609446
87 0.01 0.87 20 1098.900590218135 1098.991125772127 1099.199099537182 1099.41528086784 1099.564881827869 1099.688239255515 1094.364522911578 293.8652034840033 1092.310364214623 293.3600030577085
88 0.01 0.88 20 1098.900427474413 1098.990693053555 1099.198151499878 1099.416198647192 1099.567769790062 1099.694627249766 1094.360947575681 293.8642539584033 1092.31013416834 293.3597015598983
89 0.01 0.89 20 1098.90883724258 1098.998567155738 1099.206539887907 1099.42060183468 1099.568084791048 1099.692874044862 1094.367385022995 293.8627339648637 1092.311702293559 293.3590292642641
90 0.01 0.9 20 1098.913019159338 1099.002287172206 1099.20897189332 1099.427857811427 1099.579077764405 1099.704755359069 1094.369805803006 293.8611046620241 1092.328442136381 293.3581258258545
91 0.01 0.91 20 1098.895459583747 1098.982650895742 1099.189147009719 1099.402689545752 1099.552717759896 1099.679014426978 1094.351996852815 293.8590286679686 1092.319365440131 293.356988087143
92 0.01 0.92 20 1098.911771388464 1099.001138364681 1099.207751094889 1099.428191433685 1099.580629588676 1099.706771334995 1094.368992211079 293.8569854905152 1092.331838675096 293.3554928145048
93 0.01 0.93 20 1098.897560100713 1098.986624232843 1099.19326897778 1099.409388329693 1099.560220499571 1099.684912956631 1094.356498227816 293.854421009504 1092.324976697661 293.3539129649604
94 0.01 0.9400000000000001 20 1098.89806627887 1098.988483887949 1099.196156279831 1099.415044649282 1099.566403846566 1099.691076771994 1094.364280104346 293.8518677927499 1092.313509285692 293.3518122581265
95 0.01 0.9500000000000001 20 1098.894872988931 1098.986390000216 1099.194112046839 1099.413160329789 1099.564559455102 1099.689587393917 1094.360796867174 293.8489918205465 1092.309648827526 293.3498272213356
96 0.01 0.96 20 1098.89880361588 1098.989308470087 1099.196959538722 1099.41533796788 1099.566316873171 1099.690441343784 1094.365415433657 293.8462328945427 1092.309405256619 293.3474232802519
97 0.01 0.97 20 1098.895533603792 1098.986223714965 1099.19415933729 1099.413048843321 1099.565567863108 1099.693812332762 1094.360583447435 293.8432532638748 1092.308074835221 293.3453157037485
98 0.01 0.98 20 1098.901538616312 1098.993523944224 1099.201794900128 1099.419262181371 1099.568366422929 1099.691635121422 1094.36905045407 293.8401386275759 1092.305183721406 293.3425885349866
99 0.01 0.99 20 1098.89491703803 1098.985387226109 1099.193115463708 1099.411565428089 1099.563270571129 1099.689331636473 1094.359267580779 293.8366261130664 1092.302509770013 293.339975029798
100 0.01 1 20 1098.907632367074 1098.99749880588 1099.205230222009 1099.419545233485 1099.566687458126 1099.690053095038 1094.364926931237 293.8329893725411 1092.310567154271 293.337129699101
