# Supplementary material for: Thermocouple Sensor Response in Hot Airstream
Source: Sensors (Basel). 2025 Jul 26;25(15):4634. doi: 10.3390/s25154634 (PMC12349096; doi:10.3390/s25154634)
Supplement: Supplementary file 1 [file sensors-25-04634-s001.zip › report-file-rt_15.out]

"report-file-rt"
"Time Step" "delta-time etc.."
("TimeStep" "delta-time" "flow-time" "iters-per-timestep" "t_1" "t_sk" "t0" "t1" "t2" "t3" "ty_1" "ty_10" "ty1" "ty10")
0 0.01 0 0 292.9812670236147 292.9810122827831 292.9814941386561 292.9818266420675 292.9827278046645 292.9834363274963 292.9726725291663 293.0004762862876 292.9801571808506 292.9994901107772
1 0.01 0.01 20 1050.825905787236 1054.377888165182 1055.063467896448 1060.334388412242 1065.698834725747 1072.536156793383 1051.45433573924 298.2771063687386 1052.15890008507 299.7098378264351
2 0.01 0.02 20 1099.66251175327 1099.674611677383 1099.873134113244 1100.134586460563 1100.145908876006 1099.712217475331 1095.971448020523 418.761669813009 1093.107418497033 404.3217973235609
3 0.01 0.03 20 1099.717167584593 1099.910995893496 1100.016678548218 1099.896547737578 1099.852816024734 1099.918512132419 1097.17833158509 358.2764588826772 1096.058490447427 351.7718547678864
4 0.01 0.04 20 1099.804888725871 1099.764026940454 1099.923260534966 1099.825408017603 1099.866676723854 1099.906026645623 1096.244254318793 311.0654396356555 1094.944863095838 304.3449123426046
5 0.01 0.05 20 1099.788981376058 1099.63039609927 1099.755542984558 1099.803630680755 1099.855511929811 1099.8981233769 1096.175623243132 299.6002817506413 1094.885464423913 296.5901072456499
6 0.01 0.06 20 1099.605034220451 1099.579526354006 1099.707166842357 1099.780875018709 1099.843299818009 1099.893665907333 1096.090598373929 297.997936010772 1094.793933135775 295.590136915174
7 0.01 0.07000000000000001 20 1099.576118381394 1099.569631209431 1099.697235474618 1099.781177909395 1099.84428752264 1099.892221216819 1096.074184195804 296.4495107104283 1094.766054842662 294.8000175603514
8 0.01 0.08 20 1099.555785411181 1099.559381833256 1099.68796269351 1099.778659678285 1099.843745862585 1099.8914602226 1096.063223456605 295.6006638585657 1094.745751324813 294.381647489496
9 0.01 0.09 20 1099.570051486432 1099.573280759054 1099.699596725988 1099.787317286627 1099.851193439493 1099.897676955989 1096.067522307342 294.9854469370953 1094.782660312334 294.0405444025188
10 0.01 0.1 20 1099.55772647496 1099.563534409281 1099.691384548724 1099.781311302429 1099.847058045012 1099.895025386074 1096.067391676377 294.5504664413622 1094.761573764333 293.7988455791696
11 0.01 0.11 20 1099.559672651411 1099.56579523812 1099.693418652183 1099.7841994859 1099.850094638358 1099.899011960167 1096.068516725987 294.2312541758819 1094.763854247389 293.6306576102755
12 0.01 0.12 20 1099.564237806292 1099.57018548478 1099.69726736439 1099.78705605423 1099.852592075887 1099.900740246395 1096.068568459827 294.0042114301128 1094.771386526959 293.517423637225
13 0.01 0.13 20 1099.557738364615 1099.563737905696 1099.691032062078 1099.781045169546 1099.846798554199 1099.896080951438 1096.063855931746 293.8427250592053 1094.763971483053 293.4418212771369
14 0.01 0.14 20 1099.558508629297 1099.565177253791 1099.69251738771 1099.783280749846 1099.849252932825 1099.896512744063 1096.064344687421 293.7284823758791 1094.763670234344 293.39269206488
15 0.01 0.15 20 1099.560126912536 1099.566497565603 1099.694036391657 1099.784800203086 1099.850947413888 1099.900194874367 1096.067248427751 293.6481687858424 1094.76367991954 293.3624587181596
16 0.01 0.16 20 1099.559902949555 1099.565932164704 1099.693535476287 1099.78378238385 1099.849143838505 1099.89796322807 1096.068097994249 293.5929606885002 1094.761484085123 293.3464742298306
17 0.01 0.17 20 1099.560434043521 1099.566937970822 1099.694370490404 1099.785316876206 1099.851176479881 1099.899909941795 1096.068568107288 293.5572503579262 1094.764442132088 293.340846551519
18 0.01 0.18 20 1099.560627045136 1099.567004908786 1099.694555074427 1099.785375585573 1099.851220732777 1099.899161201814 1096.066676262749 293.5372531104646 1094.762420535097 293.3430604520057
19 0.01 0.19 20 1099.558354145153 1099.564256587347 1099.691580289867 1099.7813142083 1099.846234379081 1099.893447866461 1096.062745222213 293.5297446887884 1094.760423337217 293.3515894341276
20 0.01 0.2 20 1099.558523931091 1099.564478483045 1099.692083650061 1099.783062527839 1099.848585203262 1099.896209305648 1096.063334771832 293.5332184552109 1094.761309306737 293.3651768588791
21 0.01 0.21 20 1099.56050306787 1099.567124560959 1099.694818533833 1099.785464798155 1099.851207583875 1099.899319585717 1096.067431478063 293.54467783282 1094.761792921754 293.3828878948335
22 0.01 0.22 20 1099.55864773564 1099.564904244378 1099.692316197362 1099.782593367004 1099.848385135509 1099.897661010405 1096.067056770326 293.561682384989 1094.760326764427 293.4038933632942
23 0.01 0.23 20 1099.560237556298 1099.567082309962 1099.694308870077 1099.785296148341 1099.850936907387 1099.899739727746 1096.067253417864 293.5845246742777 1094.764797845554 293.4275910189646
24 0.01 0.24 20 1099.558824414655 1099.565510415902 1099.693062098384 1099.784104661943 1099.85035554874 1099.899287482609 1096.0652621796 293.6132984497962 1094.76094207806 293.4535716270643
25 0.01 0.25 20 1099.562029801112 1099.568148042486 1099.695455344117 1099.785636973038 1099.850271532343 1099.896950765679 1096.06114450783 293.6472272922306 1094.763298584427 293.4816165811644
26 0.01 0.26 20 1099.557988689865 1099.564816549633 1099.692207003614 1099.783062395591 1099.848848389396 1099.896213388213 1096.06111465501 293.6855367828988 1094.761646312605 293.5115858786102
27 0.01 0.27 20 1099.559995186411 1099.566855458297 1099.694455289251 1099.785291194044 1099.851485128285 1099.899943426153 1096.063169963015 293.7277255552369 1094.761177743948 293.5437390337453
28 0.01 0.28 20 1099.559684911264 1099.566150681022 1099.69383754617 1099.784291069242 1099.849688281351 1099.898169286132 1096.062950625502 293.773638945121 1094.759590120254 293.5784886844102
29 0.01 0.29 20 1099.561961795386 1099.568289943905 1099.695750527047 1099.786087344168 1099.850747837452 1099.898165375008 1096.059821969092 293.8234652172998 1094.763189947722 293.6161478993621
30 0.01 0.3 20 1099.562680572413 1099.569132615693 1099.696553008944 1099.786710400676 1099.852293537908 1099.900845836963 1096.059924042105 293.8776938041115 1094.763451890115 293.657065051207
31 0.01 0.31 20 1099.565406366396 1099.571157006279 1099.69856720456 1099.787948601488 1099.85201427418 1099.899435386121 1096.061686654079 293.9369580697689 1094.759868524735 293.7014953126559
32 0.01 0.32 20 1099.561086924875 1099.56729453182 1099.694685494398 1099.784658098876 1099.849207884158 1099.896432575706 1096.061054846142 294.0021964404124 1094.753676202869 293.7501493217603
33 0.01 0.33 20 1099.565245945016 1099.571661357882 1099.699051270043 1099.788809368436 1099.853264490138 1099.90029213963 1096.064740245551 294.07421320976 1094.756146731364 293.8043107075587
34 0.01 0.34 20 1099.563771127708 1099.570909465377 1099.698174531973 1099.788096700303 1099.853518974135 1099.901742446807 1096.067066003367 294.1532342185822 1094.755006494141 293.8640077354906
35 0.01 0.35 20 1099.563143160682 1099.568515304189 1099.695855438447 1099.785246909029 1099.849316392046 1099.896430099031 1096.063804531446 294.238787108134 1094.745654854433 293.9297085986867
36 0.01 0.36 20 1099.562559642858 1099.567693890588 1099.695115144174 1099.784245449468 1099.848490754217 1099.895686490896 1096.063462866562 294.3307140018154 1094.743523571424 294.0012075542571
37 0.01 0.37 20 1099.558368268855 1099.563877379831 1099.691267042465 1099.781125114207 1099.847074123498 1099.897260494972 1096.063741296706 294.427556968868 1094.744095262536 294.0784381371383
38 0.01 0.38 20 1099.564398734464 1099.570983066129 1099.698244643408 1099.788138934027 1099.852214663606 1099.899195677489 1096.066060930798 294.5277973116627 1094.754140064439 294.1606254283182
39 0.01 0.39 20 1099.559583035105 1099.566334729034 1099.693971593138 1099.784278195807 1099.850275320079 1099.898591209128 1096.065374932783 294.6302899790044 1094.744080647684 294.2472392444394
40 0.01 0.4 20 1099.561995648543 1099.568965464298 1099.696241417569 1099.786145974135 1099.851729369376 1099.900496536735 1096.066821732593 294.7338763331352 1094.751865130607 294.3382408831777
41 0.01 0.41 20 1099.563848695135 1099.569874805118 1099.697287752709 1099.787114603054 1099.85132875531 1099.898292743104 1096.065465508062 294.8373940541048 1094.748109945844 294.4336449515461
42 0.01 0.42 20 1099.563049827421 1099.568368918686 1099.695801730347 1099.785121878145 1099.849472329907 1099.896868291576 1096.063625832454 294.9400194472798 1094.744203237817 294.532237439867
43 0.01 0.43 20 1099.563814814811 1099.569624943806 1099.696987268583 1099.786276322965 1099.850615380596 1099.89888635487 1096.065315212329 295.0408568914647 1094.747635210811 294.6323542385074
44 0.01 0.44 20 1099.55962400096 1099.566457201214 1099.694002066937 1099.784605159628 1099.85021475702 1099.89875841902 1096.066172005565 295.1395619961893 1094.746596200962 294.7333294667991
45 0.01 0.45 20 1099.56088411361 1099.567489501568 1099.695134327399 1099.78554390179 1099.85106546935 1099.899204394859 1096.065668871424 295.2364131732133 1094.745504569203 294.8364723313279
46 0.01 0.46 20 1099.559262458185 1099.56563753259 1099.693162834982 1099.782749362516 1099.848127208451 1099.896872522053 1096.065361547549 295.3305025135003 1094.743024221578 294.9417898369933
47 0.01 0.47 20 1099.559879655669 1099.566411124589 1099.693863089517 1099.783918631959 1099.849145911027 1099.896907044526 1096.065975669883 295.4213264092068 1094.744882716092 295.0482145100429
48 0.01 0.48 20 1099.559835781262 1099.566454000457 1099.693989404449 1099.784295663297 1099.85021237541 1099.89934097717 1096.065847980157 295.5083302096369 1094.745450533668 295.1545992486083
49 0.01 0.49 20 1099.564515824937 1099.570546609812 1099.697877758114 1099.787108999624 1099.851387525462 1099.899414874845 1096.066394636704 295.5907770430455 1094.752038329834 295.2598596370671
50 0.01 0.5 20 1099.565063437543 1099.571279258573 1099.698580057952 1099.788239984833 1099.852579977323 1099.898956098714 1096.067243073355 295.6680768556632 1094.750964946762 295.3624004336434
51 0.01 0.51 20 1099.564317805366 1099.570727138253 1099.697982438107 1099.787550828738 1099.852337060838 1099.89945151513 1096.066428335048 295.7396464554554 1094.75199919858 295.4612975597482
52 0.01 0.52 20 1099.564517268842 1099.569369174686 1099.696776612991 1099.786018941387 1099.850620795986 1099.897995398552 1096.065002222784 295.805064537707 1094.746686551207 295.5559370964269
53 0.01 0.53 20 1099.559840343105 1099.566680428544 1099.694327221403 1099.784999721402 1099.850380665895 1099.898303552595 1096.066193425023 295.8642992217696 1094.746447874908 295.6459349483515
54 0.01 0.54 20 1099.560119735547 1099.566923385583 1099.694729861626 1099.785185530151 1099.850401737819 1099.898398385895 1096.065734848316 295.9187332402028 1094.745432637524 295.730680679597
55 0.01 0.55 20 1099.559427306535 1099.565631684954 1099.693145384778 1099.782668681447 1099.848115635317 1099.896880794737 1096.065397473671 295.9688663713698 1094.743941986821 295.810414559144
56 0.01 0.5600000000000001 20 1099.563637761188 1099.569438665161 1099.696714868784 1099.786183413525 1099.850421646793 1099.896415628235 1096.066174672491 296.0144291159078 1094.747209148581 295.8845813082085
57 0.01 0.5700000000000001 20 1099.55971581518 1099.566195128544 1099.693653062158 1099.783855310492 1099.849578689059 1099.898801488285 1096.06513670562 296.0547824161837 1094.746692756808 295.952591030756
58 0.01 0.58 20 1099.562964180491 1099.569817911311 1099.697082547101 1099.78686385115 1099.852406271514 1099.900261834027 1096.067813327791 296.0894620024879 1094.753433774867 296.0162607250883
59 0.01 0.59 20 1099.564429017975 1099.570365741668 1099.697742288759 1099.787420044534 1099.851529064874 1099.89839664868 1096.066270991038 296.1193542201458 1094.748830328692 296.0759734617162
60 0.01 0.6 20 1099.564379147798 1099.570278764872 1099.697761036884 1099.787474621409 1099.85189669552 1099.899370139719 1096.065683055475 296.1476419685042 1094.747622885032 296.1318568759218
61 0.01 0.61 20 1099.559423658325 1099.565985270252 1099.693604948212 1099.783685475956 1099.849479515467 1099.898679451299 1096.065913619197 296.1760267961828 1094.745330253037 296.1842597498686
62 0.01 0.62 20 1099.563057906248 1099.568256939205 1099.695540623492 1099.784733012379 1099.848861361977 1099.895993536085 1096.064486134899 296.2009535168605 1094.745548160629 296.2336438384631
63 0.01 0.63 20 1099.564066705725 1099.571438582102 1099.69863128776 1099.789065896954 1099.854947392768 1099.902929542516 1096.068142845484 296.2230551756449 1094.756828020599 296.2812875541399
64 0.01 0.64 20 1099.562893175127 1099.568885116852 1099.696202685011 1099.785304086848 1099.849286131664 1099.896926314202 1096.065386239288 296.2422501063718 1094.751238764354 296.3261292712925
65 0.01 0.65 20 1099.563918833707 1099.570141700817 1099.697296712656 1099.786733785748 1099.851188745698 1099.897914934634 1096.066653597529 296.2583932222539 1094.752388090378 296.3677739107508
66 0.01 0.66 20 1099.565669834126 1099.57184251949 1099.699236331493 1099.789056045309 1099.853323206738 1099.900600735837 1096.066255343453 296.2717749039927 1094.752716449198 296.4061349004847
67 0.01 0.67 20 1099.558990647705 1099.565479001182 1099.693139885133 1099.783141533978 1099.848567994941 1099.897641172121 1096.065259173616 296.2849794471003 1094.744886551 296.4410524982484
68 0.01 0.68 20 1099.565817121742 1099.57195217043 1099.699225612707 1099.788882465734 1099.85279711074 1099.899998906174 1096.066953937239 296.2968934657806 1094.753985780044 296.4723323909216
69 0.01 0.6900000000000001 20 1099.565271367173 1099.571457156119 1099.698838646822 1099.788501496474 1099.853116073369 1099.900255594591 1096.066623705901 296.3075594706723 1094.750998349509 296.5002218453379
70 0.01 0.7000000000000001 20 1099.559185334877 1099.565266809806 1099.692623974903 1099.782074661153 1099.847531446852 1099.897444898746 1096.065216648009 296.317087258607 1094.746339318312 296.5251251019578
71 0.01 0.71 20 1099.563615936221 1099.569527917824 1099.696837328542 1099.786519127709 1099.850784167543 1099.898482082575 1096.065914976598 296.3255477054658 1094.74838408805 296.5472986656664
72 0.01 0.72 20 1099.563953059833 1099.569841102453 1099.697371806604 1099.787148885669 1099.851576328458 1099.899083150149 1096.065849624067 296.3327461273072 1094.747532411192 296.5668322436426
73 0.01 0.73 20 1099.563229607891 1099.56942127167 1099.696634261642 1099.785876352242 1099.850780441331 1099.899391602122 1096.066528755884 296.3386343280529 1094.753204151373 296.5838056223221
74 0.01 0.74 20 1099.564323549887 1099.570758969916 1099.697949474879 1099.787715021534 1099.852397890895 1099.900259203446 1096.067311431427 296.3434694628288 1094.75530165226 296.59843035181
75 0.01 0.75 20 1099.559801400726 1099.565978327167 1099.693428772183 1099.783365087485 1099.848981354022 1099.898131824277 1096.065266850541 296.347384220348 1094.746268489408 296.6110201085632
76 0.01 0.76 20 1099.559455341952 1099.566029402965 1099.693631187994 1099.783474628254 1099.849236653226 1099.898168147022 1096.06596071886 296.3506148170639 1094.744835478553 296.6218083345311
77 0.01 0.77 20 1099.559947472035 1099.566516258383 1099.694134890743 1099.78436414021 1099.849275674376 1099.897607851046 1096.065858140489 296.3533455288363 1094.746595864873 296.6310045953158
78 0.01 0.78 20 1099.559323534371 1099.565586022761 1099.693020139753 1099.783037810669 1099.848803537971 1099.89816563952 1096.065087310294 296.3556953986913 1094.745990058356 296.6387427131456
79 0.01 0.79 20 1099.564429727161 1099.570611890337 1099.697833176541 1099.78689981409 1099.851359177452 1099.898715217611 1096.066209098041 296.3577514972275 1094.752799480894 296.6451499654725
80 0.01 0.8 20 1099.562528614463 1099.567584451697 1099.694832623105 1099.783809800948 1099.847702731142 1099.894572818107 1096.064247289547 296.3596017133781 1094.74463601014 296.6503921805178
81 0.01 0.8100000000000001 20 1099.559883658156 1099.566548402199 1099.693845760929 1099.784043879384 1099.850043985923 1099.899267253956 1096.066252053899 296.3613607829972 1094.748569927219 296.6546115974188
82 0.01 0.8200000000000001 20 1099.559131764459 1099.565282701549 1099.692650639559 1099.782197536766 1099.847696318463 1099.897621778787 1096.065172389629 296.3631207447378 1094.74629248386 296.6579479771942
83 0.01 0.8300000000000001 20 1099.56683143933 1099.572827953046 1099.700013280968 1099.78945932559 1099.853399452491 1099.900014720937 1096.067335682282 296.3650699530631 1094.75373631301 296.6603719213931
84 0.01 0.84 20 1099.560564281543 1099.56692152405 1099.694470648026 1099.784601479157 1099.850207963446 1099.898923465578 1096.065581090992 296.3673877050974 1094.745888245824 296.6621119421039
85 0.01 0.85 20 1099.559502456544 1099.565773330339 1099.693423457493 1099.783216919544 1099.848267924385 1099.896999267927 1096.06505788224 296.3701075634602 1094.744251018783 296.6632253277953
86 0.01 0.86 20 1099.559548827924 1099.565886514964 1099.693194066254 1099.783216485903 1099.848614006161 1099.897879940294 1096.065663483565 296.3733377724595 1094.747721972057 296.6637602573137
87 0.01 0.87 20 1099.562394998421 1099.568693524952 1099.696231396935 1099.78626126893 1099.851094310017 1099.898972973355 1096.065564734512 296.3778436130379 1094.748070364552 296.6638416715775
88 0.01 0.88 20 1099.559517492093 1099.565644846224 1099.693005809444 1099.782452588777 1099.847694830715 1099.897170861211 1096.064916486549 296.382600538145 1094.746833097299 296.6635392996475
89 0.01 0.89 20 1099.559222194038 1099.565855402957 1099.693366204165 1099.783764642211 1099.849312358449 1099.898240667406 1096.066021656896 296.3856665054838 1094.746593719706 296.6628836108704
90 0.01 0.9 20 1099.559700717044 1099.566378862464 1099.693973955555 1099.784364507713 1099.850486006724 1099.899815482999 1096.066158357863 296.3877942821417 1094.74612357025 296.6619137725406
91 0.01 0.91 20 1099.559788896819 1099.565989024801 1099.693363929075 1099.7828962232 1099.84833372782 1099.897966754284 1096.065554068812 296.3895304113918 1094.74668280883 296.6606536771982
92 0.01 0.92 20 1099.564571756029 1099.57067048464 1099.697878836577 1099.787321772887 1099.851729910439 1099.897963304778 1096.06724156072 296.3910858230021 1094.75045792565 296.6589970944995
93 0.01 0.93 20 1099.563864013205 1099.57005306711 1099.697325969924 1099.786741790756 1099.851622430752 1099.898856598388 1096.066558512635 296.3925140817425 1094.750954253486 296.6569367032102
94 0.01 0.9400000000000001 20 1099.559097766566 1099.56532557615 1099.692689787265 1099.782271545286 1099.847730682049 1099.897673720951 1096.065034889313 296.3938066887496 1094.746492936098 296.6545125132604
95 0.01 0.9500000000000001 20 1099.559692606472 1099.56603540682 1099.693318217611 1099.78332002695 1099.848679993535 1099.897993358376 1096.065724873412 296.3955704299501 1094.747763046154 296.6518217631692
96 0.01 0.96 20 1099.562577692941 1099.568927847449 1099.696197475689 1099.786010109973 1099.851395855091 1099.900418762651 1096.066527914566 296.3980231492251 1094.751893540066 296.6489264397803
97 0.01 0.97 20 1099.561967445709 1099.568006696705 1099.695466841297 1099.784839370645 1099.849650419324 1099.89787324495 1096.065686204767 296.4005114527804 1094.746498714911 296.6458666277306
98 0.01 0.98 20 1099.563872152081 1099.57007405069 1099.697442883142 1099.78728000786 1099.851498786463 1099.898370814513 1096.066545724044 296.403025467968 1094.751196196166 296.6426900636287
99 0.01 0.99 20 1099.563200551053 1099.569494293843 1099.696791797915 1099.786337679045 1099.851243303035 1099.89861842953 1096.065908794968 296.4054623968769 1094.750298969166 296.6394144092774
100 0.01 1 20 1099.559799672526 1099.566131652953 1099.693781790205 1099.783651907146 1099.848843973025 1099.897601611123 1096.065378433699 296.4076836981407 1094.744609039215 296.6360787967374
