# Supplementary material for: Thermocouple Sensor Response in Hot Airstream
Source: Sensors (Basel). 2025 Jul 26;25(15):4634. doi: 10.3390/s25154634 (PMC12349096; doi:10.3390/s25154634)
Supplement: Supplementary file 1 [file sensors-25-04634-s001.zip › report-file-rt_44.out]

"report-file-rt"
"Time Step" "delta-time etc.."
("TimeStep" "delta-time" "flow-time" "iters-per-timestep" "t_1" "t_sk" "t0" "t1" "t2" "t3" "ty_1" "ty_10" "ty1" "ty10")
0 0.01 0 0 292.8226960040912 292.82380807403 292.8217133189897 292.8224494053255 292.8339995112747 292.8391894331728 292.7819005400301 293.0565546539721 292.8728697345709 293.0596915856823
1 0.01 0.01 20 1079.108488819842 1081.05332337959 1081.165522959847 1083.408976278148 1087.046237525797 1089.768642262957 1076.537345893627 412.9382167918437 1077.408720988895 416.290967736164
2 0.01 0.02 20 1100.305794287027 1101.518163915365 1101.427446032113 1102.172134464692 1100.698942734421 1100.026091618835 1102.194572561816 364.6724551301384 1102.428579832211 361.4531182225419
3 0.01 0.03 20 1101.558948356376 1101.188277409644 1101.322831940151 1100.112771018981 1099.937190371765 1099.942238773161 1099.849940487748 308.6435169585561 1100.061961584512 321.561919209737
4 0.01 0.04 20 1100.89932443781 1100.090453721373 1100.091548474644 1100.003399355228 1099.965709449724 1099.941158585241 1099.891614149315 296.025045071091 1100.04670134093 302.332474670296
5 0.01 0.05 20 1100.031288931702 1099.970455876705 1099.972145656906 1099.929002832367 1099.91251368633 1099.913667672138 1099.781151147558 297.9866208737026 1099.956047883341 301.3020473102919
6 0.01 0.06 20 1099.958444429062 1099.918286789492 1099.921164283043 1099.90817008694 1099.911263854822 1099.91240494205 1099.759728163418 296.529259292295 1099.929576907326 299.6560095625574
7 0.01 0.07000000000000001 20 1099.915212720406 1099.904931714968 1099.906569889409 1099.903973516327 1099.907751415418 1099.910381611203 1099.755251796083 295.2819352275547 1099.918357234316 298.3713324588786
8 0.01 0.08 20 1099.907993964662 1099.902266944623 1099.903991446064 1099.903728964294 1099.907321802227 1099.912308217994 1099.758451787674 294.6413392020457 1099.91681866588 297.477053695558
9 0.01 0.09 20 1099.910635891898 1099.906066219452 1099.907999719902 1099.905609363388 1099.908060379838 1099.913353384382 1099.761396805985 294.2443476086656 1099.918395410013 296.7298611858232
10 0.01 0.1 20 1099.905775060181 1099.90232030173 1099.904056275881 1099.903608260408 1099.908395182807 1099.911962199541 1099.761282830397 294.0255846440836 1099.916310840489 296.1289288472897
11 0.01 0.11 20 1099.901029503432 1099.898247530003 1099.900005609925 1099.900483698818 1099.905094607231 1099.910060972451 1099.753210101775 293.9304815929569 1099.914164762006 295.6499026711671
12 0.01 0.12 20 1099.900423764948 1099.897561177398 1099.899423218521 1099.899611335749 1099.904628123162 1099.908169534063 1099.750608805425 293.9240313412764 1099.914537955998 295.2778912376976
13 0.01 0.13 20 1099.905649435479 1099.902629888479 1099.904388743256 1099.903893651377 1099.908648545222 1099.912094925749 1099.761971034718 293.9728538525081 1099.916178604664 294.9959493383716
14 0.01 0.14 20 1099.905728306191 1099.902529084984 1099.904430437277 1099.90448135732 1099.907620443822 1099.913629049288 1099.760742091818 294.0627754062556 1099.91501327893 294.7874392563756
15 0.01 0.15 20 1099.903726954937 1099.900453311064 1099.901993203881 1099.901598712352 1099.905723945913 1099.910073312315 1099.763785085613 294.1869424059341 1099.91469944898 294.6429642804707
16 0.01 0.16 20 1099.9047652052 1099.900565006248 1099.902419061446 1099.902254418634 1099.908131325263 1099.912106905594 1099.758015326535 294.3351348797821 1099.915200672353 294.556019082495
17 0.01 0.17 20 1099.895919733855 1099.892550757756 1099.894191724092 1099.895560092791 1099.903514669139 1099.907250721278 1099.74450398412 294.4908266403874 1099.912668961769 294.5216971703456
18 0.01 0.18 20 1099.901082793666 1099.896850235832 1099.898457114722 1099.898667710389 1099.904459037362 1099.908274042964 1099.754952961785 294.6411443496503 1099.913159183947 294.534526885209
19 0.01 0.19 20 1099.90583611934 1099.901711169615 1099.903411448943 1099.902276319354 1099.908587710088 1099.912443892371 1099.757110321894 294.7708831381082 1099.916561196857 294.575511082276
20 0.01 0.2 20 1099.898418957813 1099.89514334674 1099.896428214998 1099.896811151347 1099.904852060534 1099.909546940941 1099.749023509025 294.892271863962 1099.915395676948 294.6417426390013
21 0.01 0.21 20 1099.894348201995 1099.890936771135 1099.892036261041 1099.893567532827 1099.902790905727 1099.905690542988 1099.749178603244 294.990796910877 1099.915021732673 294.7490164060905
22 0.01 0.22 20 1099.898252713202 1099.888101387969 1099.889039713799 1099.88008990242 1099.887579938585 1099.892958750625 1099.738112391832 295.0425370994797 1099.921415401381 294.8901973293184
23 0.01 0.23 20 1099.890079103265 1099.887406956199 1099.88868693995 1099.891297544003 1099.901951856112 1099.904923077705 1099.738583683364 295.0659233897149 1099.91527197046 295.049579069338
24 0.01 0.24 20 1099.897985717043 1099.887671705489 1099.888289111531 1099.879239707858 1099.885872564173 1099.892122707436 1099.742234297462 295.0424255529564 1099.918100304003 295.1862426314861
25 0.01 0.25 20 1099.900097758609 1099.896386312133 1099.897864462024 1099.899119650896 1099.90762489631 1099.91168499395 1099.75116813061 294.9593767369898 1099.924403397648 295.2833923395625
26 0.01 0.26 20 1099.897171279669 1099.887635400238 1099.88826766052 1099.880039377344 1099.886513650887 1099.893081662009 1099.742384532336 294.8380489461395 1099.916110578968 295.3317371892705
27 0.01 0.27 20 1099.900915242976 1099.890600188096 1099.891485113914 1099.880895755696 1099.886428401182 1099.893224577839 1099.74151496907 294.7362310524518 1099.923356209216 295.3035402405093
28 0.01 0.28 20 1099.89290047153 1099.890086545304 1099.891395655221 1099.892738249006 1099.903488145535 1099.90482503315 1099.741985155051 294.6538617797503 1099.917973298535 295.195198425349
29 0.01 0.29 20 1099.896656252928 1099.887044004107 1099.887618950662 1099.877821169228 1099.884854169406 1099.891466213247 1099.738934551564 294.5897828835812 1099.921275007643 295.0655963983679
30 0.01 0.3 20 1099.89697462968 1099.893660396373 1099.894844722907 1099.895969535858 1099.904471235588 1099.90793028614 1099.752191136929 294.5420639631009 1099.919187068597 294.9808228595535
31 0.01 0.31 20 1099.904271377382 1099.893866778178 1099.894974494797 1099.884777746516 1099.890081014333 1099.896447978799 1099.744889038062 294.5046680655212 1099.922226119325 294.9102524154321
32 0.01 0.32 20 1099.894033068237 1099.890908442012 1099.891907948117 1099.8928844155 1099.902784206668 1099.90708921823 1099.747411810331 294.4810188933215 1099.922384772385 294.8291777727591
33 0.01 0.33 20 1099.895927146586 1099.892429304246 1099.893783945372 1099.893836953742 1099.902624887379 1099.905657864502 1099.745560766653 294.4712123056406 1099.916680765166 294.7440884475585
34 0.01 0.34 20 1099.896522845895 1099.886813474031 1099.887793417494 1099.878523027875 1099.88684347695 1099.891144039326 1099.733597560567 294.4731920486782 1099.920943813852 294.673573947609
35 0.01 0.35 20 1099.895732792928 1099.886377996486 1099.886924901867 1099.878362815867 1099.885134544535 1099.89259644202 1099.740929345268 294.4849727905943 1099.922921778998 294.6225309262435
36 0.01 0.36 20 1099.901657866224 1099.891163941486 1099.892266725206 1099.882868427841 1099.887599362935 1099.895348934757 1099.742239648437 294.5038440311495 1099.92434875716 294.5931559505497
37 0.01 0.37 20 1099.901689632362 1099.891368884419 1099.89223788561 1099.881756780996 1099.888080648769 1099.894098370148 1099.747401114361 294.528167485391 1099.925681138043 294.5761815710232
38 0.01 0.38 20 1099.898036664207 1099.888168319362 1099.889037388269 1099.879160658594 1099.885101002917 1099.893503269727 1099.738683935722 294.5556082765589 1099.923644314147 294.5718939907383
39 0.01 0.39 20 1099.893015392099 1099.883102431471 1099.883900119867 1099.875587501832 1099.883728245193 1099.889129889139 1099.733742852764 294.584835276057 1099.921896093967 294.5823246660782
40 0.01 0.4 20 1099.897197081905 1099.887241310151 1099.888115402028 1099.879313754699 1099.886792382954 1099.892461810024 1099.740720018418 294.6143995832326 1099.923311981024 294.6067189449488
41 0.01 0.41 20 1099.898371070221 1099.888489348321 1099.889203204393 1099.879433054075 1099.885436692464 1099.893638892493 1099.741273958567 294.6439839042434 1099.923712397788 294.6427411807599
42 0.01 0.42 20 1099.901241457389 1099.890400303876 1099.891339364665 1099.882192086983 1099.887334064873 1099.894838107713 1099.744101883455 294.6735987758315 1099.923224241046 294.6853805684588
43 0.01 0.43 20 1099.898709943132 1099.888460336924 1099.889335118675 1099.880302655033 1099.8872891731 1099.893206365143 1099.742080500288 294.7030534457485 1099.923780247578 294.7327137569819
44 0.01 0.44 20 1099.893840942451 1099.884164548798 1099.884906131364 1099.876619820678 1099.883801681668 1099.891613013512 1099.734416807302 294.7315917510241 1099.921746995103 294.7816814555378
45 0.01 0.45 20 1099.893854961319 1099.884011948319 1099.88491515701 1099.876581726583 1099.884428570693 1099.890359393849 1099.732259283938 294.7584094884244 1099.922168881688 294.8291071768963
46 0.01 0.46 20 1099.898598691018 1099.888353483356 1099.88916601086 1099.880357381048 1099.88737531399 1099.893429310489 1099.743830427723 294.7829012401111 1099.923410867423 294.8742569026861
47 0.01 0.47 20 1099.899170828144 1099.88887429565 1099.889876306173 1099.88152086122 1099.886923670159 1099.895536324298 1099.739299139054 294.8047596665132 1099.92269059954 294.9177848710917
48 0.01 0.48 20 1099.896967150943 1099.886778837685 1099.887382270113 1099.87900103294 1099.885682387553 1099.892803363122 1099.743483999561 294.8239848504669 1099.922749840918 294.9590519503998
49 0.01 0.49 20 1099.898216280712 1099.887792311345 1099.888653295366 1099.87979139406 1099.885816037756 1099.893206983061 1099.740093493427 294.8407987085976 1099.922387404743 294.9976993085957
50 0.01 0.5 20 1099.894646998461 1099.884658556321 1099.885525521149 1099.87702202876 1099.885452774743 1099.890292569156 1099.735026569617 294.8555019302414 1099.923035634675 295.0341340086201
51 0.01 0.51 20 1099.894197895595 1099.884493471592 1099.885154629223 1099.87709713943 1099.884566051623 1099.891619295187 1099.737424147099 294.8684606560781 1099.921924737875 295.0686584799001
52 0.01 0.52 20 1099.898880740968 1099.8883963007 1099.889187145653 1099.880424424033 1099.886461555542 1099.89379599742 1099.742921122544 294.8800248012017 1099.923002938816 295.1014376110764
53 0.01 0.53 20 1099.90191876679 1099.891381859194 1099.892320729 1099.883162859551 1099.888854336052 1099.89610965816 1099.743550652076 294.89052897546 1099.925064164845 295.1313029975448
54 0.01 0.54 20 1099.895579563953 1099.885617757502 1099.886229352774 1099.877876338046 1099.88491858631 1099.892044959747 1099.738908743929 294.9004185199984 1099.922882666119 295.1575523325956
55 0.01 0.55 20 1099.896904053996 1099.88661634433 1099.887463263663 1099.878488793115 1099.885348867301 1099.891846352144 1099.737849046908 294.9099104023093 1099.92262233327 295.1802889709914
56 0.01 0.5600000000000001 20 1099.895452632092 1099.885553285397 1099.886481951621 1099.878007037976 1099.886034052773 1099.891496602627 1099.733113601002 294.919357960814 1099.923516804598 295.2002100548552
57 0.01 0.5700000000000001 20 1099.896896295392 1099.88705642807 1099.88759101559 1099.877894790262 1099.884554613294 1099.892072419432 1099.740826108248 294.9289029414356 1099.92309373273 295.2178404663001
58 0.01 0.58 20 1099.903645180326 1099.89271950596 1099.89377414688 1099.882911471263 1099.88795722338 1099.89511412127 1099.742444367175 294.9381000831834 1099.92102605984 295.2353384883712
59 0.01 0.59 20 1099.898010913319 1099.894448780034 1099.895607121385 1099.895630161513 1099.905319951319 1099.907590500465 1099.752413541473 294.9476686968484 1099.91441159602 295.2517268781594
60 0.01 0.6 20 1099.896247858077 1099.892887834089 1099.894205134917 1099.895422723294 1099.904500111095 1099.907686534248 1099.747173722339 294.9571682528 1099.913131032333 295.2654083213582
61 0.01 0.61 20 1099.888951746606 1099.886202678218 1099.887259367682 1099.889485233562 1099.900653074266 1099.903123699945 1099.737852718509 294.9666066527888 1099.911436254967 295.2761689583782
62 0.01 0.62 20 1099.894560268579 1099.891087371831 1099.892228822819 1099.89330625433 1099.903092298247 1099.904823854645 1099.74792732908 294.975743031981 1099.912330970145 295.2856801368137
63 0.01 0.63 20 1099.898452265651 1099.894818140118 1099.896143622719 1099.897049444672 1099.906181074731 1099.908538339634 1099.751631353727 294.9843287402132 1099.914035755572 295.2949936160767
64 0.01 0.64 20 1099.896886235907 1099.893392695255 1099.894707332396 1099.896143688591 1099.904374961823 1099.908888847803 1099.748179889784 294.9923672751353 1099.912844890223 295.3034412368314
65 0.01 0.65 20 1099.896228410434 1099.892523559139 1099.893555348213 1099.893530233723 1099.902963464671 1099.905304936925 1099.749302870242 294.9998388491367 1099.913495377787 295.3110532168337
66 0.01 0.66 20 1099.896670490307 1099.893180616505 1099.894495325153 1099.894491198986 1099.904499637029 1099.906399103153 1099.745395901504 295.0068123851639 1099.914445270022 295.3176795712047
67 0.01 0.67 20 1099.889525514274 1099.88698203754 1099.887986609318 1099.889462309567 1099.9007637891 1099.903690615554 1099.736965497117 295.0132549041539 1099.912803004982 295.3233728423727
68 0.01 0.68 20 1099.896123610349 1099.892510101244 1099.893421232583 1099.893370768953 1099.902511661529 1099.905132638024 1099.749838789306 295.0192516926592 1099.913070166605 295.3281464557666
69 0.01 0.6900000000000001 20 1099.901292387529 1099.897507027942 1099.899006701807 1099.898613073678 1099.906760235286 1099.909927396226 1099.74967793518 295.0248085226086 1099.915658150459 295.3321114454485
70 0.01 0.7000000000000001 20 1099.896809507207 1099.893502363321 1099.894513184013 1099.894812528574 1099.90433757854 1099.907354254236 1099.750787826329 295.0298882872838 1099.914547511565 295.3354870367599
71 0.01 0.71 20 1099.895169585576 1099.89199222911 1099.893144226526 1099.893697685999 1099.902800243383 1099.906640165932 1099.745306285653 295.0345073974558 1099.912845463371 295.3383050074141
72 0.01 0.72 20 1099.892747491231 1099.88924985382 1099.890366953725 1099.890721945672 1099.901315442849 1099.902587123915 1099.740857943667 295.0387108232308 1099.912930198871 295.3408925562449
73 0.01 0.73 20 1099.896698466204 1099.893279642591 1099.89444833864 1099.894426847404 1099.904681134668 1099.906043883574 1099.748647824759 295.0424733608011 1099.914408627609 295.3431656638398
74 0.01 0.74 20 1099.895545823509 1099.89235897188 1099.893366699232 1099.894057412042 1099.903244019188 1099.907060145002 1099.747744110352 295.0457515108185 1099.913466381644 295.344990028799
75 0.01 0.75 20 1099.899490868483 1099.895532611302 1099.896807731365 1099.896515729977 1099.904103461849 1099.907874737476 1099.750648352664 295.0486290250215 1099.914005983714 295.3463448766395
76 0.01 0.76 20 1099.897560153446 1099.894045588924 1099.895174919658 1099.895012679969 1099.905023358661 1099.9068833024 1099.750032854674 295.0511576739588 1099.91517427439 295.3472932081773
77 0.01 0.77 20 1099.893398127025 1099.890349838692 1099.891454564175 1099.89206759015 1099.901943106998 1099.904881910759 1099.741937927974 295.0532464203026 1099.912839964904 295.3479676996027
78 0.01 0.78 20 1099.890821449706 1099.887633735074 1099.888777417466 1099.890537202843 1099.901133493146 1099.902884347446 1099.739862128716 295.0549551634972 1099.911513972472 295.3486118170637
79 0.01 0.79 20 1099.897775692575 1099.894336036463 1099.89539683635 1099.895295094323 1099.905149730987 1099.907075504889 1099.750776861155 295.0563351293918 1099.914828806734 295.348998047214
80 0.01 0.8 20 1099.897798338486 1099.894322580867 1099.895637144207 1099.896139561155 1099.904353803576 1099.908836590806 1099.746543986797 295.0573572284886 1099.913621961309 295.3490945870095
81 0.01 0.8100000000000001 20 1099.896912981263 1099.89318538148 1099.894189960976 1099.894119590741 1099.903101537143 1099.905723190467 1099.751946350893 295.0580588987111 1099.91362483125 295.3489425143113
82 0.01 0.8200000000000001 20 1099.898576857787 1099.895049759657 1099.896383017316 1099.896129280037 1099.905322918856 1099.908146827449 1099.748348937143 295.0585339511751 1099.914985424188 295.3484298081306
83 0.01 0.8300000000000001 20 1099.890200002165 1099.887430673478 1099.888420527669 1099.889552571102 1099.900793442996 1099.903183916321 1099.738168771248 295.0587337885935 1099.912602045467 295.3479323134488
84 0.01 0.84 20 1099.894513437246 1099.890992941563 1099.891997503255 1099.892128992345 1099.901877133961 1099.904012285034 1099.746750088548 295.058748218737 1099.912882755999 295.3475221346933
85 0.01 0.85 20 1099.898898836083 1099.895401262531 1099.896638215471 1099.896627101932 1099.905986799964 1099.908527806693 1099.750756874547 295.0585236355735 1099.915397152316 295.3470646294191
86 0.01 0.86 20 1099.897999411349 1099.894547425905 1099.895770849471 1099.896161638247 1099.904456464486 1099.909044020226 1099.748392278595 295.0582085971528 1099.914118260315 295.3464261776791
87 0.01 0.87 20 1099.895308932358 1099.89175422314 1099.892741020999 1099.892964331305 1099.902439879515 1099.905087163856 1099.74871879867 295.0577793123269 1099.913165405169 295.3456763106791
88 0.01 0.88 20 1099.896480492108 1099.893031825256 1099.894310274786 1099.894258880352 1099.904292433817 1099.906213239412 1099.745088286233 295.0572316276969 1099.914636095718 295.3448892963088
89 0.01 0.89 20 1099.890258618326 1099.887588732932 1099.888614907277 1099.88992535344 1099.901159566315 1099.90371429653 1099.737755295462 295.0566080724151 1099.912747099112 295.3443282502051
90 0.01 0.9 20 1099.896863429345 1099.893110338588 1099.894060962808 1099.893779537415 1099.902875587966 1099.90527090779 1099.750608483327 295.0559609050223 1099.913451028849 295.3439100826664
91 0.01 0.91 20 1099.901542469954 1099.897675484595 1099.899225484998 1099.89876206235 1099.906845382335 1099.909872292779 1099.750406288488 295.0552849577992 1099.915455005121 295.3434125105173
92 0.01 0.92 20 1099.894983496952 1099.89182911264 1099.892773844828 1099.893442305324 1099.903031137494 1099.906499967659 1099.74935143593 295.0545772607784 1099.913578976614 295.3427107140428
93 0.01 0.93 20 1099.897293978866 1099.893499740511 1099.894757025366 1099.894639719452 1099.903253335573 1099.906409660657 1099.747984627045 295.0539280575995 1099.913353994333 295.3421656244366
94 0.01 0.9400000000000001 20 1099.893696012999 1099.890474817304 1099.891721008411 1099.892132087658 1099.903366259178 1099.904220470736 1099.741780876182 295.0532668427057 1099.914211952131 295.3418097113878
95 0.01 0.9500000000000001 20 1099.892427359118 1099.889523255944 1099.890473373828 1099.891339026698 1099.901699163627 1099.904891876981 1099.744094968519 295.0525791241333 1099.912619869358 295.341658400936
96 0.01 0.96 20 1099.898578688577 1099.894681484824 1099.89583810617 1099.895521781981 1099.903989916575 1099.906892929016 1099.751119689247 295.0519204480318 1099.914025133284 295.3414658935561
97 0.01 0.97 20 1099.901758575285 1099.897851135787 1099.899305998682 1099.898657565275 1099.906771632414 1099.909606899402 1099.752580486907 295.0513155413108 1099.915704225283 295.3412279927055
98 0.01 0.98 20 1099.893721111658 1099.890650508136 1099.891588927424 1099.892290277789 1099.902358555661 1099.905753004814 1099.746192500231 295.0507345122309 1099.913363761495 295.3409363588776
99 0.01 0.99 20 1099.895573457368 1099.891857529474 1099.893080617695 1099.893037934727 1099.902360871927 1099.904740773836 1099.744575271482 295.050165037695 1099.912962572656 295.34063279513
100 0.01 1 20 1099.893969984718 1099.89080840036 1099.892054859837 1099.892566758104 1099.903789291008 1099.904717889618 1099.741613698872 295.0496457245812 1099.914363998117 295.3405460561778
