# Supplementary material for: Thermocouple Sensor Response in Hot Airstream
Source: Sensors (Basel). 2025 Jul 26;25(15):4634. doi: 10.3390/s25154634 (PMC12349096; doi:10.3390/s25154634)
Supplement: Supplementary file 1 [file sensors-25-04634-s001.zip › report-file-rt_45.out]

"report-file-rt"
"Time Step" "delta-time etc.."
("TimeStep" "delta-time" "flow-time" "iters-per-timestep" "t_1" "t_sk" "t0" "t1" "t2" "t3" "ty_1" "ty_10" "ty1" "ty10")
0 0.01 0 0 292.1738239818133 292.1869970464538 292.1783681559945 292.1911548995338 292.2220126011563 292.2838319640915 292.0874794938624 293.9682783733309 292.3718694084251 293.6842213099204
1 0.01 0.01 20 1087.253647877974 1088.700518431937 1088.724652106657 1091.581036187104 1098.031932861173 1101.18114751654 1085.634875305153 431.3946404177052 1085.627390404669 394.5308404882429
2 0.01 0.02 20 1102.048135019441 1105.702863105857 1105.484080925105 1106.147575791641 1101.560410193228 1099.649873583306 1107.077969642986 366.4452342627072 1107.026887992025 361.1002810151131
3 0.01 0.03 20 1105.107508828908 1102.162045689849 1102.547911972409 1099.873500427975 1099.716719920475 1099.736149577183 1099.419763835455 301.6234534427505 1099.51304604398 314.8882234680954
4 0.01 0.04 20 1100.899870845117 1099.962112890696 1099.951392246251 1099.890962437524 1099.770330328923 1099.702686719151 1099.852998575794 293.9668486069396 1100.130972813364 300.6869309819036
5 0.01 0.05 20 1099.860942389184 1099.770131082945 1099.775541726675 1099.671053782981 1099.654115906299 1099.640785409881 1099.495530355646 298.8958214242254 1099.795293621073 298.026429187444
6 0.01 0.06 20 1099.754653813763 1099.685846619082 1099.687134754021 1099.656062043481 1099.662383271767 1099.65263567138 1099.500248285238 296.7470274637457 1099.78856691611 296.672655358564
7 0.01 0.07000000000000001 20 1099.676453000282 1099.658774328539 1099.658766736858 1099.636832718535 1099.644623101141 1099.636964838715 1099.474690430634 294.7405896395169 1099.767659613442 295.7171685162185
8 0.01 0.08 20 1099.679858591486 1099.661261386238 1099.661210601307 1099.643694582845 1099.649494385768 1099.642197811485 1099.479248033715 294.2812864421959 1099.769147701183 295.2259575964853
9 0.01 0.09 20 1099.670500227458 1099.655377065174 1099.655581042665 1099.637916099876 1099.648164537047 1099.63859204792 1099.466617157282 294.2324259656156 1099.76997253425 294.8771747794534
10 0.01 0.1 20 1099.676190828168 1099.661036087565 1099.660762839799 1099.642042738652 1099.649794214314 1099.64155087997 1099.485976920532 294.2333017338443 1099.772346967685 294.6487381260291
11 0.01 0.11 20 1099.672469215454 1099.65743663633 1099.657389164839 1099.640131948964 1099.649124040626 1099.639618359216 1099.470543056033 294.147111498029 1099.772669706337 294.4963911637258
12 0.01 0.12 20 1099.67281887752 1099.658111335243 1099.658194059163 1099.641096781796 1099.649908265526 1099.640373615605 1099.472426459677 293.9963191442616 1099.771290282655 294.393385232658
13 0.01 0.13 20 1099.675128790282 1099.660165011122 1099.659951803097 1099.641999156323 1099.650561874889 1099.641798383433 1099.477259072532 293.8252183252055 1099.772474373423 294.3290027481404
14 0.01 0.14 20 1099.672495817041 1099.657854349325 1099.657670585329 1099.639958745226 1099.649432995107 1099.639725410714 1099.478906922447 293.6750903470129 1099.771842736479 294.2925596728614
15 0.01 0.15 20 1099.677694600201 1099.662439767991 1099.662552523061 1099.644191144374 1099.651311866053 1099.643166030059 1099.476234511064 293.5610227072054 1099.772926952564 294.2733682784602
16 0.01 0.16 20 1099.670964683358 1099.65645187107 1099.656294747016 1099.638658828801 1099.648661477461 1099.638431140282 1099.474749414908 293.4929186648474 1099.772286346834 294.2800586365894
17 0.01 0.17 20 1099.677756074802 1099.66241464946 1099.662118726003 1099.643987733695 1099.651554640777 1099.643818188279 1099.49434200922 293.4550123741078 1099.772031922046 294.3802187352046
18 0.01 0.18 20 1099.67157746513 1099.65669432879 1099.65690588806 1099.639527842213 1099.648913893084 1099.6389649471 1099.466467073303 293.4457963747574 1099.771886235169 294.5770788703597
19 0.01 0.19 20 1099.677229208815 1099.661889342959 1099.661757939144 1099.643422695754 1099.651295004676 1099.643216157067 1099.483004221172 293.4321860731872 1099.772411131102 294.7911577164883
20 0.01 0.2 20 1099.67089018972 1099.656226714427 1099.656029155203 1099.63853207335 1099.648898649658 1099.63865698774 1099.470636062266 293.4087196795865 1099.772423908418 294.945776689684
21 0.01 0.21 20 1099.678274354511 1099.663144417101 1099.66302952677 1099.642880186743 1099.650743218424 1099.641902551176 1099.492185680007 293.3861338003667 1099.773742890441 294.899843921341
22 0.01 0.22 20 1099.675662570601 1099.660499072725 1099.660811730779 1099.641332851007 1099.64968871123 1099.639856873438 1099.469449108664 293.3801057231017 1099.774065043737 294.5924872567753
23 0.01 0.23 20 1099.677562408942 1099.662370026764 1099.662666639469 1099.64277256935 1099.65041374618 1099.641121348086 1099.476054895705 293.3631972491687 1099.773781766591 294.2860385774944
24 0.01 0.24 20 1099.676864250153 1099.661708979243 1099.66165797593 1099.641771142475 1099.650346134231 1099.640954285946 1099.478929867786 293.3547434528622 1099.774482846241 293.9956024603508
25 0.01 0.25 20 1099.675042798755 1099.660158009018 1099.660048146298 1099.640430716128 1099.649473177293 1099.639301183601 1099.489574593733 293.3529262842372 1099.773638950107 293.7758682553636
26 0.01 0.26 20 1099.680771159048 1099.665254203741 1099.665226703348 1099.64489385463 1099.651887153409 1099.643762429759 1099.489530201514 293.3515023672094 1099.774762803269 293.6419782459758
27 0.01 0.27 20 1099.674354248703 1099.659440716558 1099.659414777748 1099.639975008536 1099.649272070564 1099.639017029316 1099.483951036792 293.3537604625778 1099.77369852626 293.5676658929996
28 0.01 0.28 20 1099.681490788257 1099.665887449698 1099.665898206725 1099.645496511393 1099.652074331156 1099.643999890835 1099.489012138411 293.358045803277 1099.774474150624 293.5356009257829
29 0.01 0.29 20 1099.674430470669 1099.659416474027 1099.659693887668 1099.640457485277 1099.649504391203 1099.639231358369 1099.470785994555 293.3653773515411 1099.774143055648 293.5315941487496
30 0.01 0.3 20 1099.681351924655 1099.665870250631 1099.66572627627 1099.645160343852 1099.651985592173 1099.643974127508 1099.498368298619 293.3686014338633 1099.774399838433 293.5409527205588
31 0.01 0.31 20 1099.673825078043 1099.658902276337 1099.659068297758 1099.639970880155 1099.649360019099 1099.638920107485 1099.471407750422 293.3723202735174 1099.774079685424 293.553624655991
32 0.01 0.32 20 1099.678671521077 1099.663510005081 1099.663442762805 1099.643363645288 1099.650992066683 1099.642415580825 1099.492275002587 293.3734111956811 1099.774050962016 293.5656401757005
33 0.01 0.33 20 1099.674925725709 1099.659897258309 1099.65984732769 1099.640364324458 1099.64963763076 1099.639709185895 1099.473366138902 293.3727630473258 1099.774474283073 293.5755386723816
34 0.01 0.34 20 1099.677345534134 1099.662306366264 1099.662349941616 1099.642716955028 1099.650816436011 1099.641879535173 1099.48327327208 293.3733368800907 1099.774145288433 293.5827456108987
35 0.01 0.35 20 1099.678408007222 1099.66305653816 1099.66295299866 1099.642972046492 1099.650934733194 1099.641993033702 1099.48150378722 293.3726021689525 1099.774593821505 293.5862678828834
36 0.01 0.36 20 1099.675551327595 1099.660659460004 1099.660554331774 1099.641044206525 1099.649793629766 1099.639911925824 1099.489997740839 293.3705727871404 1099.773557508856 293.5866941261977
37 0.01 0.37 20 1099.680666398528 1099.66505174078 1099.665154953 1099.644936096186 1099.651830675655 1099.64344728184 1099.483992514677 293.3690434909245 1099.774718396037 293.5843474243216
38 0.01 0.38 20 1099.674068732804 1099.659246566503 1099.659393333325 1099.640345132636 1099.649404581614 1099.639330143901 1099.477036045992 293.3676587306867 1099.773720954033 293.5794131188864
39 0.01 0.39 20 1099.681565954459 1099.666015691896 1099.665959229623 1099.645665899955 1099.652211964764 1099.644290897486 1099.494060652433 293.3658962856009 1099.774610368545 293.5741703861339
40 0.01 0.4 20 1099.673626434562 1099.658837050257 1099.658792837034 1099.639644967116 1099.649151042177 1099.63908198743 1099.47464873794 293.3657549453187 1099.773882110932 293.5696123654677
41 0.01 0.41 20 1099.681504563091 1099.665726648475 1099.666026779526 1099.645507658367 1099.651919868313 1099.643496702671 1099.482950087606 293.363801072175 1099.774552880895 293.5658339045656
42 0.01 0.42 20 1099.673546730952 1099.658752975552 1099.658644232038 1099.639534058274 1099.64914870104 1099.638773671268 1099.482325798727 293.365454755373 1099.773862145034 293.5627271540897
43 0.01 0.43 20 1099.678602264425 1099.663375852777 1099.663216599894 1099.643074141913 1099.650877535535 1099.642126950243 1099.490594066046 293.3656612865556 1099.774062720224 293.5600039716147
44 0.01 0.44 20 1099.675299685343 1099.660289302088 1099.66020395174 1099.640709208211 1099.649757952943 1099.640187189497 1099.47681768815 293.3665385829612 1099.77430302151 293.5575040641646
45 0.01 0.45 20 1099.676545831837 1099.661334940006 1099.661582240113 1099.641984098273 1099.65016942694 1099.640367203066 1099.475367881247 293.3672336106827 1099.773816591131 293.5555826304534
46 0.01 0.46 20 1099.676552784099 1099.661404849248 1099.661376976698 1099.641819660908 1099.650249531548 1099.640815337151 1099.484584138346 293.3671390628235 1099.774397719229 293.5541346780382
47 0.01 0.47 20 1099.675733041784 1099.660639088036 1099.660895049884 1099.641504565426 1099.649873277107 1099.64017312882 1099.475018084674 293.3685630067291 1099.773864299329 293.5528862350855
48 0.01 0.48 20 1099.679977312234 1099.664486157787 1099.664568626779 1099.644501137956 1099.651612312304 1099.643121513621 1099.483551360259 293.36923239733 1099.774816778576 293.5519647167851
49 0.01 0.49 20 1099.674225113747 1099.659424457515 1099.659271121278 1099.640031050918 1099.649199621664 1099.638803314558 1099.487920028602 293.3700279627639 1099.773709731173 293.5512494677033
50 0.01 0.5 20 1099.681723214259 1099.666018191896 1099.666214155097 1099.645871959818 1099.652193110462 1099.643989061736 1099.481976737027 293.3709947362009 1099.774730227977 293.5506672193525
51 0.01 0.51 20 1099.673769906542 1099.658895190359 1099.659114299933 1099.640126894324 1099.649321341552 1099.638809130594 1099.471857769141 293.3705293612941 1099.77396066958 293.5499464999571
52 0.01 0.52 20 1099.682166472065 1099.666607993437 1099.666618542857 1099.646156184805 1099.652483385562 1099.64455374133 1099.49330607736 293.3721756136817 1099.774730074053 293.5492052633476
53 0.01 0.53 20 1099.674089561248 1099.659157332955 1099.659373782282 1099.640382264736 1099.649401307857 1099.638950364569 1099.470471649865 293.3732350315747 1099.773894622397 293.5485567192274
54 0.01 0.54 20 1099.679541067775 1099.664120206767 1099.664314085314 1099.644298872795 1099.651429172478 1099.642512246637 1099.481777853065 293.3742911602599 1099.774208927151 293.5479002750062
55 0.01 0.55 20 1099.674517471572 1099.659546698162 1099.659660982713 1099.640531187417 1099.649665048934 1099.639426917098 1099.473065117513 293.3741559134532 1099.774256126526 293.5473003355403
56 0.01 0.5600000000000001 20 1099.678866551722 1099.663661225625 1099.663810583925 1099.644009498597 1099.65164028832 1099.642987848685 1099.482278484355 293.3755092009932 1099.774499106317 293.5466820792405
57 0.01 0.5700000000000001 20 1099.674654764227 1099.659734448223 1099.659517689 1099.640213769 1099.649501772285 1099.639535434871 1099.483886120956 293.3762183946596 1099.774148498093 293.5460747998659
58 0.01 0.58 20 1099.677823703507 1099.662585824703 1099.662835101773 1099.643162684003 1099.650768275214 1099.641527194358 1099.477545965329 293.3765762590937 1099.773937039701 293.5456090125938
59 0.01 0.59 20 1099.676895251085 1099.661694247333 1099.661533624953 1099.641809994091 1099.65041151983 1099.641032985052 1099.481652343449 293.3758079507584 1099.774621781639 293.545204618026
60 0.01 0.6 20 1099.674838066087 1099.659964909586 1099.659910026543 1099.640588777743 1099.649615309944 1099.63983251569 1099.485320249919 293.3766770683366 1099.773640746325 293.5448540464639
61 0.01 0.61 20 1099.680203471957 1099.664521056691 1099.664789871294 1099.644632047842 1099.651413203287 1099.642876282094 1099.477218802316 293.3766554552901 1099.774527362227 293.5444474239963
62 0.01 0.62 20 1099.673853584133 1099.659021501858 1099.658981135679 1099.639727067272 1099.649128955897 1099.638779937666 1099.477580170682 293.3762754818437 1099.773794709901 293.5440026570815
63 0.01 0.63 20 1099.682099637807 1099.666292001364 1099.666427883637 1099.645915417362 1099.652250929749 1099.644146124827 1099.486608978379 293.3761605785968 1099.774790574289 293.5436730765072
64 0.01 0.64 20 1099.674251819801 1099.659289638912 1099.65955835125 1099.64048641243 1099.649363512942 1099.639067832114 1099.471462516448 293.3755113885298 1099.773748066562 293.5434811087492
65 0.01 0.65 20 1099.681290668149 1099.665715393752 1099.665656737328 1099.6452198769 1099.652146428831 1099.643993451628 1099.489461199661 293.375922942137 1099.774702573618 293.5433582414133
66 0.01 0.66 20 1099.673297382849 1099.65843791377 1099.658674581432 1099.639882462976 1099.649231069679 1099.638525890193 1099.468712503248 293.3759670643578 1099.773876808584 293.5433589457477
67 0.01 0.67 20 1099.680380348832 1099.664765720961 1099.664630148292 1099.644278942995 1099.651401118065 1099.643321488601 1099.493842544488 293.376222789105 1099.774085204546 293.5433532809301
68 0.01 0.68 20 1099.674129932836 1099.659209312258 1099.65913485198 1099.63984656762 1099.649304285114 1099.639236774271 1099.474105445143 293.3752362089963 1099.774193251509 293.543401619009
69 0.01 0.6900000000000001 20 1099.677922631879 1099.662774898805 1099.662766045285 1099.643008643137 1099.6510129613 1099.642213490553 1099.486600988107 293.375571837737 1099.774251936138 293.5435578684362
70 0.01 0.7000000000000001 20 1099.677256879927 1099.661943762555 1099.662058363326 1099.642424755492 1099.650578418709 1099.641305684609 1099.477034478914 293.376056972221 1099.774604622923 293.5436910696703
71 0.01 0.71 20 1099.67537097538 1099.660272315335 1099.660305518849 1099.641053357948 1099.649796157405 1099.64027546473 1099.481419782637 293.3760490462054 1099.773605985963 293.5439041844185
72 0.01 0.72 20 1099.680327943056 1099.664718284626 1099.664948471336 1099.644856074518 1099.651649032809 1099.642879607273 1099.479265756986 293.3751349735635 1099.774653348799 293.5440622832182
73 0.01 0.73 20 1099.673637747875 1099.65879086078 1099.658694241246 1099.639479573937 1099.648864880343 1099.638424582007 1099.478506078192 293.3757644104326 1099.773686528855 293.5441517085944
74 0.01 0.74 20 1099.681807263223 1099.666154212017 1099.666109177244 1099.645684983021 1099.652128602084 1099.644211766807 1099.493566453683 293.3762783530144 1099.774648556214 293.54436212728
75 0.01 0.75 20 1099.673558548364 1099.658627487011 1099.658538331503 1099.639409220356 1099.64881155333 1099.638735746282 1099.483100413896 293.3763217099525 1099.773317216068 293.544524941358
76 0.01 0.76 20 1099.681351379038 1099.66560395398 1099.665918373489 1099.645527961421 1099.651930625209 1099.643721839842 1099.481613605747 293.3755710186735 1099.774495136511 293.5445894907024
77 0.01 0.77 20 1099.674389328463 1099.659372603292 1099.659567103101 1099.640404850825 1099.649556858908 1099.63946559663 1099.471774098234 293.3759944133379 1099.774147746013 293.5446039080639
78 0.01 0.78 20 1099.679832824415 1099.664350817194 1099.664394056988 1099.644204054193 1099.651427430403 1099.642905277498 1099.487038292837 293.3768416981107 1099.774371547261 293.5447322254792
79 0.01 0.79 20 1099.673671627441 1099.658616747464 1099.658654289902 1099.639588352917 1099.649078183188 1099.638965605833 1099.474813354612 293.3768836972361 1099.773738316146 293.5448236238493
80 0.01 0.8 20 1099.678884365945 1099.663658666737 1099.663561620862 1099.643399177389 1099.651243253417 1099.642750884848 1099.48664568898 293.3755068961494 1099.774303474942 293.5448584729762
81 0.01 0.8100000000000001 20 1099.674349618625 1099.65939313149 1099.659301627583 1099.639963933476 1099.649335684396 1099.639373543442 1099.476242643525 293.3766887804159 1099.774166641755 293.544926607714
82 0.01 0.8200000000000001 20 1099.677682836609 1099.662493022208 1099.662724741992 1099.642982427161 1099.650895990481 1099.641701830775 1099.477778651888 293.3769091731721 1099.774123287636 293.5449724854437
83 0.01 0.8300000000000001 20 1099.677603868759 1099.662049923837 1099.662142338868 1099.642358823559 1099.650441712009 1099.641220012018 1099.475914572776 293.3771726320188 1099.774272484263 293.5449433375472
84 0.01 0.84 20 1099.674954447528 1099.66008367824 1099.659913347403 1099.640500957996 1099.649466799217 1099.639541138168 1099.488393442454 293.3766436080373 1099.773667854319 293.5448203641494
85 0.01 0.85 20 1099.680064816196 1099.664568452876 1099.664464874122 1099.644195376109 1099.651433542582 1099.64309161121 1099.491373421263 293.3765369139625 1099.774464583302 293.54478194485
86 0.01 0.86 20 1099.674202188268 1099.659182147449 1099.659460218927 1099.64022292474 1099.649218069645 1099.638841898332 1099.471776921272 293.3771295942593 1099.773724602205 293.5446689554136
87 0.01 0.87 20 1099.681752158457 1099.665923803126 1099.665866790718 1099.645465268317 1099.651908373464 1099.644018015307 1099.493250426758 293.3774683263073 1099.774356041465 293.5446117863997
88 0.01 0.88 20 1099.673681399951 1099.658872863063 1099.658893720032 1099.639728312807 1099.649066776318 1099.638900000951 1099.480954085399 293.3771094721141 1099.77359321715 293.5444854292129
89 0.01 0.89 20 1099.681387676245 1099.665742800299 1099.665759764352 1099.64526805022 1099.65203791739 1099.643980702599 1099.486642263663 293.3771855352879 1099.774688504544 293.5444767801902
90 0.01 0.9 20 1099.673282295096 1099.658459987744 1099.658400139587 1099.639281840908 1099.64901400186 1099.638699619351 1099.474910450742 293.3764800243547 1099.773911235335 293.5444318197476
91 0.01 0.91 20 1099.679782012987 1099.664221162044 1099.664230543759 1099.644134240588 1099.651266578971 1099.642924253134 1099.490303505198 293.3770567957586 1099.774091079157 293.5444000499096
92 0.01 0.92 20 1099.673939073401 1099.658967877711 1099.659202322437 1099.640090175817 1099.649250881697 1099.638888374285 1099.470329947546 293.3770351924507 1099.774004210809 293.5444466386742
93 0.01 0.93 20 1099.679516819876 1099.663977537798 1099.664202186083 1099.644155697158 1099.651192040561 1099.642270472462 1099.481162635749 293.3770910387887 1099.774268535003 293.5443551929148
94 0.01 0.9400000000000001 20 1099.673842376227 1099.659064817837 1099.658809496363 1099.639639709403 1099.649261580771 1099.638761434373 1099.486944767522 293.3763969428357 1099.774023049617 293.5442491832627
95 0.01 0.9500000000000001 20 1099.679127668302 1099.663892233829 1099.663776211775 1099.643747446009 1099.651407458917 1099.642664703155 1099.492092355194 293.3768474637475 1099.77442837723 293.5442257653139
96 0.01 0.96 20 1099.674431550341 1099.659526205479 1099.659317388619 1099.640021659964 1099.649334487246 1099.639262458515 1099.485373439345 293.3770004866184 1099.774086658938 293.5441497166241
97 0.01 0.97 20 1099.678174709799 1099.663020125952 1099.662859040763 1099.642861825618 1099.650984454895 1099.641921878835 1099.490010051961 293.3771278939198 1099.774241051516 293.5440498977879
98 0.01 0.98 20 1099.676446643712 1099.661232785461 1099.661170516187 1099.641411495289 1099.650139352254 1099.640552554465 1099.476107592327 293.3760674928888 1099.774545581675 293.5439527377474
99 0.01 0.99 20 1099.675112262503 1099.659930162679 1099.660128793856 1099.640898764921 1099.649567098424 1099.639967775398 1099.475568737776 293.3764485980201 1099.773555338411 293.5440330553248
100 0.01 1 20 1099.679944947551 1099.664463740801 1099.664395030947 1099.644223318095 1099.65153865243 1099.643082817534 1099.487578299815 293.3768711237147 1099.774617691838 293.5440646650472
