# Supplementary material for: Thermocouple Sensor Response in Hot Airstream
Source: Sensors (Basel). 2025 Jul 26;25(15):4634. doi: 10.3390/s25154634 (PMC12349096; doi:10.3390/s25154634)
Supplement: Supplementary file 1 [file sensors-25-04634-s001.zip › report-file-rt_46.out]

"report-file-rt"
"Time Step" "delta-time etc.."
("TimeStep" "delta-time" "flow-time" "iters-per-timestep" "t_1" "t_sk" "t0" "t1" "t2" "t3" "ty_1" "ty_10" "ty1" "ty10")
0 0.01 0 0 292.8986145963752 292.8972192774459 292.899101612966 292.9002911908975 292.9026432614686 292.9066247824751 292.8425428223308 292.9988807272571 292.9069435537706 292.9955232030861
1 0.01 0.01 20 1073.863947222309 1075.53159323399 1076.352990267881 1079.656148732133 1083.441134360375 1089.007356255512 1073.823001212223 299.6250323360444 1080.190712103358 303.0916832076196
2 0.01 0.02 20 1100.5979528729 1101.082562392722 1101.067871570459 1102.525881928846 1101.601464715543 1099.540600349261 1100.277259492494 415.5648564011915 1099.304714794156 403.0227117450264
3 0.01 0.03 20 1101.310616721919 1101.595033242078 1101.765099081218 1100.021128257289 1099.945257018002 1100.012582001895 1098.994899195548 358.4811639794796 1098.22494141823 354.2369133494211
4 0.01 0.04 20 1101.089730398142 1100.044188431335 1100.072750457826 1100.024348064067 1100.00467201304 1099.96660050036 1098.277645880746 309.6411451741962 1097.835435751986 302.9452761380735
5 0.01 0.05 20 1100.02950038216 1099.980227031376 1100.024207096042 1099.986051279186 1099.957452978504 1099.937386534789 1098.261194270925 298.8134811347105 1097.838148537978 296.0254970736563
6 0.01 0.06 20 1099.975238996675 1099.911693519668 1099.956763525767 1099.939210198102 1099.931244196016 1099.928862447534 1098.167520522564 299.1168286731202 1097.737185705664 296.2627762270268
7 0.01 0.07000000000000001 20 1099.933847531557 1099.894431133215 1099.939155493343 1099.940555532078 1099.93718708438 1099.926508838645 1098.171330938876 297.4661694540628 1097.741912228928 295.2839523446422
8 0.01 0.08 20 1099.906522351769 1099.878602032134 1099.923164504835 1099.931782837975 1099.927873145162 1099.922162313393 1098.155423253537 296.3702112712134 1097.724574559329 294.678780813677
9 0.01 0.09 20 1099.903237868928 1099.875770870652 1099.919494279849 1099.927054821831 1099.923735891346 1099.921806434384 1098.154258327936 295.5203058190821 1097.728007113558 294.2044018430188
10 0.01 0.1 20 1099.910474688333 1099.885260268351 1099.928757872309 1099.937025928779 1099.933973947345 1099.921535994383 1098.156221184815 294.904783655087 1097.74843257905 293.9103224396604
11 0.01 0.11 20 1099.910162039775 1099.884621886718 1099.928507488369 1099.936067825943 1099.932199179129 1099.922745748719 1098.155221498342 294.4692619084205 1097.735571280919 293.7324523341048
12 0.01 0.12 20 1099.903028390879 1099.877413256377 1099.921208948311 1099.929705724887 1099.92615166821 1099.917538336746 1098.153740066413 294.1672895687678 1097.731508756799 293.6292711987955
13 0.01 0.13 20 1099.906867084763 1099.881398848653 1099.924970313621 1099.93342341628 1099.929529350445 1099.918972652065 1098.154085138436 293.9697583447157 1097.736405251733 293.577810575204
14 0.01 0.14 20 1099.911021628135 1099.885534729475 1099.929220301896 1099.93742193952 1099.93419330628 1099.924359087999 1098.153884022506 293.8514840064772 1097.738742278686 293.5636707387825
15 0.01 0.15 20 1099.903839666181 1099.877993475718 1099.921676664287 1099.929598138116 1099.925890252237 1099.91864051842 1098.153614965168 293.787615778395 1097.731609246413 293.5785149853166
16 0.01 0.16 20 1099.914906659825 1099.88985525271 1099.933273135298 1099.941354462627 1099.936452551383 1099.923187329867 1098.157494783183 293.7699899879075 1097.74626657984 293.6108606212269
17 0.01 0.17 20 1099.909646071333 1099.884062094417 1099.92755376759 1099.935376280207 1099.931334623779 1099.921916231725 1098.152535745792 293.7825738701502 1097.735054804507 293.6598567741115
18 0.01 0.18 20 1099.906928405775 1099.880882218534 1099.924552929892 1099.931657173163 1099.927483036345 1099.920518443386 1098.154973068846 293.8120911458502 1097.728602548511 293.7217386470368
19 0.01 0.19 20 1099.913989756179 1099.889130369572 1099.932179381808 1099.940136599253 1099.93556240972 1099.922936573884 1098.158744698053 293.8541314582577 1097.7459800202 293.7934893623906
20 0.01 0.2 20 1099.909658427726 1099.884625077477 1099.92831413799 1099.936812698842 1099.933709441233 1099.923787124352 1098.153468866393 293.9051207137867 1097.735479974246 293.8719274808547
21 0.01 0.21 20 1099.907785482733 1099.881858189998 1099.925419384241 1099.932614890725 1099.928039202871 1099.921163164448 1098.155994963024 293.9637058545256 1097.727703943787 293.9579937511825
22 0.01 0.22 20 1099.912219623702 1099.887832190658 1099.93170336507 1099.940895497882 1099.936504895178 1099.92343573367 1098.159948110941 294.0275458461936 1097.73892131289 294.0507817121999
23 0.01 0.23 20 1099.9075359739 1099.882711788347 1099.926769571435 1099.935765161696 1099.93326878518 1099.923337642786 1098.153363633695 294.0960806081359 1097.731999569821 294.1475908319569
24 0.01 0.24 20 1099.908343912233 1099.882432978137 1099.925930249859 1099.933071492473 1099.928551752344 1099.921504387121 1098.155264585495 294.1674829122867 1097.727693074338 294.2465950914394
25 0.01 0.25 20 1099.912200611266 1099.887879146293 1099.931673167669 1099.941001146124 1099.936413842126 1099.923204520414 1098.159465339504 294.2373529479137 1097.739755285287 294.3461346744896
26 0.01 0.26 20 1099.905608184687 1099.881082944808 1099.92540599106 1099.93520026196 1099.933182201266 1099.923360081596 1098.153594177424 294.3028625476289 1097.730022886781 294.4452673535841
27 0.01 0.27 20 1099.904224098814 1099.878422299704 1099.922325765298 1099.930305550117 1099.926961217949 1099.919437376708 1098.15401515509 294.359624313216 1097.729033904771 294.5409089681188
28 0.01 0.28 20 1099.913412044546 1099.889129479516 1099.932788807231 1099.94032686372 1099.935229290646 1099.921542449421 1098.159860131389 294.4059418276016 1097.741535903291 294.63198412451
29 0.01 0.29 20 1099.906264183339 1099.881972123268 1099.926480587234 1099.935339256356 1099.932940432516 1099.922783689786 1098.153997095116 294.4451698986033 1097.729812563182 294.717739705683
30 0.01 0.3 20 1099.90471403944 1099.879014790818 1099.922859697449 1099.929725274644 1099.925406170462 1099.918656907361 1098.153516704843 294.4659920997815 1097.729632382682 294.7969460776468
31 0.01 0.31 20 1099.914980014345 1099.890383125186 1099.933871120649 1099.941030611124 1099.935950562648 1099.922476118736 1098.159187217728 294.484986827604 1097.746620256056 294.8708320877856
32 0.01 0.32 20 1099.911406949789 1099.885964999073 1099.929750422412 1099.936454957645 1099.932894786674 1099.923706018777 1098.154059246634 294.4997666049931 1097.735637588288 294.9381850791602
33 0.01 0.33 20 1099.9070373426 1099.881229715924 1099.924930905011 1099.930972737161 1099.925978450733 1099.918712668492 1098.154740710832 294.5088947258782 1097.728479748464 294.9992100922331
34 0.01 0.34 20 1099.915272078082 1099.890519948105 1099.93366259084 1099.940259724243 1099.935437051522 1099.923438089515 1098.159603244484 294.5143268841719 1097.748062420488 295.0536581461292
35 0.01 0.35 20 1099.909012591832 1099.884201066881 1099.928224539746 1099.936065417162 1099.93323557852 1099.923201984352 1098.154673097078 294.5210341262807 1097.732780203524 295.1007184751652
36 0.01 0.36 20 1099.906143779152 1099.880367807919 1099.92388542211 1099.931183190608 1099.926986914028 1099.92047977079 1098.155191309361 294.5265157750138 1097.723275395232 295.1384771585065
37 0.01 0.37 20 1099.912236998279 1099.888141196635 1099.932044539511 1099.940079485338 1099.935561928578 1099.922396513236 1098.16067081262 294.53195515686 1097.732396850173 295.1705232795894
38 0.01 0.38 20 1099.908824654188 1099.883663448687 1099.927165918469 1099.935275951452 1099.931691041224 1099.922376255508 1098.153875657298 294.5384658161415 1097.727371216082 295.2028909604722
39 0.01 0.39 20 1099.903721911262 1099.878005141868 1099.921808930433 1099.929743124726 1099.926134028949 1099.919044542013 1098.155011164988 294.5437459701904 1097.721379784144 295.237589641686
40 0.01 0.4 20 1099.91140168562 1099.887004917351 1099.930354150815 1099.939332174245 1099.934609707284 1099.92162644954 1098.15942079216 294.5471109695911 1097.736065172137 295.2699870658183
41 0.01 0.41 20 1099.908822518029 1099.883736142403 1099.927509898596 1099.935902370352 1099.933094481125 1099.923685260764 1098.154988576523 294.5524016656692 1097.726568691166 295.2939090714686
42 0.01 0.42 20 1099.902468702521 1099.876932770986 1099.920574280045 1099.928423756217 1099.924771710998 1099.917351700276 1098.154421813166 294.5600670698474 1097.720985999236 295.3174192825151
43 0.01 0.43 20 1099.912467812724 1099.888043124934 1099.931616892388 1099.940580932807 1099.935889441568 1099.922877384347 1098.160046472211 294.5671723580938 1097.736914032786 295.3387003339877
44 0.01 0.44 20 1099.90822870129 1099.883137724753 1099.926950015689 1099.935316298952 1099.932234683743 1099.922378170381 1098.154722175233 294.5780576264657 1097.726262254229 295.3588203550332
45 0.01 0.45 20 1099.902485241033 1099.876939359441 1099.920757499288 1099.92871166486 1099.925470703073 1099.917845778341 1098.154519249514 294.5931578090035 1097.721163911132 295.3796134472137
46 0.01 0.46 20 1099.91182531218 1099.887378900701 1099.930725231711 1099.939440128906 1099.93454037486 1099.921167167749 1098.159027007187 294.6114244122318 1097.737830452122 295.3979064094353
47 0.01 0.47 20 1099.908324783247 1099.88315191547 1099.926720069542 1099.935051748946 1099.931324139929 1099.921873147668 1098.153957568129 294.6320844948797 1097.727350071714 295.414056426195
48 0.01 0.48 20 1099.902855099515 1099.87727029264 1099.921203511986 1099.929555342152 1099.925968846913 1099.918620980717 1098.154815527785 294.6544549727831 1097.721411569271 295.4289930335366
49 0.01 0.49 20 1099.912449308638 1099.887916374129 1099.93096292234 1099.939313358771 1099.935051037956 1099.923121033704 1098.158979692696 294.6780121849617 1097.740591853303 295.4430825598194
50 0.01 0.5 20 1099.907273827753 1099.882500047271 1099.926351278836 1099.935363530729 1099.932727016524 1099.922766376999 1098.154119117221 294.7023361250585 1097.726856602805 295.4565304430765
51 0.01 0.51 20 1099.902246510062 1099.876738431512 1099.920497848303 1099.928653409972 1099.925131545234 1099.917704063835 1098.154725459131 294.7270056805807 1097.721180005251 295.4694077101573
52 0.01 0.52 20 1099.913408249185 1099.888725440225 1099.931824912196 1099.940033531858 1099.93571302806 1099.923718203493 1098.159768341644 294.751679434249 1097.740993368966 295.4816059545274
53 0.01 0.53 20 1099.907248801882 1099.88245693045 1099.926343176858 1099.935321064054 1099.932782917867 1099.922543425258 1098.154182808363 294.7760743379856 1097.726808199134 295.4930971678058
54 0.01 0.54 20 1099.9034081808 1099.877906378336 1099.921765503165 1099.929849585967 1099.926862220629 1099.919390075382 1098.155040679322 294.7999601020878 1097.722103130629 295.5038741026564
55 0.01 0.55 20 1099.912546524162 1099.887859900384 1099.93093510011 1099.939095109766 1099.93508899592 1099.923081167718 1098.158667981693 294.8230129373576 1097.739615678437 295.5162216279714
56 0.01 0.5600000000000001 20 1099.908318407487 1099.883273206417 1099.926913322294 1099.93541013207 1099.932280226151 1099.922646833251 1098.154334069588 294.8450417671583 1097.728036415932 295.5301888060098
57 0.01 0.5700000000000001 20 1099.904073696198 1099.87839727949 1099.92230865743 1099.930471759008 1099.927072645025 1099.920125744763 1098.155219431052 294.8658842552973 1097.72279525619 295.5450962688557
58 0.01 0.58 20 1099.911788132221 1099.88742848033 1099.930961580106 1099.939980849104 1099.935587491536 1099.922557795962 1098.159648585406 294.8854294517091 1097.735545460655 295.5598779016215
59 0.01 0.59 20 1099.909218181532 1099.883948022816 1099.927674599189 1099.935775170821 1099.932738151427 1099.923354946447 1098.154493385831 294.9038044481804 1097.727046847964 295.5739163273898
60 0.01 0.6 20 1099.904063928539 1099.878343760858 1099.921982675226 1099.929586345767 1099.925785394011 1099.918164758448 1098.154711686811 294.9211562219133 1097.72241639424 295.5867276355308
61 0.01 0.61 20 1099.911249030582 1099.886941273611 1099.930525673049 1099.939690985149 1099.934974995996 1099.921630869736 1098.160048634596 294.9376634564462 1097.734018374468 295.5978281257358
62 0.01 0.62 20 1099.904503970233 1099.88017200329 1099.924531706899 1099.934506278625 1099.932771443035 1099.92325449632 1098.154549356324 294.9532589857122 1097.722550731606 295.607160281731
63 0.01 0.63 20 1099.903497542618 1099.877854762694 1099.921856016475 1099.930016111419 1099.926707997331 1099.91939024008 1098.155230753508 294.9678186947627 1097.72137326184 295.6151998231607
64 0.01 0.64 20 1099.910587777571 1099.886408157632 1099.929942182954 1099.938952409818 1099.934432182113 1099.921373604584 1098.160382102488 294.9812247466213 1097.732170971231 295.6216347333133
65 0.01 0.65 20 1099.905357154273 1099.880861091953 1099.925050353621 1099.934738418778 1099.932632563127 1099.922747649034 1098.15427505063 294.9933658864022 1097.723817051678 295.6262162882434
66 0.01 0.66 20 1099.904295084807 1099.87865475629 1099.922198106148 1099.929904117723 1099.925904907238 1099.918043465575 1098.154877051217 295.0042322792641 1097.7212480218 295.6289531027503
67 0.01 0.67 20 1099.910093658175 1099.885951660673 1099.929651562534 1099.93895519513 1099.934578934629 1099.921552858458 1098.16072365625 295.0139174226917 1097.730535096862 295.6305655455828
68 0.01 0.68 20 1099.906112968155 1099.881425071723 1099.925459396366 1099.934668888592 1099.932218311939 1099.922166879008 1098.154386613045 295.0225196245873 1097.724589180385 295.6312181281701
69 0.01 0.6900000000000001 20 1099.90591925984 1099.880113255444 1099.923542904181 1099.930785501781 1099.926300534047 1099.920322222501 1098.155241582385 295.0300952269209 1097.720513567057 295.6316967263868
70 0.01 0.7000000000000001 20 1099.913028499396 1099.888426998576 1099.931557082342 1099.939917555784 1099.935639245709 1099.923597740061 1098.159052774985 295.0366849993536 1097.740792483626 295.6330557278641
71 0.01 0.71 20 1099.907494496992 1099.882632435827 1099.926437095509 1099.935332418074 1099.932563854037 1099.922042523731 1098.154418041219 295.0423712635737 1097.727318353132 295.6355533147301
72 0.01 0.72 20 1099.902591758858 1099.877004557756 1099.920796235994 1099.928700121848 1099.925335513625 1099.917660879178 1098.155051829324 295.0469433657547 1097.721444332976 295.6386802370365
73 0.01 0.73 20 1099.912960963961 1099.888233617391 1099.931194614506 1099.939242778747 1099.934822599432 1099.922279947509 1098.158886629122 295.0505961578781 1097.741317612536 295.6417538380699
74 0.01 0.74 20 1099.907507071034 1099.882723004327 1099.926601738396 1099.935596971435 1099.932968399314 1099.922920567162 1098.154185634568 295.0536066604573 1097.727159909451 295.6442117393903
75 0.01 0.75 20 1099.903011292267 1099.877436970167 1099.921177049205 1099.929288352693 1099.92556400067 1099.918796206458 1098.154703245969 295.0560478213999 1097.722332216146 295.6465906633013
76 0.01 0.76 20 1099.912386424866 1099.887886388795 1099.931430725398 1099.940447547993 1099.935823438923 1099.922275368457 1098.159813043306 295.0579751809374 1097.736749282213 295.6486081557892
77 0.01 0.77 20 1099.908937402678 1099.883802115824 1099.927576397489 1099.93586526207 1099.932849612218 1099.923354123043 1098.154233653043 295.0594621751869 1097.727510178371 295.6511241065888
78 0.01 0.78 20 1099.908360026778 1099.882626354762 1099.926171915348 1099.933409791201 1099.9292077354 1099.922435301646 1098.156208509727 295.0605657131221 1097.721397337776 295.6570312020479
79 0.01 0.79 20 1099.911745985938 1099.887552220858 1099.931405845337 1099.940740534969 1099.936393907532 1099.922856660912 1098.16048659177 295.0613795777587 1097.732240200507 295.6711366912162
80 0.01 0.8 20 1099.908307194059 1099.883415048584 1099.927222446339 1099.935787168588 1099.933244606339 1099.923733347106 1098.154860184317 295.0619206352235 1097.727603861868 295.6864957121434
81 0.01 0.8100000000000001 20 1099.903891263194 1099.878246401292 1099.922011437406 1099.929803459237 1099.926619633663 1099.919551762783 1098.155012325912 295.0622134913369 1097.72260044735 295.6962407175556
82 0.01 0.8200000000000001 20 1099.9123952 1099.887939314785 1099.931371315954 1099.940150474799 1099.935513379272 1099.922254437145 1098.15930902192 295.0622715225419 1097.737182874323 295.7009710340346
83 0.01 0.8300000000000001 20 1099.907957094136 1099.882899152032 1099.926598758308 1099.935017793258 1099.93168846865 1099.921919185426 1098.154079185123 295.0621604798828 1097.726894609085 295.7031109300796
84 0.01 0.84 20 1099.904014505068 1099.878388583248 1099.9223041843 1099.930479534106 1099.927230486723 1099.920247971197 1098.155264758054 295.0618948799128 1097.722758400351 295.7042750968341
85 0.01 0.85 20 1099.913309730302 1099.888750083818 1099.932284857457 1099.941087949831 1099.936638608549 1099.923552483686 1098.160055377241 295.0615507145059 1097.738502461611 295.7050890855975
86 0.01 0.86 20 1099.908932629355 1099.883777797691 1099.927481215009 1099.935703426086 1099.932550963715 1099.922699209745 1098.15402477572 295.0611161419901 1097.727916139941 295.7057416396233
87 0.01 0.87 20 1099.904209909401 1099.878577477546 1099.922283387326 1099.930081830024 1099.926622060014 1099.918984764034 1098.154764284785 295.0606777124543 1097.722787454066 295.706291565001
88 0.01 0.88 20 1099.911949373164 1099.887684222129 1099.931461299437 1099.940731087496 1099.936404771023 1099.923500213829 1098.160416867729 295.0602932265388 1097.733157199736 295.7067186347614
89 0.01 0.89 20 1099.905526658135 1099.881058450305 1099.92523885273 1099.934747696021 1099.933024140201 1099.923783205318 1098.15428627016 295.0599288361738 1097.724162149248 295.7070552798187
90 0.01 0.9 20 1099.905940055008 1099.880139848507 1099.923910318853 1099.931565595882 1099.928095185092 1099.920793798805 1098.155581074714 295.0596634094823 1097.721818200839 295.707282398189
91 0.01 0.91 20 1099.913517011331 1099.888820945836 1099.931855099153 1099.939877458319 1099.935626057442 1099.923595652971 1098.159371722084 295.0595190140788 1097.740437849868 295.7074449270862
92 0.01 0.92 20 1099.907692522073 1099.882873949911 1099.926676245636 1099.935555735716 1099.932825707808 1099.922960002073 1098.15420222188 295.0595190991017 1097.727267920321 295.7075182214841
93 0.01 0.93 20 1099.904200542734 1099.878638313055 1099.922556403711 1099.930746235358 1099.927516568428 1099.920393774688 1098.155659823035 295.0596276585524 1097.722604465911 295.7075494192437
94 0.01 0.9400000000000001 20 1099.913833480437 1099.889082911448 1099.932170544114 1099.940270300878 1099.936280223772 1099.924503050858 1098.159569078675 295.0598533907428 1097.741698522654 295.7075358219512
95 0.01 0.9500000000000001 20 1099.907255233538 1099.882477614552 1099.926390530135 1099.935348928469 1099.932928591871 1099.923188059863 1098.154265166941 295.0602638791213 1097.726868625205 295.7074756843109
96 0.01 0.96 20 1099.903862946324 1099.878288426581 1099.921976959154 1099.929832674217 1099.926278186335 1099.919233906789 1098.154860237204 295.0609096076468 1097.722607594109 295.7073911737529
97 0.01 0.97 20 1099.913631518452 1099.889119413974 1099.932689118395 1099.941511221909 1099.937010992915 1099.924214633975 1098.160184107062 295.0617803836977 1097.738459518233 295.7072798524118
98 0.01 0.98 20 1099.909166052862 1099.883981086135 1099.927699326825 1099.935907164471 1099.932771296163 1099.922904952131 1098.154708726857 295.0628916584871 1097.728092745605 295.7071641731443
99 0.01 0.99 20 1099.907045280372 1099.881223927307 1099.924798366216 1099.932047242809 1099.928426340342 1099.922460413268 1098.155723910841 295.064206275257 1097.721628634273 295.7070629159813
100 0.01 1 20 1099.912048368952 1099.887628611947 1099.931057186216 1099.939823708422 1099.935539093267 1099.922930292902 1098.159366558156 295.0656524053678 1097.735804449625 295.7069713269991
