# Supplementary material for: Thermocouple Sensor Response in Hot Airstream
Source: Sensors (Basel). 2025 Jul 26;25(15):4634. doi: 10.3390/s25154634 (PMC12349096; doi:10.3390/s25154634)
Supplement: Supplementary file 1 [file sensors-25-04634-s001.zip › report-file-rt_47.out]

"report-file-rt"
"Time Step" "delta-time etc.."
("TimeStep" "delta-time" "flow-time" "iters-per-timestep" "t_1" "t_sk" "t0" "t1" "t2" "t3" "ty_1" "ty_10" "ty1" "ty10")
0 0.01 0 0 292.3311417733276 292.3229418584851 292.3247908163489 292.3222076427087 292.3421346298974 292.3650571738266 291.9155469169161 293.0020893897185 292.5356878175722 292.9956705531539
1 0.01 0.01 20 1083.141871918099 1084.490322895952 1085.389315654612 1088.875698906267 1093.739685626624 1101.260787447052 1083.885219718508 293.7814176278692 1092.38932541474 298.9240133156676
2 0.01 0.02 20 1101.711112112813 1104.387403899385 1104.359565211534 1107.290282215315 1103.671589058285 1097.874772587338 1105.642509025578 407.1279247487457 1106.806463958296 388.6001083959139
3 0.01 0.03 20 1105.945665114442 1103.477333970578 1103.846943113466 1099.404219246241 1099.68627907898 1099.911736331129 1098.475642579208 353.8747902736987 1097.534528239791 350.0228087927288
4 0.01 0.04 20 1100.329688304746 1099.576006997803 1099.578906166701 1099.872974548152 1099.851088762053 1099.81272096673 1099.111262100809 297.4801120916088 1099.04323940187 304.6921724034468
5 0.01 0.05 20 1099.934888096933 1099.902365457822 1099.930394973997 1099.814502457864 1099.749546292104 1099.755829452456 1098.937625209079 294.1555191909385 1098.984054207689 297.2671622957811
6 0.01 0.06 20 1099.829159257911 1099.729820263844 1099.761982281979 1099.732569980376 1099.716832713362 1099.739427565164 1098.791949649256 296.8373578320743 1098.814625435415 297.9124467315985
7 0.01 0.07000000000000001 20 1099.756066134085 1099.704710468109 1099.735882075223 1099.721858763748 1099.71101468501 1099.74217754035 1098.799722811204 294.7753011386036 1098.812391866574 296.5959432622564
8 0.01 0.08 20 1099.73055428592 1099.693187977963 1099.721867279122 1099.719116001432 1099.705089660112 1099.729737658656 1098.780667287354 293.8086255412638 1098.810208297754 295.5782611188418
9 0.01 0.09 20 1099.730230194539 1099.693822401286 1099.722954521154 1099.721434412573 1099.710542447252 1099.734980443254 1098.776050884478 293.4281785848173 1098.813580179275 294.9155351148775
10 0.01 0.1 20 1099.725777476549 1099.690920644407 1099.718078002708 1099.715156152163 1099.701930700558 1099.728364092959 1098.770256985416 293.3130592197921 1098.830751694536 294.4874429212985
11 0.01 0.11 20 1099.723844625668 1099.689320782298 1099.717199026021 1099.71453320701 1099.700187876267 1099.72525928028 1098.769095887388 293.3063467404198 1098.819758832276 294.2247624380498
12 0.01 0.12 20 1099.728265580517 1099.693575214306 1099.721918881167 1099.718250650549 1099.70378590609 1099.728369786247 1098.771983083925 293.3359163804706 1098.817312995437 294.0732913114542
13 0.01 0.13 20 1099.726623993494 1099.692477203403 1099.720354627117 1099.717181546159 1099.703654005711 1099.728112215877 1098.770309970337 293.3792008238002 1098.817379882247 293.9911308048045
14 0.01 0.14 20 1099.724520906747 1099.689605680507 1099.716968737053 1099.712805991386 1099.699136294874 1099.724591534593 1098.765993709899 293.4247524740084 1098.815258887315 293.9503482152581
15 0.01 0.15 20 1099.724806915175 1099.690092244131 1099.718131316977 1099.714403959133 1099.701716649411 1099.727414129397 1098.760993188672 293.4623164585632 1098.815909111797 293.9401726639709
16 0.01 0.16 20 1099.724558135655 1099.690528448606 1099.718091343614 1099.715109631392 1099.700503747494 1099.724470737303 1098.764124430405 293.4942756590684 1098.816719037382 293.9530770525619
17 0.01 0.17 20 1099.723681513584 1099.689045663954 1099.716870080324 1099.713278151045 1099.698899273723 1099.723574676094 1098.761048004947 293.5241375057819 1098.814220801786 293.9751924661292
18 0.01 0.18 20 1099.730786131405 1099.696065413167 1099.724402750927 1099.720179765964 1099.706544115342 1099.731894305593 1098.76917731394 293.5529848199969 1098.816977600354 294.0061796419536
19 0.01 0.19 20 1099.726467400258 1099.692274420214 1099.720047306419 1099.716964086465 1099.703268234142 1099.727478155427 1098.765304378031 293.5812796543146 1098.816606433864 294.0472480551179
20 0.01 0.2 20 1099.721743731295 1099.687247952664 1099.714572009875 1099.71109727516 1099.698057795852 1099.724010769981 1098.760490623521 293.6063088221374 1098.816196440749 294.091517620694
21 0.01 0.21 20 1099.728351617688 1099.693947098685 1099.722269667729 1099.718584625349 1099.705314944194 1099.730206941876 1098.765550803194 293.6274692555339 1098.817313487999 294.1339186091082
22 0.01 0.22 20 1099.72781190927 1099.69368699062 1099.721518023839 1099.718307136057 1099.704096914568 1099.727162827686 1098.769487900545 293.6421146759637 1098.81688164991 294.1702207183181
23 0.01 0.23 20 1099.720556683302 1099.686136907199 1099.713354918856 1099.709876991144 1099.696717230347 1099.721835051798 1098.762849874076 293.6454783286021 1098.813587006295 294.2020460413042
24 0.01 0.24 20 1099.724893675135 1099.69046461091 1099.718349107504 1099.714663242202 1099.702412660802 1099.728538251322 1098.760545655096 293.6418570396516 1098.817674395021 294.2327565798935
25 0.01 0.25 20 1099.726346283643 1099.692222574182 1099.720244526596 1099.717331390464 1099.703380119441 1099.727851237828 1098.764586259576 293.6299938261534 1098.816671812967 294.2591675618397
26 0.01 0.26 20 1099.724960662836 1099.690252321142 1099.717931345584 1099.714173890683 1099.699853003381 1099.724510148022 1098.766992394002 293.6111936808704 1098.81474785384 294.2829624559615
27 0.01 0.27 20 1099.728429444101 1099.693880649527 1099.722100019644 1099.718361385933 1099.705364094924 1099.730723572634 1098.76799810391 293.5952868567038 1098.816041155621 294.3054973237523
28 0.01 0.28 20 1099.727191867689 1099.692639093158 1099.720487440047 1099.717300934529 1099.703137764982 1099.727234336507 1098.767119248852 293.5828375619442 1098.815441718479 294.3268333564533
29 0.01 0.29 20 1099.722644460996 1099.687992135642 1099.715381224152 1099.711714911441 1099.697991377892 1099.723312186408 1098.763306036774 293.5743157393887 1098.81447099141 294.3460775382106
30 0.01 0.3 20 1099.72549644936 1099.69077135344 1099.71867405922 1099.714791304698 1099.702348790287 1099.728949536084 1098.76108165744 293.569750368318 1098.816734696671 294.3628633613714
31 0.01 0.31 20 1099.723559180058 1099.689473792278 1099.717153276943 1099.714192245439 1099.700734577888 1099.725679012862 1098.761505929181 293.5681188351856 1098.817339278138 294.3774964435553
32 0.01 0.32 20 1099.721358793401 1099.686644296494 1099.714160646343 1099.710628170922 1099.697197727189 1099.723095949459 1098.756532957106 293.5689902783237 1098.815490338639 294.3901620277953
33 0.01 0.33 20 1099.726534867528 1099.691971632616 1099.720216306958 1099.716790860531 1099.703074819298 1099.728849684277 1098.762468621283 293.5706126833715 1098.816288612077 294.4021186955696
34 0.01 0.34 20 1099.72664516211 1099.692376134185 1099.72005895352 1099.71707004178 1099.703021642574 1099.727001680234 1098.766296836311 293.5741186147101 1098.817423566312 294.4132147805009
35 0.01 0.35 20 1099.723021405015 1099.688385649696 1099.715879644427 1099.712144638851 1099.698619696622 1099.723385339823 1098.762568036865 293.5798184114217 1098.815213178904 294.4226072034535
36 0.01 0.36 20 1099.730023603986 1099.695031661895 1099.723439779916 1099.719405760495 1099.704995690783 1099.730063376014 1098.770819658008 293.5859534821194 1098.815708559012 294.4327408859433
37 0.01 0.37 20 1099.727124111704 1099.692817967909 1099.72045245442 1099.717193467448 1099.703520792317 1099.727669217635 1098.766168812532 293.593087650392 1098.816720080375 294.4439109286313
38 0.01 0.38 20 1099.721934979474 1099.687072900898 1099.71441199197 1099.710571652592 1099.696715958712 1099.722089746126 1098.7601555468 293.6005293708619 1098.813873744346 294.455751100798
39 0.01 0.39 20 1099.725151670481 1099.690699881394 1099.718480682066 1099.714977743151 1099.702619693394 1099.729207375339 1098.760985778437 293.6083240655186 1098.817451302201 294.4676853630506
40 0.01 0.4 20 1099.722821394678 1099.688707331513 1099.716157348521 1099.713242017876 1099.699654945623 1099.724255119233 1098.758965891906 293.6159639766536 1098.816847657917 294.480630732285
41 0.01 0.41 20 1099.720840541635 1099.686408439777 1099.713865491294 1099.71051785691 1099.696985905282 1099.722486870937 1098.756998068784 293.6233057383648 1098.815166124337 294.4947017043996
42 0.01 0.42 20 1099.727315746797 1099.692762903993 1099.720818710217 1099.717140044806 1099.703463295564 1099.729763810488 1098.762986759558 293.6298279154309 1098.816541896001 294.5081033826153
43 0.01 0.43 20 1099.725457305259 1099.691321883097 1099.718927669098 1099.715934054768 1099.702005721108 1099.725651306182 1098.764745630984 293.6352320391623 1098.817120573156 294.5206815225733
44 0.01 0.44 20 1099.723037575279 1099.68825635911 1099.715830888875 1099.712029884246 1099.69793675365 1099.722524819624 1098.762802249534 293.6396158876312 1098.813446986153 294.5322898396739
45 0.01 0.45 20 1099.728034449571 1099.693524446843 1099.721553446129 1099.717816865454 1099.70479522291 1099.729839618117 1098.767740425039 293.643562571693 1098.816355608536 294.5425960451909
46 0.01 0.46 20 1099.727991479337 1099.69349593266 1099.721136816062 1099.717635336431 1099.703500820597 1099.727592308024 1098.767680957986 293.6472637079247 1098.816796521954 294.5513914067906
47 0.01 0.47 20 1099.721052212297 1099.686407380837 1099.713766973291 1099.710330824781 1099.696318948238 1099.721741777198 1098.763053594317 293.6507043328179 1098.81229218706 294.560054797395
48 0.01 0.48 20 1099.725201102444 1099.690470223654 1099.718217456393 1099.71435148894 1099.701743942707 1099.728350532714 1098.761203560286 293.6539034179079 1098.816475900035 294.5679948746822
49 0.01 0.49 20 1099.721380729997 1099.687433910741 1099.714728123165 1099.712039019707 1099.698536731638 1099.723261517573 1098.760225449601 293.6568792987015 1098.816341027523 294.5750856793313
50 0.01 0.5 20 1099.720455613035 1099.68579574217 1099.71314959813 1099.709815257156 1099.695709645556 1099.721252922449 1098.757516260434 293.6594928509378 1098.813723555341 294.5814387966802
51 0.01 0.51 20 1099.726968594861 1099.692593436309 1099.72075364067 1099.717236448742 1099.704610350152 1099.730590546339 1098.764250422679 293.661930365533 1098.817296098854 294.5869764455475
52 0.01 0.52 20 1099.727032099777 1099.692769667076 1099.720495181656 1099.717534029145 1099.70326616711 1099.727351914572 1098.767687939123 293.6642159140072 1098.816821363345 294.5916698790655
53 0.01 0.53 20 1099.723221372307 1099.688652853495 1099.716227324672 1099.712644822134 1099.699106429448 1099.723839948591 1098.763342546763 293.6663196081599 1098.814642999755 294.5955031545156
54 0.01 0.54 20 1099.730905150563 1099.696096803447 1099.72435620519 1099.720187439161 1099.706390816803 1099.731940829555 1098.768866275417 293.6682234181317 1098.816361504809 294.5985893487692
55 0.01 0.55 20 1099.726066517486 1099.69186326855 1099.719537669316 1099.716677434962 1099.702661016811 1099.726662400431 1098.766548005858 293.6698975009458 1098.815330285684 294.6009978579373
56 0.01 0.5600000000000001 20 1099.72139203405 1099.686812197077 1099.714073688657 1099.710644510167 1099.697057337169 1099.72267100062 1098.763127303127 293.6713609344808 1098.813322076451 294.6027222164501
57 0.01 0.5700000000000001 20 1099.725255507216 1099.690707448377 1099.718564885129 1099.714992293156 1099.702532750329 1099.728786676851 1098.76278736942 293.6726361282094 1098.81641728152 294.6038652565659
58 0.01 0.58 20 1099.722838128286 1099.68852675175 1099.716100241931 1099.713310707491 1099.69979644407 1099.724961493593 1098.758767191203 293.6736983358966 1098.816372761997 294.6045986216886
59 0.01 0.59 20 1099.720600307825 1099.686129405375 1099.713678561714 1099.71049928343 1099.696627043988 1099.722069822443 1098.758210959275 293.6745788339423 1098.814082598353 294.6053598219961
60 0.01 0.6 20 1099.726842780978 1099.692186590873 1099.720439245889 1099.71684632385 1099.703505039891 1099.729956086139 1098.763557521687 293.6754104184192 1098.816201361337 294.6060832354168
61 0.01 0.61 20 1099.726382824363 1099.692337343296 1099.72012234502 1099.717283854065 1099.703225779031 1099.726878361496 1098.767700823552 293.6762198298493 1098.816448180618 294.6066647891323
62 0.01 0.62 20 1099.723873966122 1099.689369221481 1099.716700719033 1099.712990885005 1099.699414974737 1099.724329456895 1098.765759904484 293.6769443859014 1098.814895830313 294.6069611380016
63 0.01 0.63 20 1099.729925405196 1099.695253801555 1099.723534560211 1099.719615294511 1099.706494479049 1099.731818273707 1098.768454539544 293.6775604703939 1098.816474183732 294.6070040880805
64 0.01 0.64 20 1099.727872069126 1099.693456831383 1099.721149714697 1099.717868390399 1099.703838285958 1099.727924947184 1098.767243757294 293.6780639016051 1098.816818964443 294.6067714196368
65 0.01 0.65 20 1099.720815102262 1099.686290803566 1099.713516073371 1099.710143373313 1099.696754081401 1099.722464588588 1098.762218363112 293.6784867430113 1098.813777543484 294.6063370262285
66 0.01 0.66 20 1099.724612773644 1099.689905530717 1099.717571002524 1099.7138603739 1099.70154556597 1099.728224183078 1098.760995520365 293.6787816805718 1098.816409247266 294.605711469561
67 0.01 0.67 20 1099.723392374462 1099.68917215608 1099.716908279711 1099.714029945601 1099.700836812009 1099.726341654508 1098.75943525201 293.6789776359288 1098.81633411792 294.6049313752618
68 0.01 0.68 20 1099.71999693905 1099.685399882152 1099.712653985221 1099.709348232649 1099.695384245915 1099.721081872867 1098.758001917 293.6790618447753 1098.813540880877 294.6040076605676
69 0.01 0.6900000000000001 20 1099.72636785725 1099.691913231154 1099.72013241943 1099.716690607824 1099.703088420128 1099.728854015526 1098.762735522894 293.6790838468786 1098.815868449821 294.6030114230667
70 0.01 0.7000000000000001 20 1099.726249105922 1099.692133171411 1099.719789837867 1099.716919476184 1099.702649504671 1099.726481323499 1098.767762227924 293.6790747550659 1098.816378785617 294.6019310510069
71 0.01 0.71 20 1099.723201969759 1099.68867363731 1099.716259634325 1099.712751922069 1099.699237572143 1099.724160603062 1098.763412349906 293.6789862952015 1098.814408612596 294.6008719602842
72 0.01 0.72 20 1099.729359999302 1099.694594729436 1099.722776079128 1099.718682708442 1099.704613571952 1099.72987201105 1098.768007705108 293.6788568071429 1098.815278731744 294.5998058374073
73 0.01 0.73 20 1099.726543075017 1099.692287706817 1099.719839861688 1099.716805942129 1099.702484297138 1099.725890164222 1098.767076397662 293.678692451786 1098.815548581681 294.5988196893504
74 0.01 0.74 20 1099.722460923001 1099.687666067226 1099.715009025692 1099.711250938319 1099.697604825253 1099.723096584542 1098.762054428227 293.6784906854859 1098.814191787127 294.5978938163175
75 0.01 0.75 20 1099.725778162541 1099.691188998561 1099.719030442322 1099.715367522466 1099.703104300532 1099.729788517863 1098.76094882255 293.6782968082902 1098.816987356296 294.597074392979
76 0.01 0.76 20 1099.723919216103 1099.689659830225 1099.717110993905 1099.71399990205 1099.700429235352 1099.725091859622 1098.759820542701 293.6780846959479 1098.817535892463 294.5963290648752
77 0.01 0.77 20 1099.720011607563 1099.685599249897 1099.71309282362 1099.70999793343 1099.696389325443 1099.721825690447 1098.758037382256 293.6778788791327 1098.814404411746 294.5957046096396
78 0.01 0.78 20 1099.727803005289 1099.693254300111 1099.721423523292 1099.717769983804 1099.70431311536 1099.730634935568 1098.763968147957 293.6776853292874 1098.816977479072 294.5951625640655
79 0.01 0.79 20 1099.726307376371 1099.692118117765 1099.719935312478 1099.716809004094 1099.702821407435 1099.726841476878 1098.767577692562 293.6775128954679 1098.816285310637 294.5947337254626
80 0.01 0.8 20 1099.725151789414 1099.690490258106 1099.718116989514 1099.714346409555 1099.700350513973 1099.725118996665 1098.765667580128 293.6773400972637 1098.814787717639 294.5943575110393
81 0.01 0.8100000000000001 20 1099.728340672959 1099.693771202031 1099.721896370129 1099.718146274192 1099.70492309149 1099.730042963538 1098.76678914353 293.6771577438844 1098.815833108607 294.5940687451611
82 0.01 0.8200000000000001 20 1099.72704787164 1099.692553638368 1099.720287184533 1099.71715841054 1099.703077687952 1099.727321805909 1098.766896147982 293.6770090049829 1098.815487556938 294.5938097634922
83 0.01 0.8300000000000001 20 1099.720261436659 1099.685780045241 1099.712917949095 1099.709537227435 1099.696102220724 1099.721596836957 1098.7625979056 293.6768862626113 1098.813161251939 294.5936274353896
84 0.01 0.84 20 1099.724814384372 1099.690142227949 1099.717860524405 1099.714168696058 1099.701666357486 1099.727514897998 1098.76289100651 293.676772969746 1098.81653950462 294.5934749378149
85 0.01 0.85 20 1099.722546958873 1099.688425070975 1099.716045649773 1099.713278205198 1099.6998515744 1099.724873033399 1098.760012341767 293.6766706024429 1098.816226525425 294.5933418446769
86 0.01 0.86 20 1099.720670701663 1099.686075251371 1099.713440444672 1099.710123371531 1099.696087904478 1099.721725700054 1098.758500255723 293.676572736772 1098.813599689209 294.5932196023946
87 0.01 0.87 20 1099.726225729235 1099.691824057186 1099.720027843254 1099.716692513191 1099.703467211185 1099.729190666149 1098.763869680512 293.6764949802242 1098.816361765528 294.5931585065599
88 0.01 0.88 20 1099.727505272826 1099.693227067335 1099.721027639524 1099.718018706609 1099.703893644642 1099.727980472517 1098.767147734299 293.6764503009978 1098.817223062343 294.5930701888088
89 0.01 0.89 20 1099.722643655487 1099.688069003873 1099.715672409203 1099.712190143479 1099.698381047254 1099.72295253131 1098.763410568764 293.676413160136 1098.813481501681 294.593021956586
90 0.01 0.9 20 1099.730601736566 1099.69585517419 1099.724095970418 1099.720021989722 1099.70631184265 1099.731849521385 1098.768948436586 293.676370331829 1098.816579697696 294.5929550571556
91 0.01 0.91 20 1099.724541791919 1099.690481155868 1099.717797951005 1099.714973341016 1099.701231569921 1099.724460460973 1098.764891280075 293.6763399394945 1098.815939574098 294.5929254293503
92 0.01 0.92 20 1099.722243360615 1099.687447214693 1099.714854922722 1099.711258962414 1099.697430670275 1099.722844854001 1098.762716309448 293.6763264686901 1098.813291589293 294.5928922155809
93 0.01 0.93 20 1099.725462974903 1099.690957302129 1099.718796539388 1099.715202533756 1099.702840818667 1099.729741409219 1098.76098554494 293.6763229317149 1098.817202257731 294.592881463999
94 0.01 0.9400000000000001 20 1099.723634386043 1099.689491887156 1099.717072567217 1099.714186115851 1099.70069926176 1099.725656482241 1098.759683700398 293.6763148546457 1098.816695666905 294.5928632671307
95 0.01 0.9500000000000001 20 1099.720547692851 1099.686067552491 1099.713590634347 1099.710279336603 1099.69638532307 1099.721592543596 1098.75678321958 293.6763171626229 1098.814275071808 294.5928760203359
96 0.01 0.96 20 1099.727715145166 1099.693164284064 1099.721319450392 1099.717709469548 1099.704607337265 1099.731132079607 1098.764049644465 293.6763490790767 1098.817425488607 294.5928729129511
97 0.01 0.97 20 1099.726514488719 1099.692373594607 1099.720041262471 1099.716866754806 1099.702969072782 1099.726543519378 1098.76702181812 293.676366113591 1098.817516115908 294.5928997429264
98 0.01 0.98 20 1099.723432140827 1099.688720837755 1099.716350522596 1099.712709481191 1099.698455798981 1099.722885337238 1098.764833622713 293.6763770337349 1098.812765929296 294.5928960080763
99 0.01 0.99 20 1099.729200096201 1099.694529507783 1099.722723745824 1099.718771913048 1099.705615989942 1099.730916473288 1098.767262704352 293.6763777567743 1098.816226290526 294.5929234754045
100 0.01 1 20 1099.72587031329 1099.691570139109 1099.719096843486 1099.716094359957 1099.701645503542 1099.724894422882 1098.766130348493 293.676376253745 1098.81569323945 294.5929366014086
