# Supplementary material for: Thermocouple Sensor Response in Hot Airstream
Source: Sensors (Basel). 2025 Jul 26;25(15):4634. doi: 10.3390/s25154634 (PMC12349096; doi:10.3390/s25154634)
Supplement: Supplementary file 1 [file sensors-25-04634-s001.zip › report-file-rt_50.out]

"report-file-rt"
"Time Step" "delta-time etc.."
("TimeStep" "delta-time" "flow-time" "iters-per-timestep" "t_1" "t_sk" "t0" "t1" "t2" "t3" "ty_1" "ty_10" "ty1" "ty10")
0 0.01 0 0 293.0000012453987 293.0000026175724 293.0000021877599 293.0000053758604 293.0000057614666 293.0000049758231 293.0000055311183 293.0000006315086 293.0000056784434 293.0000005855547
1 0.01 0.01 20 333.1647194164025 344.0594134884651 343.723695933359 358.2640532782095 379.2276038483511 405.0262889225029 344.1448306214539 293.0181306725285 343.4621625278106 293.0129020729057
2 0.01 0.02 20 437.1426032618185 473.4860531911396 472.8125035027185 516.4480099666097 581.2471459907099 647.7550890502239 471.6801349603778 293.077147211739 468.0314150558405 293.0451061871648
3 0.01 0.03 20 601.7722875779891 661.8287677633425 660.7820298654872 734.0422924274155 827.7876081687654 918.1358099820062 653.9254949438383 293.2378970397862 646.2023611978931 293.1170473878438
4 0.01 0.04 20 767.3611307689059 836.0555719641605 836.7345498801842 911.5710134707232 1002.981210291447 1083.936513971073 820.0685247428252 293.5768807968822 810.3434252748725 293.2602662574334
5 0.01 0.05 20 882.2206681157044 944.5576921420928 945.9457679614326 1011.153557877571 1088.782593073809 1155.806328778412 925.0271874629807 294.1796311510438 915.6382316527308 293.5077534960276
6 0.01 0.06 20 946.6061208636132 1000.729731275733 1002.318541299572 1058.711427141273 1126.00081595308 1184.562772055991 980.6024698309109 295.1183747349239 972.2894636482071 293.8828906265903
7 0.01 0.07000000000000001 20 980.637431045725 1028.916562488474 1030.507922147657 1081.236978509435 1142.528562837955 1196.589778107409 1009.307133157298 296.4135057398843 1001.980258612107 294.3912687880012
8 0.01 0.08 20 999.0140777327838 1043.609707898767 1045.144249522247 1092.475545222014 1150.351935477281 1201.990148098588 1024.790080295941 298.0014286506296 1018.193507460437 295.0066271769527
9 0.01 0.09 20 1009.311484941272 1051.605671849784 1053.070493767576 1098.360576109575 1154.221158490093 1204.557610828342 1033.551893650586 299.7354978659661 1027.471002697496 295.6774079287866
10 0.01 0.1 20 1015.194942061479 1056.038699152959 1057.434554627933 1101.499387950302 1156.139082489896 1205.817001523125 1038.645986393872 301.4413111560021 1032.923696312141 296.3383961333238
11 0.01 0.11 20 1018.5194988822 1058.460357905975 1059.792697378198 1103.141919696764 1157.046452620203 1206.440604156039 1041.615588253539 302.9785439315584 1036.143113584071 296.9226528767051
12 0.01 0.12 20 1020.292178401145 1059.711864725342 1060.986931033845 1103.945361689687 1157.440347520369 1206.745427671588 1043.318454291267 304.2510850108475 1038.020213660632 297.3980073703927
13 0.01 0.13 20 1021.12699082361 1060.283331567764 1061.506739782219 1104.277963584209 1157.57723834996 1206.88964341595 1044.265049711924 305.2230684520273 1039.088383098368 297.7561652800927
14 0.01 0.14 20 1021.417139988091 1060.467004921561 1061.64307648462 1104.349129200875 1157.600721877031 1206.955511960647 1044.766305728825 305.9090597877995 1039.674981263009 298.0030366696937
15 0.01 0.15 20 1021.401851857049 1060.43865241772 1061.570281081484 1104.278095085591 1157.580744210851 1206.985219161599 1045.011792310809 306.3564523272871 1039.982223172771 298.158098840754
16 0.01 0.16 20 1021.23029005704 1060.300967668846 1061.389978996794 1104.130741475585 1157.550575123002 1206.998543600408 1045.114017912738 306.6218609710872 1040.129664606668 298.244637290098
17 0.01 0.17 20 1020.994173360492 1060.114542941221 1061.162185762189 1103.945576726089 1157.522249736341 1207.005669209556 1045.140413376431 306.7610702845963 1040.190341269439 298.2853762665582
18 0.01 0.18 20 1020.739194225045 1059.91573043155 1060.926953044917 1103.746614719547 1157.500440644485 1207.011248700853 1045.129238730064 306.8197398169436 1040.207141007564 298.2967541578748
19 0.01 0.19 20 1020.492777431034 1059.723875566073 1060.717832413722 1103.553846162775 1157.485368640745 1207.016802429237 1045.101945504422 306.8332795960151 1040.202686721136 298.2921575699432
20 0.01 0.2 20 1020.267061880302 1059.550441381577 1060.542770713337 1103.37835169908 1157.476597877813 1207.022597192131 1045.070016150067 306.8254149509505 1040.189962853346 298.2808374109169
21 0.01 0.21 20 1020.066133808985 1059.397169782154 1060.379655353805 1103.237596007824 1157.473348157865 1207.028894364302 1045.039444118644 306.810460567323 1040.175686644002 298.2682151415826
22 0.01 0.22 20 1019.892419260094 1059.262456486847 1060.234111062297 1103.135736155608 1157.474208225029 1207.035595529534 1045.013390746911 306.7964201004411 1040.162841366086 298.2574084984637
23 0.01 0.23 20 1019.744708839886 1059.147534766203 1060.11009532149 1103.06009039628 1157.477859977717 1207.042422949561 1044.992165694655 306.7869236953812 1040.152252574355 298.2496387199242
24 0.01 0.24 20 1019.620432865378 1059.051251196652 1060.006330167385 1103.005039348143 1157.483241700051 1207.049186894601 1044.975365840788 306.7828238127183 1040.14397867991 298.2450922121275
25 0.01 0.25 20 1019.516281341184 1058.971618943394 1059.92041591065 1102.966766540475 1157.4895742827 1207.055700668978 1044.962461313076 306.7835417898639 1040.137929294368 298.2433442734435
26 0.01 0.26 20 1019.428778472068 1058.906097932239 1059.849558286766 1102.942308915261 1157.496466210183 1207.061941530656 1044.952717421584 306.7881592171086 1040.134088066735 298.2438070076396
27 0.01 0.27 20 1019.355039222552 1058.852056500981 1059.790960123012 1102.928362898972 1157.503332605437 1207.067634682318 1044.945344863701 306.7955776974409 1040.131527970617 298.2458584771937
28 0.01 0.28 20 1019.292738083788 1058.807143946593 1059.742134845456 1102.922138292881 1157.509926729078 1207.072781925444 1044.93988819661 306.8047534211889 1040.129660679065 298.2489344756229
29 0.01 0.29 20 1019.239569243024 1058.769697448556 1059.70131850375 1102.920763888296 1157.51617418409 1207.077465685087 1044.935791573108 306.8147955989554 1040.128489387634 298.2525920667064
30 0.01 0.3 20 1019.194281657865 1058.738323746634 1059.667025581223 1102.922583662405 1157.522033953016 1207.081719753352 1044.932693614119 306.8250364394265 1040.127836717795 298.2564981496305
31 0.01 0.31 20 1019.155493070028 1058.711957058598 1059.638055680953 1102.926309166216 1157.527397095526 1207.085510994559 1044.930465652162 306.8350178626057 1040.127482206669 298.2604156912228
32 0.01 0.32 20 1019.121925066382 1058.689689360853 1059.613295770014 1102.931007483333 1157.532265326535 1207.088872959256 1044.928903857045 306.8444441295552 1040.127389300186 298.2641891102689
33 0.01 0.33 20 1019.092804418626 1058.670889093098 1059.592214758655 1102.936167997746 1157.536637500927 1207.091841047052 1044.927716306474 306.8531345294002 1040.127496518025 298.2677160933749
34 0.01 0.34 20 1019.067433772948 1058.655004807168 1059.574093147655 1102.941404829869 1157.540530902659 1207.094448390779 1044.926773110137 306.8609994779421 1040.127679177727 298.2709355588097
35 0.01 0.35 20 1019.045277670201 1058.641607019361 1059.558414517766 1102.946435707539 1157.543970069726 1207.09672372977 1044.925971575201 306.8680057415115 1040.127941656557 298.2738208948087
36 0.01 0.36 20 1019.025897842546 1058.63027304861 1059.544785360153 1102.951119676379 1157.546995376129 1207.098695270873 1044.925196871011 306.8741627334865 1040.128170784483 298.2763706675378
37 0.01 0.37 20 1019.008917725284 1058.620627554403 1059.53291690787 1102.955383167382 1157.549633605278 1207.10039637933 1044.924461944323 306.8795139661421 1040.128327340572 298.2785949188315
38 0.01 0.38 20 1018.994060312676 1058.612425193161 1059.522576009753 1102.959220400163 1157.55193443568 1207.101866193879 1044.92376296045 306.8841155167546 1040.128425252409 298.2805124218838
39 0.01 0.39 20 1018.98103648491 1058.605430317552 1059.513713638819 1102.96266756771 1157.553938707824 1207.103129795959 1044.923137899696 306.8880295851367 1040.128490938751 298.2821484572006
40 0.01 0.4 20 1018.969573464003 1058.599435619954 1059.506097285498 1102.965736376874 1157.555680373431 1207.104215521113 1044.922548081671 306.8913228214181 1040.128497414019 298.2835295576728
41 0.01 0.41 20 1018.959500632464 1058.594300715828 1059.499568535065 1102.968456322022 1157.55719125832 1207.105146299475 1044.922001402122 306.8940607977288 1040.128483878922 298.2846838051789
42 0.01 0.42 20 1018.950661388834 1058.589882741371 1059.493853488483 1102.970854539701 1157.558496893001 1207.105941731867 1044.921497117674 306.8963091448612 1040.12846259181 298.2856381881558
43 0.01 0.43 20 1018.942905319159 1058.58606970734 1059.488941816966 1102.972954524492 1157.559620721805 1207.106618941174 1044.921011701432 306.8981287032707 1040.128435477865 298.2864177560526
44 0.01 0.44 20 1018.936109657793 1058.582788219698 1059.484734883708 1102.974782301421 1157.56058208659 1207.107191664732 1044.920536123497 306.8995796615139 1040.128401323611 298.287046265391
45 0.01 0.45 20 1018.930153122911 1058.579951510476 1059.481102907284 1102.976365731805 1157.561402875568 1207.107674451614 1044.920069036454 306.9007170053193 1040.128353284311 298.2875458120392
46 0.01 0.46 20 1018.924926815506 1058.577494174917 1059.477986938607 1102.97773267728 1157.562098148895 1207.1080794831 1044.919626185561 306.9015940718788 1040.128273882851 298.2879361831247
47 0.01 0.47 20 1018.920339460506 1058.575360276037 1059.475462454767 1102.978910823666 1157.562688128777 1207.10842001576 1044.91920795419 306.9022574103961 1040.128178275806 298.2882360759945
48 0.01 0.48 20 1018.916319659363 1058.573503187181 1059.473421824882 1102.97992622267 1157.563189488027 1207.108707226118 1044.918814086715 306.9027479360503 1040.12807565599 298.288462284344
49 0.01 0.49 20 1018.912803202799 1058.571886524513 1059.47164627533 1102.980799920922 1157.563615914328 1207.108949365056 1044.918446194047 306.9031010362263 1040.127970426525 298.288629213767
50 0.01 0.5 20 1018.909730858139 1058.570479908565 1059.470103507043 1102.9815514013 1157.563979376256 1207.109153898017 1044.918104131433 306.9033464425024 1040.127866745214 298.2887493667553
51 0.01 0.51 20 1018.907048746222 1058.56925853981 1059.468777895325 1102.982198380198 1157.564289189394 1207.109326944125 1044.917790185356 306.9035093394019 1040.127767861585 298.2888334073821
52 0.01 0.52 20 1018.904707398979 1058.568196617362 1059.467641555999 1102.982754498689 1157.564553078373 1207.109473434669 1044.917504282213 306.9036098846699 1040.127674240095 298.2888901218332
53 0.01 0.53 20 1018.902668934506 1058.567276359195 1059.466662674259 1102.983232648349 1157.564778072654 1207.109597750119 1044.917245807863 306.9036644439818 1040.127588428987 298.2889267054426
54 0.01 0.54 20 1018.90089811286 1058.566479641722 1059.465818242072 1102.983644935892 1157.564971134967 1207.109704097053 1044.917013386698 306.9036859796743 1040.127509360812 298.2889486818511
55 0.01 0.55 20 1018.899360484986 1058.56579118365 1059.465091950354 1102.983999796334 1157.565136107914 1207.109794440975 1044.916805302592 306.9036844891255 1040.12744016846 298.2889607752812
56 0.01 0.5600000000000001 20 1018.898026436183 1058.565197173248 1059.464477690424 1102.984305393578 1157.565277814158 1207.109871587972 1044.916618651368 306.9036674600918 1040.127381104073 298.2889664832724
57 0.01 0.5700000000000001 20 1018.896870763788 1058.564684168198 1059.463951302169 1102.984568942817 1157.565399645498 1207.109937520949 1044.916451552984 306.9036407521936 1040.127332758915 298.2889683348594
58 0.01 0.58 20 1018.895869510134 1058.564241337098 1059.463497079769 1102.98479642023 1157.56550477375 1207.109994538233 1044.916303365662 306.9036085361137 1040.127293133909 298.2889682454887
59 0.01 0.59 20 1018.895003895018 1058.563858982929 1059.463105507089 1102.984992642919 1157.565595550869 1207.110043322913 1044.916171306042 306.9035742294255 1040.12726162005 298.2889674037548
60 0.01 0.6 20 1018.89425528073 1058.563529229143 1059.462768063591 1102.985162074966 1157.565673820164 1207.110085733297 1044.916054091949 306.9035399749886 1040.127237130169 298.2889667423037
61 0.01 0.61 20 1018.893608820449 1058.563245291752 1059.462477735844 1102.985308677971 1157.565742089152 1207.110122427202 1044.915949743428 306.9035072213069 1040.127219756412 298.2889667579973
62 0.01 0.62 20 1018.893050979433 1058.563000857474 1059.462227969703 1102.98543551927 1157.56580101717 1207.110154395029 1044.915858435818 306.9034766676899 1040.127206723447 298.2889677175671
63 0.01 0.63 20 1018.892570633458 1058.562790942078 1059.462013319583 1102.985545570888 1157.565852720216 1207.110182051832 1044.915777720531 306.9034488577568 1040.127199608326 298.2889695330888
64 0.01 0.64 20 1018.892156497362 1058.562610140077 1059.461828444522 1102.985641104808 1157.565897645755 1207.110206483206 1044.91570643713 306.9034239985132 1040.127195461811 298.2889722637532
65 0.01 0.65 20 1018.891798962056 1058.562454379923 1059.461669076751 1102.985723460085 1157.565936714259 1207.110226943074 1044.915642228643 306.903402060295 1040.127194660306 298.2889758326081
66 0.01 0.66 3 1018.89185474713 1058.56252566738 1059.461739562648 1102.985774006169 1157.565936842593 1207.110208121297 1044.915712629836 306.9034087340657 1040.127307485214 298.2889874726639
67 0.01 0.67 3 1018.891838317667 1058.562509719254 1059.461722639387 1102.985764738899 1157.565916532203 1207.110184154742 1044.915700917353 306.9034218439717 1040.127322297461 298.2890155400064
68 0.01 0.68 3 1018.89179831912 1058.562481403437 1059.461693186025 1102.985760775782 1157.565907671658 1207.110174570311 1044.915684615745 306.9034646007293 1040.127319926857 298.2890480564124
69 0.01 0.6900000000000001 3 1018.891760807439 1058.562465924712 1059.461676085831 1102.985777661564 1157.56592199975 1207.110188549599 1044.915688334286 306.903525078966 1040.127326854497 298.2890772236634
70 0.01 0.7000000000000001 3 1018.891733564816 1058.562464797111 1059.461673362418 1102.985810141284 1157.565950220381 1207.110214255888 1044.915708996429 306.9035888093521 1040.127344759451 298.2891034184659
71 0.01 0.71 3 1018.891714506018 1058.562471245686 1059.461678516235 1102.985847192784 1157.565978239055 1207.110236066498 1044.915737808635 306.9036484857509 1040.127367816275 298.2891281146682
72 0.01 0.72 3 1018.89169825889 1058.562478891837 1059.461684970003 1102.985884337339 1157.566009504628 1207.110264112377 1044.915767517748 306.9037006462123 1040.127390366298 298.2891512472193
73 0.01 0.73 3 1018.891680526004 1058.562483482803 1059.46168865508 1102.985914273275 1157.566028665909 1207.110275899132 1044.915791683166 306.9037435158041 1040.127408643928 298.2891719636552
74 0.01 0.74 2 1018.891717048314 1058.562534872893 1059.461739399278 1102.985979473774 1157.566084800612 1207.110326133701 1044.915854807982 306.9038014668012 1040.127469327255 298.2891914033324
75 0.01 0.75 2 1018.891723903947 1058.562551916633 1059.461756199772 1102.986004648777 1157.56609545954 1207.110328239235 1044.915882136984 306.9038276142025 1040.127494942154 298.289211654787
76 0.01 0.76 2 1018.891707113951 1058.562544840601 1059.461748564756 1102.986011787028 1157.566099531502 1207.110331258206 1044.915884078533 306.9038416523182 1040.127497312482 298.2892255091272
77 0.01 0.77 2 1018.891687145045 1058.562537438496 1059.461740608878 1102.986020704266 1157.56610368831 1207.110331633771 1044.91588544873 306.9038493783477 1040.127500331201 298.2892373954617
78 0.01 0.78 1 1018.891706170717 1058.562562172379 1059.461765614027 1102.986045902818 1157.566116548136 1207.110337634462 1044.915910634083 306.903853020193 1040.127529203895 298.2892539543053
79 0.01 0.79 1 1018.891730105247 1058.562591581402 1059.461794728888 1102.986080521877 1157.566147591577 1207.110366572801 1044.915943285444 306.9038731281977 1040.127564826818 298.2892641926188
80 0.01 0.8 1 1018.891751629551 1058.562619127589 1059.461821787912 1102.986117236034 1157.566185545732 1207.110405646725 1044.915975871573 306.9038839786579 1040.127600309399 298.2892736028549
81 0.01 0.8100000000000001 1 1018.891747651975 1058.56262048114 1059.461822839608 1102.986126202689 1157.566193234399 1207.110412317155 1044.9159809405 306.9038762365526 1040.127608408562 298.289276989467
82 0.01 0.8200000000000001 1 1018.891715930249 1058.562594113799 1059.461796480821 1102.986104804341 1157.566165963266 1207.110380422989 1044.915955835202 306.9038587452829 1040.127587150769 298.2892740911397
83 0.01 0.8300000000000001 1 1018.891667628272 1058.562551825496 1059.461754251349 1102.986068064812 1157.566125111239 1207.110336147174 1044.915912860065 306.9038378348293 1040.127549665669 298.2892675594213
84 0.01 0.84 1 1018.891616144617 1058.562507971464 1059.46171017621 1102.986034900511 1157.566095562724 1207.110309428651 1044.915868550346 306.9038145225889 1040.127512243692 298.2892608463854
85 0.01 0.85 1 1018.891570544714 1058.562472181703 1059.461673846987 1102.986015575777 1157.566087002401 1207.110308032494 1044.915834134182 306.9037901327798 1040.127484796601 298.2892546797022
86 0.01 0.86 1 1018.891534304276 1058.562447032724 1059.46164802289 1102.986008945406 1157.566090457497 1207.110317052438 1044.915811499726 306.9037651258224 1040.127469463272 298.2892480519552
87 0.01 0.87 1 1018.891505636549 1058.562429306287 1059.461629644136 1102.98600737219 1157.566093039851 1207.110318886282 1044.915796085173 306.9037398314368 1040.127462050709 298.2892405296888
88 0.01 0.88 1 1018.891482798962 1058.562416528164 1059.46161633791 1102.986008211587 1157.566094407906 1207.110317150169 1044.915784914749 306.9037142717045 1040.127459390849 298.2892324409042
89 0.01 0.89 1 1018.891464118003 1058.562407800817 1059.461607097855 1102.986013970418 1157.566103273618 1207.11032602621 1044.915777957031 306.9036880133796 1040.127461064707 298.2892237482462
90 0.01 0.9 1 1018.891450380422 1058.562404535655 1059.461603191173 1102.986026922541 1157.566122258378 1207.110347792303 1044.915777069142 306.9036610568804 1040.127468256392 298.2892147612288
91 0.01 0.91 1 1018.891439721019 1058.562404568401 1059.461602688654 1102.986041958942 1157.566140766947 1207.110366580681 1044.915779326555 306.9036333300023 1040.127478290585 298.2892056078765
92 0.01 0.92 1 1018.891429384625 1058.562403958095 1059.461601791786 1102.986051927586 1157.566147492955 1207.110368411706 1044.915779727392 306.90360483535 1040.12748659609 298.2891962897064
93 0.01 0.93 1 1018.891416328635 1058.562399301624 1059.461597068142 1102.986054409268 1157.566143420328 1207.110358026498 1044.915774840486 306.903575823548 1040.127489794852 298.2891869941494
94 0.01 0.9400000000000001 1 1018.891400230693 1058.562391171792 1059.461588815554 1102.986054583614 1157.566141284532 1207.110354150923 1044.915766606515 306.9035465095482 1040.127489388446 298.2891777535798
95 0.01 0.9500000000000001 1 1018.891383676426 1058.56238339136 1059.461580774341 1102.986058047213 1157.566147919603 1207.110363537272 1044.915759509436 306.9035172281594 1040.12748952723 298.2891686285593
96 0.01 0.96 1 1018.891367477139 1058.562376141451 1059.461573233627 1102.986062114079 1157.566154376088 1207.110371498907 1044.915753076298 306.9034880495909 1040.127489914393 298.2891597151117
97 0.01 0.97 1 1018.891350359832 1058.562367296031 1059.461564273867 1102.986061326955 1157.566150562659 1207.110364356095 1044.91574421662 306.9034592597939 1040.127488031397 298.2891511436533
98 0.01 0.98 1 1018.891330596047 1058.562354544686 1059.461551598187 1102.986053658651 1157.566136619513 1207.11034532024 1044.915730660694 306.9034311785447 1040.127481411581 298.2891428846034
99 0.01 0.99 1 1018.891308383407 1058.562339071466 1059.461536106234 1102.986045068351 1157.566126404021 1207.110334499476 1044.915714950033 306.9034037937431 1040.127472087086 298.2891350884054
100 0.01 1 1 1018.891286710618 1058.562324983628 1059.461521806308 1102.986041590729 1157.566127319378 1207.110339497071 1044.915701851273 306.9033773442977 1040.127464249915 298.289127675186
