# Supplementary material for: Thermocouple Sensor Response in Hot Airstream
Source: Sensors (Basel). 2025 Jul 26;25(15):4634. doi: 10.3390/s25154634 (PMC12349096; doi:10.3390/s25154634)
Supplement: Supplementary file 1 [file sensors-25-04634-s001.zip › report-file-rt_51.out]

"report-file-rt"
"Time Step" "delta-time etc.."
("TimeStep" "delta-time" "flow-time" "iters-per-timestep" "t_1" "t_sk" "t0" "t1" "t2" "t3" "ty_1" "ty_10" "ty1" "ty10")
0 0.01 0 0 293.0000529127825 293.0000452335161 293.0000406925543 293.000029840451 293.0000222450673 293.000014017557 293.0000978458635 293.0000013613992 293.0001281444596 293.0000011150729
1 0.01 0.01 20 518.0116637407863 539.7235314276504 540.37964644817 570.5225663512001 599.6219695914533 646.1863355203109 528.1592753269676 293.0012798172568 523.1889124133254 293.0027319269382
2 0.01 0.02 20 837.4675149480761 875.2547781242369 878.8519167305892 930.5634719529498 976.9197396675254 1041.96733531555 837.9104737315686 293.0328574317314 822.8325870621725 293.010152017668
3 0.01 0.03 20 1007.268555541745 1038.456709545703 1043.165674781227 1085.123059440765 1120.800471245735 1165.24827591946 998.3827336963687 293.3288864822324 980.7113469509636 293.0438378265836
4 0.01 0.04 20 1052.927078340009 1077.874722594526 1082.347542769319 1117.002125968601 1146.317189196858 1182.65180213454 1043.075717904188 294.1516782430833 1025.821601316548 293.1230746988207
5 0.01 0.05 20 1060.495095172416 1084.034222209778 1088.253790426493 1121.465576752054 1149.455098448181 1184.524033032187 1052.069833897151 295.2331071625177 1034.973955073111 293.2279316974063
6 0.01 0.06 20 1060.926899499545 1084.759076400874 1088.818625400554 1122.081856569146 1149.911884202158 1184.838540773183 1053.982352224458 296.0151593178067 1036.794891546005 293.3125378598827
7 0.01 0.07000000000000001 20 1060.640040916177 1084.932042279416 1088.896091686998 1122.270107873581 1150.07444738479 1184.957444754157 1054.677231250802 296.2870511769682 1037.3907825515 293.3545367560254
8 0.01 0.08 20 1060.488456582288 1085.076518413033 1088.985040527158 1122.380849811253 1150.16405695418 1185.016457963582 1055.083218894963 296.2028741598832 1037.761191203141 293.36092901861
9 0.01 0.09 20 1060.461219215197 1085.197524841601 1089.072647607363 1122.451442725971 1150.215861623266 1185.047747137766 1055.365451542545 295.9766400866247 1038.050896768264 293.3460012648854
10 0.01 0.1 20 1060.491929145265 1085.288514661399 1089.142329124499 1122.496714278968 1150.246706359593 1185.065334982898 1055.571645543167 295.7349494514545 1038.281580214824 293.3212346096811
11 0.01 0.11 20 1060.522488182513 1085.347484869629 1089.186704232991 1122.524215017879 1150.264503832581 1185.074997189264 1055.717788467216 295.5271395332673 1038.455101894411 293.2946234091833
12 0.01 0.12 20 1060.543184354836 1085.384276264699 1089.213127836306 1122.540600286081 1150.274634404409 1185.080185051356 1055.818883535124 295.3646617576734 1038.579807952455 293.2708207057901
13 0.01 0.13 20 1060.554963824998 1085.407208490011 1089.228518683953 1122.550518031754 1150.280613505572 1185.083215497583 1055.888271173581 295.2425468529786 1038.666362605525 293.2516935957739
14 0.01 0.14 20 1060.560973345716 1085.421983140086 1089.23777837336 1122.557033967207 1150.284676510717 1185.085507153443 1055.936299741331 295.1532454146748 1038.725255269326 293.2374088983008
15 0.01 0.15 20 1060.562965385218 1085.430942096789 1089.242741680371 1122.560444348272 1150.286443123018 1185.086136648999 1055.968747955853 295.089623648688 1038.764217235354 293.2274182071715
16 0.01 0.16 20 1060.562536607582 1085.43617473477 1089.245111491888 1122.561958909848 1150.286887321475 1185.085914626033 1055.990184750578 295.0458852780462 1038.789940759361 293.2209064372129
17 0.01 0.17 20 1060.561648715943 1085.439708452541 1089.246586004081 1122.563059897312 1150.287370134244 1185.086006613839 1056.004608032855 295.0183326326131 1038.80788621787 293.2170300682843
18 0.01 0.18 20 1060.561313058184 1085.44222269532 1089.247639759183 1122.563403941106 1150.287073312195 1185.085343193953 1056.013979178228 295.0034958962076 1038.820642457591 293.2150425818017
19 0.01 0.19 20 1060.560932028425 1085.443629237606 1089.248001820191 1122.56339123304 1150.286806944036 1185.084965352766 1056.019982387465 294.9972657615764 1038.829337805329 293.2143541220632
20 0.01 0.2 20 1060.56115828888 1085.445061232333 1089.248698963901 1122.563865416926 1150.287167201441 1185.085283911612 1056.024103440118 294.9968877089623 1038.836070583728 293.2144754637851
21 0.01 0.21 20 1060.561809456408 1085.446384602039 1089.249494611846 1122.564371292628 1150.287507034084 1185.085485848617 1056.026947030518 295.0001089121408 1038.841486931634 293.2150490001807
22 0.01 0.22 20 1060.562576629481 1085.44750611539 1089.250237773005 1122.564833482096 1150.287806397737 1185.085658925463 1056.028885578123 295.0052548864186 1038.845725492792 293.2158269240763
23 0.01 0.23 20 1060.56322459594 1085.448313067677 1089.250777911499 1122.565121119837 1150.287962667987 1185.08572697814 1056.030157373829 295.0111218549898 1038.848784191002 293.2166483692043
24 0.01 0.24 20 1060.563703116192 1085.448853024305 1089.251135001291 1122.565280508785 1150.288036005791 1185.085754482173 1056.030998736202 295.0169077319907 1038.850835016225 293.2174176554016
25 0.01 0.25 20 1060.564029579883 1085.449190845261 1089.251348523147 1122.565346017553 1150.288049481935 1185.085747391073 1056.031540359558 295.022136655584 1038.852168034272 293.2180867843853
26 0.01 0.26 20 1060.564255395315 1085.449410038176 1089.251483628108 1122.565384302728 1150.288060752398 1185.085749709492 1056.031899823224 295.0265808427549 1038.853038735052 293.218639423972
27 0.01 0.27 20 1060.564422356905 1085.449564769588 1089.25158097527 1122.565419974384 1150.288082936544 1185.085765173752 1056.032141942409 295.0301841568682 1038.853641348876 293.2190786717628
28 0.01 0.28 20 1060.564555757453 1085.449680741232 1089.251657382108 1122.565448143339 1150.288098316223 1185.085772913357 1056.032302199846 295.0329974218216 1038.854083981367 293.2194178000781
29 0.01 0.29 20 1060.564647354451 1085.449757233366 1089.251706401589 1122.565465496575 1150.288107016121 1185.085776631491 1056.032401264797 295.0351273623521 1038.854390852388 293.2196740148056
30 0.01 0.3 20 1060.564709281501 1085.449805649774 1089.251735743186 1122.565473754294 1150.288109165136 1185.085775582841 1056.032464870043 295.036700533534 1038.854596937504 293.2198645879506
31 0.01 0.31 20 1060.564805799155 1085.449913325854 1089.251832214788 1122.565578502644 1150.288221921233 1185.085887478726 1056.032567041686 295.0378409635076 1038.854775731518 293.2200047206887
32 0.01 0.32 20 1060.564942932569 1085.450053109455 1089.251962916121 1122.565704299475 1150.288341960574 1185.085989670387 1056.032708625141 295.0386578823314 1038.854986792213 293.2201072139937
33 0.01 0.33 20 1060.565088666924 1085.450187694305 1089.252088687339 1122.565809349592 1150.288427876759 1185.086046376287 1056.032822724084 295.0392397625377 1038.85523715009 293.2201823195782
34 0.01 0.34 20 1060.565192628454 1085.450272960117 1089.252167039044 1122.565862517538 1150.288461628417 1185.086061659802 1056.032884284831 295.0396540214526 1038.85542300162 293.2202377494969
35 0.01 0.35 20 1060.565180566351 1085.450237242719 1089.252127344351 1122.565806139216 1150.288397077726 1185.085999605932 1056.032876079899 295.0399503481841 1038.85541504153 293.2202792363123
36 0.01 0.36 20 1060.565208042133 1085.450260065036 1089.252147974893 1122.565826136211 1150.288424552572 1185.086030191129 1056.032869157584 295.0401631977768 1038.855470774304 293.2203105441706
37 0.01 0.37 20 1060.565258498919 1085.450304848026 1089.252189902843 1122.565862602088 1150.288454017173 1185.08604582972 1056.032855899512 295.0403164679239 1038.855589814559 293.2203342748498
38 0.01 0.38 20 1060.565313806466 1085.450351256119 1089.252233820082 1122.565894927933 1150.28847624227 1185.086059127947 1056.032839843326 295.0404258366578 1038.855699875808 293.220352184344
39 0.01 0.39 20 1060.565356046104 1085.450383888703 1089.252265245922 1122.565914050146 1150.288487189113 1185.08606371921 1056.032821857119 295.0405022235565 1038.855768832741 293.2203655553685
40 0.01 0.4 20 1060.56538410146 1085.450401437107 1089.252282927043 1122.565920645688 1150.288490057359 1185.086065086983 1056.032801337267 295.0405533070732 1038.855798546338 293.2203753470729
41 0.01 0.41 20 1060.565404580141 1085.450412047682 1089.252294494417 1122.565922976306 1150.288491236534 1185.08606591028 1056.032779515866 295.0405847073564 1038.855809377168 293.2203823066197
42 0.01 0.42 20 1060.565412932135 1085.450412462859 1089.252296036361 1122.565919577113 1150.288488742109 1185.086065028078 1056.032754613602 295.0406006983566 1038.855805616981 293.2203870386253
43 0.01 0.43 20 1060.565479715832 1085.450482618742 1089.252367522971 1122.56599442229 1150.288566126284 1185.086136047582 1056.032783236964 295.0406038403731 1038.85587203993 293.2203897998941
44 0.01 0.44 20 1060.565593750121 1085.450594366062 1089.252477958394 1122.56609895738 1150.288664631978 1185.086217020312 1056.032841620106 295.0405966920469 1038.85603617324 293.2203910706985
45 0.01 0.45 20 1060.565715726118 1085.450704180564 1089.252584438959 1122.566187736976 1150.288736997506 1185.086263598439 1056.03288434308 295.0405819095615 1038.856253822525 293.2203913330329
46 0.01 0.46 20 1060.565758969532 1085.450726743445 1089.252604086008 1122.566191326467 1150.288730406666 1185.086252212137 1056.032871830239 295.0405615788633 1038.856348746317 293.2203910782528
47 0.01 0.47 20 1060.565840576673 1085.450800407419 1089.252674807376 1122.566254796675 1150.288793158231 1185.086305499332 1056.032865501262 295.0405367366524 1038.85651637166 293.2203903947998
48 0.01 0.48 20 1060.565942710885 1085.450890649919 1089.252761062746 1122.566326019396 1150.288850036205 1185.086339164138 1056.032857252001 295.0405081025656 1038.856735397423 293.2203893537392
49 0.01 0.49 20 1060.56601906829 1085.450949899752 1089.252817283661 1122.566361732886 1150.288870743809 1185.086347505902 1056.032832664459 295.0404766867838 1038.856895188347 293.2203880684794
50 0.01 0.5 20 1060.566058695736 1085.450973689955 1089.252839754 1122.566368123674 1150.288871950023 1185.086349704804 1056.032796145105 295.0404439295335 1038.856973576472 293.2203866869728
51 0.01 0.51 20 1060.566145034752 1085.451052256542 1089.252918130426 1122.566435759669 1150.288936875905 1185.086403168386 1056.032810261986 295.0404105114176 1038.857086495927 293.2203850778499
52 0.01 0.52 20 1060.566251064339 1085.45114719031 1089.253011430223 1122.566515452963 1150.289008423142 1185.086460656443 1056.032844144334 295.0403778381996 1038.857255057541 293.2203834809227
53 0.01 0.53 20 1060.566360000449 1085.451239147143 1089.253100369566 1122.566585364641 1150.289066266607 1185.086497882474 1056.032862203799 295.0403470308193 1038.857450476318 293.2203820831054
54 0.01 0.54 20 1060.566399102982 1085.451258712936 1089.253117653342 1122.566589172986 1150.289064413628 1185.086498156954 1056.032833540497 295.0403187441131 1038.857540079907 293.2203810865041
55 0.01 0.55 20 1060.566478775135 1085.451331134956 1089.253187578437 1122.566654095812 1150.289130212348 1185.086553059421 1056.032822151474 295.0402925550687 1038.857698372302 293.2203803195362
56 0.01 0.5600000000000001 20 1060.566566553316 1085.451405207884 1089.253258258248 1122.566709199292 1150.289170994208 1185.086575470187 1056.032809960826 295.0402682244663 1038.85788816653 293.2203797268318
57 0.01 0.5700000000000001 20 1060.566636429052 1085.451459563162 1089.253310163042 1122.56674325949 1150.289193147402 1185.086587833255 1056.032793786829 295.0402457577939 1038.858022457143 293.2203792208217
58 0.01 0.58 20 1060.566691873792 1085.451500451269 1089.253349934075 1122.566766761428 1150.289210014284 1185.08659923138 1056.032784331388 295.0402254006698 1038.858110005621 293.220378791674
59 0.01 0.59 20 1060.566735155046 1085.451529242794 1089.253378310796 1122.5667811524 1150.289219764169 1185.086605504012 1056.032776925971 295.0402077774615 1038.858169740888 293.220378521327
60 0.01 0.6 20 1060.566801609132 1085.451586011368 1089.253434846272 1122.566829143059 1150.289265962921 1185.086646872479 1056.032801001617 295.0401927822148 1038.858248610345 293.2203783122427
61 0.01 0.61 20 1060.566901259026 1085.451675913651 1089.253522928697 1122.566905544569 1150.289334751031 1185.086698598454 1056.032846932477 295.040180522828 1038.85840838525 293.2203782553559
62 0.01 0.62 20 1060.566998771357 1085.4517575292 1089.253601387408 1122.566965742836 1150.289380282635 1185.086724906095 1056.03287614675 295.0401710500841 1038.858585552757 293.2203784446781
63 0.01 0.63 2 1060.567002393067 1085.45192087357 1089.253735110364 1122.567999486472 1150.291179145361 1185.08896434861 1056.033386097972 295.0401704872971 1038.858867311486 293.2203826761133
64 0.01 0.64 2 1060.567873140719 1085.453055213218 1089.254849958939 1122.569478743725 1150.292661872352 1185.090329299206 1056.034368204366 295.0401711942844 1038.86024373581 293.2203857804183
65 0.01 0.65 2 1060.568784668075 1085.454026076247 1089.255815092676 1122.570344927763 1150.293403321875 1185.090903358102 1056.034997683511 295.0401706424504 1038.861465828262 293.2203884170022
66 0.01 0.66 2 1060.569064380487 1085.45400735491 1089.255816547844 1122.569563303093 1150.292229630394 1185.089566252393 1056.034621088644 295.0401699215131 1038.861502447554 293.2203886016151
67 0.01 0.67 1 1060.56819570466 1085.452817843969 1089.254654819278 1122.568067610048 1150.29091300764 1185.088577235712 1056.033681232915 295.0401714045627 1038.860094513142 293.2203886398414
68 0.01 0.68 1 1060.568701488595 1085.453630160553 1089.255434846989 1122.569498367448 1150.292444545424 1185.089941296397 1056.034520831783 295.0401755849795 1038.861155802619 293.2203933096337
69 0.01 0.6900000000000001 1 1060.568408132808 1085.453116426114 1089.254935115816 1122.568620022448 1150.291503178128 1185.089075830748 1056.034103514387 295.0401818444896 1038.860556046117 293.2203949302193
70 0.01 0.7000000000000001 1 1060.569104502536 1085.454071355991 1089.255858019091 1122.569972754174 1150.292815919772 1185.090161390265 1056.034931587118 295.0401881698149 1038.861802515583 293.2204000623726
71 0.01 0.71 1 1060.568752407385 1085.453444676787 1089.255250313359 1122.568851587283 1150.29162095306 1185.089085748385 1056.034328846572 295.0401936359196 1038.861066041336 293.220401279076
72 0.01 0.72 1 1060.569281339853 1085.454197468559 1089.255976451021 1122.569967078912 1150.292737753277 1185.090034611447 1056.034960841815 295.0401969431781 1038.862054683896 293.2204054319993
73 0.01 0.73 1 1060.569102677736 1085.45383456843 1089.255625881337 1122.569364989781 1150.292304294736 1185.089899338806 1056.034620104924 295.0401989672878 1038.861670007797 293.2204057884275
74 0.01 0.74 1 1060.569466831739 1085.454366200586 1089.256136963688 1122.570087541403 1150.292767744382 1185.08993406867 1056.035027412311 295.0401991104732 1038.862392604713 293.2204090775062
75 0.01 0.75 1 1060.569082863866 1085.453736215361 1089.255529190584 1122.56906002266 1150.291826349625 1185.089290785616 1056.034455561507 295.0401986776009 1038.861609611867 293.220408691714
76 0.01 0.76 1 1060.569187064988 1085.453974177824 1089.255752332163 1122.569495726672 1150.292096380165 1185.089266830972 1056.034672602049 295.040197352656 1038.861913979034 293.220411432553
77 0.01 0.77 1 1060.568619659956 1085.453181474718 1089.25498143143 1122.568416368895 1150.291188718926 1185.088724603491 1056.034042756572 295.0401964667336 1038.860893740416 293.2204108733062
78 0.01 0.78 1 1060.568669338569 1085.453403075835 1089.255187572374 1122.568930895823 1150.291583936195 1185.088849314069 1056.034312100203 295.040195432034 1038.861123485804 293.2204135209198
79 0.01 0.79 1 1060.568105534972 1085.452648490908 1089.254454416202 1122.567943278131 1150.290765668139 1185.08837880879 1056.033751717644 295.0401952938661 1038.860098688553 293.2204129627072
80 0.01 0.8 1 1060.568208198223 1085.452953110266 1089.254744014199 1122.568569937346 1150.291277056916 1185.08861922993 1056.034106486644 295.0401951723326 1038.860384926062 293.2204154726666
81 0.01 0.8100000000000001 1 1060.56768908279 1085.452260489837 1089.254073727152 1122.567648731117 1150.290513007297 1185.088185732498 1056.033598293635 295.0401958637898 1038.85940273776 293.220414641561
82 0.01 0.8200000000000001 1 1060.567857621753 1085.452645421504 1089.254444146383 1122.568359274166 1150.291109511216 1185.088506199476 1056.034013166458 295.0401962971286 1038.859764344637 293.2204166403874
83 0.01 0.8300000000000001 1 1060.567396056051 1085.452014344075 1089.253835636006 1122.567489024556 1150.29038174307 1185.088089309144 1056.033544606393 295.0401971429687 1038.858845810061 293.220415131726
84 0.01 0.84 1 1060.567626640386 1085.452461753071 1089.254268501672 1122.568252394173 1150.291027212472 1185.088455403245 1056.03400025312 295.0401973030164 1038.859276453982 293.2204162812378
85 0.01 0.85 1 1060.567211281784 1085.451871579016 1089.253700694961 1122.567408324611 1150.290315482896 1185.088046081881 1056.033555879034 295.0401974546127 1038.858407898239 293.220413855723
86 0.01 0.86 1 1060.567487014511 1085.452359618214 1089.254173705949 1122.568203725994 1150.290992779436 1185.088448443021 1056.03403722121 295.0401965925689 1038.858891241524 293.220414047621
87 0.01 0.87 1 1060.567102414825 1085.451794314922 1089.253630297815 1122.567375799362 1150.290294194021 1185.088054046548 1056.03360678985 295.0401955376593 1038.858059533756 293.2204107100744
88 0.01 0.88 1 1060.567409043105 1085.452309414989 1089.25412985631 1122.568194889127 1150.290998755808 1185.088490424333 1056.034104917941 295.0401934176562 1038.858581740935 293.2204100503488
89 0.01 0.89 1 1060.567046992132 1085.451763593904 1089.253605490891 1122.567385122122 1150.290319248776 1185.088117056255 1056.033687236032 295.040191192874 1038.857778071618 293.2204059719435
90 0.01 0.9 1 1060.567378821384 1085.452303325545 1089.254129129561 1122.568231247321 1150.291056052884 1185.088591304717 1056.034203205716 295.0401880823391 1038.858334098996 293.2204046727765
91 0.01 0.91 1 1060.567033963292 1085.451773601911 1089.253620468545 1122.567436475608 1150.290391977847 1185.088233777193 1056.033792337623 295.0401851410974 1038.857556710356 293.2204000746607
92 0.01 0.92 1 1060.567386764868 1085.452335025455 1089.254165449171 1122.56830723151 1150.291157783281 1185.088739733277 1056.034321126483 295.0401816325891 1038.858143809987 293.2203983490444
93 0.01 0.93 1 1060.567060336667 1085.451825698341 1089.25367671681 1122.567536061513 1150.290518608336 1185.088404351319 1056.033919366772 295.0401786014671 1038.857399437684 293.2203934119405
94 0.01 0.9400000000000001 1 1060.567431996372 1085.452408911566 1089.25424317352 1122.568430960053 1150.291311551727 1185.088936086912 1056.034456203294 295.0401752852543 1038.858022473219 293.2203914091123
95 0.01 0.9500000000000001 1 1060.567126591714 1085.451922079315 1089.253776598974 1122.567681820695 1150.290693513736 1185.088613555315 1056.034063213197 295.0401726972311 1038.857315339721 293.2203862494565
96 0.01 0.96 1 1060.567521738584 1085.45253061518 1089.254367819711 1122.568600860735 1150.291509070862 1185.089160503575 1056.034610622318 295.0401700743624 1038.857983537898 293.2203840607067
97 0.01 0.97 1 1060.567237285216 1085.452065040421 1089.253921955983 1122.567868458802 1150.290904805374 1185.08884387842 1056.034221306225 295.0401683676135 1038.857318248254 293.2203787539578
98 0.01 0.98 1 1060.567654013558 1085.452694926032 1089.254534036435 1122.568805249644 1150.291737548453 1185.089399832548 1056.034773758626 295.0401667277662 1038.858028134898 293.2203764420207
99 0.01 0.99 1 1060.567389068228 1085.45224788733 1089.254106094261 1122.5680863608 1150.291143321179 1185.089082204223 1056.034386374012 295.0401660809145 1038.857407283049 293.2203710467897
100 0.01 1 1 1060.567825784387 1085.452896330982 1089.254736012808 1122.569035837183 1150.291985461685 1185.089637435683 1056.034939872592 295.0401655380641 1038.858163129282 293.2203686819708
