# Supplementary material for: Thermocouple Sensor Response in Hot Airstream
Source: Sensors (Basel). 2025 Jul 26;25(15):4634. doi: 10.3390/s25154634 (PMC12349096; doi:10.3390/s25154634)
Supplement: Supplementary file 1 [file sensors-25-04634-s001.zip › report-file-rt_52.out]

"report-file-rt"
"Time Step" "delta-time etc.."
("TimeStep" "delta-time" "flow-time" "iters-per-timestep" "t_1" "t_sk" "t0" "t1" "t2" "t3" "ty_1" "ty_10" "ty1" "ty10")
0 0.01 0 0 293.0000183319491 293.0000159421726 293.0000157505325 293.0000138212724 293.0000118642607 293.0000093929758 293.0000182378926 293.0000002852846 293.0000192768454 293.000000203541
1 0.01 0.01 20 338.0401702393864 349.112536967098 348.9908141589877 366.0828065278084 385.7867906822654 423.8452335782794 347.0518271388625 293.0121891129577 346.554710812819 293.0238421022693
2 0.01 0.02 20 437.5675692669694 470.4673436867027 470.8923607943214 520.3748154617413 573.2161476165498 667.0894908217904 461.6609506936051 293.0508957364369 459.1314433559824 293.057180629281
3 0.01 0.03 20 573.838214083195 625.8323672348371 626.864999370238 702.2043383347321 777.2064757362278 901.4314774186191 604.6509696517123 293.1484455553813 598.8878464246245 293.1054619364977
4 0.01 0.04 20 697.9399694581327 756.9437516013497 759.078569447028 839.4848551675357 915.7049127304603 1033.624034611363 727.0936274267029 293.357157367771 718.9112177774962 293.172076536147
5 0.01 0.05 20 784.7368047000463 841.4776738515984 844.00141664367 919.088811998737 988.9820851733102 1094.682831675154 810.378801000717 293.7390952299479 801.5961327160936 293.2633341605317
6 0.01 0.06 20 838.4817728600069 890.8820636410464 893.372718928185 962.2905232450919 1026.370456355165 1123.161756547718 861.6116143686352 294.3369336286327 853.0798388564531 293.3858754794639
7 0.01 0.07000000000000001 20 871.1850654069897 919.8782192734068 922.1926029234173 986.4156900739691 1046.385007890965 1137.437308151934 893.0693103357612 295.1427622758755 884.9674531032027 293.5377914513329
8 0.01 0.08 20 891.5542190050198 937.457835370768 939.5725815810451 1000.512894805356 1057.68001773642 1145.035884994096 912.9234569527396 296.0852279005287 905.2191895744722 293.7075224148692
9 0.01 0.09 20 904.4753685896187 948.3807111918816 950.3142081302918 1008.999184446553 1064.247332494308 1149.221227015075 925.7365411843389 297.0737165281791 918.3552984083373 293.8800470617057
10 0.01 0.1 20 912.7940771296534 955.2380181707555 957.0154431416909 1014.161474158778 1068.088874081068 1151.565185483084 934.1088858378636 298.013372380722 926.978351699503 294.0393771318261
11 0.01 0.11 20 918.152081063765 959.528404459438 961.1718461410211 1017.28226082066 1070.301788116539 1152.890919237947 939.595363263702 298.8369101427436 932.6624556497158 294.1744938463809
12 0.01 0.12 20 921.5770109216106 962.1750930502686 963.7034022730968 1019.133687405224 1071.532758758935 1153.646012152417 943.1842160591436 299.513700904878 936.4077555426459 294.2818019261744
13 0.01 0.13 20 923.7248799211666 963.7681134041917 965.1983837486005 1020.194361907827 1072.169098958372 1154.079788853817 945.5212375161839 300.0426284955728 938.8714554708431 294.3627845612779
14 0.01 0.14 20 925.035684090691 964.6912404152149 966.0399112464565 1020.761231605868 1072.469810860873 1154.330759799451 947.0381287065892 300.444220016848 940.4909697672724 294.4215641564596
15 0.01 0.15 20 925.8053531921407 965.1957618174876 966.4779266560315 1021.02198690559 1072.605049431706 1154.478584576306 948.0224363340644 300.7420018465694 941.5616852118914 294.4630141741065
16 0.01 0.16 20 926.2325700384313 965.4478531350768 966.6835685708162 1021.092333136553 1072.655392036948 1154.568894204674 948.6648413011912 300.9558251571991 942.280430047655 294.4911264037935
17 0.01 0.17 20 926.4464382917008 965.5524562253519 966.7599571607524 1021.042892018755 1072.658883940233 1154.627264958961 949.0909719969904 301.1070443534371 942.7734663729162 294.5094933792324
18 0.01 0.18 20 926.52988052786 965.5725498717134 966.7579142309802 1020.914214820122 1072.642335687573 1154.668517027404 949.3819757589121 301.2124226699646 943.1229030956648 294.5218106852308
19 0.01 0.19 20 926.5362283230309 965.5471822969815 966.7098137212234 1020.755260095413 1072.619326624681 1154.699537578637 949.5864618756261 301.2855374828891 943.3799569772759 294.5296074665786
20 0.01 0.2 20 926.4983582406281 965.4974328895408 966.6363797879259 1020.626830767194 1072.596225310156 1154.724024894545 949.7364814640221 301.3366915563812 943.580086743817 294.5343808387263
21 0.01 0.21 20 926.4357348495128 965.4333330555579 966.5502620543705 1020.534995749789 1072.57705343662 1154.744677266727 949.8536610269795 301.3730714832714 943.7441284181341 294.5372771223098
22 0.01 0.22 20 926.3629537810134 965.3729527244371 966.4710740320768 1020.47061830385 1072.562442906988 1154.762801045391 949.9489745402045 301.399909263734 943.8795083643605 294.5390990583997
23 0.01 0.23 20 926.2892860721523 965.3251048341997 966.4073408647645 1020.425480620098 1072.552287511429 1154.779113970713 950.0202631157754 301.4206814028249 943.9856766677021 294.5403569796246
24 0.01 0.24 20 926.2193616640449 965.2865830616198 966.3552570862641 1020.392749036362 1072.544957680396 1154.794169437118 950.0787153863592 301.437614537654 944.0712687020548 294.5413680691369
25 0.01 0.25 20 926.1560123328807 965.2552963324083 966.3122897156661 1020.368526679464 1072.539992237762 1154.808092041934 950.1290989410109 301.4521318268798 944.1439271012814 294.5423008007221
26 0.01 0.26 20 926.0994222191836 965.2291915325802 966.2760501737653 1020.349830737571 1072.53725531008 1154.820773663951 950.1722841813538 301.4650498897403 944.2072707473574 294.5432351677896
27 0.01 0.27 20 926.0490009019813 965.2070200341327 966.245060592371 1020.335181201182 1072.536245075645 1154.83218419403 950.2095971617932 301.4768293455004 944.262839044957 294.5441979522137
28 0.01 0.28 20 926.0041436524236 965.187932295573 966.2182790030485 1020.323371771159 1072.53664179129 1154.842507924553 950.2414235001607 301.4877109944089 944.3114492382465 294.5451894515571
29 0.01 0.29 20 925.9641905177582 965.1712781522316 966.1949022732582 1020.31362578301 1072.537729728954 1154.851836898085 950.2696692801228 301.4978097133635 944.3536311430938 294.5461967830182
30 0.01 0.3 20 925.928542641144 965.1565660779004 966.1743009918083 1020.305480525708 1072.539472961964 1154.860219133228 950.2942095757109 301.5071653800413 944.3901938954227 294.5472055424903
31 0.01 0.31 20 925.8967554915045 965.1434435177822 966.1560116724139 1020.29850364965 1072.542548851119 1154.867699546725 950.3154218122937 301.5157908140087 944.4219279025313 294.5481921370491
32 0.01 0.32 20 925.8683572502894 965.1316562170056 966.1396862710997 1020.292494031276 1072.545777647836 1154.874281749309 950.3337172112386 301.5236970518034 944.4493573613398 294.5491383261715
33 0.01 0.33 20 925.8430277388087 965.1210290236021 966.1250763736211 1020.287237532931 1072.548794865427 1154.880049377016 950.3494668516781 301.5308996919866 944.4730447423976 294.5500290269298
34 0.01 0.34 20 925.820379825399 965.11140784343 966.1119517842466 1020.282629001099 1072.551606528457 1154.885138834502 950.3630140986185 301.5374179148524 944.4934961196955 294.5508566555783
35 0.01 0.35 20 925.8001258809338 965.1026919369922 966.10015324122 1020.278558359305 1072.554258153253 1154.889606196918 950.3746291905046 301.5432818750093 944.5111844650978 294.5516172738648
36 0.01 0.36 20 925.7820033459875 965.0947692050421 966.0895165488896 1020.274904890557 1072.55685632672 1154.893520110045 950.3845322810608 301.5485307139555 944.5264897933913 294.5523097543858
37 0.01 0.37 20 925.7658028366893 965.0875859568152 966.0799446841507 1020.271628136537 1072.559264218257 1154.896935998134 950.3929727854758 301.5532014396637 944.5397282291938 294.5529349345071
38 0.01 0.38 20 925.7513333323711 965.0810808377198 966.071337847989 1020.268689139418 1072.561466552291 1154.899921003428 950.4001417793479 301.5573321863318 944.5511794557775 294.5534953322672
39 0.01 0.39 20 925.7384171289177 965.0752043989703 966.0636122344689 1020.266041642119 1072.563572138024 1154.902525459699 950.4062254261964 301.5609671684592 944.5610934547252 294.5539940630915
40 0.01 0.4 20 925.7270031441839 965.069974584165 966.0567604909944 1020.263701696775 1072.565542983552 1154.904812640755 950.4114204872822 301.5641509579747 944.5697145660323 294.5544361794127
41 0.01 0.41 20 925.7169095765981 965.0653171297347 966.050680973359 1020.261641326623 1072.567353721097 1154.906841033075 950.4158823289882 301.5669258619539 944.5771957315194 294.5548250635942
42 0.01 0.42 20 925.708001483991 965.0611920471372 966.0453075905699 1020.259847162254 1072.569000480425 1154.908644191675 950.4197422242909 301.5693330320415 944.5836961416063 294.5551652961797
43 0.01 0.43 20 925.7001122237529 965.0575272179761 966.0405457540986 1020.258281509721 1072.57051501286 1154.910246382509 950.423079083151 301.5714115080826 944.5893370544198 294.5554612329992
44 0.01 0.44 20 925.693136392771 965.0542789928368 966.0363355078699 1020.256914531596 1072.571894440772 1154.911659213396 950.4259667478872 301.5731977934036 944.5942324328034 294.5557171684076
45 0.01 0.45 20 925.6869411201804 965.0513799351853 966.0325904884414 1020.255714790332 1072.573123389888 1154.912898441345 950.4284495919272 301.574725805164 944.5984631304751 294.5559374161242
46 0.01 0.46 20 925.6814320392309 965.0487860278085 966.0292538542327 1020.254650394965 1072.574211649395 1154.913974606176 950.4305733064156 301.5760263678505 944.6021168030054 294.5561260031321
47 0.01 0.47 20 925.6765348530273 965.0464629197871 966.0262775292861 1020.253699053187 1072.575168009266 1154.914902972701 950.4323770936969 301.57712794759 944.6052720969694 294.5562868364141
48 0.01 0.48 20 925.672179001629 965.0443782347703 966.0236203228804 1020.25284364979 1072.575992543384 1154.915700987393 950.4338959953396 301.5780569555365 944.6079946638773 294.5564235029922
49 0.01 0.49 20 925.6683048860541 965.0425063313762 966.0212448859252 1020.252072206779 1072.576703249014 1154.916385035113 950.4351655399054 301.5788367148609 944.6103471121509 294.556539334985
50 0.01 0.5 20 925.6648618074888 965.0408272248441 966.0191248177606 1020.251375063303 1072.57730992324 1154.916970089648 950.4362198827306 301.5794888276086 944.6123798027998 294.5566373347993
51 0.01 0.51 20 925.661803293724 965.0393224888608 966.0172327886628 1020.250745710907 1072.577826870855 1154.917471397268 950.4370921152279 301.5800321216624 944.6141371129615 294.556720145707
52 0.01 0.52 20 925.6590904256076 965.0379774134564 966.0155477655778 1020.250180913062 1072.578269487603 1154.9179020199 950.4378125468952 301.5804832513516 944.6156565687145 294.556790052712
53 0.01 0.53 20 925.6566871859493 965.0367778992024 966.014050300134 1020.24967452055 1072.578647145614 1154.918271288814 950.4384033587836 301.5808567264618 944.6169741858434 294.5568491194298
54 0.01 0.54 20 925.6545577258239 965.0357060644253 966.0127180052909 1020.249217535956 1072.578965258951 1154.918585001705 950.4388847753947 301.581165707262 944.618114850517 294.5568990881454
55 0.01 0.55 20 925.6526754575291 965.0347534597063 966.0115370673072 1020.24880975669 1072.579237845077 1154.91885676257 950.4392790435954 301.5814210037283 944.6191065231624 294.5569415256259
56 0.01 0.5600000000000001 20 925.651016976337 965.033910870457 966.0104942834855 1020.248449065326 1072.579473342315 1154.919092959082 950.43960352623 301.5816316458632 944.6199715189828 294.556977623105
57 0.01 0.5700000000000001 20 925.6495575280494 965.03316750251 966.0095755531138 1020.248131186604 1072.57967785941 1154.919298230574 950.4398710287887 301.5818054369979 944.6207270824159 294.5570084462061
58 0.01 0.58 20 925.648274921425 965.0325123707283 966.0087674317989 1020.247850595705 1072.579854806424 1154.919475357416 950.4400918932806 301.5819483828305 944.6213870925355 294.557034839188
59 0.01 0.59 20 925.6471482255786 965.031934855636 966.0080560001599 1020.247602750459 1072.580007407257 1154.919628689531 950.4402727957572 301.5820657404972 944.6219646971761 294.5570575096496
60 0.01 0.6 20 925.646159509655 965.03142624229 966.0074302093592 1020.247383195897 1072.580138213356 1154.919759965109 950.4404193899793 301.582161797766 944.6224693668252 294.5570770358432
61 0.01 0.61 20 925.6452918083612 965.0309787859643 966.0068799226101 1020.247189649361 1072.580251288933 1154.919873576855 950.4405368347759 301.5822400269231 944.6229113120598 294.5570939094648
62 0.01 0.62 5 925.6454335063507 965.0311448215421 966.0070196768081 1020.247239645414 1072.580291529798 1154.919855552539 950.4408282533911 301.5822981505101 944.6233734642971 294.5571110760421
63 0.01 0.63 5 925.6454412923209 965.0311539420489 966.007002984072 1020.247223496475 1072.580302514524 1154.919834402327 950.4409590439872 301.5823532463034 944.6236322291512 294.5571254387779
64 0.01 0.64 5 925.6453431141375 965.0310934288009 966.0069183829788 1020.247185054101 1072.580314986628 1154.919839731971 950.4410135369559 301.5824054366151 944.6237979910275 294.5571396018685
65 0.01 0.65 5 925.6452002979935 965.0310165256867 966.0068181734412 1020.247155349699 1072.580346987172 1154.919869446495 950.4410457255265 301.5824535798774 944.6239352970299 294.5571538598644
66 0.01 0.66 4 925.6451337783338 965.0310090120603 966.0067932035126 1020.247167465365 1072.580394260072 1154.919903104499 950.4411133708463 301.5825008209101 944.6240990655497 294.5571674966976
67 0.01 0.67 4 925.6450420238261 965.0309764378875 966.0067433629579 1020.24717247869 1072.58044512872 1154.919947761731 950.4411563139531 301.5825372630491 944.6242348687999 294.5571806245857
68 0.01 0.68 4 925.6449407348151 965.030938539676 966.0066881280222 1020.247177754713 1072.580497655928 1154.919997238066 950.4411916893494 301.582567419888 944.6243603602874 294.557192784813
69 0.01 0.6900000000000001 4 925.6448388935937 965.0309018921753 966.0066345449335 1020.247184802277 1072.580551435002 1154.920048105366 950.4412257987192 301.5825923215463 944.6244823338311 294.557203899533
70 0.01 0.7000000000000001 4 925.6447351212704 965.0308625314705 966.0065790805893 1020.247186889544 1072.580598199925 1154.92008845047 950.4412533676406 301.582611628418 944.6245971579074 294.557213903309
71 0.01 0.71 3 925.6447293726319 965.0309034217718 966.0066085441588 1020.247244223121 1072.580678567026 1154.920154505169 950.4413372464434 301.5826439690025 944.6247582509885 294.5572199495546
72 0.01 0.72 3 925.6446986454899 965.0309118404807 966.0066052752122 1020.247272543524 1072.580733634558 1154.920197732659 950.4413882971744 301.5826580885188 944.6248854461747 294.5572291155817
73 0.01 0.73 3 925.6446453202967 965.0308962514918 966.0065781468296 1020.247278530755 1072.580767070443 1154.920222938174 950.4414145849431 301.5826671516984 944.6249839692406 294.5572369989434
74 0.01 0.74 3 925.6445768018181 965.0308670875423 966.0065381867016 1020.247274144365 1072.580792821428 1154.920246300622 950.4414272251329 301.582672375442 944.6250638951637 294.5572432460338
75 0.01 0.75 3 925.6444979430702 965.0308294924281 966.0064901514432 1020.247264617216 1072.580815750107 1154.920271279045 950.4414311927212 301.5826732410888 944.6251316964533 294.5572478897838
76 0.01 0.76 3 925.6444111779484 965.0307853836111 966.006435285538 1020.2472502822 1072.580834392952 1154.920292599059 950.4414276852904 301.5826694979201 944.6251905763922 294.5572509888592
77 0.01 0.77 3 925.6443183253077 965.03073481948 966.0063746996855 1020.247229421388 1072.580845967029 1154.920305799025 950.4414164713278 301.5826613114982 944.6252381917741 294.5572526295678
78 0.01 0.78 3 925.6442192219055 965.0306772603278 966.006307214051 1020.24720032841 1072.580848256001 1154.92030795126 950.441397111384 301.5826491715149 944.6252767964846 294.5572529641831
79 0.01 0.79 3 925.6441142903951 965.0306135206281 966.0062335169 1020.247164515637 1072.580843329817 1154.92030301374 950.4413698017585 301.5826336718575 944.6253067971521 294.5572521746249
80 0.01 0.8 1 925.644137382993 965.0306495384883 966.0062663006338 1020.247198146767 1072.580878500497 1154.920329858233 950.4414084288919 301.5826279346506 944.6253797687548 294.5572565523418
81 0.01 0.8100000000000001 1 925.6441700995666 965.0306936538352 966.0063070318147 1020.247243501687 1072.580930094897 1154.920377544576 950.4414603011357 301.5826440747343 944.625460868299 294.5572567402195
82 0.01 0.8200000000000001 1 925.6441939857436 965.0307274171821 966.0063378284134 1020.247279779903 1072.580972259633 1154.920415351281 950.4415045275815 301.5826534553138 944.6255292021069 294.5572583689307
83 0.01 0.8300000000000001 1 925.6441762806745 965.0307173480529 966.0063251005203 1020.247270186717 1072.58096560734 1154.920402859994 950.44150427947 301.5826425134455 944.6255499245088 294.5572592111745
84 0.01 0.84 1 925.6441212129502 965.0306706496895 966.0062756952535 1020.247224484136 1072.580924485618 1154.92035874194 950.4414667127529 301.5826218154135 944.6255303387222 294.5572585138531
85 0.01 0.85 1 925.6440508692541 965.0306106054265 966.0062126221997 1020.247169350316 1072.580878667826 1154.920315871631 950.4414169217405 301.5826032419812 944.6254956969974 294.5572556101793
86 0.01 0.86 1 925.6439792158335 965.0305514846688 966.006151113981 1020.247120674637 1072.580843226806 1154.920288026077 950.4413702123319 301.5825881983372 944.6254632653314 294.557252079289
87 0.01 0.87 1 925.6439135047593 965.0305000629623 966.0060960252958 1020.247083723574 1072.580822551634 1154.920277502348 950.4413324892956 301.5825750062192 944.6254387411267 294.5572487417026
88 0.01 0.88 1 925.643856598858 965.0304586402539 966.006051217562 1020.2470595671 1072.58081579043 1154.920280522242 950.4413064231181 301.5825626471396 944.6254257267333 294.5572457858998
89 0.01 0.89 1 925.6438084486134 965.0304270136742 966.0060162140981 1020.247046438285 1072.580819585326 1154.920292707166 950.4412904499234 301.5825507020078 944.625422659582 294.5572431448396
90 0.01 0.9 1 925.6437681266433 965.0304034569557 966.0059890933119 1020.247040886631 1072.580829952187 1154.920309613586 950.4412827314885 301.5825392466533 944.625427787041 294.5572406860953
91 0.01 0.91 1 925.64373358669 965.030385533398 966.0059677656033 1020.247039966194 1072.580843337152 1154.92032774107 950.4412798246349 301.5825282097427 944.6254384454012 294.5572382953787
92 0.01 0.92 1 925.6437021675032 965.0303704189064 966.005949531919 1020.247040568201 1072.580856941895 1154.92034432262 950.4412793597763 301.582517339065 944.625451419616 294.5572359349313
93 0.01 0.93 1 925.6436719825481 965.030356113073 966.005932109132 1020.247040454362 1072.580868756434 1154.920358134909 950.4412788516067 301.5825062258649 944.6254648028523 294.5572335228065
94 0.01 0.9400000000000001 1 925.6436414276769 965.0303411981115 966.0059142229052 1020.247038467625 1072.580877785909 1154.920368408544 950.4412769152387 301.5824947329049 944.6254765656251 294.5572310152563
95 0.01 0.9500000000000001 1 925.643609584551 965.0303245644574 966.0058943569232 1020.247033764061 1072.580883386211 1154.920375035045 950.4412726922012 301.5824827939969 944.6254863883553 294.5572283935302
96 0.01 0.96 1 925.643575913215 965.0303054392376 966.0058722530517 1020.247025845476 1072.580885393719 1154.920377611921 950.4412655933509 301.5824704038876 944.6254934112633 294.5572256753013
97 0.01 0.97 1 925.6435406125707 965.0302843646059 966.0058483689412 1020.247015127393 1072.580884211884 1154.920376640913 950.4412560201836 301.5824577037873 944.6254979517261 294.5572228800611
98 0.01 0.98 1 925.6435038311967 965.0302613708533 966.0058226785995 1020.247001708672 1072.580879938022 1154.92037230837 950.441244184498 301.5824447278957 944.6255001629548 294.5572200473856
99 0.01 0.99 1 925.643465766463 965.0302366578547 966.0057953802108 1020.24698594506 1072.580873092709 1154.92036536005 950.44123049595 301.5824316397785 944.6255003258174 294.5572172103873
100 0.01 1 1 925.643426566476 965.0302105727044 966.0057666266224 1020.246968575333 1072.580864630868 1154.920356796085 950.4412154768014 301.5824186135386 944.6254988419506 294.5572144130983
