# Supplementary material for: Thermocouple Sensor Response in Hot Airstream
Source: Sensors (Basel). 2025 Jul 26;25(15):4634. doi: 10.3390/s25154634 (PMC12349096; doi:10.3390/s25154634)
Supplement: Supplementary file 1 [file sensors-25-04634-s001.zip › report-file-rt_53.out]

"report-file-rt"
"Time Step" "delta-time etc.."
("TimeStep" "delta-time" "flow-time" "iters-per-timestep" "t_1" "t_sk" "t0" "t1" "t2" "t3" "ty_1" "ty_10" "ty1" "ty10")
0 0.01 0 0 293.0000618413476 293.0000525162677 293.0000502038641 293.000042262408 293.0000365220253 293.0000319768396 293.0000708309968 293.0000002589936 293.0000827064586 293.0000003322527
1 0.01 0.01 20 514.1238662897524 536.7737015488194 536.5633639038873 561.4775648832054 594.4879830829376 626.572186280902 535.3488640885324 293.0213546843967 532.6210914902409 293.0066917805667
2 0.01 0.02 20 856.4793718170998 893.8867587289861 894.3862776570062 931.6043371552054 973.6235838160176 1003.508247155617 885.3705398873348 293.5913847461739 878.678215410243 293.198697378235
3 0.01 0.03 20 1046.725871831966 1071.13028066297 1072.258783958712 1092.213395579587 1108.177198763114 1120.146819938377 1060.749422968579 296.1171753758138 1053.682213943795 293.98132620526
4 0.01 0.04 20 1096.160219374649 1110.290490335165 1111.20684185381 1120.441335552345 1128.604380382568 1133.823520522206 1100.450522650171 299.0264826749101 1096.660761644779 294.9593630404974
5 0.01 0.05 20 1105.211560528575 1115.450614101925 1116.436117590025 1123.194800299001 1129.785384811349 1134.400382412135 1105.651042008018 300.1666506597319 1103.04838326682 295.5399664163373
6 0.01 0.06 20 1106.274376562626 1115.300583213177 1116.298913259477 1123.129198121372 1129.340792943283 1134.204440994694 1105.937223977616 299.8852305115038 1103.669526969477 295.6284926508415
7 0.01 0.07000000000000001 20 1105.781438693733 1114.477175183976 1115.279598151322 1122.638196641619 1129.060990902189 1134.101363565399 1105.862098016818 299.1587011598367 1103.791853099615 295.4494045023409
8 0.01 0.08 20 1104.928534069392 1113.915208139159 1114.248411030806 1122.245710056681 1128.945115071146 1134.061974461182 1105.961076950196 298.4935409001541 1104.011226900626 295.2014709141575
9 0.01 0.09 20 1104.307514309017 1113.834369541393 1114.608313765997 1121.968387326709 1128.89964104997 1134.047417026929 1106.162787925562 298.0275664044791 1104.248400407838 294.9790942859987
10 0.01 0.1 20 1104.239843560709 1113.905101027485 1114.753408716977 1121.785575746015 1128.87944710636 1134.037347214816 1106.338609276438 297.7398251993453 1104.400337767953 294.8081609828531
11 0.01 0.11 20 1104.476562185243 1113.886078540486 1114.686659343027 1121.675765000323 1128.86381985598 1134.025113851123 1106.457938619018 297.5697580267636 1104.462968598838 294.6904866912616
12 0.01 0.12 20 1104.717726117234 1113.828690438971 1114.561356373177 1121.611983928194 1128.847374652628 1134.011340549942 1106.53253098113 297.4613015091122 1104.485815259025 294.6074569741481
13 0.01 0.13 20 1104.882429260048 1113.764007386826 1114.431979207058 1121.572276674369 1128.830590553583 1133.998019936537 1106.580778515799 297.3812979369771 1104.494159602827 294.5472389690697
14 0.01 0.14 20 1104.977864504922 1113.706515930063 1114.321760093766 1121.54341383221 1128.814943697816 1133.986621646884 1106.614905789622 297.3158012008176 1104.498639576234 294.5030646356108
15 0.01 0.15 20 1105.033449332505 1113.661741181407 1114.237867204507 1121.519950830254 1128.801355787199 1133.977662158559 1106.640986619591 297.260715085439 1104.502929621422 294.4708502128943
16 0.01 0.16 20 1105.070536627656 1113.630357952933 1114.17917332225 1121.499817821556 1128.790273454615 1133.97100593086 1106.662109537219 297.2159727306205 1104.507235697416 294.4478640000623
17 0.01 0.17 20 1105.099186293459 1113.610051657964 1114.139937714594 1121.482289115681 1128.781654157796 1133.966135710713 1106.679532359017 297.1818533970253 1104.511143441896 294.4320931822071
18 0.01 0.18 20 1105.124413598348 1113.597811456523 1114.114416234251 1121.467400474177 1128.775142898478 1133.962635602588 1106.693536364269 297.1575980465226 1104.514341088498 294.4218881242701
19 0.01 0.19 20 1105.148011682988 1113.590820813438 1114.097491562752 1121.454813407825 1128.770205391934 1133.960082529124 1106.70459288653 297.1417531533253 1104.516725291124 294.4158674241226
20 0.01 0.2 20 1105.170228834003 1113.587127049277 1114.085830060893 1121.444562211206 1128.7665008426 1133.958255816014 1106.713277595437 297.1326171386775 1104.518532032275 294.4128514901194
21 0.01 0.21 20 1105.190817644669 1113.585276812274 1114.07736528187 1121.436243153065 1128.763651075804 1133.95688057013 1106.720058716096 297.1284530618146 1104.519718327613 294.4118631913645
22 0.01 0.22 20 1105.209506260213 1113.584509287409 1114.071026435532 1121.429619450501 1128.761524156468 1133.955881792514 1106.725413601046 297.1277017133723 1104.520575632219 294.412138322076
23 0.01 0.23 20 1105.226034975968 1113.58429233105 1114.066096750416 1121.424307126811 1128.759888343767 1133.955121074597 1106.729614926373 297.1290748950685 1104.521155074603 294.4131163697433
24 0.01 0.24 20 1105.2403589214 1113.584328507182 1114.062131494496 1121.420050173609 1128.758607701069 1133.954516808655 1106.732913554385 297.1316033395583 1104.521531552599 294.4144111946094
25 0.01 0.25 20 1105.252569421775 1113.584503662779 1114.058950064791 1121.416677465296 1128.757614061609 1133.954056731378 1106.735535675411 297.1346092333682 1104.521784203593 294.4157766156753
26 0.01 0.26 20 1105.262842002381 1113.584708554014 1114.056360053557 1121.413975493191 1128.756820114609 1133.953685791339 1106.737601757736 297.1376546984774 1104.521962343576 294.417072726869
27 0.01 0.27 20 1105.27139904839 1113.584924928508 1114.054274604054 1121.411831749818 1128.756197517603 1133.953403217963 1106.739249427665 297.1404896670794 1104.522097265929 294.4182302051641
28 0.01 0.28 20 1105.278443795398 1113.585116896872 1114.052579514195 1121.410113565062 1128.755697566861 1133.95317279888 1106.74055464756 297.1429970123757 1104.5221965935 294.4192254685294
29 0.01 0.29 20 1105.284209207385 1113.585281183313 1114.051195841733 1121.408736422572 1128.755294046506 1133.952987332521 1106.741588739248 297.1451414984733 1104.522273208549 294.4200605901138
30 0.01 0.3 20 1105.288917876784 1113.585424928413 1114.050077838273 1121.407630827471 1128.754971207837 1133.952838552503 1106.74241104548 297.1469317463516 1104.522340177364 294.4207516069225
31 0.01 0.31 20 1105.292748060618 1113.585549160329 1114.049179788512 1121.40674106111 1128.754708080195 1133.952716653363 1106.743072159549 297.1484060910132 1104.522391434884 294.4213175581149
32 0.01 0.32 20 1105.295845645368 1113.58564950855 1114.048453616979 1121.406020403115 1128.754492749669 1133.952616171215 1106.743602691715 297.1496061855556 1104.522425731913 294.4217768472841
33 0.01 0.33 20 1105.298346753359 1113.585730509741 1114.047865551738 1121.405438516234 1128.754317606324 1133.952531401284 1106.744024818337 297.1505738038283 1104.522453090311 294.422147806523
34 0.01 0.34 20 1105.300364943801 1113.585796949136 1114.047390888874 1121.404967823909 1128.754173438573 1133.952460831194 1106.744363632796 297.1513480636719 1104.522474425819 294.4224459593761
35 0.01 0.35 20 1105.301991382639 1113.585850588253 1114.047007954669 1121.404585739916 1128.754055109536 1133.952402415312 1106.74463623136 297.1519624406471 1104.522490140201 294.4226842536482
36 0.01 0.36 20 1105.30329727822 1113.585888101721 1114.046693796912 1121.404269013265 1128.753953039343 1133.952350013049 1106.744853274868 297.1524451725535 1104.522499131338 294.4228731333568
37 0.01 0.37 20 1105.304353876024 1113.585924075343 1114.046445543735 1121.404017704074 1128.75387395487 1133.952310174089 1106.745033318517 297.1528187812074 1104.522509535542 294.4230210771787
38 0.01 0.38 20 1105.305198195297 1113.585944457329 1114.04623584259 1121.403805292429 1128.753802505744 1133.952270451647 1106.7451739785 297.1531017210928 1104.522513038125 294.4231346941164
39 0.01 0.39 20 1105.305877872374 1113.585960219161 1114.046065396599 1121.403633304041 1128.753742060467 1133.952237416403 1106.745288278931 297.1533101816806 1104.52251668233 294.4232199398668
40 0.01 0.4 20 1105.306424706613 1113.585971933514 1114.045926316913 1121.403492287991 1128.753692205896 1133.952209270138 1106.745381256572 297.1534574217596 1104.52251983179 294.423282024052
41 0.01 0.41 20 1105.306870776233 1113.585985346156 1114.045817374052 1121.403379871993 1128.753652759647 1133.952186911885 1106.745459981352 297.1535544081734 1104.52252668302 294.423325066499
42 0.01 0.42 20 1105.307229299235 1113.585993519725 1114.045726314545 1121.403284758357 1128.753617374323 1133.952165950583 1106.74552193385 297.1536100469786 1104.52253052678 294.4233525816765
43 0.01 0.43 20 1105.307518426912 1113.585998933091 1114.045651040027 1121.403205161162 1128.753586248154 1133.952147460068 1106.745571370335 297.1536320100431 1104.522534886475 294.4233677913924
44 0.01 0.44 20 1105.30775002182 1113.585999758211 1114.045586019234 1121.403136194812 1128.753558462739 1133.95213071315 1106.7456081264 297.1536271033811 1104.522539972023 294.423373640716
45 0.01 0.45 20 1105.307939289459 1113.586000830992 1114.045533395021 1121.403078584002 1128.753534965713 1133.952116851692 1106.745636714247 297.1536012930527 1104.522547061747 294.4233726323478
46 0.01 0.46 20 1105.308093409696 1113.58600166841 1114.045490244115 1121.403030973507 1128.753515297863 1133.952104072421 1106.745659574909 297.1535596454135 1104.522554192064 294.4233666258959
47 0.01 0.47 20 1105.30821975496 1113.586002300873 1114.045454805109 1121.402991374471 1128.753497446352 1133.952092923816 1106.745677889018 297.1535064641206 1104.522561400442 294.4233571605719
48 0.01 0.48 20 1105.308323089299 1113.586002625277 1114.045425435718 1121.40295798262 1128.753482261763 1133.952083567445 1106.745692130763 297.1534456806151 1104.522568978629 294.423345658689
49 0.01 0.49 20 1105.308408586003 1113.586003130379 1114.045401435401 1121.402929379585 1128.753469204839 1133.952075183203 1106.745702936126 297.1533803854292 1104.522576675267 294.4233332103609
50 0.01 0.5 20 1105.308480377274 1113.586004714135 1114.0453827731 1121.402905746894 1128.753458436322 1133.952068024294 1106.7457117657 297.153312990005 1104.522583901225 294.4233204581378
51 0.01 0.51 20 1105.308539591533 1113.586005637724 1114.045366834097 1121.402885286874 1128.753448494116 1133.952060990731 1106.745718012482 297.1532456338503 1104.522590141425 294.4233079683313
52 0.01 0.52 20 1105.308589565205 1113.586006871166 1114.045354028739 1121.402867757047 1128.75343977606 1133.952056076513 1106.745723047896 297.1531801178886 1104.522596967772 294.4232964403157
53 0.01 0.53 20 1105.308631804501 1113.586007902244 1114.045343291385 1121.402852008704 1128.753432763386 1133.952051312119 1106.745726879192 297.1531178435773 1104.522603649732 294.4232862004664
54 0.01 0.54 20 1105.30866695313 1113.586008644196 1114.045334138068 1121.402838722866 1128.753427020667 1133.952048030361 1106.745729188407 297.1530594811393 1104.522609893365 294.4232775829595
55 0.01 0.55 20 1105.308696208144 1113.586008718634 1114.045325868976 1121.402827471364 1128.75342192464 1133.952044891389 1106.745730807948 297.153005859717 1104.522616040942 294.4232709404703
56 0.01 0.5600000000000001 20 1105.308721896605 1113.586009141233 1114.04531926116 1121.402817668155 1128.753417338179 1133.952042174273 1106.745731917126 297.1529572509785 1104.522622182374 294.4232662582669
57 0.01 0.5700000000000001 20 1105.308745024191 1113.586010697615 1114.045314844876 1121.402810262552 1128.753414363212 1133.952039974695 1106.74573374611 297.1529136929567 1104.522628388169 294.4232630968093
58 0.01 0.58 20 1105.308764209933 1113.586011815782 1114.045310870164 1121.402804184019 1128.753411225361 1133.952038098703 1106.745735136443 297.1528752371643 1104.522632791511 294.4232612463051
59 0.01 0.59 20 1105.308780998545 1113.586013225219 1114.045307976785 1121.402799087732 1128.753408725005 1133.95203675078 1106.745736870456 297.1528418742785 1104.522636289026 294.4232605643322
60 0.01 0.6 20 1105.308795098485 1113.586014129425 1114.045305231298 1121.402793780589 1128.753406447413 1133.95203555582 1106.745737873772 297.1528131662805 1104.52263948384 294.4232609786217
61 0.01 0.61 20 1105.308807771792 1113.586015295334 1114.045303259805 1121.402789399184 1128.75340493001 1133.952034492925 1106.745738784845 297.1527887236297 1104.522642725804 294.4232622362553
62 0.01 0.62 20 1105.308818374532 1113.586015966815 1114.04530126598 1121.402785570947 1128.753403507644 1133.95203380225 1106.745739128203 297.1527680393356 1104.522644712326 294.4232641573229
63 0.01 0.63 20 1105.308827062329 1113.586016317641 1114.045299329432 1121.402782571327 1128.75340247791 1133.952033716442 1106.745739438773 297.1527507674661 1104.522647081173 294.4232669216668
64 0.01 0.64 20 1105.308834556159 1113.586016474052 1114.045297535557 1121.402779857618 1128.753401670991 1133.952032909049 1106.74573938388 297.1527363623996 1104.522649305199 294.4232702635787
65 0.01 0.65 20 1105.308840622474 1113.5860163952 1114.045295795649 1121.402777743452 1128.753400681354 1133.952032204978 1106.745739359295 297.1527243910631 1104.522650544551 294.4232738663743
66 0.01 0.66 20 1105.30884593588 1113.586016688246 1114.045294690785 1121.402776540049 1128.7533999564 1133.952031859724 1106.745739821554 297.1527145798879 1104.522652022192 294.4232775699233
67 0.01 0.67 2 1105.308883577411 1113.586048722646 1114.045326512125 1121.402795806517 1128.753398396114 1133.952015128778 1106.745763469753 297.1527169097437 1104.522699137121 294.4232845290049
68 0.01 0.68 1 1105.308917043461 1113.586081913212 1114.045357752273 1121.402854895726 1128.753506667785 1133.952131885022 1106.745796943171 297.1527222946137 1104.522758544204 294.4232924776295
69 0.01 0.6900000000000001 1 1105.308931934239 1113.586087493909 1114.045365562788 1121.402821863222 1128.753421186647 1133.952035250221 1106.745789258955 297.1527295693187 1104.522753032946 294.4232996549462
70 0.01 0.7000000000000001 1 1105.308939531622 1113.586095227294 1114.045371986493 1121.40285310114 1128.753498178626 1133.952122869747 1106.74579991798 297.1527355222668 1104.52277582612 294.4233062090252
71 0.01 0.71 1 1105.308918109625 1113.586066736362 1114.045345597123 1121.402794727214 1128.753396397241 1133.952016353075 1106.745767213143 297.1527381382617 1104.522721310741 294.4233096678649
72 0.01 0.72 1 1105.308906353503 1113.58606073795 1114.045337413597 1121.402824737073 1128.753480878665 1133.952112061015 1106.74577126909 297.1527394542924 1104.522725207345 294.4233125837038
73 0.01 0.73 1 1105.308882404801 1113.586034240418 1114.045312392822 1121.402776264797 1128.753390615802 1133.952015717812 1106.745745177446 297.1527404920647 1104.522672839541 294.4233137493983
74 0.01 0.74 1 1105.308881370496 1113.586040826253 1114.045316678803 1121.402818793169 1128.753482720416 1133.952115604957 1106.745761004332 297.1527418979226 1104.522691120445 294.4233155594945
75 0.01 0.75 1 1105.308874878512 1113.586033056027 1114.04530986855 1121.402789900408 1128.753409030126 1133.952032736603 1106.745751053387 297.1527432727801 1104.522665196004 294.4233162868612
76 0.01 0.76 1 1105.308883481484 1113.586047546252 1114.045322651695 1121.40283274641 1128.753492775421 1133.952122765931 1106.74577167176 297.1527446907603 1104.522692288698 294.423317696308
77 0.01 0.77 1 1105.308894579395 1113.586057116663 1114.045332983779 1121.402820472784 1128.753437024141 1133.95205590031 1106.745774724084 297.1527457104183 1104.522694904773 294.4233179991337
78 0.01 0.78 1 1105.308895048661 1113.586059150454 1114.045334308169 1121.402839915032 1128.753488094432 1133.952113694027 1106.745780970593 297.1527464708411 1104.522705104763 294.4233186241707
79 0.01 0.79 1 1105.308898106117 1113.586059464676 1114.045335772985 1121.402816531891 1128.753424553582 1133.952042669909 1106.74577548244 297.1527465430643 1104.522694062116 294.4233180628223
80 0.01 0.8 1 1105.308890518112 1113.58605319968 1114.045328838894 1121.402829325644 1128.753473743382 1133.952100946755 1106.745775803648 297.1527461511638 1104.522693968805 294.4233178525603
81 0.01 0.8100000000000001 1 1105.308892062706 1113.586053020321 1114.045329517963 1121.402808863036 1128.753418358466 1133.952038648737 1106.745771047153 297.1527450298875 1104.522685245063 294.4233165211752
82 0.01 0.8200000000000001 1 1105.308884969156 1113.586047605556 1114.045323218947 1121.402823352624 1128.753469932643 1133.952098454079 1106.745772143636 297.1527434980547 1104.522688415452 294.4233155272134
83 0.01 0.8300000000000001 1 1105.308887658084 1113.586048657512 1114.04532492804 1121.402804734333 1128.753416675246 1133.952038011566 1106.745768648457 297.1527413452495 1104.522681705891 294.4233133578709
84 0.01 0.84 1 1105.308879153432 1113.586042145662 1114.045317462168 1121.402818418965 1128.753467082294 1133.952096441034 1106.745768779199 297.1527388795291 1104.522682459061 294.4233115144517
85 0.01 0.85 1 1105.308880980193 1113.586042500247 1114.045318419997 1121.40279976391 1128.75341374926 1133.952035817716 1106.745764721803 297.152735935134 1104.522674112967 294.4233085615099
86 0.01 0.86 1 1105.308872206161 1113.586035621125 1114.045310593857 1121.402813487847 1128.753463881416 1133.952093792015 1106.745764435641 297.1527327974739 1104.522673548708 294.4233060533907
87 0.01 0.87 1 1105.308875535541 1113.586037693856 1114.045313428127 1121.402796251114 1128.753411348715 1133.952033752134 1106.745761751181 297.152729234992 1104.522665194535 294.423302571512
88 0.01 0.88 1 1105.308868517344 1113.586032466894 1114.045307363035 1121.402811014623 1128.753461792354 1133.952091733366 1106.745762450767 297.1527256221153 1104.522666124791 294.4232997011335
89 0.01 0.89 1 1105.308870862001 1113.586033532445 1114.045309186889 1121.402793250803 1128.753409091486 1133.95203172135 1106.745758864853 297.1527216464038 1104.522656742007 294.4232960274873
90 0.01 0.9 1 1105.308863646582 1113.586028297449 1114.045303091649 1121.402808338766 1128.753459958191 1133.952090059816 1106.745759748332 297.1527176577928 1104.522658011419 294.4232931245249
91 0.01 0.91 1 1105.308866536436 1113.586029968533 1114.045305506783 1121.40279125735 1128.753407968246 1133.95203063327 1106.7457567699 297.1527133498566 1104.522649413774 294.4232896021236
92 0.01 0.92 1 1105.308860082363 1113.586025450888 1114.045300118956 1121.402806867627 1128.753459138241 1133.952089040298 1106.745758267025 297.152708978708 1104.522651390944 294.4232870258435
93 0.01 0.93 1 1105.308862927671 1113.586027095483 1114.045302519256 1121.402789697086 1128.75340716352 1133.952029614745 1106.74575545676 297.1527044320434 1104.522642209564 294.4232839870433
94 0.01 0.9400000000000001 1 1105.308856750977 1113.586022839507 1114.045297423711 1121.402805518259 1128.75345859805 1133.952088156122 1106.745757401993 297.1527000616386 1104.522643356269 294.4232820408304
95 0.01 0.9500000000000001 1 1105.308859837042 1113.586024755459 1114.045300110607 1121.40278861389 1128.75340683357 1133.952028734125 1106.745754957369 297.1526955966298 1104.522634252554 294.4232797369808
96 0.01 0.96 1 1105.308853988752 1113.586020912981 1114.045295432096 1121.402804835717 1128.753458554178 1133.952087303965 1106.745757306 297.152691359632 1104.522636081188 294.4232786281662
97 0.01 0.97 1 1105.308857916923 1113.586023440427 1114.045298741117 1121.402788329239 1128.753406971428 1133.952027928369 1106.745755553178 297.1526870186427 1104.522627415194 294.4232772447964
98 0.01 0.98 1 1105.308851661508 1113.586019337806 1114.04529380858 1121.402804287142 1128.753458434086 1133.952086208418 1106.745757542756 297.152682938592 1104.522628937179 294.4232770837595
99 0.01 0.99 1 1105.308856174887 1113.58602235859 1114.045297612065 1121.402788121414 1128.753407065689 1133.952026964898 1106.745755965641 297.1526789315014 1104.522621108657 294.4232766547994
100 0.01 1 1 1105.308850443918 1113.58601853957 1114.045292988037 1121.402804074022 1128.753458333724 1133.952085074823 1106.745758124142 297.1526752795386 1104.522622868248 294.4232774289973
