# Supplementary material for: Thermocouple Sensor Response in Hot Airstream
Source: Sensors (Basel). 2025 Jul 26;25(15):4634. doi: 10.3390/s25154634 (PMC12349096; doi:10.3390/s25154634)
Supplement: Supplementary file 1 [file sensors-25-04634-s001.zip › report-file-rt_54.out]

"report-file-rt"
"Time Step" "delta-time etc.."
("TimeStep" "delta-time" "flow-time" "iters-per-timestep" "t_1" "t_sk" "t0" "t1" "t2" "t3" "ty_1" "ty_10" "ty1" "ty10")
0 0.01 0 0 293.0000305085587 293.0000260388841 293.0000257407921 293.0000212849327 293.000016565687 293.0000129287927 293.0000285956576 293.0000007705468 293.0000305826819 293.000000675696
1 0.01 0.01 20 390.0493968253035 405.472908753341 405.2197247750369 423.146815214527 449.6096723965962 476.7625323349222 405.2530878653878 293.0067674860261 403.6932469790331 293.0034804473115
2 0.01 0.02 20 592.3159034650179 631.7724867942552 631.4737362823258 676.9108861111348 731.0650758098895 775.7031513026424 628.450464872295 293.0550095931678 623.7021830736819 293.0210852290894
3 0.01 0.03 20 808.2704920879329 852.0286951240238 852.3132865475865 896.783316214741 939.0346515059872 976.8902432218438 841.5247715306652 293.2651408458208 834.9501655754067 293.0978515175895
4 0.01 0.04 20 929.6597848067204 961.595742896983 962.7889184358022 991.6286709706418 1018.265057739687 1039.200222440477 947.0154191606777 293.807679050914 941.459654314924 293.2894905076656
5 0.01 0.05 20 974.2158057624613 997.3037234547234 998.7424414926908 1018.73480556545 1037.993042903809 1052.799576995947 982.0962439273002 294.6877204574466 977.80594345372 293.6067220357127
6 0.01 0.06 20 987.7496877905871 1006.860337288931 1008.308642777507 1025.008213831691 1042.163799362056 1055.390705143853 991.8794130603911 295.7737038161841 988.2654705866277 294.0202760712216
7 0.01 0.07000000000000001 20 991.5234001650606 1009.118465746409 1010.514516942348 1026.22743961226 1042.997489984083 1055.853185283133 994.4321793881426 296.8542420419222 991.1232551838616 294.4549488352127
8 0.01 0.08 20 992.4873923969707 1009.485509873602 1010.80835611618 1026.322328693203 1043.164174372598 1055.914957516457 995.0537150500739 297.7668625090811 991.8813844234063 294.8326336325098
9 0.01 0.09 20 992.6236542650983 1009.372477443012 1010.606596060159 1026.227754819428 1043.193489908258 1055.906661413621 995.1667910201934 298.4377574169296 992.0602279995877 295.1087400612224
10 0.01 0.1 20 992.4980340411375 1009.165777637396 1010.311008987583 1026.175315231722 1043.194576750156 1055.895400012674 995.1594087841987 298.8788210123302 992.0900423977902 295.2840582014725
11 0.01 0.11 20 992.3108465296383 1008.988373112741 1010.06652549401 1026.175995366052 1043.193584317622 1055.89143548099 995.1387378807532 299.139120078945 992.0922785457424 295.3853772911597
12 0.01 0.12 20 992.1303427523972 1008.872770049706 1009.928505871454 1026.195240197514 1043.195928889096 1055.893338526029 995.1287585593724 299.2767313182025 992.0972057744766 295.4402763282893
13 0.01 0.13 20 991.988143034514 1008.809727975381 1009.87368549996 1026.215058057451 1043.20105358323 1055.898145035535 995.1293428965179 299.3398491499731 992.1070084669678 295.4685294893567
14 0.01 0.14 20 991.8832371482928 1008.779840903812 1009.864599327905 1026.231614793636 1043.207361413747 1055.903630684968 995.1351572518699 299.3628964734522 992.1173618460854 295.4831750415407
15 0.01 0.15 20 991.8097542872449 1008.767472514268 1009.873121108811 1026.244816787692 1043.213548208362 1055.908735564792 995.1413153886446 299.3685861647592 992.1260443999024 295.4919962075795
16 0.01 0.16 20 991.7591971604713 1008.763296579494 1009.886337329701 1026.255624298118 1043.219133841173 1055.913153795433 995.1462411062267 299.3675594997253 992.1326206538313 295.498355596162
17 0.01 0.17 20 991.7240552518689 1008.762349025296 1009.898633811544 1026.264667086487 1043.223903642662 1055.916785417224 995.1495897528529 299.3659395130721 992.1371425914941 295.504107965169
18 0.01 0.18 20 991.6987301396913 1008.76236138524 1009.908302547337 1026.27238558345 1043.227873125107 1055.919696427519 995.1516751061755 299.3683062995357 992.1401514504081 295.5108108595832
19 0.01 0.19 20 991.6794414603569 1008.762393807605 1009.915394439703 1026.278951059972 1043.231085110953 1055.921968510548 995.1528241216828 299.3750473672709 992.1420610184636 295.5183957074849
20 0.01 0.2 20 991.664058299005 1008.762267880376 1009.920598513799 1026.284588359078 1043.233696308951 1055.923766259547 995.1534358397508 299.3853153731107 992.14325448069 295.5265916146105
21 0.01 0.21 20 991.651442476215 1008.7619932079 1009.924469003273 1026.289388584551 1043.235837074124 1055.925219642694 995.15371168874 299.3978090725739 992.1440348918446 295.5349858776199
22 0.01 0.22 20 991.6407239878309 1008.761566428824 1009.927378534614 1026.293388972246 1043.237491943946 1055.926302414002 995.1536754142912 299.411348190407 992.1445197480941 295.543139263316
23 0.01 0.23 20 991.6315285458026 1008.761089629836 1009.929636050844 1026.296690440643 1043.238799006207 1055.927135800849 995.1534769335897 299.4249301330038 992.1448050949721 295.5507515411678
24 0.01 0.24 20 991.6236401325112 1008.760624900992 1009.931434761978 1026.299408354463 1043.239832341563 1055.927784292734 995.1532143497552 299.437801487994 992.1449233516266 295.5576185005707
25 0.01 0.25 20 991.6169367057408 1008.76020518807 1009.932907407906 1026.301633475896 1043.240645782932 1055.928283261604 995.152897248781 299.4494505832059 992.145000147638 295.5636084686343
26 0.01 0.26 20 991.6113018346024 1008.759851888871 1009.934155214182 1026.303448500385 1043.241284971185 1055.928665138376 995.1525750328379 299.4595935282469 992.1450610590556 295.5686673701024
27 0.01 0.27 20 991.6066053711065 1008.75957118182 1009.935216219414 1026.304928099763 1043.241790222894 1055.928963200599 995.1522748933147 299.4681518774752 992.145102838522 295.5728205764441
28 0.01 0.28 20 991.6027200234048 1008.759350628733 1009.936114813269 1026.306126683509 1043.242189213784 1055.929195449618 995.152005848499 299.4751806178418 992.1451302437342 295.5761464136354
29 0.01 0.29 20 991.5994624837647 1008.759116105356 1009.936806553663 1026.307023431347 1043.242434316628 1055.92931131736 995.1516993792808 299.4808174218028 992.1450962519923 295.5787486869236
30 0.01 0.3 20 991.5967744618114 1008.758919532244 1009.937375277167 1026.307737707777 1043.242629793461 1055.92941045157 995.1514323062421 299.4852450126029 992.1450512184858 295.5807424679661
31 0.01 0.31 20 991.5946210795216 1008.758812311431 1009.937894791785 1026.308354023861 1043.242822077831 1055.929516836791 995.1512576785509 299.488656239136 992.1450513646345 295.5822418334689
32 0.01 0.32 20 991.5928809687055 1008.758735456307 1009.938332119346 1026.308852380412 1043.242980076621 1055.929606689658 995.1511193985842 299.4912379566946 992.1450414614166 295.5833492504862
33 0.01 0.33 20 991.5914817756221 1008.758683322065 1009.938700256051 1026.309251371713 1043.243105044149 1055.929678833281 995.151003294344 299.4931615340218 992.1450380957683 295.5841557792135
34 0.01 0.34 20 991.5903543297936 1008.758643370776 1009.939002196777 1026.309567017885 1043.243202127403 1055.929731974996 995.150901536588 299.4945739983587 992.1450386687141 295.584735737217
35 0.01 0.35 20 991.5894465490728 1008.758613329774 1009.939249219531 1026.309817365173 1043.243276539197 1055.929771158475 995.1508194855955 299.4955970687072 992.1450356112786 295.5851476102604
36 0.01 0.36 20 991.5887183064884 1008.758589897526 1009.939449434478 1026.310016101345 1043.243333839472 1055.929800761007 995.1507551811483 299.4963286344133 992.1450295098699 295.5854358337397
37 0.01 0.37 20 991.5881338456305 1008.758568714676 1009.939607839988 1026.310167173557 1043.243368624865 1055.929812665961 995.1507095702038 299.4968442277819 992.145016327673 295.5856321757779
38 0.01 0.38 20 991.5876608356724 1008.758547833958 1009.939731121999 1026.310285033133 1043.243394874004 1055.929820402631 995.150671130961 299.4971990866051 992.1449979103467 295.5857626644385
39 0.01 0.39 20 991.5872770176098 1008.75852861455 1009.939827497152 1026.310376334512 1043.24341404169 1055.929826661868 995.1506365180915 299.4974356007664 992.1449756525351 295.5858465663574
40 0.01 0.4 20 991.5869661368101 1008.758510766489 1009.939901855234 1026.31044629692 1043.243428088194 1055.929830769266 995.1506067233452 299.4975853455743 992.144952257173 295.5858967406139
41 0.01 0.41 20 991.5867165495496 1008.758499036777 1009.939963775742 1026.31050677392 1043.243445526208 1055.929840250977 995.1505847212716 299.4976714211844 992.1449290209129 295.5859217594139
42 0.01 0.42 20 991.5865171250051 1008.758489365085 1009.940012472818 1026.310554205944 1043.243458599212 1055.929846915488 995.1505700446261 299.4977107550868 992.1449077110209 295.5859282371118
43 0.01 0.43 20 991.5863574580234 1008.758481182952 1009.940050232928 1026.310590675891 1043.243466510918 1055.929848784395 995.1505604536902 299.4977151366604 992.144888503149 295.585921011488
44 0.01 0.44 20 991.5862286334055 1008.758472477232 1009.940077628495 1026.310616836419 1043.243470027545 1055.929847517374 995.1505487275251 299.4976927549911 992.1448727872737 295.5859040883774
45 0.01 0.45 20 991.5861245560297 1008.758463587537 1009.940096956645 1026.310634474235 1043.24347007398 1055.929844184461 995.1505343388069 299.4976495090683 992.1448616432561 295.5858804394835
46 0.01 0.46 20 991.5860407429403 1008.75845568945 1009.940111041234 1026.310645982054 1043.243468637291 1055.929840682142 995.1505174612473 299.4975898518107 992.1448555460622 295.5858524169426
47 0.01 0.47 20 991.5859734402198 1008.758447430065 1009.940119763625 1026.310652493911 1043.243465854065 1055.92983572481 995.1504979484145 299.4975183192865 992.1448528844936 295.5858222673964
48 0.01 0.48 20 991.5859194440427 1008.758439097326 1009.940124408421 1026.310655095222 1043.243461705742 1055.929830577053 995.1504775705814 299.4974382046837 992.1448517715617 295.5857909494342
49 0.01 0.49 20 991.5858675113333 1008.758422678005 1009.940117460821 1026.310645566102 1043.243447405487 1055.929816383515 995.1504508662078 299.4973530179689 992.1448452530333 295.5857602444732
50 0.01 0.5 20 991.5858272502114 1008.75840790262 1009.9401097652 1026.31063600086 1043.243434487753 1055.929804388948 995.1504234162055 299.4972655909407 992.1448411055432 295.5857307947994
51 0.01 0.51 20 991.5857934784574 1008.758395167607 1009.940102152539 1026.310627278536 1043.243425506216 1055.929796905953 995.1503979387072 299.4971784527544 992.1448398120887 295.5857034218714
52 0.01 0.52 20 991.5857703846651 1008.758386908675 1009.940097517382 1026.310620838183 1043.243419507661 1055.929791651432 995.150374786273 299.4970939139633 992.1448439142351 295.5856786690958
53 0.01 0.53 20 991.5857550313578 1008.758381682551 1009.940094661546 1026.310615910236 1043.243415494544 1055.929788165713 995.1503533407623 299.4970134469744 992.1448521901798 295.585656701252
54 0.01 0.54 20 991.5857505847396 1008.758385311966 1009.940099976979 1026.310619661979 1043.24342013058 1055.929791889666 995.1503384815298 299.4969377845303 992.1448696403336 295.585637081205
55 0.01 0.55 20 991.585750883627 1008.758389667636 1009.940105187697 1026.310622445146 1043.243423458078 1055.929794485833 995.1503271425657 299.4968682638793 992.1448874762972 295.5856200277304
56 0.01 0.5600000000000001 20 991.5857533516347 1008.75839342747 1009.940109146161 1026.310623982944 1043.243425331774 1055.929795676599 995.1503177818028 299.4968053589423 992.1449029723107 295.5856054402812
57 0.01 0.5700000000000001 20 991.5857564607498 1008.75839633302 1009.940111834029 1026.310624261185 1043.243425886704 1055.929795852909 995.1503083495326 299.4967494650086 992.1449172967418 295.5855932081275
58 0.01 0.58 20 991.5857595173563 1008.758397749775 1009.940112754119 1026.310622897717 1043.243425342114 1055.929795173309 995.1502985142209 299.496700544862 992.1449290845754 295.5855832742349
59 0.01 0.59 20 991.5857623024575 1008.758398404926 1009.940112717003 1026.310621053647 1043.243424624346 1055.929794592347 995.1502896728792 299.4966582914686 992.1449393431138 295.5855754426679
60 0.01 0.6 20 991.5857643652178 1008.758398164007 1009.94011169089 1026.310618804428 1043.243423564773 1055.929793420309 995.1502806756836 299.4966223806442 992.1449470108785 295.585569506057
61 0.01 0.61 20 991.5857669470527 1008.758398084476 1009.940110799363 1026.310616749765 1043.24342233318 1055.929792892026 995.1502726104492 299.4965920554367 992.1449540026155 295.5855651720185
62 0.01 0.62 20 991.5857635175389 1008.758391398171 1009.940103079927 1026.310608420072 1043.24341586903 1055.929787814156 995.1502609014512 299.4965672077806 992.1449539182369 295.585562711937
63 0.01 0.63 20 991.5857587880336 1008.758384633497 1009.940095423306 1026.310600909557 1043.243410027875 1055.92978320193 995.1502499237706 299.496547371899 992.1449516673772 295.5855615397882
64 0.01 0.64 20 991.5857606538738 1008.758384880202 1009.940095059398 1026.31060035077 1043.243410569178 1055.929784288307 995.1502440322218 299.4965311713281 992.1449557841255 295.5855609025743
65 0.01 0.65 2 991.5858039410629 1008.758428952776 1009.940139535162 1026.310634607326 1043.243411624608 1055.929756179774 995.1502797980345 299.4965423494153 992.144996920135 295.5855668748658
66 0.01 0.66 2 991.5858039213044 1008.758420847232 1009.940132171065 1026.310611265759 1043.243375795368 1055.929719238146 995.1502709034926 299.4965425895113 992.1449813018309 295.5855726140072
67 0.01 0.67 2 991.5857764821815 1008.758387239421 1009.940098578051 1026.310577299895 1043.243347594695 1055.929697008248 995.1502436896742 299.4965452086786 992.1449425839986 295.5855745466707
68 0.01 0.68 1 991.5856167485607 1008.758210893067 1009.939919877799 1026.310408268013 1043.243217689997 1055.929603244018 995.1500821722799 299.496550862747 992.1447783381162 295.5855815975832
69 0.01 0.6900000000000001 1 991.5856147835422 1008.758220280261 1009.939930788567 1026.310400446514 1043.243171312141 1055.929541124482 995.1500823210553 299.4965695071659 992.1447664175703 295.5855901131189
70 0.01 0.7000000000000001 1 991.5854707119742 1008.75806502793 1009.939771803069 1026.310266433243 1043.243093606734 1055.929505046905 995.1499490729709 299.4965889437989 992.1446284632567 295.585600243877
71 0.01 0.71 1 991.5855126882237 1008.758133353852 1009.939839366629 1026.310352378828 1043.243173481697 1055.929573628937 995.1500218656953 299.4966017850738 992.144690897307 295.5856092439941
72 0.01 0.72 1 991.5854082199052 1008.758027245234 1009.939729294761 1026.310278862599 1043.243149668039 1055.929573578755 995.1499387951161 299.4966089235884 992.1446084621356 295.5856158991285
73 0.01 0.73 1 991.5854342848223 1008.758074501905 1009.939777261689 1026.310327264531 1043.243163749057 1055.929564435795 995.1499821035936 299.4966126840661 992.1446454430549 295.5856187342565
74 0.01 0.74 1 991.5853532415241 1008.757995828412 1009.93969613982 1026.310275718237 1043.243155997021 1055.929580369473 995.149913861391 299.4966156500561 992.1445863414152 295.5856201973241
75 0.01 0.75 1 991.5854114542585 1008.758075110527 1009.939776780066 1026.310357967188 1043.243208150427 1055.929608161 995.1499841157556 299.4966172626643 992.144659841441 295.5856206815178
76 0.01 0.76 1 991.585403844838 1008.758069433661 1009.939769826039 1026.310373713774 1043.243255960572 1055.929668332713 995.1499846077097 299.4966187999923 992.144673470882 295.5856218606057
77 0.01 0.77 1 991.5854896288657 1008.758164201813 1009.939867028007 1026.310450330397 1043.243281867638 1055.929661059002 995.1500651629409 299.4966191574158 992.1447627554935 295.585623123131
78 0.01 0.78 1 991.5855260728612 1008.758196074969 1009.93989905193 1026.31048344328 1043.243331461928 1055.929719778538 995.1500986139133 299.4966193534132 992.1448075190727 295.5856250648877
79 0.01 0.79 1 991.5855880274933 1008.758252733062 1009.939958089855 1026.310509200376 1043.243308645901 1055.929670680214 995.150140563891 299.4966183326119 992.1448612098175 295.5856268349189
80 0.01 0.8 1 991.5855966178054 1008.758248665962 1009.9399541758 1026.310497720195 1043.24331369519 1055.929689964191 995.1501378736434 299.4966168882791 992.1448671612553 295.5856288668891
81 0.01 0.8100000000000001 1 991.5856163813736 1008.758259047175 1009.939966359324 1026.310476772798 1043.243254838741 1055.929614750074 995.1501351794836 299.4966143767696 992.1448736393924 295.5856306192837
82 0.01 0.8200000000000001 1 991.585589558622 1008.758221108324 1009.939927295367 1026.310443734232 1043.243256594929 1055.929640793853 995.1501028351772 299.4966114925065 992.144847606177 295.5856325712346
83 0.01 0.8300000000000001 1 991.585585304246 1008.758214146266 1009.939920769633 1026.31042193148 1043.243212727845 1055.929585521666 995.1500893539917 299.4966077533141 992.1448399043478 295.5856342695197
84 0.01 0.84 1 991.5855515180841 1008.758177404972 1009.939881856819 1026.310404185519 1043.243236608688 1055.929632656589 995.1500632582804 299.496603838082 992.1448174232056 295.5856362138128
85 0.01 0.85 1 991.5855492493765 1008.75817752655 1009.939881948003 1026.310397200129 1043.243206773939 1055.929588154417 995.1500599525839 299.4965991891041 992.1448166154199 295.5856378810166
86 0.01 0.86 1 991.5855199865276 1008.758149405731 1009.939851676705 1026.310390915814 1043.243237848152 1055.929639148699 995.1500424923532 299.4965944014136 992.1448017837204 295.585639722348
87 0.01 0.87 1 991.5855219735465 1008.758155588865 1009.939858159019 1026.310390196345 1043.243210001389 1055.9295943372 995.1500441447607 299.496588843776 992.1448056538031 295.5856412027404
88 0.01 0.88 1 991.5854958323182 1008.758132035398 1009.939832927024 1026.310387223619 1043.243240790262 1055.929643557908 995.1500293652397 299.4965830779448 992.1447935352764 295.5856427445946
89 0.01 0.89 1 991.5854999963972 1008.758141567265 1009.939843246847 1026.310388219341 1043.243212359989 1055.929597357019 995.1500325882045 299.4965764932887 992.1447990305023 295.5856438175981
90 0.01 0.9 1 991.5854767187649 1008.758121393972 1009.939821830212 1026.310386636055 1043.243242704888 1055.929645364348 995.1500197769844 299.4965697139233 992.1447886166707 295.5856448674951
91 0.01 0.91 1 991.5854857293643 1008.75813439986 1009.939835927913 1026.310388993083 1043.243214522505 1055.929598931544 995.1500261399661 299.4965621272742 992.1447964615005 295.5856453828432
92 0.01 0.92 1 991.5854673110489 1008.758117632726 1009.939818124011 1026.310388541918 1043.24324484873 1055.929646356203 995.1500161661777 299.4965544731629 992.1447887822809 295.58564582585
93 0.01 0.93 1 991.58547924354 1008.75813324104 1009.939834906697 1026.310391568247 1043.243216811885 1055.929599913242 995.1500247074009 299.4965461185182 992.1447989055133 295.5856457338626
94 0.01 0.9400000000000001 1 991.5854640321904 1008.758118463809 1009.939819088929 1026.310391361068 1043.243246948699 1055.929647033403 995.1500166689838 299.4965378814911 992.1447930838975 295.5856455793331
95 0.01 0.9500000000000001 1 991.5854786538099 1008.758135511766 1009.939837263873 1026.310394638793 1043.243219230392 1055.929600914071 995.1500267038475 299.4965292086537 992.1448046934054 295.585644923408
96 0.01 0.96 1 991.5854653676196 1008.758121694628 1009.939822362767 1026.310394571019 1043.243249396244 1055.929647938066 995.1500196044171 299.4965208309188 992.1447998064684 295.5856442541108
97 0.01 0.97 1 991.585481332001 1008.758139287928 1009.939841031717 1026.310397907311 1043.243221746234 1055.929601869772 995.1500305274627 299.4965122690573 992.1448120569613 295.5856431271712
98 0.01 0.98 1 991.5854691613113 1008.758125843079 1009.939826457088 1026.310397879813 1043.243251820523 1055.929648679412 995.1500238610721 299.4965041851712 992.1448076422215 295.5856420315554
99 0.01 0.99 1 991.5854854698511 1008.758143367503 1009.939845007597 1026.310401082323 1043.243224099406 1055.92960258514 995.1500346932594 299.4964960443601 992.1448199873731 295.5856405373932
100 0.01 1 1 991.5854733029993 1008.758129832052 1009.939830336096 1026.310400802804 1043.243253843969 1055.929649045307 995.1500281853561 299.4964885621221 992.1448156814988 295.5856391437758
