# Supplementary material for: Thermocouple Sensor Response in Hot Airstream
Source: Sensors (Basel). 2025 Jul 26;25(15):4634. doi: 10.3390/s25154634 (PMC12349096; doi:10.3390/s25154634)
Supplement: Supplementary file 1 [file sensors-25-04634-s001.zip › report-file-rt_55.out]

"report-file-rt"
"Time Step" "delta-time etc.."
("TimeStep" "delta-time" "flow-time" "iters-per-timestep" "t_1" "t_sk" "t0" "t1" "t2" "t3" "ty_1" "ty_10" "ty1" "ty10")
0 0.01 0 0 293.0000632111362 293.0000535953558 293.0000528978767 293.0000425705051 293.0000352380335 293.0000266658343 293.0000603230363 293.0000005648768 293.0000631104305 293.0000003747882
1 0.01 0.01 20 381.8381998538745 395.5845126671205 395.5441544996013 414.891383242845 434.8470052198243 467.6290704426875 392.8065697816555 293.0008047001556 391.8919976391204 293.0014212716169
2 0.01 0.02 20 549.9116699199378 584.4026714934532 585.7518875645271 633.025188788123 677.2680272837135 741.6681029199364 568.8765291982625 293.0056451127501 563.6394800325043 293.0035437206002
3 0.01 0.03 20 714.5745702814094 755.6843682698303 757.9932413722427 811.0265974021395 853.9553617892814 910.4424955092692 726.8712657975742 293.0334587149093 716.7700163941456 293.0088632293778
4 0.01 0.04 20 807.5912028133912 843.4953157359671 846.2795201305984 889.6865170169225 922.6121950672372 964.686595314304 812.2509286022561 293.1352771190839 800.6482852830312 293.024598569012
5 0.01 0.05 20 846.5718609620383 876.5325006114239 879.3355980314717 914.7811061598746 941.6601211188303 977.779601382994 847.6400643489555 293.3792538889923 836.298351206707 293.0568168803371
6 0.01 0.06 20 861.0859102434243 887.4001721357972 890.1282324492084 921.5263881446579 946.2456917741954 980.7455676076294 860.9446431363616 293.7704624552229 850.0990108181777 293.1001781432947
7 0.01 0.07000000000000001 20 865.9227257653338 890.5914085718534 893.2100285176738 922.8679100261425 947.4530834600595 981.4447770900993 865.8234751446341 294.2672496337295 855.367162406247 293.1496797184545
8 0.01 0.08 20 867.1317026187016 891.2020337496996 893.6878432714378 922.6274705018742 947.8863958729888 981.6227552045575 867.599894650436 294.7946012200487 857.4024918760019 293.2002047540711
9 0.01 0.09 20 866.9899750429985 890.9369467830662 893.2604513845336 922.2784451051043 948.0704777525768 981.6743648712577 868.2165880961707 295.2674824138578 858.2052341512289 293.2442591769629
10 0.01 0.1 20 866.3800083274973 890.3896588097292 892.5382554437307 922.0369906240496 948.1572414345248 981.6937386214287 868.4039831799026 295.6109399045192 858.5323747230079 293.2778563731821
11 0.01 0.11 20 865.6553786912809 889.8295832077044 891.8775267422881 921.8841720532399 948.2054024737824 981.7045127396892 868.4448866811983 295.8249987339544 858.6809665978667 293.3008171285222
12 0.01 0.12 20 864.9882940227423 889.3619363166125 891.3694912029955 921.8031435496021 948.238257638323 981.7130407998307 868.4401123913332 295.9379945838933 858.7609261782824 293.3151776091645
13 0.01 0.13 20 864.4469568487243 889.00738600606 891.0024491081637 921.777796593803 948.2628792557059 981.7201140679414 868.4244453828579 295.9834675968032 858.8101473173916 293.323704652499
14 0.01 0.14 20 864.0386914476262 888.7499297901292 890.7417570144042 921.7843029638026 948.2825798064224 981.7262000109491 868.4080195181942 295.989847736336 858.8434296115204 293.3285784038791
15 0.01 0.15 20 863.7364065208061 888.5670005334903 890.5577515218595 921.817797220039 948.2982106694036 981.7312263368125 868.3926376156491 295.9768811445074 858.8670571437671 293.3314647239784
16 0.01 0.16 20 863.513829874149 888.4374742711306 890.4280394667575 921.855046771907 948.3113757299797 981.7354993348979 868.3767927181027 295.9560113927241 858.8835967992986 293.3334153026495
17 0.01 0.17 20 863.3479127289145 888.3445929858619 890.3354523434507 921.8877994399541 948.3223166931989 981.7391806967108 868.3618765286171 295.9347024099419 858.8951398005453 293.3349543412943
18 0.01 0.18 20 863.2208295893739 888.2773844173242 890.2688972574912 921.915771479322 948.3313515603309 981.742189344181 868.348586439416 295.9161312677522 858.9027497044807 293.3362577649526
19 0.01 0.19 20 863.1219976646437 888.2277719761498 890.219944481292 921.9395338311581 948.3385987406009 981.7443605500936 868.3373658182559 295.9013688838571 858.9080032194526 293.3374059733575
20 0.01 0.2 20 863.044444120848 888.1909837970751 890.1840341944652 921.9592227297471 948.3450195995644 981.7465833715808 868.3281454470058 295.8913837635063 858.911883733939 293.3384297582238
21 0.01 0.21 20 862.982823003905 888.1630816729223 890.1568777947413 921.9752370616259 948.3502280289271 981.7483875709058 868.3202789020407 295.8857143453717 858.9147590378714 293.3393861672408
22 0.01 0.22 20 862.9332308482569 888.141928023019 890.1363514419025 921.9882098007382 948.3545030670285 981.7498383005058 868.3138956447294 295.8834762339591 858.9166612784477 293.3402984824717
23 0.01 0.23 20 862.893148426968 888.1256400072602 890.1205128387531 921.998836853514 948.3580087065118 981.7510210154824 868.3088285897942 295.8837917842168 858.9179397323292 293.3411565357979
24 0.01 0.24 20 862.8607206614992 888.1130685802298 890.10832416771 922.0074552392207 948.3608871349213 981.7520087098418 868.3048116108654 295.885887184621 858.9187805291531 293.34195287886
25 0.01 0.25 20 862.8344195155561 888.103393028836 890.0990649577225 922.0144153226112 948.3632377137997 981.7528068657908 868.3015626697739 295.8891034901079 858.9193312051427 293.3426798913222
26 0.01 0.26 20 862.8130322372036 888.0958679768676 890.0918232440464 922.0200070933602 948.36515442804 981.7534506592141 868.2988748174095 295.8929405398372 858.9197277591119 293.3433310430939
27 0.01 0.27 20 862.7956198155907 888.0900101818634 890.0862402325309 922.0245238131424 948.366706693301 981.7539749240927 868.2966407309401 295.8970184931635 858.9199898107464 293.3439020708537
28 0.01 0.28 20 862.7814105064191 888.0853268921222 890.081875375326 922.0280417390695 948.3677497402463 981.7541329484236 868.29467591025 295.9010453846539 858.9200871417764 293.3443941966179
29 0.01 0.29 20 862.7696985603601 888.0814979362971 890.0783750295823 922.0308036690049 948.3685608292461 981.7542744466617 868.2929509199407 295.9048298269785 858.9199784828386 293.3448098707648
30 0.01 0.3 20 862.7601895127913 888.0785225521462 890.0756416624697 922.0331170214687 948.3693023789733 981.7544985706882 868.2915631547238 295.908258902899 858.919923661011 293.3451539101498
31 0.01 0.31 20 862.7524571910038 888.0761871541065 890.0735714076468 922.0350268797224 948.3699318639827 981.7547078295572 868.2904535628135 295.9112686546741 858.9198366135029 293.3454323246319
32 0.01 0.32 20 862.7461904857477 888.0743421532705 890.0719655130004 922.0365860113984 948.3704489040302 981.7548781285972 868.2895731098455 295.9138400714887 858.9197262600758 293.3456531884229
33 0.01 0.33 20 862.741087269653 888.0728630068116 890.0706585251133 922.0378529019166 948.3708730543345 981.7550303834231 868.2888707786348 295.9159846335531 858.9195834861486 293.3458242956075
34 0.01 0.34 20 862.7369456550381 888.0716789500581 890.0696234341867 922.0388648618623 948.3711932368833 981.7551253456639 868.2883102336588 295.9177342555231 858.9194247368607 293.3459536640614
35 0.01 0.35 20 862.7335630982964 888.0707121020901 890.0687892181476 922.0396733193934 948.3714495980897 981.7552026558806 868.2878438850614 295.9191316332473 858.9192451596905 293.3460488356314
36 0.01 0.36 20 862.7308188114138 888.0699306844709 890.0681187743088 922.0403207333186 948.3716558403729 981.755270118673 868.2874651650623 295.9202254202471 858.9190644853459 293.3461168001172
37 0.01 0.37 20 862.7285908751312 888.069296638383 890.067578536608 922.0408361012306 948.3718143087951 981.7553157822728 868.2871571936651 295.9210647245314 858.9188888429791 293.3461635257707
38 0.01 0.38 20 862.7267846923717 888.0687792446163 890.0671345284787 922.0412429195615 948.3719344172155 981.7553496159942 868.2869084727846 295.9216956141034 858.9187287387128 293.3461942896714
39 0.01 0.39 20 862.7253352074673 888.0683759010519 890.066790068283 922.0415850395079 948.372052159577 981.7554048814949 868.2867139421592 295.9221592577459 858.9186069226946 293.346213281699
40 0.01 0.4 20 862.7241797418892 888.068060342785 890.0665226816119 922.0418595993542 948.372149958338 981.7554449789536 868.2865683796459 295.9224917953552 858.9185149558003 293.3462240059205
41 0.01 0.41 20 862.7232535256421 888.0678073586733 890.06630981851 922.0420761854834 948.372218426256 981.7554702529416 868.2864566251601 295.922723391418 858.9184336800491 293.3462290761479
42 0.01 0.42 20 862.7225082016039 888.0676019397938 890.0661381310387 922.0422416629787 948.3722689676715 981.7554854299734 868.2863600732899 295.9228784025415 858.9183689969041 293.3462305105368
43 0.01 0.43 20 862.721910626664 888.0674350443869 890.0659974581624 922.0423722795767 948.3723075183655 981.7554950978713 868.2862723689436 295.9229762282268 858.9183164864729 293.346229736594
44 0.01 0.44 20 862.7214387328893 888.0673079325422 890.0658932302497 922.0424817579823 948.372343375223 981.755508247095 868.2862024478504 295.923032162859 858.9182927701052 293.3462277862546
45 0.01 0.45 20 862.7210673256435 888.0672093151705 890.0658128193437 922.0425710784484 948.3723744162445 981.7555173793602 868.2861481970502 295.9230578273386 858.9182770509757 293.3462251577362
46 0.01 0.46 20 862.7207627376414 888.0671226254254 890.0657418057432 922.0426374112657 948.3723931676045 981.755518912188 868.2860979434736 295.923061859939 858.9182483226374 293.346222025332
47 0.01 0.47 20 862.7205070699243 888.0670435547029 890.065674578001 922.0426844548778 948.3724014306447 981.7555160469677 868.286048206199 295.9230504730395 858.9182016049291 293.3462184121611
48 0.01 0.48 20 862.7202967509457 888.066977477416 890.065618191374 922.0427206346302 948.3724057109854 981.7555136888894 868.2860009848964 295.9230283142531 858.9181605385035 293.3462145145
49 0.01 0.49 20 862.7201305094045 888.0669265620206 890.0655749326299 922.0427501279862 948.3724094592907 981.7555126191696 868.2859587393176 295.9229987962511 858.9181365913582 293.3462105497817
50 0.01 0.5 20 862.7200001005308 888.0668877776241 890.0655422784371 922.042771439901 948.3724128044695 981.7555115748986 868.2859190899911 295.9229645400306 858.9181295574989 293.3462067296273
51 0.01 0.51 20 862.719905708898 888.0668680719739 890.0655276207649 922.0428018695094 948.3724346179356 981.755532418611 868.2858861090447 295.9229272514709 858.9181446671552 293.3462030860982
52 0.01 0.52 20 862.719837867051 888.0668573559979 890.0655207690579 922.0428280009675 948.3724516102488 981.7555459398457 868.2858592542059 295.9228883973337 858.9181652225134 293.3461997435393
53 0.01 0.53 20 862.7197904404866 888.0668521240391 890.0655182436974 922.042848869096 948.3724643208481 981.755555061335 868.2858390799794 295.9228492089524 858.9181922803443 293.3461968751713
54 0.01 0.54 20 862.7197542696407 888.066847551301 890.0655154075012 922.0428631329875 948.3724712261056 981.755559425111 868.285820021624 295.9228107268207 858.9182108952192 293.3461944146799
55 0.01 0.55 20 862.7197199331705 888.0668369808184 890.0655067541979 922.0428685237898 948.3724715044873 981.7555582026401 868.2857978757767 295.9227736130368 858.9182108092231 293.3461922283144
56 0.01 0.5600000000000001 20 862.7196854676471 888.0668222574866 890.0654934531774 922.0428680998447 948.3724670343852 981.7555544802891 868.2857726642399 295.922738307563 858.9181989066536 293.346190229337
57 0.01 0.5700000000000001 20 862.7196566961384 888.066809833233 890.0654827047824 922.0428675548462 948.372463408914 981.7555519121006 868.2857460390816 295.9227050575626 858.9181904640333 293.3461884275183
58 0.01 0.58 20 862.7196426243265 888.0668098786573 890.0654838311856 922.0428776816109 948.3724743917991 981.7555664771075 868.2857268765981 295.9226739330283 858.918201410076 293.3461868171846
59 0.01 0.59 20 862.7196382684709 888.0668152860393 890.0654898936318 922.0428871594368 948.3724846653537 981.755575906741 868.285715162581 295.9226451889998 858.9182205460571 293.3461855047768
60 0.01 0.6 20 862.7196369045524 888.0668186893042 890.0654938230341 922.0428913797497 948.3724884891495 981.7555783655848 868.2857049297864 295.9226189428564 858.918235093829 293.346184477065
61 0.01 0.61 2 862.7196097617121 888.0668031939838 890.0654755840457 922.0429866455282 948.372728386968 981.755949212994 868.2857441748703 295.9226025791057 858.9181911102339 293.3461864658407
62 0.01 0.62 2 862.7196181944921 888.0668513819078 890.065524364669 922.0431173034762 948.3729102775816 981.7561800247847 868.2858119343865 295.9225938876349 858.9181816698675 293.3461843552911
63 0.01 0.63 1 862.7197067821135 888.0669646754932 890.065645973152 922.0431804424762 948.3729278722616 981.7562339308838 868.2859115418067 295.9225871228423 858.9181725620291 293.3461812827865
64 0.01 0.64 1 862.7195827398158 888.0668181963141 890.0654968790832 922.0431433001332 948.373066611019 981.7565076925428 868.2858332153752 295.9225804450739 858.9180122916745 293.3461822628959
65 0.01 0.65 1 862.7198957845598 888.0672361870162 890.0659070465906 922.0436383420654 948.3735204631884 981.7568591505482 868.2861680122428 295.922577817842 858.9184683707286 293.3461834938
66 0.01 0.66 1 862.7200124205301 888.0673519061556 890.0660129440523 922.0438440288794 948.3738205022195 981.7571848828193 868.286248612776 295.9225761886913 858.9187281307957 293.3461841297405
67 0.01 0.67 1 862.7204557331137 888.0678690242726 890.0665227120043 922.0443230648318 948.3741519040756 981.757331868955 868.2865934407716 295.922574332009 858.9193741160639 293.3461827858923
68 0.01 0.68 1 862.7205871901031 888.0679456395637 890.0665937778765 922.0443633628962 948.3742157746271 981.7573962336739 868.2865827041342 295.9225706625725 858.9196219795307 293.3461815974837
69 0.01 0.6900000000000001 1 862.7210022709712 888.0683990442831 890.0670421515047 922.0447292890433 948.3744497398092 981.7575030987848 868.2868524774581 295.9225656268819 858.9202099119597 293.3461805062475
70 0.01 0.7000000000000001 1 862.7210381353754 888.0683400839418 890.0669812268225 922.044583541241 948.3743162927007 981.7573891779998 868.2867367216885 295.9225599185746 858.9202887098475 293.3461805599764
71 0.01 0.71 1 862.7214202731217 888.0687634385896 890.0673989775188 922.0449695152311 948.3746485386955 981.7576745856337 868.2870107756474 295.9225544373655 858.9208336924382 293.3461807624211
72 0.01 0.72 1 862.7213537760239 888.0685773333895 890.0672146409466 922.0446742635329 948.374333713671 981.7573533586097 868.2868175441203 295.9225494967326 858.9207391428899 293.3461820328262
73 0.01 0.73 1 862.7216379164521 888.0688936970528 890.0675266481921 922.0449559785546 948.3745680314067 981.7575537371365 868.2870372587299 295.9225454895031 858.9211218746417 293.3461832233208
74 0.01 0.74 1 862.7214950243299 888.068635153102 890.0672715550888 922.0446130936938 948.374233794257 981.757244383469 868.2868164738064 295.922542194324 858.9209042686242 293.3461855927172
75 0.01 0.75 1 862.7216941503843 888.0688706946803 890.0675034805034 922.0448493204401 948.3744474594664 981.7574453155468 868.2870026178587 295.9225398713285 858.9211665929162 293.3461878731433
76 0.01 0.76 1 862.7215045499498 888.068585052116 890.0672205075469 922.0445179578765 948.3741412508358 981.7571800604065 868.2867845897576 295.9225381775352 858.9208913150816 293.3461910688991
77 0.01 0.77 1 862.7216600917077 888.0687905673656 890.0674224428955 922.0447518208432 948.3743642742949 981.7573905451145 868.2869622267652 295.9225372055739 858.9210988096287 293.3461939003049
78 0.01 0.78 1 862.7214585380267 888.0685129635675 890.0671472315697 922.0444555522168 948.3740993653117 981.7571703933982 868.2867618578539 295.9225365501811 858.920816108486 293.3461973295757
79 0.01 0.79 1 862.721599722621 888.0687163251064 890.0673470647517 922.0447001384072 948.3743308456653 981.7573865471298 868.2869411969702 295.922536273654 858.921009490915 293.3462001151474
80 0.01 0.8 1 862.721403494025 888.068457547627 890.0670911822466 922.0444332218196 948.3740982508637 981.7571924755387 868.2867560425121 295.9225359989509 858.9207383510159 293.3462032233093
81 0.01 0.8100000000000001 1 862.7215424605765 888.068666637459 890.0672968764245 922.0446839680939 948.3743302517082 981.7574013887114 868.2869372321353 295.922535822502 858.9209273672943 293.3462054830855
82 0.01 0.8200000000000001 1 862.7213549406914 888.0684227026534 890.0670563900972 922.0444313476577 948.3741091706138 981.757214508145 868.2867606845554 295.9225354180524 858.9206667799696 293.3462078989696
83 0.01 0.8300000000000001 1 862.7214940646757 888.0686328794667 890.0672639524869 922.0446757240136 948.3743285585387 981.7574065090428 868.2869392028234 295.9225349496753 858.9208513933596 293.3462093758619
84 0.01 0.84 1 862.7213134963266 888.0683965701569 890.0670310215049 922.0444263514781 948.3741098734256 981.7572197336349 868.2867657330304 295.9225341659903 858.9205926430476 293.3462109550077
85 0.01 0.85 1 862.7214518892009 888.068603297854 890.0672363227955 922.0446602596282 948.3743145562031 981.7573951531944 868.286940153379 295.9225332965327 858.9207689219002 293.3462115960308
86 0.01 0.86 1 862.7212742263844 888.0683693117448 890.0670054914817 922.0444097402934 948.3740947298663 981.7572093422673 868.2867677645717 295.9225321492511 858.9205092574581 293.346212353535
87 0.01 0.87 1 862.7214114805749 888.0685718742175 890.0672067602812 922.0446358948869 948.3742905622835 981.7573765830198 868.2869393268896 295.9225309929409 858.920676620422 293.3462122060601
88 0.01 0.88 1 862.7212362222946 888.0683392717127 890.0669770548276 922.0443859543785 948.3740730272759 981.7571929944322 868.2867692740585 295.922529665814 858.9204152482606 293.3462122030809
89 0.01 0.89 1 862.7213731373938 888.0685385855562 890.0671750442033 922.0446074604451 948.3742648555161 981.7573558539939 868.2869397745262 295.9225284408846 858.920578017202 293.3462113249376
90 0.01 0.9 1 862.7211987340418 888.0683078681353 890.0669474022271 922.0443615577494 948.3740502325637 981.7571773456493 868.2867730005984 295.9225271618565 858.920315827114 293.3462106078164
91 0.01 0.91 1 862.7213361123142 888.0685058664068 890.0671439176881 922.0445815136062 948.3742415251895 981.7573387656456 868.2869440440504 295.9225260884103 858.920474209275 293.3462090295867
92 0.01 0.92 1 862.7211644132783 888.0682779666863 890.0669190896398 922.0443399117945 948.374032742293 981.7571661858342 868.286780695888 295.9225250338885 858.9202145115371 293.3462076149692
93 0.01 0.93 1 862.7213024582931 888.0684764901092 890.0671161675899 922.0445603736704 948.3742246427867 981.757326612369 868.2869537666952 295.9225242426878 858.9203727423489 293.3462053462979
94 0.01 0.9400000000000001 1 862.7211342386626 888.0682525197903 890.0668948669663 922.0443233208473 948.3740211855218 981.7571597668417 868.2867934866284 295.9225235131109 858.9201185990165 293.3462032448505
95 0.01 0.9500000000000001 1 862.7213922985441 888.068605149168 890.0672391123439 922.0448151061566 948.3746186950292 981.7578208068521 868.287101865548 295.9225230944503 858.9205146435385 293.3462013238508
96 0.01 0.96 1 862.7214271705182 888.068598140143 890.0672344959482 922.0446451678384 948.3742003016331 981.7571368877623 868.2870420515212 295.9225226705617 858.9205490321737 293.3461986303475
97 0.01 0.97 1 862.7214536483352 888.0686017125221 890.0672443975533 922.0446540964208 948.3743665513464 981.7575465470316 868.2870729496544 295.9225225670272 858.9204587300791 293.3461958883857
98 0.01 0.98 1 862.7212948547319 888.0684148673701 890.0670579194017 922.0444175862251 948.3739906968618 981.7569819131343 868.2869344817877 295.9225224468516 858.9202270814288 293.3461923656335
99 0.01 0.99 1 862.7212794131185 888.0684214852222 890.0670677232866 922.044506937374 948.3742522584464 981.7574727568331 868.2870076012592 295.9225226545085 858.9201178990224 293.3461889822026
100 0.01 1 1 862.7211600510182 888.0682947260659 890.0669397162613 922.0443387005745 948.3739303673207 981.7569418981913 868.2869205138393 295.9225228470715 858.919962027629 293.34618505307
