# Supplementary material for: Thermocouple Sensor Response in Hot Airstream
Source: Sensors (Basel). 2025 Jul 26;25(15):4634. doi: 10.3390/s25154634 (PMC12349096; doi:10.3390/s25154634)
Supplement: Supplementary file 1 [file sensors-25-04634-s001.zip › report-file-rt_56.out]

"report-file-rt"
"Time Step" "delta-time etc.."
("TimeStep" "delta-time" "flow-time" "iters-per-timestep" "t_1" "t_sk" "t0" "t1" "t2" "t3" "ty_1" "ty_10" "ty1" "ty10")
0 0.01 0 0 293.0000305085587 293.0000260388841 293.0000257407921 293.0000212849327 293.000016565687 293.0000129287927 293.0000285956576 293.0000007705468 293.0000305826819 293.000000675696
1 0.01 0.01 20 394.8642941549378 411.296329662567 411.0252950695746 430.2147904383563 458.5195481477797 487.8638818667789 411.0426438577434 293.008585256307 409.3764236952733 293.0047118748316
2 0.01 0.02 20 610.9931738377414 654.5834076887761 654.1625238721135 704.4854586536679 765.7331805081063 817.3264483528989 650.4060330780717 293.0675915698401 645.2151354990389 293.0271372695325
3 0.01 0.03 20 846.3638503771808 896.1479061580862 896.6022396312875 947.9092182178472 1000.332902297104 1043.856317532355 883.3057515757979 293.3324360601114 875.7032008040558 293.1268846844627
4 0.01 0.04 20 980.135833172714 1018.422145477108 1019.900492672342 1055.517428320535 1089.552237364973 1116.088875848707 1000.855477111192 294.0377035823028 994.1870071486996 293.3852587761403
5 0.01 0.05 20 1030.559547830321 1059.418468357518 1061.124960329792 1087.08436767625 1112.444545289825 1132.165145555189 1041.309780123093 295.2019848641491 1036.050786393872 293.8234984192052
6 0.01 0.06 20 1046.460072560481 1070.847674919727 1072.545148817813 1094.778112985713 1117.457416743528 1135.348701889541 1053.125156063888 296.6658890531204 1048.746425203587 294.3999855277017
7 0.01 0.07000000000000001 20 1051.151890701708 1073.778852424148 1075.420811399405 1096.420409097163 1118.507309408238 1135.974519372929 1056.443941957607 298.131923971752 1052.491262168959 294.9922473932517
8 0.01 0.08 20 1052.42513263372 1074.388780658476 1075.964535646712 1096.592797936033 1118.742697167727 1136.088843583552 1057.357054749049 299.3607877621074 1053.605010141645 295.5068849531358
9 0.01 0.09 20 1052.643787184563 1074.353336494246 1075.854431961902 1096.428144325246 1118.798140654165 1136.100458087958 1057.576418673861 300.2445012402042 1053.924621074567 295.8913811890573
10 0.01 0.1 20 1052.528407714047 1074.149974257009 1075.567332443171 1096.267151483966 1118.811513090487 1136.097140181756 1057.600208990169 300.7976655770561 1054.006446525864 296.1214196587105
11 0.01 0.11 20 1052.317337853114 1073.933166301009 1075.274323836817 1096.194848355474 1118.818189663153 1136.096580029455 1057.581155943915 301.0940661240825 1054.024725439098 296.2330547409513
12 0.01 0.12 20 1052.101017881646 1073.760954409064 1075.045753515937 1096.184499440895 1118.824978216781 1136.100202289058 1057.564449484076 301.221446111076 1054.032579662489 296.27594475353
13 0.01 0.13 20 1051.913280402989 1073.648071514944 1074.914394497177 1096.198848206724 1118.833058821638 1136.106169155639 1057.558915282958 301.2526910360635 1054.043208829335 296.2848629254194
14 0.01 0.14 20 1051.766447966 1073.582906721048 1074.856861340086 1096.218812039859 1118.841768653026 1136.112837376101 1057.561756791982 301.2392880292285 1054.055581992457 296.2820091106951
15 0.01 0.15 20 1051.654290633057 1073.548299052202 1074.841576531083 1096.237646090021 1118.850186427803 1136.119129539086 1057.567725467505 301.2128290896096 1054.067587411906 296.2763362161294
16 0.01 0.16 20 1051.570860462855 1073.530733300873 1074.844384563622 1096.25415116428 1118.857730245993 1136.124595730128 1057.573814405257 301.1891875851703 1054.077581963193 296.2715824474286
17 0.01 0.17 20 1051.508383868582 1073.521855999345 1074.853149350872 1096.268144118781 1118.864234233957 1136.129174278828 1057.578673339877 301.1749405887844 1054.085067068759 296.271557567563
18 0.01 0.18 20 1051.460973453717 1073.51712037118 1074.862728322492 1096.279902832089 1118.869642513705 1136.132878577965 1057.582151574943 301.1710974739769 1054.09035301635 296.2759100355964
19 0.01 0.19 20 1051.424055847881 1073.514273932509 1074.871226615727 1096.289799883827 1118.874102758417 1136.135855840028 1057.584429092023 301.1766800367466 1054.09405641257 296.2836005829075
20 0.01 0.2 20 1051.394418273361 1073.512335173522 1074.878055699986 1096.29812958177 1118.877714460024 1136.138226620405 1057.585796638788 301.1891104977832 1054.09661964585 296.2936319863433
21 0.01 0.21 20 1051.37014697719 1073.510846982915 1074.883434010678 1096.305162883764 1118.880625774033 1136.140123007714 1057.58662831486 301.2059463961746 1054.098239891466 296.3048443055383
22 0.01 0.22 20 1051.349932340113 1073.509607748238 1074.887665688971 1096.311050439956 1118.882959163661 1136.141605823783 1057.587012593262 301.2249209271336 1054.099316480829 296.3162392362592
23 0.01 0.23 20 1051.33287532498 1073.508448433888 1074.890971819591 1096.315846570469 1118.884752577972 1136.14269881434 1057.586948858485 301.2442545036293 1054.099966087098 296.3271441366567
24 0.01 0.24 20 1051.31853149705 1073.507482035512 1074.893647483373 1096.319831571162 1118.886209804064 1136.143583081703 1057.586726684482 301.2626421665204 1054.100406724874 296.3371322953296
25 0.01 0.25 20 1051.306444245711 1073.506655319926 1074.895824805103 1096.323125552058 1118.887362916724 1136.144268012689 1057.586409081351 301.2792923062478 1054.100649673498 296.3459165533137
26 0.01 0.26 20 1051.296304615808 1073.505963206071 1074.897604864598 1096.325819281226 1118.888270742691 1136.144795042217 1057.586010891597 301.2937767161006 1054.100817009512 296.3533825222472
27 0.01 0.27 20 1051.287901155846 1073.505412024118 1074.899104606905 1096.328008542699 1118.888984420038 1136.145201476402 1057.585608513393 301.3059708750984 1054.10094895355 296.3595460347267
28 0.01 0.28 20 1051.280962283439 1073.504973642467 1074.900381676313 1096.329778007713 1118.889537165457 1136.145509908212 1057.585233025611 301.3159502419323 1054.10103385616 296.3644814230055
29 0.01 0.29 20 1051.275188008982 1073.504556353543 1074.901383562228 1096.331126518231 1118.889889837821 1136.145671089171 1057.584817011746 301.3239135252556 1054.101019009471 296.3683385183689
30 0.01 0.3 20 1051.270427884958 1073.504206721328 1074.902198645294 1096.332203264862 1118.890170252187 1136.145806711342 1057.584428097409 301.3301235289441 1054.100990309525 296.3712861246726
31 0.01 0.31 20 1051.266594548732 1073.503989971052 1074.902940336603 1096.333122627201 1118.89043661752 1136.145949150851 1057.5841533325 301.3348739841691 1054.101009867058 296.3734965789188
32 0.01 0.32 20 1051.263552559647 1073.503894455354 1074.90363232139 1096.333935228839 1118.890726290575 1136.14613730842 1057.583997654169 301.3384388147869 1054.101070813124 296.3751244281989
33 0.01 0.33 20 1051.261070183002 1073.503787070894 1074.904169663141 1096.334522970306 1118.890877445084 1136.146206944695 1057.583828434594 301.3410681433543 1054.10105995412 296.3763011679054
34 0.01 0.34 20 1051.259013534266 1073.503649742325 1074.904554287968 1096.33493793258 1118.890952270829 1136.146226928317 1057.583647304624 301.3429748564634 1054.100987369576 296.3771325058131
35 0.01 0.35 20 1051.257337549414 1073.503529198058 1074.904856650902 1096.335264282 1118.891011906773 1136.146245026421 1057.583494149345 301.3443332163811 1054.100911151074 296.377702403651
36 0.01 0.36 20 1051.256027995501 1073.503478191573 1074.905147480566 1096.335569571269 1118.891097560748 1136.146291264722 1057.583419430585 301.3452845962375 1054.100880813503 296.3780882882791
37 0.01 0.37 20 1051.254993983785 1073.503452626798 1074.905398076685 1096.335822266017 1118.891170646487 1136.146329483973 1057.583375827231 301.3459351094098 1054.100861424069 296.3783405566549
38 0.01 0.38 20 1051.25416754951 1073.503433154415 1074.905600854074 1096.336020803573 1118.891224820588 1136.14635710559 1057.583339471084 301.3463650250062 1054.100837963312 296.3784973573722
39 0.01 0.39 20 1051.253520939786 1073.503434581126 1074.905780682445 1096.336192355921 1118.891278182065 1136.146386834127 1057.583325849376 301.3466349225376 1054.100826799834 296.378585887067
40 0.01 0.4 20 1051.252982466921 1073.503414275013 1074.905902444623 1096.336311124602 1118.891309990518 1136.146402545062 1057.583292363023 301.3467887236886 1054.10079135184 296.3786262377977
41 0.01 0.41 20 1051.252545588613 1073.503394497156 1074.905995709394 1096.336402021208 1118.891331844982 1136.146413601524 1057.583261852544 301.3468583555666 1054.100754279669 296.3786330576427
42 0.01 0.42 20 1051.252192705374 1073.503375831014 1074.906066755871 1096.336472363416 1118.891347039732 1136.146418862249 1057.583237359526 301.3468671758361 1054.100718779323 296.378616300328
43 0.01 0.43 20 1051.251909333748 1073.503359370789 1074.906121416199 1096.3365266538 1118.891356491982 1136.14642056193 1057.583216680518 301.3468320886916 1054.100687844326 296.3785833629502
44 0.01 0.44 20 1051.251681651246 1073.50334463753 1074.906163040823 1096.33656761647 1118.891361783412 1136.14642000784 1057.583195803357 301.3467646367258 1054.100663073055 296.3785396404975
45 0.01 0.45 20 1051.251498808307 1073.503331355371 1074.906194336789 1096.336597648089 1118.891364402271 1136.146418217358 1057.583173733396 301.3466736529745 1054.100643959799 296.378489364579
46 0.01 0.46 20 1051.251351969754 1073.503319021058 1074.906217061576 1096.336618514265 1118.891364568394 1136.146414937577 1057.58314877822 301.3465656214135 1054.100631534464 296.3784358211021
47 0.01 0.47 20 1051.251233746312 1073.503307168365 1074.906232629856 1096.336632266491 1118.891363268957 1136.146410449951 1057.583118322018 301.3464447009564 1054.100627017688 296.3783816158507
48 0.01 0.48 20 1051.25113789981 1073.503294921803 1074.906241670066 1096.336639764653 1118.891359736161 1136.146404688835 1057.5830831335 301.3463155187536 1054.100627376868 296.3783286840115
49 0.01 0.49 20 1051.251061404421 1073.50328389866 1074.906247016244 1096.336644031487 1118.891356393094 1136.146399662675 1057.58304734867 301.3461821010827 1054.100631803658 296.3782782390095
50 0.01 0.5 20 1051.250997793753 1073.503268175442 1074.906243494059 1096.336636537995 1118.891342050055 1136.146384590095 1057.583010160667 301.3460487805858 1054.100633850817 296.3782313021801
51 0.01 0.51 20 1051.250944532577 1073.503252017258 1074.906236551175 1096.336627435078 1118.891328730255 1136.146371923972 1057.582974188181 301.3459190880603 1054.100633278694 296.3781882866514
52 0.01 0.52 20 1051.250902526484 1073.503238816763 1074.906230308262 1096.336619445287 1118.891319073254 1136.146363565732 1057.582942862087 301.3457964774812 1054.100633327263 296.3781492675149
53 0.01 0.53 20 1051.250871479791 1073.503229224817 1074.906225780336 1096.336612926274 1118.891312384554 1136.146358092818 1057.582915814912 301.3456830315291 1054.100635976672 296.3781143711503
54 0.01 0.54 20 1051.250856691566 1073.503231319328 1074.90623175632 1096.336617419388 1118.891317549153 1136.146363327712 1057.582898704781 301.3455793949978 1054.100648792778 296.3780833496467
55 0.01 0.55 20 1051.250849486098 1073.503235149889 1074.906238100628 1096.33662170354 1118.89132254257 1136.146367365033 1057.58288462558 301.3454866907294 1054.10066481988 296.3780562830694
56 0.01 0.5600000000000001 20 1051.250848243034 1073.503239739134 1074.906244182146 1096.336624644853 1118.891325371922 1136.146369452162 1057.582873137081 301.3454046761109 1054.10068185647 296.3780332563869
57 0.01 0.5700000000000001 20 1051.250849459321 1073.503243333551 1074.906248490159 1096.336625949059 1118.891326989852 1136.14637042868 1057.582862256036 301.3453332409783 1054.100697058507 296.3780141207728
58 0.01 0.58 20 1051.250852054387 1073.503246009779 1074.906251404469 1096.33662580118 1118.891327410613 1136.146370408327 1057.582852065164 301.3452718587188 1054.100710525143 296.3779986390033
59 0.01 0.59 20 1051.250854729049 1073.503247338983 1074.906252587839 1096.336624574559 1118.891327098849 1136.146369818367 1057.582841713675 301.3452193413308 1054.100721958897 296.3779864784261
60 0.01 0.6 20 1051.250856786622 1073.503247732588 1074.906252571081 1096.336623154898 1118.891326782609 1136.146369303962 1057.582830823174 301.3451747983052 1054.100731719245 296.3779772058964
61 0.01 0.61 20 1051.250852442652 1073.503239780838 1074.906243817255 1096.336613238214 1118.891318224663 1136.146361614057 1057.582815199174 301.34513784419 1054.100732657694 296.3779706693523
62 0.01 0.62 20 1051.250852394565 1073.503238813197 1074.906242344021 1096.336612104016 1118.891318033462 1136.14636146778 1057.582805193695 301.3451067890304 1054.100738205162 296.3779662993718
63 0.01 0.63 20 1051.250848049908 1073.503231727512 1074.906234384786 1096.336604041828 1118.891311606301 1136.146356059137 1057.582791816544 301.3450812366154 1054.100738336169 296.3779634782752
64 0.01 0.64 20 1051.250843227826 1073.50322506127 1074.906226969629 1096.336597135082 1118.891305761337 1136.146350839313 1057.582778991854 301.3450600696881 1054.100737788226 296.3779622181549
65 0.01 0.65 20 1051.250844891752 1073.503226189266 1074.906227716295 1096.336597792288 1118.891306973466 1136.146352599023 1057.582772312533 301.3450417470742 1054.10074384382 296.3779616187838
66 0.01 0.66 2 1051.250886192991 1073.503267144391 1074.906268802647 1096.336635462645 1118.891325334079 1136.146354341982 1057.582814122664 301.3450592025192 1054.100783497119 296.3779669568783
67 0.01 0.67 2 1051.250907014476 1073.50328255368 1074.906285215655 1096.336637110974 1118.891309515747 1136.146331341102 1057.582832013563 301.3450651849004 1054.100787634587 296.3779733851728
68 0.01 0.68 2 1051.250899474131 1073.503267509698 1074.906270996089 1096.336614007009 1118.891284367499 1136.14630839482 1057.582819663249 301.3450708500433 1054.100763621217 296.377980754642
69 0.01 0.6900000000000001 2 1051.250896602927 1073.503260773134 1074.906264112975 1096.336607269914 1118.891281812754 1136.146308629768 1057.58281520064 301.3450822803309 1054.100756030926 296.3779904650445
70 0.01 0.7000000000000001 1 1051.250806834171 1073.503158822826 1074.906160142831 1096.33651223218 1118.891214513581 1136.146259033157 1057.582716470238 301.3450978702932 1054.100670197392 296.3780048571653
71 0.01 0.71 1 1051.250791475817 1073.503140920934 1074.906143942936 1096.336464263666 1118.891127118517 1136.146164443743 1057.582691261282 301.3451258309257 1054.100634985071 296.3780169127141
72 0.01 0.72 1 1051.250692111209 1073.503035859419 1074.906035514043 1096.336381201336 1118.891093223232 1136.146160566883 1057.582596396526 301.3451527955564 1054.100547183165 296.3780289870842
73 0.01 0.73 1 1051.250701684586 1073.503060302143 1074.906059142438 1096.336417266925 1118.891131796812 1136.146201012791 1057.582626434116 301.345171202451 1054.100567000093 296.3780371158028
74 0.01 0.74 1 1051.250623136493 1073.502988125828 1074.905983222958 1096.336382090618 1118.891141906474 1136.146225697822 1057.582568735519 301.3451807266506 1054.100516062095 296.3780427417553
75 0.01 0.75 1 1051.250627258508 1073.503009335872 1074.90600478876 1096.336406172241 1118.891143911688 1136.146215777599 1057.582589438314 301.3451857704658 1054.100530672884 296.378044822116
76 0.01 0.76 1 1051.250585596346 1073.502978802669 1074.905971667412 1096.336410031793 1118.891185692176 1136.146268369188 1057.582566147024 301.3451887345988 1054.100520492967 296.3780471147661
77 0.01 0.77 1 1051.250589457706 1073.502990568757 1074.905985071589 1096.336408767305 1118.89114690965 1136.146212202256 1057.582572507853 301.3451904364881 1054.100525844377 296.3780482486545
78 0.01 0.78 1 1051.250577713477 1073.502987443763 1074.905980735051 1096.336426183055 1118.891190241555 1136.146264342426 1057.582568297858 301.3451912429709 1054.10054014516 296.3780504155235
79 0.01 0.79 1 1051.250603013543 1073.503015148235 1074.906010502497 1096.336435742473 1118.891167028504 1136.146227356287 1057.582588986408 301.3451911821721 1054.100563013312 296.3780516751723
80 0.01 0.8 1 1051.25065824232 1073.503080665774 1074.906074971782 1096.336524882934 1118.891287238792 1136.146354397667 1057.582653423688 301.345190266642 1054.100646747077 296.3780536279023
81 0.01 0.8100000000000001 1 1051.250693906665 1073.503107826415 1074.906104105365 1096.336525808769 1118.891248686293 1136.146296017435 1057.582679157571 301.3451882415616 1054.100671776181 296.3780549885782
82 0.01 0.8200000000000001 1 1051.250750553021 1073.503166481225 1074.90616233159 1096.336589190412 1118.891322289429 1136.14637019888 1057.582733917325 301.3451851187384 1054.100744694318 296.3780568173937
83 0.01 0.8300000000000001 1 1051.250760080889 1073.503158718996 1074.90615695096 1096.336541427511 1118.891230582704 1136.146264109614 1057.582720746244 301.3451807560686 1054.100731221141 296.3780582405504
84 0.01 0.84 1 1051.250778347808 1073.503174886216 1074.906172169441 1096.336563346374 1118.891275831337 1136.146322091466 1057.582733572629 301.3451753713836 1054.100760782861 296.3780600049804
85 0.01 0.85 1 1051.250756012865 1073.503137469831 1074.90613604973 1096.336498596548 1118.891186069319 1136.146227090907 1057.582695614396 301.3451690028053 1054.100718656667 296.3780613937875
86 0.01 0.86 1 1051.250757219676 1073.503142067078 1074.906138659135 1096.336523170696 1118.89124660145 1136.146303064711 1057.582701669831 301.345161951767 1054.100738791863 296.3780631677357
87 0.01 0.87 1 1051.250729928132 1073.503105522902 1074.906102700927 1096.336469895148 1118.891172724246 1136.146222336067 1057.582667824266 301.3451542520298 1054.100699235177 296.3780645791064
88 0.01 0.88 1 1051.250731653172 1073.503114899722 1074.906109830282 1096.336504447638 1118.891241553011 1136.146303889391 1057.582679730415 301.3451460363203 1054.100724109764 296.3780663552434
89 0.01 0.89 1 1051.250706131366 1073.503083206631 1074.906078752435 1096.336458118423 1118.891171987832 1136.146225550556 1057.582650327067 301.3451372696734 1054.100688587878 296.3780677312504
90 0.01 0.9 1 1051.250709373119 1073.503095805225 1074.906089320861 1096.33649590699 1118.891241119389 1136.146305939244 1057.582663999545 301.3451280337155 1054.100715518864 296.3780693835619
91 0.01 0.91 1 1051.250685019606 1073.503066827877 1074.906061230911 1096.336452335533 1118.891172913872 1136.146228140864 1057.582636076487 301.3451183297477 1054.100681907155 296.3780705362192
92 0.01 0.92 1 1051.250689109903 1073.50308163009 1074.906074304969 1096.336491689503 1118.891241823324 1136.146307316734 1057.582650991626 301.3451081858598 1054.100710087645 296.3780718394021
93 0.01 0.93 1 1051.250667204197 1073.503055838225 1074.906049663361 1096.33645034148 1118.891174744286 1136.146230042163 1057.582625135463 301.3450976647845 1054.100678769875 296.3780725335919
94 0.01 0.9400000000000001 1 1051.250674796245 1073.503073864156 1074.906066214752 1096.33649101978 1118.891243406565 1136.146308318696 1057.582643005636 301.3450868337068 1054.100709160637 296.3780732820841
95 0.01 0.9500000000000001 1 1051.250657266188 1073.503051758628 1074.906045409383 1096.336451840629 1118.8911777458 1136.146232040964 1057.582620411478 301.3450757820337 1054.100680911106 296.3780733732253
96 0.01 0.96 1 1051.250668810599 1073.503072554074 1074.906064865724 1096.336493358536 1118.891246151316 1136.146309656388 1057.582640537511 301.3450645688295 1054.100713718597 296.3780735060425
97 0.01 0.97 1 1051.250654572211 1073.503052748566 1074.906046384585 1096.336455119764 1118.891181152526 1136.146234076536 1057.582620212767 301.3450532877028 1054.100687569374 296.3780729989796
98 0.01 0.98 1 1051.250668264004 1073.503074946412 1074.906067240757 1096.336496903275 1118.891249370738 1136.146311237015 1057.582641769846 301.345042109123 1054.100721530966 296.3780725559081
99 0.01 0.99 1 1051.250656181307 1073.503056479268 1074.906050054091 1096.336459346444 1118.891185032397 1136.146236299921 1057.58262267262 301.3450310253545 1054.100696994386 296.3780715133893
100 0.01 1 1 1051.250670800389 1073.503078957466 1074.906071148831 1096.336500777214 1118.891252638579 1136.146312665857 1057.582644769683 301.3450202237168 1054.100731074562 296.3780705772338
