# Supplementary material for: Thermocouple Sensor Response in Hot Airstream
Source: Sensors (Basel). 2025 Jul 26;25(15):4634. doi: 10.3390/s25154634 (PMC12349096; doi:10.3390/s25154634)
Supplement: Supplementary file 1 [file sensors-25-04634-s001.zip › report-file-rt_57.out]

"report-file-rt"
"Time Step" "delta-time etc.."
("TimeStep" "delta-time" "flow-time" "iters-per-timestep" "t_1" "t_sk" "t0" "t1" "t2" "t3" "ty_1" "ty_10" "ty1" "ty10")
0 0.01 0 0 293.0000632111362 293.0000535953558 293.0000528978767 293.0000425705051 293.0000352380335 293.0000266658343 293.0000603230363 293.0000005648768 293.0000631104305 293.0000003747882
1 0.01 0.01 20 392.8939007182365 408.8781581412229 408.8151613277131 431.5943725411958 455.340264639947 494.8677829891745 405.6812046876023 293.0017495249021 404.6662750382804 293.0037581775723
2 0.01 0.02 20 584.6436160929882 626.2259249467025 627.4358965368381 685.3638035463562 740.5739618065567 825.5641365406129 606.6338068666122 293.0105404445382 600.3886229211085 293.0090757912268
3 0.01 0.03 20 773.8402439207605 824.8637386043782 827.8576936899038 895.5079464797521 954.4663374865451 1038.336911381415 788.6000055166891 293.0578701364695 776.6830813704954 293.0205349063839
4 0.01 0.04 20 882.5842036627566 929.9531664370252 933.4869127495882 993.568747232781 1043.827637702128 1112.550058103268 890.9191660313835 293.2368546719802 877.3448272063126 293.0506508671706
5 0.01 0.05 20 931.6097481349341 973.4195033324063 976.8160462257852 1029.043290492161 1072.495707475001 1132.705524864111 937.7283564861117 293.6871038623277 924.5114884387216 293.1218579546343
6 0.01 0.06 20 952.3838223062214 989.9597610779282 993.1388854617577 1040.636279231163 1080.767308028444 1138.203904248902 957.9415330835827 294.5036051275075 945.3839109793233 293.2392786240202
7 0.01 0.07000000000000001 20 960.3857576691317 995.7385678274504 998.7103828485881 1043.804247179152 1083.148792662088 1139.826132063904 966.452644557552 295.5412948440792 954.4248844781231 293.3831017376086
8 0.01 0.08 20 962.7990331060678 997.2151308131164 999.9939279719933 1043.992947775096 1083.776170974676 1140.336203433953 969.8774145696563 296.6432888124512 958.2335805862422 293.5285723897069
9 0.01 0.09 20 962.8158787837344 996.9736675774697 999.5936896010875 1043.564264401725 1083.881482840039 1140.515114881081 971.1082741223238 297.6252585452262 959.7546639272853 293.6532389265776
10 0.01 0.1 20 961.9068340481385 996.0898920644896 998.6071216670833 1043.147955381278 1083.860227489512 1140.58743245581 971.4253511303725 298.3655730796632 960.3095627682948 293.7409210390528
11 0.01 0.11 20 960.8016626278811 995.103064932511 997.5573324938274 1042.83173617502 1083.819564419376 1140.623981991572 971.4022832631535 298.8243642073526 960.4883452316101 293.7921546925229
12 0.01 0.12 20 959.9781019844985 994.3615970945445 996.7803244221585 1042.605958157656 1083.785120400332 1140.648420168409 971.3110115823476 299.0455659665016 960.569118975437 293.8149153663832
13 0.01 0.13 20 959.5030292761331 993.9841620517331 996.3660500928867 1042.454022838136 1083.760806158883 1140.667470409458 971.2440992538518 299.0993022428891 960.6354280671869 293.8205206405024
14 0.01 0.14 20 959.1861938107388 993.7795275019156 996.1309486061309 1042.349951482024 1083.741956232347 1140.683059202872 971.2126086747083 299.0466879695097 960.692751837645 293.8170704315341
15 0.01 0.15 20 958.9542828866191 993.6458299823527 995.9736485714815 1042.275726251348 1083.728488321257 1140.696509110346 971.2152753741212 298.947092121643 960.7468268479912 293.8102349196853
16 0.01 0.16 20 958.7811595277749 993.5518923823145 995.8610927053186 1042.220849461026 1083.721004514102 1140.707943517162 971.2279882258182 298.8353020624913 960.797945665256 293.8038139785982
17 0.01 0.17 20 958.6490496584036 993.4814453355982 995.7756853915168 1042.178358420827 1083.718257046996 1140.717642744511 971.2411377106853 298.7340590503706 960.8434285130186 293.7993637707645
18 0.01 0.18 20 958.5468696687834 993.4270587463791 995.7090887739125 1042.145003856439 1083.717974256725 1140.726238168342 971.2565767236296 298.6531728978819 960.8828452887519 293.7972972046439
19 0.01 0.19 20 958.4658889470882 993.3833440312794 995.6553087094449 1042.117971289166 1083.718600717519 1140.733380548078 971.2701179533864 298.5948568867072 960.9159490007657 293.79684479383
20 0.01 0.2 20 958.400090986239 993.3473757513824 995.6109663974707 1042.095818952717 1083.719478470921 1140.73931346623 971.2829052329206 298.5554024073604 960.9438553433779 293.7976295835212
21 0.01 0.21 20 958.3454274936174 993.3171258913185 995.5737338180722 1042.07734427576 1083.719964453409 1140.743974338191 971.293347982559 298.5309405328327 960.9663122214567 293.7992567757909
22 0.01 0.22 20 958.2996904769014 993.2915477687707 995.5423228552546 1042.062016266259 1083.720590887062 1140.747926203088 971.3017759576211 298.5177770205898 960.9844574717395 293.8013939411574
23 0.01 0.23 20 958.2611914143548 993.2700209778645 995.5159080501847 1042.049485004871 1083.721339720135 1140.751287132781 971.3086537276798 298.5129883763166 960.999650682362 293.8037488524405
24 0.01 0.24 20 958.228626856605 993.2518109437025 995.4936082863605 1042.039123328648 1083.722878526516 1140.75412080743 971.3143651831264 298.5140705696404 961.0119907522645 293.806108509364
25 0.01 0.25 20 958.2010182690341 993.2363767329784 995.4747476421852 1042.030504279985 1083.725030170943 1140.756478084757 971.3189709258656 298.5189935222712 961.0220672685435 293.8083444741645
26 0.01 0.26 20 958.1775691317255 993.2232745394554 995.4587739980645 1042.023326678527 1083.726840664982 1140.758417880821 971.3226119956332 298.5261873364501 961.0303613928933 293.810380597202
27 0.01 0.27 20 958.1576895858811 993.2121719928488 995.4452681146871 1042.017342645648 1083.728311875934 1140.759997265179 971.3255015054555 298.5345157721425 961.0371620047525 293.8121777687074
28 0.01 0.28 20 958.1408472878043 993.2027852068516 995.4338753277949 1042.012356251853 1083.729516805981 1140.761295032267 971.3277892916493 298.5431672209936 961.0426713173749 293.8137188569312
29 0.01 0.29 20 958.1265845585347 993.1948166138204 995.424231703304 1042.0081690891 1083.730552368863 1140.762350619143 971.3295607495057 298.5515756825687 961.0470852483297 293.8150105897577
30 0.01 0.3 20 958.1146753016624 993.188275262021 995.4162879536143 1042.004903623055 1083.731683790332 1140.763474162032 971.3310820695035 298.559379877304 961.0508578582768 293.8160665056998
31 0.01 0.31 20 958.1043780728841 993.1824032728003 995.409251034982 1042.001661857815 1083.731962472562 1140.763621712306 971.3319640200376 298.5663647530994 961.0534990070624 293.8169162933079
32 0.01 0.32 20 958.0955808962318 993.1773524583284 995.4032339527678 1041.998895095212 1083.732183020868 1140.763844598769 971.3325740140504 298.572434252569 961.0554727377242 293.8175878704589
33 0.01 0.33 20 958.0881682681646 993.173115536606 995.3981874355015 1041.996651872193 1083.73248322933 1140.764169904416 971.3330523023782 298.5775808470717 961.057052602437 293.8181059751124
34 0.01 0.34 20 958.082065021793 993.1696842072245 995.3940840517033 1041.99490119688 1083.732846699642 1140.764548533411 971.3334851985875 298.5818427865104 961.0584279478678 293.818496551405
35 0.01 0.35 20 958.0770000576459 993.1668440016966 995.3906868340085 1041.993477527838 1083.733169054591 1140.7648664018 971.3338530515905 298.5852836527959 961.0595671042521 293.8187824281875
36 0.01 0.36 20 958.0727636633835 993.1644727440085 995.3878519560095 1041.992308913278 1083.733449351857 1140.765162296374 971.3341312361963 298.5880061998715 961.0604681493027 293.8189843879955
37 0.01 0.37 20 958.0692619052294 993.1625303439696 995.3855275571916 1041.991356090095 1083.733671735644 1140.765367556053 971.3343675340039 298.5901321768872 961.0612165934597 293.8191217430152
38 0.01 0.38 20 958.0663248991481 993.1608948261994 995.3835745840188 1041.990557723087 1083.733847040961 1140.76554648037 971.3345152809695 298.5917447991883 961.0618212167088 293.8192100401559
39 0.01 0.39 20 958.0638899562922 993.1595451596985 995.3819639319187 1041.989901861805 1083.733992758017 1140.765698558298 971.3346141188911 298.5929286779809 961.0623025830453 293.8192618109463
40 0.01 0.4 20 958.0618722803695 993.1584287292201 995.3806342188603 1041.989358370758 1083.734104995778 1140.765810921577 971.3346819256706 298.5937677097618 961.062694035277 293.8192872482055
41 0.01 0.41 20 958.0602140052507 993.1575216967536 995.3795520732539 1041.988934553885 1083.734227969847 1140.765948666396 971.334725541062 298.5943354183212 961.0630300285879 293.8192941681693
42 0.01 0.42 20 958.0588594854106 993.1567828860444 995.3786691805091 1041.988575685943 1083.734299579356 1140.766012082006 971.3347487535054 298.594693036764 961.0633211877717 293.8192893571444
43 0.01 0.43 20 958.0577400130197 993.1561645639498 995.377931790872 1041.988266526907 1083.734339998353 1140.766047682172 971.3347393103671 298.5948938683644 961.0635631317647 293.8192779539061
44 0.01 0.44 20 958.0568245641526 993.1556652030964 995.3773363278444 1041.98803396835 1083.73440776507 1140.766131405456 971.334718246907 298.5949795353024 961.0637908062379 293.8192632029911
45 0.01 0.45 20 958.0560949073333 993.1552760124151 995.3768649767519 1041.987858214456 1083.734475070853 1140.76620225661 971.3346933361139 298.5949827050567 961.0640108806726 293.8192471974551
46 0.01 0.46 20 958.0555082778785 993.1549673499908 995.3764894151202 1041.987716988579 1083.734526022615 1140.766250588901 971.3346639504996 298.594928108674 961.0642156530386 293.8192315295263
47 0.01 0.47 20 958.0550334655569 993.1547143810764 995.3761816953538 1041.987598514705 1083.734561959019 1140.766284270829 971.334619533991 298.594833907792 961.0644109384165 293.8192171782794
48 0.01 0.48 20 958.0546646713358 993.1545240468445 995.3759460294307 1041.987512339877 1083.734599384921 1140.766313393658 971.3345778009757 298.5947144130635 961.0646108509328 293.8192050373958
49 0.01 0.49 20 958.0543682318444 993.1543703300118 995.3757553054354 1041.98743769025 1083.734624090121 1140.766330142653 971.3345315932888 298.59458058902 961.0647895034795 293.8191949541383
50 0.01 0.5 20 958.0541238397407 993.1542383377093 995.375590691698 1041.987368896648 1083.734639362431 1140.766338680104 971.3344755719361 298.5944406853707 961.0649421058067 293.8191864387048
51 0.01 0.51 20 958.0539109554365 993.1541174469719 995.3754434625649 1041.987302452551 1083.734644390739 1140.766339829051 971.3344084191056 298.5943008211358 961.0650492366888 293.8191786725736
52 0.01 0.52 20 958.0537297307003 993.1540111793273 995.3753196861119 1041.987241669625 1083.734642535542 1140.766337583203 971.3343429704033 298.5941660580775 961.0651235647581 293.8191710209015
53 0.01 0.53 20 958.0535873276485 993.1539414282571 995.3752331676626 1041.987219706892 1083.734675383498 1140.766379716687 971.3343053244063 298.594040129957 961.065197853954 293.819163156285
54 0.01 0.54 20 958.0534875205611 993.1538994418586 995.3751777287255 1041.987216390493 1083.734713344353 1140.766420723945 971.3342823245374 298.5939251679329 961.0652726591833 293.8191552121785
55 0.01 0.55 20 958.053420654735 993.1538769834208 995.3751449456142 1041.987219891582 1083.73474322425 1140.766445533554 971.3342730554837 298.5938230539489 961.0653493204842 293.8191479544046
56 0.01 0.5600000000000001 20 958.0533903986482 993.1538775463814 995.3751360614439 1041.987234201581 1083.734772648527 1140.766465983212 971.3342842963755 298.593735106821 961.0654494153613 293.8191422386838
57 0.01 0.5700000000000001 20 958.0533594440918 993.1538673641987 995.3751190103803 1041.987233205745 1083.734785545973 1140.766475312206 971.334279789877 298.5936615885026 961.0655129037756 293.8191373867882
58 0.01 0.58 20 958.0533175196807 993.1538426950801 995.3750889201622 1041.987220281263 1083.734787550656 1140.7664773478 971.3342623780097 298.5936012923086 961.0655392525616 293.8191332188518
59 0.01 0.59 20 958.05329095426 993.1538322375317 995.375073542497 1041.987219378748 1083.734796492729 1140.766483696327 971.3342632941313 298.593552989761 961.0655658275329 293.8191301301704
60 0.01 0.6 20 958.0532816934469 993.1538335941776 995.375070946874 1041.987225137067 1083.73480755531 1140.766491477716 971.3342739653265 298.5935153675755 961.0656036638742 293.8191279842164
61 0.01 0.61 20 958.053273436948 993.1538321795994 995.3750659124771 1041.987225805464 1083.734813590435 1140.76649392915 971.3342784533879 298.593486549633 961.06563371472 293.8191263850459
62 0.01 0.62 20 958.0532692109683 993.1538378061164 995.3750689792081 1041.987240027167 1083.734838994907 1140.766522185427 971.3342844542028 298.5934644014679 961.0656599583323 293.8191248079015
63 0.01 0.63 20 958.0532727667609 993.1538500105111 995.3750789710268 1041.987258444198 1083.73486301538 1140.766543621487 971.3342978075899 298.5934468979497 961.0656874425364 293.8191232916641
64 0.01 0.64 2 958.0533289951761 993.1539118127768 995.3751363443677 1041.987391033322 1083.735130909218 1140.76703783164 971.3344022267423 298.5934704549374 961.0657373583529 293.8191454392283
65 0.01 0.65 2 958.0536798443136 993.1543940126443 995.3756022897608 1041.988125464928 1083.736047291164 1140.76806421038 971.3348174526054 298.5934825179644 961.0663537075545 293.8191330987061
66 0.01 0.66 2 958.0539980282904 993.1547442665327 995.3759535444751 1041.988466459178 1083.736344612167 1140.768269517835 971.3350728398296 298.5934825479213 961.0667415751761 293.8191287634626
67 0.01 0.67 2 958.0541252816763 993.1548337844597 995.376049485202 1041.988474374349 1083.736292843463 1140.768165983029 971.3351468401924 298.5934818344628 961.0667800047861 293.8191304070289
68 0.01 0.68 2 958.0540575951308 993.1547135990905 995.3759342692676 1041.988287057248 1083.736070200447 1140.767934434583 971.3350903396732 298.5934862328551 961.0665629196018 293.8191333121853
69 0.01 0.6900000000000001 2 958.0538781167706 993.1544966544693 995.3757194968748 1041.988049767071 1083.735828513532 1140.767716691515 971.3349728179112 298.5934941689001 961.0662314337469 293.819133014837
70 0.01 0.7000000000000001 1 958.0538188584952 993.1544559436737 995.3756798553325 1041.988063325956 1083.735879676804 1140.767835323104 971.3349765127369 298.5935008621167 961.0661329699485 293.8191232958986
71 0.01 0.71 1 958.0536597761264 993.1542493876852 995.3754854218664 1041.987721307213 1083.735423509072 1140.767314830339 971.3348391936499 298.5935150751793 961.0657712766905 293.8191286527952
72 0.01 0.72 1 958.0537090693024 993.1543622624281 995.3755869566224 1041.988023882466 1083.735903545153 1140.767945099023 971.3349799269696 298.5935334411078 961.0659207517799 293.8191314901094
73 0.01 0.73 1 958.0536871773195 993.1543221100144 995.3755508747992 1041.987900115168 1083.735686489557 1140.767637835386 971.3349578555164 298.5935505845332 961.0658267326827 293.819131913483
74 0.01 0.74 1 958.0538233490734 993.1545253699642 995.3757402793202 1041.988277786038 1083.736207765729 1140.768242841327 971.3351332685725 298.5935583264581 961.0661344531262 293.8191258029792
75 0.01 0.75 1 958.0537804685674 993.1544340353873 995.3756586392091 1041.988008533343 1083.735746993268 1140.767576445462 971.3350114054213 298.5935594416589 961.0660165731765 293.8191205387465
76 0.01 0.76 1 958.0539162248826 993.1546352420114 995.3758466969374 1041.988376501834 1083.73628106637 1140.768256444899 971.3351604771892 298.5935538996615 961.0663433629403 293.8191152283827
77 0.01 0.77 1 958.0538643232826 993.1545322337528 995.3757503758748 1041.988103891206 1083.735843945491 1140.76766516867 971.3350106697685 298.5935468401667 961.066236595792 293.8191137439511
78 0.01 0.78 1 958.0541276159242 993.1549055264971 995.376105725406 1041.988754873569 1083.736777324783 1140.768875191117 971.3353164321754 298.5935367970835 961.0667822359933 293.8191117253491
79 0.01 0.79 1 958.0540876481615 993.1547905097136 995.3760004776647 1041.98841295434 1083.7361792924 1140.76798376323 971.3351450813421 298.5935282963799 961.0666707503588 293.8191126234424
80 0.01 0.8 1 958.0543354506029 993.1551185371991 995.3763132554996 1041.988935332222 1083.736894134214 1140.768880410332 971.3354047961108 298.5935188464538 961.0671367180045 293.8191120024403
81 0.01 0.8100000000000001 1 958.0542542336798 993.1549389874631 995.3761489744981 1041.98848094999 1083.736162896849 1140.767865769618 971.335187695221 298.5935122568148 961.0669262638163 293.8191140864925
82 0.01 0.8200000000000001 1 958.0544281138173 993.1551726719073 995.3763690133893 1041.988889899292 1083.736775928973 1140.768704003652 971.3353809066277 298.5935053129948 961.06726053134 293.8191147721203
83 0.01 0.8300000000000001 1 958.0543126502956 993.1549579477339 995.3761675130974 1041.988427608968 1083.736075387227 1140.767769064863 971.3351572909327 298.5935012004704 961.0669981000433 293.819118117915
84 0.01 0.84 1 958.0544689277771 993.1551824336223 995.3763789880086 1041.98886029941 1083.73674195033 1140.768688449648 971.3353691803039 298.5934964634569 961.0673177704317 293.8191201401689
85 0.01 0.85 1 958.0543730522809 993.1550025957799 995.3762102893303 1041.988465149645 1083.736125979548 1140.767841217129 971.3351920638863 298.5934940935005 961.0670954812949 293.8191246591669
86 0.01 0.86 1 958.0545506025661 993.1552550902617 995.3764506749867 1041.988939975137 1083.736836248148 1140.768797483111 971.3354362677376 298.5934906864347 961.06744455894 293.8191276493993
87 0.01 0.87 1 958.0544819815759 993.1551077395055 995.3763136418645 1041.988582843779 1083.736253856462 1140.767971105023 971.3352907547694 298.5934891133414 961.0672514814638 293.8191327786776
88 0.01 0.88 1 958.0546666003389 993.155370098668 995.3765613103965 1041.989063480305 1083.736963165037 1140.768918504251 971.3355429998397 298.5934860209901 961.0676027164778 293.8191361251755
89 0.01 0.89 1 958.05460129753 993.1552279126817 995.376431218787 1041.988707338173 1083.73637757188 1140.768082153715 971.3353973552736 298.5934842935334 961.0674153525041 293.8191413782115
90 0.01 0.9 1 958.0547790139357 993.1554817769655 995.3766724497018 1041.989174599839 1083.737069762007 1140.769009446164 971.3356423656288 298.5934807681413 961.0677516637083 293.8191447411926
91 0.01 0.91 1 958.0547066606135 993.1553325663815 995.3765341813551 1041.988807119305 1083.736469578256 1140.768156189131 971.3354864316399 298.5934784524349 961.0675540838904 293.8191499125871
92 0.01 0.92 1 958.054870896089 993.1555713526142 995.376760667933 1041.989254246482 1083.737139156265 1140.769061109951 971.3357168227219 298.5934743041627 961.067873692862 293.81915315909
93 0.01 0.93 1 958.0547873862785 993.1554101025837 995.3766101199693 1041.988872455867 1083.736523328962 1140.768191678565 971.335548336762 298.5934714214818 961.0676591650666 293.8191581449742
94 0.01 0.9400000000000001 1 958.0549405783271 993.1556339094304 995.3768222972504 1041.989302636648 1083.73717545958 1140.769081002708 971.335768172816 298.593466902491 961.0679565984777 293.8191611470143
95 0.01 0.9500000000000001 1 958.0548473205109 993.1554612626202 995.3766611769984 1041.988908950215 1083.736548159037 1140.768202682298 971.3355926642503 298.5934638702168 961.0677255009618 293.8191657952627
96 0.01 0.96 1 958.0549857730074 993.1556709869183 995.3768588778818 1041.989323494695 1083.737185317152 1140.769080728606 971.3358029008471 298.5934594326694 961.0680055021686 293.8191683735798
97 0.01 0.97 1 958.0548828704974 993.1554878093154 995.3766888519357 1041.988920379188 1083.736550726348 1140.768198343673 971.3356200422935 298.5934567000231 961.0677574150811 293.8191724906212
98 0.01 0.98 1 958.0550119649703 993.1556874912599 995.3768756345988 1041.98932656565 1083.737181680916 1140.769073118351 971.3358231138612 298.5934527418577 961.0680228908436 293.8191744418416
99 0.01 0.99 1 958.0548216846358 993.1553939104956 995.3765970579248 1041.988785999902 1083.736386865573 1140.767977707862 971.3355553415622 298.5934506478563 961.0676453997527 293.8191773517779
100 0.01 1 1 958.0548341791856 993.155467955059 995.3766631964926 1041.989057740874 1083.736902547188 1140.768861619442 971.3356815711073 298.593447430012 961.0677000766236 293.8191790377914
