# Supplementary material for: Thermocouple Sensor Response in Hot Airstream
Source: Sensors (Basel). 2025 Jul 26;25(15):4634. doi: 10.3390/s25154634 (PMC12349096; doi:10.3390/s25154634)
Supplement: Supplementary file 1 [file sensors-25-04634-s001.zip › report-file-t_11R0.out]

"report-file-t"
"Time Step" "delta-time etc.."
("TimeStep" "delta-time" "flow-time" "iters-per-timestep" "t_1" "t_sensor" "t0" "t1" "t2" "t3" "ty_1" "ty_10" "ty1" "ty10")
0 0.005 0 0 292.9999999999999 292.9999999999999 292.9999999999999 292.9999999999999 292.9999999999999 292.9999999999999 292.9999999999999 292.9999999999999 292.9999999999999 292.9999999999999
1 0.005 0.005 20 328.5158155754316 293.1791426767659 293.1186441031422 543.2708815660548 643.1556823763926 733.1277905172915 427.0553245763883 303.9137473929657 479.6197128614821 324.8702481048969
2 0.005 0.01 20 457.998093704335 294.0268567208593 293.7384618631691 999.0784139672986 1050.031838552426 1069.386135926203 733.9683815041976 324.1453907552973 918.1989474904004 406.646185744524
3 0.005 0.015 20 550.8335460316866 295.5045551178034 294.9968713456731 1091.583349701373 1094.575050427102 1095.947096177748 946.9560891948669 331.2992391566633 1067.476120244598 381.8032045375949
4 0.005 0.02 20 608.1240045913789 297.3865605597515 296.7727345253369 1095.120439643715 1095.947277141866 1096.892957061357 1025.748821747115 326.4160300686262 1082.10072920987 345.5403428656576
5 0.005 0.025 20 651.7923426067119 299.4967786496145 298.8781609049486 1095.013066579435 1095.834850091378 1096.907101772602 1052.117949692815 318.9446935089446 1079.410335118721 324.5695762547215
6 0.005 0.03 20 685.1424143336352 301.76761219395 301.1779683434905 1094.87494404058 1095.735827551751 1096.895855678899 1061.59190822234 312.6722003988255 1077.736121102781 312.9573187534323
7 0.005 0.035 20 702.2195048776983 304.1778957193055 303.602065569764 1094.776522094726 1095.665416412911 1096.892345040464 1065.352822683168 307.9571319208269 1076.718106325637 306.245936132399
8 0.005 0.04 20 691.2072899074598 306.6975956768564 306.116459948675 1094.707764515985 1095.617617290343 1096.889676558463 1067.144316238141 304.3130113974018 1076.019091815439 302.1741202311638
9 0.005 0.045 20 685.1333543777149 309.2951613819709 308.6995897350292 1094.668003434112 1095.594718039841 1096.888174465398 1068.084509908197 301.504520446741 1075.573671159279 299.6103090658312
10 0.005 0.05 20 686.3383728670557 311.9463406825842 311.3334401666183 1094.652064442186 1095.586877227495 1096.887114050701 1068.415327065792 299.4958645323964 1075.433446447914 297.9421510529439
11 0.005 0.055 20 688.1292730127274 314.6348919443003 314.0032453306503 1094.65097708066 1095.588376644603 1096.886187148027 1068.333255098698 298.1401071648318 1075.536629753833 296.8083862726785
12 0.005 0.06 20 689.2627218899556 317.350426097186 316.6987079597463 1094.655976698141 1095.59325916012 1096.885949444878 1068.079102630656 297.1974181805114 1075.730742165472 295.994700876597
13 0.005 0.065 20 690.0748774179594 320.0863452091638 319.4135206426565 1094.660872145962 1095.597237190441 1096.885037685541 1067.815637927807 296.4897960790097 1075.91138252981 295.3829493185664
14 0.005 0.07000000000000001 20 690.9451387475402 322.8382958832955 322.1439642730028 1094.667093481113 1095.601557893092 1096.885380889645 1067.610474929615 295.938784536732 1076.049354725749 294.9108050867176
15 0.005 0.075 20 692.0227974513215 325.6033430981981 324.887726583808 1094.670114399767 1095.603281427077 1096.884445633459 1067.469045041752 295.5065461905052 1076.141344859376 294.541394133689
16 0.005 0.08 20 693.3156595527681 328.3794309921724 327.6432133655402 1094.674256599153 1095.605841730505 1096.885050799291 1067.383447706591 295.1665159823638 1076.200603755055 294.2500530168942
17 0.005 0.08500000000000001 20 694.7591342982832 331.1649657630578 330.4091486155906 1094.676509255767 1095.60702194644 1096.884917719445 1067.336859696532 294.8984666520691 1076.234826977004 294.0191712262764
18 0.005 0.09 20 696.2891823172606 333.958655781989 333.1844032414945 1094.679129423699 1095.608214534204 1096.884853228697 1067.318247723418 294.6875785572808 1076.254983569831 293.8359391608614
19 0.005 0.095 20 697.8598179442394 336.7593252491401 335.9678969251594 1094.680985273126 1095.609004262351 1096.884950468061 1067.31497671987 294.5229415112489 1076.265734074185 293.688699453196
20 0.005 0.1 20 699.4511421096913 339.5659125784961 338.7585695064707 1094.682350499823 1095.609532926545 1096.88498488569 1067.320104353919 294.3957879370496 1076.272321451019 293.5691183348133
21 0.005 0.105 20 701.0512860701128 342.3774023442479 341.5553774577108 1094.683341458213 1095.609898531996 1096.884975870338 1067.329520913911 294.2987319702361 1076.277847766442 293.4715414798954
22 0.005 0.11 20 702.6582297056274 345.1928203996995 344.3572989593897 1094.684435467621 1095.610295057395 1096.884987062397 1067.340134578743 294.2253707656443 1076.284000726743 293.3908926703248
23 0.005 0.115 20 704.264332204081 348.0112269645489 347.1633348161656 1094.685617782569 1095.61076967554 1096.88503655127 1067.350347933462 294.1703245744989 1076.291422453604 293.3241382428841
24 0.005 0.12 20 705.8758305366491 350.8317129546111 349.9725088183745 1094.686519395487 1095.611182776069 1096.885065267746 1067.359073973014 294.1292285212185 1076.300169222754 293.2689489558388
25 0.005 0.125 20 707.487078535177 353.6534228605441 352.7839015438104 1094.687545576099 1095.611645478018 1096.885086224421 1067.366322924017 294.0986478334852 1076.310422996731 293.2233075614636
26 0.005 0.13 20 709.1004789788993 356.4755504308762 355.5966424681321 1094.688591699892 1095.612135940737 1096.885102379222 1067.372266390079 294.0759546119917 1076.322239097945 293.1854752634812
27 0.005 0.135 20 710.7129106057073 359.2973333197418 358.4099085438648 1094.689652083658 1095.612634514586 1096.885110324363 1067.376917901282 294.0591759751142 1076.335074096249 293.1541097659648
28 0.005 0.14 20 712.3266710115178 362.1180588778955 361.2229305753116 1094.690856580074 1095.613243933644 1096.885193641397 1067.380214780343 294.0468399032437 1076.34852869472 293.1281461474708
29 0.005 0.145 20 713.9406522288344 364.9370516742098 364.034981810125 1094.690220217056 1095.612483162613 1096.883817544708 1067.381926286936 294.0378554333192 1076.361439884067 293.1066780347902
30 0.005 0.15 20 715.5553706814325 367.753682116972 366.8453863912611 1094.691196299021 1095.612948143471 1096.883738787852 1067.384146609917 294.031419247418 1076.375920021529 293.088960131806
31 0.005 0.155 20 717.1716950756522 370.5673668908843 369.6535130734912 1094.692336774269 1095.613534387961 1096.883758380455 1067.386457203731 294.0269317374849 1076.390959374463 293.074362887833
32 0.005 0.16 20 718.788099649492 373.3775505289277 372.4587679901769 1094.693478050092 1095.614145958915 1096.883811127322 1067.388666747734 294.0239500518292 1076.406267079252 293.0623676927062
33 0.005 0.165 20 720.4044129369209 376.1837214574447 375.2605983506007 1094.694671730035 1095.614702354849 1096.883767743896 1067.391820325758 294.0221490003358 1076.422008881051 293.0525531348483
34 0.005 0.17 20 722.0198977050502 378.9853964653935 378.0584865740978 1094.695792628726 1095.615283579953 1096.883784894913 1067.394839196818 294.0212860950096 1076.437486378735 293.0445557047141
35 0.005 0.175 20 723.6340246873812 381.7821239951781 380.8519474718256 1094.696909534891 1095.615863766312 1096.883802576112 1067.398121932616 294.0211820415797 1076.452957710341 293.0380685403917
36 0.005 0.18 20 725.2469860859728 384.5734850810555 383.6405290489358 1094.699632608447 1095.617714815128 1096.885214940339 1067.402993438723 294.0217059944588 1076.46954696645 293.0328321189658
37 0.005 0.185 20 726.8589888892632 387.3590789267842 386.4238033692145 1094.70101999411 1095.618442234579 1096.885324515022 1067.40760875183 294.0227606315668 1076.48527336361 293.0286274324191
38 0.005 0.19 20 728.469996205304 390.1385319455331 389.2013698629772 1094.702089281865 1095.618992586926 1096.885331427134 1067.412186983664 294.0242752788317 1076.500570062321 293.0252697096024
39 0.005 0.195 20 730.0781355135297 392.9114907634028 391.9728504285992 1094.703169001873 1095.619544619611 1096.885350388954 1067.41707570312 294.0262002617098 1076.51584490155 293.0226009354196
40 0.005 0.2 20 731.6833678462901 395.6776221594426 394.737888251898 1094.704175533105 1095.620105349256 1096.885363270727 1067.422329280942 294.0284975397063 1076.530916476553 293.0204936643703
41 0.005 0.205 20 733.2886357050489 398.4366124027116 397.4961486511979 1094.705308857151 1095.620714265512 1096.885399652141 1067.427911616245 294.0311445906769 1076.546001713204 293.0188441571535
42 0.005 0.21 20 734.8914995216106 401.1881673994932 400.247316522682 1094.706370140283 1095.621291501223 1096.885420709626 1067.433811761915 294.034122385897 1076.56092990081 293.0175584146937
43 0.005 0.215 20 736.4912429368019 403.9320102574948 402.9910958054754 1094.707398660419 1095.621832298807 1096.885424478613 1067.440066044616 294.0374208733613 1076.575863088824 293.0165597168152
44 0.005 0.22 20 738.0872135949115 406.6678777412181 405.7272068528806 1094.708226919749 1095.622296244599 1096.885453437581 1067.446051140515 294.0410362531215 1076.590417621489 293.0157859542443
45 0.005 0.225 20 739.6835993995827 409.3955274454009 408.455388773505 1094.709861373996 1095.623209263742 1096.885631737417 1067.453608770342 294.0449650156729 1076.605595547271 293.0151870302416
46 0.005 0.23 20 741.2765553522034 412.1147266558885 411.1753938903927 1094.710541732404 1095.623565675876 1096.88548694579 1067.460468088105 294.0492080695142 1076.620040050813 293.0147235722114
47 0.005 0.235 20 742.8640673365464 414.825259188018 413.8869901396719 1094.711579720407 1095.624157669559 1096.885493492627 1067.467735310914 294.0537683631082 1076.634585244975 293.0143630780148
48 0.005 0.24 20 744.4478739993575 417.5269207178336 416.5899593956359 1094.712572902281 1095.624746316113 1096.885499307802 1067.475435018832 294.0586499506725 1076.649037487007 293.0140801908266
49 0.005 0.245 20 746.0281605634573 420.2195259176152 419.2841000024588 1094.713594457483 1095.625383381786 1096.885504865646 1067.483476606384 294.063859776074 1076.663340645223 293.0138586715527
50 0.005 0.25 20 747.6021589443511 422.9028950591036 421.9692197313097 1094.713022598242 1095.624828682176 1096.884211915493 1067.490076685345 294.0694039314039 1076.676179575543 293.0136857422788
51 0.005 0.255 20 749.1701195462958 425.5768722455393 424.6451456242411 1094.713885636527 1095.625353413113 1096.884126088892 1067.498400154958 294.0752905607649 1076.69017443835 293.0135510226008
52 0.005 0.26 20 750.7310863440973 428.2413095449994 427.3117171627429 1094.714863793743 1095.626010035723 1096.884137089951 1067.507237597225 294.0815282868349 1076.704278299477 293.0134457296424
53 0.005 0.265 20 752.2834579960266 430.8960713033395 429.9687857210349 1094.715895724035 1095.626714149422 1096.88420436608 1067.516015480703 294.0881245587289 1076.718159673623 293.01336308098
54 0.005 0.27 20 753.8297451063838 433.5410303581741 432.6162138699985 1094.716921670501 1095.627345986201 1096.884171159484 1067.52554261695 294.0950904217182 1076.732220128021 293.0132977058827
55 0.005 0.275 20 755.369630420564 436.1760704033408 435.2538741280291 1094.717902049258 1095.628012313006 1096.88422533668 1067.534877590514 294.1024339801036 1076.745945515695 293.0132454238175
56 0.005 0.28 20 756.903862017284 438.8010864514388 437.8816493835632 1094.719553574815 1095.628916120666 1096.884295210954 1067.546366679386 294.1101658501029 1076.760762416779 293.0132032062666
57 0.005 0.285 20 758.429134163968 441.4159761222284 440.4994306013145 1094.719861868099 1095.629271937303 1096.884237502415 1067.554947741811 294.1182940617231 1076.773553023638 293.013168733053
58 0.005 0.29 20 759.9498520432386 444.020652201869 443.107118133113 1094.721501743448 1095.630170998126 1096.884317783012 1067.566823421148 294.126831982004 1076.788126036694 293.0131403296164
59 0.005 0.295 20 761.4612092350731 446.6150270785072 445.7046190643008 1094.721807607448 1095.630525508098 1096.884260545091 1067.575777424889 294.135786806011 1076.800771231249 293.0131167301591
60 0.005 0.3 20 762.9666378353644 449.1990271895853 448.291849657568 1094.723331438336 1095.631372859943 1096.884334527271 1067.587971238926 294.1451697906028 1076.815103280127 293.0130969633811
61 0.005 0.305 20 764.4606797624531 451.7725750974574 450.8687298474431 1094.723697462481 1095.631750605626 1096.88428519359 1067.597387728338 294.1549900618207 1076.827556554611 293.0130802231369
62 0.005 0.31 20 765.9482898698787 454.3356084426324 453.4351878044625 1094.725270674357 1095.632654898016 1096.884409476146 1067.609755363927 294.1652587743447 1076.841568205499 293.0130659420893
63 0.005 0.315 20 767.4296235632315 456.8880651167746 455.9911577063357 1094.726244788396 1095.633264022895 1096.8844144055 1067.621284640175 294.175985982406 1076.854896326397 293.0130535464175
64 0.005 0.32 20 768.9034108839105 459.4298854135968 458.5365754288606 1094.726474647523 1095.633530475438 1096.884302988584 1067.631516568354 294.1871815694841 1076.867280361909 293.0130427016367
65 0.005 0.325 20 770.3721153785858 461.961027944376 461.0713886035491 1094.728898186397 1095.635122983959 1096.885379805356 1067.64447238366 294.1988544232443 1076.881245683395 293.0130331794409
66 0.005 0.33 20 771.8312907613999 464.4814433708608 463.5955464376596 1094.729906710686 1095.635774614925 1096.885434230836 1067.656552676193 294.2110171195641 1076.894325584957 293.013024814092
67 0.005 0.335 20 773.2828535698411 466.9910889750343 466.1090028774931 1094.730805789375 1095.636349996623 1096.885446210947 1067.668724817305 294.2236782126349 1076.90724144442 293.0130174393215
68 0.005 0.34 20 774.7269693419295 469.4899353695075 468.6117254605003 1094.731674894669 1095.636906363681 1096.885449383145 1067.68107941049 294.2368471764214 1076.920058722974 293.0130109325576
69 0.005 0.345 20 776.1634308614185 471.9779107948904 471.1037846112645 1094.732565543129 1095.637468997177 1096.88545912115 1067.693598540819 294.2505349921801 1076.932856864461 293.0130051934127
70 0.005 0.35 20 777.5912447136841 474.4549725477455 473.585440264494 1094.733392626105 1095.638000132349 1096.885455217788 1067.706199006022 294.2647502290018 1076.945509728635 293.0130001269543
71 0.005 0.355 20 779.0112578064601 476.9211064157527 476.0563727456159 1094.734233666371 1095.638536375081 1096.88545564494 1067.71903984357 294.2795022923995 1076.958130314263 293.0129956662647
72 0.005 0.36 20 780.4233870047661 479.3762627631673 478.5163456435893 1094.73513357887 1095.639098480994 1096.885475166519 1067.732092232286 294.294800713285 1076.970664595783 293.0129917406501
73 0.005 0.365 20 781.8279416638879 481.8203711474799 480.9652866959418 1094.735996330574 1095.639652731236 1096.885492163464 1067.745281211482 294.3106564365052 1076.98309897875 293.0129883012185
74 0.005 0.37 20 783.2241233221797 484.2533816308494 483.4031560753883 1094.736821249944 1095.640172304743 1096.885490722132 1067.758620458718 294.3270761498439 1076.99547188546 293.0129852906178
75 0.005 0.375 20 784.6125576074816 486.6752537336545 485.8299217069899 1094.737675011043 1095.640719416017 1096.885511921889 1067.77213446653 294.3440702621224 1077.007787078266 293.0129826627922
76 0.005 0.38 20 785.9929392077241 489.0859535091564 488.2455539158572 1094.738482347603 1095.641228707076 1096.885508117437 1067.785760002879 294.361647780283 1077.020009894119 293.0129803850338
77 0.005 0.385 20 787.365340298486 491.4854512434704 490.6500246228881 1094.739293981695 1095.641743704535 1096.88551503235 1067.799534256248 294.3798172271535 1077.032176839635 293.0129784196579
78 0.005 0.39 20 788.7298274663592 493.8737213624484 493.0433078498925 1094.740126403625 1095.642271499408 1096.885532900221 1067.813495089021 294.3985876438788 1077.04428115694 293.0129767408185
79 0.005 0.395 20 790.0860001980813 496.2507415492599 495.4253798015481 1094.740935053739 1095.642784973543 1096.88554203939 1067.827587886753 294.4179671548033 1077.056301158909 293.012975320301
80 0.005 0.4 20 791.4339921254697 498.6164924713679 497.7962191711246 1094.741718026534 1095.643283904283 1096.885547062823 1067.841829192048 294.4379641551195 1077.068265803487 293.0129741358327
81 0.005 0.405 20 792.7743197343444 500.9709588027739 500.1558078197669 1094.742507342724 1095.643786088311 1096.885551331134 1067.856225191213 294.4585870168589 1077.08013210066 293.0129731649337
82 0.005 0.41 20 794.1062730941852 503.3141281025598 502.504130774396 1094.743328413834 1095.644304014087 1096.885559537946 1067.870741268588 294.479843632694 1077.091937848033 293.0129723891685
83 0.005 0.415 20 795.4301624873818 505.6459899666743 504.8411741329275 1094.744078091572 1095.644804322653 1096.88556423293 1067.885329035655 294.5017420065163 1077.103608855099 293.0129717898554
84 0.005 0.42 20 796.7460436386652 507.9665370497457 507.1669277175166 1094.744866632555 1095.645312684382 1096.885572422908 1067.900052915962 294.5242894261804 1077.115248945375 293.0129713545297
85 0.005 0.425 20 798.0540794628785 510.2757637644323 509.4813840284292 1094.745665914666 1095.645821635936 1096.885583127756 1067.914884566643 294.5474934285656 1077.126852646337 293.0129710695792
86 0.005 0.43 20 799.3541956350542 512.5736657598259 511.7845372207016 1094.746416770125 1095.646306807212 1096.885584106308 1067.929776964985 294.5713615292924 1077.138301982763 293.0129709209485
87 0.005 0.435 20 800.645553147197 514.8602417763495 514.0763844329513 1094.747197046742 1095.646810546627 1096.885597145302 1067.944839530825 294.595901253539 1077.149779409986 293.0129708980775
88 0.005 0.44 20 801.928666818111 517.135494558367 516.3569256797661 1094.747947182762 1095.647292118275 1096.885601274661 1067.959940204998 294.6211200254972 1077.161081538522 293.0129709859553
89 0.005 0.445 20 803.2031808515013 519.3994280569932 518.6261625703335 1094.748691683144 1095.647774629768 1096.885608399153 1067.975173759289 294.6470250085698 1077.172365355123 293.0129711796562
90 0.005 0.45 20 804.4689835728009 521.6520453805518 520.8840971408815 1094.74851342642 1095.647657375538 1096.885111039128 1067.989878262276 294.6736215979975 1077.183062780301 293.0129714714411
91 0.005 0.455 20 805.7271070466254 523.8933568031653 523.1307365904489 1094.749271149124 1095.64813647155 1096.885112442955 1068.005242119703 294.7009172908187 1077.194193464529 293.012971851602
92 0.005 0.46 20 806.9774106432201 526.1233730296277 525.3660894603795 1094.750018908803 1095.648613059016 1096.885122039831 1068.020811808297 294.7289184473004 1077.205247018948 293.0129723083818
93 0.005 0.465 20 808.2197347061756 528.3421056619852 527.5901655430853 1094.750749601266 1095.649081681122 1096.885130262418 1068.036466554384 294.7576306364437 1077.21625014869 293.0129728325609
94 0.005 0.47 20 809.4548963221314 530.5495713397436 529.8029786092004 1094.752387299195 1095.650151861566 1096.885639792029 1068.052915536564 294.787061189985 1077.227757585197 293.0129734138786
95 0.005 0.475 20 810.6807600497174 532.745779745681 532.0045389103485 1094.752247205355 1095.650053866256 1096.885172740461 1068.068251376988 294.8172161156027 1077.238173114134 293.0129740550346
96 0.005 0.48 20 811.8993248366321 534.9307488843583 534.1948610462118 1094.752890270307 1095.650481600654 1096.88515655679 1068.084104617237 294.8481003761859 1077.248910669264 293.0129747521535
97 0.005 0.485 20 813.1102385490669 537.1044969710491 536.3739621096732 1094.753585402843 1095.650928457911 1096.885161777625 1068.100160044108 294.8797196180169 1077.259623559896 293.0129754930037
98 0.005 0.49 20 814.3130658788604 539.267042895138 538.5418600116652 1094.754268413799 1095.651410928418 1096.885194845526 1068.116311465853 294.9120789182808 1077.270244782131 293.0129762755273
99 0.005 0.495 20 815.5079060745491 541.4184066119918 540.6985737085595 1094.75493731379 1095.651856622561 1096.88520109875 1068.132523420706 294.9451837955605 1077.280828163774 293.0129770962076
100 0.005 0.5 20 816.6954246182868 543.5586127459687 542.8441258365709 1094.756557251402 1095.652906670956 1096.885715215009 1068.149530685905 294.9790386432799 1077.291911626162 293.0129779462456
101 0.005 0.505 20 817.8744100508718 545.6876814725521 544.9785370383531 1094.757319291907 1095.65339643836 1096.885754958749 1068.166080044358 295.0136486145217 1077.302487526065 293.0129788263383
102 0.005 0.51 20 819.0456138541786 547.805636151812 547.1018292002929 1094.758007728194 1095.653848167393 1096.885767258506 1068.182585369661 295.0490183892009 1077.312937751936 293.0129797376738
103 0.005 0.515 20 820.2090714275495 549.9125010870806 549.2140256883634 1094.758718013853 1095.65430764862 1096.885787915546 1068.199161460836 295.0851529792913 1077.323317180344 293.0129806743497
104 0.005 0.52 20 821.3650218578794 552.0083006794736 551.3151497391407 1094.759000706584 1095.654453067838 1096.885407720399 1068.215919852007 295.1220562492551 1077.33349409794 293.0129816326676
105 0.005 0.525 20 822.5137422636084 554.0930628604484 553.40522792032 1094.759631067039 1095.65486610986 1096.885403466948 1068.23262661693 295.1597329683431 1077.343714217982 293.0129826119651
106 0.005 0.53 20 823.6550471057238 556.1668163637344 555.4842880545297 1094.760666584235 1095.655584304261 1096.88580440633 1068.249250791839 295.1981870566962 1077.353982837223 293.012983607984
107 0.005 0.535 20 824.7885226513812 558.2295879228315 557.5523566564394 1094.760968559418 1095.655735879564 1096.885435783885 1068.266241930675 295.2374214175107 1077.363976156703 293.012984617548
108 0.005 0.54 20 825.914597721664 560.28140862995 559.6094634414409 1094.761595461655 1095.65614362362 1096.885434666142 1068.283172258765 295.2774406686214 1077.374033183421 293.0129856442454
109 0.005 0.545 20 827.0333393713731 562.3223090741112 561.6556379691057 1094.762231187367 1095.656558041161 1096.885443331532 1068.300160325533 295.3182476211707 1077.384016757983 293.0129866815053
110 0.005 0.55 20 828.1446272745088 564.3523210170517 563.6909111825291 1094.762868208581 1095.656969030993 1096.885451943972 1068.317232592188 295.3598466583264 1077.393928256844 293.0129877283188
111 0.005 0.555 20 829.2487056672169 566.3714757421271 565.715314073931 1094.763502586996 1095.657382278861 1096.885463540016 1068.334345985202 295.4022400233088 1077.403779068387 293.0129887851831
112 0.005 0.5600000000000001 20 830.345467030587 568.3798054630869 567.7288785757237 1094.764125114162 1095.657789231466 1096.88547337982 1068.35151456435 295.4454315012655 1077.413557770383 293.0129898517533
113 0.005 0.5650000000000001 20 831.4351037493387 570.3773434142084 569.7316372946841 1094.764756288167 1095.658199960829 1096.885484291704 1068.368746514477 295.4894229411895 1077.423288372714 293.012990926999
114 0.005 0.5700000000000001 20 832.517494171448 572.3641234280017 571.7236232454501 1094.765384136216 1095.658607517942 1096.885494871385 1068.386039391475 295.5342174105049 1077.432961367858 293.0129920104255
115 0.005 0.5750000000000001 20 833.59262125525 574.3401803256887 573.7048702029838 1094.765995658484 1095.659009103277 1096.885502686429 1068.403378688467 295.5798177976735 1077.442575877226 293.0129930999938
116 0.005 0.58 20 834.6604745321641 576.3055488856875 575.6754125596802 1094.766613300128 1095.659409835744 1096.885512041333 1068.420772111821 295.6262261802334 1077.452132416143 293.0129941974881
117 0.005 0.585 20 835.7210166379083 578.2602631367748 577.6352844101766 1094.766686082608 1095.659502162512 1096.885410356623 1068.437458327833 295.6734449445025 1077.461205961243 293.0129953062545
118 0.005 0.59 20 836.7751280256141 580.2043623435158 579.5845228284541 1094.767795230732 1095.660181412363 1096.885518660958 1068.455595452037 295.7214761281806 1077.470974050519 293.0129964156204
119 0.005 0.595 20 837.8217605487613 582.1378822472163 581.5231643785251 1094.768432536969 1095.660587867203 1096.885541186542 1068.473260245659 295.770321241653 1077.480411102289 293.0129975334119
120 0.005 0.6 20 838.861190823947 584.0608599228572 583.4512455642143 1094.769046845423 1095.660981891175 1096.885551721838 1068.490925596511 295.8199819047591 1077.489799766052 293.0129986599404
121 0.005 0.605 20 839.8934156140677 585.9733324003605 585.368803191863 1094.769639609893 1095.661365099072 1096.885560149401 1068.508548557422 295.8704607544843 1077.499082874563 293.0129997921974
122 0.005 0.61 20 840.9186072010618 587.8753375903752 587.2758750144606 1094.7702329061 1095.661747357459 1096.885569112223 1068.526248251924 295.9217595286205 1077.508303093948 293.0130009321091
123 0.005 0.615 20 841.9370180015283 589.7669141796398 589.1724991842402 1094.770824052237 1095.662128478854 1096.885580108944 1068.54397838426 295.9738778540658 1077.51747327811 293.0130020797649
124 0.005 0.62 20 842.9486439168415 591.6481009762383 591.0587141784049 1094.771414157467 1095.662509232157 1096.885591783986 1068.561747964321 296.0268175938463 1077.526587738652 293.013003235017
125 0.005 0.625 20 843.9536443517694 593.5189371238422 592.9345588163412 1094.772001507256 1095.662891064127 1096.885603135313 1068.579551750029 296.080579571357 1077.535648372937 293.0130043982111
126 0.005 0.63 20 844.9518597136563 595.3794621130361 594.8000723436255 1094.772591187268 1095.66327071775 1096.885615077703 1068.597421440428 296.1351651340157 1077.544670910169 293.0130055695077
127 0.005 0.635 20 845.9433685017464 597.2297160405003 596.6552943189608 1094.773173503082 1095.663647362748 1096.885626506808 1068.615310734255 296.1905740299028 1077.553637506232 293.0130067491094
128 0.005 0.64 20 846.9281745563111 599.0697393686353 598.5002647197615 1094.773737936029 1095.664013594633 1096.885633659725 1068.633242496377 296.246807343582 1077.562538735356 293.0130079372882
129 0.005 0.645 20 847.9062930315463 600.8995727200157 600.3350239889996 1094.774307374572 1095.664383389205 1096.885644376503 1068.651208471911 296.3038659494734 1077.571382981301 293.0130091338784
130 0.005 0.65 20 848.8779293773895 602.7192566851724 602.1596125512008 1094.774881644813 1095.664755205342 1096.885653375741 1068.669209515491 296.3617499632909 1077.580169921824 293.0130103389578
131 0.005 0.655 20 849.8432195474076 604.5288323414986 603.9740711640078 1094.775450822851 1095.665121440231 1096.885661870455 1068.68727808646 296.4204592093449 1077.588893723087 293.0130115533279
132 0.005 0.66 20 850.8020887895669 606.3283408751363 605.778440972946 1094.776024236777 1095.66548848933 1096.885671554925 1068.705366940708 296.4799937146266 1077.597564341113 293.0130127754052
133 0.005 0.665 20 851.7546318207081 608.117823723682 607.5727632815318 1094.776596093238 1095.665855453479 1096.885682326236 1068.723471935069 296.5403534533565 1077.606177768262 293.0130140068089
134 0.005 0.67 20 852.7007058663997 609.8973223534152 609.3570794337031 1094.777155239733 1095.66621814442 1096.885693104019 1068.741579412396 296.6015388612344 1077.614735419357 293.0130152471764
135 0.005 0.675 20 853.6403887259769 611.666878911307 611.1314313454103 1094.77770204179 1095.666579653492 1096.885705006184 1068.759714828789 296.6635496772371 1077.62323182915 293.0130164969267
136 0.005 0.68 20 854.5738742620797 613.4265354042726 612.8958609537605 1094.778259934111 1095.666937383038 1096.885714863736 1068.77789582821 296.7263847358756 1077.631695552509 293.013017755828
137 0.005 0.6850000000000001 20 855.5011806262453 615.1763343682774 614.6504105587585 1094.778823949883 1095.667295293585 1096.885726878266 1068.796114155714 296.7900435845021 1077.640116034356 293.0130190238909
138 0.005 0.6900000000000001 20 856.4222751508462 616.91631809393 616.3951223604236 1094.779369255019 1095.667649953024 1096.885738106594 1068.814331762342 296.8545257718628 1077.648468909704 293.0130203011287
139 0.005 0.6950000000000001 20 857.3372724464809 618.6465293632997 618.1300390825196 1094.779911942602 1095.667999220605 1096.885749139691 1068.832583077318 296.9198306240568 1077.65678346625 293.0130215872215
140 0.005 0.7000000000000001 20 858.2463047758426 620.3670109788537 619.8552034241835 1094.780453946072 1095.668345537631 1096.88575779927 1068.850851079454 296.9859574766463 1077.665051093533 293.0130228823069
141 0.005 0.705 20 859.1493490018089 622.0778059041397 621.5706581870899 1094.780992886093 1095.66869214465 1096.885769344621 1068.869156228984 297.0529048693347 1077.673276046364 293.0130241864001
142 0.005 0.71 20 860.0464441097166 623.7789570460942 623.2764462330815 1094.78152335097 1095.669033004368 1096.885778846206 1068.887466918618 297.1206721599033 1077.681450371647 293.0130254991478
143 0.005 0.715 20 860.9375164640253 625.4705073962557 624.9726105925313 1094.782057084067 1095.669374357534 1096.885789336231 1068.905803838512 297.1892581935157 1077.689585859127 293.0130268202899
144 0.005 0.72 20 861.8225882549622 627.1524999481475 626.6591942826725 1094.782584308126 1095.66971350523 1096.885801420296 1068.924169017168 297.2586620880458 1077.697662241632 293.0130281494096
145 0.005 0.725 20 862.7017725348767 628.8249778364058 628.3362403181807 1094.783100083386 1095.670046547309 1096.885810591549 1068.9425401505 297.32888226729 1077.705686284776 293.0130294841581
146 0.005 0.73 20 863.5750702580644 630.487984418322 630.0037919885868 1094.783612858259 1095.670375308802 1096.885816658948 1068.960949477106 297.3999180117465 1077.713704808185 293.013030825657
147 0.005 0.735 20 864.4427346043415 632.1415632923247 631.6618928072032 1094.784122255779 1095.670703176852 1096.88582643936 1068.979337143551 297.471767346083 1077.721638475111 293.013032175639
148 0.005 0.74 20 865.3046653929077 633.7857579900748 633.3105862292044 1094.784641557269 1095.671033303246 1096.88583578671 1068.997749069244 297.5444288365995 1077.729518101801 293.0130335358973
149 0.005 0.745 20 866.1608295191389 635.4206120720723 634.949915679184 1094.785157370766 1095.671359017912 1096.885844853014 1069.016170519921 297.617901466428 1077.737359436077 293.0130349057709
150 0.005 0.75 20 867.0114512599038 637.0461691276849 636.5799245950371 1094.785673649761 1095.671685479879 1096.885856165267 1069.034626444581 297.6921830675977 1077.745130446454 293.0130362843308
151 0.005 0.755 20 867.8562510151889 638.6624721905741 638.2006562660192 1094.786191924881 1095.67201234187 1096.885867574426 1069.053093540069 297.7672723329848 1077.752886532465 293.0130376712235
152 0.005 0.76 20 868.6955145028804 640.2695648493244 639.8121540662002 1094.786701881091 1095.672332071407 1096.885876480329 1069.071581282634 297.8431672808594 1077.760591333871 293.0130390642944
153 0.005 0.765 20 869.5292038439782 641.8674900273951 641.4144610492972 1094.787202397623 1095.672649097405 1096.885886063175 1069.090067429386 297.9198670985827 1077.76825267011 293.0130404634251
154 0.005 0.77 20 870.3573314264996 643.4562908228199 643.0076203417115 1094.787700430749 1095.672964147572 1096.885895880232 1069.108550700649 297.9973697133094 1077.775877862569 293.0130418685515
155 0.005 0.775 20 871.1800157604666 645.0360101982378 644.5916748804287 1094.7881843233 1095.67327607371 1096.885906310705 1069.127028209069 298.0756727481652 1077.783448553648 293.0130432794769
156 0.005 0.78 20 871.9973002634893 646.6066915418669 646.1666680394895 1094.788670875603 1095.673584708745 1096.885913688997 1069.145530846346 298.1547750670867 1077.790983095957 293.0130446963113
157 0.005 0.785 20 872.809194261795 648.1683778016486 647.7326428673678 1094.789160993437 1095.673888508361 1096.885919884667 1069.164064765642 298.234674602218 1077.798470171012 293.0130461191916
158 0.005 0.79 20 873.6155739536704 649.7211123947832 649.2896429313146 1094.78964447661 1095.674200230255 1096.885933834943 1069.182526146738 298.3153682218667 1077.80591700071 293.0130475479231
159 0.005 0.795 20 874.4164754352394 651.2649384132743 650.8377114105029 1094.790120098135 1095.674500813382 1096.885940065402 1069.201028320967 298.3968536620303 1077.813315857685 293.0130489819136
160 0.005 0.8 20 875.2119837842318 652.7998987409694 652.376891310797 1094.790592554838 1095.67480129705 1096.885948890001 1069.219537087673 298.4791303520136 1077.820669862791 293.0130504207092
161 0.005 0.805 20 876.002142576794 654.326036281609 653.9072256040724 1094.791063823665 1095.675100275871 1096.885958658454 1069.238054330069 298.5621939930779 1077.827982924007 293.0130518638834
162 0.005 0.8100000000000001 20 876.7870635168543 655.8433939783413 655.4287572414974 1094.791531206531 1095.675391965013 1096.885962759581 1069.256574881135 298.6460438638005 1077.835253495079 293.0130533117119
163 0.005 0.8150000000000001 20 877.5667582112742 657.3520137877988 656.9415284269763 1094.791980728468 1095.675688141863 1096.885973312347 1069.275061473297 298.7306758011384 1077.842470121749 293.0130547625481
164 0.005 0.8200000000000001 20 878.341346434703 658.8519379888296 658.4455816779312 1094.792443768695 1095.675983727423 1096.885981789509 1069.293553848381 298.8160865790719 1077.849660840665 293.0130562174717
165 0.005 0.8250000000000001 20 879.1107376420788 660.3432081665114 659.9409588439772 1094.79290633541 1095.676280728335 1096.88599162145 1069.312032512617 298.9022750129467 1077.856792008268 293.01305767525
166 0.005 0.8300000000000001 20 879.8750167401984 661.8258655454996 661.4277014266312 1094.793332908359 1095.676563434892 1096.885996009293 1069.330408084018 298.9892397318016 1077.863878081665 293.0130591392101
167 0.005 0.835 20 880.6342681975126 663.2999513220479 662.905850756124 1094.793789179665 1095.67685907036 1096.886004052581 1069.348882968784 299.0769743795741 1077.870920924415 293.0130606027795
168 0.005 0.84 20 881.3885838422597 664.7655065696669 664.3754480575977 1094.794244934467 1095.677162173388 1096.886013675913 1069.367351006657 299.1654780473464 1077.877930196759 293.0130620719873
169 0.005 0.845 20 882.1378921691762 666.2225721927665 665.8365344260119 1094.794718420901 1095.677469901299 1096.886026567285 1069.38585368854 299.2547481359696 1077.884903354388 293.0130635434045
170 0.005 0.85 20 882.8822188036487 667.6711889082046 667.2891506367082 1094.795165695212 1095.677767473058 1096.886035948416 1069.404304919458 299.3447844190136 1077.891828251178 293.013065018031
171 0.005 0.855 20 883.6216547328293 669.1113973472112 668.7333374984878 1094.795612055236 1095.678063573934 1096.886045459275 1069.422782720501 299.4355790015262 1077.898710684058 293.0130664948948
172 0.005 0.86 20 884.356464204824 670.5432376859666 670.1691353205375 1094.796051612577 1095.678354340002 1096.886052113798 1069.44123646659 299.5271258094277 1077.905554037267 293.0130679739289
173 0.005 0.865 20 885.0864382138732 671.9667481095729 671.5965770363653 1094.796493295206 1095.678646781526 1096.886061643045 1069.459687333909 299.6194275028307 1077.91236910439 293.0130694553246
174 0.005 0.87 20 885.8115433624836 673.3819690132577 673.0156609581194 1094.796927875932 1095.678934348 1096.88606885032 1069.478134434343 299.7124814984213 1077.919132014476 293.0130709384139
175 0.005 0.875 20 886.5319269698103 674.7889388900661 674.4264368845051 1094.79737885486 1095.679224324214 1096.886078178129 1069.496619909784 299.8062875540052 1077.925899122187 293.0130724230101
176 0.005 0.88 20 887.247589160438 676.1876983289809 675.8289878935248 1094.797806961436 1095.679506933612 1096.886085744055 1069.515044065615 299.9008339197753 1077.93258693321 293.0130739090495
177 0.005 0.885 20 887.958569018315 677.5782945450513 677.2233610452627 1094.798235208187 1095.679790979939 1096.886095599375 1069.533429618449 299.9961105394729 1077.939242005269 293.0130753958782
178 0.005 0.89 20 888.6648717831862 678.960773773657 678.6096002164521 1094.798659306383 1095.68007097829 1096.886103817687 1069.551814091053 300.0921118264278 1077.945854739789 293.013076884837
179 0.005 0.895 20 889.3665521109353 680.3351811089939 679.9877484821491 1094.799086144328 1095.680348704183 1096.88611002937 1069.570186952405 300.188831654869 1077.952438079908 293.0130783755874
180 0.005 0.9 20 890.0636277144597 681.7015609382507 681.3578487803769 1094.799503685752 1095.680623987837 1096.886116795804 1069.588534378985 300.2862597636052 1077.958972902594 293.0130798675571
181 0.005 0.905 20 890.7560377614444 683.0599577039758 682.7199446019504 1094.799924353742 1095.680901034782 1096.88612418384 1069.6068753143 300.3843832743361 1077.965470228014 293.013081360536
182 0.005 0.91 20 891.4438728486232 684.4104148952823 684.0740793637206 1094.800327560163 1095.681170218325 1096.886127026405 1069.625167718402 300.4832037827689 1077.97192396812 293.0130828544314
183 0.005 0.915 20 892.1271916253492 685.7529760149007 685.4202964883258 1094.800739284821 1095.681442102542 1096.886132836273 1069.643459012109 300.58271812024 1077.978346788356 293.0130843489194
184 0.005 0.92 20 892.8060610860883 687.0876842571041 686.7586391885192 1094.801148509061 1095.681713816625 1096.886142200012 1069.661730397564 300.6829168531564 1077.984722213931 293.0130858436217
185 0.005 0.925 20 893.4804115595351 688.4145826830961 688.0891506592612 1094.801558842749 1095.681985842664 1096.886150493901 1069.679952916196 300.7838000657487 1077.99105609514 293.0130873366261
186 0.005 0.93 20 894.1503014914598 689.7337138916964 689.4118736850878 1094.80195721972 1095.682251836527 1096.886156473708 1069.698143429456 300.8853627078216 1077.997345568636 293.0130888312376
187 0.005 0.9350000000000001 20 894.815824622471 691.0451204505681 690.7268508534119 1094.802362183936 1095.682518158056 1096.886163535861 1069.71633270971 300.9875999501925 1078.003621108855 293.0130903256096
188 0.005 0.9400000000000001 20 895.4769990977394 692.3488445283588 692.0341244808729 1094.80273350234 1095.682768822297 1096.886163938 1069.734510987017 301.0905058304011 1078.00984004428 293.0130918231579
189 0.005 0.9450000000000001 20 896.1338601999602 693.6449288259964 693.3337371474654 1094.803144841003 1095.683002052161 1096.886146982222 1069.752699284254 301.1940780152663 1078.016093098427 293.0130933208508
190 0.005 0.9500000000000001 20 896.7864467570718 694.9334149617483 694.6257307716688 1094.803537351776 1095.683260774159 1096.886153491741 1069.770844255264 301.2983105318798 1078.022269628756 293.0130948178638
191 0.005 0.9550000000000001 20 897.4347976327954 696.2143445245246 695.9101470524214 1094.803926374183 1095.683518036953 1096.88615998136 1069.788962236322 301.4032008090845 1078.028408191264 293.0130963140053
192 0.005 0.96 20 898.0789077594557 697.487759192559 697.1870276169871 1094.804315183959 1095.683774090089 1096.886166329938 1069.807050597022 301.5087438327328 1078.034515388762 293.0130978095816
193 0.005 0.965 20 898.7188249886499 698.753700157265 698.4564138723317 1094.804702140299 1095.684028959466 1096.886173677235 1069.825119171043 301.6149335503976 1078.040589269315 293.0130993048372
194 0.005 0.97 20 899.3545827860444 700.0122084887312 699.7183470049512 1094.805087308774 1095.684283368543 1096.88618195458 1069.843154473139 301.7217664896339 1078.04662220704 293.0131007992978
195 0.005 0.975 20 899.9861188977042 701.2633250822059 700.9728680971608 1094.805466100942 1095.684532439383 1096.886187983403 1069.861162266365 301.8292381123424 1078.052616543349 293.0131022932505
196 0.005 0.98 20 900.6135363976448 702.5070905847939 702.220017969787 1094.805844945478 1095.684782529698 1096.886195356096 1069.879145825629 301.937343141647 1078.058583938434 293.0131037865316
197 0.005 0.985 20 901.2368265459471 703.7435457438419 703.459837246029 1094.806221245275 1095.685031323952 1096.886202563209 1069.89710589445 302.0460762647564 1078.064511481647 293.0131052791011
198 0.005 0.99 20 901.8560273559292 704.9727312630307 704.6923665938434 1094.806612454127 1095.685290147351 1096.88621755615 1069.915051182856 302.1554336800744 1078.070431723103 293.0131067700927
199 0.005 0.995 20 902.4712655698429 706.1946871696417 705.9176461927181 1094.806886416322 1095.68545326499 1096.886162619883 1069.933254486251 302.2654109760719 1078.076376796946 293.013108259369
200 0.005 1 20 903.0824537150228 707.4094532918078 707.1357161734453 1094.80725340434 1095.685694575342 1096.886172931855 1069.951187950144 302.3760023909867 1078.082249265801 293.0131097483215
201 0.005 1.005 20 903.6896795881057 708.6170691251581 708.3466162037643 1094.807619041854 1095.685936053106 1096.886179992259 1069.969010211441 302.4872043399354 1078.088048218991 293.0131112364294
202 0.005 1.01 20 904.2929255161716 709.8175742048167 709.5503858576585 1094.807980283608 1095.686173404377 1096.886184154312 1069.986795409073 302.5990123896968 1078.093811473878 293.0131127239425
203 0.005 1.015 20 904.8923066043576 711.0110077427335 710.7470644284202 1094.808340959941 1095.686411791209 1096.886192067467 1070.00454355734 302.7114206267994 1078.099547021445 293.0131142104767
204 0.005 1.02 20 905.4876764227151 712.1974090405672 711.9366912902434 1094.808703759781 1095.68664935225 1096.886199881889 1070.022281584893 302.824423789186 1078.105259177401 293.0131156977025
205 0.005 1.025 20 906.0791749216583 713.376817141781 713.1193054979007 1094.809056953531 1095.686880538155 1096.886205081615 1070.039986533279 302.9380162272917 1078.110920377285 293.0131171832577
206 0.005 1.03 20 906.6669094127551 714.5492706786449 714.2949459150313 1094.80940927066 1095.68711266726 1096.886210753083 1070.057647867886 303.0521937894446 1078.116553977429 293.0131186672304
207 0.005 1.035 20 907.2509675253043 715.7148084163485 715.4636513506197 1094.809772781899 1095.687356002543 1096.886227027579 1070.075284630414 303.1669512738981 1078.122169418435 293.0131201474148
208 0.005 1.04 20 907.8312541483765 716.8734687949609 716.6254603014413 1094.810114660982 1095.687581693835 1096.886231482421 1070.09286275876 303.2822841241468 1078.127727082941 293.0131216255838
209 0.005 1.045 20 908.4078044915573 718.0252901435949 717.7804111546607 1094.810458615812 1095.687809651238 1096.886239741707 1070.110404595247 303.3981873539503 1078.133243157804 293.0131231019631
210 0.005 1.05 20 908.980587724513 719.1703108428792 718.928542333507 1094.810823506084 1095.688040834421 1096.886248003164 1070.127904859939 303.5146555899926 1078.138724276033 293.0131245753743
211 0.005 1.055 20 909.5496939830011 720.308568648849 720.0698917921329 1094.811165101738 1095.688265833641 1096.886255264588 1070.145363147898 303.6316841205053 1078.144164542217 293.0131260476295
212 0.005 1.06 20 910.1151549819861 721.440101332709 721.20449737482 1094.811502210886 1095.688487741363 1096.886261238664 1070.162785709194 303.7492681918705 1078.149572813974 293.0131275187741
213 0.005 1.065 20 910.6770050686159 722.5649466196968 722.3323967930384 1094.811834381984 1095.68870608794 1096.886266325249 1070.1801645018 303.8674035122633 1078.154941749007 293.0131289886298
214 0.005 1.07 20 911.2352676328668 723.6831419747072 723.4536277342223 1094.812163928036 1095.688925111389 1096.886272892167 1070.197479778343 303.9860845111413 1078.160285988152 293.0131304571367
215 0.005 1.075 20 911.7899563059907 724.7947244746117 724.5682273896944 1094.812491217483 1095.689140376322 1096.886276928545 1070.214774379116 304.1053062926799 1078.165590219288 293.0131319239782
216 0.005 1.08 20 912.3411341002263 725.8997312738121 725.6762330083864 1094.812817126446 1095.689354402783 1096.886280970964 1070.232016644679 304.2250638199598 1078.170868865373 293.0131333889842
217 0.005 1.085 20 912.8887623222041 726.9981992415262 726.7776816072219 1094.813144777331 1095.689570940308 1096.886289037466 1070.249221173034 304.34535210915 1078.176126395971 293.0131348548186
218 0.005 1.09 20 913.4329371120522 728.0901653466444 727.8726101530365 1094.813465935087 1095.689781111041 1096.886292993645 1070.266394348171 304.4661645749698 1078.181338833492 293.0131363182424
219 0.005 1.095 20 913.9734878252541 729.1756654233452 728.9610550948578 1094.813665273934 1095.689967571002 1096.886337865134 1070.283105921337 304.5874963433296 1078.186269216085 293.013137783405
220 0.005 1.1 20 914.5108146119114 730.2547366425745 730.0430528679781 1094.814078799729 1095.690189831292 1096.886292747231 1070.300536643854 304.7093457516369 1078.191628226465 293.013139242129
221 0.005 1.105 20 915.0446060086487 731.3274152743218 731.1186402788228 1094.814305381981 1095.690391978708 1096.886358814749 1070.31724913429 304.8317027581726 1078.196547548973 293.0131406998756
222 0.005 1.11 20 915.5750589288295 732.3937375636879 732.1878534490329 1094.814725826751 1095.69061294381 1096.886314384331 1070.334621818182 304.9545667075297 1078.201876775607 293.013142151172
223 0.005 1.115 20 916.1020211531215 733.4537392360822 733.2507284935908 1094.814937373021 1095.690801331213 1096.886368884172 1070.351235802315 305.0779291546183 1078.206716920153 293.0131436018485
224 0.005 1.12 20 916.6256769345732 734.5074559418657 734.307300904493 1094.815226773656 1095.690994439135 1096.886362637308 1070.368085510772 305.2017885257016 1078.211714260566 293.0131450519151
225 0.005 1.125 20 917.1460796292462 735.5549233089241 735.3576064378047 1094.815531458826 1095.691195375164 1096.88636841275 1070.384955589763 305.3261389806269 1078.216712221212 293.0131464975387
226 0.005 1.13 20 917.6631793282288 736.5961767373972 736.4016806359718 1094.815836113864 1095.691395732529 1096.886372635668 1070.401782282499 305.4509744967245 1078.221700981095 293.0131479408461
227 0.005 1.135 20 918.1769775759284 737.6312514967663 737.4395588567087 1094.816139289113 1095.691595956897 1096.886378840039 1070.418571416096 305.5762907166414 1078.226659129289 293.0131493812107
228 0.005 1.14 20 918.687591202521 738.660182709781 738.4712762187858 1094.816405181664 1095.691778502087 1096.886379519249 1070.435223336213 305.7020816265585 1078.231471562779 293.013150817788
229 0.005 1.145 20 919.1947251775437 739.6830052801599 739.4968677340182 1094.816734856737 1095.691988973214 1096.886388098573 1070.452010430394 305.8283437891438 1078.236488751659 293.0131522547672
230 0.005 1.15 20 919.6988332588016 740.6997540317906 740.5163682962377 1094.817004767971 1095.692172349106 1096.886391365005 1070.468586891691 305.9550707891092 1078.241253992849 293.013153684373
231 0.005 1.155 20 920.2000863645075 741.7104658454617 741.5298142178349 1094.818171139476 1095.692860631086 1096.886746362767 1070.486257254299 306.0822644991272 1078.246936986371 293.0131551087948
232 0.005 1.16 20 920.6973211862332 742.7151710228707 742.537237889212 1094.817711256804 1095.692611240585 1096.886432558464 1070.502121323988 306.2099068795264 1078.251223520633 293.0131565324807
233 0.005 1.165 20 921.1920672462775 743.7139073128784 743.5386750447983 1094.818656954862 1095.693239151626 1096.886807486592 1070.518944293585 306.338003422942 1078.256319511049 293.0131579539243
234 0.005 1.17 20 921.6831217639794 744.7067052994188 744.5341580148504 1094.81823574679 1095.692967776255 1096.886426384686 1070.534967034771 306.4665424240985 1078.260669640994 293.0131593745356
235 0.005 1.175 20 922.1712446800611 745.6936002073097 745.5237210772972 1094.818475566865 1095.693133600177 1096.886412721263 1070.551303926896 306.595523313084 1078.265360193606 293.0131607925313
236 0.005 1.18 20 922.6563235662803 746.6746259530707 746.5073983857291 1094.818743629133 1095.693312151889 1096.886416386864 1070.567640570633 306.7249401907893 1078.269981757368 293.0131622038675
237 0.005 1.185 20 923.1383660749269 747.6498162120448 747.4852237048017 1094.819026835274 1095.693498156729 1096.886421013797 1070.58400411422 306.8547873305049 1078.274631756286 293.0131636113752
238 0.005 1.19 20 923.6173645028351 748.6192042408055 748.4572305000886 1094.819307927368 1095.693682351597 1096.886425685737 1070.600322501306 306.9850604564585 1078.279267552654 293.0131650147003
239 0.005 1.195 20 924.0933518306535 749.5828231482851 749.4234520043924 1094.819589618716 1095.693867539296 1096.886431277854 1070.616605766383 307.1157542058503 1078.283883722185 293.0131664145372
240 0.005 1.2 20 924.5663837814105 750.5407061504885 750.3839214632986 1094.819914726166 1095.694087522843 1096.886465652083 1070.632906965351 307.2468646287838 1078.288570084359 293.0131678104
241 0.005 1.205 20 925.0363299862921 751.4928860130145 751.3386717684631 1094.820241140846 1095.694300017748 1096.886487246731 1070.649022979895 307.3783832134089 1078.293163644712 293.0131692016516
242 0.005 1.21 20 925.5034647585995 752.4393953269127 752.2877355349457 1094.82050575849 1095.694485778647 1096.886493314796 1070.664958734499 307.5103067523302 1078.29765678121 293.013170594603
243 0.005 1.215 20 925.9675539789921 753.3802665406049 753.2311453191429 1094.820753414949 1095.694646112731 1096.886486030449 1070.680954842241 307.6426328598319 1078.30220231759 293.0131719884957
244 0.005 1.22 20 926.4286587141164 754.3155319752576 754.1689335432624 1094.821019689375 1095.694817132509 1096.886489971831 1070.696894474959 307.7753554492276 1078.306689112318 293.0131733723339
245 0.005 1.225 20 926.8868670758702 755.2452237907349 755.1011324562359 1094.821286052535 1095.694992773549 1096.886493646564 1070.712772224633 307.9084694222629 1078.311146311714 293.0131747544938
246 0.005 1.23 20 927.3421858124617 756.1693737692252 756.0277739600544 1094.821543253051 1095.695166664323 1096.886497827796 1070.728610799253 308.0419701686449 1078.315574727235 293.0131761342263
247 0.005 1.235 20 927.7946284646938 757.0880140872795 756.948890238064 1094.821804208714 1095.695336534631 1096.88649854813 1070.744389899079 308.1758536844223 1078.319975594123 293.013177511254
248 0.005 1.24 20 928.2442302797079 758.0011765227114 757.8645131775844 1094.822068362957 1095.695508736968 1096.886502275851 1070.76012939844 308.3101150746512 1078.324354328853 293.0131788848663
249 0.005 1.245 20 928.690967409272 758.9088924680885 758.7746743556264 1094.822332905016 1095.695681598845 1096.886507767864 1070.775822177244 308.4447486304011 1078.328711693034 293.0131802551427
250 0.005 1.25 20 929.1351873428091 759.8111953487778 759.6794066376929 1094.82335276939 1095.696338581484 1096.886917536829 1070.792090444856 308.579753647496 1078.333561598952 293.0131816182875
251 0.005 1.255 20 929.576105121497 760.7081126703449 760.5787391787746 1094.822891168785 1095.696026389325 1096.886515142731 1070.807268350618 308.7151143984227 1078.337421452388 293.013182978752
252 0.005 1.26 20 930.0144896679861 761.5996770349996 761.4727034343853 1094.823136839057 1095.696201841691 1096.886523952538 1070.822788494671 308.8508341796748 1078.341710447281 293.0131843383265
253 0.005 1.265 20 930.4501676185151 762.4859193125961 762.3613305919328 1094.823391199614 1095.69636741962 1096.886529218662 1070.838282648442 308.9869082781683 1078.345960511729 293.013185692386
254 0.005 1.27 20 930.8831212059226 763.366870276514 763.2446515722955 1094.823646108002 1095.696534550787 1096.886533609505 1070.853733344944 309.1233316032465 1078.350195062164 293.0131870445805
255 0.005 1.275 20 931.3133405762361 764.2425604991666 764.1226970349168 1094.823899663934 1095.696699602965 1096.886538290704 1070.869143979098 309.2600997828598 1078.354408921773 293.0131883934042
256 0.005 1.28 20 931.7408538518948 765.1130204154882 764.9954974813343 1094.824151421369 1095.696864515913 1096.886543398545 1070.88450636626 309.3972076305453 1078.358591379788 293.0131897387315
257 0.005 1.285 20 932.1656778897614 765.9782801856654 765.8630832447573 1094.824401754774 1095.697028179131 1096.886547980342 1070.899813946138 309.5346510986395 1078.36275573329 293.0131910804984
258 0.005 1.29 20 932.5878635189482 766.8383694961801 766.7254841438853 1094.824651064657 1095.697194551859 1096.886554282756 1070.915111731767 309.6724253820662 1078.366874130651 293.0131924190687
259 0.005 1.295 20 933.0073794341032 767.6933186560228 767.5827305131374 1094.824894857193 1095.697353564017 1096.88655647652 1070.930319684489 309.8105253084668 1078.370988057027 293.0131937538195
260 0.005 1.3 20 933.4241856217362 768.5431577649731 768.4348525008896 1094.825298591982 1095.69763272421 1096.886666325253 1070.945275188102 309.9489482806652 1078.374964256599 293.0131950851749
261 0.005 1.305 20 933.8384779872371 769.387916278239 769.2818796509256 1094.825567238854 1095.697814426921 1096.886683398468 1070.960314460772 310.0876848459694 1078.37895704728 293.0131964102598
262 0.005 1.31 20 934.2502268166407 770.2276236375619 770.1238414511707 1094.825808961038 1095.697976610211 1096.886691062355 1070.975357225597 310.2267338058633 1078.382974987243 293.0131977344137
263 0.005 1.315 20 934.6593762988663 771.0623091308757 770.9607672619246 1094.826045627993 1095.698130627655 1096.886692941125 1070.990376234166 310.3660912573531 1078.386985582571 293.0131990544298
264 0.005 1.32 20 935.0659593400833 771.892001913017 771.7926863292176 1094.826287526522 1095.698288020273 1096.886698034524 1071.005348687092 310.5057523916213 1078.3909829648 293.0132003704095
265 0.005 1.325 20 935.4699896557959 772.7167310340967 772.619627768084 1094.826524263295 1095.698443526416 1096.886703284004 1071.020272979723 310.6457131137975 1078.394959203158 293.0132016827254
266 0.005 1.33 20 935.8714657656236 773.5365253313587 773.4416205031732 1094.826767877836 1095.698597559123 1096.886707572141 1071.035155546594 310.7859685849056 1078.398911436232 293.0132029911222
267 0.005 1.335 20 936.270431333608 774.3514134807422 774.2586932739082 1094.827001997634 1095.698750640153 1096.886711864894 1071.049976602345 310.9265131144196 1078.402836921421 293.013204295807
268 0.005 1.34 20 936.6668880330727 775.1614239527203 775.070874662406 1094.827235245003 1095.698902110413 1096.886715248788 1071.064743097859 311.0673431101177 1078.406734606627 293.0132055967397
269 0.005 1.345 20 937.0608972194083 775.966585114457 775.8781931496878 1094.827465584904 1095.699052048537 1096.886718699859 1071.079463802679 311.2084545553768 1078.410614508436 293.0132068940061
270 0.005 1.35 20 937.4524502713385 776.7669252048921 776.6806770104542 1094.827696022317 1095.699204076079 1096.886724620979 1071.094137401173 311.3498424009595 1078.41447750856 293.0132081875895
271 0.005 1.355 20 937.841556113421 777.5624721999469 777.478354360962 1094.827926073976 1095.699354102762 1096.886729724291 1071.108755526054 311.4915029717943 1078.418311586742 293.0132094772655
272 0.005 1.36 20 938.2283146077284 778.353254126898 778.2712531944545 1094.82812835713 1095.699493061101 1096.886730263525 1071.123264325265 311.6334319793531 1078.422065509166 293.0132107618177
273 0.005 1.365 20 938.6124270853271 779.1392986595522 779.0594013746413 1094.828370647771 1095.699645272301 1096.886736350421 1071.137824462082 311.7756259054053 1078.425910227491 293.0132120452627
274 0.005 1.37 20 938.9943436778249 779.9206335610089 779.8428266148167 1094.828577007589 1095.699784880316 1096.886738350896 1071.152256243184 311.9180793948339 1078.429637871904 293.0132133209989
275 0.005 1.375 20 939.3737871681519 780.6972862155254 780.6215564753999 1094.828791373101 1095.699926743733 1096.88674046539 1071.166652409114 312.0607884967358 1078.433391240465 293.0132145950709
276 0.005 1.38 20 939.7509050112947 781.4692847785125 781.3956190956195 1094.829142577062 1095.700156060489 1096.886782795346 1071.181134638467 312.2037481676125 1078.437172491397 293.0132158648996
277 0.005 1.385 20 940.1256472412798 782.2366556811772 782.1650411833234 1094.829364549718 1095.700299958228 1096.886787130532 1071.195456107999 312.3469565386775 1078.440889128252 293.0132171304326
278 0.005 1.39 20 940.4980670613234 782.9994259652749 782.9298498292654 1094.829583991445 1095.700443011295 1096.886791826603 1071.209716407413 312.4904081525256 1078.444587759325 293.0132183918165
279 0.005 1.395 20 940.8681768753577 783.7576224532316 783.690071933523 1094.829797389933 1095.700580903403 1096.886793437837 1071.223925024384 312.6340980750077 1078.448255266795 293.0132196491899
280 0.005 1.4 20 941.2359946381113 784.5112719308325 784.4457343296335 1094.830012002633 1095.700721438752 1096.886797387793 1071.238083084252 312.7780216166191 1078.451907458532 293.0132209024495
281 0.005 1.405 20 941.601510315046 785.260401029775 785.1968637120951 1094.830225002728 1095.700859246456 1096.886800744842 1071.252194385806 312.9221751901761 1078.455537148959 293.0132221519185
282 0.005 1.41 20 941.9646902706896 786.0050360803864 785.9434865206717 1094.830455752779 1095.701009718582 1096.886811534474 1071.266250462554 313.0665557137288 1078.459167051072 293.0132233960936
283 0.005 1.415 20 942.3256756629008 786.745201810351 786.6856277060461 1094.830438786083 1095.700978591518 1096.886777060483 1071.279967218286 313.211158699926 1078.462536957799 293.0132246357441
284 0.005 1.42 20 942.6844499825065 787.4809257703816 787.423314564881 1094.83063859036 1095.7011120653 1096.886780912476 1071.293900632805 313.3559810507795 1078.466095151229 293.0132258731615
285 0.005 1.425 20 943.0410276250536 788.2122339200753 788.1565732699904 1094.830830249048 1095.701244288312 1096.886783271263 1071.307778754644 313.5010164093375 1078.469627235962 293.0132271055016
286 0.005 1.43 20 943.3954100671189 788.9391523134771 788.8854299463181 1094.831036317609 1095.701379418196 1096.886786932358 1071.321622987268 313.6462635837789 1078.473152302832 293.0132283341759
287 0.005 1.435 20 943.7476114391287 789.6617067160336 789.6099104534388 1094.831240077889 1095.701511946269 1096.886790515789 1071.33541459871 313.791717454731 1078.476655896069 293.0132295587698
288 0.005 1.44 20 944.0976360510783 790.3799227396233 790.330040494484 1094.831445431874 1095.701646779854 1096.886795744799 1071.349160914692 313.9373728793635 1078.480144045504 293.0132307795581
289 0.005 1.445 20 944.4455022656421 791.0938258283089 791.0458455963281 1094.831648174626 1095.701778315944 1096.886798926678 1071.362853579868 314.0832266236546 1078.483603652697 293.0132319966796
290 0.005 1.45 20 944.7912302949578 791.8034413980495 791.7573512351498 1094.831854989437 1095.701911995361 1096.886804854516 1071.376509243177 314.2292730415277 1078.487051156259 293.0132332095995
291 0.005 1.455 20 945.1348186925477 792.5087945581802 792.4645826183469 1094.832060777651 1095.702044956717 1096.886809290368 1071.390100473991 314.3755102036988 1078.490481024557 293.0132344188125
292 0.005 1.46 20 945.4762824780387 793.2099101928853 793.1675647422652 1094.832257896296 1095.702172899054 1096.88681188847 1071.403640520435 314.5219355476677 1078.493882596838 293.0132356241349
293 0.005 1.465 20 945.8156397982939 793.9068132794522 793.8663226171399 1094.83245464548 1095.702301161432 1096.886815038622 1071.417127329031 314.6685430472617 1078.497262777646 293.0132368252944
294 0.005 1.47 20 946.1528885018805 794.5995285584735 794.5608810665516 1094.832650638273 1095.702429111467 1096.886817586334 1071.430556923423 314.8153286210837 1078.500621287466 293.0132380217723
295 0.005 1.475 20 946.4880766516595 795.2880806024335 795.2512647439293 1094.832843874302 1095.702554015023 1096.886819741699 1071.44394662798 314.9622877349362 1078.503962677205 293.0132392143739
296 0.005 1.48 20 946.8211504957246 795.9724935423238 795.9374978544105 1094.833002810417 1095.702674332055 1096.886826085575 1071.457271959194 315.1094192155584 1078.50724887161 293.0132404020519
297 0.005 1.485 20 947.1522081779502 796.6527920836475 796.6196051466277 1094.833194422805 1095.702799636469 1096.886829372712 1071.470554317019 315.2567181122197 1078.510556763394 293.0132415860035
298 0.005 1.49 20 947.4812309981321 797.3290004320329 797.2976109118556 1094.833384603612 1095.702923811796 1096.886832543994 1071.483779445962 315.4041794434581 1078.51383915112 293.0132427663319
299 0.005 1.495 20 947.8082071599675 798.0011426963359 797.9715393333819 1094.833573140164 1095.703045957313 1096.8868347372 1071.496955301459 315.5518006632382 1078.517095779088 293.0132439428635
300 0.005 1.5 20 948.1331564097035 798.6692428142503 798.641414421607 1094.833760813582 1095.703168758678 1096.886838612846 1071.510075022672 315.6995785996622 1078.520335406625 293.0132451155476
301 0.005 1.505 20 948.4561239612107 799.3333245784565 799.3072600347759 1094.833947891162 1095.703290847187 1096.88684190364 1071.523153097392 315.8475090944108 1078.523558520218 293.0132462843159
302 0.005 1.51 20 948.7770996871461 799.9934117001538 799.9690999454891 1094.83413445368 1095.703410239484 1096.886843708998 1071.536189479762 315.9955881953817 1078.526761083559 293.0132474491204
303 0.005 1.515 20 949.0960454115046 800.6495272797729 800.6269574075687 1094.834216145712 1095.703468098734 1096.886807094084 1071.549314096842 316.143814109246 1078.53000575896 293.0132486086857
304 0.005 1.52 20 949.4130801256581 801.301695102497 801.2808561204974 1094.83438878928 1095.703579236121 1096.886808606814 1071.562275758302 316.2921806887077 1078.533211056396 293.0132497661032
305 0.005 1.525 20 949.7281708741746 801.9499384906676 801.9308195213463 1094.834571489075 1095.703698285435 1096.886809841863 1071.575144955458 316.4406857451297 1078.536372896535 293.0132509184106
306 0.005 1.53 20 950.0413290530664 802.5942806396765 802.5768708783029 1094.834754993345 1095.703818399316 1096.886813007998 1071.587963002394 316.5893258629992 1078.539508941728 293.0132520661454
307 0.005 1.535 20 950.3525551140555 803.2347445927037 803.2190333150158 1094.834935111076 1095.703936329179 1096.88681523825 1071.600717972121 316.7380972040359 1078.542619327472 293.0132532097532
308 0.005 1.54 20 950.6618727080076 803.8713533034772 803.8573298497641 1094.835118004927 1095.704055822909 1096.88681960492 1071.613428355002 316.8869956497088 1078.545710120713 293.0132543491271
309 0.005 1.545 20 950.9692980316643 804.5041295485631 804.4917833285615 1094.835297584572 1095.704173281705 1096.886822914578 1071.626089118793 317.0360188993553 1078.5487807255 293.0132554842871
310 0.005 1.55 20 951.2748568122586 805.1330959786254 805.1224164749298 1094.835477516212 1095.704291933907 1096.886826827345 1071.638695563781 317.1851636993965 1078.551841871241 293.0132566154747
311 0.005 1.555 20 951.5785519958454 805.7582751549884 805.7492518973305 1094.835654733706 1095.704409251853 1096.886831234165 1071.651242643302 317.3344255349256 1078.554882204249 293.0132577428199
312 0.005 1.56 20 951.8803826736324 806.3796894948922 806.3723120820555 1094.835831262792 1095.704524638339 1096.886834137253 1071.663748153487 317.4838017389098 1078.557906534542 293.0132588660682
313 0.005 1.565 20 952.1803405084125 806.997360973616 806.9916190933195 1094.835997946394 1095.704639963309 1096.886838750983 1071.676183142967 317.6332883335682 1078.560901390946 293.0132599852392
314 0.005 1.57 20 952.4784785310212 807.6113120263298 807.6071953979678 1094.83617215845 1095.704754378005 1096.886842528469 1071.6885828312 317.7828816060879 1078.563895621176 293.0132611005203
315 0.005 1.575 20 952.7748081933732 808.2215657859421 808.2190641817643 1094.836367487894 1095.704866105454 1096.886841139584 1071.700949552996 317.9325795476103 1078.566902964449 293.0132622128682
316 0.005 1.58 20 953.0692866301933 808.8281431008961 808.8272463869069 1094.836538446008 1095.704978269233 1096.88684366099 1071.713244593771 318.0823786093604 1078.569854751501 293.0132633212102
317 0.005 1.585 20 953.3618265944928 809.4310638189668 809.4317621021074 1094.836637484731 1095.705074003057 1096.886841164263 1071.725350025455 318.2322744552569 1078.572700988535 293.0132644245537
318 0.005 1.59 20 953.6526794119043 810.0303514897604 810.0326346052884 1094.836805755389 1095.705184515321 1096.886843559449 1071.737539519996 318.3822639234698 1078.575624722803 293.0132655238955
319 0.005 1.595 20 953.9417572495325 810.6260276713431 810.6298856142304 1094.836975006668 1095.705293395702 1096.88684585565 1071.749678846851 318.5323453934529 1078.578536562331 293.013266619182
320 0.005 1.6 20 954.229063059997 811.2181138309616 811.2235366944177 1094.837144095889 1095.705405098086 1096.886850101846 1071.76176998826 318.6825129068741 1078.581435337817 293.0132677104172
321 0.005 1.605 20 954.5145995713383 811.8066313116234 811.8136091854049 1094.837309505302 1095.705514203931 1096.886853213265 1071.773811717481 318.8327645645219 1078.58430954512 293.0132687976889
322 0.005 1.61 20 954.7983888800088 812.3916016121091 812.4001247527128 1094.837515895663 1095.705631168899 1096.886859661343 1071.785835007653 318.9830973277089 1078.587194808347 293.0132698809214
323 0.005 1.615 20 955.0804322143671 812.9730454843397 812.9831042149174 1094.837678645601 1095.705736733495 1096.886860688206 1071.797769116448 319.1335079519798 1078.590048562138 293.0132709600895
324 0.005 1.62 20 955.3607519550941 813.5509838871614 813.5625685475724 1094.837840251674 1095.705842674163 1096.886863231667 1071.809658600925 319.2839941950135 1078.592878880975 293.0132720350863
325 0.005 1.625 20 955.6393543861491 814.1254376954323 814.1385386772287 1094.838004664909 1095.70595092176 1096.886867610098 1071.821499218336 319.4345520575787 1078.595699754908 293.0132731058498
326 0.005 1.63 20 955.9162517344359 814.6964276400677 814.7110353961764 1094.838166545499 1095.706057857683 1096.886871028966 1071.833294465004 319.5851788254909 1078.598502353469 293.0132741722257
327 0.005 1.635 20 956.1914312705738 815.2639741940984 815.2800792554696 1094.838318001229 1095.706160843856 1096.88687358795 1071.845028981082 319.7358708084526 1078.601278863183 293.0132752342047
328 0.005 1.64 20 956.4649944735424 815.8280981889131 815.8456910410309 1094.838493106858 1095.706272042313 1096.88688066982 1071.856793081882 319.8866253054779 1078.604064301628 293.0132762917244
329 0.005 1.645 20 956.7368381021522 816.3888198046002 816.4078911203262 1094.838648736755 1095.706373495119 1096.886881634965 1071.868432538476 320.0374390519746 1078.60681518009 293.0132773453417
330 0.005 1.65 20 957.0070154972647 816.9461593159824 816.9666997931531 1094.8388091683 1095.706479485194 1096.886886855438 1071.880039381833 320.1883097317365 1078.609555938455 293.0132783949878
331 0.005 1.655 20 957.2755566936523 817.5001372223487 817.5221375503743 1094.839080567527 1095.706649450488 1096.886934792645 1071.891680210555 320.3392336269932 1078.612299510098 293.0132794415052
332 0.005 1.66 20 957.5424338220007 818.0507729301872 818.0742240301997 1094.839140524306 1095.706696690329 1096.886899418536 1071.903233875753 320.4902109594902 1078.614973062128 293.0132804808181
333 0.005 1.665 20 957.8077049100134 818.5980869604165 818.6229795985861 1094.839390389509 1095.706852414243 1096.886941054952 1071.914781803747 320.6412334116138 1078.617703455537 293.0132815207304
334 0.005 1.67 20 958.0713461762704 819.1420988386727 819.1684239834141 1094.839565204327 1095.706966150122 1096.886949753476 1071.926254149375 320.7923030117553 1078.620382168009 293.0132825535289
335 0.005 1.675 20 958.3333623189902 819.6828282317282 819.7105768689453 1094.839716156145 1095.707065283906 1096.886953058978 1071.937672518192 320.9434148248915 1078.623039291559 293.0132835831839
336 0.005 1.68 20 958.593765791438 820.2202947458497 820.2494579053546 1094.839866523427 1095.707164881187 1096.886956223583 1071.949045591361 321.0945667843835 1078.625691350419 293.0132846093093
337 0.005 1.685 20 958.8525726904678 820.7545178027349 820.785086585882 1094.840018416741 1095.707264544657 1096.886959180096 1071.960368317253 321.2457550997814 1078.628330901072 293.0132856312886
338 0.005 1.69 20 959.1098003449958 821.2855170482258 821.3174825695711 1094.840170580513 1095.707362981611 1096.886962662359 1071.971661626019 321.3969776132217 1078.630961048491 293.0132866493278
339 0.005 1.695 20 959.3654214661912 821.8133111544188 821.8466646702522 1094.840316337263 1095.707459695107 1096.886965024917 1071.982858695129 321.5482296742083 1078.633566877713 293.0132876632757
340 0.005 1.7 20 959.6194853804449 822.3379194866725 822.372652243797 1094.840462305396 1095.707555501255 1096.886966810969 1071.99402951403 321.6995094348 1078.636156836714 293.0132886729966
341 0.005 1.705 20 959.8720023289599 822.8593611109304 822.8954644032608 1094.840608212614 1095.707651929739 1096.886969842184 1072.005152664995 321.8508135953052 1078.638729771133 293.0132896785312
342 0.005 1.71 20 960.1229765699142 823.377654942002 823.4151201325642 1094.840752650643 1095.707746095802 1096.88697228785 1072.01622198221 322.0021407132826 1078.641291915125 293.0132906799694
343 0.005 1.715 20 960.3724209777747 823.8928197808588 823.9316382921311 1094.840896569118 1095.707841057187 1096.886975039752 1072.027239648314 322.1534875677755 1078.643844878123 293.0132916772461
344 0.005 1.72 20 960.6203403557932 824.4048743398782 824.4450376417639 1094.841039267559 1095.707934687674 1096.886976981955 1072.038209679845 322.3048504912242 1078.646375905756 293.0132926704402
345 0.005 1.725 20 960.8667487113291 824.9138372336532 824.9553368426976 1094.84118130563 1095.708027582093 1096.886978970644 1072.04913132342 322.4562267222537 1078.648891713647 293.0132936595107
346 0.005 1.73 20 961.111653083719 825.4197270220532 825.4625544973978 1094.841324745642 1095.708122559768 1096.886983226366 1072.060019017219 322.6076120443527 1078.651401445472 293.0132946444132
347 0.005 1.735 20 961.3550578302858 825.9225620447054 825.9667090177596 1094.841463587619 1095.708214338663 1096.886985789403 1072.070834662149 322.7590078932595 1078.653886702188 293.0132956253063
348 0.005 1.74 20 961.5969725698177 826.4223606087393 826.4678187623106 1094.841604890121 1095.708307139553 1096.886988478211 1072.081611377846 322.9104111594889 1078.656366110995 293.0132966021162
349 0.005 1.745 20 961.8374111078326 826.9191408908001 826.9659019574275 1094.841747439227 1095.708401357648 1096.886992921387 1072.092336684348 323.0618185741689 1078.658831491426 293.013297574947
350 0.005 1.75 20 962.076370779154 827.412920980902 827.4609767492602 1094.841883165868 1095.708489972186 1096.886993792144 1072.103007199637 323.2132267605684 1078.661278179253 293.0132985440383
351 0.005 1.755 20 962.3138696490623 827.9037188287291 827.9530611331302 1094.842019731514 1095.708578878945 1096.886995557898 1072.113630663674 323.3646336559631 1078.663710410566 293.0132995093917
352 0.005 1.76 20 962.5499198890196 828.3915523209261 828.4421730330055 1094.842156402045 1095.708668911795 1096.886998829468 1072.124207545599 323.5160364385658 1078.666130900019 293.0133004710073
353 0.005 1.765 20 962.7845179019623 828.8764392661506 828.9283303170723 1094.842294218371 1095.708759703297 1096.887002675835 1072.134740145204 323.6674337757623 1078.668534433176 293.013301428809
354 0.005 1.77 20 963.0176844887675 829.3583973109839 829.4115506762123 1094.842426329572 1095.708847013631 1096.887004779031 1072.145215932528 323.8188218330979 1078.670921679433 293.0133023830226
355 0.005 1.775 20 963.2494202751366 829.8374440248094 829.8918517321471 1094.842560484315 1095.708934758146 1096.887007114139 1072.155647804737 323.9701980194806 1078.673300167678 293.0133033333856
356 0.005 1.78 20 963.4797452199903 830.31359687924 830.3692510056887 1094.842693857595 1095.709022700143 1096.88700935408 1072.166032519493 324.1215598016216 1078.675663353 293.0133042799056
357 0.005 1.785 20 963.708670050033 830.7868732663529 830.8437659302502 1094.84282661635 1095.709110092656 1096.88701231057 1072.176377612275 324.2729056365302 1078.67801020419 293.0133052224261
358 0.005 1.79 20 963.9361826196568 831.2572904765981 831.3154138552717 1094.842955581223 1095.709193037793 1096.887011382053 1072.186663035317 324.4242327086832 1078.680341324424 293.0133061613636
359 0.005 1.795 20 964.1623106853573 831.7248656701715 831.7842119753265 1094.843086504025 1095.709280194566 1096.887014830423 1072.196910391513 324.575538942036 1078.682662130007 293.0133070963177
360 0.005 1.8 2 964.3656579404042 832.1896083053443 832.2502149610997 1094.840502487864 1095.708772976481 1096.886608142509 1072.195001056487 324.7253007430146 1078.67934081069 293.0133079734093
361 0.005 1.805 2 964.5796927500601 832.6515342154228 832.7133923676453 1094.843944450341 1095.711719950247 1096.889910345787 1072.207117683572 324.8757709964913 1078.683452119997 293.0133087947343
362 0.005 1.81 2 964.7932939795388 833.1106695836479 833.1737618841083 1094.844386154897 1095.711885748969 1096.889550649259 1072.218823155198 325.0267694157434 1078.686369978513 293.0133095480937
363 0.005 1.815 2 965.0062445481132 833.5670320271346 833.6313425526381 1094.843330445759 1095.711034285994 1096.888751431141 1072.228134466414 325.177873603346 1078.687518372026 293.0133102776039
364 0.005 1.82 2 965.2201056262696 834.0206437584554 834.0861564772383 1094.843233157649 1095.711028815336 1096.888774028333 1072.237527768672 325.3288454327267 1078.688903014106 293.0133110364118
365 0.005 1.825 2 965.4334441789459 834.471519904389 834.5382214605019 1094.842674316106 1095.710587572974 1096.888249033691 1072.24632471401 325.4796673880015 1078.689739904147 293.013311867669
366 0.005 1.83 2 965.6464627430239 834.9196801263515 834.9875580204745 1094.843246810074 1095.71100747825 1096.888609441081 1072.256302894564 325.630409779023 1078.691633891037 293.0133127757293
367 0.005 1.835 2 965.8583492341587 835.3651392689924 835.4341832328374 1094.843674753323 1095.711249240301 1096.888684510062 1072.266689409811 325.7811406503239 1078.693806037063 293.0133137484197
368 0.005 1.84 2 966.0689585235042 835.8079126969014 835.878113771192 1094.84387728211 1095.711334264965 1096.888668811342 1072.277128783745 325.9318697662814 1078.696036634411 293.0133147689912
369 0.005 1.845 2 966.2784500976347 836.2480157083413 836.3193655448334 1094.843989400994 1095.711381702786 1096.888641092375 1072.287474930205 326.0825666437174 1078.698235970475 293.0133158259354
370 0.005 1.85 2 966.4869455287766 836.6854638883857 836.7579544278976 1094.844053507502 1095.711405975502 1096.888603990309 1072.297663588168 326.2332167477439 1078.700357270096 293.0133169132895
371 0.005 1.855 2 966.6944125994448 837.1202728011087 837.193896310176 1094.844086108078 1095.711421043902 1096.888566671744 1072.30767944098 326.3838127888802 1078.702385040414 293.0133180283534
372 0.005 1.86 2 966.9008151742022 837.5524577827766 837.6272067105401 1094.844117963072 1095.711451696652 1096.888540838056 1072.317501036163 326.534351584669 1078.704335015233 293.0133191681921
373 0.005 1.865 2 967.106136678213 837.9820344847709 838.0579014668659 1094.844177318364 1095.711507192568 1096.888532068477 1072.327214182514 326.6848689789093 1078.706243147692 293.0133203248424
374 0.005 1.87 2 967.3104030206567 838.4090182694656 838.4859961476983 1094.844267064172 1095.711581134132 1096.888536172843 1072.336826159822 326.8353007744602 1078.708134263013 293.0133214850936
375 0.005 1.875 2 967.5136262437238 838.833424721855 838.9115063244762 1094.844390318735 1095.711673775627 1096.888551263669 1072.346388412732 326.9856669564234 1078.710036958485 293.013322629389
376 0.005 1.88 2 967.7158647777877 839.2552693245665 839.3344475312095 1094.844533650662 1095.711771353125 1096.888567738999 1072.355931773727 327.1359738102419 1078.711972802488 293.013323733384
377 0.005 1.885 2 967.9170705239605 839.6745671431819 839.7548350736847 1094.844680885798 1095.711865381895 1096.888581759295 1072.365485539231 327.2862246274821 1078.713949500136 293.01332477151
378 0.005 1.89 2 968.1173465838634 840.0913333672838 840.1726840555306 1094.844820812095 1095.711947104929 1096.88858817294 1072.375023246859 327.4364143296238 1078.715956391186 293.0133257221805
379 0.005 1.895 2 968.3166017912849 840.5055828650439 840.5880095225903 1094.844943810563 1095.712014956658 1096.888588493532 1072.384521911851 327.5865354587478 1078.717981503342 293.0133265741887
380 0.005 1.9 2 968.5148455594232 840.9173304450221 841.000826383818 1094.845047957721 1095.712073262488 1096.888583258566 1072.393988933558 327.7365903301374 1078.720004398055 293.0133273310731
381 0.005 1.905 2 968.7121031416677 841.3265911416703 841.4111495247074 1094.845139905152 1095.712127065238 1096.888577776608 1072.403387047848 327.886574090843 1078.722011686437 293.01332801265
382 0.005 1.91 2 968.9083363852702 841.7333795816381 841.8189937324449 1094.845228654099 1095.712183416691 1096.888574475006 1072.412706363779 328.0364825943861 1078.724012361254 293.0133286524272
383 0.005 1.915 2 969.1035488486028 842.1377103896078 842.2243736451134 1094.845321017401 1095.712246057666 1096.88857497771 1072.421952407392 328.1863168066442 1078.725983991349 293.0133292909015
384 0.005 1.92 2 969.2977265874916 842.5395981469273 842.6273038854166 1094.845419853987 1095.712313777589 1096.888576290299 1072.431126068609 328.3360737545984 1078.72794451573 293.013329967495
385 0.005 1.925 2 969.4908659587634 842.9390574739888 843.0277991278778 1094.845526800691 1095.712388571047 1096.888581313945 1072.440242628038 328.4857527126 1078.729884234001 293.0133307118322
386 0.005 1.93 1 969.6656407221348 843.3324684924481 843.4226173874032 1094.85354218354 1095.716899360306 1096.893795015417 1072.53823502222 328.6336217833305 1078.74249035757 293.0133321141649
387 0.005 1.935 2 969.8703412826637 843.7270375584053 843.8180908142552 1094.860641160247 1095.725887378979 1096.905984494274 1072.464048820554 328.7843788522579 1078.740613749033 293.0133328986607
388 0.005 1.94 1 970.0404240876869 844.1156036608122 844.2080096685667 1094.857384117863 1095.719624515236 1096.898273979647 1072.559140832885 328.9322311535506 1078.746545931782 293.0133338453488
389 0.005 1.945 1 970.2154044477279 844.5015309734721 844.5951783616746 1094.855882076294 1095.720395797968 1096.895106818362 1072.576783848569 329.0804476755644 1078.747860363393 293.0133347647086
390 0.005 1.95 2 970.422318153041 844.8887889358969 844.9832354631442 1094.857121436765 1095.722264094282 1096.90129982289 1072.48614330178 329.2320688136925 1078.744341746436 293.0133354772316
391 0.005 1.955 1 970.5910407477854 845.2702079670587 845.3659166058284 1094.855496321558 1095.718238842356 1096.89730642199 1072.582928571019 329.3797265866399 1078.751785314857 293.013336252634
392 0.005 1.96 1 970.7640669522301 845.6490578779536 845.7459325709577 1094.855056357049 1095.720072943303 1096.895297746985 1072.602445669015 329.5276593758235 1078.753661335247 293.013337088226
393 0.005 1.965 1 970.9366594870773 846.0254860860761 846.12350369631 1094.847390377768 1095.713368710877 1096.889178997867 1072.600686856066 329.6758360979807 1078.749031909763 293.013337800716
394 0.005 1.97 1 971.112929107533 846.3995736305578 846.4986997021053 1094.853756077082 1095.720124414019 1096.8970048552 1072.604375194258 329.8240446190007 1078.754314815789 293.0133385857277
395 0.005 1.975 1 971.2880390032443 846.7713314895888 846.8715396480115 1094.848306382886 1095.714214684596 1096.891734307299 1072.608685773994 329.9722117173166 1078.75155285078 293.0133393020324
396 0.005 1.98 1 971.4645419406119 847.1408029531545 847.2420646739399 1094.853716752423 1095.7201403552 1096.897259808155 1072.616888157122 330.1203580123265 1078.756305307841 293.0133401487942
397 0.005 1.985 1 971.6386951777761 847.507991397895 847.6102863144871 1094.848459969907 1095.71473701789 1096.892001768037 1072.622884278035 330.2684301093365 1078.754042806653 293.0133409625569
398 0.005 1.99 1 971.8139049181045 847.8729380059501 847.9762434010637 1094.854623775517 1095.721003761986 1096.8979081849 1072.632078078666 330.4164649237739 1078.759684325432 293.0133418983909
399 0.005 1.995 1 971.9865052130449 848.2356422092738 848.3399429330011 1094.849618614779 1095.715559605156 1096.892507067685 1072.638972460235 330.5644581545827 1078.757848521961 293.013342778231
400 0.005 2 1 972.1600118754685 848.5961423715731 848.7014199688017 1094.855547469969 1095.721362672317 1096.897843670886 1072.648710702941 330.7123826281453 1078.763431998656 293.0133437567914
401 0.005 2.005 1 972.3308157232983 848.9544357518653 849.0606789433697 1094.850339194633 1095.715874834955 1096.892514742451 1072.655682680205 330.8602489158918 1078.76161780631 293.0133446557452
402 0.005 2.01 1 972.5025827485135 849.3105596967546 849.4177530405781 1094.855962611744 1095.721488183119 1096.897781979172 1072.665354884172 331.0080172519941 1078.767133416851 293.0133456208672
403 0.005 2.015 1 972.671608898147 849.664508735501 849.7726437676074 1094.850642298898 1095.716024088645 1096.89252839504 1072.672081880105 331.1556444158307 1078.765300704056 293.0133464791031
404 0.005 2.02 1 972.8417544473427 850.016322459244 850.1253853689568 1094.856133611754 1095.721547748744 1096.897731123657 1072.681791708103 331.3031661408741 1078.770696451084 293.0133473735165
405 0.005 2.025 1 973.0100483584557 850.3666094357299 850.4764561123499 1094.850645320388 1095.716070135065 1096.892478499899 1072.690251179495 331.4505478163424 1078.768630096643 293.0133481446259
406 0.005 2.03 1 973.179097320786 850.7149037338493 850.8255550489223 1094.856204191635 1095.72159749237 1096.897676009546 1072.699539144574 331.5977804237037 1078.774078056061 293.013348944644
407 0.005 2.035 1 973.3447853734666 851.0611706719204 851.1726386803261 1094.850746387253 1095.716113634014 1096.892423827501 1072.705359091436 331.7448610684828 1078.77196197243 293.0133496172677
408 0.005 2.04 1 973.5116928707204 851.4054385678288 851.5177252188003 1094.856290587683 1095.721654892489 1096.897640237614 1072.714589854734 331.8918021365038 1078.777360210922 293.0133503229434
409 0.005 2.045 1 973.6754330164449 851.7476864555731 851.860798289597 1094.850780766361 1095.7161341238 1096.8923609777 1072.720639795389 332.0385902649413 1078.775142854237 293.0133509067971
410 0.005 2.05 1 973.8404741121182 852.0879464068744 852.2018813638393 1094.856373800102 1095.721708169408 1096.897602168546 1072.729862020144 332.1852361726041 1078.780563800942 293.0133515394118
411 0.005 2.055 1 974.0023257116865 852.4261998982156 852.5409615639563 1094.850882701698 1095.71620373048 1096.892333832614 1072.735808700777 332.331730985625 1078.778331623119 293.0133520662299
412 0.005 2.06 1 974.1655026015605 852.7624805057443 852.8780646704093 1094.856488037973 1095.721791835314 1096.897583461652 1072.745012760937 332.4780820089773 1078.783753926272 293.0133526607464
413 0.005 2.065 1 974.3254852990083 853.0967704712413 853.2131791859013 1094.851027137141 1095.716307695307 1096.892328849513 1072.750843084175 332.624296119631 1078.781528279467 293.0133531696152
414 0.005 2.07 1 974.4867811223399 853.4291045753599 853.5463323383635 1094.856652013759 1095.721912312507 1096.8975892111 1072.759801164345 332.7703619526754 1078.786951918485 293.0133537655611
415 0.005 2.075 1 974.6449034815537 853.7594655388425 853.8775134442535 1094.851205735934 1095.716436488806 1096.892337726474 1072.765560251499 332.9162958662054 1078.784730381388 293.013354294414
416 0.005 2.08 1 974.804189222821 854.0878867346796 854.2067490004376 1094.856846799932 1095.722051291007 1096.897605491139 1072.774495892758 333.0621027562806 1078.790147204651 293.0133549258957
417 0.005 2.085 1 974.9603179537455 854.4143535147049 854.5340303744268 1094.85142059496 1095.716587000622 1096.892362106114 1072.780150927838 333.2077749136876 1078.787930457977 293.0133555035358
418 0.005 2.09 1 975.1178744703154 854.738900522582 854.8593853456316 1094.857055036735 1095.72219766397 1096.897628787203 1072.788956546271 333.3533205024135 1078.793322575862 293.0133561929076
419 0.005 2.095 1 975.2723940325872 855.0615136638663 855.1828060138643 1094.851639625849 1095.71673661155 1096.892387891142 1072.79466030228 333.4987183174165 1078.79110085283 293.0133568365113
420 0.005 2.1 1 975.4283347936234 855.3822272331771 855.5043200390562 1094.857276255494 1095.722345859126 1096.897652861744 1072.803231408728 333.6439957013596 1078.796480693638 293.0133575940606
421 0.005 2.105 1 975.5811692500569 855.7010253189851 855.8239181135086 1094.851861118482 1095.716878401894 1096.892407294852 1072.808792840108 333.7890955298274 1078.794254099111 293.0133583052727
422 0.005 2.11 1 975.7353574255043 856.0179424927888 856.1416282511371 1094.857493030543 1095.722483815908 1096.897672347598 1072.817483668255 333.9340514984538 1078.799631602209 293.0133591277905
423 0.005 2.115 1 975.8864508330245 856.3329647198677 856.4574427870159 1094.852072643435 1095.717010777594 1096.892423514551 1072.823153699576 334.0788470639419 1078.797396515026 293.0133598976607
424 0.005 2.12 1 976.0389488472138 856.6461279028039 856.7713908645567 1094.857701870374 1095.72261282827 1096.897686619584 1072.831818568381 334.2235251106832 1078.802762952348 293.0133607697295
425 0.005 2.125 1 976.1883397459056 856.9574171784419 857.0834642311336 1094.852290529876 1095.717132432535 1096.892431999721 1072.83734126101 334.3680584854935 1078.800566132518 293.0133615776049
426 0.005 2.13 1 976.3391356872116 857.2668669244975 857.3936906335541 1094.857907419205 1095.722730001503 1096.89769295443 1072.845932298294 334.5124256726375 1078.805932975866 293.0133624746038
427 0.005 2.135 1 976.4868527837588 857.5744634255628 857.7020626744551 1094.852474461767 1095.717249196253 1096.892441303967 1072.851408093443 334.6566532139388 1078.803681334202 293.0133632937457
428 0.005 2.14 1 976.6359427038526 857.8802411559353 858.0086083837116 1094.858094417513 1095.722843795485 1096.897699690663 1072.859923480276 334.8007382744406 1078.809050354755 293.0133641874858
429 0.005 2.145 1 976.7819460865651 858.1841859414594 858.3133200724403 1094.852651142826 1095.717356330736 1096.892442754451 1072.865282979583 334.9446509464372 1078.806788490081 293.0133649888444
430 0.005 2.15 1 976.9293381389379 858.4863326375524 858.6162259731093 1094.858265350102 1095.722949949759 1096.897700352572 1072.873763606539 335.0884265732218 1078.812140987475 293.013365851396
431 0.005 2.155 1 977.0736582999173 858.7866669681498 858.9173184085518 1094.852817079779 1095.717460501103 1096.892441881533 1072.879040917295 335.2319980603766 1078.809861486462 293.0133666091842
432 0.005 2.16 1 977.2193465150737 859.0852235161904 859.2166254785337 1094.858417795454 1095.72305772549 1096.897704484009 1072.887294005902 335.3754459070499 1078.815176430949 293.0133674178655
433 0.005 2.165 1 977.3620088446523 859.3819884951714 859.5141397627391 1094.852971225257 1095.717566819024 1096.892444649559 1072.892516532866 335.5187457491777 1078.812876471574 293.0133681142208
434 0.005 2.17 1 977.5060195057633 859.6769967151449 859.8098893922161 1094.858581753223 1095.723163092779 1096.897704919458 1072.900758654767 335.6618956624055 1078.818185064722 293.0133688568072
435 0.005 2.175 1 977.6470160776437 859.9702332202428 860.1038663639289 1094.853120151164 1095.717671758049 1096.892446554169 1072.906189422676 335.8049103009316 1078.81585798814 293.0133694850848
436 0.005 2.18 1 977.789392675228 860.2617327775627 860.3960987442616 1094.858734597683 1095.723274251953 1096.897711385396 1072.914463500934 335.9477832225343 1078.821150246432 293.0133701622496
437 0.005 2.185 1 977.9287273931847 860.5514812160366 860.6865789923322 1094.853289636415 1095.717785697906 1096.89245405723 1072.919457333435 336.0904767394024 1078.818811031968 293.0133707293929
438 0.005 2.19 1 978.0693372728156 860.8395119235252 860.9753340018211 1094.858828588224 1095.723353343738 1096.897698517254 1072.927358554231 336.2330235933511 1078.823995937586 293.0133713549994
439 0.005 2.195 1 978.2071958920563 861.1258142707513 861.2623591799153 1094.853519774138 1095.717912078483 1096.892468783225 1072.932506822461 336.375406218647 1078.821772466453 293.0133718734625
440 0.005 2.2 1 978.34620235692 861.4104183004475 861.5476787770556 1094.859014600032 1095.723473130843 1096.897709457463 1072.940379468931 336.5176239892826 1078.826920212045 293.0133724658762
441 0.005 2.205 1 978.4824545565692 861.6933138175493 861.8312884634362 1094.853689123118 1095.71802963034 1096.892478572194 1072.945523273828 336.659685318503 1078.824669400211 293.0133729616131
442 0.005 2.21 1 978.6198224955258 861.974530506697 862.1132120867318 1094.859186025199 1095.723585960619 1096.897714268415 1072.953392260787 336.8015872850338 1078.829823322319 293.0133735431542
443 0.005 2.215 1 978.7544587081247 862.2540586450014 862.3934457792211 1094.853866701825 1095.718144916141 1096.89248622331 1072.958414913165 336.9433207582784 1078.827568987198 293.0133740389255
444 0.005 2.22 1 978.8902639052296 862.5319278917807 862.6720134037057 1094.859368885864 1095.723703977351 1096.897725178002 1072.966088002775 337.084880884844 1078.832688328921 293.0133746299998
445 0.005 2.225 1 979.0233460142927 862.8081283121932 862.9489108428683 1094.854032168394 1095.718257944941 1096.892492529249 1072.97086314429 337.2262888766306 1078.830428143596 293.0133751430895
446 0.005 2.23 1 979.157563936262 863.0826894665149 863.2241618598101 1094.859532777381 1095.723814694852 1096.897729471514 1072.978467572169 337.3675669400535 1078.835539054166 293.0133757573275
447 0.005 2.235 1 979.28902561322 863.3556014874953 863.4977623000924 1094.854213010638 1095.718372039537 1096.892502698112 1072.983428420812 337.5086485812124 1078.833254301105 293.0133762964081
448 0.005 2.24 1 979.4216500949749 863.6268940060149 863.7697361529039 1094.85969529024 1095.723919299385 1096.897733795733 1072.990969917875 337.6495677807212 1078.8383638756 293.0133769386993
449 0.005 2.245 1 979.5516000387616 863.8965570029357 864.0400791028254 1094.854402874808 1095.71849020989 1096.892512697134 1072.995930636888 337.7903056356863 1078.836100032557 293.0133775055863
450 0.005 2.25 1 979.6826104210594 864.1646194756103 864.3088144945154 1094.859845410445 1095.724015724913 1096.897732431537 1073.003320201187 337.9308779782446 1078.841155225148 293.0133781719638
451 0.005 2.255 1 979.8110113821309 864.4310718812403 864.5759384491026 1094.854564731583 1095.718594854814 1096.892518552579 1073.0081736732 338.0712585717638 1078.838891998143 293.0133787599551
452 0.005 2.26 1 979.9404661531664 864.6959422705866 864.8414735778077 1094.860006208454 1095.724119831041 1096.897737321741 1073.015535921348 338.211475637306 1078.843931813617 293.0133794424781
453 0.005 2.265 1 980.0673349547249 864.9592204190297 865.1054156192235 1094.854729603402 1095.718698882289 1096.892522107387 1073.020375588145 338.3515132402501 1078.841660751253 293.0133800407335
454 0.005 2.27 1 980.195282893205 865.2209357814949 865.3677878728838 1094.860173309062 1095.724218733425 1096.8977381631 1073.027692421807 338.4913848358993 1078.84668318452 293.013380727815
455 0.005 2.275 1 980.3206242739967 865.4810791688883 865.6285866500351 1094.854886489091 1095.71879762599 1096.89252416567 1073.032391763592 338.6310826842481 1078.844395485705 293.0133813246852
456 0.005 2.28 1 980.4470760203777 865.7396781336423 865.8878341802183 1094.860334850774 1095.724321832273 1096.897743453743 1073.039673476916 338.7706102560945 1078.849416684024 293.0133820054346
457 0.005 2.285 1 980.5708963013999 865.9967233936246 866.1455266169075 1094.855043419109 1095.718899707262 1096.892529613751 1073.04423781548 338.9099464111493 1078.847100376206 293.0133825912962
458 0.005 2.29 1 980.6957746055884 866.2522411423248 866.4016851943347 1094.860488555493 1095.724423769167 1096.897748137133 1073.051430174964 339.0491117336377 1078.85211016456 293.0133832575855
459 0.005 2.295 1 980.8180638831921 866.5062238317169 866.656307282306 1094.855200655164 1095.719002603566 1096.892534721492 1073.056044062513 339.1880978932968 1078.849781913767 293.0133838267975
460 0.005 2.3 1 980.9415100737112 866.7586995376989 866.9094155230066 1094.860649496134 1095.72452963367 1096.897756620868 1073.063154758443 339.3269244024393 1078.854778070844 293.0133844753654
461 0.005 2.305 1 981.0623514757349 867.009658606901 867.1610057941742 1094.855360201226 1095.719106096991 1096.892540906787 1073.067693001474 339.4655644131147 1078.852433208157 293.0133850262726
462 0.005 2.31 1 981.184349777858 867.2591285320285 867.4111002562437 1094.860806043931 1095.724630278554 1096.89775987301 1073.074742796111 339.6040227339258 1078.857417481184 293.0133856570055
463 0.005 2.315 1 981.303755334833 867.5071005182523 867.6596955215286 1094.85551470318 1095.719207087033 1096.892545877086 1073.079336182108 339.7423278172016 1078.855060134909 293.0133861917825
464 0.005 2.32 1 981.4243202709825 867.7536007635464 867.9068125609567 1094.860956362259 1095.724728778491 1096.897764400627 1073.086272312384 339.8804361915663 1078.860025097052 293.0133868080461
465 0.005 2.325 1 981.5422727780996 867.9986198390416 868.1524472919443 1094.855668600307 1095.719308468748 1096.892551425292 1073.09067076082 340.0183317045219 1078.857653242096 293.0133873302251
466 0.005 2.33 1 981.6613811097295 868.2421859917644 868.3966223702537 1094.861112182916 1095.724828357215 1096.897768026516 1073.097626451794 340.1560478037257 1078.862605900933 293.0133879362718
467 0.005 2.335 1 981.7778680331868 868.4842889341614 868.6393330987039 1094.855820287608 1095.719405951527 1096.892555980841 1073.101961261864 340.2935952518313 1078.860219862049 293.013388450838
468 0.005 2.34 1 981.8955474010203 868.7249559343663 868.8806014139935 1094.861260301682 1095.724926282594 1096.897773783271 1073.108826484079 340.4309725483385 1078.865146022417 293.0133890510829
469 0.005 2.345 1 982.0106269676061 868.9641786103793 869.1204240773153 1094.855973602847 1095.719506193895 1096.89256220186 1073.11314507885 340.5681599349371 1078.862754030129 293.0133895620181
470 0.005 2.35 1 982.1269005830749 869.2019829585254 869.3588219927861 1094.861412714361 1095.725025272728 1096.897779008739 1073.119977678634 340.7051737585498 1078.867681668319 293.0133901601281
471 0.005 2.355 1 982.2406035638586 869.4383590621153 869.5957906388323 1094.856121708656 1095.719601651432 1096.892566083761 1073.124214513486 340.8420382874413 1078.865271428931 293.0133906701554
472 0.005 2.36 1 982.3554983056455 869.6733338892508 869.8313516266273 1094.861560023464 1095.725119819142 1096.897782642955 1073.130968697607 340.9786847673948 1078.870180110207 293.0133912683733
473 0.005 2.365 1 982.4678397296403 869.9068975197375 870.0655004192996 1094.856271898786 1095.719697773152 1096.892571275495 1073.13515353769 341.1151165474042 1078.867764460141 293.0133917786406
474 0.005 2.37 1 982.581436432227 870.139077248304 870.2982588143739 1094.861701775613 1095.725212905195 1096.89778748619 1073.141854899179 341.2513648728248 1078.872656016489 293.0133923761066
475 0.005 2.375 1 982.6924818851403 870.3698627035698 870.5296220053528 1094.856420856015 1095.7197940383 1096.892576386596 1073.146095436319 341.3874258730015 1078.870235050507 293.0133928854493
476 0.005 2.38 1 982.8046609255597 870.5992804599806 870.759611270346 1094.861843408365 1095.725305090429 1096.897790348362 1073.152718732098 341.5232975770921 1078.875101008906 293.0133934809368
477 0.005 2.385 1 982.914313839108 870.8273205260413 870.9882219497549 1094.856564283168 1095.719887875538 1096.892582222604 1073.156794994323 341.658979926577 1078.872671322462 293.0133939875511
478 0.005 2.39 1 983.0251350603413 871.0540093234051 871.2154751692202 1094.861985083357 1095.725397820799 1096.897795240006 1073.163352221759 341.7944729918895 1078.877524546156 293.013394579376
479 0.005 2.395 1 983.1334549864245 871.279336853658 871.4413662605009 1094.856702746144 1095.719977847771 1096.892584749035 1073.16737978104 341.9297751961674 1078.875077574241 293.0133950811307
480 0.005 2.4 1 983.2429604998331 871.5033297226289 871.6659164626949 1094.862121730072 1095.725487338698 1096.897798346679 1073.173907124462 342.06489301656 1078.879911236016 293.0133956672955
481 0.005 2.405 1 983.3499484014567 871.7259777649398 871.8891209816453 1094.856843271525 1095.720068720833 1096.892588825076 1073.177813543746 342.1998162274229 1078.877455722235 293.0133961626133
482 0.005 2.41 1 983.4582353342602 871.9473076505197 872.1110009465593 1094.862261448803 1095.725578826532 1096.897803480467 1073.184276816736 342.334540758262 1078.882280821386 293.0133967415233
483 0.005 2.415 1 983.5639998101453 872.1673088041844 872.3315513074616 1094.856981355804 1095.720159753254 1096.892593574597 1073.188204257078 342.4690737814747 1078.879812938517 293.013397229378
484 0.005 2.42 1 983.6709541279844 872.3860085579374 872.5507938213684 1094.862403938926 1095.725668847886 1096.897807852523 1073.194658656819 342.6034138724988 1078.88463545539 293.0133978008759
485 0.005 2.425 1 983.7754150696685 872.603395584956 872.7687224192489 1094.857128605403 1095.72025221122 1096.892599599554 1073.198388909317 342.7375331534855 1078.882162912838 293.0133982812158
486 0.005 2.43 1 983.8810563481569 872.8194958228646 872.9853573720955 1094.862545956744 1095.725759903527 1096.897813084199 1073.204728144309 342.8714706073225 1078.886958908741 293.013398845465
487 0.005 2.435 1 983.9842637382066 873.0342980036272 873.2006926478633 1094.857261721717 1095.720339423177 1096.892603535784 1073.208507884538 343.0052428698066 1078.884466032212 293.0133993188853
488 0.005 2.44 1 984.0886668192182 873.2478291014856 873.4147501325397 1094.862677880405 1095.725846685392 1096.89781644593 1073.214800332863 343.1388165380758 1078.889246221976 293.0133998761222
489 0.005 2.445 1 984.1906984738786 873.4600785924808 873.6275261503221 1094.85740145167 1095.720428263572 1096.892608644451 1073.218550408552 343.27219839179 1078.886751834566 293.013400343838
490 0.005 2.45 1 984.2938654037736 873.6710721290218 873.8390412431868 1094.862811274027 1095.725932371028 1096.897820400131 1073.224811871534 343.4053833994579 1078.891510804778 293.013400895377
491 0.005 2.455 1 984.3946306069289 873.8807987251671 874.0492899002759 1094.857532630753 1095.720515866282 1096.892613083034 1073.228471189604 343.5383577254954 1078.889011993377 293.013401357758
492 0.005 2.46 1 984.4965200170786 874.0892827825405 874.258291269281 1094.862937390738 1095.726021752794 1096.897825829426 1073.234581907964 343.6711388727639 1078.893746936141 293.0134019045987
493 0.005 2.465 1 984.5960632024502 874.296516475517 874.4660421146752 1094.857663065166 1095.720597642815 1096.892616205483 1073.238260332833 343.8037044315525 1078.891245368334 293.0134023616847
494 0.005 2.47 1 984.6967227474681 874.5025242225671 874.6725616283114 1094.863063352493 1095.726104143588 1096.897828412223 1073.244369310659 343.9360830851969 1078.895953817113 293.013402903747
495 0.005 2.475 1 984.7950942680314 874.7072967664856 874.8778455735883 1094.8578034446 1095.720685570425 1096.892622203162 1073.248020342225 344.0682702478983 1078.893460104304 293.0134033570173
496 0.005 2.48 1 984.8945574218176 874.9108585154115 875.0819131674041 1094.863193652857 1095.726188880233 1096.897834267682 1073.254069595321 344.2002494890813 1078.898144840331 293.0134038949657
497 0.005 2.485 1 984.9917251679043 875.1132001481515 875.2847601475635 1094.857932214562 1095.720770396182 1096.892627428834 1073.257656621087 344.3320324851954 1078.895635766378 293.013404344032
498 0.005 2.49 1 985.0900030958768 875.3143457729884 875.486405523082 1094.863319606509 1095.726270243496 1096.897836877297 1073.263637011984 344.4636193085282 1078.900306014398 293.0134048774778
499 0.005 2.495 1 985.1859983963412 875.5142857268874 875.6868447734776 1094.858044665861 1095.720848308414 1096.892629742191 1073.267234750555 344.5950063867612 1078.897778309763 293.0134053219341
500 0.005 2.5 1 985.2831226873395 875.713044420011 875.8860970930849 1094.863426377359 1095.72634994929 1096.897841454207 1073.273093634266 344.726188658287 1078.902442805126 293.0134058508349
501 0.005 2.505 1 985.3779521286228 875.9106119410968 876.0841577842609 1094.858175598329 1095.720930817227 1096.892634325385 1073.276645393342 344.8571774448183 1078.899912128044 293.0134062902559
502 0.005 2.51 1 985.4738857767977 876.1070122860446 876.2810456234478 1094.863551629339 1095.726429074622 1096.897844073681 1073.282501785669 344.9879820743294 1078.90456547113 293.0134068140168
503 0.005 2.515 1 985.5675702723717 876.3022360092447 876.4767563561737 1094.858299671161 1095.721012210341 1096.892639260566 1073.285972680342 345.1185762761226 1078.90202324864 293.0134072482538
504 0.005 2.52 1 985.6623957827645 876.4963072411424 876.6713090089081 1094.863675508336 1095.726508834943 1096.89784774411 1073.291790897018 345.2489853675726 1078.906668676734 293.0134077669508
505 0.005 2.525 1 985.7549522542806 876.6892160838142 876.8646987837643 1094.858419158654 1095.721090488924 1096.892643013027 1073.295219980281 345.3791835227896 1078.904108612445 293.013408195753
506 0.005 2.53 1 985.8486624975295 876.8809863847956 877.0569444303436 1094.863791875063 1095.726584433598 1096.89785022092 1073.300971877135 345.5091909411094 1078.908736109139 293.0134087089309
507 0.005 2.535 1 985.9401153701676 877.0716081391744 877.2480411093331 1094.858539888593 1095.72116910924 1096.892646965777 1073.304361156112 345.6389730128024 1078.906167411015 293.013409132104
508 0.005 2.54 1 986.0327159392756 877.261105245325 877.4380075841029 1094.863913615865 1095.726665961466 1096.89785675876 1073.31006358047 345.7685351492279 1078.91078341232 293.0134096396779
509 0.005 2.545 1 986.1230530354655 877.4494677447846 877.6268390304652 1094.858653368253 1095.721243992783 1096.892648653287 1073.313393912077 345.8979048032955 1078.908202478689 293.0134100572948
510 0.005 2.55 1 986.2145808440234 877.6367195566734 877.8145542191477 1094.864039816742 1095.726745230075 1096.897860919066 1073.319063026249 346.0271039029299 1078.912822818324 293.013410559635
511 0.005 2.555 1 986.3038426082494 877.8228504992585 878.0011481577517 1094.858773857728 1095.721320091294 1096.892652596771 1073.322350201394 346.1560849113136 1078.910221094679 293.0134109721683
512 0.005 2.56 1 986.3942908980425 878.0078840902268 878.186639298341 1094.864155042749 1095.726820021687 1096.897864745102 1073.327968408916 346.2848530609599 1078.914824776441 293.0134114698517
513 0.005 2.565 1 986.4824568295501 878.1918101901944 878.3710226204536 1094.858884900226 1095.721394858974 1096.892656134555 1073.331205981092 346.4134035360379 1078.912201013377 293.0134118775357
514 0.005 2.57 1 986.5718478411094 878.3746524010432 878.5543166145291 1094.864270291493 1095.726894930439 1096.89786817633 1073.33677806037 346.5417376249922 1078.916802385429 293.0134123708653
515 0.005 2.575 1 986.6589612355909 878.5564002787177 878.7365160234355 1094.858999457509 1095.721469142387 1096.892660017189 1073.339966662412 346.6698582654588 1078.914173410828 293.0134127740549
516 0.005 2.58 1 986.7472975782113 878.737077506917 878.9176393666763 1094.864381205444 1095.726967040557 1096.897871267315 1073.34549069129 346.7977960099184 1078.918755887511 293.0134132632319
517 0.005 2.585 1 986.8333651856046 878.9166738573191 879.0976815367487 1094.859113249675 1095.721542772864 1096.892663023298 1073.34863678122 346.9255276986399 1078.9161123591 293.0134136623997
518 0.005 2.59 1 986.9206616908725 879.0952125605489 879.2766607202603 1094.864497049266 1095.727042244629 1096.897875834516 1073.354117198841 347.0530558784419 1078.920687922149 293.0134141471
519 0.005 2.595 1 987.0056642686798 879.2726837558232 879.4545719490882 1094.859222709746 1095.721614167621 1096.89266609878 1073.357217730625 347.1803736363313 1078.918034371148 293.0134145416604
520 0.005 2.6 1 987.0919603558458 879.4491101803228 879.6314332177037 1094.864583681559 1095.727102632493 1096.897874683636 1073.362644141203 347.3074851040553 1078.922604504578 293.0134150227423
521 0.005 2.605 1 987.1759451784579 879.6244812591347 879.8072389365304 1094.859377279973 1095.721703949722 1096.89267878304 1073.365739577304 347.4343847399339 1078.919937092543 293.0134154119524
522 0.005 2.61 1 987.2612469219822 879.7988200624433 879.9820072357608 1094.864693475304 1095.727171318709 1096.897875440588 1073.371090711534 347.5610803934566 1078.924492522514 293.0134158888488
523 0.005 2.615 1 987.3442242128481 879.9721164866528 880.1557328573913 1094.859486519289 1095.721777131791 1096.892683863346 1073.374124885064 347.6875493916475 1078.921814391671 293.0134162733931
524 0.005 2.62 1 987.4285043567611 880.1443935666638 880.3284339976842 1094.864803329647 1095.727242294842 1096.897879141009 1073.379443786885 347.8138195697142 1078.926359340735 293.0134167455425
525 0.005 2.625 1 987.5104778409018 880.315640630363 880.5001049106979 1094.85959396466 1095.721845686738 1096.892685282949 1073.38243632969 347.9398914429004 1078.923667666612 293.0134171256456
526 0.005 2.63 1 987.5937661498574 880.4858807449231 880.6707637772511 1094.86490766536 1095.727309085769 1096.897880765553 1073.38771068465 348.0657549436545 1078.928197490998 293.0134175934703
527 0.005 2.635 1 987.6747561183934 880.6551033660953 880.8404049234174 1094.859702015093 1095.721916356163 1096.892691033881 1073.390659091144 348.1914113435984 1078.925496295365 293.0134179689873
528 0.005 2.64 1 987.7570643670205 880.8233314796571 881.009046467235 1094.865012279507 1095.727376999323 1096.897883622164 1073.395889478762 348.3168588229665 1078.930012265927 293.0134184320323
529 0.005 2.645 1 987.8370802168669 880.9905539963911 881.1766823162758 1094.859806690485 1095.721984393687 1096.892694069927 1073.398792035936 348.4420971021747 1078.927302276028 293.0134188027409
530 0.005 2.65 1 987.9184246830431 881.1567943991921 881.3433309064238 1094.865118502128 1095.727446648349 1096.897888797056 1073.403981545127 348.5671274925227 1078.931812967234 293.0134192609917
531 0.005 2.655 1 987.9974810661423 881.3220414091434 881.5089860176956 1094.859911928915 1095.722052500272 1096.892697574846 1073.406840527533 348.6919533251807 1078.929090247681 293.0134196267973
532 0.005 2.66 1 988.0778702776083 881.4863177521092 881.6736655142632 1094.865222170627 1095.727514028216 1096.897891909285 1073.411967039212 348.8167400437528 1078.933581391556 293.0134200802348
533 0.005 2.665 1 988.1559779918729 881.6496136741724 881.8373641205648 1094.86001466254 1095.722118989932 1096.892700632906 1073.414762535268 348.9412244912496 1078.930850383832 293.0134204413952
534 0.005 2.67 1 988.2354212087429 881.8119510977036 882.0000993143586 1094.865323084821 1095.727579195868 1096.897895035129 1073.419887141115 349.0654863110985 1078.935330243376 293.0134208902641
535 0.005 2.675 1 988.3125948917673 881.9733184418991 882.1618645514643 1094.860111107191 1095.72218241921 1096.892702727967 1073.422658332687 349.1895430663526 1078.932588338074 293.0134212468396
536 0.005 2.68 1 988.3911074933757 882.1337388436743 882.3226779281946 1094.865419507724 1095.727643598228 1096.89789831807 1073.427709772553 349.3133518985665 1078.937059306725 293.0134216909365
537 0.005 2.685 1 988.4673541952096 882.2932009896751 882.4825330986512 1094.860213238443 1095.722248989399 1096.89270745311 1073.430434859395 349.436936162604 1078.934308010533 293.0134220429859
538 0.005 2.69 1 988.5449408606326 882.4517278633248 882.6414480475586 1094.865516796588 1095.727705100168 1096.897899382037 1073.435457961149 349.5603013278068 1078.938762513774 293.0134224828021
539 0.005 2.695 1 988.6202659908462 882.6093081744391 882.7994164518273 1094.860308366077 1095.722309736308 1096.892708319785 1073.438151043199 349.6834487914461 1078.935997197969 293.0134228307166
540 0.005 2.7 1 988.6969413975341 882.7659645943486 882.9564560662602 1094.865615805327 1095.727770048052 1096.897903672953 1073.44313117373 349.8063813443173 1078.940447608065 293.0134232663943
541 0.005 2.705 1 988.7713587796591 882.9216857943784 883.1125605078286 1094.860406360743 1095.722373532506 1096.89271288873 1073.445782177992 349.9290990478434 1078.937671386811 293.0134236101608
542 0.005 2.71 1 988.8471196887986 883.0764944611524 883.267747537652 1094.865713601434 1095.727834992523 1096.897908744673 1073.450718902425 350.0516067095836 1078.942108233059 293.0134240416433
543 0.005 2.715 1 988.9206264949827 883.2303793481434 883.422010812426 1094.860504604968 1095.72243737495 1096.892715165875 1073.453331463396 350.1739024185263 1078.939331172377 293.0134243812092
544 0.005 2.72 1 988.9954907269873 883.3833632281653 883.5753681406526 1094.865807726987 1095.727894535831 1096.897909639371 1073.458231267806 350.2959904999701 1078.943758753345 293.0134248085856
545 0.005 2.725 1 989.0681261250921 883.5354342053038 883.7278127212523 1094.860599889186 1095.722499035025 1096.892719826597 1073.460802589709 350.4178616137832 1078.940967925463 293.0134251441487
546 0.005 2.73 1 989.1421264053163 883.6866147772489 883.8793621034109 1094.86590309727 1095.727957721333 1096.897914448339 1073.465662877452 350.5395074256073 1078.9453840254 293.0134255671475
547 0.005 2.735 1 989.2138976299268 883.8368934733654 884.0300097423508 1094.860694085417 1095.722559735749 1096.892721696777 1073.468193855111 350.6609480975585 1078.942584144478 293.0134258985819
548 0.005 2.74 1 989.2870337174124 883.9862926129586 884.1797730658571 1094.865995158483 1095.728015167464 1096.897914881545 1073.473010115803 350.7821674613192 1078.946989009042 293.0134263175769
549 0.005 2.745 1 989.3579462225164 884.1348006121982 884.3286454260939 1094.860787534521 1095.722620046864 1096.892726148647 1073.475509378245 350.9031332973435 1078.944181948368 293.0134266450053
550 0.005 2.75 1 989.4302152711051 884.282439806572 884.476644231755 1094.866084412247 1095.728074374895 1096.897917847371 1073.480282663719 351.0239071759247 1078.948576875981 293.0134270597604
551 0.005 2.755 1 989.5002751538177 884.4291987301824 884.6237629179547 1094.860879416853 1095.722679302484 1096.892727798765 1073.482746045976 351.1444904356271 1078.945753960537 293.0134273829863
552 0.005 2.76 1 989.5716723495751 884.5750996400272 884.7700188406891 1094.866174240556 1095.728132313111 1096.897920295769 1073.487478436018 351.2648664946336 1078.950139511142 293.0134277939368
553 0.005 2.765 1 989.6408918235462 884.7201312277901 884.915405586837 1094.860963299284 1095.722735538981 1096.892730334438 1073.489913431239 351.3850381946683 1078.947301258056 293.0134281128792
554 0.005 2.77 1 989.7114871209253 884.8643153481028 885.0599401649685 1094.86626342319 1095.728190338103 1096.897922978479 1073.494610001009 351.5050171191593 1078.951685051345 293.0134285207684
555 0.005 2.775 1 989.7798804164574 885.0076405295199 885.2036155456161 1094.861051415293 1095.722792302567 1096.892732545127 1073.497111416185 351.6247871670809 1078.948835771902 293.0134288350872
556 0.005 2.78 1 989.8496498334542 885.1501282571101 885.3464489772842 1094.866346980499 1095.728246785488 1096.897925954635 1073.501777658907 351.7443453777606 1078.95320903949 293.0134292384672
557 0.005 2.785 1 989.9172168501996 885.2917666782387 885.4884335266523 1094.861102480436 1095.722840077085 1096.89273253927 1073.504070338343 351.8636666868443 1078.950354992749 293.0134295495837
558 0.005 2.79 1 989.9861580862208 885.4325783321246 885.6295866797967 1094.866460363126 1095.728310452564 1096.897930813139 1073.508735650072 351.9827783926387 1078.954717920952 293.0134299478314
559 0.005 2.795 1 990.0530117805578 885.5725502466212 885.7699007346633 1094.861193123838 1095.722896991843 1096.892735537742 1073.511052364331 352.1016759955936 1078.951856626376 293.0134302554797
560 0.005 2.8 1 990.1211877324143 885.7117053668176 885.909393350502 1094.86654484843 1095.728367054161 1096.89793291826 1073.515690533442 352.2203622572714 1078.956213659553 293.0134306499223
561 0.005 2.805 1 990.1871578466768 885.8500314377181 886.0480572712178 1094.861278591463 1095.722950671461 1096.89273740108 1073.517878892752 352.338821273833 1078.953341673537 293.0134309537844
562 0.005 2.81 1 990.2545043902135 885.9875508462137 886.1859098668201 1094.866631892478 1095.728423280007 1096.897937721347 1073.522474080498 352.4570737214381 1078.957688328308 293.0134313442361
563 0.005 2.815 1 990.3196339871715 886.1242507933563 886.3229434301156 1094.861339101486 1095.722992512166 1096.892731934834 1073.524624126043 352.5751220134207 1078.954785132895 293.0134316432539
564 0.005 2.82 1 990.3861931927303 886.2601544526441 886.4591759573004 1094.866735292987 1095.728488402367 1096.897946848941 1073.529233001423 352.6929540583772 1078.959164415829 293.0134320308497
565 0.005 2.825 1 990.4505180969694 886.3952480755823 886.5945990482592 1094.861422239785 1095.723046015397 1096.892734834426 1073.531343667121 352.8105798376409 1078.95623049783 293.0134323256751
566 0.005 2.83 1 990.5163390269211 886.5295551288714 886.7292308665009 1094.866820255346 1095.72854366694 1096.897949344061 1073.535900873284 352.9279915881475 1078.960605678483 293.0134327091258
567 0.005 2.835 1 990.5799105882436 886.6630619633401 886.8630630340569 1094.86150364572 1095.723097059606 1096.892735336978 1073.537979795111 353.0451893124226 1078.957664004666 293.0134330000832
568 0.005 2.84 1 990.6449749148189 886.795791496971 886.9961132690933 1094.866899008517 1095.728594704544 1096.897951526372 1073.542539993044 353.1621726796527 1078.962023879826 293.0134333797679
569 0.005 2.845 1 990.70778841169 886.9277303517628 887.1283734065069 1094.861582920366 1095.723149829771 1096.892738650263 1073.544577880337 353.2789464540956 1078.959072626325 293.0134336669065
570 0.005 2.85 1 990.7720873412812 887.0589018250407 887.2598615008916 1094.866982184427 1095.728649137047 1096.897955675824 1073.549063653525 353.3955039618654 1078.963432575798 293.0134340427572
571 0.005 2.855 1 990.834141438707 887.1892920382534 887.3905689602603 1094.861665321317 1095.723203179356 1096.892741970435 1073.551070073358 353.5118252326462 1078.960470757606 293.0134343261305
572 0.005 2.86 1 990.8978609134127 887.318923715622 887.5205133365042 1094.867063809894 1095.728702060776 1096.897958323184 1073.555518171496 353.6279428893556 1078.964820420971 293.0134346984538
573 0.005 2.865 1 990.9592398464374 887.4477834177058 887.6496863665379 1094.861746542316 1095.723255545813 1096.892744521386 1073.557492571933 353.7438533380503 1078.961853578571 293.0134349782905
574 0.005 2.87 1 991.0222576233399 887.5758943678355 887.7781060120478 1094.867142698646 1095.728753147214 1096.89796047771 1073.561913005014 353.8595529581285 1078.966191285625 293.013435347186
575 0.005 2.875 1 991.0829041235805 887.7032422892532 887.9057633786459 1094.861824353056 1095.723303519199 1096.892745342644 1073.563843956298 353.9750377956017 1078.963222166629 293.0134356235643
576 0.005 2.88 1 991.1449828232952 887.829850295029 888.03267631602 1094.867218603556 1095.728803257174 1096.897963964378 1073.568220041146 354.0903145433265 1078.967542452644 293.0134359889984
577 0.005 2.885 1 991.2048624653951 887.9557047381096 888.158836337387 1094.861904217498 1095.723357142129 1096.892749730037 1073.570136980787 354.2053699317087 1078.964570601696 293.0134362615319
578 0.005 2.89 1 991.2662072678442 888.0808284235612 888.2842610832162 1094.867296225209 1095.728852213062 1096.897964914682 1073.574481095107 354.3202081369611 1078.968881908903 293.0134366241772
579 0.005 2.895 1 991.3253845634125 888.2052075785646 888.4089419961949 1094.862004403598 1095.72341849007 1096.892759809792 1073.576387668979 354.4348327204278 1078.965925046877 293.0134368945058
580 0.005 2.9 1 991.385974129157 888.3288644122915 888.5328961742547 1094.867353541923 1095.728890468787 1096.897961245892 1073.580656516761 354.5492455207036 1078.970188972022 293.0134372524975
581 0.005 2.905 1 991.4444520437946 888.4517859605876 888.656115684928 1094.862082841072 1095.72347002857 1096.892762884825 1073.582536686462 354.6634456112588 1078.967241595264 293.0134375193321
582 0.005 2.91 1 991.5042485771532 888.5739939361612 888.7786172796041 1094.86742828598 1095.728937412885 1096.897962269974 1073.586772833979 354.7774362552012 1078.971498419504 293.0134378740572
583 0.005 2.915 1 991.5619919898593 888.6954753223555 888.9003929519404 1094.862155973062 1095.723518221237 1096.892766155772 1073.588630893898 354.8912197576394 1078.968537628075 293.0134381373171
584 0.005 2.92 1 991.621178055377 888.8162521017458 889.0214596013885 1094.867501805159 1095.728984266397 1096.897963090423 1073.592836763429 355.0047902924303 1078.972789800476 293.0134384883508
585 0.005 2.925 1 991.6782419636645 888.9363111938238 889.14180923758 1094.862226897571 1095.72356456565 1096.8927681855 1073.594665179985 355.1181451208629 1078.969836011242 293.0134387482192
586 0.005 2.93 1 991.7367544946339 889.0556738036159 889.2614581536924 1094.867574178003 1095.729032437967 1096.897966363518 1073.598843333901 355.2312817307989 1078.974067269237 293.0134390958391
587 0.005 2.935 1 991.7931567733217 889.1743269288895 889.380398316941 1094.862294872921 1095.72361345483 1096.892771017272 1073.600617861184 355.3442053807443 1078.971086923986 293.0134393522364
588 0.005 2.94 1 991.8509951448696 889.2922922562129 889.4986463449427 1094.867644872121 1095.72907858824 1096.897968941222 1073.604760476579 355.4569194050361 1078.975323502622 293.0134396965547
589 0.005 2.945 1 991.9067149883468 889.409556738901 889.6161942095173 1094.862376095184 1095.723660089609 1096.892773727878 1073.606514052428 355.5694173025914 1078.972344327305 293.0134399496445
590 0.005 2.95 1 991.9638763593093 889.526141971474 889.7330585047898 1094.867720248373 1095.729127479829 1096.897971800964 1073.610623706691 355.6817032252068 1078.976575622258 293.0134402903162
591 0.005 2.955 1 992.0189407297553 889.6420346778582 889.8492310165735 1094.862448422859 1095.723707447026 1096.892775885075 1073.612339197682 355.79376807665 1078.973590240846 293.0134405400309
592 0.005 2.96 1 992.0754435667334 889.7572563888859 889.9647282678735 1094.867790513959 1095.729172170106 1096.89797435557 1073.616421453306 355.9056232624829 1078.977806524138 293.0134408777629
593 0.005 2.965 1 992.1298494509855 889.8717937093874 890.0795419268381 1094.862517264492 1095.723751474974 1096.892777490583 1073.618105651362 356.0172645796711 1078.974809836802 293.0134411242062
594 0.005 2.97 1 992.1856989395163 889.9856683221983 890.1936886042346 1094.86786062451 1095.729218119339 1096.897976726991 1073.622153344751 356.1286959172232 1078.979023210263 293.0134414583629
595 0.005 2.975 1 992.2394568426181 890.098866815694 890.3071599524237 1094.862588425854 1095.723797621646 1096.89278094282 1073.62381184075 356.2399141036268 1078.976019293965 293.0134417015219
596 0.005 2.98 1 992.2946583407961 890.2114105956462 890.4199723708645 1094.867928425035 1095.729260907549 1096.897978283255 1073.627827627897 356.3509201640418 1078.980221920648 293.0134420323856
597 0.005 2.985 1 992.3477730252937 890.3232862720211 890.5321175082198 1094.862656775599 1095.723842658392 1096.892783371288 1073.629447928614 356.4617141003606 1078.977213299046 293.0134422720846
598 0.005 2.99 1 992.4023386533678 890.4345152090692 890.6436117152343 1094.867998052402 1095.729306162205 1096.89798038329 1073.633434003738 356.5722972865929 1078.981413473793 293.0134425995838
599 0.005 2.995 1 992.4548173486606 890.5450841372474 890.7544468254085 1094.862738634478 1095.723884888573 1096.892785094503 1073.635029991621 356.6826721776249 1078.978378657947 293.0134428361229
600 0.005 3 1 992.508748025625 890.6550142294516 890.864638943981 1094.868068565279 1095.729350308836 1096.897983249548 1073.63898472277 356.7928338161684 1078.98257472413 293.0134431605526
601 0.005 3.005 1 992.5606071348686 890.7642921801693 890.9741797256343 1094.862792571691 1095.723927005286 1096.892785397783 1073.640549456518 356.9027809818745 1078.979555595421 293.0134433939366
602 0.005 3.01 1 992.6139187435294 890.8729390593127 891.0830852809045 1094.868130199332 1095.729390411399 1096.897984031944 1073.64447197364 357.0125296832778 1078.983739709913 293.0134437153646
603 0.005 3.015 1 992.665160744772 890.9809414107798 891.1913471695186 1094.862858367597 1095.72396911403 1096.892788213425 1073.64600559424 357.1220567988848 1078.980703880261 293.0134439458006
604 0.005 3.02 1 992.7178619363766 891.0883204411425 891.2989815951822 1094.868198412281 1095.729434686214 1096.897987134842 1073.649895551655 357.2313705804647 1078.984881654423 293.0134442642249
605 0.005 3.025 1 992.7684927215859 891.1950624593507 891.4059799012578 1094.862924755979 1095.724011300707 1096.892789380135 1073.651393545578 357.3404652292016 1078.981841920606 293.013444491648
606 0.005 3.03 1 992.820583821423 891.3011892724752 891.5123588245942 1094.868264897789 1095.729476358363 1096.897989092978 1073.655218822701 357.4493632144905 1078.986016620792 293.0134448073443
607 0.005 3.035 1 992.8706182894427 891.4066869092117 891.618109469318 1094.862991445518 1095.724054260555 1096.892792905677 1073.656727740483 357.5580308793911 1078.982975715094 293.0134450322323
608 0.005 3.04 1 992.9221017870007 891.5115763075961 891.7232477923352 1094.868325760897 1095.729519526173 1096.897993316755 1073.660576149709 357.6664933113935 1078.987130089389 293.0134453447465
609 0.005 3.045 1 992.9715440189152 891.6158438862 891.8277652397029 1094.86304272487 1095.724085433484 1096.892786238617 1073.662008530547 357.7747544088239 1078.984074275103 293.0134455669807
610 0.005 3.05 1 993.0224492597437 891.7195107390767 891.9316778545133 1094.868388836828 1095.729559129587 1096.897995159495 1073.665834231322 357.8827989738739 1078.988236122693 293.0134458758945
611 0.005 3.055 1 993.0713032131695 891.8225629520789 892.0349768930271 1094.863113981721 1095.724133511128 1096.892793684784 1073.667240907347 357.9906030542036 1078.985182347723 293.0134460955608
612 0.005 3.06 1 993.121633810983 891.925022036938 892.1376786651767 1094.868449717262 1095.729598914631 1096.897997542639 1073.671026823291 358.0982046486477 1078.989331386292 293.0134464015034
613 0.005 3.065 1 993.1699085871359 892.026873834764 892.2397742017591 1094.863175014018 1095.724173797072 1096.892796555867 1073.672407428826 358.205604866321 1078.986266561065 293.0134466180915
614 0.005 3.07 1 993.2196644333632 892.1281394793748 892.3412794963554 1094.868518535587 1095.729642063245 1096.898000662281 1073.676179250902 358.3127976955716 1078.990417027387 293.0134469213815
615 0.005 3.075 1 993.2673442603663 892.2288052199532 892.4421859025423 1094.863230679929 1095.724209130116 1096.892794849334 1073.677514044907 358.4197706404021 1078.987331512227 293.0134471350084
616 0.005 3.08 1 993.3165300830352 892.3288921357088 892.5425093953066 1094.868582324426 1095.729682826875 1096.898003800643 1073.681268298477 358.5265334487361 1078.991484563992 293.0134474356283
617 0.005 3.085 1 993.3636353816307 892.42838574935 892.6422407601084 1094.863289545104 1095.72424643293 1096.892795348801 1073.682573780929 358.6331069479629 1078.988387906369 293.0134476462969
618 0.005 3.09 1 993.4122496342285 892.5273076037407 892.7413962683295 1094.868643945671 1095.729722029364 1096.898005671634 1073.6862998533 358.7394526590905 1078.992538916546 293.0134479441285
619 0.005 3.095 1 993.4587974727139 892.625643279531 892.8399667510176 1094.863351460854 1095.724286076462 1096.892798274811 1073.687580865172 358.8456052273663 1078.98943852187 293.0134481519498
620 0.005 3.1 1 993.5068542151677 892.7234141142555 892.9379683280316 1094.868704747974 1095.729761728327 1096.898008391992 1073.691267524413 358.9515508417315 1078.993581923761 293.0134484468865
621 0.005 3.105 1 993.552848521842 892.8206057356889 893.0353918451431 1094.863408980189 1095.724324066785 1096.892799907673 1073.692514220439 359.0572504182973 1078.990468948512 293.0134486519055
622 0.005 3.11 1 993.6003522601409 892.9172394544222 893.1322533950182 1094.868758761326 1095.729797446116 1096.898009049207 1073.696184396357 359.162747226886 1078.994603946561 293.0134489440062
623 0.005 3.115 1 993.6458022283945 893.0133006506584 893.2285436441128 1094.86347077211 1095.724364075364 1096.892803474404 1073.697409538844 359.2680370731626 1078.991495471942 293.0134491464555
624 0.005 3.12 1 993.6927598176578 893.1088105499542 893.3242785704238 1094.868816105197 1095.729833451314 1096.898009065727 1073.70105029246 359.3731174385808 1078.995623663471 293.0134494357285
625 0.005 3.125 1 993.7376766607628 893.2037548002845 893.419449036006 1094.863525656742 1095.724399636827 1096.892804628439 1073.702248013049 359.4779885530385 1078.992505348662 293.0134496354484
626 0.005 3.13 1 993.7840879836605 893.2981549142067 893.5140713570723 1094.868871920165 1095.729871617984 1096.898012271771 1073.705848885288 359.5826513894992 1078.996624458541 293.0134499221046
627 0.005 3.135 1 993.8284727225187 893.391995932701 893.6081358722228 1094.863585826256 1095.724438123413 1096.892806833852 1073.707024397408 359.6871037222228 1078.993505728472 293.0134501190775
628 0.005 3.14 1 993.8743550784159 893.4852990307405 893.701658456826 1094.868926473945 1095.729905664887 1096.898012151741 1073.710607355005 359.7913498257538 1078.997617488821 293.0134504030506
629 0.005 3.145 1 993.9182156637928 893.5780498505831 893.7946299653397 1094.863639834878 1095.724472633842 1096.892807731414 1073.711760761541 359.895391490223 1078.994494532039 293.0134505975491
630 0.005 3.15 1 993.9635719509447 893.670269532751 893.887066292181 1094.868984096757 1095.729944210224 1096.898015628067 1073.715324193857 359.9992200091831 1078.998603268896 293.0134508789715
631 0.005 3.155 1 994.0069162437247 893.7619432371259 893.9789579363736 1094.863699032474 1095.724510842547 1096.892810741905 1073.716447062745 360.1028399291024 1078.99547180666 293.0134510709214
632 0.005 3.16 1 994.0517484377049 893.8530927422698 894.070321241142 1094.869042175013 1095.729980997803 1096.898018276056 1073.719984150892 360.2062518856778 1078.999572422998 293.0134513497719
633 0.005 3.165 1 994.0945855729443 893.9437027404729 894.1611463774772 1094.863752670239 1095.724544456908 1096.892810395216 1073.721078496362 360.3094577570405 1078.996435362849 293.0134515392266
634 0.005 3.17 1 994.1388994857654 894.0337945240703 894.2514493066608 1094.869095916366 1095.730015875752 1096.898019970654 1073.724592868916 360.4124477506743 1079.000530953197 293.0134518156136
635 0.005 3.175 1 994.1812353434685 894.1233530769658 894.3412203418507 1094.863809220253 1095.724581478825 1096.892813789106 1073.72569472987 360.5152325476188 1078.997388643859 293.013452002608
636 0.005 3.18 1 994.225037416029 894.2123997830229 894.4304755387402 1094.869151911173 1095.730051839598 1096.898022030822 1073.729176162122 360.6178094257133 1079.001479463323 293.0134522765141
637 0.005 3.185 1 994.2668754570133 894.3009196445684 894.5192052518205 1094.863862715114 1095.724615747667 1096.892814779069 1073.730226121834 360.7201707433932 1078.998333971136 293.0134524608774
638 0.005 3.19 1 994.3101783981035 894.3889339017318 894.6074253801537 1094.86920428077 1095.730086022266 1096.898023547216 1073.733671118267 360.822339544646 1079.002419968901 293.0134527322813
639 0.005 3.195 1 994.3515337076785 894.4764282027635 894.6951267426206 1094.863918376245 1095.724650071953 1096.89281666285 1073.734713063828 360.9242965913122 1078.999264954661 293.0134529141382
640 0.005 3.2 1 994.3943160434604 894.5634225904754 894.7823244227584 1094.869252191922 1095.730118312924 1096.898023824576 1073.738109466373 361.0260462246672 1079.003340188333 293.0134531834877
641 0.005 3.205 1 994.435192185661 894.649903032914 894.8690093859594 1094.86397168555 1095.72468419951 1096.892818086391 1073.739141985892 361.1275723956809 1079.000185542461 293.0134533627624
642 0.005 3.21 1 994.4774860042328 894.7358896561301 894.9551967655865 1094.869308069269 1095.730154043125 1096.898027853905 1073.742523163651 361.2288998177091 1079.00425684487 293.0134536295729
643 0.005 3.215 1 994.5178858418734 894.8213683345754 895.0408774586564 1094.864024778679 1095.72471826513 1096.892820116296 1073.743526763943 361.330000812439 1079.001095963293 293.0134538063343
644 0.005 3.22 1 994.5596961635896 894.9063592098935 895.1260665887736 1094.8693592162 1095.730186456335 1096.898027989817 1073.746879446993 361.4309042318496 1079.005159101631 293.0134540707449
645 0.005 3.225 1 994.5996216521052 894.9908481937741 895.2107550799871 1094.864078390634 1095.724752049845 1096.892821800071 1073.747866248687 361.5316045459599 1079.001994789855 293.0134542452162
646 0.005 3.23 1 994.64094976377 895.0748553015529 895.2949579528764 1094.869409656576 1095.730220099121 1096.898030882513 1073.751200825449 361.6321040244367 1079.006051424253 293.0134545071352
647 0.005 3.235 1 994.680401436797 895.1583663418866 895.3786660450842 1094.864127998537 1095.724784740509 1096.892823568046 1073.752157449185 361.7324006198913 1079.002884091039 293.0134546793049
648 0.005 3.24 1 994.7212567131598 895.2414013358531 895.4618943729788 1094.869460920755 1095.730252944615 1096.898032190139 1073.755466355222 361.8324924373011 1079.006937282225 293.0134549389305
649 0.005 3.245 1 994.7602465180802 895.3239461452379 895.5446337957137 1094.864181940278 1095.724819364979 1096.892826383693 1073.756401799218 361.9323802473286 1079.003766425313 293.0134551087501
650 0.005 3.25 1 994.8006295454767 895.4060206859856 895.6268992611041 1094.869511583935 1095.730284639463 1096.898033084593 1073.759727840369 362.0320634587013 1079.00781268532 293.0134553661284
651 0.005 3.255 1 994.8391532877914 895.4876105951369 895.7086814322545 1094.864229096285 1095.724849449884 1096.892827311852 1073.760657800799 362.1315405177389 1079.004632382675 293.013455533542
652 0.005 3.26 1 994.8790897275467 895.5687360750504 895.7899954630147 1094.869563567393 1095.730317836226 1096.898036265344 1073.763913831974 362.2308144334735 1079.008678315236 293.0134557874704
653 0.005 3.265 1 994.9171552454474 895.6493826673753 895.8708319333721 1094.86427798248 1095.724880717927 1096.892828053281 1073.764798650633 362.3298890248369 1079.005488362087 293.0134559530241
654 0.005 3.27 1 994.9566357149522 895.7295705552599 895.9512059824046 1094.869612978134 1095.730349369079 1096.898037273445 1073.768033735324 362.4287579942916 1079.009530911197 293.0134562051529
655 0.005 3.275 1 994.9942511839131 895.8092851741484 896.0311081155347 1094.8643250339 1095.724911023263 1096.892829340823 1073.768898966033 362.5274214593842 1079.006335939351 293.0134563687009
656 0.005 3.28 1 995.0332823515118 895.8885466208051 896.1105533924982 1094.869659100946 1095.730379580817 1096.898038089455 1073.772109851383 362.6258801166176 1079.010370993502 293.0134566187845
657 0.005 3.285 1 995.0704574253547 895.9673403823022 896.1895323451155 1094.864376565008 1095.724944582849 1096.892832393709 1073.772956304171 362.724131957336 1079.00717755085 293.0134567800406
658 0.005 3.29 1 995.1090432984198 896.0456865101534 896.268059991997 1094.869707407006 1095.730410192481 1096.898039623633 1073.776146627249 362.8221717873763 1079.011208877279 293.0134570279658
659 0.005 3.295 1 995.1457823889262 896.1235704758237 896.3461268406874 1094.864422390938 1095.724974669613 1096.892833924662 1073.776969831935 362.9200123260633 1079.008009416997 293.0134571870815
660 0.005 3.3 1 995.1839251054065 896.2010122419496 896.4237478423323 1094.869753552991 1095.730440355586 1096.898040817977 1073.780135120016 363.017652212255 1079.012034148886 293.013457432693
661 0.005 3.305 1 995.2202316234138 896.2779972570395 896.5009134752743 1094.864468535305 1095.72500404655 1096.892834985121 1073.78093883855 363.1150871824215 1079.008825697033 293.0134575898938
662 0.005 3.31 1 995.2579444351529 896.3545455126587 896.5776386624752 1094.869802291371 1095.730472148175 1096.898043401466 1073.784110480507 363.2123229963328 1079.012849168374 293.0134578333866
663 0.005 3.315 1 995.2938226151537 896.4306422303057 896.6539137275412 1094.864514995054 1095.725033521923 1096.892835580871 1073.784890117559 363.3093334671833 1079.009639386091 293.0134579882935
664 0.005 3.32 1 995.3311103887229 896.5063074917897 896.7297537275996 1094.869846247786 1095.730499564962 1096.89804348094 1073.788014788061 363.4061541134151 1079.013652128978 293.0134582297464
665 0.005 3.325 1 995.3665673446197 896.5815265747576 896.8051489779466 1094.864562357088 1095.725065469211 1096.892839656969 1073.788761258581 363.5027741270503 1079.010436167139 293.0134583826042
666 0.005 3.33 1 995.4034368263376 896.6563194700569 896.880114433054 1094.869892531583 1095.730528929243 1096.898044525984 1073.791868376844 363.5991932813067 1079.014449715693 293.0134586219266
667 0.005 3.335 1 995.438466122836 896.7306713470115 896.954640325226 1094.8646045899 1095.72509172524 1096.892838659532 1073.792599562483 363.6954115971218 1079.011228009884 293.0134587727191
668 0.005 3.34 1 995.4749174408714 896.8046023342897 897.028741698713 1094.869935203938 1095.730557153419 1096.898045858965 1073.795687409402 363.7914400302697 1079.015234844443 293.0134590102101
669 0.005 3.345 1 995.5095327349657 896.8780973822626 897.1024086275609 1094.864653318342 1095.725124383723 1096.892843056029 1073.796400926013 363.8872750786901 1079.012011574394 293.0134591590488
670 0.005 3.35 1 995.5455749636637 896.9511766283189 897.1756561474152 1094.869979000966 1095.73058482332 1096.898045956998 1073.799464391087 363.9829075406516 1079.016012782894 293.0134593943283
671 0.005 3.355 1 995.5797754279381 897.0238255192295 897.2484747088719 1094.864696931897 1095.725151867037 1096.89284363485 1073.800161473523 364.0783341889939 1079.012785418545 293.0134595412414
672 0.005 3.36 1 995.6154126900469 897.096063703032 897.3208789902421 1094.870024200036 1095.730614202978 1096.898048128999 1073.803207146833 364.1735576445261 1079.016782415715 293.0134597747038
673 0.005 3.365 1 995.6492076304726 897.1678762503674 897.3928591257271 1094.864737800625 1095.725177072854 1096.892843156455 1073.803877191991 364.2685802948133 1079.01354849509 293.0134599196383
674 0.005 3.37 1 995.6844476304883 897.2392830842028 897.4644299789062 1094.870066238602 1095.730641771613 1096.898050134692 1073.806901404068 364.3634014223304 1079.017537630932 293.0134601511728
675 0.005 3.375 1 995.7178417518888 897.3102692954996 897.5355816993005 1094.864782583757 1095.725207242723 1096.892846186038 1073.807551324297 364.4580236235515 1079.014302056527 293.0134602939804
676 0.005 3.38 1 995.7526914645698 897.3808547447552 897.6063291032908 1094.870110899283 1095.730670367639 1096.89805066904 1073.81055629924 364.5524453122906 1079.018297680903 293.0134605236153
677 0.005 3.385 1 995.7856879491222 897.4510244131079 897.6766622476205 1094.864824237431 1095.725233994634 1096.892846895194 1073.811184544083 364.6466655902053 1079.015054803732 293.0134606646906
678 0.005 3.39 1 995.8201482065685 897.5207981314361 897.7465959150921 1094.8701529664 1095.730697203429 1096.898052848172 1073.814169182313 364.7406877782104 1079.019040495624 293.0134608923551
679 0.005 3.395 1 995.8527521097178 897.5901608723759 897.8161201463911 1094.86486671655 1095.725260877273 1096.892847646305 1073.814778015997 364.8345093255637 1079.0157869232 293.0134610314502
680 0.005 3.4 1 995.8868291281676 897.6591326159968 897.8852498205265 1094.870195038875 1095.730724454977 1096.898054058057 1073.817744725457 364.9281313714396 1079.019743863422 293.0134612572443
681 0.005 3.405 1 995.9190458782317 897.7276982194859 897.9539749020082 1094.864907770392 1095.725287618086 1096.892849326623 1073.818334569628 365.0215423608984 1079.016468518579 293.0134613944021
682 0.005 3.41 1 995.9527390518945 897.7958778554788 898.022310412324 1094.870237713997 1095.730752371478 1096.898056915118 1073.821290893251 365.1147592973664 1079.020415542583 293.0134616182218
683 0.005 3.415 1 995.9845737383315 897.8636562440774 898.0902462232232 1094.864949814016 1095.72531422212 1096.892850434934 1073.821865838588 365.2077840697785 1079.017136159203 293.0134617534837
684 0.005 3.42 1 996.0178890236872 897.9310530713309 898.1577969754592 1094.870278699766 1095.730779142006 1096.898058348912 1073.82479006776 365.3006186205419 1079.021079483361 293.0134619753163
685 0.005 3.425 1 996.0493443299445 897.9980529932483 898.2249524618558 1094.86499115015 1095.725341094172 1096.89285130962 1073.825340512027 365.3932517450069 1079.017794949877 293.0134621088118
686 0.005 3.43 1 996.082294341629 898.0646759729912 898.2917275007943 1094.870318965896 1095.730804993467 1096.898058831563 1073.82824605141 365.4856791858492 1079.021735059579 293.013462328833
687 0.005 3.435 1 996.1133755706759 898.1309068374189 898.3581120145784 1094.865030672984 1095.725366809394 1096.89285289993 1073.828780190976 365.5778881855763 1079.018449490724 293.0134624604451
688 0.005 3.44 1 996.1459574717456 898.1967652004241 898.4241205716687 1094.870356730892 1095.730829063871 1096.898059420544 1073.831664822297 365.669904434364 1079.022380817722 293.0134626787418
689 0.005 3.445 1 996.1766695223866 898.2622360896725 898.4897432235493 1094.865070955095 1095.725393121567 1096.892855102464 1073.832181495571 365.7617267913093 1079.019088925505 293.0134628085685
690 0.005 3.45 1 996.2088928745569 898.3273391677517 898.5549945807358 1094.870399596945 1095.730856995572 1096.898061865309 1073.835050460801 365.8533487450604 1079.023020039651 293.0134630248787
691 0.005 3.455 1 996.2392466184411 898.3920592371966 898.6198645327134 1094.865110284612 1095.725417621968 1096.892854520216 1073.835548873383 365.9447820823592 1079.01972389935 293.0134631527879
692 0.005 3.46 1 996.2711140826008 898.4564160239368 898.6843677161067 1094.870436169728 1095.730880083543 1096.898062085973 1073.838396754551 366.0360313476947 1079.023651992051 293.0134633674805
693 0.005 3.465 1 996.301093886596 898.5203944799949 898.7484941193192 1094.865149908067 1095.725442639031 1096.892856992929 1073.83892779241 366.1270919260825 1079.020350280424 293.0134634938112
694 0.005 3.47 1 996.3326109371641 898.5840139541061 898.812258135189 1094.870482918203 1095.730907028416 1096.898064448137 1073.841772725438 366.2179540654694 1079.024277220333 293.0134637067118
695 0.005 3.475 1 996.3622325988578 898.6472593083583 898.8756496560109 1094.865185257329 1095.725465696789 1096.892856566284 1073.84223881922 366.3086220721427 1079.020967155984 293.0134638311982
696 0.005 3.48 1 996.3934046008736 898.7101500931814 898.9386831869255 1094.870521508587 1095.730932487597 1096.898065628649 1073.8450477644 366.3990801991941 1079.024896577831 293.0134640423275
697 0.005 3.485 1 996.422676161515 898.7726711760474 899.0013486294293 1094.865224479022 1095.725491236879 1096.892858612412 1073.845492882973 366.4893590703777 1079.021586522708 293.0134641650787
698 0.005 3.49 1 996.4535015567234 898.834841982714 899.0636603924562 1094.870556434034 1095.730954715906 1096.898066087027 1073.84828016415 366.5794470425879 1079.025508271486 293.013464374506
699 0.005 3.495 1 996.4811187233672 898.8970265234133 899.1259653052219 1094.861321359298 1095.72224319845 1096.887464050306 1073.832951445482 366.6712576994913 1079.018977342485 293.013464556631
700 0.005 3.5 1 996.5158714568831 898.9588996328364 899.1879494884899 1094.873271004478 1095.73459325712 1096.903724153216 1073.842306760609 366.7618352677836 1079.027454582667 293.0134646753793
701 0.005 3.505 1 996.542720120179 899.0203895866601 899.2495639210541 1094.864501155447 1095.724174222173 1096.890371150858 1073.840658337274 366.8518598208631 1079.022036018894 293.0134648846704
702 0.005 3.51 1 996.5750037794757 899.0815499309368 899.3108466857291 1094.871642925572 1095.732969499665 1096.900833637457 1073.845522920745 366.9415680664435 1079.026806379179 293.0134649999644
703 0.005 3.515 1 996.6015703024074 899.1423334495755 899.3717626883308 1094.864124272345 1095.723792818463 1096.889566002123 1073.843714402846 367.0310511111231 1079.022918774942 293.0134652059377
704 0.005 3.52 1 996.6336425371372 899.2027931499057 899.4323503423802 1094.872098687362 1095.733612220647 1096.90210441426 1073.848730661706 367.120345725048 1079.027739965624 293.0134653160246
705 0.005 3.525 1 996.6600617110638 899.2628802809145 899.4925733784493 1094.864988188255 1095.724470737684 1096.8904082385 1073.847695436102 367.2094600415377 1079.023851343902 293.0134655236805
706 0.005 3.53 1 996.6915123518485 899.3226449360698 899.5524686765436 1094.872000335025 1095.733331480107 1096.901452001477 1073.852100614659 367.2983966926427 1079.028104464898 293.0134656334567
707 0.005 3.535 1 996.7173369285324 899.3820394658836 899.6120006295074 1094.864501818107 1095.724084519963 1096.88984397633 1073.850589017074 367.3871545085038 1079.024096541947 293.0134658375806
708 0.005 3.54 1 996.7484597724991 899.4411156440117 899.6712077400947 1094.871570628215 1095.732917119553 1096.901040318398 1073.855050105696 367.4757345381814 1079.028460868816 293.0134659420424
709 0.005 3.545 1 996.7737964429155 899.499825033388 899.730054443986 1094.864115442079 1095.723954269673 1096.889821031365 1073.853242796075 367.5641304120049 1079.024513063521 293.0134661465756
710 0.005 3.55 1 996.8049400855261 899.558223046231 899.7885822156019 1094.872250313964 1095.7336355684 1096.901995969766 1073.858296548273 367.6523413116884 1079.029479102645 293.0134662470766
711 0.005 3.555 1 996.8299654013995 899.6162570872772 899.8467526416368 1094.864564017686 1095.724283200321 1096.890143782673 1073.856560465957 367.7403657899408 1079.025304349075 293.0134664498417
712 0.005 3.56 1 996.8606903448465 899.6739832627766 899.9046076510172 1094.872453011095 1095.733733671423 1096.901918793883 1073.861464030597 367.8282120999008 1079.030102471966 293.0134665496751
713 0.005 3.565 1 996.8853236923281 899.7313484967931 899.9621081822414 1094.864463667237 1095.724134971531 1096.88988555896 1073.859560805531 367.9158654770211 1079.025794990417 293.0134667494617
714 0.005 3.57 1 996.9157044597805 899.788409701534 900.019296926924 1094.872307633923 1095.733585749674 1096.901746781274 1073.864434925501 368.0033295848773 1079.030560911128 293.0134668477089
715 0.005 3.575 1 996.939997326254 899.8451136659738 900.0761348193161 1094.864317214621 1095.72406382889 1096.889835240171 1073.862403639438 368.0906059132444 1079.026272159515 293.0134670472536
716 0.005 3.58 1 996.9702107572484 899.9015186826681 900.1326656953928 1094.872559747831 1095.733843727657 1096.902082917901 1073.867508484531 368.1776947154843 1079.031238711532 293.0134671445731
717 0.005 3.585 1 996.9942044498716 899.9575698915837 900.1888493198093 1094.86447476004 1095.724183012568 1096.889945106558 1073.865460711342 368.264601358291 1079.02686280922 293.013467344058
718 0.005 3.59 1 997.0241184815377 900.0133261300666 900.2447298784425 1094.872713959567 1095.73394127755 1096.9021182388 1073.870574284699 368.3513176719836 1079.031820860399 293.0134674416665
719 0.005 3.595 1 997.047769439499 900.0687319048016 900.300266598492 1094.864471062737 1095.724148472576 1096.889859345296 1073.868430950473 368.4378468223516 1079.027373845337 293.013467640811
720 0.005 3.6 1 997.0773756888253 900.1238466537567 900.3555041137903 1094.872724973193 1095.733929952431 1096.90208518351 1073.873556601684 368.5241889985251 1079.032333820774 293.0134677381763
721 0.005 3.605 1 997.100693455696 900.1786144911812 900.4104013719673 1094.864432837082 1095.724125336785 1096.889829358385 1073.871326107593 368.6103448857127 1079.027870618942 293.0134679374744
722 0.005 3.61 1 997.1300452026506 900.2330956060158 900.4650036080274 1094.872850220089 1095.734044338066 1096.902215230092 1073.876535206176 368.6963131966647 1079.032918917716 293.0134680343794
723 0.005 3.615 1 997.1530458948611 900.2872333096917 900.5192691917264 1094.864493597436 1095.72416707528 1096.889856221106 1073.874262522864 368.7820935538737 1079.028414699349 293.0134682334007
724 0.005 3.62 1 997.1820984967558 900.3410882112166 900.5732436458979 1094.872938311612 1095.734103859455 1096.902243727897 1073.879481744497 368.867686085362 1079.033471101628 293.0134683298069
725 0.005 3.625 1 997.2047748613309 900.3946031499056 900.6268849506497 1094.864505407387 1095.724161978637 1096.889821608096 1073.877143914616 368.9530937690793 1079.028933211154 293.0134685279464
726 0.005 3.63 1 997.2335244185273 900.4478391053539 900.6802389077258 1094.87297317291 1095.734122234236 1096.902243707122 1073.882359080936 369.0383123130315 1079.033999783296 293.0134686233793
727 0.005 3.635 1 997.2558832473001 900.5007386489749 900.7332633069083 1094.864505156801 1095.724161036163 1096.889805007159 1073.879966466995 369.1233302659343 1079.029441913957 293.0134688205634
728 0.005 3.64 1 997.2843561003926 900.5533631153028 900.7860042069219 1094.873043529745 1095.734180887111 1096.902294934461 1073.885207742112 369.2081675599701 1079.034542813665 293.013468914908
729 0.005 3.645 1 997.3064105629891 900.6056546710852 900.8384191085347 1094.864539458277 1095.724181551926 1096.889806755825 1073.882758337695 369.2928201198648 1079.029963468665 293.0134691112329
730 0.005 3.65 1 997.3345983464955 900.6576748705361 900.8905541908093 1094.873102845412 1095.734222402225 1096.902315567197 1073.888018263123 369.3772877868769 1079.03507226379 293.0134692042998
731 0.005 3.655 1 997.3563525751763 900.7093657009185 900.9423668743011 1094.864559694744 1095.72419035833 1096.889792521134 1073.885533877571 369.4615698294751 1079.030470108856 293.0134693994857
732 0.005 3.66 1 997.3842578050713 900.7607888946515 900.9939034348724 1094.873144476926 1095.734249607983 1096.90232381989 1073.890792649147 369.5456658325787 1079.035583501872 293.0134694912397
733 0.005 3.665 1 997.4057255141404 900.8118862076205 901.0451211009627 1094.864577436222 1095.724199531675 1096.88978310435 1073.888273930105 369.6295690320312 1079.030968927875 293.0134696851691
734 0.005 3.67 1 997.4333558803196 900.8627195772714 901.0960663297875 1094.873193914775 1095.734285702036 1096.902346097126 1073.893540311353 369.7132910091042 1079.036097324252 293.0134697755045
735 0.005 3.675 1 997.454534064002 900.9132305534928 901.1466961904532 1094.864608341042 1095.724217773458 1096.889783059331 1073.890998222814 369.7968296321534 1079.031465874654 293.0134699677969
736 0.005 3.68 1 997.4818911018585 900.963481196144 901.1970572113726 1094.873242546386 1095.734317578432 1096.902358683782 1073.896266820285 369.8801839765238 1079.03659951191 293.0134700563711
737 0.005 3.685 1 997.5027868218973 901.0134128553802 901.2471062958737 1094.864632994554 1095.724230736759 1096.889776128967 1073.893694001717 369.963352858333 1079.031956090625 293.0134702466823
738 0.005 3.69 1 997.5298026753204 901.0630865365378 901.2968890296781 1094.873252453263 1095.734332766218 1096.902361952846 1073.898892547798 370.0463407180618 1079.0370538665 293.0134703329643
739 0.005 3.695 1 997.5505454213443 901.1124470492533 901.3463653131324 1094.864687191954 1095.724253332416 1096.8897756159 1073.89642547217 370.1291401979159 1079.032485424754 293.0134705211067
740 0.005 3.7 1 997.5772423541187 901.1615519419389 901.3955778567275 1094.873293252797 1095.734360558893 1096.902373453095 1073.901563200843 370.2117548553119 1079.037550947211 293.0134706049739
741 0.005 3.705 1 997.5977035829972 901.2103470280351 901.4444872922925 1094.864714822211 1095.72426839036 1096.889773635706 1073.899070375648 370.2941879121329 1079.03297042657 293.0134707906297
742 0.005 3.71 1 997.6241305401322 901.2588899363968 901.4931364222978 1094.873330408999 1095.734384109792 1096.902379684979 1073.904203694407 370.376437419417 1079.038039477987 293.0134708719415
743 0.005 3.715 1 997.6443184946893 901.3071263786793 901.5414858038819 1094.864741511536 1095.724283325823 1096.889771260633 1073.901691747917 370.4585044945056 1079.033452841911 293.0134710550401
744 0.005 3.72 1 997.6704785875743 901.35511406097 901.5895782957593 1094.873365459087 1095.734406774599 1096.902385653314 1073.906816509453 370.5403892207595 1079.038526227299 293.0134711339369
745 0.005 3.725 1 997.6903954798195 901.4027985827315 901.6373743685772 1094.86476486931 1095.724295630516 1096.889766481512 1073.904278535494 370.6220703745268 1079.033930986026 293.0134713147665
746 0.005 3.73 1 997.7162926473786 901.4502376968005 901.6849169017518 1094.873397558109 1095.73442687739 1096.902390657284 1073.909395705857 370.7035824247998 1079.039005415233 293.013471391568
747 0.005 3.735 1 997.735944011589 901.4973769144719 901.7321662956894 1094.864791353927 1095.724311657854 1096.88976656044 1073.906838907223 370.7849144090328 1079.034407351352 293.0134715704958
748 0.005 3.74 1 997.7615821618049 901.5442740131473 901.7791654297255 1094.873430032593 1095.734447666175 1096.902394157767 1073.911944056188 370.8660666969423 1079.039481804401 293.0134716455522
749 0.005 3.745 1 997.7809716935036 901.5908745466454 901.8258747875798 1094.864817511723 1095.724326592946 1096.889764554309 1073.909368434975 370.9470426550543 1079.034873200285 293.013471823025
750 0.005 3.75 1 997.8063520428593 901.6372362270881 901.8723371593496 1094.873458068842 1095.734466016935 1096.90239698037 1073.914460902455 371.0278350783164 1079.03994820087 293.0134718967212
751 0.005 3.755 1 997.8254876621791 901.6833045220172 901.918512934245 1094.864844710063 1095.724342052319 1096.889763282656 1073.911872545701 371.1084437060243 1079.035337553137 293.0134720729804
752 0.005 3.76 1 997.850614238149 901.7291371493478 901.9644449185415 1094.873488680291 1095.734486287338 1096.902400608578 1073.916951387116 371.1888741193251 1079.04041123496 293.0134721455742
753 0.005 3.765 1 997.8694930148706 901.774679565579 902.0100934916813 1094.864870931726 1095.724358017368 1096.889762617548 1073.914343486485 371.2691241181932 1079.03579511773 293.0134723208633
754 0.005 3.77 1 997.8943693270027 901.8199895099802 902.0555014736386 1094.873518807345 1095.73450420425 1096.902402557192 1073.919412472957 371.3491977721187 1079.040866020592 293.013472392556
755 0.005 3.775 1 997.9129988313947 901.8650123887226 902.1006291972246 1094.864899195421 1095.724375164054 1096.889763295197 1073.916793684695 371.4290920974225 1079.036248460421 293.0134725668877
756 0.005 3.78 1 997.9376275809682 901.9098059174502 902.1455194577372 1094.87354852822 1095.734523052305 1096.902404461805 1073.921849977122 371.5088041955649 1079.04131670984 293.0134726376235
757 0.005 3.785 1 997.9560090990942 901.954315479947 902.1901325756038 1094.864925721992 1095.724391178215 1096.889762432823 1073.919215803518 371.5883372646435 1079.036691757086 293.0134728110252
758 0.005 3.79 1 997.9803941883519 901.9985987991406 902.2345113389941 1094.873578653161 1095.734541770958 1096.902407047141 1073.924261195786 371.6676889319181 1079.041762901917 293.0134728806848
759 0.005 3.795 1 997.998530317578 902.0426012204271 902.2786160398775 1094.864953153025 1095.724407223983 1096.889762162668 1073.921614228498 371.7468637058192 1079.037135950509 293.0134730529443
760 0.005 3.8 1 998.0226723424495 902.0863804539916 902.3224894571777 1094.873607319372 1095.734559123262 1096.902408272992 1073.926646201709 371.8258599344996 1079.042200446134 293.0134731213931
761 0.005 3.805 1 998.0405668673205 902.1298818039372 902.3660918254861 1094.864980157414 1095.724423089965 1096.889762155522 1073.923984193415 371.9046793516788 1079.037570943982 293.0134732924326
762 0.005 3.81 1 998.0644707936412 902.1731629949518 902.409465945023 1094.873635830402 1095.734575916393 1096.902409306728 1073.929003884356 371.9833135412583 1079.042639877193 293.0134733596386
763 0.005 3.815 1 998.082126741632 902.2161693030732 902.4525720324392 1094.865007728035 1095.724439794634 1096.889762744523 1073.926330755705 372.0617739831149 1079.03800580034 293.0134735293194
764 0.005 3.82 1 998.105793266145 902.2589584239543 902.4954528479111 1094.87366273329 1095.734592019473 1096.902409837207 1073.931339808077 372.1400586499937 1079.043070802548 293.0134735951737
765 0.005 3.825 1 998.1232125005737 902.3014756058316 902.5380685860545 1094.865033444986 1095.72445515983 1096.889762417342 1073.92864686726 372.2181675018475 1079.0384349772 293.0134737636116
766 0.005 3.83 1 998.1466450596928 902.3437785529512 902.5804620142525 1094.873689574219 1095.734608170616 1096.902411478787 1073.933641749187 372.2960982976389 1079.043496006957 293.0134738282223
767 0.005 3.835 1 998.1638323468879 902.3858124818898 902.6225932908643 1094.865060394233 1095.724470789836 1096.889763016004 1073.930940211676 372.3738548046999 1079.038859339525 293.0134739954288
768 0.005 3.84 1 998.1870343897725 902.4276350718853 902.6645051544209 1094.873715224613 1095.734623667221 1096.902410782285 1073.935930322304 372.4514384104087 1079.043917309805 293.0134740589025
769 0.005 3.845 1 998.2039917399219 902.4691915161297 902.7061577524167 1094.86508545488 1095.724485908394 1096.889762956436 1073.933210533893 372.5288493728847 1079.039276101973 293.0134742250171
770 0.005 3.85 1 998.2269666400534 902.5105395081001 902.7475938330217 1094.873742251238 1095.734639974444 1096.902412627288 1073.938184557361 372.6060815826496 1079.044336721509 293.0134742874999
771 0.005 3.855 1 998.2436960591617 902.5516242440179 902.7887735369239 1094.865111228868 1095.724501168218 1096.889763359392 1073.935458663357 372.6831386818476 1079.039688362082 293.0134744527563
772 0.005 3.86 1 998.2664444919563 902.5925033273135 902.8297395340132 1094.873767574554 1095.734655022852 1096.902412355457 1073.940421665335 372.7600195933036 1079.044739562953 293.0134745143652
773 0.005 3.865 1 998.2829506267536 902.6331219512351 902.8704519658741 1094.865135251493 1095.724514757109 1096.889762645196 1073.93768080071 372.8367271313556 1079.040093414533 293.0134746788154
774 0.005 3.87 1 998.3054755589839 902.6735377420007 902.9109535200322 1094.873791831574 1095.734669940044 1096.902413702524 1073.942630886926 372.9132598014374 1079.045144915736 293.0134747397103
775 0.005 3.875 1 998.321759058317 902.7136958395989 902.95120427847 1094.865161151717 1095.724530607963 1096.889763385003 1073.939878858084 372.9896223527477 1079.040495450265 293.0134749034
776 0.005 3.88 1 998.3440651772169 902.7536538550114 902.9912469146343 1094.873818017419 1095.734685518302 1096.90241399209 1073.944820155994 373.0658122398761 1079.045545606591 293.0134749635066
777 0.005 3.885 1 998.3601295887578 902.7933569271324 903.0310415188927 1094.86518556919 1095.72454534594 1096.889763532081 1073.942052794514 373.1418270158854 1079.040895327845 293.0134751264583
778 0.005 3.89 1 998.3822200158705 902.8328626558034 903.070630741985 1094.873844246004 1095.7347011181 1096.902415311829 1073.946983826334 373.2176688393301 1079.045946804433 293.0134751858122
779 0.005 3.895 1 998.398066478142 902.872116139483 903.1099746372217 1094.865210149884 1095.724560261356 1096.889764550995 1073.944203376917 373.2933452443049 1079.0412915989 293.0134753479321
780 0.005 3.9 1 998.4199406553306 902.9111749689894 903.1491158504015 1094.873866945824 1095.734714379966 1096.902413673996 1073.94912150061 373.3688456290232 1079.046334208222 293.0134754063865
781 0.005 3.905 1 998.4355736543861 902.9499842455513 903.1880144373306 1094.865234145801 1095.724574270274 1096.889764115668 1073.946329518137 373.4441725944194 1079.041677281161 293.0134755675458
782 0.005 3.91 1 998.457236387349 902.988601532864 903.226713010149 1094.87389178538 1095.734729962856 1096.902415956489 1073.951234900472 373.5193260171258 1079.04672196068 293.0134756250445
783 0.005 3.915 1 998.4726588218249 903.0269719004789 903.2651715968765 1094.865258631001 1095.724588645869 1096.889763989493 1073.948434088771 373.5943109313454 1079.042063321215 293.01347578512
784 0.005 3.92 1 998.4941117828354 903.0651529036641 903.3034328057508 1094.873915899787 1095.734744361836 1096.902415746143 1073.953325835826 373.6691214530562 1079.047107185664 293.0134758414948
785 0.005 3.925 1 998.5093258981989 903.1030896129811 903.3414566618793 1094.865282326768 1095.724602817038 1096.889764735359 1073.950514205462 373.7437640455016 1079.042446953866 293.0134760003887
786 0.005 3.93 1 998.5305697880366 903.1408395570579 903.3792857465188 1094.873938828855 1095.734757474034 1096.902415591907 1073.955397164372 373.8182349078916 1079.04748578555 293.0134760555928
787 0.005 3.935 1 998.5455774474988 903.1783477778959 903.4168800565319 1094.86530693115 1095.724617703147 1096.889765557575 1073.952575887742 373.8925349676076 1079.04282123295 293.0134762132359
788 0.005 3.94 1 998.5666166634967 903.2156717923439 903.4542821586032 1094.873962387663 1095.734771551195 1096.902415893853 1073.9574459322 373.9666650308507 1079.047858067383 293.013476267199
789 0.005 3.945 1 998.5814193236437 903.252756610905 903.4914520214647 1094.865327703513 1095.724629911073 1096.889764735025 1073.954609401628 374.0406266047682 1079.043192667858 293.0134764236097
790 0.005 3.95 1 998.6022345119297 903.2896598640491 903.528432349941 1094.873972984014 1095.734779172999 1096.902413125121 1073.959436410682 374.11441839729 1079.048212627357 293.0134764763923
791 0.005 3.955 1 998.6168747789302 903.326326193113 903.5651826499454 1094.865363517183 1095.724650352437 1096.889769538837 1073.956651392161 374.1880447574887 1079.043573253512 293.013476631446
792 0.005 3.96 1 998.6374753389108 903.3628135950561 903.6017461075546 1094.873994981143 1095.734792425862 1096.902412198869 1073.961440349774 374.2615007737625 1079.048579358541 293.0134766831407
793 0.005 3.965 1 998.6519159994972 903.399066574671 903.6380820447479 1094.865387432823 1095.724664735499 1096.889770640408 1073.958647120019 374.3347890180993 1079.04394023241 293.0134768370519
794 0.005 3.97 1 998.6723175508636 903.43514310522 903.6742336221207 1094.874018936035 1095.734806615393 1096.90241353018 1073.963422801013 374.4079079279429 1079.048940421598 293.0134768876802
795 0.005 3.975 1 998.6865745460839 903.4709879890149 903.7101604215744 1094.865410868056 1095.724676336483 1096.889769393499 1073.96062752332 374.4808589893452 1079.044303011745 293.0134770405621
796 0.005 3.98 1 998.7067554683365 903.506658101098 903.7459046231805 1094.874039659396 1095.734821313904 1096.902414826926 1073.965370523838 374.5536402500421 1079.049295682223 293.0134770901495
797 0.005 3.985 1 998.7208284468314 903.542099419942 903.7814268513155 1094.865433735935 1095.72469047883 1096.889770250861 1073.962577164164 374.626256487911 1079.044657963702 293.0134772420361
798 0.005 3.99 1 998.7408167049022 903.5773683694694 903.8167689071398 1094.874061405808 1095.734833578246 1096.90241436895 1073.967307527569 374.698707946409 1079.049649451983 293.0134772906378
799 0.005 3.995 1 998.7546983357061 903.6124109124729 903.8518913821822 1094.86545535443 1095.724702860977 1096.889769910813 1073.964503415722 374.77099153682 1079.045012383414 293.0134774416615
800 0.005 4 1 998.7744958028261 903.6472834780997 903.8868360815316 1094.874083078533 1095.734847058496 1096.902414972395 1073.969224632556 374.8431099886223 1079.050000539464 293.0134774893548
801 0.005 4.005 1 998.7881841567627 903.6819319600403 903.9215635458112 1094.86547650881 1095.724715304846 1096.889769687508 1073.96641133646 374.9150638893399 1079.045360075039 293.0134776394182
802 0.005 4.01 1 998.8077933258437 903.7164128255998 903.9561155789899 1094.874103420316 1095.734858854706 1096.902415071156 1073.971120710342 374.9868539283676 1079.050344516169 293.0134776862481
803 0.005 4.015 1 998.8212968175118 903.7506719511871 903.9904527211136 1094.865499347626 1095.724729322283 1096.88977136865 1073.968296750306 375.0584809185133 1079.04570112389 293.0134778353895
804 0.005 4.02 1 998.8407207644154 903.7847657940811 904.0246167769494 1094.874125789389 1095.734872555508 1096.902415218871 1073.972998167298 375.1299430017698 1079.050686984689 293.0134778812181
805 0.005 4.025 1 998.8540386546268 903.8186402107617 904.0585682702896 1094.865520585593 1095.724741839956 1096.889771182402 1073.970164533084 375.2012383811598 1079.046041653178 293.0134780295093
806 0.005 4.03 1 998.873278350639 903.8523516360805 904.0923489734525 1094.874146294848 1095.734884640789 1096.902415910146 1073.974853569461 375.2723729364979 1079.051027364235 293.0134780743884
807 0.005 4.035 1 998.8864122549063 903.885845889084 904.1259193694148 1094.865540758143 1095.724754015253 1096.889771401594 1073.972009604494 375.3433426253697 1079.046378414427 293.013478221686
808 0.005 4.04 1 998.9054705364182 903.9191794205088 904.1593212504342 1094.874167902105 1095.734897484279 1096.902415787365 1073.976690930911 375.4141511242373 1079.051362075552 293.0134782656024
809 0.005 4.045 1 998.9184208648984 903.9522979846118 904.1925150353871 1094.865561096751 1095.724766893816 1096.889772304548 1073.97383656432 375.4847958158932 1079.046709639326 293.0134784119474
810 0.005 4.05 1 998.9373019954028 903.9852581161194 904.2255426001842 1094.874188470656 1095.734909619074 1096.902416155245 1073.978506116967 375.5552777110959 1079.051691033967 293.0134784548933
811 0.005 4.055 1 998.950073228472 904.0180055260345 904.2583643217159 1094.865583384291 1095.724780308738 1096.889773108079 1073.975642611208 375.6255968600474 1079.047042810967 293.0134786003154
812 0.005 4.06 1 998.968777354344 904.0505966989765 904.2910220285444 1094.874207953256 1095.734920732378 1096.90241522755 1073.980301671878 375.6957545470252 1079.052020482642 293.0134786421846
813 0.005 4.065 1 998.9813685268097 904.082977331404 904.3234760834143 1094.865601042323 1095.724790435723 1096.88977222875 1073.977423874234 375.7657505918876 1079.047363253758 293.0134787866075
814 0.005 4.07 1 998.9998999695866 904.1152039232361 904.3557683149564 1094.874230567618 1095.734935145024 1096.90241765754 1073.982078583581 375.8355856431704 1079.052342974294 293.0134788274778
815 0.005 4.075 1 999.0123184645528 904.1472221459389 904.3878590722794 1094.865623335636 1095.72480377548 1096.889773208736 1073.979195757183 375.905259451139 1079.047690658539 293.0134789709518
816 0.005 4.08 1 999.0306731191178 904.1790884652493 904.4197901596488 1094.874247353157 1095.734944203966 1096.902415184789 1073.983835765283 375.9747721102975 1079.052664353953 293.0134790109037
817 0.005 4.085 1 999.0429178223852 904.2107485564537 904.4515219089944 1094.865641310061 1095.724814589664 1096.889772998152 1073.980941731082 376.0441227848567 1079.04800556657 293.0134791534194
818 0.005 4.09 1 999.0611032468811 904.2422588938643 904.4830961473273 1094.874268992575 1095.734957876112 1096.902417822428 1073.985572779306 376.1133154761024 1079.052982186134 293.0134791924388
819 0.005 4.095 1 999.0731777554649 904.2735651339464 904.5144731870755 1094.865661987589 1095.724827190517 1096.889773641408 1073.982671026617 376.1823453803737 1079.048323075293 293.0134793340341
820 0.005 4.1 1 999.0911924543479 904.3047236709283 904.5456947713709 1094.874288884226 1095.734969335635 1096.902417255639 1073.987292640457 376.2512177973261 1079.053294764997 293.0134793721699
821 0.005 4.105 1 999.1030972451094 904.33568022106 904.576721270932 1094.865680623205 1095.724838108603 1096.889773518681 1073.98437906209 376.3199322049909 1079.048634455683 293.0134795128953
822 0.005 4.11 1 999.1209457706411 904.3664911593841 904.6075944129988 1094.874307536749 1095.734980493674 1096.902417688001 1073.988994147717 376.3884861315436 1079.053606137275 293.0134795500988
823 0.005 4.115 1 999.1326846337107 904.3971021478326 904.6382745129574 1094.865700200424 1095.724850232935 1096.889774188048 1073.986069865285 376.4568872812648 1079.048944254552 293.013479689987
824 0.005 4.12 1 999.1503666984394 904.4275695840528 904.6688033164796 1094.874326113911 1095.734991004851 1096.902416703814 1073.990676231947 376.5251292082239 1079.053910814173 293.0134797263527
825 0.005 4.125 1 999.1619422918897 904.4578391128396 904.6991411284582 1094.865719326878 1095.724861140882 1096.889774167365 1073.987745374999 376.5932127592508 1079.049251096402 293.0134798653396
826 0.005 4.13 1 999.1794602210358 904.4879671118672 904.7293296766708 1094.874344531486 1095.73500325474 1096.902418414259 1073.992340427421 376.661138723395 1079.054214031162 293.0134799008684
827 0.005 4.135 1 999.1908667189666 904.5178992480767 904.759329290624 1094.865748316823 1095.724875271639 1096.889775799769 1073.989399604665 376.7289078353865 1079.049554343016 293.0134800389384
828 0.005 4.14 1 999.2082298539266 904.5476918226857 904.7891815959299 1094.874363954966 1095.735014801776 1096.902418450461 1073.993993289277 376.7965190943062 1079.054515412814 293.0134800736929
829 0.005 4.145 1 999.2194561452735 904.5772904039256 904.818846883363 1094.865758832706 1095.724880669524 1096.889771727074 1073.991002365965 376.8639744689487 1079.049845816576 293.0134802111398
830 0.005 4.15 1 999.2366962713517 904.6067516243171 904.8483669720987 1094.874388933158 1095.735029657738 1096.902421717745 1073.995658323178 376.931286679969 1079.054817487153 293.0134802447553
831 0.005 4.155 1 999.24775063117 904.6360207240776 904.877701993282 1094.86577949737 1095.724893881063 1096.889773696232 1073.992627261964 376.9984351060211 1079.050141908584 293.0134803815035
832 0.005 4.16 1 999.2648322743188 904.6651544149103 904.9068937636175 1094.874408189195 1095.73504082537 1096.902421452012 1073.997273839522 377.0654203687888 1079.055112640433 293.013480414266
833 0.005 4.165 1 999.275726255618 904.6940979089609 904.9359023954414 1094.865795190149 1095.724902618661 1096.889772145792 1073.994227940641 377.1322538991146 1079.050429760862 293.0134805502051
834 0.005 4.17 1 999.2926530647458 904.7229079308405 904.9647697136904 1094.874426661583 1095.735052431494 1096.902423351191 1073.998865497224 377.1989321598685 1079.05540318041 293.0134805821193
835 0.005 4.175 1 999.3033930155466 904.751529660429 904.9934558004674 1094.865814943068 1095.724914928408 1096.88977345332 1073.995815615282 377.2654564780817 1079.050721368206 293.0134807172754
836 0.005 4.18 1 999.3201632354663 904.7800198189136 905.0220024851146 1094.874443542392 1095.735061904355 1096.9024218617 1074.000444653781 377.3318261419633 1079.055687609133 293.0134807484082
837 0.005 4.185 1 999.3307488608126 904.8083235887154 905.0503698497504 1094.865830583531 1095.724923640072 1096.88977265584 1073.997384870074 377.3980430247476 1079.051002855757 293.013480882768
838 0.005 4.19 1 999.3473677320602 904.8364976773436 905.0785997008968 1094.874461802207 1095.73507344255 1096.902423472104 1074.00200620226 377.4641039069394 1079.055973326189 293.0134809130815
839 0.005 4.195 1 999.3578020855658 904.8644872504337 905.106652110091 1094.865849864957 1095.724935817864 1096.889773799852 1073.998939825504 377.5300132465299 1079.051288660598 293.0134810466593
840 0.005 4.2 1 999.374275539654 904.8923489618372 905.1345688240424 1094.874468078305 1095.735081082002 1096.902422136997 1074.003555876003 377.5957695098773 1079.056251113369 293.0134810762374
841 0.005 4.205 1 999.3845529262601 904.9200280356935 905.1623099924846 1094.865865659869 1095.724944197786 1096.889772646842 1074.000465819684 377.6613748095984 1079.051566733307 293.0134812089765
842 0.005 4.21 1 999.4008795728413 904.9475810998625 905.1899173173574 1094.874486133515 1095.735091932656 1096.902422963555 1074.005082979512 377.7268260877165 1079.056529899676 293.0134812377619
843 0.005 4.215 1 999.4110096113092 904.9749533387592 905.2173509134119 1094.865883787584 1095.724955893242 1096.889773991001 1074.00198738529 377.7921283785265 1079.051844652623 293.0134813697098
844 0.005 4.22 1 999.4271890447405 905.0022013476871 905.2446524488413 1094.874502747837 1095.735101688169 1096.902422546792 1074.006594164493 377.8572801440195 1079.056805742184 293.0134813977473
845 0.005 4.225 1 999.4371714570306 905.0292703495287 905.271782081899 1094.865899202154 1095.724964541161 1096.889772832422 1074.00348862777 377.922279797016 1079.05211530798 293.0134815289154
846 0.005 4.23 1 999.4532074352067 905.0562169486279 905.298781482441 1094.874521327575 1095.735112736348 1096.902423802294 1074.008092647251 377.9871272254259 1079.057077415336 293.013481556152
847 0.005 4.235 1 999.4630465070809 905.0829863222493 905.3256107717083 1094.865917174206 1095.724975567135 1096.88977388378 1074.00497894642 378.0518222819296 1079.0523888966 293.0134816865554
848 0.005 4.24 1 999.4789371988046 905.1096350249991 905.3523115665382 1094.874536203563 1095.735121918466 1096.902422881529 1074.009570561677 378.116368497184 1079.057345916063 293.0134817130702
849 0.005 4.245 1 999.4886331691091 905.136108266266 905.3788440121685 1094.86593446825 1095.724985795391 1096.889774362351 1074.006450653033 378.1807643691208 1079.052652892107 293.0134818427088
850 0.005 4.25 1 999.5043838186205 905.162462588412 905.4052497179408 1094.874553539861 1095.735132243631 1096.902423619856 1074.011032155003 378.2450104350934 1079.057613501722 293.0134818684494
851 0.005 4.255 1 999.5139387158279 905.1886431857981 905.431488818144 1094.865951748022 1095.724996529383 1096.889775257813 1074.00790785417 378.3091082742354 1079.052918957665 293.0134819973035
852 0.005 4.26 1 999.5295474040545 905.2147065840012 905.4576029052201 1094.874568878735 1095.73514173964 1096.902423395352 1074.012480061285 378.3730538154862 1079.057873906774 293.013482022326
853 0.005 4.265 1 999.5389635778022 905.240597975451 905.483552107507 1094.865966685592 1095.725004637983 1096.889773837698 1074.009347285473 378.4368534894089 1079.053178481359 293.0134821504478
854 0.005 4.27 1 999.554434395698 905.2663738771364 905.5093780116298 1094.874585667134 1095.735152151158 1096.902424735749 1074.013912665415 378.5005048949542 1079.058133425479 293.0134821747128
855 0.005 4.275 1 999.5637146208263 905.2919794675856 905.5350407261652 1094.86598386803 1095.725015593142 1096.889775305769 1074.010771552681 378.5640084217769 1079.053441848595 293.0134823021439
856 0.005 4.28 1 999.5790483901565 905.3174712557478 905.5605818371944 1094.874601763839 1095.735161074528 1096.902423572996 1074.015332693668 378.6273654337069 1079.058391646334 293.0134823257052
857 0.005 4.285 1 999.5881911185796 905.3427943966143 905.5859614275505 1094.865998293207 1095.725024214312 1096.889774933161 1074.012181686084 378.6905714726941 1079.05369588347 293.0134824523687
858 0.005 4.29 1 999.6033904226775 905.3680054049368 905.6112210905094 1094.87461764076 1095.735170623946 1096.902424120601 1074.016735039416 378.7536321518288 1079.058647792032 293.0134824751751
859 0.005 4.295 1 999.6123987912371 905.3930494277511 905.6363208984349 1094.866014859115 1095.725034216528 1096.889775699852 1074.013577940501 378.8165483536059 1079.053950694365 293.0134826011133
860 0.005 4.3 1 999.6274626278913 905.4179829575617 905.6613024167606 1094.87463305127 1095.735179827794 1096.902424286117 1074.018123374699 378.8793135369035 1079.058895612705 293.0134826231115
861 0.005 4.305 1 999.6363382260452 905.4427511317547 905.6861257170478 1094.866030049723 1095.725043079809 1096.889775430999 1074.014958910472 378.9419347577973 1079.054201086168 293.0134827483413
862 0.005 4.31 1 999.6512710969868 905.46741043977 905.7108323598119 1094.874648943641 1095.735189291184 1096.902424621748 1074.019496904023 379.0044099401207 1079.059149462558 293.013482769693
863 0.005 4.315 1 999.660014050215 905.4919060056338 905.7353824034119 1094.86604642595 1095.725053484595 1096.889776655974 1074.016329999585 379.0667409827107 1079.054448612 293.0134828941463
864 0.005 4.32 1 999.6748161530774 905.5162943270763 905.7598174139728 1094.87466444716 1095.735198353657 1096.902424362777 1074.020859758494 379.12892618437 1079.059395004852 293.0134829147477
865 0.005 4.325 1 999.6834283460264 905.5405204741195 905.7840974017698 1094.866061095595 1095.725062141153 1096.889776555795 1074.017679100546 379.1909674405852 1079.054689152825 293.0134830384939
866 0.005 4.33 1 999.6981031318861 905.5646409732116 905.8082639492161 1094.874680551555 1095.735208261918 1096.902425483383 1074.022208821029 379.2528632506104 1079.059636705128 293.0134830583779
867 0.005 4.335 1 999.7065860379018 905.5886008623381 905.8322770425709 1094.866075970284 1095.725070871864 1096.889776556879 1074.019018975249 379.3146161060233 1079.054930780825 293.0134831814574
868 0.005 4.34 1 999.7211317478417 905.6124566471473 905.8561782478072 1094.874693968851 1095.735216247239 1096.902424724232 1074.023536333608 379.3762230373546 1079.059877406243 293.0134832006561
869 0.005 4.345 1 999.7294897830564 905.6361534111055 905.8799275882255 1094.866090792885 1095.725079437194 1096.889776187091 1074.020340682935 379.4376879367773 1079.055172061888 293.0134833229758
870 0.005 4.350000000000001 1 999.7439090969496 905.6597476160122 905.9035665921484 1094.874708504687 1095.735225463918 1096.902425815446 1074.024853259432 379.4990087767522 1079.060113118574 293.0134833414929
871 0.005 4.355 1 999.7521358463357 905.6831842584954 905.9270552026308 1094.866102896434 1095.725088880888 1096.889777383706 1074.021645634002 379.5601844169563 1079.055402851742 293.0134834630537
872 0.005 4.36 1 999.7664364410432 905.7065199409362 905.9504350647007 1094.874723316889 1095.735233962542 1096.902425185071 1074.02615642017 379.6212183106321 1079.060349088187 293.0134834809021
873 0.005 4.365 1 999.7745397853107 905.7296995799467 905.973666061609 1094.866116434668 1095.725097006956 1096.889777039944 1074.022939984191 379.6821125626657 1079.055637864093 293.0134836018232
874 0.005 4.37 1 999.7887254834752 905.7527798927431 905.9967899382029 1094.874743071191 1095.735244033747 1096.902426228683 1074.027451093186 379.7428747611642 1079.060589092107 293.013483619134
875 0.005 4.375 1 999.796699959572 905.77570554874 906.019766355869 1094.866131528963 1095.725106096063 1096.889777500138 1074.024223909375 379.803489696392 1079.055872537773 293.01348373934
876 0.005 4.38 1 999.8107645916605 905.7985333616765 906.0426371350953 1094.874757585749 1095.73525333739 1096.902426756518 1074.02872735504 379.863959540482 1079.060825146819 293.0134837559606
877 0.005 4.385 1 999.8186152778524 905.8212079772243 906.06536192018 1094.866143000607 1095.725112624329 1096.889776040696 1074.025490559934 379.924292825603 1079.056098592136 293.0134838754936
878 0.005 4.39 1 999.832561451113 905.8437862655218 906.0879825797711 1094.874773332013 1095.735262498956 1096.902427908082 1074.02999204464 379.9844817598727 1079.061053005109 293.0134838914777
879 0.005 4.395 1 999.8402927024042 905.8662128073323 906.1104587094603 1094.866157831722 1095.725122467557 1096.88977739682 1074.026747465671 380.0445297295377 1079.056327121615 293.0134840102655
880 0.005 4.4 1 999.854118725165 905.8885444707433 906.1328321639683 1094.874786938651 1095.735270355239 1096.902427205383 1074.031240010291 380.104436233941 1079.061278197788 293.0134840256103
881 0.005 4.405 1 999.8617311062101 905.910725829522 906.1550625290281 1094.866171135928 1095.725130024878 1096.889776875857 1074.027986756979 380.1642047344297 1079.056550926495 293.0134841437786
882 0.005 4.41 1 999.8754412578926 905.9328137589414 906.1771916757851 1094.874801803783 1095.735279555755 1096.902428006741 1074.032474798029 380.2238318045518 1079.061504235145 293.013484158497
883 0.005 4.415 1 999.8829364572487 905.9547528075818 906.1991791603668 1094.86618566407 1095.725138736969 1096.889777829898 1074.029216640381 380.28332008026 1079.056773044994 293.0134842760112
884 0.005 4.42 1 999.8965303916942 905.9765998545918 906.221066857183 1094.874814955619 1095.735287244408 1096.902427459787 1074.033697340845 380.3426679845625 1079.061723556539 293.0134842900913
885 0.005 4.425 1 999.9039096771147 905.9982994255259 906.2428143039928 1094.866198336726 1095.725146273019 1096.889777368739 1074.030430735039 380.4018785895436 1079.056992386952 293.0134844069817
886 0.005 4.43 1 999.9173898760148 906.0199083846281 906.2644633506262 1094.874828802883 1095.735295854441 1096.902428377253 1074.034906747897 380.4609499121661 1079.061942275584 293.0134844203835
887 0.005 4.435 1 999.9246558439389 906.0413712682104 906.2859735510458 1094.866213603265 1095.725155547056 1096.889778365913 1074.031636040982 380.5198844682882 1079.05721084448 293.01348453663
888 0.005 4.44 1 999.9380218969551 906.0627449224891 906.3073867411043 1094.874841602952 1095.735303326894 1096.902427764993 1074.036104249315 380.5786803773892 1079.062158691579 293.0134845494641
889 0.005 4.445 1 999.9451748770709 906.0839738740988 906.3286624570837 1094.866226192317 1095.725162942381 1096.889778054408 1074.032826546062 380.6373399938445 1079.057424478406 293.0134846650868
890 0.005 4.45 1 999.9584281824948 906.1051149770701 906.3498425450493 1094.874855380616 1095.735311806985 1096.902428491565 1074.03728768144 380.6958615082282 1079.062369580943 293.0134846772851
891 0.005 4.455 1 999.9654714991073 906.1261127484513 906.3708865368681 1094.866240174704 1095.725171647614 1096.889778886544 1074.034006711251 380.7542504264147 1079.057639933228 293.0134847923103
892 0.005 4.46 1 999.9786138655098 906.1470240027038 906.3918362400184 1094.874868180183 1095.735319086765 1096.902428220125 1074.038458071998 380.8125002836782 1079.062584052367 293.0134848038945
893 0.005 4.465 1 999.9855455170898 906.1677932680407 906.4126511897767 1094.866251709073 1095.725178147663 1096.889777452734 1074.035168484002 380.8706143095998 1079.057848504152 293.0134849182876
894 0.005 4.47 1 999.9985794906587 906.1884773608375 906.4333731955987 1094.874882035122 1095.735327503749 1096.902429544741 1074.039618826722 380.9285892815631 1079.062791392213 293.0134849292887
895 0.005 4.475000000000001 1 1000.005401689937 906.2090207898221 906.4539617803583 1094.866265679313 1095.725187094646 1096.889778935975 1074.036323696052 380.9864308472508 1079.058054791004 293.013485043075
896 0.005 4.48 1 1000.018327444556 906.2294803702041 906.4744587475072 1094.874894500088 1095.735334837928 1096.902428502021 1074.040765563386 381.0441362713489 1079.062996438711 293.0134850534516
897 0.005 4.485 1 1000.025042200345 906.2498005970652 906.4948236082428 1094.866277685006 1095.725194220714 1096.889778732962 1074.037464154296 381.1017080171197 1079.058263251056 293.0134851666426
898 0.005 4.49 1 1000.037862397593 906.270038274611 906.5150981499218 1094.874907963672 1095.735343183731 1096.902429697881 1074.041903008228 381.1591421023701 1079.063204751163 293.0134851764319
899 0.005 4.495 1 1000.044469752357 906.2901378909648 906.5352418847393 1094.866290340999 1095.725201703014 1096.889778898578 1074.038591838564 381.2164447069769 1079.058463799118 293.0134852890271
900 0.005 4.5 1 1000.057175387812 906.3101562178516 906.5552965785934 1094.874916416283 1095.735348690891 1096.902428070005 1074.043008190646 381.2736117006293 1079.063402902604 293.0134852982285
901 0.005 4.505 1 1000.063694241987 906.3300378366434 906.575221785556 1094.866305940323 1095.725210531533 1096.889779678085 1074.039725354295 381.3306477431353 1079.058674121369 293.0134854102471
902 0.005 4.51 1 1000.076288921384 906.3498393959062 906.5950592095742 1094.874930128643 1095.7353571953 1096.902429782398 1074.044120280935 381.3875479943076 1079.063603351233 293.0134854188365
903 0.005 4.515 1 1000.082703653217 906.3695055120609 906.6147684079367 1094.866318824362 1095.725218004979 1096.889779321891 1074.04083187975 381.4443173533869 1079.058872047196 293.0134855303031
904 0.005 4.52 1 1000.095195237172 906.3890928233931 906.6343910852087 1094.874942533324 1095.735365161798 1096.902430080874 1074.045216922181 381.5009514164016 1079.063803910326 293.0134855383519
905 0.005 4.525 1 1000.101507148555 906.4085459428595 906.6538867849445 1094.866331238698 1095.725225135775 1096.88977960225 1074.041928562821 381.5574555202802 1079.059068157985 293.0134856491678
906 0.005 4.53 1 1000.113896878274 906.427921508631 906.6732972239265 1094.874954827607 1095.735372306861 1096.902430028281 1074.046307509479 381.6138252988495 1079.064000285102 293.0134856566835
907 0.005 4.535 1 1000.120106718632 906.447164098998 906.6925819076228 1094.866342530123 1095.72523230944 1096.889779691345 1074.043012315089 381.6700661833372 1079.059261674418 293.0134857669593
908 0.005 4.54 1 1000.132395445565 906.4663303735277 906.711782566133 1094.874965740708 1095.735378891171 1096.902429560939 1074.047382886145 381.7261715645606 1079.064192953048 293.0134857738684
909 0.005 4.545 1 1000.138505076774 906.4853648807898 906.7308586805017 1094.86635441451 1095.725239443013 1096.889779899886 1074.04408146066 381.7821460981902 1079.059454206922 293.0134858835842
910 0.005 4.55 1 1000.150694634628 906.5043242907573 906.7498519887419 1094.874978075879 1095.735386132671 1096.902429747366 1074.048448333542 381.8379890687369 1079.064383386061 293.0134858899351
911 0.005 4.555 1 1000.15670658654 906.5231531635236 906.7687219894444 1094.866368102602 1095.725248235473 1096.889781184419 1074.04514297737 381.893703810238 1079.059646443571 293.0134859991041
912 0.005 4.56 1 1000.16879683326 906.5419081274174 906.7875103797419 1094.874989736094 1095.735392952405 1096.902429566915 1074.049502278565 381.9492827484696 1079.064574074029 293.0134860049153
913 0.005 4.565 1 1000.174716105149 906.5605337381713 906.8061766437266 1094.866379329888 1095.725255034701 1096.889780878338 1074.046190453506 382.0047385463106 1079.059836348222 293.0134861135041
914 0.005 4.57 1 1000.186704605009 906.5790866190509 906.8247624805432 1094.875001748035 1095.735400124666 1096.902430308027 1074.050544287284 382.0600615358176 1079.064764344716 293.0134861187828
915 0.005 4.575 1 1000.19252626968 906.597511323122 906.8432273717593 1094.866391131682 1095.725262159552 1096.889781400363 1074.047229706036 382.1152575369384 1079.060025777548 293.0134862268315
916 0.005 4.58 1 1000.204416384682 906.615864462738 906.8616130041867 1094.87501203616 1095.735406555593 1096.902429234067 1074.051576274685 382.1703215253441 1079.064946637313 293.0134862315542
917 0.005 4.585 1 1000.210147043206 906.6340905898418 906.8798788529785 1094.86640189377 1095.725268385692 1096.889780926799 1074.0482562273 382.2252590727721 1079.060209360512 293.0134863390766
918 0.005 4.59 1 1000.221939942117 906.652246305849 906.8980666037694 1094.875023287931 1095.735412818703 1096.902429162383 1074.052599158001 382.2800655939489 1079.065133692033 293.013486343291
919 0.005 4.595 1 1000.227575257531 906.6702761604048 906.9161357280739 1094.866414112101 1095.725275892398 1096.889781829947 1074.049273399269 382.3347458417441 1079.060392675587 293.0134864502505
920 0.005 4.600000000000001 1 1000.239273416567 906.6882367409215 906.9341278924164 1094.875034051185 1095.735419464042 1096.902429172 1074.053610974158 382.389293225033 1079.06531500779 293.0134864539447
921 0.005 4.605 1 1000.244816955316 906.7060726020061 906.9520025693017 1094.866425555827 1095.725282904452 1096.889782056623 1074.050278600163 382.4437170499381 1079.060572024841 293.0134865603998
922 0.005 4.61 1 1000.256420851259 906.7238403040946 906.9698014125056 1094.875045716908 1095.735426583987 1096.902429460974 1074.054611018801 382.4980114142988 1079.065493947867 293.0134865635641
923 0.005 4.615 1 1000.261873101197 906.7414843805575 906.9874838612109 1094.866436636097 1095.725289452877 1096.889782401984 1074.051272501915 382.5521811078852 1079.060750003991 293.013486669472
924 0.005 4.62 1 1000.273384528498 906.7590614391651 907.0050916185859 1094.875057400716 1095.735433726495 1096.902429622497 1074.055601476319 382.6062215104392 1079.065673324118 293.0134866721417
925 0.005 4.625 1 1000.278746277164 906.7765159862058 907.0225841025886 1094.866446628386 1095.725295219542 1096.889781922126 1074.052257241635 382.6601377375552 1079.060930641895 293.0134867775255
926 0.005 4.63 1 1000.29016633131 906.7939046135218 907.0400029919756 1094.875068942323 1095.735440195007 1096.902429934447 1074.056581767919 382.7139254763406 1079.065852580518 293.0134867796651
927 0.005 4.635 1 1000.29543748379 906.8111718051678 907.0573076875738 1094.866457584557 1095.725302208781 1096.889782586965 1074.053232700626 382.7675891658135 1079.061102553771 293.0134868845574
928 0.005 4.64 1 1000.306767530819 906.8283741846534 907.074539900952 1094.875080399459 1095.735447891465 1096.902430584667 1074.057550853038 382.8211309956537 1079.066023335503 293.0134868861688
929 0.005 4.645 1 1000.311950583623 906.8454562133919 907.0916590072218 1094.866467706153 1095.725307507672 1096.889781506021 1074.054197708351 382.8745416202785 1079.061275179411 293.0134869905751
930 0.005 4.65 1 1000.323190532166 906.8624744820538 907.1087066834551 1094.875089934935 1095.735453030087 1096.902430503494 1074.05850962124 382.9278289587259 1079.066197556386 293.0134869917353
931 0.005 4.655 1 1000.328286908889 906.879373502622 907.1256423544314 1094.866480261112 1095.725315733639 1096.889782854768 1074.055155752844 382.9809922358608 1079.061448181049 293.013487095599
932 0.005 4.66 1 1000.339438555574 906.8962097963964 907.1425076429223 1094.875100805588 1095.735460062372 1096.902430793031 1074.059462639462 383.0340274576337 1079.066368673411 293.0134870962422
933 0.005 4.665 1 1000.344446996849 906.9129278951673 907.1592619756366 1094.86648993807 1095.72532142246 1096.889782296672 1074.05610111438 383.0869414338019 1079.061617576109 293.0134871996365
934 0.005 4.67 1 1000.355513436745 906.9295843195052 907.1759469776732 1094.875111369336 1095.735465505341 1096.902430534361 1074.060404438896 383.1397310894071 1079.066536675128 293.0134871997736
935 0.005 4.675 1 1000.360435707997 906.9461235871331 907.1925220691875 1094.866501251609 1095.72532844621 1096.889783438925 1074.057036133838 383.192398427689 1079.061787576896 293.0134873027002
936 0.005 4.68 1 1000.371415479097 906.9626022187534 907.2090288707593 1094.875121685838 1095.735472411599 1096.902430827048 1074.061333567829 383.2449395542767 1079.066703698705 293.013487302342
937 0.005 4.685 1 1000.376253752099 906.9789647256102 907.2254267965059 1094.866511690916 1095.725334507116 1096.88978307326 1074.057962994202 383.2973597657576 1079.061955497298 293.0134874048027
938 0.005 4.69 1 1000.38714857277 906.9952676185851 907.2417574544806 1094.875131786929 1095.735478095431 1096.902430958345 1074.062255485892 383.3496547345654 1079.066869532832 293.0134874039786
939 0.005 4.695 1 1000.391901545803 907.0114554033005 907.2579802564932 1094.866522149404 1095.725340893101 1096.889783423911 1074.058879758484 383.401829600891 1079.062117812506 293.0134875059228
940 0.005 4.7 1 1000.402713798507 907.0275845865007 907.2741368080656 1094.875142090786 1095.735484554393 1096.902430875928 1074.063166570527 383.4538798117389 1079.067032491468 293.0134875046621
941 0.005 4.705 1 1000.407383698075 907.043599677833 907.2901865217196 1094.866531398122 1095.725346182892 1096.889782887248 1074.059785992516 383.5058116418553 1079.062280652941 293.0134876060893
942 0.005 4.71 1 1000.418112114652 907.0595571517343 907.3061709697104 1094.875152025179 1095.735490498329 1096.902431413468 1074.064066152089 383.5576189946818 1079.067193907486 293.0134876043516
943 0.005 4.715 1 1000.422700728598 907.0754015320514 907.3220495815477 1094.86654232666 1095.725353173993 1096.889783712475 1074.060683562827 383.6093112070646 1079.062443726242 293.0134877053625
944 0.005 4.72 1 1000.433348177339 907.0911892862169 907.3378639254652 1094.875162973314 1095.735497317827 1096.902431844589 1074.064960053666 383.6608786901986 1079.067355658823 293.0134877031513
945 0.005 4.725000000000001 1 1000.437854360169 907.1068649151382 907.3535734014055 1094.86655180777 1095.725358628797 1096.889783096664 1074.061570664943 383.7123259793998 1079.062602952189 293.0134878036652
946 0.005 4.73 1 1000.448420950115 907.1224848839558 907.3692195776466 1094.875171661455 1095.735502171495 1096.902431675119 1074.06584187024 383.76364973018 1079.067512280642 293.0134878010248
947 0.005 4.735 1 1000.452846157227 907.1379936881525 907.384761843086 1094.866561950506 1095.725365051444 1096.889783979453 1074.062450107795 383.8148552943363 1079.062759740546 293.0134879010939
948 0.005 4.74 1 1000.463334662232 907.153447809046 907.4002417824451 1094.875181456422 1095.735508209186 1096.902431466702 1074.06671642149 383.8659380970794 1079.067669989118 293.013487897967
949 0.005 4.745 1 1000.467678488474 907.1687917145224 907.415618779766 1094.866571349968 1095.72537041988 1096.889783694325 1074.063318877353 383.9169038015559 1079.062917990355 293.0134879975681
950 0.005 4.75 1 1000.478090922336 907.1840818930058 907.430934399576 1094.875191585144 1095.735514478246 1096.902431955644 1074.067580722823 383.9677475550138 1079.067829531125 293.0134879940226
951 0.005 4.755 1 1000.482354630763 907.199262804868 907.4461480331412 1094.866581403026 1095.725376656172 1096.889784259882 1074.064179486033 384.0184728665866 1079.063072460701 293.013488093188
952 0.005 4.76 1 1000.492688242295 907.2143909357355 907.4613012376026 1094.875200480015 1095.735519844307 1096.902431627262 1074.06843716809 384.0690772339178 1079.067979377701 293.013488089197
953 0.005 4.765 1 1000.496874218815 907.2294107360824 907.4763533930053 1094.866590520779 1095.725381851301 1096.889784018397 1074.065033092058 384.1195669856642 1079.063224005524 293.0134881879061
954 0.005 4.77 1 1000.507132000334 907.2443786827258 907.4913460493805 1094.87521040597 1095.735526079082 1096.902432472864 1074.069284394846 384.1699358308788 1079.06813083036 293.0134881834296
955 0.005 4.775 1 1000.511239688881 907.2592392191666 907.5062385798424 1094.86660058546 1095.725388120932 1096.889784538755 1074.065874730778 384.2201890369223 1079.063376100138 293.0134882816835
956 0.005 4.78 1 1000.521423047437 907.2740488206859 907.5210725307156 1094.87521912448 1095.73553141217 1096.902432136793 1074.070123383867 384.2703221968833 1079.068282131093 293.0134882768048
957 0.005 4.785 1 1000.525452801551 907.2887519280875 907.5358072806415 1094.866608387538 1095.725392778194 1096.889783980197 1074.066707858547 384.3203319916515 1079.063525466854 293.0134883745829
958 0.005 4.79 1 1000.535563128067 907.3034050074347 907.550484352901 1094.875229941682 1095.735537990385 1096.902433157862 1074.070952782945 384.3702278282955 1079.068432286331 293.0134883693017
959 0.005 4.795 1 1000.539516568855 907.3179524798695 907.5650631122056 1094.866618381259 1095.725398764509 1096.889784515022 1074.067536160785 384.4200100833943 1079.063673808936 293.013488466692
960 0.005 4.8 1 1000.549553928833 907.3324508171187 907.5795850883952 1094.87523845216 1095.73554309391 1096.902432728327 1074.071774124241 384.4696746546445 1079.068581332272 293.0134884609926
961 0.005 4.805 1 1000.553430456463 907.3468444294347 907.5940096402417 1094.866627381984 1095.725404079511 1096.889784374113 1074.068352641861 384.5192247897571 1079.063817762804 293.0134885579266
962 0.005 4.81 1 1000.563396769388 907.3611898081234 907.6083783066824 1094.875248161306 1095.735548639192 1096.902432937211 1074.072589202617 384.5686574648591 1079.068726900401 293.0134885518252
963 0.005 4.815 1 1000.567198044524 907.3754313365929 907.6226504308075 1094.866635629778 1095.725409268663 1096.889784268317 1074.069161442448 384.6179760373251 1079.063961624242 293.0134886482674
964 0.005 4.82 1 1000.577094121404 907.3896255206159 907.6368675619033 1094.87525708848 1095.735554209947 1096.902433237364 1074.07339295301 384.6671740835236 1079.068873443532 293.0134886417721
965 0.005 4.825 1 1000.580819946108 907.4037167163751 907.6509890136629 1094.866643735961 1095.725414062742 1096.889784012522 1074.069962491076 384.7162589636594 1079.064106543967 293.0134887378689
966 0.005 4.83 1 1000.590647074759 907.4177614351571 907.6650563388805 1094.875266986377 1095.73556048897 1096.90243417104 1074.074192115259 384.7652286234184 1079.069016756524 293.0134887309207
967 0.005 4.835 1 1000.594299458405 907.431704016116 907.6790288412855 1094.866653586628 1095.725419788911 1096.889784284984 1074.07075647112 384.8140858687017 1079.064249772159 293.0134888265919
968 0.005 4.84 1 1000.60405670852 907.4456009749437 907.692948075098 1094.875274251728 1095.735564704069 1096.902433246113 1074.074979325251 384.8628271038696 1079.069156786048 293.0134888192591
969 0.005 4.845 1 1000.607636299932 907.4593966390448 907.706773331102 1094.866661688815 1095.725424730122 1096.889784162892 1074.071540516882 384.9114560958862 1079.064390158835 293.0134889144803
970 0.005 4.850000000000001 1 1000.617326027712 907.4731475319688 907.7205461632273 1094.875283788968 1095.735570609844 1096.902434480907 1074.075761843798 384.9599697515922 1079.069294626612 293.0134889067662
971 0.005 4.855 1 1000.620832602391 907.4867979575562 907.7342258514401 1094.866671768408 1095.725431110717 1096.889784857907 1074.07231885351 385.0083714266014 1079.064528993531 293.0134890015891
972 0.005 4.86 1 1000.630456541694 907.5004044538389 907.7478539659407 1094.875291931638 1095.73557514822 1096.902433397558 1074.076535913253 385.0566587784489 1079.069433179414 293.0134889934431
973 0.005 4.865 1 1000.633890075522 907.5139112953145 907.7613897416281 1094.866678898088 1095.725435486675 1096.889784658561 1074.073087488807 385.1048344449015 1079.064666801481 293.0134890878617
974 0.005 4.87 1 1000.643447605534 907.5273750544909 907.7748747952496 1094.875300865811 1095.735580899944 1096.902434439381 1074.077298187294 385.152895694149 1079.069571457233 293.0134890793588
975 0.005 4.875 1 1000.64680990458 907.5407399722301 907.7882683293285 1094.866688631301 1095.725441161795 1096.889784982626 1074.073847586276 385.2008458745806 1079.064804872942 293.0134891733133
976 0.005 4.88 1 1000.656303536567 907.5540626414833 907.8016119824192 1094.875308255333 1095.735585260885 1096.902433614074 1074.078055384547 385.2486828274808 1079.0697063419 293.0134891644536
977 0.005 4.885 1 1000.659592413973 907.567287227168 907.8148648662053 1094.866696358395 1095.725445889734 1096.8897850766 1074.074600268205 385.2964091091071 1079.064935878041 293.0134892580262
978 0.005 4.89 1 1000.669024778335 907.5804704064399 907.8280687116553 1094.87531751388 1095.735590717949 1096.902434163014 1074.078805092374 385.3440231615776 1079.069839155827 293.0134892487639
979 0.005 4.895 1 1000.672242229244 907.593556302975 907.8411825998719 1094.866704815547 1095.725450951974 1096.889785233246 1074.075345775883 385.3915264544664 1079.065068368234 293.0134893419266
980 0.005 4.9 1 1000.68161308546 907.6066015783064 907.8542482295364 1094.875324754871 1095.735595472268 1096.902433986941 1074.079546857174 385.43891670486 1079.069972220988 293.0134893323427
981 0.005 4.905 1 1000.684759540727 907.6195503500915 907.8672246856964 1094.866713209871 1095.725455969523 1096.889785077795 1074.076082178705 385.4861971383767 1079.065203056746 293.0134894250953
982 0.005 4.91 1 1000.694068739574 907.632459298238 907.8801536801599 1094.875333768571 1095.735600828297 1096.902434753675 1074.080279349083 385.5333650935525 1079.070104384473 293.0134894151638
983 0.005 4.915 1 1000.697149238998 907.6452725166838 907.8929942819402 1094.866721766558 1095.72546108971 1096.889785333178 1074.076813096475 385.5804221403629 1079.065334376485 293.0134895075552
984 0.005 4.92 1 1000.706393651874 907.6580466871071 907.9057881988062 1094.875341144285 1095.735605075367 1096.902433998041 1074.081005651992 385.6273685974331 1079.070234674523 293.0134894972394
985 0.005 4.925 1 1000.709409317041 907.6707258981755 907.9184944952343 1094.866729328507 1095.725465556231 1096.889785216272 1074.077535853029 385.6742070748247 1079.065463182871 293.0134895892296
986 0.005 4.93 1 1000.718589722137 907.6833668213752 907.931154865148 1094.875349425184 1095.73561043616 1096.902434906051 1074.08172541956 385.7209341155121 1079.070363496365 293.0134895785528
987 0.005 4.935 1 1000.721541540618 907.695913546811 907.943728375556 1094.866738016015 1095.725471007816 1096.889785955206 1074.078251982761 385.7675535722836 1079.065591880223 293.0134896701877
988 0.005 4.94 1 1000.73065856772 907.7084227422681 907.9562567259392 1094.875357123905 1095.735614841854 1096.902434373019 1074.082437524162 385.8140630077583 1079.07049205862 293.0134896591304
989 0.005 4.945 1 1000.73354596113 907.7208384913547 907.9686989688662 1094.866744672529 1095.725474876315 1096.889785211152 1074.078958438843 385.8604649916535 1079.06571916506 293.0134897504081
990 0.005 4.95 1 1000.742601728276 907.7332174679168 907.9810968074157 1094.875365991051 1095.735620338009 1096.902435102925 1074.083143825115 385.9067569684327 1079.070620488782 293.0134897389774
991 0.005 4.955 1 1000.745425840844 907.7455037310976 907.9934092736116 1094.866752853315 1095.7254800909 1096.889785859847 1074.079660485065 385.9529422947729 1079.065845672359 293.0134898298803
992 0.005 4.96 1 1000.754419162337 907.7577539765309 908.0056781008673 1094.875373136078 1095.735624687796 1096.902434787372 1074.083841247822 385.9990181090796 1079.070746141636 293.0134898180643
993 0.005 4.965 1 1000.757182394797 907.7699122468871 908.0178622918547 1094.866760250962 1095.725484331458 1096.889785433835 1074.0803557101 386.0449874895308 1079.065972028238 293.0134899086315
994 0.005 4.97 1 1000.766114111599 907.782035213635 908.0300035590957 1094.875380875255 1095.735629437917 1096.902435577237 1074.084531390313 386.0908481712503 1079.070866448918 293.0134898964421
995 0.005 4.975000000000001 1 1000.768816834499 907.7940669205965 908.0420609034003 1094.866768955376 1095.725490214379 1096.889786247488 1074.081042927116 386.1366029077577 1079.066092676911 293.0134899866143
996 0.005 4.98 1 1000.777687454257 907.8060640509593 908.0540760520428 1094.875388514916 1095.735633742665 1096.902435005944 1074.085214993127 386.1822491545344 1079.070987655313 293.0134899740893
997 0.005 4.985 1 1000.780329865453 907.8179706385694 908.0660079966783 1094.866775878031 1095.72549399631 1096.889785768691 1074.08172190951 386.2277897636119 1079.066213701882 293.0134900639097
998 0.005 4.99 1 1000.789141955327 907.8298433654132 908.0778984666495 1094.875396111131 1095.735638423661 1096.902435597231 1074.085892260349 386.2732230559252 1079.071111853162 293.0134900510388
999 0.005 4.995 1 1000.791723908116 907.8416262621512 908.0897064476879 1094.866783681944 1095.725498736438 1096.889786226387 1074.082397286785 386.3185518716551 1079.066333080028 293.0134901405607
1000 0.005 5 1 1000.800476461759 907.8533759984997 908.1014736516888 1094.875402933165 1095.735643095538 1096.90243544059 1074.086560731914 386.3637727863212 1079.071229358036 293.0134901273194
1001 0.005 5.005 1 1000.803002860972 907.8650366179082 908.1131590820867 1094.866792607648 1095.725503570199 1096.889786185709 1074.083064407907 386.4088885913276 1079.066453946093 293.0134902164831
1002 0.005 5.01 1 1000.811692567953 907.8766647513288 908.1248044175286 1094.875409376628 1095.735647283982 1096.902435559462 1074.087222643535 386.4538974243775 1079.07134776091 293.0134902029271
1003 0.005 5.015 1 1000.814162771765 907.8882044729199 908.1363686799981 1094.866800616013 1095.725508362078 1096.889786850207 1074.083723207156 386.4988026012306 1079.066575547704 293.0134902917745
1004 0.005 5.02 1 1000.822793634214 907.8997123919146 908.1478935347197 1094.875415877936 1095.735651241096 1096.902435197361 1074.08787878963 386.5435999299729 1079.071466074078 293.013490277842
1005 0.005 5.025 1 1000.82520520604 907.9111325795986 908.1593380007733 1094.866806806324 1095.725512141821 1096.889786433726 1074.084375810545 386.5882946798675 1079.066689976539 293.0134903663655
1006 0.005 5.03 1 1000.833780885657 907.9225216540999 908.1707437482679 1094.875424423572 1095.735656079364 1096.902435683646 1074.088530898023 386.6328837827862 1079.071582772119 293.0134903521118
1007 0.005 5.035 1 1000.83613487667 907.93382366859 908.1820697788643 1094.866814376593 1095.725516941381 1096.889786926687 1074.085025049422 386.6773704810013 1079.066804752897 293.0134904402951
1008 0.005 5.04 1 1000.844653365595 907.9450952396598 908.1933577640028 1094.875430579413 1095.735659876448 1096.902435292201 1074.089174128859 386.721751651158 1079.071695748715 293.0134904257214
1009 0.005 5.045 1 1000.846951753314 907.9562804218103 908.2045667057124 1094.866821702615 1095.725521454152 1096.889787005608 1074.085664950382 386.7660306884355 1079.066920007029 293.013490513538
1010 0.005 5.05 1 1000.855414503752 907.9674358201472 908.2157382613899 1094.87543817364 1095.735664517543 1096.902435821817 1074.089811719389 386.8102046687758 1079.07181135765 293.0134904986361
1011 0.005 5.055 1 1000.857657117412 907.9785054883577 908.2268314348407 1094.866828897387 1095.725526149678 1096.889787284175 1074.086298760686 386.8542772208067 1079.067032269489 293.0134905861303
1012 0.005 5.06 1 1000.866064566163 907.9895460231407 908.2378878761458 1094.875444760557 1095.735668019322 1096.902435270875 1074.090442079828 386.8982398081408 1079.071923550138 293.0134905709019
1013 0.005 5.065 1 1000.868251906359 908.0005014988274 908.2488666079566 1094.866835034509 1095.725529549554 1096.88978710493 1074.086925968031 386.9421034420783 1079.067144911763 293.0134906580834
1014 0.005 5.07 1 1000.876604821347 908.0114284809041 908.2598092436956 1094.875452160283 1095.735673012851 1096.902435911668 1074.091067966139 386.985864321886 1079.072033737411 293.0134906425527
1015 0.005 5.075 1 1000.878737807307 908.0222710453428 908.2706748169018 1094.866842705014 1095.725534201307 1096.88978763289 1074.087549401041 387.0295260583287 1079.06725615924 293.0134907294195
1016 0.005 5.08 1 1000.887035783943 908.033085745945 908.2815049288932 1094.8754578687 1095.735676172599 1096.902435018355 1074.091684590206 387.0730852971889 1079.072143789776 293.0134907135521
1017 0.005 5.085 1 1000.889115650444 908.0438166663922 908.2922586125773 1094.866849238471 1095.725538528847 1096.889787874024 1074.088163213036 387.1165438607416 1079.067368034654 293.0134908001046
1018 0.005 5.09 1 1000.897360445563 908.054520356237 908.3029774663629 1094.875466214722 1095.735681529427 1096.902436091898 1074.092297296704 387.1598978645533 1079.072252679788 293.0134907839302
1019 0.005 5.095 1 1000.899387892912 908.0651409519185 908.3136205997595 1094.866856280727 1095.725542229922 1096.889787578362 1074.088774431188 387.2031529807315 1079.067476729048 293.0134908701451
1020 0.005 5.100000000000001 1 1000.90757863598 908.0757349305611 908.3242295188616 1094.87547103958 1095.735684376365 1096.902435304159 1074.092903150391 387.2463048062351 1079.0723617384 293.013490853658
1021 0.005 5.105 1 1000.909553526301 908.0862463774448 908.3347632568643 1094.866863510776 1095.725546611953 1096.889787939996 1074.089378336226 387.2893570498258 1079.067582060677 293.0134909395845
1022 0.005 5.11 1 1000.917693061104 908.0967318249104 908.3452634005884 1094.875478272864 1095.73568903322 1096.902435880729 1074.093503877132 387.3323072732078 1079.072468856639 293.0134909227428
1023 0.005 5.115 1 1000.919615430059 908.1071353563707 908.3556889836721 1094.866870232512 1095.725550731585 1096.889788088205 1074.089976403667 387.3751591446469 1079.067690050675 293.0134910084071
1024 0.005 5.12 1 1000.927703334545 908.117513499019 908.3660815864683 1094.875484434402 1095.735692368475 1096.902435491551 1074.09409840455 387.4179091046813 1079.072575969903 293.0134909912661
1025 0.005 5.125 1 1000.92957334727 908.1278103263977 908.3764002311748 1094.866875521987 1095.725554120063 1096.889787850521 1074.090564826642 387.4605627793315 1079.067794437069 293.0134910766023
1026 0.005 5.13 1 1000.937611620348 908.1380823756355 908.3866865072375 1094.875491930615 1095.73569747367 1096.902436405217 1074.094684757135 387.5031140984484 1079.072681689827 293.0134910591596
1027 0.005 5.135 1 1000.939430557484 908.1482737108564 908.3968994271585 1094.866882748077 1095.725558571448 1096.889788269409 1074.091150676314 387.5455683319642 1079.067899428439 293.0134911442216
1028 0.005 5.14 1 1000.947417447835 908.1584408601444 908.4070805742289 1094.875497735266 1095.735700636632 1096.902435609629 1074.095268715232 387.5879214523933 1079.072784439634 293.0134911264683
1029 0.005 5.145 1 1000.949186582607 908.1685278852343 908.4171889582672 1094.86688857414 1095.725561759726 1096.889788033067 1074.09173016077 387.6301772040638 1079.068003108181 293.0134912112368
1030 0.005 5.15 1 1000.957123354377 908.1785913198834 908.4272661649323 1094.87550469963 1095.735705275795 1096.902436419471 1074.095845052366 387.6723325622817 1079.07288708387 293.0134911932089
1031 0.005 5.155 1 1000.958843512437 908.1885752182611 908.4372711957847 1094.866896218717 1095.725566621052 1096.889788901691 1074.092305883996 387.7143913873711 1079.068105851475 293.0134912776828
1032 0.005 5.16 1 1000.966731039592 908.1985361039903 908.4472456269026 1094.875510410249 1095.735708311287 1096.902435840968 1074.096417268979 387.7563499041012 1079.072987442476 293.0134912593691
1033 0.005 5.165 1 1000.968401725199 908.2084180278329 908.4571484622977 1094.866900965588 1095.725569380657 1096.88978812249 1074.092872627998 387.7982132252447 1079.068208636818 293.0134913434704
1034 0.005 5.17 1 1000.976240063284 908.2182775220724 908.4670212839042 1094.87551765951 1095.735713105353 1096.90243682772 1074.096981697008 387.839976507953 1079.073089226261 293.0134913248797
1035 0.005 5.175 1 1000.977862881416 908.2280586322295 908.4768230842662 1094.866908543111 1095.725574017478 1096.889788625298 1074.093438198972 387.8816445095649 1079.068306751503 293.0134914087456
1036 0.005 5.18 1 1000.985652261353 908.2378178689091 908.4865954326639 1094.87552213449 1095.735715599702 1096.902435977708 1074.097540208967 387.9232119658929 1079.073188225273 293.0134913898443
1037 0.005 5.185 1 1000.987225850386 908.2474992868389 908.4962973263013 1094.866913835578 1095.725577310147 1096.889788450892 1074.093992686006 387.9646854806988 1079.068403857319 293.0134914734161
1038 0.005 5.19 1 1000.994969548435 908.2571594038591 908.5059703371339 1094.87552971512 1095.735720374197 1096.902436732494 1074.098097752849 388.0060601620715 1079.073287288528 293.0134914542457
1039 0.005 5.195 1 1000.996496336953 908.26674225944 908.5155734530803 1094.866921235775 1095.725581972788 1096.889789240091 1074.094547448683 388.0473408994712 1079.068502264973 293.0134915374987
1040 0.005 5.2 1 1001.004191541434 908.2763043579997 908.52514823634 1094.87553462101 1095.735723299172 1096.902436383559 1074.098643700114 388.0885244242024 1079.073383722804 293.0134915181072
1041 0.005 5.205 1 1001.00567106977 908.2857897418539 908.5346536706992 1094.866926077455 1095.725584461883 1096.88978811562 1074.095090233014 388.1296135385221 1079.068600012578 293.0134916010738
1042 0.005 5.21 1 1001.013320836952 908.2952549361223 908.5441313384209 1094.875541701094 1095.735727838787 1096.902437230108 1074.099188325134 388.17060409134 1079.073482028017 293.0134915813829
1043 0.005 5.215 1 1001.014753112465 908.3046439584065 908.5535402023129 1094.866932559318 1095.725588910397 1096.889788924619 1074.095633854802 388.2115018281506 1079.068696477938 293.0134916640978
1044 0.005 5.22 1 1001.022357048088 908.3140133246932 908.5629218350484 1094.875547191183 1095.735730971524 1096.902436810114 1074.099727757984 388.2523017156654 1079.073579214396 293.0134916441385
1045 0.005 5.225000000000001 1 1001.023742709275 908.3233070583293 908.5722352082483 1094.866937933325 1095.725591785817 1096.889788593036 1074.096169428722 388.293008748418 1079.06879229176 293.0134917265868
1046 0.005 5.23 1 1001.031300591126 908.3325816728313 908.5815218854254 1094.875553375283 1095.735734706127 1096.902437168698 1074.100261042512 388.3336187311767 1079.073671215237 293.0134917063174
1047 0.005 5.235 1 1001.03264226685 908.3417811889516 908.590740836225 1094.86694468354 1095.725596409663 1096.889789218319 1074.096700358753 388.3741362065426 1079.068887879641 293.013491788467
1048 0.005 5.24 1 1001.040154834901 908.3509621136411 908.5999336215622 1094.875558810874 1095.735737791711 1096.902436586071 1074.100788185047 388.4145570928968 1079.073766168842 293.0134917679716
1049 0.005 5.245 1 1001.041451708216 908.3600684625268 908.6090592054351 1094.866949107453 1095.725598673503 1096.889788611113 1074.09722443324 388.4548860103115 1079.068981887269 293.0134918498626
1050 0.005 5.25 1 1001.048920387907 908.3691567490448 908.6181591522502 1094.87556553951 1095.735742345328 1096.902437738391 1074.101311053065 388.4951189156951 1079.073861158824 293.0134918290928
1051 0.005 5.255 1 1001.050171492172 908.3781709778257 908.6271924177197 1094.866955933267 1095.725603067156 1096.889789482638 1074.097744694788 388.5352601752471 1079.069072752747 293.0134919107468
1052 0.005 5.26 1 1001.057595957953 908.3871676561058 908.6362005618643 1094.875570350391 1095.735744866391 1096.902436712377 1074.101827255701 388.5753058116111 1079.073951445404 293.013491889663
1053 0.005 5.265 1 1001.058803746219 908.3960907942022 908.6451425419401 1094.866961381374 1095.725606359516 1096.889789257013 1074.098259363301 388.6152604315809 1079.069163460061 293.0134919710756
1054 0.005 5.27 1 1001.06618507999 908.4049968935958 908.6540599088462 1094.875576636952 1095.735748702614 1096.902437538974 1074.10234079238 388.6551200715681 1079.074042701338 293.0134919497532
1055 0.005 5.275 1 1001.067349179346 908.4138299562306 908.6629116241583 1094.866967045874 1095.725610054991 1096.889789548419 1074.09876914424 388.6948888155941 1079.069256670012 293.0134920308985
1056 0.005 5.28 1 1001.074686480167 908.4226464826586 908.6717392272722 1094.875580994956 1095.735751246478 1096.902436460182 1074.102848357671 388.7345629855429 1079.074131177717 293.0134920092795
1057 0.005 5.285 1 1001.075807961501 908.4313904792392 908.6805016845808 1094.866972909168 1095.725613506895 1096.889789767878 1074.099275260416 388.7741473677639 1079.069344394304 293.0134920901828
1058 0.005 5.29 1 1001.083103516354 908.4401184373153 908.6892405302156 1094.875587116601 1095.735755262363 1096.902437165766 1074.103351908914 388.8136374070342 1079.074221437187 293.0134920683393
1059 0.005 5.295 1 1001.084182344333 908.4487743609019 908.6979147277576 1094.866978733252 1095.725617244338 1096.8897900304 1074.099775591561 388.8530406782461 1079.06943187464 293.0134921489715
1060 0.005 5.3 1 1001.091435830506 908.4574147363898 908.7065658037972 1094.875591865928 1095.735758154553 1096.902436929064 1074.103848933209 388.8923485036054 1079.07431059921 293.0134921268848
1061 0.005 5.305 1 1001.092472628515 908.4659835663582 908.7151527208786 1094.866984227104 1095.725620324745 1096.889789940068 1074.100270165467 388.9315664659758 1079.069521087491 293.0134922072236
1062 0.005 5.31 1 1001.09968401808 908.4745373353597 908.7237170053053 1094.875597384653 1095.735761419481 1096.902437079167 1074.10434168565 388.9706908478848 1079.074397477769 293.0134921849241
1063 0.005 5.315 1 1001.10068009668 908.4830200423783 908.7322176142821 1094.866990482667 1095.725624398229 1096.889790556851 1074.100762896046 389.0097260521008 1079.069612316585 293.0134922650057
1064 0.005 5.32 1 1001.107848428112 908.4914881667146 908.7406960739104 1094.875601374252 1095.735763838275 1096.902436334151 1074.104826362531 389.048669052145 1079.074483784072 293.0134922424737
1065 0.005 5.325 1 1001.108804314573 908.4998857094743 908.7491113402751 1094.866994656492 1095.725626795361 1096.889790038699 1074.101244937418 389.08752297324 1079.069695990768 293.013492322338
1066 0.005 5.33 1 1001.115933081285 908.5082691525794 908.7575049352209 1094.875608341009 1095.735768131872 1096.902437439244 1074.1053091921 389.1262823774615 1079.07456817202 293.0134922995188
1067 0.005 5.335 1 1001.116848035101 908.5165824899684 908.7658358158551 1094.867001501064 1095.725631133065 1096.889790695655 1074.101727360991 389.164954855953 1079.069782603505 293.0134923791408
1068 0.005 5.34 1 1001.123937238086 908.5248821917669 908.7741454935461 1094.875612787896 1095.735770677893 1096.902436716601 1074.105786974952 389.2035358374923 1079.07465782082 293.0134923560759
1069 0.005 5.345 1 1001.124811537054 908.5331122506816 908.782392921192 1094.867005080508 1095.725633048384 1096.889789774577 1074.102202416033 389.2420295200963 1079.069868195225 293.0134924354794
1070 0.005 5.350000000000001 1 1001.131860589901 908.5413291435769 908.7906196150417 1094.875619034655 1095.735774829618 1096.902437707037 1074.106262252753 389.2804320934061 1079.074741590389 293.0134924121609
1071 0.005 5.355 1 1001.132695098724 908.5494768510057 908.798784513184 1094.867011567678 1095.725637388526 1096.8897909315 1074.102675397133 389.3187475171127 1079.069952633395 293.0134924913052
1072 0.005 5.36 1 1001.139704369358 908.5576118490881 908.8069291416026 1094.875623132021 1095.735776888246 1096.902436627488 1074.106732258267 389.3569724580175 1079.074825359373 293.0134924677797
1073 0.005 5.365 1 1001.140499088452 908.5656781161691 908.815012426987 1094.867015827938 1095.72563957331 1096.889790326548 1074.103141719181 389.3951103937687 1079.070033313041 293.0134925466853
1074 0.005 5.37 1 1001.147470907269 908.5737321345965 908.8230759039378 1094.875629569432 1095.735781146165 1096.902437903067 1074.107196839328 389.4331573158741 1079.074908236082 293.0134925229102
1075 0.005 5.375 1 1001.148227056576 908.5817178724221 908.8310784892221 1094.867020977922 1095.725642926116 1096.889790234149 1074.103604720152 389.4711177896315 1079.070118496178 293.0134926016248
1076 0.005 5.38 1 1001.155159147679 908.5896918069628 908.8390617154713 1094.875633559906 1095.735783592842 1096.902437356631 1074.107657067905 389.5089883530258 1079.074991013034 293.0134925775747
1077 0.005 5.385 1 1001.15587560938 908.5975979009089 908.8469844912731 1094.867024912648 1095.725645356005 1096.889790103853 1074.104060345396 389.5467731470962 1079.070198697171 293.0134926560502
1078 0.005 5.39 1 1001.16277149392 908.6054926425543 908.8548883528955 1094.875639906121 1095.7357875818 1096.902438228914 1074.108113225369 389.5844680160898 1079.075071766406 293.0134926318016
1079 0.005 5.395 1 1001.163450376012 908.6133199853558 908.8627322131059 1094.867031040848 1095.725649315365 1096.889790652244 1074.104515570828 389.6220776108586 1079.070277694653 293.0134927100024
1080 0.005 5.4 1 1001.170308384938 908.6211364117007 908.8705575952046 1094.875644711238 1095.735790234788 1096.902437644525 1074.108566147704 389.6595977450633 1079.075153950404 293.0134926855172
1081 0.005 5.405 1 1001.170948992696 908.6288858671884 908.8783234064798 1094.867034639011 1095.725651266339 1096.889790020134 1074.104963786372 389.6970329637754 1079.070358774728 293.0134927635706
1082 0.005 5.41 1 1001.177769947493 908.6366248414079 908.8860711718738 1094.875649970247 1095.73579344306 1096.902438155223 1074.109013938853 389.7343788439005 1079.075233064564 293.013492738836
1083 0.005 5.415 1 1001.178373485189 908.6442972790516 908.8937597999455 1094.867040175509 1095.725654708645 1096.88979066334 1074.105410202525 389.7716405297685 1079.070436584836 293.013492816607
1084 0.005 5.42 1 1001.185157618524 908.6519596619469 908.9014308167189 1094.875654456916 1095.735796092907 1096.90243745082 1074.109456503838 389.8088136970073 1079.075309767393 293.0134927916836
1085 0.005 5.425 1 1001.185724351953 908.6595559290414 908.9090431168192 1094.867044331851 1095.72565728727 1096.889790270666 1074.105849899084 389.8459030212118 1079.070513702854 293.0134928692228
1086 0.005 5.43 1 1001.192472641916 908.6671425719073 908.9166382320431 1094.875660614428 1095.735800179735 1096.902438844016 1074.10989660127 389.8829041622371 1079.075389765099 293.0134928440669
1087 0.005 5.435 1 1001.193002899745 908.6746635165239 908.9241750508819 1094.86704958258 1095.725660454965 1096.889790519909 1074.106287545401 389.9198229804484 1079.070593921699 293.0134929214211
1088 0.005 5.44 1 1001.199714205659 908.6821752470414 908.931695098096 1094.875664616775 1095.735802606656 1096.902438222289 1074.110330451862 389.9566535614231 1079.075466319255 293.013492896042
1089 0.005 5.445 1 1001.200208507627 908.6896216968381 908.9391572688861 1094.867053410462 1095.725662689117 1096.889789730518 1074.106720054019 389.9934002744896 1079.070668529664 293.0134929731481
1090 0.005 5.45 1 1001.206885272653 908.6970593527542 908.9466030852183 1094.875670223064 1095.735806170292 1096.902439229667 1074.110762450569 390.0300594951747 1079.075543250471 293.013492947568
1091 0.005 5.455 1 1001.207343783887 908.7044321359671 908.9539914345681 1094.867058724803 1095.72566608033 1096.889790358169 1074.107148880311 390.066635099694 1079.070744838903 293.013493024443
1092 0.005 5.46 1 1001.213984687006 908.7117965249743 908.9613638322878 1094.875674312698 1095.73580852337 1096.902438399017 1074.111188299608 390.1031240132606 1079.075617506513 293.0134929986427
1093 0.005 5.465 1 1001.214408996011 908.7190964471719 908.9686791685314 1094.86706284018 1095.725668460874 1096.889790153025 1074.107572059487 390.1395317937852 1079.070821761462 293.0134930753392
1094 0.005 5.47 1 1001.221014500841 908.7263883850121 908.975978963166 1094.875679308369 1095.735811819898 1096.90243940236 1074.111610065698 390.1758530498536 1079.075691689098 293.0134930493173
1095 0.005 5.475000000000001 1 1001.22140437446 908.7336162566075 908.9832220989146 1094.867068923471 1095.725672426384 1096.88979105133 1074.107994134055 390.2120919038794 1079.070896009021 293.0134931257851
1096 0.005 5.48 1 1001.227975542999 908.7408365399713 908.9904500928512 1094.875683352896 1095.735814125715 1096.902438241188 1074.112028923108 390.2482442713113 1079.075767294787 293.0134930995802
1097 0.005 5.485 1 1001.228329958564 908.7479931502639 908.9976218209894 1094.867072115102 1095.725674110386 1096.889790187138 1074.108408974119 390.2843153678291 1079.070969541225 293.0134931758701
1098 0.005 5.49 1 1001.234868270243 908.7551425696896 909.0047788006152 1094.875689392445 1095.735818082075 1096.902439849268 1074.11244309554 390.3203017954422 1079.075842147985 293.0134931494156
1099 0.005 5.495 1 1001.235189298796 908.762228706247 909.011879909739 1094.867077606733 1095.725677538311 1096.889790693597 1074.108822961818 390.3562070982301 1079.07104487797 293.0134932254936
1100 0.005 5.5 1 1001.241692215811 908.7693080463399 909.0189666654087 1094.875692493947 1095.735819984666 1096.902438880876 1074.112851942234 390.3920271962222 1079.07591609678 293.0134931988327
1101 0.005 5.505 1 1001.24197905709 908.7763244895223 909.025997936185 1094.867081386615 1095.72567964348 1096.889790348187 1074.109229707992 390.4277662587326 1079.071116299328 293.0134932747002
1102 0.005 5.51 1 1001.248450314743 908.7833345196279 909.033015242198 1094.875697529551 1095.735822948554 1096.902439460588 1074.113258500449 390.4634223124139 1079.075988956509 293.0134932478801
1103 0.005 5.515 1 1001.248704325885 908.7902820401341 909.0399774458422 1094.867087422786 1095.725683565458 1096.889791251914 1074.109637156824 390.4989974567175 1079.07118794181 293.0134933235402
1104 0.005 5.52 1 1001.255141930589 908.797223517645 909.0469260607272 1094.875702357569 1095.735825963476 1096.90243935608 1074.113663709773 390.5344873194582 1079.076060028245 293.0134932964823
1105 0.005 5.525 1 1001.255362108476 908.8041028547761 909.0538199392513 1094.867089892095 1095.725684780308 1096.889790026642 1074.110038907373 390.569893966648 1079.071257191339 293.0134933719442
1106 0.005 5.53 1 1001.261767694783 908.810976525973 909.0607006045683 1094.875706622642 1095.735828561008 1096.90243991002 1074.11406181597 390.6052182613358 1079.076129837784 293.0134933446914
1107 0.005 5.535 1 1001.261956043709 908.8177884366827 909.0675269201497 1094.867095209738 1095.72568839523 1096.889790704193 1074.110436072701 390.6404636239573 1079.071328627256 293.01349341995
1108 0.005 5.54 1 1001.268328936858 908.8245950457959 909.0743403858986 1094.87571069514 1095.735830958674 1096.90243928182 1074.114455733221 390.675626194343 1079.076200942376 293.013493392485
1109 0.005 5.545 1 1001.268484739555 908.8313402604456 909.0810998690828 1094.867098324268 1095.725690225064 1096.88979045633 1074.110827071206 390.7107091496879 1079.071397944752 293.0134934675739
1110 0.005 5.55 1 1001.274825760569 908.8380805494188 909.0878468734351 1094.87571627477 1095.735834654683 1096.902440338235 1074.11484705229 390.7457089352229 1079.076269773635 293.0134934399378
1111 0.005 5.555 1 1001.27494997273 908.8447598103468 909.0945402657305 1094.867103799127 1095.725693884557 1096.889791228541 1074.111217090227 390.7806315243656 1079.071467504014 293.0134935147778
1112 0.005 5.56 1 1001.281259831855 908.8514345129146 909.1012215472309 1094.875719523136 1095.735836303258 1096.902439239919 1074.115235364106 390.8154703009275 1079.076338066558 293.0134934869587
1113 0.005 5.565 1 1001.281352110913 908.8580485374928 909.1078495716124 1094.867107486684 1095.725695934007 1096.889790731358 1074.111601265227 390.8502317713833 1079.071535735731 293.0134935616096
1114 0.005 5.57 1 1001.287631118818 908.8646583674717 909.1144658485241 1094.875724223921 1095.735839323108 1096.902440130592 1074.115620387247 390.8849103901343 1079.076405234454 293.0134935335959
1115 0.005 5.575 1 1001.287692736981 908.871207879042 909.1210292303635 1094.867112307478 1095.72569901276 1096.889791208426 1074.111984843437 390.9195084850605 1079.071603957613 293.0134936080705
1116 0.005 5.58 1 1001.293939694373 908.8777535462485 909.127581211825 1094.875728023057 1095.735841670313 1096.902439570343 1074.115999918312 390.9540257711298 1079.076471604468 293.013493579848
1117 0.005 5.585 1 1001.293970948146 908.8842392476984 909.1340806522611 1094.867115828347 1095.725700928344 1096.889790818114 1074.112363443864 390.9884655450491 1079.071671693807 293.0134936541501
1118 0.005 5.59 1 1001.30018824656 908.8907214584561 909.1405690479178 1094.87573293256 1095.735844699652 1096.90244045721 1074.116378515624 391.0228241314461 1079.076540570453 293.013493625736
1119 0.005 5.595 1 1001.300188702641 908.8971440493093 909.1470052458931 1094.867120436235 1095.725703968494 1096.889791405503 1074.112740122398 391.0571057220286 1079.071738702866 293.0134936998738
1120 0.005 5.600000000000001 1 1001.306375275534 908.9035634896105 909.1534307445239 1094.875736257865 1095.735846593007 1096.902439586146 1074.116753632182 391.0913062763458 1079.076605103272 293.0134936712294
1121 0.005 5.605 1 1001.306345170356 908.9099236502843 909.1598043870896 1094.867124147125 1095.725706261323 1096.889791108559 1074.113109732979 391.1254301572914 1079.071803718462 293.0134937451402
1122 0.005 5.61 1 1001.312502691476 908.9162810062097 909.1661676722454 1094.875740630046 1095.735849399982 1096.902440327201 1074.117123128299 391.1594733773545 1079.076670798263 293.013493716351
1123 0.005 5.615 1 1001.312443389249 908.92257943044 909.172479452268 1094.867129150534 1095.725709568904 1096.889791657763 1074.113479113887 391.1934401436944 1079.071867914238 293.0134937901036
1124 0.005 5.62 1 1001.318570080532 908.9288753833204 909.17878121125 1094.875743686835 1095.735851076822 1096.902439616898 1074.117486496495 391.2273290065036 1079.076735167208 293.0134937611367
1125 0.005 5.625 1 1001.318482476483 908.9351127420772 909.1850318012084 1094.867132888351 1095.725711511689 1096.889791218066 1074.11384273095 391.2611400994214 1079.071934780223 293.0134938347151
1126 0.005 5.63 1 1001.324579422973 908.9413479652839 909.1912727092424 1094.875747830263 1095.735853817627 1096.90244014754 1074.117848279663 391.2948709769293 1079.076799286704 293.0134938055638
1127 0.005 5.635 1 1001.324463053797 908.947524937123 909.1974627899408 1094.867137923194 1095.725715027826 1096.889792158855 1074.114206027707 391.3285269654057 1079.071998732293 293.0134938789447
1128 0.005 5.64 1 1001.330530953786 908.953700072918 909.2036434887988 1094.875751592627 1095.735856047143 1096.902439765752 1074.118208111504 391.3621027254638 1079.076864415071 293.0134938496233
1129 0.005 5.645 1 1001.330386167244 908.9598173029939 909.2097737095958 1094.867141444759 1095.725716566485 1096.889791404507 1074.114564103415 391.3956034150081 1079.07206359583 293.0134939228105
1130 0.005 5.65 1 1001.336424907312 908.9659330229247 909.2158948699682 1094.875755444434 1095.735858425277 1096.902440142819 1074.118565389933 391.4290245583833 1079.076926138569 293.0134938933205
1131 0.005 5.655 1 1001.336251354005 908.9719911603138 909.2219658776789 1094.867145686747 1095.725719486525 1096.889792037896 1074.114917813793 391.4623704494815 1079.072124887765 293.0134939663221
1132 0.005 5.66 1 1001.342261851145 908.9780481062451 909.2280281464299 1094.875758466374 1095.735860427941 1096.902439586952 1074.118918060188 391.4956376535337 1079.076988643918 293.013493936663
1133 0.005 5.665 1 1001.34205989884 908.984047787371 909.2340405808791 1094.867148477904 1095.725721241363 1096.889791605952 1074.115267090098 391.5288301415138 1079.072186898282 293.0134940094866
1134 0.005 5.67 1 1001.348043466637 908.990046604922 909.2400446019049 1094.875763613393 1095.735863836114 1096.902440625139 1074.119267173268 391.5619444189379 1079.077050570778 293.0134939796525
1135 0.005 5.675 1 1001.347813649289 908.9959884759387 909.2459991078036 1094.867153724452 1095.7257244635 1096.889792428938 1074.115617257434 391.5949843249585 1079.072248077385 293.0134940523577
1136 0.005 5.68 1 1001.353768782748 909.0019297885937 909.2519455112193 1094.875766367565 1095.735865598336 1096.902439899161 1074.119612652453 391.6279464451312 1079.077113129809 293.0134940222867
1137 0.005 5.685 1 1001.353511668987 909.0078144760037 909.2578427191223 1094.867157014339 1095.725726021269 1096.889791626928 1074.115962333039 391.660834359883 1079.072310933595 293.0134940948296
1138 0.005 5.69 1 1001.359439150304 909.0136989174894 909.2637321371458 1094.875770667988 1095.735868383019 1096.902440712656 1074.119956165996 391.6936452796226 1079.077173025426 293.0134940646082
1139 0.005 5.695 1 1001.359155629228 909.0195270411612 909.2695726686626 1094.867161921623 1095.725729245031 1096.889792424273 1074.116305549607 391.7263827253668 1079.072373075652 293.0134941369801
1140 0.005 5.7 1 1001.365055541429 909.0253552211741 909.2754057140211 1094.875773085438 1095.735869568692 1096.902439606902 1074.120296770462 391.7590428477309 1079.077233947306 293.0134941065788
1141 0.005 5.705 1 1001.364744753312 909.0311273835435 909.2811901669136 1094.867165105988 1095.725731226646 1096.889792315639 1074.116642179797 391.7916300034904 1079.072432713664 293.0134941787628
1142 0.005 5.71 1 1001.370618943709 909.0368999139159 909.2869674471614 1094.87577767382 1095.735872474968 1096.902440433475 1074.120633689993 391.8241402393793 1079.077295280454 293.0134941482242
1143 0.005 5.715 1 1001.370280894418 909.0426167340875 909.2926964538784 1094.867169356585 1095.725734284409 1096.889792981457 1074.116978489544 391.8565776722647 1079.072491357226 293.0134942202324
1144 0.005 5.72 1 1001.376128214222 909.0483342195281 909.2984185781673 1094.87578072178 1095.73587397576 1096.902439575093 1074.12096627992 391.8889385122508 1079.077353967192 293.01349418955
1145 0.005 5.725000000000001 1 1001.375763334534 909.0539962909006 909.3040927232356 1094.867171838828 1095.725735597062 1096.889792311023 1074.117308208919 391.9212275870763 1079.072548588508 293.0134942614167
1146 0.005 5.73 1 1001.38158536436 909.0596593334936 909.309760296131 1094.875785972712 1095.735877255403 1096.902440514037 1074.121298446614 391.9534401662448 1079.077410492307 293.0134942305015
1147 0.005 5.735 1 1001.381194604085 909.0652672544284 909.3153801814748 1094.867175862543 1095.725738182727 1096.889792813535 1074.117639684931 391.9855806890819 1079.072607179295 293.0134943021968
1148 0.005 5.74 1 1001.386990257753 909.0708764344233 909.3209937856699 1094.875788713004 1095.735879024145 1096.902440065182 1074.12162600568 392.0176452607054 1079.07746869454 293.0134942711492
1149 0.005 5.745 1 1001.386574768704 909.0764307881108 909.3265599994993 1094.867178823848 1095.72573988727 1096.889792189421 1074.117965002991 392.049638363896 1079.072665510027 293.0134943426817
1150 0.005 5.75 1 1001.392344046754 909.0819866947759 909.3321202245429 1094.875792841064 1095.735881566226 1096.9024407195 1074.121949841119 392.0815564655157 1079.077526242006 293.0134943114879
1151 0.005 5.755 1 1001.391903638349 909.0874880697988 909.3376333520573 1094.86718398037 1095.725743456583 1096.88979344 1074.118289895855 392.1134032793021 1079.072723643436 293.0134943828655
1152 0.005 5.76 1 1001.397647412724 909.0929912772914 909.3431407718094 1094.8757956976 1095.735883108011 1096.902439848223 1074.12227168927 392.1451730352895 1079.077585797013 293.0134943515326
1153 0.005 5.765 1 1001.397180143213 909.0984402298101 909.3486013783853 1094.867186040359 1095.725744188238 1096.889792302844 1074.118608504304 392.1768729358279 1079.07277999026 293.0134944227127
1154 0.005 5.77 1 1001.402899491478 909.1038913029604 909.3540565609445 1094.875799249329 1095.735885496088 1096.902440279647 1074.122590675965 392.2084987018824 1079.077643403515 293.0134943912292
1155 0.005 5.775 1 1001.40240758093 909.109288409171 909.3594652121135 1094.867189986125 1095.72574684626 1096.889793068703 1074.118926540244 392.2400538826222 1079.072836580407 293.0134944622317
1156 0.005 5.78 1 1001.408101293004 909.1146879098743 909.3648687234861 1094.875802737217 1095.735887622085 1096.902440362816 1074.122906722901 392.2715346267313 1079.077698169065 293.0134944305822
1157 0.005 5.785 1 1001.407585140422 909.1200337259526 909.3702259802312 1094.867193086745 1095.725748604029 1096.889792491381 1074.119240481709 392.302945445282 1079.072891067069 293.0134945014871
1158 0.005 5.79 1 1001.413254917541 909.1253822167878 909.3755783786917 1094.875806939749 1095.735890203231 1096.902440732249 1074.123221821935 392.3342823292575 1079.077751784821 293.0134944696613
1159 0.005 5.795 1 1001.412714343185 909.1306772935868 909.3808848009148 1094.867196664106 1095.725751153543 1096.889793325676 1074.119552817086 392.3655496330335 1079.072946479684 293.0134945404189
1160 0.005 5.8 1 1001.418358711904 909.1359753169698 909.3861866346906 1094.875809612252 1095.735891878069 1096.902440153042 1074.123530322697 392.3967431446441 1079.077805331906 293.0134945084401
1161 0.005 5.805 1 1001.417794169748 909.1412202055757 909.3914427690561 1094.867199969311 1095.725752656821 1096.889792951689 1074.119861268328 392.4278671782698 1079.07300091 293.0134945790524
1162 0.005 5.81 1 1001.423414638759 909.146468311601 909.3966945821778 1094.875813708987 1095.735894872554 1096.902441064202 1074.123837387157 392.4589173367907 1079.077858931542 293.013494546923
1163 0.005 5.815 1 1001.422827379779 909.1516635504838 909.4019009686704 1094.867203731585 1095.725755025391 1096.889792886745 1074.120166614406 392.4898993639306 1079.073057934244 293.0134946173784
1164 0.005 5.82 1 1001.428423459893 909.1568622695301 909.4071033031754 1094.875815798087 1095.735895750025 1096.902440021453 1074.124140855697 392.5208079332104 1079.077914368487 293.0134945851021
1165 0.005 5.825 1 1001.427811363055 909.1620083850345 909.4122604699099 1094.867205728514 1095.725755881811 1096.889792439897 1074.120468417615 392.5516479783662 1079.07310819243 293.0134946553863
1166 0.005 5.83 1 1001.433384916287 909.1671582559026 909.4174138557497 1094.875819909651 1095.735898700395 1096.902441317345 1074.124443247418 392.5824151750941 1079.077966376946 293.0134946229506
1167 0.005 5.835 1 1001.432750180405 909.1722557888022 909.4225223473603 1094.867211364684 1095.725759968962 1096.889793687626 1074.120769765198 392.6131141707 1079.073163536947 293.0134946931002
1168 0.005 5.84 1 1001.438299228937 909.1773573259971 909.4276273062142 1094.875821717132 1095.735899215196 1096.902439817938 1074.124741156554 392.6437402641802 1079.078018617087 293.0134946605477
1169 0.005 5.845 1 1001.437641212967 909.1824067833575 909.4326876286881 1094.867213351181 1095.725761129834 1096.889793191518 1074.121065707164 392.6742989956204 1079.073214619545 293.0134947305074
1170 0.005 5.850000000000001 1 1001.443168544267 909.1874605171197 909.4377446901492 1094.875826476689 1095.73590243268 1096.902441160293 1074.125039056584 392.7047890411358 1079.078072088798 293.0134946978243
1171 0.005 5.855 1 1001.44248682371 909.1924624246798 909.4427573691994 1094.867216991477 1095.725763554344 1096.88979337257 1074.121361327193 392.7352095881362 1079.073268020082 293.0134947676627
1172 0.005 5.86 1 1001.447991386417 909.1974688517037 909.4477670298758 1094.875828380521 1095.735903249053 1096.902439896139 1074.125332027784 392.7655581226073 1079.078122057875 293.0134947348333
1173 0.005 5.865 1 1001.447286785251 909.2024237099841 909.4527325696585 1094.867219745122 1095.725765131243 1096.889793290281 1074.121653315794 392.7958389433854 1079.073319238453 293.0134948045136
1174 0.005 5.87 1 1001.452769651052 909.207383350801 909.457695353483 1094.875832840435 1095.735906259573 1096.902441090975 1074.125623786063 392.8260476428675 1079.07817372729 293.0134947715175
1175 0.005 5.875 1 1001.452042031374 909.2122916710549 909.4626142615116 1094.867223066865 1095.725767294702 1096.88979339657 1074.121942741712 392.856189734929 1079.073370400825 293.0134948410673
1176 0.005 5.88 1 1001.457502908355 909.2172050218666 909.4675306682327 1094.875835186258 1095.735907400151 1096.902440171909 1074.125912237979 392.8862608253854 1079.078228232242 293.0134948079482
1177 0.005 5.885 1 1001.456752213926 909.2220672987436 909.4724034444827 1094.867225829516 1095.725768899601 1096.88979330508 1074.122230105643 392.9162656120093 1079.073420710383 293.0134948773573
1178 0.005 5.89 1 1001.462192210859 909.2269348568026 909.4772739674703 1094.875839326988 1095.735910097913 1096.902441093589 1074.126199316333 392.9461995767734 1079.078278248421 293.0134948440938
1179 0.005 5.895 1 1001.461419611491 909.2317515843305 909.4821011064241 1094.867229529569 1095.725771458011 1096.889793767202 1074.122516032727 392.9760673790011 1079.073472099031 293.0134949133603
1180 0.005 5.9 1 1001.46683623074 909.2365738339727 909.4869262343896 1094.875841323318 1095.735911236937 1096.90244023362 1074.126481118172 393.0058648562756 1079.078326562016 293.0134948799479
1181 0.005 5.905 1 1001.466043141219 909.2413454980957 909.4917082226981 1094.867232257384 1095.725772771841 1096.889793451494 1074.122797288237 393.035596311028 1079.073521357037 293.01349494909
1182 0.005 5.91 1 1001.471438216691 909.24612292677 909.4964884409663 1094.875844585289 1095.73591351176 1096.90244079144 1074.126761807383 393.0652578812864 1079.078376550759 293.0134949155601
1183 0.005 5.915 1 1001.470623201215 909.2508500116171 909.5012257647292 1094.867235972398 1095.725775423622 1096.889794113608 1074.123076387604 393.0948539176366 1079.073570105488 293.0134949845223
1184 0.005 5.92 1 1001.475997904612 909.2555830955228 909.5059615520703 1094.875847822809 1095.73591546632 1096.902440573362 1074.127040389423 393.124380300656 1079.078425962584 293.0134949508443
1185 0.005 5.925 1 1001.475160623284 909.2602660685249 909.5106546809022 1094.867238125878 1095.72577626103 1096.889793377377 1074.123353497562 393.1538416108785 1079.073618504216 293.0134950197241
1186 0.005 5.93 1 1001.480514399753 909.2649552844915 909.5153465154706 1094.875851709563 1095.735917968581 1096.902441252846 1074.127317203566 393.183233627142 1079.078476424694 293.0134949858594
1187 0.005 5.935 1 1001.479655873072 909.2695946203052 909.5199959230894 1094.867240695202 1095.725777884717 1096.889793136444 1074.123627791807 393.2125608660449 1079.073666410995 293.0134950546305
1188 0.005 5.94 1 1001.484988901638 909.2742404299275 909.5246442676811 1094.875853708702 1095.73591923453 1096.902440634471 1074.127589016722 393.2418191135104 1079.078525326323 293.0134950206541
1189 0.005 5.945 1 1001.48410986759 909.2788365967461 909.529250420834 1094.867244502586 1095.725780358917 1096.889793843045 1074.123899203056 393.2710128082105 1079.073714976646 293.0134950892671
1190 0.005 5.95 1 1001.489422228345 909.2834394674734 909.5338557448657 1094.875857547267 1095.735921760238 1096.902441394469 1074.12786175854 393.3001381837549 1079.078573342587 293.0134950551318
1191 0.005 5.955 1 1001.48852243402 909.287992919518 909.5384191034894 1094.867246848145 1095.7257817368 1096.889793319275 1074.124168532486 393.3291988903212 1079.073761905679 293.0134951236489
1192 0.005 5.96 1 1001.493814395455 909.2925533058909 909.5429818624203 1094.875860330319 1095.735923334396 1096.90244107314 1074.128129713795 393.3581913744676 1079.078619491249 293.0134950893912
1193 0.005 5.965 1 1001.492894115366 909.2970644968713 909.54750287754 1094.867249491687 1095.725783206007 1096.889793270533 1074.124435596597 393.3871200880253 1079.073809653255 293.0134951577523
1194 0.005 5.97 1 1001.498166033167 909.3015828479832 909.5520235213936 1094.875863431928 1095.735925398624 1096.902441574315 1074.128396529637 393.4159808078754 1079.078667172674 293.0134951233982
1195 0.005 5.975000000000001 1 1001.497226020494 909.3060522302457 909.5565026489609 1094.867252767892 1095.725785434501 1096.889793618013 1074.124702225006 393.4447779895949 1079.073856669642 293.0134951916178
1196 0.005 5.98 1 1001.502476693458 909.310528989786 909.5609816221772 1094.875865576855 1095.735926532405 1096.90244096356 1074.128657397397 393.4735069711815 1079.078712538157 293.0134951571305
1197 0.005 5.985 1 1001.501517373211 909.3149570056029 909.5654193027428 1094.867255504577 1095.725786832005 1096.889793269006 1074.124963689902 393.5021730472006 1079.073903507076 293.0134952252175
1198 0.005 5.99 1 1001.506749134726 909.3193926205745 909.569857051618 1094.875869474331 1095.735929222468 1096.902441917977 1074.128919649427 393.5307718376457 1079.078760169236 293.0134951905914
1199 0.005 5.995 1 1001.505769232598 909.3237797065119 909.574253726067 1094.867258479425 1095.725789025374 1096.889793660829 1074.125224585201 393.5593076902951 1079.073948772357 293.0134952585522
1200 0.005 6 1 1001.510980866047 909.3281746080022 909.5786506845506 1094.875871188478 1095.735930181397 1096.90244101561 1074.12917770173 393.587775348279 1079.078804395668 293.0134952237938
1201 0.005 6.005 1 1001.509982022577 909.3325211988171 909.583006787487 1094.867260938343 1095.725790321005 1096.889793333021 1074.12548137937 393.6161811460807 1079.07399439637 293.0134952916454
1202 0.005 6.01 1 1001.515174893977 909.3368758237806 909.5873633907153 1094.875875446455 1095.735932908489 1096.902442028209 1074.129435627429 393.6445193316587 1079.078850717308 293.013495256793
1203 0.005 6.015000000000001 1 1001.514156542985 909.3411823449121 909.5916793473684 1094.86726363482 1095.725792088652 1096.889793473665 1074.12573728072 393.6727961075541 1079.074041212746 293.0134953245186
1204 0.005 6.02 1 1001.519329011793 909.3454971129671 909.5959960198138 1094.875876617165 1095.735933445306 1096.902440971234 1074.12968912101 393.7010067331403 1079.078894114411 293.0134952895172
1205 0.005 6.025 1 1001.518292530595 909.3497639945385 909.6002722583386 1094.867266853415 1095.725794073382 1096.889793766496 1074.125991256363 393.729155763937 1079.074086028811 293.0134953571201
1206 0.005 6.03 1 1001.523446766261 909.3540393363373 909.6045494315719 1094.875881231918 1095.735936519437 1096.902442202072 1074.129942421962 393.757238732167 1079.078941024946 293.0134953219738
1207 0.005 6.035 1 1001.522390778944 909.3582669954773 909.6087863758762 1094.867269547469 1095.725795806613 1096.889793742255 1074.126243415178 393.7852602790397 1079.074131264005 293.0134953894658
1208 0.005 6.04 1 1001.527525324527 909.3625033207667 909.6130244607696 1094.875882433948 1095.735937011142 1096.902441147874 1074.13019102995 393.8132164480721 1079.078983622507 293.0134953542206
1209 0.005 6.045 1 1001.526451037707 909.3666921734587 909.6172225251613 1094.86727217584 1095.725797084912 1096.889793537304 1074.126491613272 393.8411112362986 1079.07417276907 293.0134954215638
1210 0.005 6.05 1 1001.531567877221 909.3708898965234 909.6214219343335 1094.875886216073 1095.73593992003 1096.902442328767 1074.130438816394 393.8689404899361 1079.079028204449 293.0134953861867
1211 0.005 6.055 1 1001.530474131463 909.3750403480742 909.6255815273364 1094.867274763357 1095.725798846454 1096.88979345082 1074.126737966066 393.8967088456895 1079.07421566902 293.0134954534237
1212 0.005 6.06 1 1001.535572591293 909.3791998714919 909.629742662467 1094.875887937326 1095.735940411486 1096.902441313913 1074.130685017686 393.9244118894962 1079.079070231231 293.0134954179161
1213 0.005 6.065 1 1001.534460168196 909.3833123222682 909.6338641836381 1094.867277069588 1095.725800444964 1096.889793671184 1074.12698083033 393.952055072945 1079.074257213026 293.0134954850748
1214 0.005 6.07 1 1001.539541731314 909.3874340544731 909.6379874552041 1094.875891939351 1095.735943151422 1096.902442180186 1074.130929619616 393.9796329840017 1079.079113367242 293.0134954494478
1215 0.005 6.075 1 1001.538411001247 909.391508913229 909.6420713138604 1094.867280048916 1095.725802266499 1096.889793810541 1074.127223815423 394.0071504793967 1079.074301821355 293.0134955164538
1216 0.005 6.08 1 1001.543473974162 909.3955932478228 909.6461571190493 1094.875893882507 1095.735944131907 1096.902441621791 1074.131171392316 394.0346029037277 1079.079156547296 293.0134954807253
1217 0.005 6.085 1 1001.54232531196 909.3996309049452 909.6502037058065 1094.867281901101 1095.725803194062 1096.889793358924 1074.127464107846 394.0619954947107 1079.074343281949 293.0134955476021
1218 0.005 6.09 1 1001.547370847973 909.4036782397736 909.6542524422595 1094.87589728151 1095.735946616024 1096.902442464333 1074.131411160969 394.0893238152945 1079.079198148615 293.0134955117588
1219 0.005 6.095 1 1001.546204099037 909.4076790880538 909.6582621518445 1094.867284664503 1095.725804880098 1096.889793246003 1074.127703362546 394.1165926734148 1079.074384811134 293.0134955785327
1220 0.005 6.100000000000001 1 1001.551232084086 909.4116898065088 909.6622742028915 1094.875899422357 1095.735947908637 1096.902442231807 1074.131648320187 394.1437975194293 1079.079240929681 293.0134955426158
1221 0.005 6.105 1 1001.550047566612 909.4156542340669 909.6662474224986 1094.867287197083 1095.725806513912 1096.889793320222 1074.127938517581 394.1709430882255 1079.074425832531 293.0134956092375
1222 0.005 6.11 1 1001.555058248944 909.4196287252422 909.6702231815894 1094.875902336175 1095.735949827712 1096.902442644133 1074.131882485382 394.1980249999377 1079.079281415605 293.0134955732153
1223 0.005 6.115 1 1001.553857396048 909.4235571198911 909.6741603013131 1094.867290420822 1095.72580830384 1096.889793452156 1074.128173886775 394.225046713142 1079.074467501649 293.013495639718
1224 0.005 6.12 1 1001.558849599563 909.4274957598717 909.6781001414745 1094.8759040138 1095.735950762005 1096.902442159305 1074.132115600221 394.25200598349 1079.079321188077 293.0134956035823
1225 0.005 6.125 1 1001.557632468818 909.4313884948647 909.6820015354441 1094.867292983775 1095.725809829713 1096.889793380864 1074.128406063176 394.2789062632283 1079.074510511764 293.013495669982
1226 0.005 6.13 1 1001.562606711343 909.4352916552367 909.6859058294993 1094.875906145201 1095.735951994274 1096.902442220537 1074.13234725601 394.3057436969065 1079.079360937096 293.0134956337158
1227 0.005 6.135 1 1001.561372636165 909.4391491095406 909.6897718783748 1094.867296044401 1095.725811957459 1096.889794113243 1074.12863754308 394.332523025767 1079.074550217911 293.013495700021
1228 0.005 6.140000000000001 1 1001.566330322637 909.4430171654069 909.6936410029832 1094.875908835554 1095.735953985659 1096.902442046881 1074.132575177984 394.3592394902038 1079.079402326669 293.0134956636138
1229 0.005 6.145 1 1001.565078845284 909.4468397008644 909.6974720718916 1094.867298240948 1095.725813055111 1096.889793571456 1074.128864332212 394.38589798429 1079.074589111598 293.0134957298164
1230 0.005 6.15 1 1001.570012095407 909.4506730658167 909.701306459422 1094.875904446138 1095.735951391141 1096.902439753561 1074.132787201632 394.4124942253671 1079.0794353286 293.0134956933292
1231 0.005 6.155 1 1001.568758934432 909.4544609921733 909.7051028267911 1094.8673072824 1095.725818652129 1096.889796828232 1074.129104823442 394.439032136372 1079.074634212262 293.0134957593472
1232 0.005 6.16 1 1001.573670646069 909.4582599892231 909.7089027882787 1094.875907636601 1095.735953473313 1096.90243978577 1074.133013616287 394.4655080996411 1079.079476642679 293.0134957228486
1233 0.005 6.165 1 1001.57239932027 909.4620137225145 909.7126649036541 1094.867308464662 1095.725819335838 1096.889795955081 1074.129327556026 394.4919238220322 1079.074674183327 293.0134957887473
1234 0.005 6.17 1 1001.577294749643 909.4657787084373 909.7164307924575 1094.875910133615 1095.735954851254 1096.902440036465 1074.133236641828 394.5182792362345 1079.079516737187 293.013495752129
1235 0.005 6.175 1 1001.576007276327 909.4694986067661 909.7201590082979 1094.86731136277 1095.725821490304 1096.889796680037 1074.129550482684 394.5445774297343 1079.074714470626 293.0134958179121
1236 0.005 6.18 1 1001.580886169597 909.4732299168153 909.7238911634993 1094.875912473181 1095.735956312114 1096.902439625272 1074.133457956766 394.570815116569 1079.079556683367 293.013495781138
1237 0.005 6.185 1 1001.579582654488 909.4769163502859 909.7275858529526 1094.867313813083 1095.72582288777 1096.889796609178 1074.129770597776 394.5969953355522 1079.074755057297 293.0134958468386
1238 0.005 6.19 1 1001.584445193284 909.4806143516631 909.7312846355019 1094.875914955066 1095.735957892026 1096.902439945826 1074.133677046082 394.6231149348679 1079.079595510964 293.0134958100176
1239 0.005 6.195 1 1001.58312553553 909.48426764942 909.7349461285354 1094.867316078812 1095.725824487354 1096.889796745418 1074.129988549372 394.6491776869074 1079.074792056043 293.0134958755815
1240 0.005 6.2 1 1001.587972292321 909.4879326898296 909.7386118912719 1094.875917219308 1095.735959348142 1096.902439771225 1074.133894959474 394.6751798295601 1079.079634142763 293.0134958386154
1241 0.005 6.205 1 1001.586637414547 909.4915531997243 909.7422405380648 1094.867318468205 1095.725825536205 1096.889796399357 1074.130205044998 394.7011248719721 1079.074830213541 293.0134959040811
1242 0.005 6.21 1 1001.591468316738 909.4951856208268 909.74587362096 1094.875919275657 1095.735960773857 1096.902439983435 1074.134110368482 394.7270098541077 1079.079671055205 293.0134958670342
1243 0.005 6.215 1 1001.590117968019 909.4987736834003 909.7494697609723 1094.867321146517 1095.725827332452 1096.889796652577 1074.130420186305 394.7528380971439 1079.074868042022 293.0134959324169
1244 0.005 6.22 1 1001.594932975444 909.5023738216856 909.7530705027135 1094.875921526168 1095.735962066682 1096.902440018593 1074.134323300073 394.778606583542 1079.079707689059 293.0134958952569
1245 0.005 6.225000000000001 1 1001.593566632281 909.5059297682953 909.7566344685392 1094.867322832219 1095.72582856822 1096.889796509612 1074.130631020741 394.804318748849 1079.074905453273 293.013495960534
1246 0.005 6.23 1 1001.598367300435 909.5094979681885 909.7602032139876 1094.875924700951 1095.735964139643 1096.902440291168 1074.134535974022 394.8299714393575 1079.079745867598 293.0134959232838
1247 0.005 6.235 1 1001.596985468755 909.513022137279 909.7637353419419 1094.867325236957 1095.725829839458 1096.889796540937 1074.130842899155 394.855567976437 1079.074942628699 293.0134959884816
1248 0.005 6.24 1 1001.601770249396 909.5165587258609 909.7672724186216 1094.875926701479 1095.735965214549 1096.902440054787 1074.134745077916 394.8811052923996 1079.079782656029 293.0134959510954
1249 0.005 6.245 1 1001.600374346658 909.5200514496008 909.7707730475807 1094.867327816432 1095.725831536234 1096.88979656602 1074.131052379614 394.90658674402 1079.074980869873 293.0134960161894
1250 0.005 6.25 1 1001.605144224305 909.5235567528877 909.774278783619 1094.875929069019 1095.73596689752 1096.902440427965 1074.134954538443 394.9320092196743 1079.079820349989 293.013495978732
1251 0.005 6.255 1 1001.603732518312 909.5270183558259 909.7777482350399 1094.867330194877 1095.725833014269 1096.88979669395 1074.131259201008 394.9573761285791 1079.075018115386 293.0134960437056
1252 0.005 6.26 1 1001.608487109228 909.5304927002996 909.7812229538072 1094.8759312369 1095.735968091011 1096.902440210183 1074.135160494046 394.9826844185889 1079.079856648306 293.0134960061469
1253 0.005 6.265000000000001 1 1001.607060616439 909.5339235017323 909.7846615479898 1094.867332005673 1095.725833989319 1096.889796414881 1074.131465169952 395.0079371656269 1079.075053829497 293.0134960709991
1254 0.005 6.27 1 1001.6118009157 909.5373672049971 909.7881055730813 1094.875933276724 1095.735969566869 1096.902440459457 1074.135365253684 395.0331317516327 1079.079892652733 293.0134960333682
1255 0.005 6.275 1 1001.610359146229 909.5407675261226 909.7915136338083 1094.867334356823 1095.725835608367 1096.889796607428 1074.131668991423 395.0582711523553 1079.075088720114 293.0134960981289
1256 0.005 6.28 1 1001.615085604558 909.5441809101682 909.7949272848238 1094.875936138105 1095.735971259612 1096.902440647541 1074.135568486723 395.0833526809799 1079.079929450004 293.0134960604074
1257 0.005 6.285 1 1001.613630011218 909.5475510663367 909.7983051237842 1094.867336534329 1095.725836844645 1096.88979644141 1074.131872089685 395.1083791650738 1079.075125748852 293.0134961250967
1258 0.005 6.29 1 1001.618340759584 909.5509344354267 909.8016887061543 1094.87593762756 1095.73597229904 1096.902440378316 1074.135770310356 395.1333478531283 1079.079964382918 293.0134960872392
1259 0.005 6.295 1 1001.616870571819 909.5542747391174 909.805036638721 1094.867339255018 1095.725838641441 1096.889796816159 1074.132072540212 395.1582621103234 1079.075160985105 293.0134961518499
1260 0.005 6.3 1 1001.621567822809 909.5576284090047 909.8083904678367 1094.875939435371 1095.735973349956 1096.902440316878 1074.135969975828 395.1831190850563 1079.079999405773 293.0134961138715
1261 0.005 6.305 1 1001.620083069725 909.5609391450797 909.8117087916369 1094.867341644972 1095.725840069828 1096.88979680685 1074.132270842092 395.2079217472015 1079.075196312077 293.0134961783725
1262 0.005 6.31 1 1001.624765736829 909.5642634324556 909.8150331808876 1094.875941177096 1095.73597451213 1096.9024403366 1074.1361667745 395.2326673707931 1079.080033180811 293.0134961403239
1263 0.005 6.315 1 1001.623267190585 909.5675449285718 909.8183222087602 1094.867343860144 1095.725841470047 1096.889796625667 1074.132467360849 395.2573589461898 1079.075230888537 293.013496204718
1264 0.005 6.32 1 1001.627935947804 909.5708401259448 909.8216174577967 1094.875943227236 1095.735975631442 1096.902440231005 1074.136363816957 395.2819938673612 1079.080066900429 293.0134961665699
1265 0.005 6.325 1 1001.626423806015 909.5740926841294 909.8248774972058 1094.867346344791 1095.72584311076 1096.889797243997 1074.13266372609 395.3065746421872 1079.075264647381 293.0134962309017
1266 0.005 6.33 1 1001.631078480203 909.577359091538 909.8281439014971 1094.875945854593 1095.735977518622 1096.902440618334 1074.136557935688 395.3310990744522 1079.08009930823 293.0134961926266
1267 0.005 6.335 1 1001.629552310972 909.580583002321 909.8313752442286 1094.867347619915 1095.725843866418 1096.889796632125 1074.132855831517 395.3555697482909 1079.075298378567 293.013496256861
1268 0.005 6.34 1 1001.634193407336 909.5838209143209 909.8346131041787 1094.87594797821 1095.735978752121 1096.902440617624 1074.136750183823 395.379984364565 1079.080132957828 293.0134962184917
1269 0.005 6.345 1 1001.632654062171 909.5870164793515 909.837816048475 1094.867350575789 1095.725845561313 1096.889797045396 1074.133048991495 395.4043459140204 1079.075331115039 293.0134962826378
1270 0.005 6.350000000000001 1 1001.637281801334 909.5902261880362 909.8410256563391 1094.875950199183 1095.735980475691 1096.902440850544 1074.136940895305 395.4286514339357 1079.080169222695 293.0134962442266
1271 0.005 6.355 1 1001.635728008119 909.5933936916545 909.8442004913381 1094.867351776267 1095.725846368538 1096.889796501602 1074.133238256914 395.4529037583749 1079.075364772135 293.0134963082706
1272 0.005 6.36 1 1001.640342147128 909.5965754861354 909.8473821354361 1094.875952136189 1095.735981358788 1096.902440631206 1074.13713117312 395.4771004677246 1079.080201999793 293.0134962697403
1273 0.005 6.365 1 1001.638775462922 909.5997152204704 909.8505291495948 1094.867354201418 1095.725848051781 1096.889797165518 1074.133426493419 395.5012442602662 1079.0753986554 293.0134963337287
1274 0.005 6.37 1 1001.643376475757 909.6028693901898 909.8536831220217 1094.87595464354 1095.735982982807 1096.902440778025 1074.137319517731 395.5253327172704 1079.080233685315 293.0134962951075
1275 0.005 6.375 1 1001.641796133665 909.6059816367617 909.85680260231 1094.867355579224 1095.725849034802 1096.889796775143 1074.133613515836 395.5493685742466 1079.075430950565 293.013496358981
1276 0.005 6.38 1 1001.646384807069 909.6091084583599 909.8599291755805 1094.875956886182 1095.735984071792 1096.90244061296 1074.137506229322 395.5733515992245 1079.08026842913 293.0134963202918
1277 0.005 6.385 1 1001.644790727144 909.6121935003957 909.8630214057973 1094.867357667923 1095.725850399075 1096.88979716438 1074.133799020063 395.5972812478914 1079.07546366483 293.0134963840659
1278 0.005 6.390000000000001 1 1001.649366239528 909.6152932568828 909.866120866189 1094.875959110084 1095.735985690109 1096.902440920948 1074.137691528298 395.6211552355982 1079.08030043828 293.0134963452929
1279 0.005 6.395 1 1001.647759196086 909.6183513712568 909.8691861218471 1094.867359521188 1095.725851558436 1096.889796842692 1074.133983294908 395.6449769655432 1079.075496083907 293.0134964089809
1280 0.005 6.4 1 1001.652321998887 909.6214243378275 909.872258745503 1094.875960204424 1095.735986232742 1096.902440446629 1074.137873365743 395.6687438507043 1079.080334022644 293.0134963701257
1281 0.005 6.405 1 1001.650702000399 909.6244558022323 909.8752973035556 1094.867362072324 1095.725853405375 1096.889797747123 1074.134166294859 395.6924589879668 1079.075528560538 293.0134964337249
1282 0.005 6.41 1 1001.655252502959 909.6275022557625 909.8783433667119 1094.87596327241 1095.735988103814 1096.902441005019 1074.138056124252 395.7161203169195 1079.080367072442 293.0134963947517
1283 0.005 6.415 1 1001.653619185638 909.630507340492 909.8813554995837 1094.867363765213 1095.725854292305 1096.889797025702 1074.134347003467 395.7397297855495 1079.075560544363 293.0134964582731
1284 0.005 6.42 1 1001.658156278774 909.6335275438951 909.8843752722847 1094.875963798252 1095.735988516035 1096.902440186757 1074.138233659766 395.7632850414248 1079.080397795809 293.0134964192225
1285 0.005 6.425 1 1001.656511383138 909.6365064932983 909.8873612160855 1094.867366548146 1095.725856021802 1096.889797870469 1074.134526621099 395.7867887762296 1079.075593422932 293.0134964826761
1286 0.005 6.43 1 1001.66103672492 909.6395007026028 909.8903549408475 1094.875967186838 1095.735990851403 1096.90244124929 1074.138414744937 395.8102388048323 1079.080430665987 293.0134964435534
1287 0.005 6.435 1 1001.659378605681 909.6424538140972 909.8933150054082 1094.8673678893 1095.725856733757 1096.889797188358 1074.134705047897 395.8336379447665 1079.075624261139 293.0134965068944
1288 0.005 6.44 1 1001.663890942003 909.6454223131234 909.8962829774856 1094.875968130407 1095.735991295164 1096.902440445639 1074.138591441442 395.8569825165591 1079.080462659294 293.0134964677105
1289 0.005 6.445 1 1001.66222117905 909.6483498513118 909.8992174241998 1094.867369967634 1095.725858008955 1096.889797503852 1074.134881670008 395.8802770626389 1079.075655890564 293.0134965309244
1290 0.005 6.45 1 1001.666720844765 909.651292904507 909.902159909767 1094.875970443561 1095.735993078997 1096.902441364418 1074.138767339876 395.9035182954717 1079.080491950149 293.0134964916506
1291 0.005 6.455 1 1001.665039154656 909.6541951238129 909.9050689973685 1094.867371956604 1095.725859265464 1096.889797268583 1074.135057188698 395.9267096247049 1079.075686161214 293.0134965548248
1292 0.005 6.46 1 1001.669526796467 909.6571129876388 909.9079862480392 1094.875971912432 1095.735993742964 1096.90244070611 1074.138941936599 395.9498476763441 1079.080523165422 293.0134965154754
1293 0.005 6.465 1 1001.667830688903 909.6599902080375 909.9108702946615 1094.867367667268 1095.725857478499 1096.88979570853 1074.135217696278 395.9729345920861 1079.075714333885 293.0134965785985
1294 0.005 6.47 1 1001.672311681424 909.6628830813983 909.9137625119937 1094.875980842576 1095.735998308331 1096.902443220481 1074.139129774625 395.9959711532283 1079.080559289297 293.0134965391127
1295 0.005 6.475000000000001 1 1001.670600497828 909.6657354951263 909.9166217116081 1094.867369705299 1095.725858906473 1096.889795459753 1074.135390318061 396.0189550024136 1079.075745172219 293.0134966021625
1296 0.005 6.48 1 1001.67506904625 909.6686036875922 909.9194892053214 1094.875981787477 1095.735998482565 1096.902442381196 1074.139300575124 396.0418888983044 1079.08058789054 293.0134965625913
1297 0.005 6.485 1 1001.673347046639 909.6714315486578 909.9223238097933 1094.867371754267 1095.725860388655 1096.889795928959 1074.135561760144 396.0647704473269 1079.075776262101 293.0134966255642
1298 0.005 6.49 1 1001.677803571744 909.6742753120412 909.9251668355877 1094.875984699989 1095.736000598952 1096.90244328106 1074.139471695414 396.0876022847095 1079.080617897935 293.0134965859051
1299 0.005 6.495 1 1001.676069695102 909.6770788638416 909.9279770885239 1094.867373221285 1095.725861297024 1096.889795689756 1074.135730986586 396.110382159131 1079.075804357479 293.0134966488124
1300 0.005 6.5 1 1001.680514019924 909.6798984402253 909.9307958856634 1094.875985450065 1095.736000797878 1096.902442312917 1074.139639211898 396.1331126581958 1079.080646502702 293.0134966090524
1301 0.005 6.505 1 1001.678768780047 909.6826779322747 909.9335820401384 1094.867375462287 1095.725862749582 1096.889796081619 1074.135899755347 396.1557910587211 1079.075833645892 293.013496671864
1302 0.005 6.51 1 1001.683202471703 909.6854735693771 909.9363768566168 1094.875988443087 1095.736003023098 1096.902443370236 1074.139807094743 396.1784202335726 1079.080676536154 293.0134966320248
1303 0.005 6.515000000000001 1 1001.681445153446 909.6882292394054 909.9391391471873 1094.867376750401 1095.725863313583 1096.88979540373 1074.136065887598 396.2009976992971 1079.075862973013 293.0134966947838
1304 0.005 6.52 1 1001.685866717909 909.6910011749899 909.9419102227761 1094.875989072401 1095.736003297287 1096.902442535291 1074.139971698027 396.2235262109631 1079.080704042301 293.0134966548578
1305 0.005 6.525 1 1001.684099090545 909.6937332666403 909.9446488951719 1094.867378861514 1095.725864901892 1096.889796125686 1074.136231359576 396.2460033939274 1079.075891319634 293.0134967175564
1306 0.005 6.53 1 1001.68850930076 909.6964817446146 909.9473964738445 1094.875991918771 1095.736005146941 1096.902443265845 1074.140137670643 396.2684313281612 1079.080732453458 293.013496677523
1307 0.005 6.535 1 1001.686730447026 909.6991904974608 909.9501117693525 1094.867380638761 1095.725865724262 1096.889795612791 1074.136395769711 396.2908084433996 1079.075920963467 293.0134967401709
1308 0.005 6.54 1 1001.691128938414 909.7019157476311 909.9528360798864 1094.875992342744 1095.736005432739 1096.90244258183 1074.140299301326 396.3131373111761 1079.080761992056 293.0134967000581
1309 0.005 6.545 1 1001.689339373862 909.7046013945245 909.9555282307123 1094.867383145689 1095.725867588409 1096.889796391921 1074.13655812693 396.3354152027421 1079.075948933665 293.0134967626144
1310 0.005 6.55 1 1001.693727278984 909.7073036565939 909.95822951471 1094.875995048659 1095.736007063776 1096.902443117626 1074.140462234066 396.3576450871503 1079.080790815796 293.0134967224593
1311 0.005 6.555 1 1001.691925791173 909.7099664264755 909.9608987502064 1094.867384230064 1095.725867869223 1096.889795625689 1074.136719971128 396.3798241109042 1079.075976568849 293.0134967849262
1312 0.005 6.56 1 1001.696302581972 909.7126459253492 909.9635772325366 1094.875995688395 1095.736007417935 1096.902442417586 1074.140621947583 396.4019553774508 1079.080818553193 293.013496744695
1313 0.005 6.565 1 1001.69449047368 909.7152860511444 909.9662237855148 1094.867386661984 1095.725869923767 1096.88979653156 1074.136879867492 396.4240360442894 1079.076004790264 293.0134968070739
1314 0.005 6.57 1 1001.698856972337 909.7179430225088 909.9688797054539 1094.87599838441 1095.736009129691 1096.902443170169 1074.140783090979 396.446069380717 1079.080846190562 293.0134967667576
1315 0.005 6.575 1 1001.697033766252 909.7205607291661 909.9715038006429 1094.867387840398 1095.725870323416 1096.88979590886 1074.137038364282 396.4680523597717 1079.076032978847 293.0134968290778
1316 0.005 6.58 1 1001.701389167944 909.7231953929943 909.9741373747144 1094.875999407795 1095.736009613916 1096.902442453642 1074.140939583031 396.4899879079707 1079.08087504983 293.0134967886838
1317 0.005 6.585 1 1001.699555676141 909.7257909073818 909.9767392406824 1094.867390064846 1095.725872087666 1096.889796616076 1074.137196901574 396.5118731893727 1079.07606309325 293.0134968509086
1318 0.005 6.59 1 1001.703900978291 909.7284034923175 909.979350698716 1094.87600224185 1095.736011459113 1096.902443198793 1074.141098500935 396.5337115058027 1079.08090445878 293.0134968104706
1319 0.005 6.595 1 1001.702056137131 909.7309770339812 909.9819305581855 1094.867390830637 1095.725872284132 1096.88979589981 1074.13735324999 396.5554999935572 1079.076089934852 293.0134968726423
1320 0.005 6.600000000000001 1 1001.706390490767 909.7335677566393 909.9845201170612 1094.876002730107 1095.736011691917 1096.902442390464 1074.141252131787 396.5772417213041 1079.080930785062 293.0134968321483
1321 0.005 6.605 1 1001.704535754085 909.7361195497516 909.9870781888518 1094.867393123176 1095.725873985709 1096.889796560031 1074.137508714627 396.5989338469781 1079.07611739438 293.0134968942294
1322 0.005 6.61 1 1001.708859856642 909.7386886326633 909.9896460717043 1094.87600531003 1095.73601354849 1096.902443286919 1074.141407971449 396.6205794409647 1079.080956936075 293.0134968536281
1323 0.005 6.615 1 1001.706994229213 909.7412188933674 909.9921825785206 1094.867394874992 1095.72587486084 1096.889796305562 1074.137662358078 396.6421756980152 1079.076142469624 293.0134969156418
1324 0.005 6.62 1 1001.711307715258 909.7437665464868 909.9947289998689 1094.876005599411 1095.736013473547 1096.902442270407 1074.141559880397 396.6637256872522 1079.08098162601 293.0134968749703
1325 0.005 6.625 1 1001.709432715247 909.7462754905946 909.9972441508704 1094.867397122633 1095.725876425852 1096.88979676895 1074.137816026558 396.6852265582589 1079.076171266002 293.0134969368992
1326 0.005 6.63 1 1001.713735787977 909.7488019319993 909.9997693240108 1094.876007783329 1095.736015235462 1096.902443116873 1074.141711833583 396.706681264526 1079.081009421551 293.013496896165
1327 0.005 6.635 1 1001.711849936436 909.7512897683075 910.002263333915 1094.867398042664 1095.725876605084 1096.889795841713 1074.137966179081 396.7280867076275 1079.076196800123 293.0134969580467
1328 0.005 6.640000000000001 1 1001.716143151764 909.7537952072087 910.0047674706789 1094.876008779952 1095.736015593671 1096.902442678654 1074.141862541467 396.7494465250704 1079.081035882475 293.0134969172522
1329 0.005 6.645 1 1001.714247292208 909.7562621486848 910.0072405519028 1094.86740006629 1095.725878072302 1096.889796363892 1074.138115919551 396.7707577667902 1079.07622289488 293.0134969790723
1330 0.005 6.65 1 1001.718531820861 909.7587468010134 910.0097238659779 1094.876011637738 1095.736017753217 1096.902443573882 1074.142013721101 396.7920234421214 1079.081063734618 293.0134969381881
1331 0.005 6.655 1 1001.716625374571 909.761193055902 910.0121762272304 1094.867401882836 1095.725879037185 1096.889796317777 1074.138265747222 396.8132406967937 1079.076248914759 293.0134969999189
1332 0.005 6.66 1 1001.720898314057 909.7636571191947 910.0146389206839 1094.876011577051 1095.736017304363 1096.902442312956 1074.142160314729 396.8344125975206 1079.081088093052 293.0134969590148
1333 0.005 6.665 1 1001.718982963831 909.7660828887297 910.0170707621851 1094.867403557512 1095.725880241923 1096.889796488547 1074.138413974553 396.8555361890922 1079.076274105639 293.0134970206505
1334 0.005 6.67 1 1001.723247112892 909.7685265723412 910.0195130410698 1094.876014395701 1095.736019525729 1096.902443470724 1074.142308832743 396.8766146385831 1079.081114978629 293.0134969796991
1335 0.005 6.675 1 1001.721321232159 909.770932065491 910.0219245740401 1094.867405062486 1095.725881040009 1096.889796419679 1074.138559773048 396.8976455386188 1079.076301043585 293.0134970412137
1336 0.005 6.68 1 1001.725574892487 909.7733555704808 910.0243466405034 1094.876015082589 1095.736019866938 1096.902442704779 1074.142453486085 396.9186313323428 1079.081139479334 293.0134970001835
1337 0.005 6.685 1 1001.723639593542 909.7757409855298 910.0267380628164 1094.867406322178 1095.725881676056 1096.889796331446 1074.138703964099 396.9395691163106 1079.076325812396 293.0134970616426
1338 0.005 6.69 1 1001.72788490512 909.778144519177 910.0291401260198 1094.876017964558 1095.736021915962 1096.902443761312 1074.142599678505 396.9604622374868 1079.081166551516 293.0134970205544
1339 0.005 6.695 1 1001.725939126221 909.7805100551723 910.0315116380427 1094.867407245917 1095.725882197922 1096.889795757995 1074.138847555171 396.9813078153437 1079.076350993137 293.0134970819564
1340 0.005 6.7 1 1001.730174546691 909.7828938086544 910.0338938884356 1094.876019097487 1095.736022621057 1096.902443434355 1074.142742489178 397.0021089324888 1079.081191467141 293.0134970407928
1341 0.005 6.705 1 1001.72822006569 909.7852396683561 910.0362456914767 1094.867409452144 1095.725883730306 1096.889796353408 1074.138991843653 397.0228627924409 1079.076375265217 293.0134971021199
1342 0.005 6.71 1 1001.732446037536 909.7876038390448 910.0386083273789 1094.876021043292 1095.736023842789 1096.902443691923 1074.142884494669 397.0435725035084 1079.081217825718 293.0134970609034
1343 0.005 6.715 1 1001.73048217247 909.789930218113 910.0409406224586 1094.867410788321 1095.725884524475 1096.889796351047 1074.139133707992 397.0642356442222 1079.076401769288 293.0134971221792
1344 0.005 6.72 1 1001.73469800398 909.7922749978901 910.0432838365809 1094.876022302892 1095.736024355687 1096.902443112284 1074.143025874457 397.0848544724595 1079.081241254863 293.0134970808675
1345 0.005 6.725000000000001 1 1001.732725337608 909.7945820813635 910.0455968036407 1094.86741198668 1095.725885335079 1096.889796222892 1074.139273513294 397.1054276452609 1079.076426965648 293.0134971420817
1346 0.005 6.73 1 1001.73693218386 909.7969076626567 910.0479207880485 1094.876024225156 1095.736025767108 1096.902443666278 1074.143166597906 397.1259559850138 1079.081266155681 293.0134971007386
1347 0.005 6.735 1 1001.734950189622 909.7991956403515 910.0502146178367 1094.867413439873 1095.725886269595 1096.889796188686 1074.139413443561 397.1464374319504 1079.076452446622 293.0134971618717
1348 0.005 6.74 1 1001.739147745805 909.8015022120153 910.0525195634856 1094.876025328751 1095.736026267027 1096.902443320089 1074.143305720362 397.1668750206015 1079.08129122324 293.0134971204685
1349 0.005 6.745 1 1001.737156732185 909.8037712757324 910.0547944513338 1094.867415304049 1095.725887628262 1096.889796605205 1074.139552515473 397.1872661813698 1079.076475753196 293.0134971815365
1350 0.005 6.75 1 1001.741345101713 909.8060590242675 910.0570805432076 1094.876026979437 1095.736027546827 1096.90244368605 1074.143443743587 397.2076138500487 1079.081314730636 293.0134971400507
1351 0.005 6.755 1 1001.739344812763 909.8083093584891 910.0593366702285 1094.86741669889 1095.725888264447 1096.889796322838 1074.139689319079 397.2279152831879 1079.076499726003 293.0134972010646
1352 0.005 6.76 1 1001.743524565601 909.8105784680579 910.061604090078 1094.876028302455 1095.736028106865 1096.902443182632 1074.143580937621 397.248174080364 1079.081338506855 293.0134971595078
1353 0.005 6.765000000000001 1 1001.741515592436 909.8128102572053 910.0638416429567 1094.867418730623 1095.725889794902 1096.889796825962 1074.139827530932 397.2683866932649 1079.076524200276 293.013497220478
1354 0.005 6.77 1 1001.745686966017 909.8150609148104 910.0660905804747 1094.876030586912 1095.736029631465 1096.902443864406 1074.143717971003 397.2885562063515 1079.08136381381 293.0134971788351
1355 0.005 6.775 1 1001.743667579929 909.8172743375744 910.0683097417398 1094.867419297768 1095.725889890762 1096.889796262859 1074.139962261389 397.3086801220304 1079.076547344482 293.0134972397393
1356 0.005 6.78 1 1001.747830313384 909.8195067219023 910.070540374203 1094.876031193032 1095.736030040538 1096.902443277155 1074.143851655818 397.328760938174 1079.081386576808 293.0134971980287
1357 0.005 6.785 1 1001.745802749664 909.8217019646789 910.0727413281087 1094.867421093874 1095.725891239789 1096.889796729814 1074.14009699947 397.3487962381906 1079.076571443234 293.0134972588844
1358 0.005 6.79 1 1001.749956711407 909.8239162578158 910.0749538434496 1094.876033110727 1095.736031450969 1096.902443709703 1074.143984885821 397.368788669607 1079.081411138544 293.0134972171119
1359 0.005 6.795 1 1001.747920599689 909.8260934985458 910.077136765271 1094.867422568696 1095.725891882245 1096.889796540991 1074.14023066771 397.3887363246046 1079.07659376792 293.0134972779156
1360 0.005 6.8 1 1001.752066139133 909.8282898736445 910.0793313351962 1094.876034225229 1095.736032075058 1096.902443402331 1074.144118353655 397.4086410726681 1079.081434518519 293.013497236085
1361 0.005 6.805 1 1001.750020640168 909.8304492891687 910.0814964035068 1094.867423861456 1095.725892910125 1096.889796766917 1074.140363296062 397.4285012331247 1079.076615423266 293.013497296821
1362 0.005 6.81 1 1001.754158055533 909.8326279259245 910.0836732066274 1094.87603605771 1095.736033361068 1096.902443875363 1074.144249629567 397.4483186312244 1079.081456673348 293.0134972549262
1363 0.005 6.815 1 1001.752104138514 909.8347696903169 910.0858205954391 1094.8674253559 1095.725893560065 1096.889796386927 1074.140493474836 397.4680917258508 1079.076639594779 293.0134973155882
1364 0.005 6.82 1 1001.756233714566 909.8369307615515 910.0879798069578 1094.876037211438 1095.736034103356 1096.902443573493 1074.144380742308 397.4878222924181 1079.081482035633 293.013497273652
1365 0.005 6.825 1 1001.754170833741 909.8390550628671 910.0901096993615 1094.867426728008 1095.725894718666 1096.889796838023 1074.140624311264 397.5075087492455 1079.076661197875 293.0134973342431
1366 0.005 6.83 1 1001.758291656456 909.8411987197753 910.0922514747321 1094.876039020192 1095.736035028997 1096.902443931116 1074.144510446179 397.5271529599435 1079.081504456238 293.0134972922456
1367 0.005 6.835 1 1001.756220656046 909.8433057120641 910.0943640312165 1094.867427948293 1095.725895188653 1096.889796404668 1074.140753444776 397.5467532702973 1079.076684229984 293.0134973527913
1368 0.005 6.84 1 1001.760333193366 909.8454321457656 910.0964885584148 1094.876040254318 1095.736036036972 1096.902443670132 1074.144638781449 397.5663115439395 1079.081527064885 293.0134973107603
1369 0.005 6.845 1 1001.758254192042 909.8475219984628 910.0985839472029 1094.867429352385 1095.725896497333 1096.889796736833 1074.140881780548 397.5858261578575 1079.07670586787 293.0134973712267
1370 0.005 6.850000000000001 1 1001.762357659521 909.8496313743299 910.1006913908356 1094.876041528942 1095.736036693088 1096.902443881233 1074.144766494725 397.6052989169983 1079.081548299945 293.0134973291519
1371 0.005 6.855 1 1001.760270857211 909.8517042523059 910.1027697806466 1094.867430497807 1095.725896865186 1096.889796445083 1074.141007403483 397.624728070887 1079.076727885095 293.0134973895533
1372 0.005 6.86 1 1001.764366728717 909.8537967378386 910.1048603058738 1094.876043191295 1095.736037957599 1096.902443888442 1074.144893792107 397.6441156442951 1079.081571262615 293.0134973473948
1373 0.005 6.865 1 1001.762271356362 909.8558528063728 910.1069218597147 1094.867431795244 1095.725898004635 1096.889796627828 1074.141134374068 397.6634598882932 1079.07674878881 293.0134974077509
1374 0.005 6.87 1 1001.766359520301 909.8579285667449 910.1089956341001 1094.876044760252 1095.736038715856 1096.902444155275 1074.145019520896 397.682762734453 1079.081591922635 293.0134973655163
1375 0.005 6.875 1 1001.764256321561 909.8599679917934 910.1110405182046 1094.867433545569 1095.725898868293 1096.889796598291 1074.141260154847 397.7020224848408 1079.076772057791 293.0134974258274
1376 0.005 6.88 1 1001.768335942829 909.8620271872383 910.1130977035411 1094.876045656419 1095.736039208275 1096.902443715425 1074.145144614403 397.7212410457553 1079.081613545144 293.0134973835125
1377 0.005 6.885 1 1001.766224842026 909.8640501273456 910.1151260790162 1094.867434658588 1095.725899834728 1096.889796759695 1074.141384791732 397.7404166946937 1079.076793199195 293.0134974437605
1378 0.005 6.890000000000001 1 1001.770296870713 909.8660929200528 910.1171668356683 1094.876047575683 1095.736040751937 1096.902444424422 1074.145268113818 397.7595513756496 1079.081634620254 293.0134974014075
1379 0.005 6.895 1 1001.768177955607 909.8680995346346 910.1191788602307 1094.867435572505 1095.725899983279 1096.889796199351 1074.141507750927 397.778643409255 1079.076816049446 293.0134974616163
1380 0.005 6.9 1 1001.772241547666 909.8701260808125 910.1212033451886 1094.876048472927 1095.736041067567 1096.902443961893 1074.145391692708 397.7976946387243 1079.081656046573 293.0134974191992
1381 0.005 6.905 1 1001.77011536913 909.8721165311701 910.1231991808721 1094.867437699196 1095.725901910579 1096.889797062895 1074.14163116869 397.8167032861698 1079.076836791102 293.0134974793364
1382 0.005 6.91 1 1001.774171485081 909.8741269894826 910.1252075533935 1094.87605005171 1095.736042099526 1096.902443997664 1074.145513653348 397.8356713366983 1079.081677936532 293.0134974368761
1383 0.005 6.915 1 1001.77203699034 909.8761014259076 910.1271873529232 1094.867438368675 1095.725902074255 1096.889796646376 1074.141751479358 397.8545970650837 1079.076857010004 293.0134974969671
1384 0.005 6.92 1 1001.776085594239 909.8780959527293 910.1291797672729 1094.876051231687 1095.736042720798 1096.902443832276 1074.145634051731 397.8734824026421 1079.081698346974 293.0134974544234
1385 0.005 6.925 1 1001.773943872521 909.8800545375159 910.1311436898517 1094.867440151946 1095.725903375321 1096.889797095989 1074.141873215278 397.8923255981913 1079.076878229808 293.0134975144653
1386 0.005 6.93 1 1001.777984742536 909.8820332865928 910.1331203058247 1094.876052577916 1095.73604368103 1096.902444026499 1074.145755177188 397.9111278351492 1079.081720342626 293.013497471879
1387 0.005 6.935 1 1001.775834284989 909.8839761654516 910.1350685001012 1094.867440616257 1095.725903493644 1096.889796520575 1074.14199159644 397.9298884695947 1079.076898313774 293.0134975318671
1388 0.005 6.94 1 1001.779868635202 909.8859392878554 910.137029466679 1094.876053869759 1095.736044358193 1096.902443900869 1074.145874835978 397.9486090598022 1079.081739644266 293.013497489229
1389 0.005 6.945 1 1001.777711337759 909.8878666186068 910.1389620875806 1094.867442797525 1095.725905239884 1096.889797463357 1074.14211137112 397.9672885853836 1079.076921116218 293.0134975491572
1390 0.005 6.95 1 1001.781737963608 909.8898142696729 910.1409075553344 1094.876055546855 1095.736045518061 1096.902444046319 1074.145993280781 397.985927754017 1079.081761973902 293.0134975064534
1391 0.005 6.955 1 1001.779571872592 909.8917261968156 910.1428247551611 1094.867443112063 1095.725905313493 1096.889796758202 1074.142228165652 398.004525877555 1079.076940033064 293.013497566347
1392 0.005 6.96 1 1001.783591677341 909.8936585184866 910.1447548696869 1094.876056494809 1095.736045829895 1096.902443773226 1074.146111024048 398.0230839095427 1079.081781547661 293.0134975235827
1393 0.005 6.965 1 1001.781418742341 909.8955551932785 910.1466567909499 1094.867444777056 1095.725906518936 1096.889797199456 1074.142345799828 398.0416011524843 1079.076960110938 293.0134975834095
1394 0.005 6.97 1 1001.785431617244 909.8974723354555 910.1485717051827 1094.876058320742 1095.736047191802 1096.902444202888 1074.146227035925 398.0600787557394 1079.081803360729 293.0134975406027
1395 0.005 6.975000000000001 1 1001.783251033593 909.8993539043383 910.1504584958828 1094.867445620731 1095.725907001823 1096.88979682067 1074.142461085123 398.0785155880517 1079.076980214352 293.0134976003876
1396 0.005 6.98 1 1001.787256115463 909.9012560100266 910.1523583560031 1094.876059123324 1095.736047465612 1096.902443882691 1074.146342485018 398.0969126546918 1079.081821701459 293.0134975575392
1397 0.005 6.985 1 1001.785068830155 909.9031226182489 910.1542301629518 1094.86744759948 1095.725908394101 1096.88979751443 1074.142576974494 398.1152691844204 1079.077000029011 293.0134976172645
1398 0.005 6.99 1 1001.789066736512 909.9050098341995 910.1561151087244 1094.876060700778 1095.736048628317 1096.902444077385 1074.146457267704 398.1335861810884 1079.081842253615 293.0134975743644
1399 0.005 6.995 1 1001.786872433561 909.9068616228047 910.1579720772328 1094.867448211422 1095.725908577887 1096.889796801698 1074.142690892805 398.1518629098312 1079.077020476291 293.0134976340269
1400 0.005 7 1 1001.790862873325 909.9087340907917 910.1598422536858 1094.876061951462 1095.736049545846 1096.90244434289 1074.1465714165 398.1701007128003 1079.081861517437 293.01349759106
1401 0.005 7.005 1 1001.788661612559 909.9105712046912 910.1616845214868 1094.867449920856 1095.725909618715 1096.889797187883 1074.142805095566 398.1882981108062 1079.077041251697 293.0134976506932
1402 0.005 7.01 1 1001.792644860872 909.9124290651672 910.1635400700183 1094.87606295302 1095.736050213594 1096.90244424605 1074.146682977532 398.2064565406732 1079.081881836032 293.0134976076793
1403 0.005 7.015000000000001 1 1001.790436609204 909.9142516425668 910.1653677823822 1094.867451156465 1095.725910495854 1096.889796997926 1074.14291688935 398.2245747340392 1079.077061351032 293.0134976672416
1404 0.005 7.02 1 1001.794413533037 909.9160950381774 910.16720884243 1094.876064484323 1095.73605109524 1096.902444365864 1074.146797217948 398.2426542563173 1079.081902473343 293.013497624152
1405 0.005 7.025 1 1001.792198291255 909.9179032195709 910.169022139057 1094.867452374362 1095.725911033941 1096.889797087616 1074.143029846835 398.2606938107821 1079.077081605241 293.013497683698
1406 0.005 7.03 1 1001.796167560415 909.9197322852089 910.1708488505674 1094.876065553905 1095.736051839557 1096.902444429048 1074.146908267278 398.2786948699241 1079.081921750475 293.0134976405606
1407 0.005 7.035 1 1001.793945229499 909.9215262043574 910.1726478598523 1094.867453218565 1095.725911864299 1096.88979676202 1074.143140651084 398.2966561383206 1079.077100162156 293.0134977000449
1408 0.005 7.04 1 1001.797908615708 909.9233410789323 910.1744603584292 1094.876066822052 1095.736052598736 1096.902444430166 1074.147018672521 398.3145792128635 1079.081942015999 293.0134976568714
1409 0.005 7.045 1 1001.795679374087 909.9251208735525 910.1762452245555 1094.867454712207 1095.725912712714 1096.889797362157 1074.143250993099 398.3324626058094 1079.07711986326 293.0134977163278
1410 0.005 7.05 1 1001.799635553094 909.9269216888661 910.1780436448037 1094.876067839409 1095.736053313058 1096.902444413313 1074.147127988539 398.3503079571186 1079.081960020056 293.0134976730778
1411 0.005 7.055 1 1001.797399317701 909.9286874931367 910.1798145006927 1094.867455688995 1095.725913328549 1096.889796871309 1074.143358764142 398.3681137594228 1079.077139523682 293.0134977324797
1412 0.005 7.06 1 1001.801349029593 909.9304743876285 910.181598978698 1094.876069345269 1095.736054177267 1096.902444473196 1074.14723764832 398.3858817881803 1079.081978463775 293.0134976891788
1413 0.005 7.065 1 1001.799106725121 909.9322263350854 910.1833559597045 1094.867457353404 1095.725914406708 1096.889797394923 1074.143468666833 398.4036105145732 1079.077157891472 293.0134977485272
1414 0.005 7.07 1 1001.803049389751 909.9339994372621 910.1851266261956 1094.876070328815 1095.736054786966 1096.902444403438 1074.147345434069 398.4213015836302 1079.081997612107 293.0134977051838
1415 0.005 7.075 1 1001.800800067933 909.9357376568425 910.1868698552548 1094.867457772294 1095.725914751878 1096.8897969644 1074.143575463577 398.4389536111407 1079.077176057039 293.0134977644674
1416 0.005 7.08 1 1001.804736505121 909.9374970973014 910.1886268395713 1094.876071546418 1095.736055555027 1096.902444316687 1074.147452434345 398.4565683748676 1079.082016158776 293.0134977210847
1417 0.005 7.085 1 1001.802481019093 909.9392217203372 910.190356457041 1094.867459646286 1095.725915911843 1096.889797653422 1074.143684430911 398.4741440095461 1079.077194815536 293.0134977802973
1418 0.005 7.09 1 1001.806410678366 909.9409676295958 910.1920998893065 1094.87607274667 1095.736056424475 1096.902444454082 1074.147558656849 398.4916825938962 1079.082035643796 293.0134977368932
1419 0.005 7.095 1 1001.804147941575 909.9426787812415 910.1938160150107 1094.867459790676 1095.725916036559 1096.889796977187 1074.143787946553 398.5091822821947 1079.077213156892 293.0134977960581
1420 0.005 7.100000000000001 1 1001.808071352886 909.9444112895115 910.1955460251511 1094.876074074137 1095.736057253566 1096.902444443324 1074.147663907416 398.5266452695526 1079.082053860934 293.0134977526302
1421 0.005 7.105 1 1001.805802598663 909.9461091030214 910.197248795503 1094.867461388248 1095.725916947017 1096.889797421961 1074.143893080771 398.5440695971004 1079.077230732164 293.0134978117456
1422 0.005 7.11 1 1001.809719823519 909.9478283347377 910.1989655139288 1094.876075491339 1095.736058179614 1096.902444476458 1074.147768034893 398.5614573671163 1079.082073068782 293.0134977682631
1423 0.005 7.115 1 1001.807444522177 909.9495129322734 910.2006550473861 1094.867461800648 1095.725917185532 1096.889796771456 1074.143996135324 398.5788064447191 1079.077249876408 293.0134978273377
1424 0.005 7.12 1 1001.811355339863 909.9512190141018 910.2023585940932 1094.876076673795 1095.736058801874 1096.902444631261 1074.147873300531 398.5961189839023 1079.082089173431 293.0134977838177
1425 0.005 7.125 1 1001.809073530359 909.9528905214665 910.204035020089 1094.867463340933 1095.725918303043 1096.889797427883 1074.144100170884 398.6133929035676 1079.077266815873 293.0134978428388
1426 0.005 7.13 1 1001.81297896601 909.9545835764159 910.2057255241892 1094.876078056852 1095.736059908225 1096.902444723333 1074.147976710081 398.630630738503 1079.082108718016 293.0134977992557
1427 0.005 7.135 1 1001.810690178203 909.956242116725 910.2073889636939 1094.867463895298 1095.725918632583 1096.889796862244 1074.144202231537 398.6478300125301 1079.07728601737 293.0134978582439
1428 0.005 7.140000000000001 1 1001.814589293119 909.9579222668054 910.2090665417011 1094.876079052043 1095.736060171736 1096.9024445414 1074.148080413493 398.6649932269305 1079.082125615357 293.013497814608
1429 0.005 7.145 1 1001.812294780959 909.9595679654925 910.2107171228379 1094.867465777933 1095.725919808341 1096.889797479219 1074.144306156675 398.6821181230439 1079.077304001017 293.0134978735303
1430 0.005 7.15 1 1001.8161870856 909.9612353306941 910.2123819009108 1094.876079847481 1095.73606093931 1096.902444726381 1074.148182023709 398.699206793201 1079.08214310639 293.0134978298587
1431 0.005 7.155 1 1001.813886675979 909.9628683041194 910.2140197402848 1094.867466650752 1095.725920608263 1096.889797242775 1074.144406205196 398.7162575219774 1079.077321473647 293.013497888714
1432 0.005 7.16 1 1001.817773481812 909.96452300672 910.2156718353382 1094.876081132331 1095.736061417403 1096.902444391416 1074.148283237709 398.733272670477 1079.082161018993 293.0134978450109
1433 0.005 7.165 1 1001.81546657874 909.9661433779097 910.2172970545508 1094.867468049808 1095.725921294934 1096.889797664869 1074.144508656338 398.7502501082558 1079.07733867877 293.013497903809
1434 0.005 7.17 1 1001.819346885371 909.9677855348532 910.2189365873023 1094.87608226966 1095.736062418957 1096.902444658698 1074.148383608244 398.7671921064165 1079.082179523768 293.013497860069
1435 0.005 7.175 1 1001.817034339348 909.9693934202525 910.2205493016601 1094.867469033076 1095.725922192138 1096.889797367645 1074.144608523956 398.7840965918021 1079.077356533025 293.0134979188238
1436 0.005 7.18 1 1001.820908701869 909.9710231476208 910.2221763880286 1094.876082736476 1095.736062361397 1096.902444234157 1074.148483299215 398.8009657550618 1079.082195902945 293.0134978750314
1437 0.005 7.185 1 1001.818590052647 909.9726186639841 910.2237767163682 1094.867470201347 1095.725922739991 1096.889797712667 1074.144708782969 398.8177974211873 1079.077372368358 293.0134979337355
1438 0.005 7.19 1 1001.822458703391 909.9742360807793 910.2253914750439 1094.876084326467 1095.736063821267 1096.902444740501 1074.148581749896 398.8345939950041 1079.082214418354 293.0134978898908
1439 0.005 7.195 1 1001.820134363896 909.9758193425328 910.22697953273 1094.867471097333 1095.725923545773 1096.889797311288 1074.144806577842 398.851353300259 1079.077390647837 293.0134979485591
1440 0.005 7.2 1 1001.823996293805 909.9774245625589 910.2285820794096 1094.876084653986 1095.73606350142 1096.90244423573 1074.148679944995 398.8680776823322 1079.082231095725 293.0134979046774
1441 0.005 7.205 1 1001.821666516002 909.9789956860599 910.2301579812399 1094.867472711384 1095.725924348725 1096.88979780032 1074.144904886223 398.8847648796004 1079.077407323872 293.0134979632912
1442 0.005 7.21 1 1001.825523057344 909.9805888231639 910.2317484269756 1094.876086351976 1095.736065105015 1096.902444755618 1074.148777633068 398.9014173438388 1079.082248098422 293.0134979193581
1443 0.005 7.215 1 1001.823187101524 909.9821479196057 910.233312284842 1094.867473178477 1095.725924675143 1096.889797234156 1074.145000884637 398.918032809208 1079.077424699239 293.0134979779588
1444 0.005 7.22 1 1001.827037815694 909.9837290846463 910.2348907437982 1094.876086672614 1095.736064928252 1096.902444422325 1074.148873973765 398.9346136130725 1079.082264490263 293.0134979339489
1445 0.005 7.225000000000001 1 1001.824696479785 909.9852762698042 910.2364426699481 1094.867475117083 1095.725925978213 1096.889797881133 1074.145098674324 398.9511576866617 1079.077441826101 293.0134979925168
1446 0.005 7.23 1 1001.828541197954 909.9868455768028 910.2380092567578 1094.876087989202 1095.736066131368 1096.902444770447 1074.148969611433 398.9676673063041 1079.08228137506 293.0134979484865
1447 0.005 7.235 1 1001.826194056461 909.9883809575064 910.2395493659254 1094.867475601035 1095.725926171073 1096.889797130248 1074.145193417334 398.9841403918452 1079.077459918013 293.0134980070089
1448 0.005 7.24 1 1001.830033209143 909.9899385162389 910.2411041853788 1094.876088583966 1095.736066250224 1096.90244452517 1074.149065079091 399.0005792213107 1079.082297124353 293.0134979629408
1449 0.005 7.245 1 1001.827680716193 909.9914622046145 910.2426325862575 1094.867477236685 1095.725927281611 1096.889797912435 1074.145289330155 399.0169815247422 1079.077476801542 293.0134980214079
1450 0.005 7.25 1 1001.83151410876 909.9930081222209 910.2441757503072 1094.876089673444 1095.736067183203 1096.902444649904 1074.149159207084 399.0333497279019 1079.082313828894 293.0134979773019
1451 0.005 7.255 1 1001.829156265524 909.9945202305516 910.2456925540966 1094.867478099081 1095.72592760618 1096.889797240831 1074.14538293727 399.0496814559644 1079.0774939986 293.0134980357206
1452 0.005 7.26 1 1001.832983180872 909.9960546143182 910.2472241710395 1094.876090148643 1095.73606743186 1096.902444468842 1074.149253049343 399.0659793510691 1079.082328549882 293.0134979915502
1453 0.005 7.265000000000001 1 1001.830620770397 909.9975552470625 910.2487294832247 1094.867479982703 1095.72592887138 1096.88979809133 1074.145477814972 399.0822409415112 1079.07751079535 293.0134980499461
1454 0.005 7.27 1 1001.834441795465 909.9990782047123 910.2502496580056 1094.876090948894 1095.736068147445 1096.902444466146 1074.149345933394 399.0984689998504 1079.082344923332 293.0134980057418
1455 0.005 7.275 1 1001.832073690575 910.0005674623354 910.2517435816031 1094.867480499751 1095.725929071139 1096.88979744986 1074.145569764611 399.1146609850954 1079.077527398397 293.0134980641
1456 0.005 7.28 1 1001.835889501677 910.0020791019042 910.2532524207885 1094.876092133381 1095.736068745309 1096.902444439892 1074.149438898345 399.1308194957637 1079.082361775389 293.0134980198361
1457 0.005 7.285 1 1001.833516180444 910.0035570927963 910.2547350602993 1094.867481908614 1095.725930010009 1096.889798011319 1074.145662573437 399.1469420835081 1079.077543529663 293.0134980781727
1458 0.005 7.29 1 1001.837326341012 910.0050575161333 910.2562326713673 1094.876092988371 1095.736069394007 1096.902444523456 1074.149530192216 399.1630313895787 1079.082377626365 293.0134980338411
1459 0.005 7.295 1 1001.834947469329 910.0065243435887 910.2577041349783 1094.867482189123 1095.725930263342 1096.889797303207 1074.145753728286 399.1790848507515 1079.077559542776 293.0134980921644
1460 0.005 7.3 1 1001.838752516471 910.0080136570954 910.2591906196218 1094.87609419846 1095.736070164628 1096.902444736981 1074.149622426066 399.1951052898148 1079.082393849295 293.0134980477887
1461 0.005 7.305 1 1001.836368566479 910.0094694250329 910.2606510061423 1094.867483895227 1095.725931334317 1096.889798024642 1074.145845278826 399.2110901063891 1079.077575834736 293.0134981060726
1462 0.005 7.31 1 1001.840167682761 910.0109477273163 910.2621264655855 1094.876094876998 1095.736070635151 1096.902444458809 1074.149712067363 399.2270419160811 1079.082407756685 293.0134980616727
1463 0.005 7.315 1 1001.837778658153 910.0123925363648 910.2635758799667 1094.867484482951 1095.725931607365 1096.889797490209 1074.145934988056 399.242958383112 1079.077591617144 293.0134981198927
1464 0.005 7.32 1 1001.841573045327 910.0138599322523 910.2650404183617 1094.876096077182 1095.736071347185 1096.90244473764 1074.149803061882 399.2588420680943 1079.0824247789 293.0134980754628
1465 0.005 7.325 1 1001.839178413005 910.015293884812 910.2664789609946 1094.867485838324 1095.72593248247 1096.889798009075 1074.146025481416 399.2746904572138 1079.077605908881 293.0134981336394
1466 0.005 7.33 1 1001.842967646425 910.0167504736086 910.2679326783093 1094.876097082637 1095.736072028507 1096.902444526884 1074.14989214792 399.2905062261216 1079.082439856681 293.0134980891694
1467 0.005 7.335 1 1001.840568065243 910.0181736696079 910.2693604509733 1094.867486605415 1095.72593306276 1096.889797755685 1074.146114493583 399.30628686736 1079.077622054554 293.0134981473163
1468 0.005 7.34 1 1001.844351535221 910.0196195493829 910.2708034467568 1094.876097701144 1095.736072201868 1096.902444422584 1074.149981459897 399.3220349198659 1079.082454585409 293.0134981028028
1469 0.005 7.345 1 1001.841946664471 910.0210320861034 910.2722205463339 1094.867487626483 1095.725933837796 1096.889798139112 1074.14620276059 399.3377480428943 1079.077636719385 293.0134981608892
1470 0.005 7.350000000000001 1 1001.845725972801 910.0224673560576 910.2736529188271 1094.876098979658 1095.736073211496 1096.902444652995 1074.150068906902 399.3534290625679 1079.08247158851 293.0134981163326
1471 0.005 7.355 1 1001.843315289883 910.0238693316826 910.2750594371237 1094.867487909851 1095.725933924847 1096.889797495417 1074.146290148839 399.3690748573555 1079.077652169622 293.013498174383
1472 0.005 7.36 1 1001.847089383995 910.0252940927429 910.2764812905117 1094.876099826353 1095.736073715021 1096.902444713149 1074.150156963853 399.3846886030799 1079.082485916954 293.0134981298087
1473 0.005 7.365 1 1001.844674671926 910.026685604052 910.2778773323212 1094.867489837746 1095.725935090297 1096.889798060414 1074.146378715501 399.4002678219088 1079.077667837383 293.0134981878295
1474 0.005 7.37 1 1001.848443303325 910.0280999474039 910.2792887569784 1094.876100662735 1095.736074234834 1096.90244461762 1074.150244098101 399.4158151199457 1079.082501720771 293.013498143205
1475 0.005 7.375 1 1001.84602285385 910.0294810865182 910.2806744133047 1094.867489941706 1095.725935092738 1096.889797435832 1074.146463913998 399.4313279395335 1079.077682200296 293.0134982011961
1476 0.005 7.38 1 1001.849786988854 910.0308851067302 910.2820754943788 1094.876101510727 1095.736074975304 1096.902444920565 1074.150330063019 399.4468089679037 1079.0825175163 293.0134981565178
1477 0.005 7.385 1 1001.847361890774 910.0322559729891 910.2834508648193 1094.867491759717 1095.725936328621 1096.889798141598 1074.146550335843 399.4622556588935 1079.077698059033 293.0134982144722
1478 0.005 7.390000000000001 1 1001.851120765721 910.0336497643161 910.2848417110381 1094.876102351429 1095.736075257811 1096.902444464102 1074.150414678421 399.477670755991 1079.082533119588 293.0134981697697
1479 0.005 7.395 1 1001.848690757302 910.0350104500892 910.2862068875489 1094.867491679853 1095.725936339418 1096.889797447828 1074.146635807678 399.4930517415922 1079.077712582146 293.0134982276531
1480 0.005 7.4 1 1001.852444858181 910.0363941069833 910.2875875818048 1094.876103146308 1095.736075961865 1096.902444808736 1074.150500809607 399.5084011229773 1079.08254645051 293.0134981829157
1481 0.005 7.405 1 1001.850010566093 910.0377447040353 910.2889426582127 1094.867493663504 1095.725937723367 1096.889798429979 1074.14672146752 399.5237166085607 1079.077727772418 293.0134982407424
1482 0.005 7.41 1 1001.853759237753 910.0391183184597 910.2903132997851 1094.876104366518 1095.736076492403 1096.902444484506 1074.150584113697 399.5390005500286 1079.082561740196 293.0134981960182
1483 0.005 7.415 1 1001.851319625874 910.0404589150462 910.2916583607486 1094.86749330129 1095.725937500943 1096.889797433365 1074.146804173888 399.5542508219497 1079.077742197112 293.0134982537901
1484 0.005 7.42 1 1001.855063962631 910.0418225797557 910.2930190389344 1094.876105787781 1095.736077526269 1096.90244491213 1074.150668410522 399.569469772586 1079.08257603678 293.0134982090275
1485 0.005 7.425 1 1001.852620004201 910.0431532705377 910.2943541823309 1094.867495085231 1095.725938580324 1096.889798253615 1074.146888422375 399.5846549917778 1079.077757514541 293.013498266753
1486 0.005 7.43 1 1001.856359093563 910.044507072907 910.2957049869631 1094.876106379698 1095.736077849868 1096.902444745338 1074.150751767538 399.5998088108829 1079.082590239484 293.0134982219623
1487 0.005 7.435 1 1001.853910215887 910.0458279443567 910.2970302972727 1094.867495157627 1095.725938705388 1096.889797519394 1074.146970435991 399.6149296479971 1079.077772242879 293.0134982796338
1488 0.005 7.44 1 1001.857645239541 910.0471719744884 910.298371314653 1094.876107500239 1095.736078532008 1096.902444766733 1074.150834774703 399.6300191891427 1079.082606337965 293.0134982348272
1489 0.005 7.445 1 1001.855191694631 910.0484831216078 910.2996868898758 1094.867496888917 1095.725939841867 1096.889798445249 1074.147054157158 399.6450757955283 1079.077786668978 293.0134982924973
1490 0.005 7.45 1 1001.858921187023 910.049817464867 910.3010182090725 1094.876107711418 1095.736078609586 1096.902444438834 1074.150915523434 399.6601012630453 1079.082619754302 293.0134982476221
1491 0.005 7.455 1 1001.856463091857 910.0511189709697 910.3023241311342 1094.867497250598 1095.725940042624 1096.889797861832 1074.147135429986 399.6750939508325 1079.077800307527 293.0134983052735
1492 0.005 7.46 1 1001.86018891282 910.0524437218786 910.3036458472807 1094.876109333562 1095.73607967165 1096.90244472117 1074.150998353756 399.690055643469 1079.082634276417 293.0134982603525
1493 0.005 7.465 1 1001.857725957227 910.0537356749159 910.3049422033463 1094.867498467421 1095.725940947518 1096.889798410079 1074.147216849177 399.7049846279749 1079.077815357743 293.0134983179679
1494 0.005 7.47 1 1001.861446514444 910.0550509139423 910.306254394701 1094.876109670143 1095.736079903092 1096.902444615849 1074.151078406573 399.7198827770496 1079.082649083775 293.013498273006
1495 0.005 7.475000000000001 1 1001.858978879165 910.0563333985868 910.307541272532 1094.867498781921 1095.725940973635 1096.889797721017 1074.147296277496 399.7347483854372 1079.077828686154 293.0134983305891
1496 0.005 7.48 1 1001.862695239959 910.0576392152068 910.3088440294243 1094.876110957684 1095.736080742076 1096.902444748129 1074.151159625412 399.749583337865 1079.082662844866 293.0134982855802
1497 0.005 7.485 1 1001.860223797246 910.058912321123 910.3101215155186 1094.867500565907 1095.725942260711 1096.889798616731 1074.147378261136 399.7643859874475 1079.077842959668 293.013498343144
1498 0.005 7.49 1 1001.86393528781 910.0602087977054 910.3114149201754 1094.876111643121 1095.736081084791 1096.902444517288 1074.151238742098 399.7791580311696 1079.082678234308 293.0134982980888
1499 0.005 7.495 1 1001.861458679699 910.0614726028065 910.3126830965386 1094.867500063822 1095.725941892064 1096.889797668925 1074.147456437534 399.7938977874977 1079.077855410308 293.013498355625
1500 0.005 7.5 1 1001.865166231666 910.062759824604 910.3139672330002 1094.876112776552 1095.736081852715 1096.902444777581 1074.151319410884 399.8086072082968 1079.08269110407 293.0134983105353
1501 0.005 7.505 1 1001.862685201524 910.0640144197959 910.315226187225 1094.867501815228 1095.725943071119 1096.88979847828 1074.14753691781 399.8232844774656 1079.077870130137 293.0134983680218
1502 0.005 7.51 1 1001.866388764473 910.0652924717257 910.3165011460077 1094.876113880986 1095.736082552741 1096.902444876387 1074.151398137606 399.837931536598 1079.08270681723 293.0134983228952
1503 0.005 7.515000000000001 1 1001.863902554834 910.0665379322501 910.3177509557104 1094.867501778137 1095.725942885655 1096.889797574124 1074.147614790921 399.8525466529068 1079.077883479694 293.0134983803433
1504 0.005 7.52 1 1001.867602060375 910.0678068959303 910.3190168113443 1094.876114665588 1095.736083107974 1096.902444929992 1074.151476922902 399.8671317118131 1079.082720521775 293.0134983351597
1505 0.005 7.525 1 1001.865111347304 910.0690433114767 910.3202575660991 1094.867503286215 1095.725944040474 1096.889798417301 1074.147692940964 399.8816849590698 1079.077897131165 293.0134983925848
1506 0.005 7.53 1 1001.868807043313 910.0703032652824 910.3215144025337 1094.87611573683 1095.736083843878 1096.902444947509 1074.151554619381 399.8962082806907 1079.082734399739 293.0134983473825
1507 0.005 7.535 1 1001.866311132438 910.0715307066309 910.3227461710645 1094.86750315749 1095.725943649025 1096.889797551677 1074.14776946399 399.9106998112057 1079.077910132795 293.0134984047547
1508 0.005 7.54 1 1001.870002880674 910.0727817316701 910.3239940672765 1094.876116667268 1095.736084424663 1096.90244497982 1074.151633131581 399.9251615612482 1079.082746415576 293.0134983595337
1509 0.005 7.545 1 1001.867503376292 910.0740002888953 910.3252169405346 1094.867505047983 1095.72594512083 1096.889798429755 1074.147848403499 399.9395918457718 1079.077923079607 293.0134984168805
1510 0.005 7.55 1 1001.871190245546 910.0752424627419 910.3264559754498 1094.87611696056 1095.736084650205 1096.902444900561 1074.151708130415 399.9539924283367 1079.082760167152 293.0134983716064
1511 0.005 7.555 1 1001.868685631597 910.0764522058913 910.3276700238071 1094.867504999498 1095.725944851096 1096.889797615458 1074.147922965188 399.9683616933222 1079.077936608546 293.0134984289443
1512 0.005 7.56 1 1001.87236928718 910.0776856108216 910.3289002782074 1094.876118174074 1095.736085540977 1096.902444897132 1074.151785025902 399.9827014873207 1079.08277455378 293.0134983836388
1513 0.005 7.565 1 1001.86986098272 910.0788866253996 910.3301055883866 1094.867506434301 1095.725945926566 1096.889798465605 1074.148000433227 399.9970100482315 1079.077949871588 293.0134984409341
1514 0.005 7.57 1 1001.873539616081 910.0801113361086 910.3313271421102 1094.876118725346 1095.736085820816 1096.902444837874 1074.151859327867 400.011289237352 1079.082786960685 293.0134983956022
1515 0.005 7.575 1 1001.871026868388 910.0813036960577 910.3325237845947 1094.867506706075 1095.725945957905 1096.889797743902 1074.148074897415 400.0255373917763 1079.077961762068 293.0134984528385
1516 0.005 7.58 1 1001.874702045602 910.0825197921949 910.3337367120505 1094.876119717178 1095.736086557742 1096.902444998839 1074.151934569135 400.0397563272905 1079.082800697504 293.0134984074842
1517 0.005 7.585 1 1001.872185028592 910.0837035784533 910.3349247721318 1094.867508177052 1095.725946993148 1096.889798473195 1074.148150967889 400.0539443650612 1079.077973985868 293.0134984647145
1518 0.005 7.59 1 1001.875856026758 910.0849111350749 910.3361291482902 1094.876120328432 1095.736086941009 1096.902444900472 1074.152008689928 400.0681032722652 1079.082814090355 293.0134984193219
1519 0.005 7.595 1 1001.873334880988 910.0860864187337 910.337308695332 1094.867508642256 1095.725947192062 1096.889797943873 1074.148225121955 400.0822314159442 1079.07798769488 293.013498476508
1520 0.005 7.600000000000001 1 1001.877001864867 910.0872855138906 910.3385046009514 1094.876121197172 1095.736087368728 1096.902444852091 1074.152083934245 400.0963306557821 1079.082826779426 293.013498431103
1521 0.005 7.605 1 1001.874476239866 910.0884523731745 910.3396757138643 1094.867509490085 1095.725947934473 1096.889798400704 1074.148298844411 400.1103992851986 1079.077999652881 293.013498488222
1522 0.005 7.61 1 1001.878139644972 910.0896430805526 910.3408632207747 1094.876122131571 1095.736088107525 1096.902445090559 1074.15215735708 400.1244382546654 1079.082839247473 293.0134984427959
1523 0.005 7.615 1 1001.875610147408 910.0908015896956 910.3420259720798 1094.867510315033 1095.725948354931 1096.889798169047 1074.148371609227 400.1384472237735 1079.078014367909 293.0134984998809
1524 0.005 7.62 1 1001.879269442234 910.0919839834658 910.3432051572809 1094.876122897852 1095.736088451317 1096.902444962386 1074.152230980588 400.1524276722834 1079.08285320391 293.0134984544399
1525 0.005 7.625 1 1001.876735292676 910.0931342145317 910.3443596213691 1094.867510972394 1095.725948866778 1096.889798285452 1074.148444361318 400.1663778367003 1079.078024847392 293.0134985114775
1526 0.005 7.63 1 1001.880391004705 910.0943083675419 910.3455305575396 1094.876123853488 1095.736089171997 1096.902445196433 1074.152302304044 400.1802995457769 1079.082866092589 293.013498465973
1527 0.005 7.635 1 1001.877852993079 910.0954503928448 910.3466768092114 1094.867511425351 1095.725949042787 1096.88979797078 1074.148516237089 400.1941907902381 1079.078036882229 293.0134985230094
1528 0.005 7.640000000000001 1 1001.881504558938 910.0966163789532 910.3478395654037 1094.87612466576 1095.736089677179 1096.902445227688 1074.152375015474 400.2080537045881 1079.082877489391 293.0134984774614
1529 0.005 7.645 1 1001.878963209918 910.0977502710668 910.3489776719938 1094.867512215719 1095.725949644665 1096.889798210477 1074.148587444222 400.2218866369711 1079.078051065511 293.0134985344793
1530 0.005 7.65 1 1001.882610778032 910.0989081622292 910.3501323262811 1094.876125904629 1095.736090670401 1096.902445565009 1074.152445700152 400.2356915980692 1079.082890283467 293.0134984889121
1531 0.005 7.655 1 1001.880065372266 910.1000339929781 910.3512623646459 1094.867512786567 1095.72594994287 1096.889797813137 1074.148659564936 400.2494664139429 1079.078063573205 293.013498545908
1532 0.005 7.66 1 1001.883708287666 910.1011838551258 910.3524089769587 1094.876125951124 1095.736090404677 1096.902444975831 1074.15251585943 400.263213022746 1079.082902668678 293.013498500314
1533 0.005 7.665 1 1001.881159763857 910.1023016967956 910.3535310166915 1094.867513778321 1095.725950532772 1096.889798292592 1074.14873031349 400.2769296360597 1079.078075854918 293.0134985572603
1534 0.005 7.67 1 1001.884798720147 910.1034436043329 910.3546696665585 1094.876127020733 1095.736091226963 1096.902445374307 1074.152586843333 400.290618462904 1079.082914271244 293.0134985116326
1535 0.005 7.675 1 1001.882246608896 910.1045535290126 910.3557837777872 1094.867514848622 1095.725951478077 1096.889798181462 1074.148801072548 400.3042776396441 1079.078087645442 293.0134985685331
1536 0.005 7.68 1 1001.885881628896 910.1056875505332 910.3569145349131 1094.876127194698 1095.736091272921 1096.902444955286 1074.152656492363 400.3179090726904 1079.082926569153 293.013498522879
1537 0.005 7.685 1 1001.883325625849 910.1067896242196 910.3580207872828 1094.867515474476 1095.725951757662 1096.889798280664 1074.148870172385 400.3315108835712 1079.078100200117 293.0134985797744
1538 0.005 7.69 1 1001.886956673192 910.107915829141 910.3591437194135 1094.876128136358 1095.736091864954 1096.902445208003 1074.152725944833 400.3450848356419 1079.082938025206 293.0134985340748
1539 0.005 7.695 1 1001.884397246798 910.1090101226588 910.3602421823483 1094.867516484752 1095.725952468031 1096.889798308591 1074.148940385161 400.3586294855874 1079.078111575129 293.013498590921
1540 0.005 7.7 1 1001.888024499064 910.1101285788662 910.3613573545338 1094.876128288771 1095.736091693882 1096.902444708531 1074.152795076056 400.3721465638124 1079.082948959962 293.0134985452067
1541 0.005 7.705 1 1001.885461261559 910.1112151578111 910.3624480956041 1094.867517124372 1095.725952858431 1096.889798366768 1074.149008666766 400.3856343934164 1079.07812391425 293.013498602014
1542 0.005 7.71 1 1001.889085236421 910.1123259330349 910.3635555807383 1094.876129415647 1095.736092780219 1096.902445042468 1074.152863346456 400.3990947649427 1079.082961503452 293.0134985562938
1543 0.005 7.715 1 1001.886517861611 910.1134048656355 910.3646386621946 1094.86751796082 1095.725953629043 1096.889798381683 1074.149077364298 400.4125260056188 1079.078134734313 293.013498613052
1544 0.005 7.72 1 1001.89013831733 910.1145080297525 910.3657385289742 1094.876130215416 1095.736093020484 1096.902445049332 1074.152932774597 400.4259299516352 1079.082973318753 293.0134985673076
1545 0.005 7.725000000000001 1 1001.887567224871 910.1155793820459 910.3668140266312 1094.867518642565 1095.725953808197 1096.889798534037 1074.14914546978 400.4393048466093 1079.078147356718 293.013498624057
1546 0.005 7.73 1 1001.891184237801 910.116674999588 910.3679063328094 1094.876131306953 1095.736093921464 1096.902445268004 1074.153000418863 400.4526525968489 1079.082985414603 293.0134985782735
1547 0.005 7.735 1 1001.888609640862 910.1177388370057 910.3689743055334 1094.867519050839 1095.725954152336 1096.88979803191 1074.149213394596 400.4659714647158 1079.078158655529 293.0134986349786
1548 0.005 7.74 1 1001.892222512082 910.1188269729245 910.3700591276062 1094.87613177284 1095.736094042522 1096.902445199726 1074.153067926944 400.4792633072489 1079.082995753869 293.0134985891523
1549 0.005 7.745 1 1001.889644260446 910.1198833604404 910.3711196427616 1094.867519742005 1095.725954518285 1096.889798251688 1074.149279601045 400.492526397761 1079.078170130671 293.0134986458472
1550 0.005 7.75 1 1001.893254218159 910.1209640811863 910.37219703686 1094.876132721801 1095.736094834255 1096.902445383004 1074.153134735868 400.5057620059297 1079.083008766182 293.0134985999991
1551 0.005 7.755 1 1001.890672461006 910.1220130865257 910.3732501609546 1094.867520960072 1095.725955423664 1096.889798458668 1074.149346579407 400.5189691831086 1079.078183123948 293.0134986566639
1552 0.005 7.76 1 1001.894278399722 910.123086452637 910.3743201963775 1094.876132702805 1095.736094411738 1096.90244463114 1074.153201866593 400.5321498286346 1079.083020165188 293.0134986107853
1553 0.005 7.765000000000001 1 1001.891692836328 910.1241281349849 910.375365989667 1094.867521363121 1095.725955766338 1096.889798834583 1074.149412537238 400.5453021047728 1079.078193426562 293.0134986674158
1554 0.005 7.77 1 1001.895296133051 910.1251942157828 910.3764287288838 1094.876134527535 1095.736096043952 1096.902445449673 1074.153268390961 400.5584277136433 1079.083032343552 293.0134986214917
1555 0.005 7.775 1 1001.892706679649 910.1262286416844 910.3774672570769 1094.867521947669 1095.725955987372 1096.889798154771 1074.149478620104 400.5715250392754 1079.078205486496 293.0134986781181
1556 0.005 7.78 1 1001.896306027756 910.127287495614 910.3785227627026 1094.876134483871 1095.73609563759 1096.90244484282 1074.153334427948 400.5845958189939 1079.083043398335 293.0134986321667
1557 0.005 7.785 1 1001.893713265555 910.1283147246836 910.3795540887336 1094.86752248334 1095.725956363395 1096.889798327985 1074.149544222675 400.5976384021923 1079.078216708661 293.0134986887442
1558 0.005 7.79 1 1001.89730986732 910.1293664165022 910.3806024236229 1094.876135820241 1095.736096890843 1096.902445559428 1074.153400379122 400.610654562236 1079.08305628396 293.0134986427842
1559 0.005 7.795 1 1001.894713014805 910.1303865132676 910.3816266093147 1094.867523137295 1095.725956801663 1096.889798128264 1074.149609819902 400.6236426314158 1079.078227099089 293.0134986993157
1560 0.005 7.8 1 1001.898305826338 910.1314311017389 910.3826678336759 1094.87613616023 1095.736096818024 1096.902445110388 1074.15346498075 400.6366044598544 1079.083067121828 293.0134986533216
1561 0.005 7.805000000000001 1 1001.895706020542 910.1324441255509 910.3836849369976 1094.867523750263 1095.725957088936 1096.889798318962 1074.149673777731 400.6495400295432 1079.078238271883 293.013498709823
1562 0.005 7.81 1 1001.899295588068 910.1334816736985 910.3847191137068 1094.876136991651 1095.736097745328 1096.902445504741 1074.153528083565 400.6624484751707 1079.083079443638 293.0134986638302
1563 0.005 7.815 1 1001.896692844945 910.1344876903469 910.3857292037001 1094.867525204415 1095.72595817105 1096.889798459973 1074.149739005946 400.6753287740322 1079.078249340459 293.0134987202907
1564 0.005 7.82 1 1001.900278450038 910.1355182557551 910.3867563882775 1094.876137025723 1095.736097325634 1096.9024448309 1074.153592341394 400.6881827855908 1079.083089044391 293.0134986742629
1565 0.005 7.825 1 1001.897672019428 910.1365173170824 910.3877595158585 1094.867525096961 1095.725958043674 1096.889798436091 1074.149800504941 400.7010089604419 1079.078261629611 293.0134987307121
1566 0.005 7.83 1 1001.901254860177 910.1375409629973 910.3887797734718 1094.876138502395 1095.736098760686 1096.902445630463 1074.153655413628 400.7138092347314 1079.083100336441 293.0134986846277
1567 0.005 7.835 1 1001.89864517787 910.1385331354837 910.389776004705 1094.867526355171 1095.725958726834 1096.889798206919 1074.149865355981 400.726581909371 1079.078272085417 293.0134987410538
1568 0.005 7.84 1 1001.902224574441 910.1395499209126 910.3907893969566 1094.876139063039 1095.736098763815 1096.902445420058 1074.153719984425 400.7393287675002 1079.083111757677 293.0134986949423
1569 0.005 7.845 1 1001.899611529664 910.1405352621254 910.3917787876487 1094.867526921801 1095.725959227586 1096.889798535892 1074.149928697862 400.7520482281292 1079.078283726087 293.0134987513749
1570 0.005 7.850000000000001 1 1001.903187278576 910.1415452426908 910.3927853684073 1094.876139435256 1095.736099360049 1096.902445442783 1074.153781508721 400.7647419972734 1079.083122131905 293.0134987052055
1571 0.005 7.855 1 1001.900571224846 910.1425238100595 910.3937679780562 1094.867527595035 1095.725959497226 1096.889798168863 1074.149991084056 400.7774084774665 1079.078294961455 293.0134987616395
1572 0.005 7.86 1 1001.904143807726 910.1435270476561 910.3947678082917 1094.876140163889 1095.736099448117 1096.90244531282 1074.15384469223 400.7900493490048 1079.083132003595 293.0134987154476
1573 0.005 7.865 1 1001.901524690177 910.14449890163 910.3957436977946 1094.867528712127 1095.725960385026 1096.889798789519 1074.150054250975 400.802663024552 1079.078305776053 293.0134987718406
1574 0.005 7.87 1 1001.905093736977 910.1454954490597 910.3967368314391 1094.876140277876 1095.736099767707 1096.902445030439 1074.153905469305 400.8152512648585 1079.083142966714 293.0134987256415
1575 0.005 7.875 1 1001.90247116897 910.1464606425259 910.3977060545327 1094.867529033586 1095.725960631289 1096.889798493898 1074.150114580522 400.8278124363916 1079.078316282718 293.0134987819824
1576 0.005 7.88 1 1001.906037400486 910.1474505614842 910.3986925525091 1094.876141009174 1095.736099969116 1096.902444976097 1074.153966797867 400.8403475219231 1079.083153016514 293.0134987357546
1577 0.005 7.885 1 1001.903411847564 910.1484091541303 910.3996551688384 1094.867529715107 1095.725961146508 1096.889798769014 1074.150175668067 400.8528560587795 1079.078327568151 293.0134987920451
1578 0.005 7.890000000000001 1 1001.906975028282 910.1493925010772 910.4006350853372 1094.876142353857 1095.736100889499 1096.902445385688 1074.154028643462 400.8653395839268 1079.083163607855 293.0134987458203
1579 0.005 7.895 1 1001.90434571182 910.1503445469746 910.4015911483708 1094.867530201779 1095.725961322326 1096.889798380525 1074.150237740355 400.8777962991438 1079.078337033659 293.0134988020662
1580 0.005 7.9 1 1001.907905762891 910.1513213739372 910.4025645404566 1094.876142855265 1095.736101393741 1096.902445550686 1074.154090233481 400.8902281266031 1079.0831729881 293.0134987558132
1581 0.005 7.905 1 1001.905273992925 910.152266931678 910.4035141076549 1094.867531349601 1095.725962191256 1096.889798871378 1074.150298627397 400.9026330976994 1079.078348235936 293.0134988120449
1582 0.005 7.91 1 1001.908830762179 910.1532372942123 910.4044810303961 1094.876143512373 1095.736101736632 1096.902445432052 1074.154149740381 400.9150132343262 1079.083184191581 293.013498765769
1583 0.005 7.915 1 1001.906195447066 910.1541764131234 910.405424152431 1094.867531067815 1095.725961876737 1096.889798120251 1074.150357442214 400.9273666380137 1079.078357763098 293.0134988219675
1584 0.005 7.92 1 1001.909748811417 910.1551403655196 910.4063846593104 1094.876143374459 1095.736101609235 1096.902444890296 1074.15420829057 400.9396953055709 1079.08319386477 293.0134987756936
1585 0.005 7.925 1 1001.907110974683 910.1560731057514 910.4073213929566 1094.867532724817 1095.725963199912 1096.889799292006 1074.150417674424 400.9519973913177 1079.078368337659 293.0134988318506
1586 0.005 7.930000000000001 1 1001.910661713372 910.1570307072735 910.4082755392685 1094.876145042076 1095.736102877117 1096.90244566931 1074.15426880916 400.9642747604851 1079.083205349132 293.0134987855441
1587 0.005 7.935 1 1001.908020209895 910.1579571196083 910.4092059422418 1094.867532826417 1095.725962900981 1096.889798180469 1074.150478101976 400.976525725727 1079.07837779445 293.0134988416773
1588 0.005 7.94 1 1001.911567780336 910.158908417719 910.4101537807446 1094.876144812212 1095.736102407069 1096.902444942051 1074.15432821009 400.9887521669966 1079.083215111671 293.0134987953527
1589 0.005 7.945 1 1001.90892370487 910.1598285560095 910.411077901855 1094.867533855288 1095.725963833536 1096.889798957385 1074.150537314771 401.0009522973328 1079.078388581802 293.0134988514426
1590 0.005 7.95 1 1001.912468055071 910.16077360529 910.4120194847573 1094.876145734738 1095.736103232712 1096.902445285012 1074.154386382299 401.0131280651746 1079.083225447667 293.0134988050993
1591 0.005 7.955 1 1001.909820688201 910.1616875206857 910.4129373779965 1094.867534132815 1095.725963856435 1096.889798591887 1074.150595302028 401.0252776474484 1079.078397696901 293.0134988611556
1592 0.005 7.96 1 1001.913362218631 910.1626263762892 910.4138727609105 1094.876146297655 1095.736103416008 1096.902445142288 1074.154445567199 401.0374029451125 1079.083234953408 293.0134988147996
1593 0.005 7.965 1 1001.910712358992 910.1635341221181 910.4147844767394 1094.867534842409 1095.725964600914 1096.889798709003 1074.150653666469 401.0495021788643 1079.0784090297 293.0134988708414
1594 0.005 7.97 1 1001.914250538652 910.1644668342724 910.4157137094645 1094.876146910985 1095.736103887427 1096.902445265473 1074.154503504195 401.0615773329775 1079.083245147044 293.0134988244601
1595 0.005 7.975000000000001 1 1001.911597308 910.1653684603691 910.4166193023063 1094.86753489024 1095.725964510143 1096.889798501985 1074.150711033374 401.0736264261151 1079.078417673169 293.0134988804812
1596 0.005 7.98 1 1001.915132951269 910.166295082183 910.417542438583 1094.876147963678 1095.736104433703 1096.90244528638 1074.154561244246 401.0856515349068 1079.083255068113 293.0134988340363
1597 0.005 7.985 1 1001.912477272421 910.1671906450748 910.4184419621598 1094.867536192638 1095.725965451796 1096.889798997442 1074.150769332951 401.0976507409263 1079.078428275071 293.0134988900834
1598 0.005 7.99 1 1001.916009905098 910.1681112267413 910.4193590531518 1094.876148701115 1095.7361049192 1096.902445300658 1074.154619029929 401.1096260185174 1079.083265298355 293.0134988435852
1599 0.005 7.995 1 1001.913350951901 910.1690007705723 910.4202525514257 1094.867535977299 1095.725965422499 1096.889798529688 1074.150825666426 401.1215755340857 1079.078437977823 293.0134988996081
1600 0.005 8 1 1001.916880419919 910.1699153623587 910.4211636432296 1094.876149390598 1095.736105278952 1096.902445316756 1074.154676193827 401.1335012469713 1079.083274437215 293.0134988530842
1601 0.005 8.005000000000001 1 1001.914219087716 910.1707989405188 910.4220511695617 1094.867537301798 1095.725966174256 1096.889799067925 1074.150882775363 401.1454012655133 1079.078448663258 293.0134989090855
1602 0.005 8.01 1 1001.9177455968 910.1717075906947 910.4229563171949 1094.876149602519 1095.736105472683 1096.90244516756 1074.154732440315 401.1572776715805 1079.083285154074 293.0134988625315
1603 0.005 8.015000000000001 1 1001.915080988395 910.1725852517432 910.4238379201528 1094.867537228857 1095.725966006611 1096.889798330329 1074.150938639273 401.1691284979901 1079.078458364343 293.0134989185129
1604 0.005 8.02 1 1001.918604934479 910.173488012423 910.4247371712048 1094.876150228295 1095.736105924675 1096.902445381005 1074.154788824806 401.1809560306993 1079.08329458376 293.0134988719369
1605 0.005 8.025 1 1001.915938131192 910.1743598112737 910.4256129082581 1094.867538848303 1095.725967238346 1096.88979910803 1074.150995632659 401.192757974844 1079.078468540201 293.013498927892
1606 0.005 8.029999999999999 1 1001.919458503339 910.1752567291566 910.4265063105072 1094.876150737883 1095.736106256369 1096.902445224579 1074.154844917127 401.2045364063736 1079.0833029645 293.0134988812929
1607 0.005 8.035 1 1001.916788941537 910.1761227084193 910.4273762207652 1094.867538517957 1095.725966838842 1096.889798387522 1074.151050411122 401.2162895251612 1079.078478805941 293.0134989372116
1608 0.005 8.040000000000001 1 1001.920306468439 910.1770138332033 910.4282638256512 1094.876151224631 1095.736106541319 1096.902445306375 1074.154899801875 401.2280191532724 1079.083311938977 293.0134988905933
1609 0.005 8.045 1 1001.917634516826 910.1778740449762 910.4291279627322 1094.867539841362 1095.725967836845 1096.889799074174 1074.15110611689 401.2397236457236 1079.07848835397 293.0134989464937
1610 0.005 8.050000000000001 1 1001.921149524268 910.178759425759 910.4300098170073 1094.876152043888 1095.736107205964 1096.902445412865 1074.154955533092 401.251404880721 1079.083322496217 293.0134988998628
1611 0.005 8.055 1 1001.918473897881 910.179613912686 910.4308682232786 1094.867539722027 1095.725967606294 1096.889798427233 1074.151161077089 401.2630611250565 1079.078497503089 293.013498955736
1612 0.005 8.06 1 1001.9219863578 910.1804935944311 910.431744375586 1094.876152552905 1095.736107480775 1096.902445415481 1074.155010253444 401.2746942552053 1079.083330952165 293.0134989090824
1613 0.005 8.065 1 1001.919308635962 910.1813424117636 910.4325971081948 1094.867540723104 1095.725968359249 1096.889798830846 1074.151215918605 401.2863026425894 1079.078507743198 293.013498964926
1614 0.005 8.07 1 1001.92281822951 910.1822164430948 910.4334676024023 1094.876153211358 1095.736108076651 1096.902445417895 1074.155064359325 401.2978878048531 1079.083341573057 293.0134989182599
1615 0.005 8.074999999999999 1 1001.920137003867 910.1830596329322 910.434314701945 1094.86754070397 1095.725968233844 1096.889798496616 1074.151270131166 401.3094481271414 1079.078515608479 293.013498974066
1616 0.005 8.08 1 1001.92364433087 910.1839280590029 910.4351795893294 1094.876153666527 1095.736108330993 1096.902445528799 1074.155118008295 401.3209855306358 1079.083350293787 293.0134989273878
1617 0.005 8.085000000000001 1 1001.920961300713 910.1847656719169 910.4360211036495 1094.867542585799 1095.725969608638 1096.889799307948 1074.15132468879 401.3324982857881 1079.078526881573 293.0134989831742
1618 0.005 8.09 1 1001.924465863464 910.1856285442135 910.4368804283528 1094.876154767345 1095.736109138132 1096.902445697558 1074.155172914446 401.3439881430608 1079.08336168221 293.0134989364679
1619 0.005 8.095000000000001 1 1001.921779003598 910.1864606192545 910.4377164038202 1094.867542014273 1095.725969015218 1096.889798268468 1074.15137777066 401.3554534209945 1079.078534837837 293.0134989922279
1620 0.005 8.1 1 1001.925281134319 910.1873179788706 910.4385702116178 1094.876155069136 1095.736109131755 1096.902445739448 1074.155226526972 401.3668961198021 1079.083370390413 293.0134989454813
1621 0.005 8.105 1 1001.922591966707 910.1881445643866 910.4394006915285 1094.867543197851 1095.725970053349 1096.889799087237 1074.151431062015 401.3783146151513 1079.078544427152 293.0134990012465
1622 0.005 8.109999999999999 1 1001.926091201101 910.1889964563496 910.4402490272848 1094.876155724158 1095.73610986421 1096.902445706489 1074.155279140803 401.3897104423618 1079.083379398392 293.0134989544652
1623 0.005 8.115 1 1001.923399511507 910.1898175968812 910.4410740562992 1094.867543081077 1095.725969484352 1096.889798177024 1074.151483368287 401.401081945404 1079.078552542506 293.0134990102086
1624 0.005 8.120000000000001 1 1001.926896062034 910.1906640673269 910.4419169659906 1094.876155958641 1095.736109799313 1096.902445499454 1074.15533210109 401.4124308871511 1079.08338792953 293.013498963401
1625 0.005 8.125 1 1001.924202231649 910.1914798109558 910.4427365935619 1094.867544557245 1095.725970795109 1096.88979911015 1074.151537061057 401.4237556415548 1079.078563210656 293.0134990191373
1626 0.005 8.130000000000001 1 1001.927695947879 910.1923209042106 910.4435741202453 1094.876156443339 1095.736110414587 1096.902445570871 1074.155384404312 401.4350578838598 1079.083398059041 293.01349897228
1627 0.005 8.135 1 1001.924999234038 910.1931312916308 910.4443883880193 1094.867544455002 1095.725970372533 1096.889798303916 1074.151589111556 401.4463361037194 1079.078571007595 293.0134990280146
1628 0.005 8.140000000000001 1 1001.928490416957 910.1939670508046 910.4452205758438 1094.876156790377 1095.736110292474 1096.902445340972 1074.155436600355 401.4575919573423 1079.083405996457 293.0134989811415
1629 0.005 8.145 1 1001.925791291318 910.1947721271054 910.4460295272399 1094.867545344679 1095.725971299473 1096.889799030128 1074.151640630444 401.4688237981345 1079.078579978585 293.0134990368429
1630 0.005 8.15 1 1001.929280425357 910.1956025986775 910.4468564218895 1094.876158119526 1095.736111559545 1096.902445856541 1074.155488566273 401.4800334103521 1079.083416581917 293.0134989899572
1631 0.005 8.154999999999999 1 1001.926578272673 910.196402404761 910.4476601000594 1094.8675452002 1095.725970927248 1096.889798164344 1074.151692006606 401.4912191258435 1079.078588500148 293.0134990456011
1632 0.005 8.16 1 1001.930064707604 910.19722762759 910.4484817418102 1094.876157940378 1095.736110975578 1096.902445379349 1074.155540447718 401.5023826678544 1079.083424480012 293.0134989987261
1633 0.005 8.165000000000001 1 1001.927359934461 910.1980222091242 910.44928018835 1094.867546273215 1095.725971940625 1096.889799037378 1074.151743197654 401.5135224644149 1079.0785977548 293.0134990543534
1634 0.005 8.17 1 1001.930843991067 910.198842229053 910.4500966229341 1094.876158657833 1095.736111620213 1096.902445252395 1074.15559146525 401.5246401747131 1079.083433327339 293.0134990074565
1635 0.005 8.175000000000001 1 1001.92813718799 910.1996316295313 910.450889883371 1094.867546909239 1095.725972239054 1096.889798895584 1074.151795025717 401.5357342664523 1079.078606756109 293.0134990630478
1636 0.005 8.18 1 1001.931618529507 910.2004464865651 910.4517011527836 1094.876159217484 1095.736111777143 1096.902445489937 1074.155642326255 401.5468065226851 1079.083441637265 293.0134990161471
1637 0.005 8.185 1 1001.9289093237 910.2012307469269 910.4524892676874 1094.867547550734 1095.725972699006 1096.889798875325 1074.151846160428 401.5578550609861 1079.078615038153 293.0134990717169
1638 0.005 8.19 1 1001.932388213712 910.2020404849904 910.4532954134422 1094.876159682145 1095.736112311796 1096.902445289229 1074.155693064389 401.5688817934737 1079.083451414822 293.0134990247618
1639 0.005 8.195 1 1001.929676434081 910.2028196451942 910.4540784234395 1094.867548043345 1095.725972995072 1096.889798935053 1074.151896414349 401.5798851723437 1079.078624534076 293.0134990803137
1640 0.005 8.199999999999999 1 1001.933152667768 910.2036243044348 910.4548794844549 1094.876160155206 1095.736112352075 1096.902445337407 1074.155743528743 401.5908668154623 1079.083459225541 293.0134990333551
1641 0.005 8.205 1 1001.930438490831 910.204398406412 910.4556574344703 1094.867548449123 1095.725973345503 1096.889798936397 1074.151946161629 401.6018250183101 1079.078633234923 293.013499088872
1642 0.005 8.210000000000001 1 1001.933912633962 910.2051980269603 910.4564534506769 1094.876160562639 1095.736112858119 1096.902445295473 1074.155792928348 401.6127615834325 1079.083468514962 293.0134990418738
1643 0.005 8.215 1 1001.931195935736 910.2059671116722 910.457226378629 1094.86754910152 1095.725973701392 1096.889798889109 1074.151996062043 401.6236747473345 1079.078642739083 293.0134990973881
1644 0.005 8.220000000000001 1 1001.934667187488 910.2067617369352 910.4580173974626 1094.876161088662 1095.736112989411 1096.902445317845 1074.155843084485 401.6345662752576 1079.083476656716 293.0134990503896
1645 0.005 8.225 1 1001.931948269089 910.207525846007 910.4587853444872 1094.867549524686 1095.725973983036 1096.889798959404 1074.152045332809 401.6454347318088 1079.078649744345 293.0134991058468
1646 0.005 8.23 1 1001.935417333318 910.2083155146232 910.459571402006 1094.876161427765 1095.736113430407 1096.902445212496 1074.155891657136 401.6562818220228 1079.083485356934 293.0134990588323
1647 0.005 8.234999999999999 1 1001.932696359021 910.20907468767 910.4603344088021 1094.867550356706 1095.725974474559 1096.889799027572 1074.152095005811 401.667105902718 1079.078659767862 293.0134991142976
1648 0.005 8.24 1 1001.936162870625 910.209859442448 910.4611155481216 1094.876162969215 1095.736114469291 1096.902446010037 1074.155941969229 401.6779086173892 1079.083494025985 293.0134990672697
1649 0.005 8.245000000000001 1 1001.933439526787 910.2106137189519 910.4618736535042 1094.867550490344 1095.725974458909 1096.889798498615 1074.152144081546 401.6886884134152 1079.078668948483 293.0134991226979
1650 0.005 8.25 1 1001.936903144095 910.2113935926016 910.4626499086859 1094.876162539461 1095.736114207136 1096.902445514097 1074.155989713707 401.6994470184115 1079.083501384759 293.013499075614
1651 0.005 8.255000000000001 1 1001.934177740969 910.2121430137979 910.4634031560174 1094.867551328111 1095.725974975192 1096.889798969416 1074.152192979071 401.7101826839422 1079.078677289813 293.0134991310289
1652 0.005 8.26 1 1001.937639206137 910.2129180520144 910.4641745725852 1094.876163612318 1095.736115014527 1096.902446009637 1074.156038886614 401.7208970455525 1079.083509468242 293.0134990839539
1653 0.005 8.265000000000001 1 1001.93491110839 910.2136626542006 910.4649229953773 1094.86755162822 1095.725975190603 1096.889798415171 1074.15224052484 401.7315887470293 1079.078685385239 293.013499139338
1654 0.005 8.27 1 1001.93837066131 910.2144328932912 910.4656896063832 1094.876163607663 1095.736115012952 1096.902445449217 1074.156086896595 401.7422594956708 1079.083518344996 293.0134990922538
1655 0.005 8.275 1 1001.935640491996 910.2151727187205 910.4664332487796 1094.867552401373 1095.725975558473 1096.889799031544 1074.152289415832 401.7529075410307 1079.078693902718 293.0134991476255
1656 0.005 8.279999999999999 1 1001.939097144594 910.2159381968969 910.4671950971829 1094.876164124938 1095.736115199657 1096.902445610405 1074.156135046105 401.7635347301144 1079.083525561223 293.0134991005081
1657 0.005 8.285 1 1001.936365129083 910.2166732812155 910.4679339948841 1094.867552961784 1095.725976070031 1096.889798783959 1074.152336833347 401.7741392987717 1079.078703211997 293.0134991558657
1658 0.005 8.290000000000001 1 1001.939819199085 910.2174340367121 910.4686911143677 1094.876164415151 1095.736115591166 1096.902445422189 1074.156181816797 401.7847230950116 1079.083534309337 293.0134991087067
1659 0.005 8.295 1 1001.937085177918 910.2181644171304 910.4694253056283 1094.86755340843 1095.725976109916 1096.889798805838 1074.152384421309 401.7952843994984 1079.078711339634 293.0134991640527
1660 0.005 8.300000000000001 1 1001.940536632823 910.2189204881126 910.4701777385926 1094.876165176139 1095.736115973876 1096.902445827923 1074.156229680916 401.8058249733585 1079.083541841483 293.0134991168914
1661 0.005 8.305 1 1001.937800559133 910.2196462035627 910.4709072596171 1094.867554289552 1095.725977036015 1096.889799050317 1074.152431748654 401.8163431770018 1079.078719910749 293.0134991722413
1662 0.005 8.31 1 1001.941249885018 910.2203976264019 910.4716550390632 1094.876165104921 1095.736115894858 1096.902445260869 1074.156276181666 401.8268409557143 1079.08355016906 293.013499125048
1663 0.005 8.315 1 1001.93851158274 910.2211187136778 910.4723799277224 1094.867554714331 1095.725977114418 1096.889798929828 1074.152478511857 401.837316309491 1079.078728176269 293.0134991803415
1664 0.005 8.32 1 1001.941959042084 910.2218655288689 910.4731230975581 1094.876166527922 1095.73611684393 1096.902445958861 1074.156324180467 401.847771135118 1079.083559218782 293.0134991331494
1665 0.005 8.324999999999999 1 1001.939217988001 910.2225820239745 910.4738433907081 1094.867555188838 1095.725977580275 1096.889798865068 1074.152525214394 401.8582036955742 1079.078736958073 293.0134991884245
1666 0.005 8.33 1 1001.942663292198 910.2233242641299 910.4745819811891 1094.876166514333 1095.736116808078 1096.902445571055 1074.156369646679 401.8686158916698 1079.083567907637 293.0134991412245
1667 0.005 8.335000000000001 1 1001.9399199166 910.2240362019958 910.4752977138445 1094.867555234368 1095.725977470082 1096.889798623858 1074.152570806521 401.8790059349586 1079.078744642715 293.0134991964646
1668 0.005 8.34 1 1001.94336309077 910.2247739051406 910.4760317632815 1094.87616713256 1095.736117297389 1096.902445917086 1074.156416419027 401.8893756774432 1079.083575353201 293.0134991492528
1669 0.005 8.345000000000001 1 1001.940617700453 910.2254813240545 910.4767429735476 1094.867556075843 1095.725978079231 1096.889798686911 1074.152617138703 401.899723399993 1079.078752848024 293.0134992044558
1670 0.005 8.35 1 1001.944058990028 910.2262145239591 910.4774725167707 1094.876167549202 1095.736117513861 1096.902445692968 1074.15646196856 401.9100511274085 1079.083583778157 293.0134991572479
1671 0.005 8.355 1 1001.941310839611 910.2269174578993 910.4781792372978 1094.867556242886 1095.725978135364 1096.88979876193 1074.152663093795 401.9203568674595 1079.078760078906 293.0134992124492
1672 0.005 8.359999999999999 1 1001.944749936711 910.2276461920507 910.4789043121316 1094.876167991965 1095.736117844203 1096.902445795318 1074.156507820197 401.9306424032816 1079.083589640577 293.0134991651861
1673 0.005 8.365 1 1001.942000139185 910.2283446783509 910.4796065828389 1094.867556966353 1095.725978842511 1096.889799007716 1074.152708559318 401.9409061544173 1079.078768656819 293.0134992203564
1674 0.005 8.370000000000001 1 1001.94543722349 910.2290689826335 910.4803272221592 1094.876168730452 1095.736118404381 1096.902445743008 1074.156553280345 401.9511497841227 1079.0835988457 293.0134991730721
1675 0.005 8.375 1 1001.942684662137 910.2297630548746 910.4810250767576 1094.867557145571 1095.725978573047 1096.889798448683 1074.152754080676 401.9613717544833 1079.078775132685 293.0134992282335
1676 0.005 8.380000000000001 1 1001.946119884966 910.2304829630677 910.4817413157482 1094.876169225555 1095.736118631169 1096.902446037335 1074.156598786704 401.9715738025046 1079.083605987448 293.0134991809359
1677 0.005 8.385 1 1001.943365619556 910.2311726585456 910.4824347884744 1094.867557983639 1095.72597945453 1096.889798939167 1074.152799090966 401.9817542226158 1079.078784193395 293.0134992360877
1678 0.005 8.390000000000001 1 1001.946798385438 910.2318882055611 910.4831466655701 1094.87616972895 1095.73611911276 1096.902445903723 1074.156643258112 401.9919147707687 1079.083613238096 293.0134991887639
1679 0.005 8.395 1 1001.944041733782 910.2325735551583 910.4838357891138 1094.867558269698 1095.725979419833 1096.889798778363 1074.152843625615 402.0020538334468 1079.078791621496 293.0134992438956
1680 0.005 8.4 1 1001.94747253934 910.2332847756645 910.4845433348431 1094.876170189536 1095.736119346964 1096.902445958295 1074.156688091095 402.0121732249178 1079.083621025405 293.0134991965351
1681 0.005 8.404999999999999 1 1001.944714256972 910.2339658163902 910.4852281466165 1094.867558894478 1095.725979980607 1096.88979879654 1074.152888143322 402.0222702429572 1079.078799651942 293.0134992516444
1682 0.005 8.41 1 1001.948142879372 910.2346727440896 910.4859313969965 1094.876170820114 1095.73611980946 1096.902446092204 1074.156732595937 402.0323481274054 1079.083629263181 293.0134992042782
1683 0.005 8.415000000000001 1 1001.945381888169 910.2353495073675 910.4866119278875 1094.867558756569 1095.725979618907 1096.889798246271 1074.152932325675 402.0424048706646 1079.078806267952 293.013499259366
1684 0.005 8.42 1 1001.948808782746 910.2360521744814 910.4873109154753 1094.876171131013 1095.736120048242 1096.902446153557 1074.156775943045 402.0524421607563 1079.083636561388 293.0134992119973
1685 0.005 8.425000000000001 1 1001.946046140598 910.2367246972387 910.487987200996 1094.86755990136 1095.725980593411 1096.889798861868 1074.152976261754 402.0624583119767 1079.078814176774 293.0134992670343
1686 0.005 8.43 1 1001.949470750342 910.2374231369848 910.4886819576211 1094.876171064516 1095.736119843609 1096.902445512114 1074.156819614329 402.0724550525516 1079.083644413195 293.0134992196527
1687 0.005 8.435 1 1001.946705928598 910.2380914483591 910.4893540302378 1094.867560353775 1095.725980901689 1096.889799252649 1074.153019587805 402.0824306742718 1079.078821444649 293.0134992746988
1688 0.005 8.44 1 1001.950128748771 910.238785695866 910.4900445908174 1094.876172111612 1095.736120479046 1096.902445606978 1074.156863106432 402.092386835387 1079.0836523582 293.0134992272795
1689 0.005 8.445 1 1001.947361843857 910.2394498298287 910.49071248281 1094.867560394588 1095.725981110937 1096.889798792701 1074.15306288824 402.1023219557686 1079.078828768431 293.0134992823279
1690 0.005 8.449999999999999 1 1001.950783019855 910.2401399193382 910.4913988813443 1094.876172792972 1095.736120905523 1096.902445861291 1074.156907004956 402.1122378043657 1079.083660180405 293.0134992348689
1691 0.005 8.455 1 1001.948013362759 910.2407999070183 910.4920626255775 1094.867560603394 1095.725981035392 1096.889799065392 1074.153106274164 402.1221326641153 1079.07883556419 293.0134992899152
1692 0.005 8.460000000000001 1 1001.951432321973 910.2414858664912 910.4927448910951 1094.876173011587 1095.736121142837 1096.902445637809 1074.15694922684 402.1320083386124 1079.083666521553 293.0134992424527
1693 0.005 8.465 1 1001.948661261349 910.2421417431042 910.4934045182273 1094.867560952267 1095.725981317114 1096.889798460536 1074.153149338225 402.141863166276 1079.078842210134 293.0134992974611
1694 0.005 8.470000000000001 1 1001.952079098367 910.242823608996 910.4940826880833 1094.876174052279 1095.73612192489 1096.902446260344 1074.156992503658 402.1516988466124 1079.083675713639 293.0134992499779
1695 0.005 8.475 1 1001.949305224184 910.2434754050699 910.4947382342135 1094.867561432606 1095.725981485116 1096.889798718149 1074.153191915652 402.1615137829226 1079.078849965421 293.0134993049975
1696 0.005 8.48 1 1001.952720635004 910.244153204789 910.4954123346278 1094.876174133718 1095.736121879768 1096.902446009691 1074.157034263865 402.1713096752158 1079.083681819641 293.013499257473
1697 0.005 8.484999999999999 1 1001.949945570683 910.2448009539833 910.496063829308 1094.867562362322 1095.725982404733 1096.889799024797 1074.153234215255 402.1810848661081 1079.078857535679 293.0134993124672
1698 0.005 8.49 1 1001.95335926136 910.2454747240018 910.4967338984114 1094.876175216925 1095.73612265978 1096.902446306419 1074.157077424455 402.1908411097543 1079.083691035242 293.013499264941
1699 0.005 8.495000000000001 1 1001.95058162726 910.2461184547703 910.4973813734343 1094.867562069072 1095.725981909168 1096.889798373674 1074.153276812297 402.2005767428213 1079.07886514387 293.0134993199176
1700 0.005 8.5 1 1001.953992628224 910.2467882188552 910.4980474321509 1094.876174680314 1095.736122302352 1096.902445837827 1074.157118124338 402.2102936085514 1079.083696430222 293.0134992723773
1701 0.005 8.505000000000001 1 1001.95121381587 910.2474279642898 910.4986909175656 1094.86756306198 1095.725982690657 1096.889798943544 1074.153318490998 402.2199899476009 1079.07887175742 293.0134993273241
1702 0.005 8.51 1 1001.954623374622 910.248093759596 910.4993530040958 1094.876175565652 1095.736122926047 1096.902445995972 1074.157160246554 402.229667532679 1079.083703462554 293.0134992797625
1703 0.005 8.515000000000001 1 1001.951842810755 910.2487295505297 910.4999925342175 1094.867563591094 1095.725983051178 1096.889798792672 1074.153360456917 402.2393246907316 1079.078879650493 293.0134993347131
1704 0.005 8.52 1 1001.95524986461 910.2493914038994 910.5006506758183 1094.876175544285 1095.736122582294 1096.902445762083 1074.157202038538 402.2489631724474 1079.083710572166 293.0134992871135
1705 0.005 8.525 1 1001.952467173513 910.2500232689495 910.5012862766525 1094.867564036509 1095.725983523463 1096.889799011207 1074.153401683842 402.2585813423 1079.078886580415 293.0134993420392
1706 0.005 8.529999999999999 1 1001.955872979487 910.2506812144389 910.5019405091539 1094.876176394442 1095.736123445636 1096.902445965728 1074.157243419863 402.2681809500696 1079.083719202427 293.0134992944129
1707 0.005 8.535 1 1001.953088228545 910.2513091853004 910.5025722097691 1094.867564508987 1095.725983615745 1096.889798887162 1074.153443163298 402.2777602954167 1079.078893383838 293.0134993493456
1708 0.005 8.540000000000001 1 1001.956491969014 910.2519632502225 910.503222559808 1094.87617675904 1095.736123547023 1096.902446088756 1074.157284591022 402.2873211269097 1079.083726474461 293.0134993016781
1709 0.005 8.545 1 1001.953705113972 910.2525873533098 910.5038503941645 1094.867564404953 1095.725983608547 1096.889798507305 1074.153483433991 402.2968617886582 1079.078900455909 293.0134993565858
1710 0.005 8.550000000000001 1 1001.957107233462 910.2532375698536 910.5044968907082 1094.876177581944 1095.736124238367 1096.902446327822 1074.157325921303 402.3063841050474 1079.083733681497 293.0134993089392
1711 0.005 8.555 1 1001.954318686184 910.253857839382 910.5051208863049 1094.86756518793 1095.725984014685 1096.889798816125 1074.15352463263 402.3158863146162 1079.078907131271 293.0134993638277
1712 0.005 8.56 1 1001.957718800126 910.2545042329957 910.5057635588455 1094.876177486206 1095.736124065968 1096.902445882909 1074.15736637008 402.3253701791354 1079.083739859189 293.0134993161615
1713 0.005 8.565 1 1001.954928905479 910.2551206949809 910.5063837462483 1094.867565540398 1095.72598448171 1096.889798775619 1074.153564180267 402.3348340843879 1079.078914435807 293.0134993710256
1714 0.005 8.57 1 1001.958327047501 910.2557632990388 910.5070226260557 1094.876178459767 1095.736124823687 1096.902446418401 1074.157406538249 402.3442797457488 1079.083747639242 293.0134993233572
1715 0.005 8.575000000000001 1 1001.955534813687 910.2563759844953 910.5076390326151 1094.867565965719 1095.725984475593 1096.889798752984 1074.153604849014 402.3537055495423 1079.078920941592 293.0134993781874
1716 0.005 8.58 1 1001.958931144838 910.2570148253097 910.5082741473292 1094.876178642705 1095.736124869839 1096.902446188142 1074.157446915215 402.3631131995896 1079.083754092583 293.013499330509
1717 0.005 8.585000000000001 1 1001.956137230755 910.2576237631597 910.5088868045618 1094.867566447818 1095.725984950222 1096.889798648642 1074.153644971582 402.3725010073865 1079.078927519893 293.0134993853185
1718 0.005 8.59 1 1001.959532363315 910.2582588711867 910.509518184485 1094.876179353151 1095.736125318193 1096.902446310678 1074.157487489406 402.3818708202917 1079.083762163313 293.0134993376137
1719 0.005 8.595000000000001 1 1001.95673610331 910.2588640882086 910.5101271177779 1094.867566298819 1095.725984566659 1096.889798304296 1074.153684752705 402.3912208154001 1079.078934346292 293.0134993924306
1720 0.005 8.6 1 1001.960128883466 910.2594954884006 910.5107547859685 1094.876179035521 1095.736125042885 1096.902445793513 1074.157526363085 402.4005528390914 1079.08376812313 293.0134993447036
1721 0.005 8.605 1 1001.957331841928 910.2600970152582 910.5113600280175 1094.867567647791 1095.725986038888 1096.889799324663 1074.153724024304 402.4098652144929 1079.078941649524 293.0134993994974
1722 0.005 8.609999999999999 1 1001.96072311217 910.260724740863 910.5119840177692 1094.876180330045 1095.736126142534 1096.902446496435 1074.157565642286 402.4191596896069 1079.0837761907 293.013499351744
1723 0.005 8.615 1 1001.957923379919 910.2613226036028 910.5125855946467 1094.867567423784 1095.725985214587 1096.889798242943 1074.153763955774 402.4284346134748 1079.078947715353 293.0134994065353
1724 0.005 8.620000000000001 1 1001.961312396345 910.2619466740504 910.5132059289522 1094.876179420812 1095.736125286017 1096.902445856847 1074.157603711361 402.4376906879227 1079.083781157374 293.0134993587677
1725 0.005 8.625 1 1001.958511742397 910.2625409026173 910.5138038651146 1094.867568459482 1095.725986359206 1096.889799027074 1074.15380207083 402.4469280615443 1079.078955279402 293.0134994135398
1726 0.005 8.630000000000001 1 1001.961899465219 910.2631613532747 910.5144205779795 1094.876180380455 1095.736126173032 1096.902445974029 1074.157642787741 402.4561478637071 1079.083788778444 293.0134993657497
1727 0.005 8.635 1 1001.959096717869 910.2637519743716 910.5150149059846 1094.867569066562 1095.725986559712 1096.889799078288 1074.153841141393 402.4653483672377 1079.078961664899 293.0134994204984
1728 0.005 8.640000000000001 1 1001.962482416026 910.2643688288248 910.5156280205592 1094.876180243001 1095.736125747147 1096.902445711214 1074.15768156153 402.4745311947332 1079.083794638469 293.0134993727033
1729 0.005 8.645 1 1001.959677879104 910.2649558676633 910.5162187649304 1094.867569352104 1095.725986809092 1096.889798915975 1074.153879808539 402.4836947534873 1079.07896815634 293.0134994274347
1730 0.005 8.65 1 1001.963062381059 910.2655691585596 910.5168283112131 1094.876181380657 1095.736126764485 1096.90244621289 1074.157721157894 402.4928407063064 1079.083802067372 293.0134993796154
1731 0.005 8.654999999999999 1 1001.96025564745 910.2661526433131 910.5174154990098 1094.86756922251 1095.72598641777 1096.889798209296 1074.153918371788 402.5019674168311 1079.078974446388 293.013499434349
1732 0.005 8.66 1 1001.963638195989 910.2667623908923 910.5180215008907 1094.876181119991 1095.736126487256 1096.902445991519 1074.157758897788 402.5110766319232 1079.083807792703 293.0134993865142
1733 0.005 8.665000000000001 1 1001.960830676209 910.2673423509443 910.5186051613806 1094.86757069801 1095.72598794701 1096.889799611521 1074.153957239663 402.5201666815935 1079.078982264858 293.0134994412045
1734 0.005 8.67 1 1001.964211493684 910.2679485857522 910.5192076463885 1094.876181751372 1095.736126893113 1096.902445751854 1074.157796851212 402.5292393199427 1079.083816138466 293.0134993933617
1735 0.005 8.675000000000001 1 1001.961401312924 910.2685250426008 910.5197878047156 1094.867569994053 1095.725987094205 1096.889798448369 1074.153993821826 402.538292920038 1079.078988313843 293.0134994480399
1736 0.005 8.68 1 1001.964780493092 910.2691277898647 910.5203868002679 1094.876182045356 1095.736126951573 1096.902445853887 1074.157834560916 402.5473291902202 1079.083822119407 293.013499400195
1737 0.005 8.685 1 1001.961969183239 910.2697007732137 910.5209634798746 1094.867570937329 1095.725988029607 1096.889799221693 1074.15403256907 402.5563464346263 1079.078994831741 293.0134994548572
1738 0.005 8.69 1 1001.965347310279 910.2703000613117 910.5215590142082 1094.876183252935 1095.736128001572 1096.90244648684 1074.157872115837 402.5653464983255 1079.08382960692 293.0134994069875
1739 0.005 8.695 1 1001.962533589201 910.270869595607 910.5221322447269 1094.867570926848 1095.725987661227 1096.889798394654 1074.15407008671 402.574327634586 1079.079001426744 293.0134994616311
1740 0.005 8.700000000000001 1 1001.965909279493 910.2714654453432 910.5227243395753 1094.876182576957 1095.736127218303 1096.902445627222 1074.15790929519 402.5832915996302 1079.083834563551 293.0134994137504
1741 0.005 8.705 1 1001.963095100905 910.2720315590641 910.5232941459019 1094.867572047288 1095.725988904599 1096.889799506302 1074.154108074331 402.5922367749234 1079.079008791176 293.0134994683912
1742 0.005 8.710000000000001 1 1001.966469051499 910.2726240001522 910.5238828322711 1094.876183419206 1095.736127968954 1096.9024459148 1074.157947187031 402.6011648060764 1079.083840743145 293.0134994204792
1743 0.005 8.715 1 1001.963652876125 910.2731867157943 910.5244492375995 1094.867571678364 1095.725988131933 1096.889798393782 1074.154145230642 402.6100741197267 1079.079013613803 293.0134994750939
1744 0.005 8.720000000000001 1 1001.967024971283 910.273775772562 910.5250345352181 1094.876183636487 1095.736128047188 1096.902446058785 1074.157984398164 402.6189663776084 1079.083846436275 293.013499427176
1745 0.005 8.725 1 1001.964207689301 910.2743351174598 910.5255975669905 1094.867572849894 1095.725989398505 1096.889799416673 1074.154181785529 402.62784022683 1079.079021356664 293.0134994817957
1746 0.005 8.73 1 1001.967578176579 910.2749208150796 910.5261795037515 1094.876184208539 1095.736128480348 1096.902446023803 1074.158020059756 402.6366969662826 1079.083853922506 293.0134994338372
1747 0.005 8.734999999999999 1 1001.964758997367 910.2754768126525 910.5267391877702 1094.867572738807 1095.72598891304 1096.889798663157 1074.15421800539 402.6455352562386 1079.079028080173 293.0134994884484
1748 0.005 8.74 1 1001.968127859468 910.2760591773142 910.5273177910221 1094.876184375883 1095.736128416086 1096.902445801594 1074.158057841058 402.654356499586 1079.083859930136 293.0134994404796
1749 0.005 8.745000000000001 1 1001.965307221555 910.2766118542435 910.5278741506921 1094.867573458661 1095.725989802721 1096.889799250355 1074.154254627614 402.6631593386164 1079.079034876365 293.0134994950581
1750 0.005 8.75 1 1001.968674410348 910.2771909092377 910.528449441293 1094.876184772314 1095.736128728171 1096.902445805362 1074.158094170914 402.6719451782059 1079.083865936573 293.0134994471081
1751 0.005 8.755000000000001 1 1001.965852212405 910.277740288892 910.5290025017695 1094.867573848964 1095.72598992693 1096.889799249363 1074.154291059325 402.6807126944398 1079.079040768428 293.0134995016671
1752 0.005 8.76 1 1001.969217815259 910.2783160600992 910.5295745079862 1094.876185518658 1095.736129235457 1096.902446198879 1074.158130415963 402.6894633784795 1079.083872272533 293.0134994536975
1753 0.005 8.765000000000001 1 1001.966393766326 910.278862166393 910.5301242943477 1094.867574066537 1095.725990177346 1096.889798930505 1074.15432655127 402.6981958368093 1079.079046836031 293.0134995082448
1754 0.005 8.77 1 1001.969757928877 910.2794346764065 910.5306930359101 1094.876185652188 1095.736129343857 1096.90244597541 1074.158165323283 402.7069115924123 1079.08387891958 293.0134994602449
1755 0.005 8.775 1 1001.966932774548 910.2799775343273 910.5312395704117 1094.867574445924 1095.725990117777 1096.889799030844 1074.154362466491 402.7156091907925 1079.079053834796 293.0134995147775
1756 0.005 8.779999999999999 1 1001.970295679014 910.2805468099447 910.5318050790237 1094.87618634529 1095.736129819684 1096.902446277108 1074.158201904333 402.7242901322995 1079.083886813662 293.0134994667674
1757 0.005 8.785 1 1001.967467763608 910.2810864423675 910.5323483898443 1094.86757465156 1095.725990571047 1096.889798874089 1074.154397584026 402.7329530434508 1079.079060651107 293.0134995212746
1758 0.005 8.790000000000001 1 1001.9708290409 910.281652502576 910.5329106751353 1094.876185876491 1095.736129477012 1096.902445471528 1074.158236297127 402.7415993737092 1079.083891624852 293.0134994732546
1759 0.005 8.795 1 1001.968000612226 910.2821889366354 910.5334507844786 1094.8675755806 1095.725991119481 1096.889799538596 1074.154434653433 402.7502277570414 1079.079065880396 293.013499527743
1760 0.005 8.800000000000001 1 1001.971360491929 910.2827518109252 910.5340098858978 1094.876187006012 1095.736130061546 1096.902445942823 1074.15827331805 402.7588396157969 1079.083898208963 293.0134994797062
1761 0.005 8.805 1 1001.968530103281 910.2832850665802 910.5345468115934 1094.86757567282 1095.725991374701 1096.889799296559 1074.154468947991 402.767433553596 1079.079072911283 293.0134995341737
1762 0.005 8.81 1 1001.971888231703 910.2838447724956 910.535102745393 1094.876186980574 1095.736130098862 1096.902445609183 1074.158307353194 402.776011068393 1079.083904694954 293.0134994861227
1763 0.005 8.815 1 1001.969056322832 910.2843748742908 910.5356365174597 1094.867575844396 1095.725991230082 1096.889799198014 1074.154504684473 402.7845707300479 1079.079078117426 293.0134995405682
1764 0.005 8.82 1 1001.972412895572 910.2849314385591 910.5361893021314 1094.876187469005 1095.73613043671 1096.902445779653 1074.158342843885 402.7931140800333 1079.083909912983 293.0134994925166
1765 0.005 8.825000000000001 1 1001.969579550349 910.2854584093017 910.5367199444638 1094.867576459101 1095.725991898545 1096.889799375042 1074.154538754066 402.801639598062 1079.079084742949 293.0134995469608
1766 0.005 8.83 1 1001.972934613433 910.2860118549057 910.5372696118793 1094.876187557432 1095.736130389508 1096.902445495465 1074.15837707291 402.8101496495273 1079.083916092731 293.0134994988833
1767 0.005 8.835000000000001 1 1001.970099887505 910.2865357180181 910.5377971403788 1094.867576615309 1095.725991664859 1096.889799178643 1074.154574110534 402.8186415018176 1079.079089717228 293.0134995533081
1768 0.005 8.84 1 1001.973453559028 910.2870860690097 910.5383437120679 1094.876188543594 1095.73613118146 1096.902446125498 1074.158412615381 402.8271170700797 1079.083922549122 293.0134995052334
1769 0.005 8.845000000000001 1 1001.97061700313 910.287606847183 910.5388681560077 1094.867577126615 1095.725992278672 1096.889799369501 1074.15460816953 402.8355748630896 1079.079095632583 293.0134995596456
1770 0.005 8.85 1 1001.973969596738 910.2881541239035 910.5394116511468 1094.876188678539 1095.736131127958 1096.902445557763 1074.158446401851 402.8440165850186 1079.083928715045 293.0134995115509
1771 0.005 8.855 1 1001.971131368625 910.2886718380404 910.5399330295654 1094.867577061929 1095.725992143559 1096.889799198858 1074.154641819175 402.8524406598332 1079.079102293063 293.0134995659503
1772 0.005 8.859999999999999 1 1001.974482410355 910.2892160627274 910.5404734694522 1094.876188950652 1095.736131356927 1096.902445807825 1074.158480501517 402.8608487912272 1079.083934295428 293.0134995178379
1773 0.005 8.865 1 1001.971642480248 910.289730736059 910.5409918056998 1094.867577362029 1095.725992424754 1096.889799116307 1074.154675969697 402.8692393612379 1079.079107516379 293.0134995722041
1774 0.005 8.870000000000001 1 1001.974992623636 910.2902719332927 910.54152921582 1094.876190028942 1095.736132049306 1096.902446018687 1074.158515269877 402.8776139751582 1079.0839406525 293.0134995240926
1775 0.005 8.875 1 1001.972151195125 910.2907835896801 910.5420445347553 1094.867577699977 1095.725992491035 1096.889799128911 1074.154710341347 402.8859711823557 1079.079113895749 293.0134995784568
1776 0.005 8.880000000000001 1 1001.975499377911 910.2913217786879 910.5425789349133 1094.876189840465 1095.73613194756 1096.902445774461 1074.158548851564 402.8943125200242 1079.083946150197 293.0134995303177
1777 0.005 8.885 1 1001.972656897924 910.2918304405257 910.5430912569748 1094.867578392206 1095.725993135688 1096.889799473206 1074.154744357437 402.9026364734481 1079.079120091278 293.0134995846694
1778 0.005 8.890000000000001 1 1001.976003841693 910.2923656442442 910.5436226721782 1094.876190549326 1095.736132454145 1096.90244595128 1074.158582888835 402.9109446778386 1079.083952066324 293.0134995365161
1779 0.005 8.895 1 1001.973159164544 910.2928713287974 910.5441320172466 1094.867577840083 1095.725992498479 1096.88979863671 1074.154776949033 402.9192355439803 1079.079124837003 293.0134995908424
1780 0.005 8.9 1 1001.976505252314 910.2934035700937 910.5446604681005 1094.876191033628 1095.736132909809 1096.902446178442 1074.158616590498 402.9275107700212 1079.083958510453 293.013499542704
1781 0.005 8.904999999999999 1 1001.973659432189 910.2939063035064 910.5451668578545 1094.867579001107 1095.725993530141 1096.889799460378 1074.154811023664 402.9357686925761 1079.079131595461 293.0134995970168
1782 0.005 8.91 1 1001.977003757758 910.2944356023675 910.5456923640304 1094.876191345791 1095.736132818007 1096.902445830826 1074.158650303212 402.9440110354959 1079.08396356978 293.013499548852
1783 0.005 8.915000000000001 1 1001.974156574204 910.2949354049665 910.5461958213041 1094.867579370524 1095.725993642497 1096.889799342404 1074.15484460572 402.9522362029029 1079.079138321615 293.0134996031487
1784 0.005 8.92 1 1001.97749925619 910.2954617814395 910.5467184056073 1094.876191181843 1095.736132773426 1096.902445663673 1074.158683261146 402.9604458098871 1079.083969236832 293.0134995549858
1785 0.005 8.925000000000001 1 1001.974650050231 910.2959586712437 910.547218949869 1094.867578930036 1095.72599353585 1096.889798916771 1074.154876276215 402.9686378679412 1079.079142095863 293.0134996092493
1786 0.005 8.93 1 1001.977992009334 910.2964821497426 910.5477386328541 1094.876191818593 1095.736133065328 1096.902445695923 1074.158715906707 402.9768146366882 1079.083974277817 293.0134995610833
1787 0.005 8.935 1 1001.975141797568 910.2969761512353 910.548236285236 1094.86757956595 1095.725993886062 1096.889799444078 1074.154909392808 402.9849746212245 1079.079148000211 293.0134996153391
1788 0.005 8.94 1 1001.978482103556 910.2974967522018 910.5487530880788 1094.876192734203 1095.736133887697 1096.902446241784 1074.158749307971 402.993119159426 1079.083980231247 293.0134995671555
1789 0.005 8.945 1 1001.975630739079 910.2979878852432 910.5492478751015 1094.867580256887 1095.725994565852 1096.88979932696 1074.154942375736 403.0012468858283 1079.079154508234 293.013499621387
1790 0.005 8.950000000000001 1 1001.978969330335 910.2985056261566 910.5497618154589 1094.876192358711 1095.736133295034 1096.902445447763 1074.158781588955 403.0093592267314 1079.083985783718 293.0134995731904
1791 0.005 8.955 1 1001.976116336537 910.2989939105489 910.5502537511956 1094.867579959393 1095.725993978976 1096.889798952267 1074.154974314276 403.0174548280824 1079.079159068908 293.0134996274141
1792 0.005 8.960000000000001 1 1001.979453697448 910.2995088150853 910.5507648541634 1094.876193126749 1095.736134102265 1096.902446185425 1074.158813903188 403.0255350021848 1079.083991401933 293.0134995791889
1793 0.005 8.965 1 1001.976599845442 910.2999942718667 910.5512539620916 1094.867580605859 1095.725994612284 1096.889799131838 1074.155007167063 403.0335985359882 1079.079165174746 293.0134996334314
1794 0.005 8.970000000000001 1 1001.979935689472 910.3005063594037 910.5517622487042 1094.876193451018 1095.736134258716 1096.902445846508 1074.158846714038 403.0416467397743 1079.083997139188 293.0134995851676
1795 0.005 8.975 1 1001.977080387064 910.3009890091945 910.552248546191 1094.86758100676 1095.725994853449 1096.889799253802 1074.15503951201 403.0496783194826 1079.079171342357 293.0134996393966
1796 0.005 8.98 1 1001.980414661168 910.3014982987811 910.5527540315965 1094.876193681097 1095.736134278881 1096.902445976725 1074.158878399659 403.057694643804 1079.084002389867 293.0134995911417
1797 0.005 8.984999999999999 1 1001.977558111189 910.3019781612716 910.5532375391292 1094.867581302351 1095.725995148532 1096.889799106055 1074.15507151313 403.0656944492347 1079.079175906689 293.0134996453511
1798 0.005 8.99 1 1001.980891402597 910.3024846751368 910.5537402507709 1094.8761946033 1095.736135132636 1096.902446309864 1074.158910932204 403.0736791051162 1079.084008623498 293.0134995970618
1799 0.005 8.995000000000001 1 1001.978033200507 910.3029617703423 910.5542209901951 1094.867581361959 1095.725994851717 1096.889798723147 1074.155103937149 403.081647323776 1079.079181674545 293.013499651267
1800 0.005 9 1 1001.981365069514 910.3034655246412 910.5547209388806 1094.876194341023 1095.73613490203 1096.902446135293 1074.158941527556 403.0896004741809 1079.084014351921 293.0134996029718
1801 0.005 9.005000000000001 1 1001.978505944133 910.3039398747075 910.5551989319995 1094.867582170715 1095.725995707558 1096.889799226798 1074.155135520463 403.0975371270138 1079.079188536714 293.0134996571615
1802 0.005 9.01 1 1001.981835755024 910.3044408897845 910.5556961425541 1094.876194366517 1095.736134777618 1096.902445648188 1074.158972965437 403.1054587755075 1079.084018922212 293.0134996088551
1803 0.005 9.015000000000001 1 1001.9789754646 910.304912510801 910.5561714049871 1094.867582644614 1095.725995960142 1096.889799450126 1074.155167172861 403.1133640869493 1079.079193003252 293.0134996630175
1804 0.005 9.02 1 1001.982304623136 910.3054108077621 910.5566658941643 1094.876194970885 1095.736135152316 1096.902446024671 1074.159004276196 403.1212544836833 1079.084024836536 293.0134996146907
1805 0.005 9.025 1 1001.979442335341 910.3058797177363 910.557138446468 1094.867582214454 1095.725995729837 1096.889798827978 1074.155197087128 403.1291285562046 1079.079197742819 293.0134996688569
1806 0.005 9.029999999999999 1 1001.982770641881 910.306375318219 910.5576302377578 1094.876195537539 1095.736135807241 1096.902446076935 1074.159034811774 403.1369877558301 1079.084030816815 293.013499620528
1807 0.005 9.035 1 1001.979907554759 910.3068415412998 910.5581000997462 1094.867583125412 1095.72599622229 1096.889799426661 1074.15522890674 403.1448307537222 1079.079204225556 293.0134996746875
1808 0.005 9.040000000000001 1 1001.983234018703 910.3073344614311 910.5585892114821 1094.876195732122 1095.736135601265 1096.902445978436 1074.159066837246 403.1526588517452 1079.084036411526 293.0134996263071
1809 0.005 9.045 1 1001.980369095486 910.3077980115952 910.5590564004557 1094.867582797199 1095.725996040987 1096.889798768519 1074.155259653882 403.1604708645704 1079.079207878847 293.0134996804636
1810 0.005 9.050000000000001 1 1001.983694824332 910.3082882719078 910.5595428480408 1094.876196405606 1095.736136377771 1096.902446126546 1074.159097873638 403.1682681069145 1079.08404128343 293.0134996320876
1811 0.005 9.055 1 1001.980828742949 910.3087491708441 910.5600073851741 1094.867583470896 1095.725996324668 1096.889799180752 1074.155290852875 403.176049281414 1079.079214191793 293.0134996862291
1812 0.005 9.06 1 1001.984152674641 910.3092367873278 910.5604911890903 1094.876196541282 1095.736136278088 1096.902446210371 1074.159128765873 403.1838157579824 1079.084047322761 293.013499637842
1813 0.005 9.065 1 1001.981285450664 910.3096950530003 910.5609530917825 1094.867583745038 1095.725996721628 1096.889798986794 1074.155321694109 403.1915662462407 1079.079219418672 293.0134996919488
1814 0.005 9.07 1 1001.984607944719 910.3101800443092 910.5614342699804 1094.876196359885 1095.736136173281 1096.902445696639 1074.159158873242 403.1993021112316 1079.084051438811 293.0134996435729
1815 0.005 9.075000000000001 1 1001.981739750377 910.3106356956163 910.561893556256 1094.867584084107 1095.725996761483 1096.889799276132 1074.155351931064 403.2070220872779 1079.079224146493 293.0134996976804
1816 0.005 9.08 1 1001.985061133125 910.3111180819913 910.5623721280976 1094.87619702287 1095.736136538971 1096.902445999972 1074.159188876458 403.2147274722988 1079.084057175088 293.0134996492781
1817 0.005 9.085000000000001 1 1001.982191763689 910.3115711388863 910.5628288189205 1094.867584685927 1095.72599743406 1096.889799182266 1074.155383111006 403.2224170278905 1079.079229234606 293.0134997033626
1818 0.005 9.09 1 1001.985511911439 910.312050938961 910.5633048025408 1094.876197276706 1095.736136943356 1096.902446024554 1074.159219081427 403.2300920442951 1079.084062711586 293.0134996549613
1819 0.005 9.095000000000001 1 1001.98264135352 910.3125014176818 910.5637589137275 1094.867585240329 1095.725997615214 1096.889799713473 1074.155412732368 403.2377512755545 1079.079235156137 293.013499709032
1820 0.005 9.1 1 1001.985960336964 910.3129786499313 910.5642323309823 1094.876197867054 1095.736137110835 1096.902446018564 1074.159249476228 403.2453960597213 1079.084068690061 293.0134996606145
1821 0.005 9.105 1 1001.983087529781 910.3134265678059 910.5646838795928 1094.867584429591 1095.725996881242 1096.889798276838 1074.155442390587 403.2530251400946 1079.079238802733 293.0134997146778
1822 0.005 9.109999999999999 1 1001.986405562105 910.3139012487263 910.5651547433731 1094.876197765282 1095.736137089018 1096.902445929783 1074.159279063053 403.2606398370031 1079.084073520354 293.0134996662479
1823 0.005 9.115 1 1001.983532435152 910.3143466259911 910.5656037515515 1094.867585661774 1095.725998014115 1096.889799507716 1074.155472511369 403.268238876357 1079.079245237082 293.0134997203019
1824 0.005 9.120000000000001 1 1001.986848712245 910.3148187738435 910.5660720802052 1094.876198091669 1095.736137319478 1096.902446025845 1074.159308515685 403.2758235706443 1079.084078127344 293.0134996718583
1825 0.005 9.125 1 1001.983974863088 910.315261629824 910.5665185655212 1094.867586636735 1095.725998912945 1096.889799680727 1074.155502663158 403.2833926925003 1079.079250469079 293.0134997258819
1826 0.005 9.130000000000001 1 1001.987289476765 910.3157312615598 910.5669843776859 1094.876198144307 1095.736137214901 1096.902445607392 1074.159338284609 403.2909475628076 1079.084083584177 293.013499677441
1827 0.005 9.135 1 1001.984414174886 910.3161716095727 910.5674283535567 1094.867586264224 1095.725998358128 1096.889799335707 1074.155532166092 403.2984869196157 1079.079255520172 293.0134997314725
1828 0.005 9.140000000000001 1 1001.987727845794 910.3166387441237 910.5678916676287 1094.87619869813 1095.73613758159 1096.902445968627 1074.159367666131 403.3060120851376 1079.08408843949 293.0134996829934
1829 0.005 9.145 1 1001.984851279884 910.3170766028028 910.5683331546913 1094.86758667292 1095.725998629993 1096.889799178926 1074.155561418211 403.3135217846007 1079.079261066663 293.0134997370089
1830 0.005 9.15 1 1001.988163805414 910.3175412579745 910.5687939878543 1094.87619912375 1095.736138039934 1096.90244615398 1074.159397235211 403.3210173777922 1079.084093335815 293.0134996885317
1831 0.005 9.154999999999999 1 1001.98528626699 910.3179766459348 910.5692330014424 1094.867587114736 1095.725999005033 1096.889799494317 1074.155590652229 403.3284975767895 1079.079266871973 293.0134997425322
1832 0.005 9.16 1 1001.988596895922 910.3184388357297 910.5696913700933 1094.87619899055 1095.736137844005 1096.902445828096 1074.159425893474 403.3359637175113 1079.084097690001 293.0134996940284
1833 0.005 9.165000000000001 1 1001.985718495117 910.3188717676802 910.5701279273843 1094.867587144018 1095.725998940352 1096.889799077915 1074.15561917068 403.3434145340565 1079.079270868017 293.0134997480152
1834 0.005 9.17 1 1001.989028395371 910.3193315125015 910.5705838481407 1094.876199444759 1095.73613828424 1096.902445920098 1074.159454620777 403.3508513628388 1079.084103480335 293.0134996995264
1835 0.005 9.175000000000001 1 1001.986148786869 910.3197620089712 910.5710179688484 1094.867588189797 1095.725999575905 1096.889799728741 1074.155648946037 403.3582729126927 1079.079276871708 293.0134997534964
1836 0.005 9.18 1 1001.989457424244 910.320219324702 910.571471460549 1094.876199927948 1095.736138565992 1096.902446113437 1074.15948342889 403.3656805625746 1079.084108677689 293.0134997049739
1837 0.005 9.185 1 1001.986576058321 910.3206473983374 910.5719031557365 1094.867587590147 1095.725999224184 1096.889798825579 1074.155676534287 403.3730730490272 1079.07928159979 293.0134997589239
1838 0.005 9.19 1 1001.98988387023 910.3211022998375 910.5723542332073 1094.876199711209 1095.73613841083 1096.902445726196 1074.159511793763 403.3804516125184 1079.084113847412 293.0134997104126
1839 0.005 9.195 1 1001.987002054561 910.3215279734391 910.5727835279231 1094.867589004827 1095.726000205384 1096.889799980806 1074.155705904104 403.3878150729075 1079.079287519643 293.0134997643626
1840 0.005 9.200000000000001 1 1001.990307973031 910.3219804802154 910.5732322109053 1094.876200160081 1095.736138568988 1096.902445785559 1074.159540496369 403.3951647073463 1079.084118369056 293.0134997158252
1841 0.005 9.205 1 1001.987424154695 910.3224037625192 910.573659113864 1094.867588116106 1095.725999627802 1096.889798895947 1074.155733455146 403.4024993108447 1079.079290419789 293.0134997697623
1842 0.005 9.210000000000001 1 1001.9907299976 910.3228538905685 910.5741054162797 1094.876200577907 1095.736139030546 1096.902446020515 1074.159568914018 403.4098202417489 1079.084123341732 293.0134997212094
1843 0.005 9.215 1 1001.987845497947 910.3232748043793 910.5745299495115 1094.867589534682 1095.726000647665 1096.889799946525 1074.155762481471 403.4171260791479 1079.079296335908 293.0134997751476
1844 0.005 9.220000000000001 1 1001.991149798019 910.3237225693679 910.5749738855772 1094.876201103509 1095.736139270849 1096.902446047322 1074.159597284989 403.4244183653046 1079.084128609901 293.0134997265652
1845 0.005 9.225 1 1001.988263673413 910.3241411259806 910.5753960642522 1094.867588970921 1095.726000003002 1096.889798864217 1074.155790622903 403.4316955383974 1079.079300338836 293.013499780498
1846 0.005 9.23 1 1001.991567139355 910.3245865439947 910.575837652823 1094.876201106505 1095.736139422691 1096.902445989856 1074.159625410086 403.4389591965748 1079.084134095999 293.0134997319205
1847 0.005 9.234999999999999 1 1001.9886801276 910.3250027638175 910.576257490282 1094.867589632439 1095.726000418063 1096.889799342387 1074.155819184812 403.4462078367137 1079.079305680741 293.0134997858573
1848 0.005 9.24 1 1001.991982028159 910.3254458505303 910.5766967482048 1094.876201213048 1095.736139433472 1096.902445958185 1074.159653124537 403.4534431007173 1079.084138517125 293.0134997372592
1849 0.005 9.245000000000001 1 1001.989093993391 910.3258597483804 910.57711426223 1094.867589992467 1095.726000938191 1096.88979943168 1074.155846622092 403.4606633666937 1079.079310558687 293.0134997911419
1850 0.005 9.25 1 1001.992394442954 910.3263005170879 910.5775512031195 1094.876201163424 1095.736139654583 1096.902445909604 1074.159680225327 403.4678701101458 1079.084142516802 293.0134997425398
1851 0.005 9.255000000000001 1 1001.98950682154 910.326712113741 910.5779664158244 1094.867591374963 1095.726001445626 1096.889799843154 1074.15587560489 403.4750617985238 1079.079315818033 293.0134997964556
1852 0.005 9.26 1 1001.992804924535 910.3271505804872 910.5784010530253 1094.876200823829 1095.736139258228 1096.902445421847 1074.15970766691 403.482240392286 1079.084147199031 293.0134997478324
1853 0.005 9.265000000000001 1 1001.989915758058 910.3275598829495 910.5788139712183 1094.867590639153 1095.726000945077 1096.889799083222 1074.15590215768 403.4894040992 1079.079319092861 293.0134998017179
1854 0.005 9.27 1 1001.993213510691 910.3279960706035 910.5792463266525 1094.876201993932 1095.736140305263 1096.902446229595 1074.159735717639 403.4965547358663 1079.084151666265 293.0134997530801
1855 0.005 9.275 1 1001.990323884683 910.3284031022595 910.5796569717803 1094.867592073275 1095.726001988324 1096.889799974839 1074.155930755451 403.5036905216173 1079.079325875276 293.0134998069518
1856 0.005 9.279999999999999 1 1001.993619686173 910.3288370208705 910.5800870599624 1094.876201582661 1095.736139842844 1096.902445573085 1074.159762909429 403.5108132323484 1079.084156889716 293.0134997583145
1857 0.005 9.285 1 1001.9907281791 910.3292417903284 910.5804954439996 1094.867591284185 1095.726001400545 1096.889799031169 1074.15595730523 403.5179211526566 1079.079328508803 293.0134998121554
1858 0.005 9.290000000000001 1 1001.994023870913 910.3296734600988 910.5809232802203 1094.876202690477 1095.736140735927 1096.902446196793 1074.159791076779 403.52501601808 1079.084161397787 293.0134997635113
1859 0.005 9.295 1 1001.991131699795 910.3300759867751 910.5813294189419 1094.86759207287 1095.726001821605 1096.889799588071 1074.155985563945 403.5320961866626 1079.079333956807 293.0134998173601
1860 0.005 9.300000000000001 1 1001.99442563773 910.330505418286 910.5817550189271 1094.876202487762 1095.736140608158 1096.902446008162 1074.159817540194 403.5391633978279 1079.084165967384 293.0134997686794
1861 0.005 9.305 1 1001.991532175046 910.3309057153236 910.5821589274591 1094.867592094117 1095.726001919448 1096.889799169086 1074.156011852991 403.5462159005227 1079.079339095978 293.0134998225201
1862 0.005 9.31 1 1001.994825231842 910.3313329254376 910.5825823036818 1094.876202851724 1095.736140811279 1096.902446041245 1074.159844461547 403.5532554985456 1079.084170911048 293.0134997738464
1863 0.005 9.315 1 1001.991931064014 910.3317310110199 910.5829840011768 1094.867592962242 1095.726002511173 1096.889799787251 1074.156039752063 403.5602804532759 1079.079343382227 293.0134998276828
1864 0.005 9.32 1 1001.995222847516 910.3321560136217 910.5834051692846 1094.876202703565 1095.736140584453 1096.902445595301 1074.159871613134 403.5672925881486 1079.08417492774 293.0134997790058
1865 0.005 9.325000000000001 1 1001.992327511974 910.3325518989723 910.5838046644093 1094.867592758273 1095.726002427516 1096.889799376916 1074.1560658558 403.5742901380778 1079.079347381839 293.0134998328032
1866 0.005 9.33 1 1001.995618644615 910.3329747121836 910.5842236428637 1094.876203619404 1095.736141449689 1096.902446274742 1074.159898178237 403.5812749471367 1079.08418031863 293.0134997841315
1867 0.005 9.335000000000001 1 1001.992722334197 910.3333684158363 910.5846209556659 1094.867593703144 1095.726003086972 1096.889799887337 1074.156092736883 403.5882452021368 1079.079353154937 293.0134998379099
1868 0.005 9.34 1 1001.996011828062 910.333789051703 910.5850377563642 1094.876203319843 1095.736140883681 1096.902445670741 1074.159924737419 403.5952027637617 1079.084183561945 293.0134997892268
1869 0.005 9.345000000000001 1 1001.993114074151 910.3341805835523 910.5854328976449 1094.867593280497 1095.726002732517 1096.889799202957 1074.1561188547 403.6021458232971 1079.079355822903 293.0134998429772
1870 0.005 9.35 1 1001.996403657806 910.3345990589246 910.5858475361449 1094.87620399939 1095.73614166047 1096.902446084387 1074.159950937152 403.609076212637 1079.084189911212 293.0134997943107
1871 0.005 9.355 1 1001.993504302731 910.3349884354413 910.5862405225797 1094.867593594511 1095.726002919936 1096.88979953116 1074.156144596434 403.6159922372659 1079.079361115707 293.0134998480764
1872 0.005 9.359999999999999 1 1001.996792842811 910.3354047649366 910.5866530135652 1094.876204636136 1095.736141945094 1096.90244620652 1074.159977534095 403.6228956515254 1079.084193078776 293.013499799359
1873 0.005 9.365 1 1001.993892536892 910.3357920029559 910.5870438608646 1094.867593970509 1095.726003311483 1096.889799464628 1074.156170871291 403.6297847516171 1079.079365690264 293.0134998531036
1874 0.005 9.370000000000001 1 1001.997180163167 910.3362061979755 910.5874542185466 1094.876204568995 1095.736141963407 1096.902446017275 1074.160003542546 403.6366612977633 1079.084198329571 293.013499804393
1875 0.005 9.375 1 1001.994278975515 910.3365913108885 910.5878429378079 1094.86759453364 1095.726003519374 1096.889799713527 1074.156197256276 403.6435234775255 1079.079370980282 293.0134998581402
1876 0.005 9.380000000000001 1 1001.99756486798 910.3370033867893 910.5882511756921 1094.876204545682 1095.736141770373 1096.902445836121 1074.160029075061 403.6503733746649 1079.084202524589 293.0134998094045
1877 0.005 9.385 1 1001.994662625747 910.3373863862009 910.5886377837656 1094.867594297062 1095.72600337057 1096.889799104665 1074.15622298142 403.6572089206643 1079.079374006984 293.0134998631326
1878 0.005 9.390000000000001 1 1001.99794857673 910.3377963583521 910.5890439157336 1094.876205432469 1095.736142738894 1096.902446519016 1074.160055046247 403.6640321542222 1079.084207666086 293.013499814393
1879 0.005 9.395 1 1001.995044828526 910.338177260926 910.5894284261915 1094.867594931117 1095.726003767461 1096.889799636993 1074.156248403859 403.6708407833088 1079.079378930916 293.0134998681318
1880 0.005 9.4 1 1001.998329341214 910.3385851423091 910.5898324663054 1094.876205516085 1095.736142547781 1096.902446050098 1074.160081046789 403.6776373103802 1079.084211442401 293.0134998193654
1881 0.005 9.404999999999999 1 1001.995424587162 910.338963959872 910.5902148890921 1094.867594526238 1095.726003481846 1096.889798890436 1074.156273463517 403.6844196728151 1079.079382871563 293.0134998730953
1882 0.005 9.41 1 1001.998708490168 910.3393697643858 910.590616854588 1094.876205704404 1095.736142831859 1096.902446330816 1074.160105783251 403.6911899152018 1079.084216048146 293.0134998243248
1883 0.005 9.415000000000001 1 1001.995803032934 910.3397465137081 910.5909972099154 1094.867595564679 1095.726004157895 1096.889799633956 1074.156299292156 403.6979459379046 1079.079387737614 293.0134998780675
1884 0.005 9.42 1 1001.999085439496 910.3401502551428 910.591397110441 1094.876205928678 1095.736142874996 1096.902446075509 1074.160131991375 403.7046898913829 1079.084220035538 293.0134998292546
1885 0.005 9.425000000000001 1 1001.99617932052 910.3405249484128 910.5917754088653 1094.867595742327 1095.726004466037 1096.889799462892 1074.156324324611 403.7114197096896 1079.079393325121 293.0134998829711
1886 0.005 9.43 1 1001.999460721412 910.3409266416344 910.592173260081 1094.876206438043 1095.736143206005 1096.902446237865 1074.160157475716 403.7181374639766 1079.084225210423 293.0134998341634
1887 0.005 9.435 1 1001.996553022001 910.3412992910723 910.5925495151374 1094.867595793485 1095.726004332654 1096.889799530313 1074.156349577612 403.7248411478724 1079.079396592155 293.0134998878896
1888 0.005 9.44 1 1001.999833271646 910.3416989473679 910.5929453288701 1094.876206217127 1095.736143050791 1096.902445988567 1074.160181798123 403.7315328056331 1079.084228721511 293.0134998390513
1889 0.005 9.445 1 1001.996925358061 910.3420695690177 910.5933195555319 1094.867596184745 1095.726004564217 1096.88979926058 1074.156374816085 403.7382104610483 1079.079401065454 293.0134998927595
1890 0.005 9.450000000000001 1 1002.000205137651 910.3424672053255 910.5937133476157 1094.876207080795 1095.736143782371 1096.902446419543 1074.160208178545 403.7448761962418 1079.084234016643 293.0134998439243
1891 0.005 9.455 1 1001.997295572789 910.3428358108478 910.5940855573422 1094.867596453776 1095.726004860959 1096.889799711849 1074.156399341395 403.7515279506807 1079.079405889715 293.0134998976189
1892 0.005 9.460000000000001 1 1002.00057400871 910.3432314386212 910.5944773423545 1094.876207373891 1095.736143811586 1096.902446258968 1074.160232954287 403.7581677977034 1079.084238134351 293.0134998487565
1893 0.005 9.465 1 1001.997663418813 910.3435980385566 910.5948475457839 1094.867595655705 1095.726004009047 1096.889798555892 1074.156423884176 403.7647937325439 1079.079408865122 293.013499902455
1894 0.005 9.470000000000001 1 1002.000941190447 910.3439916689205 910.5952373300232 1094.876207440341 1095.736144063399 1096.902446402117 1074.16025740121 403.771407844694 1079.084241997133 293.0134998535865
1895 0.005 9.475 1 1001.998030372496 910.3443562828827 910.5956055486154 1094.867596977298 1095.726005114113 1096.889799534757 1074.156448967322 403.7780081649862 1079.079414007684 293.0134999072886
1896 0.005 9.48 1 1002.001306678399 910.3447479324255 910.5959933538481 1094.876208027795 1095.736144183321 1096.902446370754 1074.16028299495 403.7845966667179 1079.084246551378 293.0134998584006
1897 0.005 9.484999999999999 1 1001.998394640844 910.3451105698527 910.5963595933712 1094.86759693157 1095.72600522325 1096.889799239945 1074.156473645793 403.7911713566372 1079.079418765904 293.0134999120716
1898 0.005 9.49 1 1002.00167014877 910.3455002491629 910.5967454294664 1094.876207980295 1095.736144305662 1096.902446401723 1074.160307155964 403.7977342768416 1079.084250543414 293.0134998631875
1899 0.005 9.495000000000001 1 1001.998757263228 910.345860923965 910.5971097047725 1094.867597391085 1095.726005436268 1096.889799491633 1074.156498478077 403.8042835466396 1079.079422735997 293.0134999168725
1900 0.005 9.5 1 1002.00203170166 910.3462486468786 910.5974935822455 1094.876208228064 1095.736144389806 1096.902446179506 1074.160331643084 403.8108210659358 1079.084254487695 293.0134998679534
1901 0.005 9.505000000000001 1 1001.999117419477 910.3466073700498 910.5978559080305 1094.867596726063 1095.72600469936 1096.889798618142 1074.156522003745 403.81734493687 1079.079426432464 293.0134999216282
1902 0.005 9.51 1 1002.002391548952 910.3469931496539 910.5982378406744 1094.876208907971 1095.736145034532 1096.902446813748 1074.160356419701 403.8238571648022 1079.084259011629 293.0134998727052
1903 0.005 9.515000000000001 1 1001.999476833751 910.3473499385261 910.5985982314043 1094.867598050245 1095.726006080417 1096.88979968536 1074.156546620922 403.8303557816708 1079.07943250176 293.0134999263559
1904 0.005 9.52 1 1002.002749415648 910.3477337873151 910.5989782333097 1094.876209139849 1095.736145000847 1096.902446346742 1074.160380767147 403.8368428300952 1079.084262294844 293.0134998774292
1905 0.005 9.525 1 1001.999832709575 910.3480886475188 910.5993366945387 1094.867596780098 1095.726004712664 1096.889798391485 1074.15656950206 403.8433162945742 1079.079434419743 293.0134999310609
1906 0.005 9.529999999999999 1 1002.003105404342 910.3484705793193 910.5997147795142 1094.876209534541 1095.736145275936 1096.902446620599 1074.160405051183 403.8497782467652 1079.084266475387 293.0134998821317
1907 0.005 9.535 1 1002.000188424421 910.3488235299711 910.6000713295168 1094.867597937826 1095.726005959121 1096.889799290169 1074.156594510801 403.8562266798847 1079.079439904636 293.0134999357654
1908 0.005 9.540000000000001 1 1002.003459245316 910.3492035558256 910.6004475076975 1094.876209628475 1095.736145317429 1096.902446412077 1074.160428662724 403.8626636424236 1079.084270563899 293.0134998868218
1909 0.005 9.545 1 1002.000541778271 910.3495546087815 910.6008021598351 1094.867598460204 1095.726006292387 1096.889799583319 1074.156618199132 403.8690871505376 1079.07944469087 293.0134999404239
1910 0.005 9.550000000000001 1 1002.003812071662 910.3499327435832 910.6011764467319 1094.876210413369 1095.736145841729 1096.902446618673 1074.160453326941 403.8754992490071 1079.084275669746 293.0134998914903
1911 0.005 9.555 1 1002.000892742173 910.3502819078868 910.6015292110573 1094.867598111079 1095.726005813416 1096.889798937566 1074.156641741532 403.8818979189556 1079.079447999918 293.0134999451047
1912 0.005 9.56 1 1002.004162128784 910.3506581599032 910.6019016152964 1094.876209896424 1095.73614537873 1096.902446200038 1074.160476234272 403.8882852064407 1079.084278835454 293.0134998961445
1913 0.005 9.565 1 1002.001242403848 910.3510054500737 910.6022525057189 1094.867598684802 1095.726006384871 1096.889799280863 1074.156665161898 403.8946591447709 1079.079451981332 293.0134999497376
1914 0.005 9.57 1 1002.004511581026 910.3513798359522 910.6026230417224 1094.876210917977 1095.736146302685 1096.902446798329 1074.160500886527 403.9010217992454 1079.084283927768 293.0134999007717
1915 0.005 9.575000000000001 1 1002.001590079654 910.3517252626581 910.6029720676465 1094.867598659138 1095.726006201624 1096.88979903755 1074.156688830677 403.9073710944593 1079.079455837386 293.0134999543539
1916 0.005 9.58 1 1002.004857895426 910.3520977898418 910.6033407448482 1094.876210364784 1095.7361457122 1096.902446151984 1074.160523773395 403.9137091444128 1079.084286944605 293.0134999053954
1917 0.005 9.585000000000001 1 1002.001936199082 910.3524413668653 910.6036879203123 1094.867599166797 1095.726006747594 1096.889799304132 1074.156711926587 403.9200339503857 1079.079459834428 293.0134999589508
1918 0.005 9.59 1 1002.005203248242 910.3528120509623 910.6040547555349 1094.876210970736 1095.736146113044 1096.902446452351 1074.160547195063 403.926347579077 1079.084291508923 293.0134999099889
1919 0.005 9.595000000000001 1 1002.002280377758 910.3531537878794 910.6044000910679 1094.86759933271 1095.726006780216 1096.889799133804 1074.15673544571 403.9326479939558 1079.079464850116 293.0134999635642
1920 0.005 9.6 1 1002.00554641209 910.3535226402515 910.6047650928671 1094.876211194486 1095.736146390178 1096.902446404312 1074.160570975987 403.9389372344093 1079.084295699753 293.0134999145756
1921 0.005 9.605 1 1002.002622828839 910.353862552236 910.6051086035842 1094.867599700201 1095.726006926155 1096.889799414842 1074.156758990994 403.9452133622015 1079.079468713938 293.0134999681234
1922 0.005 9.609999999999999 1 1002.005888317867 910.3542295835857 910.6054717823985 1094.876211402992 1095.736146472019 1096.902446301491 1074.160593799761 403.9514783796172 1079.084300028486 293.0134999191326
1923 0.005 9.615 1 1002.002963573151 910.3545676817423 910.6058134780985 1094.867600090368 1095.726007419893 1096.889799508936 1074.156782176316 403.957730309948 1079.079473732249 293.0134999726853
1924 0.005 9.620000000000001 1 1002.006227888207 910.354932903806 910.6061748495529 1094.876211535359 1095.736146557784 1096.902446179536 1074.160616472495 403.9639712062204 1079.084303744909 293.0134999236648
1925 0.005 9.625 1 1002.003302311363 910.3552691970947 910.6065147412014 1094.867599920374 1095.726007011413 1096.889799275569 1074.156804966724 403.970199008042 1079.079476917522 293.0134999771867
1926 0.005 9.630000000000001 1 1002.006566466707 910.3556326245277 910.6068743165365 1094.876212509363 1095.736147438039 1096.902446794047 1074.16064013975 403.9764158655748 1079.08430795946 293.0134999281703
1927 0.005 9.635 1 1002.003639655887 910.3559671260264 910.6072124173417 1094.867600036087 1095.726007076675 1096.889799003947 1074.15682795032 403.9826196966457 1079.079480734856 293.0134999817101
1928 0.005 9.640000000000001 1 1002.006902014149 910.3563287656324 910.6075702028882 1094.876211988308 1095.736146814666 1096.902446233647 1074.160662361672 403.9888126066073 1079.084310633861 293.0134999326696
1929 0.005 9.645 1 1002.003975088957 910.3566614893008 910.6079065242268 1094.867600671812 1095.726007736228 1096.889799584182 1074.156851113723 403.9949925718348 1079.07948441579 293.0134999861758
1930 0.005 9.65 1 1002.007237146398 910.3570213548445 910.6082625371347 1094.876212520232 1095.736147214132 1096.902446342728 1074.160685058151 404.0011616150847 1079.084315251855 293.0134999371559
1931 0.005 9.654999999999999 1 1002.004308891303 910.3573523078973 910.6085970875781 1094.86760074084 1095.72600780292 1096.889799426793 1074.1568730567 404.0073175445155 1079.079488573337 293.0134999906706
1932 0.005 9.66 1 1002.007569923976 910.3577104114379 910.6089513394224 1094.876212972723 1095.736147510464 1096.902446377167 1074.16070776734 404.013462778525 1079.084318406156 293.0134999416042
1933 0.005 9.665000000000001 1 1002.004640932156 910.3580396080852 910.6092841317635 1094.867600508152 1095.726007377469 1096.889798999437 1074.156896145083 404.0195951560069 1079.079491740645 293.0134999951149
1934 0.005 9.67 1 1002.007901084905 910.3583959601264 910.6096366293488 1094.876213196666 1095.736147661157 1096.902446608585 1074.16073009839 404.0257168310943 1079.084322235413 293.0134999460457
1935 0.005 9.675000000000001 1 1002.004971791045 910.3587234119909 910.6099676792815 1094.867601377159 1095.726008273874 1096.889799379651 1074.156919238027 404.0318256721208 1079.079496233538 293.0134999995551
1936 0.005 9.68 1 1002.008230440979 910.3590780224407 910.6103184349553 1094.87621295849 1095.736147466653 1096.902446203558 1074.160751911112 404.0379238109884 1079.084325747049 293.0134999504654
1937 0.005 9.685 1 1002.00530040484 910.3594037402894 910.6106477474949 1094.867601552075 1095.726008381615 1096.889799643882 1074.156941552976 404.0440092149049 1079.079500275306 293.0135000039692
1938 0.005 9.69 1 1002.008558539133 910.3597566219104 910.6109967768931 1094.876213566645 1095.736148015118 1096.902446480906 1074.160774147105 404.0500840851588 1079.08432998307 293.0134999548832
1939 0.005 9.695 1 1002.005627585273 910.3600806168165 910.6113243674027 1094.867601893213 1095.726008384109 1096.889799243684 1074.156963779883 404.0561461735377 1079.079503947379 293.0135000083771
1940 0.005 9.700000000000001 1 1002.008884654344 910.360431780168 910.6116716772424 1094.876213454153 1095.736147712865 1096.902446257586 1074.160796827668 404.0621976036296 1079.084333716922 293.0134999592738
1941 0.005 9.705 1 1002.005952747509 910.3607540612892 910.611997553628 1094.867601982795 1095.726008515106 1096.889799318571 1074.156986402728 404.0682363731971 1079.079507665947 293.0135000127513
1942 0.005 9.710000000000001 1 1002.009209434885 910.3611035182073 910.612343156545 1094.876214024639 1095.736148463327 1096.902446678263 1074.160818053967 404.0742645490084 1079.084338433574 293.0134999636612
1943 0.005 9.715 1 1002.006276604363 910.3614240971596 910.6126673306044 1094.867602152376 1095.726008548631 1096.889799157957 1074.157007386201 404.0802801113683 1079.079511889824 293.013500017129
1944 0.005 9.720000000000001 1 1002.009532041733 910.3617718571559 910.6130112368768 1094.876213783263 1095.736147948885 1096.902446220885 1074.160840852934 404.0862851399751 1079.084340764642 293.0134999680106
1945 0.005 9.725 1 1002.006598801528 910.3620907466093 910.6133337188728 1094.867602687219 1095.72600907628 1096.889799616078 1074.157030442826 404.0922776429363 1079.079515672937 293.0135000214668
1946 0.005 9.73 1 1002.009853541534 910.3624368202302 910.6136759386758 1094.876214132994 1095.73614830647 1096.902446354161 1074.160861909163 404.098259685319 1079.08434545692 293.0134999723461
1947 0.005 9.734999999999999 1 1002.006919061494 910.3627540296545 910.6139967438269 1094.867602888082 1095.726009234507 1096.889799489016 1074.15705112432 404.1042291765135 1079.079518836761 293.013500025826
1948 0.005 9.74 1 1002.01017348524 910.3630984307944 910.6143372897136 1094.876214705902 1095.736148591285 1096.902446334672 1074.160884569306 404.1101882878575 1079.084349347887 293.0134999766558
1949 0.005 9.745000000000001 1 1002.007237820014 910.3634139680818 910.6146564229002 1094.867602494083 1095.726008710018 1096.889799016553 1074.15707328426 404.1161348775131 1079.079521932478 293.0135000301087
1950 0.005 9.75 1 1002.010491392098 910.3637567044633 910.6149953014714 1094.876214840152 1095.736148841569 1096.902446651539 1074.160905485464 404.1220710716424 1079.084353776004 293.0134999809595
1951 0.005 9.755000000000001 1 1002.007555311634 910.3640705846374 910.6153127761698 1094.867603285521 1095.726009601434 1096.889799526089 1074.15709406108 404.1279948750627 1079.079526959606 293.0135000344203
1952 0.005 9.76 1 1002.01080787996 910.3644116689334 910.6156500066786 1094.876215301898 1095.736148998505 1096.90244637083 1074.160927700518 404.1339082888076 1079.084356624629 293.0134999852416
1953 0.005 9.765000000000001 1 1002.007871009986 910.3647238993013 910.6159658306235 1094.867602987449 1095.726009046986 1096.889799181602 1074.157116147694 404.1398094162849 1079.079530523176 293.01350003869
1954 0.005 9.77 1 1002.011122485441 910.3650633378682 910.6163014134576 1094.876215033875 1095.736148837383 1096.902446459729 1074.160948242534 404.1457001829722 1079.084360043277 293.013499989512
1955 0.005 9.775 1 1002.00818529319 910.3653739317581 910.6166155989071 1094.867603882365 1095.726010155794 1096.88979966954 1074.157137265347 404.1515784015966 1079.079533693618 293.0135000429872
1956 0.005 9.779999999999999 1 1002.011436298505 910.3657117394692 910.616949552592 1094.87621550817 1095.736149053435 1096.902446216674 1074.160970383545 404.1574465967391 1079.084363880967 293.0134999937779
1957 0.005 9.785 1 1002.008497852324 910.3660207052653 910.6172621126003 1094.86760354249 1095.726009489365 1096.889799169355 1074.157159314483 404.1633023579099 1079.079537756204 293.0135000472195
1958 0.005 9.790000000000001 1 1002.011748545821 910.3663568920401 910.617594442191 1094.876216413844 1095.736150015564 1096.902446955306 1074.160991880462 404.1691481623988 1079.08436843016 293.013499998015
1959 0.005 9.795 1 1002.008808858046 910.3666642382592 910.6179053828337 1094.867603592879 1095.726009585601 1096.889799086425 1074.157179723585 404.1749816026268 1079.079541382435 293.0135000514646
1960 0.005 9.800000000000001 1 1002.012057616559 910.3669988094294 910.6182360986338 1094.876215753951 1095.736149134775 1096.90244627155 1074.161012884762 404.1808051951629 1079.084369814967 293.0135000022175
1961 0.005 9.805 1 1002.009118032833 910.367304550369 910.6185454316341 1094.867604541214 1095.726010489249 1096.889799689888 1074.157201915194 404.1866164372517 1079.079545402565 293.0135000556419
1962 0.005 9.81 1 1002.012366833212 910.3676375214816 910.6188745469784 1094.876216642583 1095.73614991657 1096.902446607408 1074.161034167502 404.1924178204345 1079.084374772501 293.0135000064045
1963 0.005 9.815 1 1002.009425537125 910.3679416623525 910.6191822800345 1094.867603992799 1095.726009933914 1096.889799152277 1074.157221748877 404.1982068760025 1079.079548107598 293.0135000598344
1964 0.005 9.82 1 1002.012673003313 910.3682730390146 910.6195098007987 1094.876216154729 1095.736149504038 1096.902446287177 1074.161053836762 404.2039860817493 1079.084376886756 293.0135000105906
1965 0.005 9.825000000000001 1 1002.009731816112 910.3685755939986 910.6198159483255 1094.867604586651 1095.726010297017 1096.889799214339 1074.157242999218 404.2097530020374 1079.079551637505 293.0135000639847
1966 0.005 9.83 1 1002.012979123406 910.3689053897397 910.6201418880316 1094.876217027142 1095.736150261179 1096.902446748163 1074.161075104003 404.2155099962321 1079.084382148325 293.0135000147653
1967 0.005 9.835000000000001 1 1002.010036947801 910.3692063675253 910.620446457875 1094.867604828621 1095.726010533899 1096.889799359328 1074.157264181066 404.2212546197226 1079.07955593191 293.0135000681618
1968 0.005 9.84 1 1002.013282683229 910.3695345886723 910.6207708227414 1094.876216502185 1095.736149890212 1096.902446375557 1074.161095154026 404.2269894915605 1079.084384762699 293.0135000189124
1969 0.005 9.845000000000001 1 1002.01034019771 910.3698339996836 910.6210738247496 1094.8676052152 1095.726010724408 1096.889799439797 1074.157284425534 404.2327122146261 1079.07955884128 293.0135000722914
1970 0.005 9.85 1 1002.013585367315 910.3701606585895 910.621396627272 1094.876216990145 1095.736150048809 1096.902446449368 1074.161116214885 404.2384251926128 1079.084387971694 293.0135000230541
1971 0.005 9.855 1 1002.01064201521 910.370458510347 910.6216980720809 1094.867605423361 1095.726011124185 1096.889799562584 1074.15730487884 404.2441260912469 1079.079562269627 293.0135000764412
1972 0.005 9.859999999999999 1 1002.013886579993 910.3707836149276 910.6220193198003 1094.876217009932 1095.736150263408 1096.902446339572 1074.161135939833 404.2498176073017 1079.084391506724 293.0135000271849
1973 0.005 9.865 1 1002.010941920333 910.3710799174366 910.6223192150269 1094.867605093008 1095.72601040798 1096.889798931074 1074.157324537394 404.2554968644469 1079.079564494397 293.0135000805321
1974 0.005 9.870000000000001 1 1002.014186154503 910.3714034804101 910.6226389205307 1094.876217692797 1095.736150688963 1096.902446795336 1074.16115684718 404.2611664716703 1079.084394987572 293.0135000312893
1975 0.005 9.875 1 1002.011241174829 910.3716982461434 910.6229372779184 1094.867605898367 1095.726011454191 1096.889799542474 1074.157345276115 404.266823985181 1079.079569655216 293.0135000846385
1976 0.005 9.880000000000001 1 1002.014484085416 910.3720202723521 910.623255448732 1094.876217343133 1095.736150299055 1096.902446197387 1074.161176467039 404.272471918227 1079.084398461059 293.0135000353838
1977 0.005 9.885 1 1002.011538306514 910.3723135085903 910.6235522773605 1094.867606386846 1095.726011576919 1096.889799784537 1074.157365804633 404.2781078397589 1079.079572539127 293.0135000887017
1978 0.005 9.890000000000001 1 1002.014780897386 910.3726340121176 910.6238689216943 1094.876217989441 1095.736150819054 1096.902446481225 1074.161197578457 404.2837342321356 1079.084401379942 293.0135000394444
1979 0.005 9.895 1 1002.011833986049 910.3729257258449 910.6241642308095 1094.867605744485 1095.726011122678 1096.889799148026 1074.157385577522 404.289348687898 1079.079575664658 293.0135000927774
1980 0.005 9.9 1 1002.015075665246 910.3732447131036 910.6244793591633 1094.876217761675 1095.736150585489 1096.902446306414 1074.161216742645 404.2949536008354 1079.084404746801 293.0135000434993
1981 0.005 9.904999999999999 1 1002.012128551722 910.3735349181434 910.6247731545898 1094.867606418317 1095.726011597292 1096.889799400567 1074.15740574909 404.3005466862431 1079.079579999067 293.0135000968113
1982 0.005 9.91 1 1002.015369195351 910.3738524007163 910.6250867807175 1094.876218385358 1095.736151084017 1096.902446548435 1074.161237549672 404.3061303250564 1079.084407546011 293.0135000475324
1983 0.005 9.915000000000001 1 1002.012421590546 910.3741411042911 910.6253790754888 1094.867606556039 1095.726011754041 1096.889799462417 1074.157425764378 404.3117021129593 1079.07958342907 293.0135001008566
1984 0.005 9.92 1 1002.015661208022 910.3744570885719 910.6256912006729 1094.876218204814 1095.73615107914 1096.902446426145 1074.161256330308 404.3172644513188 1079.084410962145 293.0135000515476
1985 0.005 9.925000000000001 1 1002.012713109501 910.3747443003199 910.6259820040125 1094.867607018309 1095.726011919324 1096.889799542544 1074.157445271595 404.3228149699581 1079.079586902322 293.01350010486
1986 0.005 9.93 1 1002.015952263582 910.3750587984534 910.6262926458126 1094.876218755843 1095.736151253315 1096.902446431697 1074.161276953842 404.3283560884115 1079.084414587904 293.0135000555559
1987 0.005 9.935 1 1002.013003121597 910.3753445268518 910.6265819657658 1094.867607060492 1095.726012162061 1096.88979955836 1074.157464992001 404.3338853278468 1079.079590063314 293.0135001088728
1988 0.005 9.94 1 1002.016241423217 910.3756575448963 910.6268911272351 1094.876218573528 1095.736151167271 1096.902446278164 1074.161295798608 404.3394053179261 1079.084417780889 293.0135000595471
1989 0.005 9.945 1 1002.01329170817 910.3759418008976 910.627178973891 1094.867607520782 1095.726012238516 1096.889799530674 1074.157484681388 404.344913617304 1079.079593253579 293.0135001128323
1990 0.005 9.950000000000001 1 1002.016529767459 910.3762533513537 910.6274866676191 1094.876219209106 1095.736151776664 1096.902446591112 1074.161316206101 404.3504126694069 1079.084422651692 293.0135000635213
1991 0.005 9.955 1 1002.013578793776 910.3765361405324 910.6277730471868 1094.867607029847 1095.726011956304 1096.889799132114 1074.157503814996 404.355900022099 1079.079596289656 293.0135001168136
1992 0.005 9.960000000000001 1 1002.016815694293 910.3768462278767 910.6280792778974 1094.876218759575 1095.736151355683 1096.902446309491 1074.161335107804 404.361378148295 1079.084424278142 293.0135000674702
1993 0.005 9.965 1 1002.013864721903 910.3771275641074 910.6283642042106 1094.86760830672 1095.726012935884 1096.889799979249 1074.157524009144 404.3668446445351 1079.079600085785 293.0135001207528
1994 0.005 9.970000000000001 1 1002.017101347744 910.3774362017494 910.6286689822466 1094.876219379589 1095.736151715838 1096.902446287627 1074.161354665137 404.3723019369213 1079.084429101902 293.0135000714145
1995 0.005 9.975 1 1002.014149138068 910.3777160904721 910.6289524626376 1094.86760800056 1095.726012679745 1096.889799504875 1074.157542930638 404.3777476380219 1079.0796032595 293.0135001246975
1996 0.005 9.98 1 1002.017384706006 910.3780232840713 910.629255800099 1094.876219201104 1095.736151737276 1096.902446332411 1074.161373934406 404.3831841965284 1079.084431176711 293.013500075331
1997 0.005 9.984999999999999 1 1002.014432118257 910.3783017348134 910.6295378415876 1094.867608271413 1095.726012583871 1096.889799306891 1074.157562556884 404.3886092012325 1079.079605982051 293.0135001285939
1998 0.005 9.99 1 1002.017667428654 910.37860749528 910.6298397438173 1094.876219664208 1095.736152009099 1096.902446508755 1074.161393262521 404.3940251575492 1079.084435743922 293.013500079238
1999 0.005 9.995000000000001 1 1002.014713814438 910.3788845173102 910.6301203570155 1094.867608637334 1095.726013143844 1096.889799679846 1074.157581842298 404.3994295414565 1079.079609845206 293.0135001325121
2000 0.005 10 1 1002.017948235214 910.379188853317 910.6304208333348 1094.876219779924 1095.73615198206 1096.902446315722 1074.161413003309 404.4048248938901 1079.084438367994 293.0135000831316
2001 0.005 10.005 1 1002.014993939986 910.3794644544781 910.6307000262816 1094.867608885821 1095.72601328063 1096.889799709995 1074.157601170542 404.4102087671411 1079.079613022638 293.0135001363868
2002 0.005 10.01 1 1002.018228066702 910.3797673747271 910.6309990891069 1094.876220217063 1095.736152518292 1096.90244662507 1074.161431806715 404.4155836439826 1079.084442705088 293.0135000870069
2003 0.005 10.015 1 1002.015272549546 910.3800415623213 910.6312768646254 1094.867608616779 1095.726012882786 1096.889799196953 1074.157619616035 404.4209470675675 1079.079615066398 293.0135001402686
2004 0.005 10.02 1 1002.018505693941 910.3803430723704 910.6315745185524 1094.87621962575 1095.736151873506 1096.902446213974 1074.161449866617 404.4263015733319 1079.084444295014 293.0135000908758
2005 0.005 10.025 1 1002.015550157691 910.3806158586405 910.6318508934852 1094.867609380424 1095.726013599156 1096.889799602747 1074.157638622428 404.4316446273082 1079.079619253718 293.013500144106
2006 0.005 10.03 1 1002.018783121141 910.3809159720072 910.6321471514455 1094.876220639864 1095.736152738186 1096.902446692054 1074.161469680073 404.4369787817753 1079.084449148966 293.0135000947286
2007 0.005 10.035 1 1002.015826334556 910.3811873627083 910.6324221322532 1094.867609479012 1095.726013651626 1096.889799648802 1074.157657902127 404.4423016066247 1079.079622029314 293.0135001479584
2008 0.005 10.04 1 1002.019058267833 910.3814860835818 910.6327169977022 1094.876220464028 1095.736152533955 1096.902446308284 1074.161487995549 404.447615575758 1079.084451661775 293.0135000985533
2009 0.005 10.045 1 1002.016101484706 910.3817560874082 910.6329905915819 1094.867609449476 1095.726013328185 1096.889799211201 1074.157676551113 404.4529182131374 1079.079625331956 293.0135001517766
2010 0.005 10.05 1 1002.01933266419 910.3820534273992 910.6332840701565 1094.876220756357 1095.73615266788 1096.902446592842 1074.16150706896 404.4582120685557 1079.084455624059 293.013500102387
2011 0.005 10.055 1 1002.016374689102 910.3823220541315 910.6335562888288 1094.867609929565 1095.726014148503 1096.889799776873 1074.15769573901 404.4634946127026 1079.079627616777 293.0135001556063
2012 0.005 10.06 1 1002.019605359874 910.3826180193978 910.6338483949156 1094.876220912538 1095.736152831294 1096.902446352651 1074.161525514213 404.4687683738645 1079.084458520391 293.0135001061823
2013 0.005 10.065 1 1002.016646696148 910.3828852728979 910.6341192388924 1094.867609468228 1095.726013406893 1096.889799114645 1074.157712837521 404.4740309695601 1079.07963085004 293.0135001593901
2014 0.005 10.07 1 1002.019876696717 910.3831798721301 910.6344099802661 1094.876221096119 1095.736153014486 1096.902446660505 1074.161543697325 404.4792848281551 1079.084462357852 293.0135001099682
[truncated: 195,521 more chars]
