# Supplementary material for: Thermocouple Sensor Response in Hot Airstream
Source: Sensors (Basel). 2025 Jul 26;25(15):4634. doi: 10.3390/s25154634 (PMC12349096; doi:10.3390/s25154634)
Supplement: Supplementary file 1 [file sensors-25-04634-s001.zip › report-file-t_11R1.out]

"report-file-t"
"Time Step" "delta-time etc.."
("TimeStep" "delta-time" "flow-time" "iters-per-timestep" "t_1" "t_sensor" "t0" "t1" "t2" "t3" "ty_1" "ty_10" "ty1" "ty10")
0 0.005 0 0 292.9999999999999 292.9999999999999 292.9999999999999 292.9999999999999 292.9999999999999 292.9999999999999 292.9999999999999 292.9999999999999 292.9999999999999 292.9999999999999
1 0.005 0.005 20 380.6525425273132 293.508974054303 293.3337620095335 741.4934292866085 827.7928460949515 893.2614120124027 604.1401412064067 343.4656791371743 672.0276515068668 399.6073221119958
2 0.005 0.01 20 516.4065379567817 295.1662444321203 294.5786194077777 1078.962870147177 1088.493229484566 1092.412990013788 991.3252069028161 364.3377682281903 1057.235508538238 408.4993987153987
3 0.005 0.015 20 605.8432975484111 297.6518243554671 296.7686678347978 1098.217009864422 1098.496588752405 1098.794668970854 1080.013036221034 338.5198221225739 1094.444081273877 357.4131417188352
4 0.005 0.02 20 667.3004191074118 300.5854431915776 299.6200693664562 1098.451489700906 1098.573828591663 1098.900005792872 1090.384505081671 317.3826998036186 1091.809846106534 326.7943167866212
5 0.005 0.025 20 693.2214995248154 303.8432633927517 302.8675390447954 1098.365770280757 1098.512769807855 1098.892854261864 1091.556886621643 309.5698274182183 1090.176686739672 312.3829650369339
6 0.005 0.03 20 666.2973001851519 307.3229965467575 306.3524801969101 1098.306941657453 1098.47194005668 1098.891393229036 1091.579250017018 306.362987315075 1089.428167054158 305.3133976212511
7 0.005 0.035 20 697.8207932217465 310.9394175142373 309.9851100105887 1098.277486414571 1098.452035463423 1098.892072487173 1091.436346585972 303.9614598577134 1088.973099376271 301.6647882300453
8 0.005 0.04 20 716.070380060536 314.6549499055887 313.7094950942793 1098.269515387578 1098.448453488317 1098.891780336781 1091.231406812958 301.7757020414795 1088.899661971519 299.6204158259846
9 0.005 0.045 20 719.185498519411 318.4383467049946 317.4892571078218 1098.269726154083 1098.449721707916 1098.890216402792 1091.013135525149 299.7003501883799 1089.038205246505 298.3625790508894
10 0.005 0.05 20 715.9633557381843 322.2659838826816 321.3027619081682 1098.276573416069 1098.455327371665 1098.890767701808 1090.823711558926 297.6977601834542 1089.217276711314 297.476084560627
11 0.005 0.055 20 712.5757073163343 326.1231142551302 325.1383927681624 1098.282356336893 1098.45972222526 1098.890656909375 1090.704004082538 296.3175874987814 1089.350487901109 296.7898398096929
12 0.005 0.06 20 710.329434543201 330.0006787098292 328.9903035305149 1098.28607915448 1098.462016541485 1098.889649177511 1090.652352207278 295.5091316360209 1089.431892033324 296.2373590410887
13 0.005 0.065 20 709.1216211483874 333.8930346748829 332.8553757107497 1098.288316506455 1098.463332782265 1098.88906063324 1090.641091757527 295.0019710696118 1089.47740307355 295.7848670740063
14 0.005 0.07000000000000001 20 708.7618465453899 337.7965945049583 336.7316277407589 1098.289744249925 1098.463888490304 1098.888289838588 1090.65160040822 294.6705108052889 1089.501203271619 295.4095907969431
15 0.005 0.075 20 709.087909150935 341.7087377949136 340.6174543030286 1098.290710743931 1098.464171758882 1098.887739150656 1090.668632024515 294.4510399296616 1089.513427968812 295.0953620396372
16 0.005 0.08 20 709.9026451900208 345.6273369616862 344.5113108573169 1098.289886449246 1098.462951593528 1098.88589226725 1090.685801672754 294.3061822219894 1089.519943799628 294.8305707707002
17 0.005 0.08500000000000001 20 711.0291749312599 349.5505179315687 348.4116131171881 1098.291334944742 1098.464019049919 1098.88681255151 1090.700491933441 294.2114018120966 1089.525555769306 294.6065289823967
18 0.005 0.09 20 712.3459398283529 353.4765262207793 352.3166974854057 1098.289614799735 1098.462524868824 1098.885048134262 1090.709431923247 294.1498923479541 1089.52936134484 294.4154983195733
19 0.005 0.095 20 713.7360047102823 357.4036789014336 356.2248773051548 1098.288887201876 1098.462061644678 1098.88463852999 1090.715784857388 294.1102371062751 1089.534625511789 294.2507616987389
20 0.005 0.1 20 715.1364055886112 361.3303636279753 360.1344718089116 1098.289369249343 1098.462112847846 1098.884154588121 1090.724519704886 294.084927001884 1089.542695398547 294.1051945756915
21 0.005 0.105 20 716.5178931174831 365.255048840468 364.0438492024953 1098.291406609647 1098.463133181428 1098.884385788833 1090.736536283772 294.0690817990507 1089.554588326806 293.9779208481592
22 0.005 0.11 20 717.8806643770516 369.1762437486057 367.951416074311 1098.289511595214 1098.461736937094 1098.882845504766 1090.737061099346 294.0594624610566 1089.562991433309 293.8666739385343
23 0.005 0.115 20 719.2304768695903 373.0926056346796 371.855696379695 1098.289472998477 1098.461439996539 1098.882050603157 1090.740574362381 294.0538798366224 1089.573279702266 293.7687404942467
24 0.005 0.12 20 720.5407070210221 377.0028453659435 375.7553056629584 1098.291453860238 1098.462525436375 1098.882652790626 1090.748300648205 294.050909035949 1089.584982763546 293.6822910555691
25 0.005 0.125 20 721.8555297591131 380.905773479345 379.6489450118494 1098.290230654931 1098.461558968942 1098.881156862008 1090.753089460802 294.049593921182 1089.59443383633 293.6058887421211
26 0.005 0.13 20 723.1612431987246 384.8003042550577 383.5354371230019 1098.295112653903 1098.4650280199 1098.884067201184 1090.763670345169 294.0493576901818 1089.607028434355 293.5382293435617
27 0.005 0.135 20 724.4698708442337 388.6854147451887 387.4136712118506 1098.297150141062 1098.466896669237 1098.885629148904 1090.769834743013 294.0498312701252 1089.618553032565 293.4782006124402
28 0.005 0.14 20 725.7780620878989 392.560152512967 391.28261901044 1098.29845868386 1098.467820180679 1098.886088617971 1090.775035686711 294.0507934566764 1089.629820349247 293.4248649290672
29 0.005 0.145 20 727.086269911466 396.4236387435248 395.1413290033441 1098.299475525771 1098.468607152846 1098.886461742977 1090.779317851246 294.052109543844 1089.640890459926 293.3773941617141
30 0.005 0.15 20 728.4092480823089 400.2750742795206 398.9889272365208 1098.300606971101 1098.469420754905 1098.886854452393 1090.783744422123 294.0536945094013 1089.651959824319 293.3350839757807
31 0.005 0.155 20 729.7440492327391 404.1137269777724 402.8246100125683 1098.301690377489 1098.470227691788 1098.887245272333 1090.78826222372 294.0555033704777 1089.663066303739 293.2973369956321
32 0.005 0.16 20 731.0971488966482 407.9389238941379 406.647641070093 1098.302658780697 1098.470954001501 1098.887589516027 1090.792398399669 294.0575089852759 1089.674067433175 293.2636349425253
33 0.005 0.165 20 732.4651790774373 411.7500464324551 410.4573473570524 1098.303857837469 1098.471847138975 1098.888052516825 1090.796796137247 294.0596960768798 1089.685316760751 293.2335287944342
34 0.005 0.17 20 733.8453807760054 415.546532003423 414.2531097794098 1098.304794762035 1098.472589612159 1098.888423952495 1090.801189274389 294.0620631505708 1089.696259848685 293.2066340879169
35 0.005 0.175 20 735.2372095829927 419.3278853927532 418.0343672086162 1098.305821857876 1098.473347892861 1098.88882219413 1090.80554533085 294.0646069396524 1089.707031480045 293.1826105804967
36 0.005 0.18 20 736.6529790799177 423.093631316629 421.8006048785766 1098.306878068287 1098.474090463264 1098.889191534963 1090.810277234907 294.0673325541807 1089.717862964131 293.1611581053122
37 0.005 0.185 20 738.0847953599056 426.8433431359913 425.5513512286109 1098.308032667489 1098.474935780375 1098.889662050448 1090.815074043614 294.0702459685303 1089.728932852355 293.1420215793258
38 0.005 0.19 20 739.5292374017283 430.5766296643111 429.2861736140536 1098.309472094938 1098.476014389608 1098.890326856909 1090.820057721386 294.0733489618136 1089.74025253916 293.124968980626
39 0.005 0.195 20 740.9863144077788 434.2931291439969 433.0046744128795 1098.311214575481 1098.477274448019 1098.89110341638 1090.825205809145 294.0766484935592 1089.751727625573 293.1097962535911
40 0.005 0.2 20 742.4560159341678 437.9925148469446 436.7064870531486 1098.312453425895 1098.478366359034 1098.891958037565 1090.830688960536 294.0801646455479 1089.761861811621 293.0963225391706
41 0.005 0.205 20 743.9499141027994 441.6744911927035 440.3912789181794 1098.313609255951 1098.479095460447 1098.892232774249 1090.835316794708 294.0838911893134 1089.772824796097 293.0843878136718
42 0.005 0.21 20 745.4487692609116 445.3387470091751 444.058726522937 1098.311955139351 1098.477842220843 1098.890841348628 1090.835715379605 294.0878369864279 1089.781568496907 293.0738477073311
43 0.005 0.215 20 746.9765317196171 448.9850483530857 447.7085578792439 1098.313144378995 1098.478687597546 1098.891345789087 1090.841365746496 294.092024521517 1089.792097652922 293.0645728567202
44 0.005 0.22 20 748.5502101131232 452.6131619214628 451.3405195743441 1098.314983737727 1098.480144651961 1098.892406513208 1090.847162265029 294.0964653034357 1089.803127695182 293.0564435501075
45 0.005 0.225 20 750.1502085479785 456.2228733561809 454.9543743586717 1098.316054590527 1098.480792890762 1098.892526744124 1090.852751580358 294.1011697915492 1089.813683267094 293.0493485499907
46 0.005 0.23 20 751.750271365155 459.8139829945984 458.5499041924521 1098.316113454742 1098.480750515554 1098.892169131786 1090.857244867567 294.1061519747067 1089.823033224166 293.0431849328704
47 0.005 0.235 20 753.3686496342408 463.3863095879904 462.1269110784749 1098.316268396609 1098.480836288752 1098.892045166725 1090.860802331895 294.1114217354119 1089.831692491141 293.0378575056315
48 0.005 0.24 20 754.9854519433173 466.9397031199354 465.6852251053789 1098.316470911571 1098.480876628126 1098.891761215018 1090.864956214508 294.1169945795148 1089.840757757534 293.0332780323648
49 0.005 0.245 20 756.6099008002567 470.4739765229904 469.2248041932439 1098.317085076009 1098.481167185246 1098.891736432383 1090.870031047654 294.1228827753618 1089.85068431242 293.0293648714605
50 0.005 0.25 20 758.2469527913618 473.9889464643759 472.7460289707278 1098.317190460516 1098.48127635231 1098.891480122207 1090.873589422266 294.1290986953571 1089.85989896821 293.0260425940579
51 0.005 0.255 20 759.8908919177131 477.4845372537853 476.2487077547785 1098.31759536943 1098.481492890316 1098.891314372811 1090.878153639634 294.1356576146982 1089.869294267849 293.0232399082593
52 0.005 0.26 20 761.5402205951088 480.9606296572114 479.7320038652175 1098.318470328431 1098.48195955048 1098.891265201784 1090.883480502845 294.1425705327002 1089.878929495978 293.0208904834121
53 0.005 0.265 20 763.1953347058775 484.4170049757675 483.1956821887928 1098.317988767056 1098.481600279337 1098.890819714797 1090.886878363185 294.1498544822491 1089.886935473094 293.0189337963155
54 0.005 0.27 20 764.8544866034367 487.8535084988564 486.6395993851948 1098.318074383553 1098.481581289687 1098.890524425855 1090.890878027485 294.1575202385562 1089.895514044359 293.0173148423484
55 0.005 0.275 20 766.509820685972 491.2700184843342 490.0636457588083 1098.31829605636 1098.481669392407 1098.890298125735 1090.894954691867 294.1655828199766 1089.90421580612 293.0159842570993
56 0.005 0.28 20 768.1546109641678 494.6664266305593 493.4677223940963 1098.31924242554 1098.482219380177 1098.890339179577 1090.900141402257 294.1740552142472 1089.913935166685 293.0148919263069
57 0.005 0.285 20 769.8085592909497 498.0426389889975 496.8517354219503 1098.318951461181 1098.482009729059 1098.889978374542 1090.903886711647 294.1829495048082 1089.922255902902 293.0139986082162
58 0.005 0.29 20 771.4657866317476 501.3985702280587 500.2155974433564 1098.319074536221 1098.482029235903 1098.889706940206 1090.907720664169 294.1922782058934 1089.93048908632 293.013275043351
59 0.005 0.295 20 773.1341934195914 504.7341625382291 503.55923504869 1098.319036809194 1098.481882477511 1098.889292957681 1090.911588073463 294.2020575212948 1089.938365561311 293.0126936723584
60 0.005 0.3 20 774.8107979563567 508.049355149997 506.8825824233551 1098.319667543895 1098.482125797771 1098.889067305284 1090.916500037603 294.2122973523563 1089.947130272014 293.0122282699863
61 0.005 0.305 20 776.49422528244 511.3440870543872 510.1855770789947 1098.319073224157 1098.481692964199 1098.888530645627 1090.919840154505 294.2230144419199 1089.955199201991 293.0118577330095
62 0.005 0.31 20 778.1859649293143 514.618321621185 513.468171591027 1098.319226191828 1098.481735387238 1098.888269606683 1090.923836192286 294.2342179090659 1089.963714872458 293.0115631745008
63 0.005 0.315 20 779.8765204922387 517.8720269639973 516.7303274684498 1098.318878250023 1098.481375265653 1098.887400869949 1090.927306004911 294.2459221964102 1089.971644221086 293.0113292299905
64 0.005 0.32 20 781.5670877151302 521.1051821547904 519.9720172438633 1098.318717386841 1098.481106929199 1098.886857684338 1090.931424552346 294.2581392762334 1089.97949410507 293.0111413590612
65 0.005 0.325 20 783.2575957731609 524.3177676900194 523.1932156060909 1098.317615627046 1098.480275100694 1098.88599915182 1090.933795737952 294.2708831204995 1089.986331616829 293.0109913454593
66 0.005 0.33 20 784.9502773361158 527.5097913547038 526.3939151075247 1098.318383300823 1098.480483649912 1098.885717857039 1090.939033323383 294.2841656584863 1089.994517778873 293.0108763984032
67 0.005 0.335 20 786.6412513875673 530.6812467098755 529.5741060899535 1098.317783441238 1098.479930449442 1098.884859832151 1090.942868136945 294.297997981092 1090.002286639516 293.0107900993938
68 0.005 0.34 20 788.3309643432405 533.8321481842775 532.7337922622905 1098.317994741954 1098.479895418124 1098.884532162795 1090.94727002597 294.3123939058486 1090.01011138935 293.0107264254629
69 0.005 0.345 20 790.022774189327 536.9625025460465 535.8729780913967 1098.317844516858 1098.479841847805 1098.884363874793 1090.949851079206 294.3273673143059 1090.017027729198 293.0106804791976
70 0.005 0.35 20 791.7083675095023 540.0723275654965 538.9916726186697 1098.317557801894 1098.479250580366 1098.883335690682 1090.955368059085 294.3429300139937 1090.024532998357 293.010648045322
71 0.005 0.355 20 793.3953065825242 543.1616434608152 542.0898914220915 1098.316427270492 1098.478407969643 1098.882476625594 1090.958053760465 294.3590929677528 1090.031056914945 293.0106258275092
72 0.005 0.36 20 795.0794465663895 546.2304868882798 545.1676599391943 1098.316282501957 1098.478175375344 1098.881990401305 1090.962192198303 294.3758676017993 1090.038298771071 293.0106108573184
73 0.005 0.365 20 796.7563465270092 549.2788923865008 548.2250114401805 1098.317173868555 1098.478563450311 1098.881885493246 1090.968214837724 294.3932630063708 1090.046495908075 293.0106010698857
74 0.005 0.37 20 798.4278628970005 552.3069000157094 551.261982813606 1098.317828345314 1098.478968071006 1098.881993996874 1090.973399725414 294.4112890762798 1090.054128252733 293.0105951417628
75 0.005 0.375 20 800.0944035939036 555.314562406727 554.2786188087674 1098.320351840152 1098.481052341699 1098.884085307127 1090.982331102288 294.4299569422876 1090.062856760844 293.0105918373133
76 0.005 0.38 20 801.7624006736785 558.3019345350016 557.2749692083021 1098.323249071009 1098.483476553568 1098.886095252013 1090.988718535596 294.4492838332189 1090.070706873273 293.0105902087874
77 0.005 0.385 20 803.4197582097779 561.2690478013967 560.2510700802636 1098.324158484512 1098.484175867881 1098.886552818276 1090.994219856223 294.4692764308698 1090.078361446659 293.0105894823902
78 0.005 0.39 20 805.0761482477744 564.2159635988421 563.2069719904031 1098.325178972834 1098.484979980986 1098.887127827185 1090.999081439772 294.4899456409124 1090.08595406891 293.0105890277648
79 0.005 0.395 20 806.7205014101899 567.1427381298561 566.1427277943001 1098.326309232769 1098.485882092347 1098.887766814458 1091.003879366867 294.5113006791068 1090.093801032351 293.0105887411627
80 0.005 0.4 20 808.357872807159 570.0494346807233 569.0583965307911 1098.327362433346 1098.486723398287 1098.888362929997 1091.008598904682 294.5333521126004 1090.101451773634 293.0105884983472
81 0.005 0.405 20 809.9897103234648 572.9361206144881 571.9540402337801 1098.328333167469 1098.487477758303 1098.888886808202 1091.013204981844 294.5561107058633 1090.108706401496 293.0105883255257
82 0.005 0.41 20 811.613729447279 575.8028606110903 574.8297229232132 1098.329157872861 1098.488099474577 1098.889300363973 1091.017733125058 294.5795859896864 1090.115721197935 293.0105881901081
83 0.005 0.415 20 813.2315657457261 578.6497231699482 577.6855112750306 1098.32997650154 1098.488726824044 1098.889730097597 1091.022231214539 294.6037890170963 1090.122732891241 293.0105880407805
84 0.005 0.42 20 814.8393751247834 581.4767787143817 580.5214743165558 1098.330953900287 1098.489500509742 1098.890280359512 1091.026865391588 294.6287261935907 1090.130198567253 293.0105878387057
85 0.005 0.425 20 816.4426883303664 584.2841076527917 583.3376875416222 1098.332148604195 1098.490453906194 1098.890991315496 1091.031697606494 294.6544081672412 1090.13784241809 293.0105875929016
86 0.005 0.43 20 818.0346196361598 587.0717861735206 586.134227143561 1098.333339154216 1098.491403983894 1098.891709545723 1091.036513014469 294.6808420025688 1090.145153953956 293.0105872815858
87 0.005 0.435 20 819.6191217957603 589.8398923713806 588.911169859658 1098.334409618535 1098.492253535729 1098.892348334285 1091.041289243113 294.7080380575585 1090.152061985741 293.0105868510202
88 0.005 0.44 20 821.1967457831066 592.5885051362811 591.6685913443322 1098.335129793451 1098.492814128735 1098.892731507252 1091.045727581519 294.7360049973195 1090.158816868706 293.0105863129679
89 0.005 0.445 20 822.765668981617 595.3177013393254 594.4065635781991 1098.334401867525 1098.492229011776 1098.89199853217 1091.048030258433 294.764749003174 1090.164961493457 293.0105856953036
90 0.005 0.45 20 824.3279646191349 598.0275519344862 597.1251666582917 1098.333496195491 1098.491606294993 1098.891312711913 1091.049603107101 294.7942843685475 1090.171074877088 293.0105850306964
91 0.005 0.455 20 825.8800489865911 600.7181591676376 599.8244934043552 1098.334778442624 1098.492667423053 1098.892142091655 1091.055260986788 294.8246164397581 1090.178608285952 293.0105844190841
92 0.005 0.46 20 827.423763474067 603.389606031158 602.5046276674909 1098.335255681116 1098.493018565212 1098.892277166687 1091.059881453573 294.8557517202846 1090.185178590743 293.0105838174463
93 0.005 0.465 20 828.9595554298348 606.041980485886 605.1656548443182 1098.335265074727 1098.492917252753 1098.891971845664 1091.063825247352 294.8876962338223 1090.191154817367 293.010583199319
94 0.005 0.47 20 830.4861799132368 608.6753720798112 607.8076631788274 1098.335153967744 1098.492716868379 1098.891591992403 1091.067618838677 294.920455737057 1090.196889229317 293.0105825408783
95 0.005 0.475 20 832.003830094359 611.289873515376 610.4307430016994 1098.335103680351 1098.492595035836 1098.891284573222 1091.071192445649 294.9540362795198 1090.202772293038 293.0105818879313
96 0.005 0.48 20 833.514160111812 613.8855799963208 613.0349875857861 1098.335128285472 1098.492564556314 1098.891049165846 1091.074905089456 294.9884453797297 1090.209030871411 293.0105812940568
97 0.005 0.485 20 835.014351862701 616.4625876713707 615.6204925914602 1098.335372409544 1098.492693923713 1098.890939652268 1091.078642522728 295.0236890161711 1090.215227375 293.0105807633999
98 0.005 0.49 20 836.5038412197168 619.0209904643984 618.1873526780491 1098.335430073973 1098.492682893206 1098.890718216833 1091.082271417925 295.0597745807047 1090.22108181564 293.0105802504676
99 0.005 0.495 20 837.9809564141456 621.5608825610893 620.7356623047845 1098.335368718856 1098.49256379373 1098.890418260765 1091.085835994201 295.0967096681641 1090.226628798103 293.010579722821
100 0.005 0.5 20 839.4467461994246 624.0823602822163 623.2655177168119 1098.335317664934 1098.492410151596 1098.890061355712 1091.08953396877 295.1344945146886 1090.232304298824 293.0105791609147
101 0.005 0.505 20 840.9035550020399 626.5855202550047 625.7770145859414 1098.335244279359 1098.492277509991 1098.889746621634 1091.093073134804 295.1731381581162 1090.238002234123 293.0105785978436
102 0.005 0.51 20 842.3520305184165 629.0704616672321 628.2702500240387 1098.335310700985 1098.492244450824 1098.889501703818 1091.096513434404 295.2126454406685 1090.243914760574 293.0105780987245
103 0.005 0.515 20 843.7905181286552 631.5372838073794 630.7453228666429 1098.33544935171 1098.49217195783 1098.889261449487 1091.100165401459 295.2530216241674 1090.249811309126 293.0105776584605
104 0.005 0.52 20 845.2204074446379 633.9860845062483 633.2023303172859 1098.335382791093 1098.492045193086 1098.888935039236 1091.103368517988 295.2942687406 1090.255134633902 293.0105772177891
105 0.005 0.525 20 846.6422094924474 636.4169635384941 635.6413708442806 1098.335156885745 1098.491770077836 1098.888490895953 1091.106589780259 295.3363938175307 1090.260241718145 293.0105767523011
106 0.005 0.53 20 848.053280781813 638.8300215232011 638.0625434639772 1098.334813825064 1098.491398193006 1098.887958840401 1091.109789621402 295.3793994359174 1090.26530644512 293.0105762539615
107 0.005 0.535 20 849.4544039677603 641.2253567132012 640.4659479255862 1098.334534179323 1098.49109841609 1098.887494846573 1091.112994435656 295.4232932162451 1090.27063177386 293.0105757946732
108 0.005 0.54 20 850.8453257033116 643.6030681940663 642.8516842193327 1098.334350199929 1098.490875120824 1098.887065914415 1091.116195708201 295.4680750294869 1090.276099289653 293.0105753972246
109 0.005 0.545 20 852.2262110934333 645.9632542385161 645.219850656009 1098.334101932034 1098.490597687025 1098.886591608497 1091.119363152053 295.5137497639463 1090.281373516114 293.0105750444146
110 0.005 0.55 20 853.5974628933234 648.3060137056265 647.570545481213 1098.333681491714 1098.490156393167 1098.885969632884 1091.122519143594 295.5603198756857 1090.286251209513 293.0105746851813
111 0.005 0.555 20 854.9598672568226 650.6314447273917 649.9038663150242 1098.333073052008 1098.489549791727 1098.8852079436 1091.125707144698 295.6077892279691 1090.290853978162 293.0105742899287
112 0.005 0.5600000000000001 20 856.3134134720282 652.9396488313853 652.2199130946076 1098.332552822967 1098.488983645363 1098.884463978633 1091.129428847419 295.6561621010837 1090.295689226277 293.0105738715528
113 0.005 0.5650000000000001 20 857.6583409282914 655.2307255052837 654.5187851682525 1098.332081231749 1098.488493367117 1098.883795941179 1091.132869949776 295.7054385302062 1090.300664113035 293.0105734823311
114 0.005 0.5700000000000001 20 858.992820458815 657.5047759132968 656.8005832665008 1098.331808140196 1098.488185606685 1098.883292256587 1091.136361669443 295.7556256312081 1090.305797300766 293.0105731774589
115 0.005 0.5750000000000001 20 860.3176661673637 659.7618993461692 659.065406652952 1098.331570372705 1098.487905291734 1098.882825062576 1091.139851846411 295.8067199175642 1090.310720725593 293.0105728935012
116 0.005 0.58 20 861.6327155711111 662.0021936464193 661.3133533037327 1098.331267608141 1098.487581120074 1098.88233875337 1091.142716538541 295.858722046322 1090.315227719927 293.0105725875708
117 0.005 0.585 20 862.9397117418694 664.2257603755113 663.5445238634592 1098.331172125295 1098.487394615088 1098.881997600476 1091.146520581508 295.9116387505635 1090.319757417127 293.0105722244159
118 0.005 0.59 20 864.2346071582307 666.4327143391209 665.7590311838337 1098.333328756188 1098.488955421214 1098.883462039861 1091.154440462395 295.9654699646893 1090.32560959593 293.0105718416236
119 0.005 0.595 20 865.5203701604922 668.6231661443709 667.956986985664 1098.336768648634 1098.49184504942 1098.886035050263 1091.162742163314 296.0202188627133 1090.332560688222 293.0105714784629
120 0.005 0.6 20 866.793880992998 670.7971978541359 670.1384756451065 1098.337984554996 1098.492826035776 1098.886815282785 1091.168018127799 296.0758851297697 1090.338410872412 293.0105711732323
121 0.005 0.605 20 868.0575879717662 672.9549084176138 672.3035293810065 1098.338931922414 1098.493605960874 1098.887429116905 1091.17231034666 296.1324695256412 1090.343830368126 293.0105708881117
122 0.005 0.61 20 869.3119630551687 675.0963930588023 674.4521757852082 1098.339722770189 1098.494237615739 1098.887925746697 1091.176334886194 296.1899723026091 1090.348880254205 293.0105705721004
123 0.005 0.615 20 870.556740586444 677.2217508256266 676.5846499938558 1098.340401088931 1098.494750339135 1098.888312387923 1091.180364611362 296.2483904209874 1090.353738002549 293.0105702059699
124 0.005 0.62 20 871.792191936882 679.3310947748978 678.7010762196461 1098.341097410977 1098.495306254293 1098.888737108055 1091.184198525595 296.3077253799898 1090.358834100559 293.010569837273
125 0.005 0.625 20 873.0186339408552 681.4245398081873 680.8015656278658 1098.341962927543 1098.496009186228 1098.889281426003 1091.188119709426 296.3679788746495 1090.364189183778 293.0105695160486
126 0.005 0.63 20 874.2356446547566 683.5021963505192 682.8862246249303 1098.342930177952 1098.496815225478 1098.889922436743 1091.191996270067 296.429149487079 1090.369537549514 293.0105692590543
127 0.005 0.635 20 875.4441219152258 685.5641731043222 684.9551589424044 1098.343806522559 1098.497535085761 1098.890493913451 1091.195807209961 296.4912399606783 1090.374599703067 293.010569015131
128 0.005 0.64 20 876.6429001838466 687.6105779416012 687.0084742917322 1098.344642189836 1098.498197442469 1098.891028987962 1091.19982597034 296.5542496281399 1090.379434548412 293.0105687354358
129 0.005 0.645 20 877.8320083669986 689.6415167404518 689.0462760454682 1098.345394210836 1098.498789074099 1098.891508150467 1091.203726330294 296.6181769739477 1090.384173779816 293.0105684104623
130 0.005 0.65 20 879.0125851352827 691.6570973172278 691.0686705959089 1098.346310630624 1098.499521684822 1098.892111490668 1091.207851408919 296.6830206938214 1090.389237746234 293.0105681031237
131 0.005 0.655 20 880.1845753164882 693.6574267692903 693.0757645657649 1098.347313667577 1098.500346677013 1098.892785684928 1091.211940604114 296.7487806940604 1090.394545933849 293.010567844405
132 0.005 0.66 20 881.347497577799 695.642607570097 695.067661359693 1098.347927548571 1098.500886001624 1098.89318028368 1091.215398621752 296.8154599728279 1090.399578024764 293.0105676886608
133 0.005 0.665 20 882.4997116283198 697.6127257447718 697.0444514693235 1098.345826292343 1098.499309794403 1098.891550524685 1091.213572776717 296.8830514607537 1090.403000272924 293.0105675022493
134 0.005 0.67 20 883.6460788247704 699.5679071838777 699.0062514592495 1098.346757464201 1098.500044016618 1098.89218933517 1091.218568820416 296.9515647321626 1090.407790696227 293.0105672628358
135 0.005 0.675 20 884.7838804282849 701.5082543169193 700.9531680226215 1098.347487650977 1098.500627620752 1098.892662750965 1091.222738846705 297.0209914796604 1090.412259461822 293.0105669794183
136 0.005 0.68 20 885.910773187272 703.4338631806975 702.8852997461549 1098.347387000684 1098.500471117518 1098.892337723821 1091.226073078811 297.0913288543859 1090.41655572119 293.0105667354666
137 0.005 0.6850000000000001 20 887.0290378754296 705.3448386242866 704.802750243993 1098.347415549583 1098.500457896022 1098.892188547701 1091.22925351032 297.1625747102987 1090.420936853339 293.0105665582747
138 0.005 0.6900000000000001 20 888.1378472716307 707.2412831815113 706.7056223505776 1098.347479617044 1098.500465808113 1098.892042790987 1091.232380564394 297.2347217940446 1090.425135163987 293.0105664324954
139 0.005 0.6950000000000001 20 889.2374534678594 709.1232973443613 708.5940171813136 1098.347413899721 1098.500356881654 1098.891802361748 1091.235381619522 297.3077713900331 1090.429037667451 293.0105663012069
140 0.005 0.7000000000000001 20 890.3281081580604 710.9909814610186 710.4680353968997 1098.347211386875 1098.500127423902 1098.891466031436 1091.238317739395 297.3817208830019 1090.432667477838 293.0105661352326
141 0.005 0.705 20 891.4099556323123 712.8444355478833 712.3277771823779 1098.346986341294 1098.499877395929 1098.891102805843 1091.241113830302 297.4565727056774 1090.436412500939 293.0105659529133
142 0.005 0.71 20 892.48349227361 714.6837606591539 714.1733436292445 1098.346931012939 1098.49977512622 1098.890863825056 1091.244118174436 297.5323233928499 1090.440455911965 293.010565812831
143 0.005 0.715 20 893.5488318051279 716.5090575388717 716.0048350963527 1098.346976386578 1098.499775939168 1098.890713606628 1091.247124166946 297.6089725580446 1090.444665951974 293.0105657400808
144 0.005 0.72 20 894.6065940248151 718.3204250188242 717.822350461657 1098.346920587617 1098.499681952733 1098.890472532001 1091.249875846067 297.6865194037504 1090.448576014838 293.0105656777537
145 0.005 0.725 20 895.6548366767856 720.1179595722689 719.625987271633 1098.346768965004 1098.499503002527 1098.890172660951 1091.252621374012 297.7649545039421 1090.452267691966 293.0105656146231
146 0.005 0.73 20 896.6948435370977 721.9017589058238 721.4158427392114 1098.346482671431 1098.499189500772 1098.889759678756 1091.255380577225 297.84427980902 1090.455667310279 293.0105655019934
147 0.005 0.735 20 897.7259081347206 723.6719206195663 723.1920144846337 1098.346198204591 1098.498886647857 1098.889347005931 1091.258042628943 297.9244916365987 1090.459227312695 293.0105653804937
148 0.005 0.74 20 898.7491169636304 725.4285424796163 724.9546004489347 1098.345996609537 1098.498659464843 1098.888986231942 1091.260821890683 298.0055914388232 1090.463102824331 293.0105652912408
149 0.005 0.745 20 899.7641405407813 727.1717203150212 726.7036977252895 1098.34590875194 1098.498557735056 1098.88874221274 1091.263396712498 298.0875712320466 1090.466966898372 293.0105652667312
150 0.005 0.75 20 900.7712034032453 728.9015491098098 728.4394017756043 1098.345622257391 1098.498280299996 1098.88834293637 1091.265857470414 298.1704315270143 1090.470470401605 293.0105652502814
151 0.005 0.755 20 901.7696863688716 730.6181235108827 730.1618074129194 1098.345274677437 1098.497916512866 1098.887861820688 1091.268460241065 298.2541677607895 1090.473750305249 293.0105652073138
152 0.005 0.76 20 902.7595309909454 732.3215366250791 731.8710078940426 1098.34465706767 1098.497335050956 1098.887190011133 1091.270640867199 298.3387771013473 1090.476811081555 293.0105651043644
153 0.005 0.765 20 903.741649571005 734.0118838003691 733.567098189794 1098.344135167512 1098.496819578507 1098.886562513565 1091.273080534613 298.4242555291463 1090.480066634987 293.0105650054612
154 0.005 0.77 20 904.7157369031344 735.689259092651 735.2501728701716 1098.34363009968 1098.496341429448 1098.885953572751 1091.275392424015 298.5105990989774 1090.483529533355 293.0105649517411
155 0.005 0.775 20 905.6818263887766 737.3537569419198 736.9203264443287 1098.343291735122 1098.495992112006 1098.885453167728 1091.278118783189 298.5978058472504 1090.487059098248 293.0105649665637
156 0.005 0.78 20 906.6393582257219 739.0054683215952 738.5776510610866 1098.34276989741 1098.495482967657 1098.884815388238 1091.280684805809 298.6858705096259 1090.490201682408 293.0105649883106
157 0.005 0.785 20 907.5891951878916 740.6444845713047 740.2222383829474 1098.342118997266 1098.494861776334 1098.884092853301 1091.283101126295 298.7747928813283 1090.493068966915 293.010564983726
158 0.005 0.79 20 908.5321156960871 742.2708977029191 741.8541799940174 1098.341517839311 1098.494250825862 1098.883378841126 1091.285791334164 298.8645605526481 1090.495929725593 293.0105649275046
159 0.005 0.795 20 909.4667862864778 743.8847992669823 743.4735675337859 1098.340984721747 1098.49377466163 1098.882794433627 1091.288280489081 298.9551762094351 1090.499090726769 293.0105648960364
160 0.005 0.8 20 910.3940199752066 745.4862827505049 745.0804940969446 1098.340860413729 1098.493605567989 1098.882488975181 1091.291251457544 299.0466341179095 1090.50258420546 293.0105649324325
161 0.005 0.805 20 911.3137206560162 747.0754404777825 746.6750522089621 1098.340990576103 1098.49364590396 1098.882388115405 1091.294443942825 299.1389309580367 1090.506118838543 293.0105650351441
162 0.005 0.8100000000000001 20 912.2270327162051 748.6523743689165 748.2573415435011 1098.342980302654 1098.495104313117 1098.883812999198 1091.301304072446 299.2320623780939 1090.51030201915 293.0105651574284
163 0.005 0.8150000000000001 20 913.1337919189818 750.2171825739257 749.8274619242105 1098.346234834685 1098.497838706452 1098.88633323637 1091.30859617433 299.3260252400578 1090.51509055452 293.0105652301544
164 0.005 0.8200000000000001 20 914.0319131907505 751.7699398524178 751.3854925423551 1098.347109974268 1098.498546517468 1098.886943954474 1091.312952527 299.4208258175969 1090.518784671167 293.0105652743747
165 0.005 0.8250000000000001 20 914.9222149999646 753.310733337726 752.931519742007 1098.34796286338 1098.499252744372 1098.887553732435 1091.31643523577 299.5164453319082 1090.522746716863 293.0105653614301
166 0.005 0.8300000000000001 20 915.805464366245 754.8396516773537 754.4656312493138 1098.348914974334 1098.500048380684 1098.888227765899 1091.319830477654 299.6128790507666 1090.526751663424 293.0105655353945
167 0.005 0.835 20 916.6814269370929 756.3567817919625 755.9879141847169 1098.34980497249 1098.500793977875 1098.888858478416 1091.323122608079 299.7101301453366 1090.530623904863 293.0105657703702
168 0.005 0.84 20 917.5502892792611 757.8622101742704 757.4984549800588 1098.350540899573 1098.501399774761 1098.889377553917 1091.326304450516 299.8081880108612 1090.534135330483 293.0105660158758
169 0.005 0.845 20 918.4113427209277 759.3560216620165 758.9973389716007 1098.351145659313 1098.50188034621 1098.889790805273 1091.329387906568 299.9070411967123 1090.537442555671 293.0105662379806
170 0.005 0.85 20 919.2653625224264 760.838301892717 760.4846518057811 1098.351782796876 1098.502391333505 1098.890227318929 1091.332479405431 300.0066843821621 1090.54087178605 293.0105664638056
171 0.005 0.855 20 920.1115859584352 762.3091364295672 761.9604791876751 1098.352576344928 1098.503052275885 1098.890792576133 1091.335599522944 300.1071078302821 1090.544538351583 293.0105667493783
172 0.005 0.86 20 920.9511404072829 763.7686118779661 763.4249075184713 1098.353587745642 1098.503901065525 1098.891522694653 1091.338903230203 300.2083001373987 1090.548483670781 293.0105671320019
173 0.005 0.865 20 921.7837041408151 765.2168119707262 764.8780212969828 1098.354562729002 1098.504709427626 1098.892221544488 1091.342274388792 300.3102446843662 1090.552206605227 293.0105675586637
174 0.005 0.87 20 922.6095338649583 766.6538192722438 766.3199035535511 1098.355433043263 1098.505417191766 1098.892842332174 1091.345703222635 300.4129467392098 1090.55566507379 293.010567985726
175 0.005 0.875 20 923.428548665691 768.0797138762374 767.750635204913 1098.355977653459 1098.50586281062 1098.893229367331 1091.348701834023 300.5163908635529 1090.558837879698 293.0105683832901
176 0.005 0.88 20 924.2404430308559 769.4945720894924 769.1702935501165 1098.355610109807 1098.505586792274 1098.892899657409 1091.350411973141 300.6205745953972 1090.56178206766 293.0105687951472
177 0.005 0.885 20 925.044477426152 770.8984658689009 770.5789523763839 1098.35413726317 1098.504491252245 1098.891758509925 1091.348934052586 300.7254945921293 1090.564258972808 293.0105692609809
178 0.005 0.89 20 925.8435334234673 772.2914933960961 771.9767035782687 1098.355167258137 1098.505388499708 1098.892553704955 1091.353121440352 300.8311577351747 1090.568216415131 293.0105698190442
179 0.005 0.895 20 926.6357063015066 773.6737324741588 773.363628806376 1098.35575154628 1098.50587758942 1098.892933002194 1091.356498554975 300.9375440282511 1090.571541261803 293.0105704010971
180 0.005 0.9 20 927.4207715908916 775.0452574984074 774.7398036993289 1098.355456467718 1098.505575675425 1098.892541741944 1091.358887957941 301.0446438829723 1090.57402425205 293.0105709675435
181 0.005 0.905 20 928.1990483925941 776.4061468418222 776.105306730414 1098.355046839819 1098.50517207528 1098.892064488603 1091.361040852419 301.1524501845603 1090.576328773878 293.0105714961377
182 0.005 0.91 20 928.9707387989625 777.7564804532598 777.4602177098933 1098.354727398756 1098.504859450947 1098.891666940289 1091.36315821847 301.2609558996705 1090.578920073145 293.010572014945
183 0.005 0.915 20 929.7359256868492 779.0963374187019 778.8046163443403 1098.35454585491 1098.504675929838 1098.891376806959 1091.365306594428 301.3701534630381 1090.581770822388 293.0105725890324
184 0.005 0.92 20 930.4948625444016 780.4257973090088 780.1385818620763 1098.354479918276 1098.504595502328 1098.891176936119 1091.36751557153 301.4800389824072 1090.584697077245 293.0105732303925
185 0.005 0.925 20 931.2470702220793 781.7449371993024 781.4621917321006 1098.35429143921 1098.504400003197 1098.89087937363 1091.369649848007 301.590609178722 1090.587287333106 293.0105738752916
186 0.005 0.93 20 931.9927057421397 783.0538326725055 782.7755220112141 1098.353995351917 1098.504094830201 1098.890493205682 1091.371723563918 301.7018584298171 1090.589638112179 293.0105744831255
187 0.005 0.9350000000000001 20 932.7306879277733 784.352557835297 784.078647954145 1098.353562748867 1098.503687926348 1098.890027808486 1091.373574032186 301.8137718085167 1090.591917177816 293.0105750494106
188 0.005 0.9400000000000001 20 933.4641574564099 785.6411920042038 785.3716472033808 1098.3532492071 1098.503381741072 1098.88962435195 1091.375552679639 301.926353953631 1090.59443664212 293.0105756363391
189 0.005 0.9450000000000001 20 934.1906706715406 786.9198107476323 786.6545962984771 1098.353083036738 1098.503206006734 1098.889334573071 1091.377542224405 302.0395923288248 1090.59719718863 293.0105762644651
190 0.005 0.9500000000000001 20 934.9104248614225 788.1884883629398 787.9275701372563 1098.352888408363 1098.503011199733 1098.889022772157 1091.379723025712 302.1534885139357 1090.600035008967 293.0105769624437
191 0.005 0.9550000000000001 20 935.6240165755485 789.4472983822826 789.1906422893422 1098.352532715917 1098.502681749489 1098.888618910735 1091.38147168659 302.2680292295548 1090.602289905993 293.0105776426977
192 0.005 0.96 20 936.332343289485 790.6963150018454 790.4438867708465 1098.352040822451 1098.502212314282 1098.88807470464 1091.383454190134 302.3832146473779 1090.604418284652 293.0105782916565
193 0.005 0.965 20 937.0343354392321 791.9356100223771 791.6873765943043 1098.351535134817 1098.501729357033 1098.887520464873 1091.384886074942 302.4990283419102 1090.606292740876 293.0105788933486
194 0.005 0.97 20 937.7306975201467 793.1652551534911 792.9211839692708 1098.350962892282 1098.501203883171 1098.886898409077 1091.38689232211 302.6154820420369 1090.608829863656 293.0105795474846
195 0.005 0.975 20 938.4218763604811 794.3853240063945 794.1453822519053 1098.350548148001 1098.50081213842 1098.886408220516 1091.388848011605 302.7325534806003 1090.61141090059 293.0105802502188
196 0.005 0.98 20 939.1083175516119 795.5958892393265 795.3600440718761 1098.350147629148 1098.500441382403 1098.885932395562 1091.390598849523 302.8502403390162 1090.613664980013 293.0105809982201
197 0.005 0.985 20 939.7881551778491 796.7970195819818 796.5652394525251 1098.349602489433 1098.499920234239 1098.885317057834 1091.39269958289 302.9685405016054 1090.615809862901 293.0105817494382
198 0.005 0.99 20 940.4629339557272 797.9887857391976 797.7610386710417 1098.348928579625 1098.499293338029 1098.884631044431 1091.394366025905 303.0874404365551 1090.617510740555 293.010582450934
199 0.005 0.995 20 941.1319774504362 799.1712586688755 798.9475127315999 1098.348384380762 1098.498766499411 1098.884023740914 1091.396197246528 303.2069381323699 1090.619425099614 293.0105831340313
200 0.005 1 20 941.795641317602 800.3445090983777 800.1247325848585 1098.348050962026 1098.498419502966 1098.883565168495 1091.398256638143 303.3270318620373 1090.621804697885 293.0105838585162
201 0.005 1.005 20 942.4541264711527 801.508608819374 801.2927698271928 1098.347940425321 1098.498279057153 1098.883305250875 1091.400488239313 303.4477107977928 1090.624339224856 293.0105846583792
202 0.005 1.01 20 943.1071652703454 802.6636267065346 802.4516939969202 1098.347810995352 1098.498134445347 1098.883062732967 1091.402660156708 303.5689620977729 1090.626678566367 293.0105854884504
203 0.005 1.015 20 943.7546821212582 803.8096318021817 803.6015743067099 1098.34767925754 1098.497977854159 1098.882829094875 1091.404907366363 303.6907808170634 1090.628818730521 293.010586291931
204 0.005 1.02 20 944.3967385774355 804.9466919931948 804.7424787370026 1098.347613286622 1098.497849447784 1098.882638528539 1091.407484772436 303.8131672448228 1090.630821984091 293.0105870471221
205 0.005 1.025 20 945.033851018599 806.0748801399103 805.8744794212286 1098.348274366436 1098.49831245023 1098.883023484224 1091.411221220435 303.9361031460157 1090.633339797165 293.0105877959369
206 0.005 1.03 20 945.6678330806446 807.1942855538128 806.9976618220206 1098.3520760977 1098.501391677978 1098.886006679751 1091.419720851043 304.0595916482378 1090.637697521698 293.010588591006
207 0.005 1.035 20 946.2951166946785 808.3049612034271 808.1120868432032 1098.353749307662 1098.502810339651 1098.887309574221 1091.424031822954 304.18362984524 1090.641279261659 293.010589454673
208 0.005 1.04 20 946.9166030991471 809.4069687078697 809.2178155786016 1098.354692739034 1098.503610684852 1098.888026018254 1091.427017587563 304.3082103311527 1090.644263122201 293.0105903420425
209 0.005 1.045 20 947.5329021468647 810.5003727034415 810.3149115414017 1098.355450066124 1098.504237423094 1098.888599153217 1091.429762640864 304.4333214688892 1090.646857706302 293.0105912013523
210 0.005 1.05 20 948.1441151155758 811.5852371825619 811.4034387592972 1098.356027627443 1098.504705496997 1098.889028016355 1091.432295605078 304.5589516720592 1090.649251786931 293.010592015083
211 0.005 1.055 20 948.7502784280472 812.6616277269261 812.4834626076082 1098.356678833791 1098.505247162401 1098.889517822921 1091.434788175645 304.6850965583833 1090.651933561697 293.0105928397791
212 0.005 1.06 20 949.3513333526059 813.7296097742116 813.5550487091735 1098.357479017596 1098.505925827418 1098.890116832966 1091.437355638894 304.8117522093027 1090.654884448871 293.0105937203809
213 0.005 1.065 20 949.9474928735548 814.789247885702 814.6182619895211 1098.358383783049 1098.506699622469 1098.89080281106 1091.439978120742 304.9389100895164 1090.65789444274 293.0105946713108
214 0.005 1.07 20 950.5387421563204 815.8406052873383 815.673166047155 1098.359202664002 1098.507387509107 1098.891421004043 1091.442608571537 305.0665679539931 1090.660572391151 293.0105956295494
215 0.005 1.075 20 951.1250105295259 816.8837439983838 816.7198232162874 1098.359912117592 1098.507968077376 1098.891953005922 1091.44521395924 305.1947174179226 1090.6630226049 293.0105965571528
216 0.005 1.08 20 951.7063770746255 817.9187261757705 817.7582958316844 1098.360551256988 1098.508480558318 1098.89243007292 1091.447830538957 305.3233538007472 1090.665410305782 293.0105974468178
217 0.005 1.085 20 952.2830729588526 818.9456141905092 818.7886464093077 1098.361268892649 1098.509079420397 1098.892972594994 1091.450474183754 305.4524732675971 1090.668122441882 293.0105983579752
218 0.005 1.09 20 952.8552315114172 819.964470160272 819.8109372602834 1098.362042415484 1098.509733544625 1098.893548902314 1091.45310111054 305.5820668566502 1090.671019076794 293.0105993317339
219 0.005 1.095 20 953.4221458235434 820.9753484663677 820.8252245685291 1098.361778369853 1098.509593280817 1098.893344324193 1091.454098494664 305.7121260199523 1090.673344540195 293.010600365079
220 0.005 1.1 20 953.9831531723079 821.9782988642713 821.8315596500892 1098.360201258445 1098.508411820889 1098.892154002991 1091.452033860384 305.8426494840302 1090.674726441258 293.0106013946477
221 0.005 1.105 20 954.5410622233597 822.9733978691893 822.8300130084698 1098.360872258933 1098.50898705969 1098.892704399101 1091.455370492945 305.9736425468859 1090.677083393536 293.0106023921226
222 0.005 1.11 20 955.0942077834279 823.9607021379413 823.8206447451497 1098.361086747837 1098.509154487447 1098.892827597693 1091.457873522845 306.1050864741477 1090.679208484193 293.0106033537364
223 0.005 1.115 20 955.6424901482454 824.9402680896986 824.8035119059582 1098.360719728438 1098.508804633053 1098.89240355634 1091.459580566288 306.2369677744051 1090.68106308009 293.010604360813
224 0.005 1.12 20 956.1861261107053 825.9121557688586 825.7786744809372 1098.36050762082 1098.508608351986 1098.89211437216 1091.461171230759 306.3692773489654 1090.683176823015 293.0106054361939
225 0.005 1.125 20 956.72511067298 826.8764243049383 826.746191827483 1098.360299096816 1098.508411479625 1098.891829273213 1091.462756219068 306.5020107792089 1090.685120474556 293.0106065547039
226 0.005 1.13 20 957.2594842112417 827.8331314926644 827.7061219316843 1098.359962998261 1098.508101926967 1098.891453323047 1091.464236178404 306.6351586735511 1090.686774237151 293.0106076605693
227 0.005 1.135 20 957.7893267609332 828.7823343852436 828.6585220195655 1098.359515097027 1098.507680015199 1098.890984688202 1091.465642731645 306.7687209129912 1090.68822300777 293.0106087269991
228 0.005 1.14 20 958.3148151471461 829.7240904502572 829.6034497591858 1098.359044522852 1098.507250992516 1098.890506532572 1091.466968975283 306.9026919600957 1090.689769143346 293.0106097807523
229 0.005 1.145 20 958.8361287100026 830.6584575803969 830.5409629867956 1098.358692442689 1098.506936923312 1098.890124016415 1091.468284013369 307.037066773479 1090.691648519027 293.0106108728636
230 0.005 1.15 20 959.3533530582497 831.5854938203706 831.4711197958611 1098.358522889542 1098.506777212647 1098.889866970599 1091.469689087332 307.1718391147609 1090.693715210858 293.010612040622
231 0.005 1.155 20 959.8662965598555 832.5052550882141 832.3939765159948 1098.358266186027 1098.506537149223 1098.889543225265 1091.47101664415 307.3070033359118 1090.69551990961 293.010613238504
232 0.005 1.16 20 960.3748142023056 833.4177963685662 833.3095884480254 1098.357894803141 1098.506187887723 1098.889131806158 1091.472295353443 307.4425534874727 1090.697028640597 293.0106144195169
233 0.005 1.165 20 960.8789735759885 834.3231719394112 834.2180101047338 1098.357349188426 1098.505681110018 1098.888582793013 1091.473484830444 307.5784828506016 1090.69832557709 293.0106155590108
234 0.005 1.17 20 961.378915052651 835.2214367986589 835.1192965674625 1098.356826543644 1098.505200218665 1098.888049199971 1091.474641929429 307.7147856879552 1090.699826351597 293.0106166916694
235 0.005 1.175 20 961.8746498014366 836.1126461155936 836.0135032419486 1098.356404681832 1098.504819044755 1098.887592292728 1091.475791374087 307.8514570199804 1090.701582784177 293.0106178752316
236 0.005 1.18 20 962.3661044183443 836.996854702211 836.9006852621731 1098.356052036428 1098.504506493273 1098.887186103541 1091.476991798983 307.9884890410714 1090.703474919731 293.0106191283381
237 0.005 1.185 20 962.8532194547749 837.8741159085534 837.780896330599 1098.355607757242 1098.504095349098 1098.886695847018 1091.478223615207 308.1258753619791 1090.70501444868 293.0106203971939
238 0.005 1.19 20 963.3362152757114 838.7444826648009 838.6541895593982 1098.355033991354 1098.50356509146 1098.886111599663 1091.479492390042 308.2636126703177 1090.706289069629 293.0106216235791
239 0.005 1.195 20 963.8152566432524 839.6080070732495 839.5206171201212 1098.354341318079 1098.50292468975 1098.885430022747 1091.480717734542 308.4016975308431 1090.707415735082 293.0106227950239
240 0.005 1.2 20 964.2905270564512 840.4647426809452 840.3802323343015 1098.353755533071 1098.502386051653 1098.884834061314 1091.481981047259 308.5401191239389 1090.708809901102 293.0106239641041
241 0.005 1.205 20 964.7620246722694 841.3147432811706 841.2330889102918 1098.353386180765 1098.502031871894 1098.884396570191 1091.483382505966 308.6788747443897 1090.710517480614 293.0106251737265
242 0.005 1.21 20 965.2297604133752 842.1580621042579 842.0792403493761 1098.353143139658 1098.501800362421 1098.884071286975 1091.484974957845 308.8179569185622 1090.712292237461 293.0106264375456
243 0.005 1.215 20 965.693619636415 842.9947503841398 842.918738318959 1098.352823277389 1098.501492098674 1098.883694242058 1091.486579632483 308.9573581858442 1090.713760084113 293.0106276872653
244 0.005 1.22 20 966.1535739761227 843.8248588338977 843.7516338501018 1098.352429948549 1098.501122057525 1098.883282410564 1091.488132991366 309.097073570438 1090.715018917818 293.0106288861011
245 0.005 1.225 20 966.6097199768609 844.6484383402779 844.5779777991365 1098.352071418112 1098.500775087098 1098.882901098229 1091.489730926268 309.2370978495575 1090.71627493918 293.0106300274446
246 0.005 1.23 20 967.0622780493931 845.4655414085693 845.3978225662825 1098.351979050709 1098.500657965922 1098.882725711509 1091.491555815634 309.3774241941954 1090.717926510061 293.0106311741852
247 0.005 1.235 20 967.5113222511826 846.2762205622741 846.2112207544656 1098.352232369477 1098.500831851578 1098.882811610839 1091.49386177766 309.5180481209937 1090.719924449988 293.0106323643918
248 0.005 1.24 20 967.9570892695938 847.0805305842449 847.0182267349413 1098.353166079707 1098.501554284516 1098.883442521724 1091.497325178485 309.6589647090239 1090.722150672834 293.0106335771364
249 0.005 1.245 20 968.4010360902254 847.8785401455119 847.8189058553626 1098.356849825015 1098.504531008718 1098.886351992581 1091.505285164854 309.8001736457471 1090.725516594011 293.0106347593587
250 0.005 1.25 20 968.8395713190999 848.6702832933871 848.6132997885599 1098.358163485251 1098.505620437591 1098.887394258655 1091.508912574426 309.9416635500594 1090.727723125382 293.0106358742675
251 0.005 1.255 20 969.2740890563367 849.4558048011755 849.4014521828047 1098.358918722932 1098.506247724778 1098.887988103902 1091.511362079232 310.0834312009436 1090.72972057823 293.0106369313121
252 0.005 1.26 20 969.7052204627092 850.2351532642897 850.1834102532441 1098.359713564951 1098.506921966354 1098.888619510825 1091.513634614124 310.2254669026404 1090.73194021905 293.0106379960721
253 0.005 1.265 20 970.1328491436967 851.0083768665741 850.9592222455843 1098.3605826001 1098.507675997763 1098.889307224642 1091.515856951203 310.3677673920676 1090.734328478508 293.0106391055896
254 0.005 1.27 20 970.5569402436246 851.7755236559942 851.7289363091718 1098.361424406568 1098.508399410371 1098.889968816597 1091.518033945988 310.5103143550768 1090.736554855763 293.0106402310682
255 0.005 1.275 20 970.977334195666 852.5366397374564 852.4925990133177 1098.362130954328 1098.508998508129 1098.890526118972 1091.520120285435 310.6531118005737 1090.738461762722 293.0106413333205
256 0.005 1.28 20 971.3940758364359 853.291771028287 853.250256432348 1098.362704458408 1098.509472631443 1098.890979213802 1091.522163479171 310.7961587190977 1090.740157513321 293.0106423727717
257 0.005 1.285 20 971.8071814327283 854.0409635339956 854.0019547026276 1098.363311930097 1098.509979697026 1098.891462075997 1091.524212391853 310.9394479358434 1090.741991182308 293.010643379094
258 0.005 1.29 20 972.2170462230705 854.7842646210419 854.7477411427535 1098.364057911971 1098.510604871655 1098.892040697055 1091.526345622529 311.0829738861775 1090.744156336679 293.0106444116302
259 0.005 1.295 20 972.6237509634915 855.5217216355849 855.4876631027461 1098.36502904209 1098.511425746776 1098.892791625353 1091.528788440881 311.2267338773228 1090.74655788139 293.0106454855041
260 0.005 1.3 20 973.02714719913 856.2533792105638 856.2217657608724 1098.365844918385 1098.512119926237 1098.893428525645 1091.531088029715 311.3707192914703 1090.748682938425 293.0106465744466
261 0.005 1.305 20 973.4271427430255 856.9792814479412 856.9500935043246 1098.366404381603 1098.51258319722 1098.893855762763 1091.533213136576 311.5149214807673 1090.750442002678 293.0106476273989
262 0.005 1.31 20 973.8228974287749 857.6994627940123 857.6726827790018 1098.365523056264 1098.511916716986 1098.893193755232 1091.533164520087 311.6593494820633 1090.751393255461 293.010648629464
263 0.005 1.315 20 974.2145310011184 858.4139607938758 858.3895711704108 1098.364005352844 1098.510782337628 1098.892082354767 1091.531015492201 311.8039801441184 1090.752183192051 293.0106496102308
264 0.005 1.32 20 974.6047161369619 859.1228362023742 859.1008141791448 1098.364794815057 1098.511474190773 1098.892728606951 1091.533902328318 311.948838105563 1090.754383414492 293.0106506329361
265 0.005 1.325 20 974.9917051473357 859.8261308015321 859.8064568501195 1098.365262544892 1098.51187678747 1098.893050261029 1091.536088105289 312.0939068623168 1090.756418297446 293.0106517124337
266 0.005 1.33 20 975.3750620122745 860.5238831653489 860.5065389377696 1098.364899884752 1098.511549166676 1098.892654383739 1091.537311005007 312.2391681641763 1090.757588632895 293.0106528071793
267 0.005 1.335 20 975.7549169730471 861.2161353600744 861.2011024745494 1098.364428867194 1098.511123400509 1098.892189882757 1091.538307761424 312.3846086843219 1090.758518834702 293.0106538685672
268 0.005 1.34 20 976.1313935909528 861.9029296764683 861.8901896941168 1098.36385811089 1098.51060726716 1098.891649756773 1091.539225478918 312.530223774275 1090.759304412073 293.0106548760271
269 0.005 1.345 20 976.5047950639848 862.5843093242383 862.5738436700747 1098.363394994606 1098.510192550961 1098.891195106975 1091.540161623645 312.6760109538592 1090.760409354184 293.010655867193
270 0.005 1.35 20 976.8752613717872 863.2603179340747 863.2521079317446 1098.363095326746 1098.509922005193 1098.890857187113 1091.541171970539 312.8219733730925 1090.761791615418 293.0106569017616
271 0.005 1.355 20 977.2427707389913 863.9309978634391 863.9250251177309 1098.362886281198 1098.509735755824 1098.890596578756 1091.54220173876 312.9681066918727 1090.763237457113 293.0106579839633
272 0.005 1.36 20 977.6071870396344 864.5963902437114 864.5926367221712 1098.362548444775 1098.509434444225 1098.890238721091 1091.543140247481 313.114406428323 1090.764347453343 293.0106590552695
273 0.005 1.365 20 977.9685170380014 865.2565354185164 865.2549832633827 1098.362078073797 1098.509006667832 1098.88977657181 1091.544027875862 313.260867623398 1090.765209369465 293.0106600782243
274 0.005 1.37 20 978.3268141856921 865.9114734082231 865.9121048861209 1098.361505909533 1098.508488365672 1098.889235639468 1091.544820551144 313.4074857904973 1090.765996552451 293.0106610417046
275 0.005 1.375 20 978.6822578590867 866.561245413923 866.564042735012 1098.361037422484 1098.508072048362 1098.888775644809 1091.545653820526 313.5542558355914 1090.767093689374 293.010662011539
276 0.005 1.38 20 979.0349004782493 867.2058927245469 867.2108380909519 1098.36072329066 1098.507786507156 1098.888418904429 1091.546599008976 313.7011721270808 1090.768454063997 293.0106630254138
277 0.005 1.385 20 979.3846685195485 867.8454557209147 867.852531655467 1098.360401321548 1098.507503780737 1098.888064609262 1091.547513952939 313.8482333033809 1090.76971715847 293.0106640831812
278 0.005 1.39 20 979.7314221415098 868.4799729276061 868.4891623098199 1098.359919993217 1098.507074504815 1098.887586718882 1091.548323442739 313.9954337251321 1090.770648366712 293.0106651205211
279 0.005 1.395 20 980.0751774851597 869.1094827674459 869.1207686790716 1098.359288664192 1098.50649972801 1098.886979432528 1091.549123254522 314.1427687287102 1090.771329757173 293.0106661045827
280 0.005 1.4 20 980.4160376481119 869.7340237845107 869.7473893390161 1098.358601504374 1098.505878338112 1098.886332594808 1091.549938120944 314.2902341172856 1090.772034241504 293.0106670449217
281 0.005 1.405 20 980.7542056894654 870.3536357052499 870.3690639104975 1098.358067685329 1098.505396493555 1098.885799828127 1091.550882483622 314.4378306718712 1090.773078614242 293.0106680038751
282 0.005 1.41 20 981.0897544103152 870.9683582441494 870.9858321456852 1098.357679628427 1098.505046874631 1098.885375964222 1091.551927184039 314.5855469373756 1090.774341972739 293.0106690180787
283 0.005 1.415 20 981.4225001426665 871.5782298586039 871.5977328184977 1098.357312159126 1098.504710046415 1098.884971656321 1091.553013951253 314.7333741998331 1090.775423311569 293.0106700582235
284 0.005 1.42 20 981.7523798102186 872.1832876202996 872.2048018280374 1098.35685008443 1098.504285621354 1098.884501160886 1091.554081005472 314.8813174212686 1090.776233649625 293.010671071934
285 0.005 1.425 20 982.0794545631122 872.7835676280871 872.8070708339286 1098.356323861659 1098.503795667734 1098.883987592556 1091.555134637919 315.0293705888161 1090.776870957187 293.0106720241022
286 0.005 1.43 20 982.4038679791777 873.3791068443018 873.4045756012173 1098.355855512507 1098.503364147006 1098.883528327332 1091.556170665723 315.1775252681671 1090.777672664515 293.0106729487525
287 0.005 1.435 20 982.7258833513648 873.9699437190669 873.9973669919788 1098.355623831031 1098.503142426495 1098.883256124235 1091.557373359467 315.3257780961285 1090.778859676654 293.0106738976724
288 0.005 1.44 20 983.0454904987465 874.5561161011096 874.5854822230734 1098.355588195858 1098.503104055033 1098.883150042194 1091.558678108966 315.4741235498233 1090.780248213761 293.010674905238
289 0.005 1.445 20 983.362572379495 875.1376619531273 875.1689578123301 1098.355608003741 1098.503100984863 1098.883090901663 1091.560076206258 315.6225570065412 1090.781462611317 293.0106759237881
290 0.005 1.45 20 983.6770838494123 875.7146184516475 875.7478299088044 1098.355647967306 1098.503092229324 1098.883039608134 1091.561718997187 315.7710741531808 1090.782462196003 293.0106769092128
291 0.005 1.455 20 983.9891509785342 876.2870237270606 876.3221357459237 1098.355921193214 1098.503255019893 1098.883177124612 1091.563953140425 315.9196712525282 1090.783442291556 293.0106778292245
292 0.005 1.46 20 984.3000207718404 876.8549277571574 876.8919220201138 1098.358107359561 1098.504953065833 1098.88486345825 1091.569777870087 316.068342272215 1090.785504938591 293.0106787380622
293 0.005 1.465 20 984.6085518873629 877.4183684093944 877.4572294525825 1098.360650498939 1098.507076908469 1098.886907451405 1091.574390875379 316.2170974213522 1090.788201182264 293.0106796636178
294 0.005 1.47 20 984.9136452640639 877.9773729275589 878.0180876285186 1098.361753928529 1098.508025931598 1098.887786081896 1091.577057561013 316.365931310766 1090.79033859091 293.0106806509298
295 0.005 1.475 20 985.2161198525198 878.5319748936112 878.574528895472 1098.362668206979 1098.508806419374 1098.888528136856 1091.579034269804 316.5148345431669 1090.792054795161 293.0106816290466
296 0.005 1.48 20 985.5159495824103 879.0822076771392 879.1265864070771 1098.363380183621 1098.509402936689 1098.889106113687 1091.580816577092 316.6637938807473 1090.793431558673 293.0106825655524
297 0.005 1.485 20 985.8130803575217 879.6281045386232 879.6742934977885 1098.363911100508 1098.509845981882 1098.889550107284 1091.582389040391 316.812799665301 1090.794645116076 293.0106834411929
298 0.005 1.49 20 986.1078222324313 880.1697005190146 880.2176849171441 1098.364537298651 1098.510382144766 1098.890068399838 1091.583998933611 316.961850461012 1090.796185773973 293.0106843112439
299 0.005 1.495 20 986.4002642645492 880.7070303670597 880.7567955048839 1098.365282539894 1098.511032330731 1098.890676139559 1091.585560500551 317.1109499099632 1090.7979826302 293.0106852233154
300 0.005 1.5 20 986.6904830963977 881.2401289432952 881.291660142161 1098.366177564994 1098.511801347137 1098.891392560235 1091.587402745606 317.2600954645773 1090.799832028059 293.0106861811522
301 0.005 1.505 20 986.9782300361209 881.7690287449662 881.8223118506352 1098.366927273854 1098.512441877565 1098.891998424938 1091.589056862163 317.409280208065 1090.801337661157 293.0106871224816
302 0.005 1.51 20 987.2635591046625 882.2937623559707 882.3487832672475 1098.367589567293 1098.51298365431 1098.89252768014 1091.590901074104 317.5585067397465 1090.802621642757 293.0106880084435
303 0.005 1.515 20 987.5464974269026 882.8143618443722 882.8711066590064 1098.368146681289 1098.51344395298 1098.892987876827 1091.59260537854 317.7077705181435 1090.803885154784 293.0106888408853
304 0.005 1.52 20 987.8272705483029 883.3308604751386 883.3893151091862 1098.368800091259 1098.513984383036 1098.893500943809 1091.594483347094 317.8570692507766 1090.805437635736 293.0106896798256
305 0.005 1.525 20 988.1056801095432 883.8432889541692 883.9034399403159 1098.369213394118 1098.514377998396 1098.893852869537 1091.5957298779 318.006395169094 1090.807097507004 293.010690566399
306 0.005 1.53 20 988.3806121193159 884.3516667954356 884.4135031808286 1098.367668770801 1098.513243052992 1098.892717425888 1091.593683883211 318.1557441871955 1090.807694453525 293.0106914986651
307 0.005 1.535 20 988.6536727694911 884.8560316921225 884.9195390628585 1098.367474548794 1098.513151035532 1098.892615560513 1091.593820455355 318.3051271784277 1090.808631248065 293.0106923884283
308 0.005 1.54 20 988.9253004920683 885.3564218183504 885.4215848853668 1098.368041173788 1098.513639551065 1098.893099983834 1091.595830169583 318.454542598061 1090.80985128879 293.010693223199
309 0.005 1.545 20 989.194422308944 885.852863158597 885.9196689770926 1098.367788548048 1098.51340885381 1098.892850162857 1091.596881668015 318.6039802605509 1090.810589698798 293.010694016823
310 0.005 1.55 20 989.4611996081568 886.3453856572315 886.4138212152405 1098.367301528355 1098.512976197333 1098.892373407296 1091.597464663515 318.7534307303036 1090.811328993733 293.0106948374477
311 0.005 1.555 20 989.7258224245701 886.8340216884687 886.9040737124186 1098.36699712115 1098.512717639233 1098.89205559274 1091.598135093294 318.9028559492396 1090.81237548838 293.0106957108349
312 0.005 1.56 20 989.9881810399854 887.3188022134252 887.3904576507238 1098.366720851384 1098.512468417419 1098.891748729991 1091.598819642851 319.0522740089284 1090.813235878294 293.0106966022325
313 0.005 1.565 20 990.2482316271906 887.7997567742295 887.8730028541794 1098.366282721207 1098.512086273599 1098.891336220084 1091.599358608981 319.2016879125687 1090.813814433264 293.0106974660858
314 0.005 1.57 20 990.5060358533773 888.2769147230147 888.3517387569083 1098.3657329054 1098.511592124661 1098.890829456917 1091.599832483721 319.3510940866424 1090.814190201366 293.0106981871622
315 0.005 1.575 20 990.7617407496141 888.7503060039585 888.8266952934285 1098.365202845782 1098.51112477271 1098.890344432778 1091.600262751019 319.5004899200251 1090.814726710425 293.0106988930681
316 0.005 1.58 20 991.0155185364723 889.2199613161928 889.2979031326532 1098.364824617696 1098.510789164811 1098.889964181778 1091.600780595412 319.6498743196517 1090.81559660746 293.0106996282695
317 0.005 1.585 20 991.2673428289241 889.6859112076351 889.7653928307099 1098.364571011279 1098.510572936506 1098.88968486265 1091.601345747676 319.7992460372071 1090.81662186797 293.0107004271149
318 0.005 1.59 20 991.5170777854414 890.1481844549085 890.2291934773559 1098.364230627132 1098.510272158988 1098.889335956094 1091.601867616684 319.948600329478 1090.817399609017 293.0107012342762
319 0.005 1.595 20 991.7646704131835 890.6068092516969 890.6893334585103 1098.363753519286 1098.509846872778 1098.888882452939 1091.602399122527 320.0979356120461 1090.817872467227 293.0107020075845
320 0.005 1.6 20 992.0101017605652 891.0618130099444 891.1458403912359 1098.363121540673 1098.509280045804 1098.888306367972 1091.602777785893 320.2472471398391 1090.818168527863 293.0107027196913
321 0.005 1.605 20 992.2535733297967 891.5132244465429 891.5987428590703 1098.36252755233 1098.508756196657 1098.887760046662 1091.603113984232 320.3965328934184 1090.818685717686 293.0107034190823
322 0.005 1.61 20 992.4951772734073 891.9610727992394 892.0480700051368 1098.362045403588 1098.50832938181 1098.887283978921 1091.603566892744 320.5457900722634 1090.819478522644 293.0107041532872
323 0.005 1.615 20 992.734886958483 892.405387184147 892.4938511590419 1098.361659209224 1098.507993296961 1098.886885152811 1091.604092087816 320.6950158487647 1090.820385942452 293.0107049427208
324 0.005 1.62 20 992.9725760992037 892.8461946761266 892.9361136419626 1098.361178547589 1098.50756139196 1098.886408634556 1091.604685141953 320.8442095090224 1090.820965472771 293.010705725039
325 0.005 1.625 20 993.2081978465075 893.2835221382408 893.3748844238856 1098.36056375355 1098.507005861452 1098.885826747377 1091.605243635573 320.9933670950369 1090.821296756629 293.0107064626877
326 0.005 1.63 20 993.4417717733874 893.7173962991722 893.8101903407777 1098.359858956567 1098.506367554326 1098.885180252752 1091.605750690981 321.1424839175329 1090.82150407827 293.0107071403527
327 0.005 1.635 20 993.6735064103473 894.1478452335145 894.2420593212613 1098.359297302677 1098.505862834152 1098.884645175943 1091.606343033367 321.291556105975 1090.822057416296 293.0107078165439
328 0.005 1.64 20 993.9035386140519 894.5748975645621 894.6705199310952 1098.358937863026 1098.505539865805 1098.884269053497 1091.607082106498 321.4405824610334 1090.822905488661 293.0107085345058
329 0.005 1.645 20 994.1318803878654 894.9985814865809 895.0956004811832 1098.358751750566 1098.505358357873 1098.884020664364 1091.607963090021 321.5895593592546 1090.823796488036 293.010709295503
330 0.005 1.65 20 994.358307822579 895.418922990437 895.5173274005421 1098.358421692989 1098.505061970622 1098.883691751031 1091.60872718482 321.7384848864124 1090.824380246685 293.0107100362388
331 0.005 1.655 20 994.5828146657111 895.8359482567679 895.9357268883685 1098.358067985604 1098.504734080271 1098.883351904232 1091.609450702981 321.8873546288045 1090.824779591983 293.0107107200349
332 0.005 1.66 20 994.8054734038802 896.2496836502364 896.3508253038007 1098.357743016525 1098.504428054884 1098.883039529706 1091.610259544714 322.036164490426 1090.82520441522 293.0107113517299
333 0.005 1.665 20 995.0258045285581 896.6601568241462 896.762650153642 1098.357662545366 1098.504332911089 1098.882913094125 1091.61128596107 322.1849121243613 1090.826044270943 293.0107119919221
334 0.005 1.67 20 995.2445870231929 897.0673963124108 897.1712298273808 1098.357925630771 1098.504526130578 1098.883047165405 1091.612785995493 322.3335907082227 1090.82720583955 293.0107126823715
335 0.005 1.675 20 995.4619693953651 897.4714316195068 897.5765935369943 1098.358761811334 1098.505181751529 1098.883646341194 1091.615287149423 322.4822004853424 1090.828528294704 293.0107133958132
336 0.005 1.68 20 995.6792405588205 897.8723065150865 897.9787818448352 1098.362162252389 1098.5079098736 1098.886341306744 1091.622191082082 322.6307422371419 1090.830866013513 293.0107140822215
337 0.005 1.685 20 995.893372114907 898.2700331095006 898.3778135407504 1098.363536027431 1098.509070661722 1098.887489508999 1091.625092301813 322.7792383335586 1090.832255232098 293.0107147019007
338 0.005 1.69 20 996.1052731370909 898.6646324142075 898.7737087502281 1098.364294095996 1098.509714292106 1098.888132131275 1091.626734658291 322.9276567122324 1090.833467490628 293.0107152838817
339 0.005 1.695 20 996.3156398032105 899.0561300091509 899.1664917395478 1098.36511174457 1098.510400203027 1098.888792736326 1091.62830604602 323.0759980302734 1090.834908614376 293.0107158808664
340 0.005 1.7 20 996.5243059430534 899.4445503478462 899.5561870533596 1098.365963601928 1098.511152725844 1098.889507874167 1091.629604774556 323.2242467543418 1090.836508781714 293.0107165330281
341 0.005 1.705 20 996.7312642715222 899.8299180663181 899.9428192654956 1098.366813974968 1098.51187981765 1098.890199102171 1091.631105425078 323.3724054720023 1090.837893800464 293.0107171995638
342 0.005 1.71 20 996.936385131591 900.2122559571214 900.3264116592235 1098.367451359072 1098.512435134114 1098.8907414749 1091.632333305723 323.520470915324 1090.838975851433 293.0107178322131
343 0.005 1.715 20 997.1397990358371 900.5915874232335 900.7069874579681 1098.368021941356 1098.512904529985 1098.891217664412 1091.633704976295 323.668447035698 1090.839856981776 293.010718404321
344 0.005 1.72 20 997.3416289779564 900.9679360720042 901.0845703917447 1098.368585000668 1098.513381988207 1098.891693682488 1091.634911785791 323.8163319746342 1090.840947266791 293.0107189500177
345 0.005 1.725 20 997.5420834607244 901.3413271663204 901.4591854242669 1098.369361522009 1098.514037648239 1098.892323140373 1091.636540885564 323.9641140232952 1090.842371460638 293.0107195237793
346 0.005 1.73 20 997.7410162526675 901.7117849616536 901.8308569632281 1098.370233768935 1098.514794597929 1098.893036232733 1091.638048566521 324.1118073680712 1090.843982175931 293.0107201524455
347 0.005 1.735 2 997.9018513494578 902.0792254223639 902.1995423661455 1098.366851841151 1098.512793422684 1098.89076433275 1091.630296322391 324.2579490144571 1090.840895818499 293.0107208598316
348 0.005 1.74 2 998.0844370500295 902.4437708714048 902.565318216539 1098.368535385824 1098.514392671606 1098.892995074109 1091.630566728309 324.4044673996335 1090.842359019744 293.0107215800532
349 0.005 1.745 2 998.2690537337342 902.8054533323866 902.9282133983872 1098.369312172107 1098.514493729855 1098.892478316835 1091.631991770941 324.5511826125799 1090.843005669863 293.0107221269744
350 0.005 1.75 2 998.4523765528932 903.1642932089237 903.2882508788158 1098.368718054695 1098.51412188647 1098.892261872776 1091.632541038992 324.6980766819847 1090.843576847131 293.0107227192831
351 0.005 1.755 2 998.6357475384516 903.5203154336701 903.6454556141503 1098.368703141845 1098.51415623764 1098.892286123262 1091.633426242762 324.8450507700057 1090.844194178846 293.0107232654274
352 0.005 1.76 2 998.818922442794 903.8735431253509 903.9998520752227 1098.368686173462 1098.51403665597 1098.892070037513 1091.634326209203 324.9919755439999 1090.844611672288 293.0107239212173
353 0.005 1.765 2 999.001371552568 904.2239984967983 904.3514638732884 1098.368671811974 1098.514088469351 1098.892194178287 1091.63509665618 325.1387549162117 1090.845079235539 293.0107245096689
354 0.005 1.77 2 999.1828428998482 904.5717033423043 904.7003136900302 1098.368795736172 1098.514144068024 1098.892192041875 1091.636059197045 325.2853649469039 1090.845576939734 293.0107251936217
355 0.005 1.775 2 999.3630570251441 904.9166782826189 905.0464229601204 1098.368787221909 1098.514103618917 1098.892112622713 1091.636977539568 325.4318168541541 1090.84608490728 293.0107258137128
356 0.005 1.78 2 999.5420946047443 905.2589440743583 905.3898130146788 1098.368818869995 1098.514140647731 1098.892157987122 1091.637900924611 325.5781294040625 1090.846696965001 293.0107265116364
357 0.005 1.785 2 999.7199587479209 905.5985212676368 905.7305046971968 1098.368870393555 1098.514158233643 1098.892135398082 1091.638847055012 325.7243139884891 1090.847348568998 293.0107270936282
358 0.005 1.79 2 999.896669920334 905.9354304963651 906.0685189322899 1098.368886609124 1098.514167549598 1098.892131948081 1091.639724562022 325.8703828988442 1090.848001810539 293.0107277244553
359 0.005 1.795 2 1000.072304299935 906.2696923418024 906.4038763950402 1098.368920533018 1098.514196883295 1098.892149650113 1091.64055131585 326.016317904649 1090.848645032351 293.0107282571574
360 0.005 1.8 2 1000.246960015286 906.6013276243912 906.7365979850408 1098.3689690311 1098.514222836718 1098.89214993275 1091.641372031973 326.1621208510139 1090.849264475103 293.0107288560939
361 0.005 1.805 2 1000.420670057969 906.9303569454574 907.0667044176043 1098.36900541592 1098.51424708565 1098.892159625814 1091.642167963295 326.3077980833952 1090.849845514324 293.0107293655093
362 0.005 1.81 1 1000.555951545233 907.2538835106143 907.3915032701938 1098.368820454964 1098.513893548537 1098.890898254428 1091.669126314207 326.4513631861914 1090.853955148747 293.0107301394336
363 0.005 1.815 2 1000.753709078667 907.5777766884677 907.7163934235607 1098.375064599531 1098.519974892517 1098.900263394239 1091.642276418496 326.5980650513675 1090.856748542026 293.0107308126921
364 0.005 1.82 1 1000.889012294271 907.8962265343571 908.0360721417011 1098.370988949274 1098.516619772471 1098.895481525103 1091.668211626251 326.7413930633326 1090.85410685243 293.0107314954829
365 0.005 1.825 1 1001.034331584447 908.2119968652585 908.3529994778602 1098.369633057497 1098.513497761443 1098.888165110634 1091.664401169078 326.8850516277974 1090.853962820974 293.0107319416038
366 0.005 1.83 1 1001.182305599065 908.5252025048719 908.667345248491 1098.363158797619 1098.510299349181 1098.888902309577 1091.655559726984 327.0290592744354 1090.848679398979 293.0107327273602
367 0.005 1.835 1 1001.340641298378 908.8359777579815 908.9792231119844 1098.36744738931 1098.513547146884 1098.891569981546 1091.658292853306 327.1731540025611 1090.854169266941 293.0107331181667
368 0.005 1.84 1 1001.497227840924 909.1442933530052 909.2886205672679 1098.363455366382 1098.511511689617 1098.891691692192 1091.654926307963 327.3171989043542 1090.850047559761 293.0107337019879
369 0.005 1.845 1 1001.658816399373 909.4502341453667 909.5956123669345 1098.369896204561 1098.51627985512 1098.894048179856 1091.659414772089 327.4611720805391 1090.856272393342 293.0107341895837
370 0.005 1.85 1 1001.816483904171 909.753771328724 909.9001843229348 1098.367709718072 1098.514746630148 1098.894626973272 1091.65866789268 327.6050423221348 1090.853300834774 293.0107346761126
371 0.005 1.855 1 1001.976577206115 910.0549710659523 910.2023955164883 1098.37235128744 1098.517432247912 1098.894626355221 1091.662889927295 327.7488457096348 1090.85856313304 293.0107352131618
372 0.005 1.86 1 1002.131295373357 910.3537979906237 910.5022241132566 1098.366340754342 1098.512422277113 1098.890736366304 1091.659735522009 327.8924818104326 1090.853725617222 293.0107356976298
373 0.005 1.865 1 1002.288695289397 910.6503199785608 910.7997277472303 1098.370444339676 1098.515885112158 1098.893058027881 1091.663004075105 328.0359919694612 1090.858619523882 293.0107362352319
374 0.005 1.87 1 1002.441747460671 910.9445132941725 911.0948944127099 1098.36557908127 1098.51231303874 1098.89139640258 1091.660579525537 328.1793514183945 1090.85471565943 293.010736693926
375 0.005 1.875 1 1002.597657327136 911.2364424276201 911.3877791861967 1098.370591744807 1098.516418403877 1098.894190251135 1091.664336742156 328.3225679318232 1090.859962872114 293.010737234128
376 0.005 1.88 1 1002.748854246671 911.5260798476309 911.6783666136836 1098.366131811459 1098.512898826347 1098.891792545277 1091.662149568347 328.4656093158065 1090.856135164458 293.0107376779599
377 0.005 1.885 1 1002.902813372161 911.813489904523 911.9667107259042 1098.370919823742 1098.516547563095 1098.894014131305 1091.665827251911 328.6084737739062 1090.861168749958 293.0107382046168
378 0.005 1.89 1 1003.051886613203 912.0986454971753 912.2527961506852 1098.366413293006 1098.512990077028 1098.891707613197 1091.663467382863 328.751186565022 1090.857356927532 293.0107386344029
379 0.005 1.895 1 1003.203478772195 912.3816075754704 912.5366735641688 1098.370830123011 1098.516359934494 1098.893838893993 1091.667013447464 328.8937170850485 1090.862131290227 293.0107391454936
380 0.005 1.9 1 1003.3502850467 912.662350226484 912.8183283588563 1098.366368990925 1098.512944918417 1098.891653310586 1091.664582169297 329.036067146035 1090.85839142413 293.0107395656096
381 0.005 1.905 1 1003.499778014508 912.9409338668094 913.0978102392679 1098.370825502626 1098.51642758095 1098.893990621723 1091.668065384926 329.1781882333462 1090.863158554794 293.0107400625503
382 0.005 1.91 1 1003.644498606401 913.2173335078345 913.3751054615452 1098.366533275571 1098.513088566228 1098.8917639503 1091.665830622053 329.3201287151106 1090.859478067283 293.0107404736889
383 0.005 1.915 1 1003.791745648734 913.4916080411471 913.6502622265328 1098.370831950602 1098.51640287429 1098.893890309069 1091.669192830572 329.4618896699413 1090.864073954372 293.0107409581525
384 0.005 1.92 1 1003.934321541245 913.7637334120152 913.9232674184149 1098.366625216468 1098.513134877433 1098.891729368312 1091.667068518283 329.603456302286 1090.860497769222 293.0107413587798
385 0.005 1.925 1 1004.079381616189 914.0337669154712 914.1941677789489 1098.370844142127 1098.516391548552 1098.893863400997 1091.670395950818 329.7448686043371 1090.865031944973 293.0107418309595
386 0.005 1.93 1 1004.219860765379 914.3016856254865 914.4629510996753 1098.366725468163 1098.51320263438 1098.89176741537 1091.668367073754 329.8860864561589 1090.861547486617 293.0107422237541
387 0.005 1.935 1 1004.362767368627 914.5675442814827 914.7296620001982 1098.370913375216 1098.516454265865 1098.893918805115 1091.671647178287 330.0271056353382 1090.866055524448 293.0107426855766
388 0.005 1.94 1 1004.501147388114 914.8313200306092 914.9942882058607 1098.366842163226 1098.513286446457 1098.891806329818 1091.669715941079 330.1679840348415 1090.862585938387 293.0107430720348
389 0.005 1.945 1 1004.642049644723 915.0930686853821 915.2568745341117 1098.370960268995 1098.51645668895 1098.893862973071 1091.672965678457 330.3086607696158 1090.867093859565 293.0107435286407
390 0.005 1.95 1 1004.77842036341 915.3527674325973 915.517409329786 1098.366921033841 1098.513329485168 1098.891793900619 1091.67106981654 330.4491485952228 1090.863652153639 293.0107439119325
391 0.005 1.955 1 1004.917271595387 915.6104703213209 915.7759363074771 1098.371009164008 1098.516485233131 1098.893870739942 1091.674260422616 330.5894912884828 1090.868154924194 293.0107443647665
392 0.005 1.96 1 1005.051722367087 915.8661560543139 916.0324444668107 1098.366985767454 1098.513367058823 1098.891802213466 1091.672406027097 330.7296351247457 1090.864746820667 293.0107447473619
393 0.005 1.965 1 1005.188569959548 916.1198771146833 916.2869761217651 1098.371071683328 1098.516522282998 1098.893879780148 1091.675560940218 330.8695843037111 1090.869226687741 293.010745198507
394 0.005 1.97 1 1005.321059932111 916.3716121818894 916.5395202639342 1098.367084010326 1098.51342610088 1098.891818220263 1091.673710826747 331.0092986152498 1090.865856653935 293.0107455790833
395 0.005 1.975 1 1005.455923413843 916.6214129932773 916.790118529473 1098.371097997928 1098.516524585371 1098.893846338263 1091.676783819266 331.1488459056314 1090.870268822418 293.010746026684
396 0.005 1.98 1 1005.604126762865 916.8713769399905 917.0407459502586 1098.366740687255 1098.511876106676 1098.888228195544 1091.662410038645 331.2901902944519 1090.865464913816 293.0107463915062
397 0.005 1.985 1 1005.730737623724 917.1174257634614 917.2875840854972 1098.368395706964 1098.514132179334 1098.891135115044 1091.68437666691 331.4283652716818 1090.870243853356 293.01074685725
398 0.005 1.99 1 1005.855518551167 917.3614706736439 917.5324306249128 1098.370603695839 1098.518538398836 1098.899704429364 1091.67816815005 331.5669184615398 1090.871233695623 293.0107472056791
399 0.005 1.995 1 1005.984942338398 917.6036334404897 917.7753842221792 1098.374603972205 1098.519183015265 1098.897048925357 1091.680816834842 331.7055499816584 1090.875144134432 293.0107476378044
400 0.005 2 1 1006.109833019649 917.8438862056458 918.0164261324849 1098.36911577724 1098.514331101875 1098.891146045683 1091.67814641131 331.844100154266 1090.870133754897 293.0107480141345
401 0.005 2.005 1 1006.237277932123 918.082281990611 918.2555979436559 1098.370551541891 1098.515126101545 1098.890929325481 1091.680171534734 331.9825204447287 1090.873105434762 293.0107484193359
402 0.005 2.01 1 1006.377892792374 918.3208212302733 918.4947869693018 1098.365692383104 1098.511064456284 1098.88756394595 1091.665804763643 332.1227735177636 1090.868167508115 293.010748679297
403 0.005 2.015 1 1006.514899228926 918.5575565945063 918.7321674007837 1098.374520471161 1098.521430688545 1098.902047299508 1091.669784906698 332.2613914578786 1090.878103168229 293.0107490917711
404 0.005 2.02 1 1006.631354096326 918.7905746217193 918.9659576564453 1098.377667048349 1098.524130463956 1098.905809210975 1091.690832664503 332.3980534221608 1090.879222783948 293.0107494985725
405 0.005 2.025 1 1006.749405828314 919.0217069807867 919.1978690159889 1098.375114338783 1098.517661220537 1098.892572368798 1091.689419961167 332.5351968581611 1090.877322961651 293.0107499092717
406 0.005 2.03 1 1006.865037883311 919.2509877636192 919.4279272649497 1098.368383427013 1098.513021928229 1098.888294915532 1091.683320230278 332.6724525824456 1090.872323631969 293.0107502520469
407 0.005 2.035 1 1006.984899191381 919.4784856884572 919.6561856114993 1098.368226774563 1098.513014031339 1098.889404055876 1091.683359336401 332.8096351893003 1090.875064657099 293.0107505772964
408 0.005 2.04 1 1007.102831011539 919.7041961958065 919.8826477802528 1098.364962564364 1098.511811476529 1098.890913228047 1091.680930581098 332.9466770680257 1090.872059827776 293.0107508923419
409 0.005 2.045 1 1007.223960327286 919.9281709939631 920.1073576517216 1098.368884742445 1098.515221712537 1098.893222417174 1091.68341142313 333.0835413492213 1090.876090120993 293.0107512654656
410 0.005 2.05 1 1007.341874944722 920.1503962856574 920.3303113413682 1098.366958027222 1098.513787922957 1098.892218940781 1091.682435287729 333.2202118208608 1090.873692680094 293.0107515783442
411 0.005 2.055 1 1007.479318104403 920.372794398101 920.5533089447489 1098.374546969723 1098.520018688336 1098.899020545845 1091.673061837095 333.3587441872282 1090.880389341951 293.0107519909108
412 0.005 2.06 1 1007.591172136376 920.5917096237401 920.7729360523664 1098.374314048635 1098.519582632202 1098.898885349532 1091.693463577302 333.4939852342072 1090.879695263448 293.0107522454846
413 0.005 2.065 1 1007.70321226199 920.8088533541002 920.990796564131 1098.37202393808 1098.51524166219 1098.890095396764 1091.691617075063 333.6295754402404 1090.878915935169 293.0107526148636
414 0.005 2.07 1 1007.827194162995 921.0260861439451 921.2086372385905 1098.365206585963 1098.509993015774 1098.884889113311 1091.674669496855 333.7671758144028 1090.87374675199 293.0107529843281
415 0.005 2.075 1 1007.950108914519 921.2416661712631 921.4248209371331 1098.372403696762 1098.519839457477 1098.900263440994 1091.676081077632 333.9033619448968 1090.882387479597 293.0107533573707
416 0.005 2.08 1 1008.056934682103 921.4538767056847 921.6377409604651 1098.377140907565 1098.523980785787 1098.905840695073 1091.696722350078 334.0375762298629 1090.884663757404 293.0107535842976
417 0.005 2.085 1 1008.164876417728 921.6643707781437 921.84894894228 1098.374949946336 1098.517629416024 1098.892661478034 1091.695722093296 334.1722739233046 1090.882843213301 293.0107539477677
418 0.005 2.09 1 1008.27020276812 921.8731789177457 922.0584680798435 1098.368958755241 1098.51373761997 1098.889040626629 1091.689901729315 334.3070594667277 1090.878224097145 293.0107542911302
419 0.005 2.095 1 1008.379582857949 922.0803656730427 922.2663486644825 1098.369166006627 1098.513750004071 1098.88978066352 1091.690020055587 334.4417044669009 1090.881194877717 293.0107546128266
420 0.005 2.1 1 1008.486708308531 922.2859237412021 922.4725923419363 1098.365387952544 1098.511945590516 1098.89078210758 1091.68759431439 334.5762356980161 1090.877806181194 293.0107549130483
421 0.005 2.105 1 1008.613640212295 922.4916363861405 922.6788713704397 1098.373505248352 1098.519334897566 1098.898954928249 1091.679276680222 334.7127190322071 1090.885060953126 293.0107552784115
422 0.005 2.11 1 1008.716145602928 922.6941278550452 922.8820286233113 1098.371943309535 1098.517650471339 1098.896370183674 1091.69682723631 334.8458435954951 1090.883149686099 293.0107555887606
423 0.005 2.115 1 1008.833613802479 922.8966648623755 923.085133432856 1098.374344615314 1098.519214315053 1098.89649031536 1091.682333435094 334.9812593520619 1090.885685839039 293.010755937695
424 0.005 2.12 1 1008.933625147842 923.0960365457122 923.2851702266838 1098.374033181787 1098.519263579511 1098.898034854869 1091.700458417294 335.1138757789747 1090.885409413111 293.0107562273391
425 0.005 2.125 1 1009.034469049616 923.2937900844817 923.4835889871795 1098.371264739252 1098.514616253204 1098.889937366138 1091.6980022598 335.2468896466237 1090.884570537719 293.0107565737558
426 0.005 2.13 1 1009.146102806922 923.4916094738035 923.6819771605907 1098.364575418086 1098.509641640502 1098.884534945396 1091.681362410628 335.382019106006 1090.879253668244 293.0107568694218
427 0.005 2.135 1 1009.257989281436 923.6879263953592 923.8788545731394 1098.371729994811 1098.519279459191 1098.899231051864 1091.682531018849 335.5157460487254 1090.88764352311 293.0107572018145
428 0.005 2.14 1 1009.355251679287 923.881187506115 924.0727655945433 1098.376856289608 1098.52378851102 1098.905532064397 1091.701854449409 335.6473621641578 1090.889799966541 293.0107574814577
429 0.005 2.145 1 1009.453838119948 924.0728875938592 924.2651176560665 1098.375291801121 1098.517978413965 1098.892980520497 1091.701288917189 335.7794592475715 1090.888384751132 293.0107578155912
430 0.005 2.15 1 1009.549437068985 924.2630541234994 924.4559328332033 1098.369309767295 1098.513982010291 1098.889231550021 1091.695786456091 335.9116899718398 1090.883615279833 293.010758115774
431 0.005 2.155 1 1009.662849827672 924.4533300732662 924.6467519796757 1098.372126659162 1098.517441381768 1098.895807823675 1091.684925741464 336.0459532279224 1090.888449718741 293.0107584338177
432 0.005 2.16 1 1009.756919745138 924.6406336918719 924.8346821423485 1098.370310123885 1098.516039664974 1098.89506345801 1091.701080118626 336.1769646621552 1090.886629107169 293.0107586988246
433 0.005 2.165 1 1009.865391846276 924.8279713467671 925.0225557308271 1098.372894477888 1098.518315904774 1098.896101711837 1091.687339979309 336.3102653917163 1090.889541678879 293.0107590413139
434 0.005 2.17 1 1009.958058011528 925.0123917965162 925.2075960215057 1098.373605414846 1098.519434637989 1098.898453341184 1091.704397539588 336.440758730189 1090.889499767821 293.0107592751914
435 0.005 2.175 1 1010.063647509583 925.1968362470245 925.3925731517918 1098.374413160357 1098.518985671665 1098.896731345322 1091.690268829073 336.5735441660537 1090.891065969839 293.0107596316129
436 0.005 2.18 1 1010.154110999811 925.3784058927779 925.5747575263752 1098.37295040957 1098.517777650371 1098.895583047328 1091.706443813273 336.7036122483099 1090.889758377116 293.010759863755
437 0.005 2.185 1 1010.25636811778 925.5599835519414 925.7568663471401 1098.371493920945 1098.516781558065 1098.894135727793 1091.689328327139 336.8359511149157 1090.890563503194 293.0107601993988
438 0.005 2.19 1 1010.345649712395 925.7387363301988 925.9362262302379 1098.371475888319 1098.51736358506 1098.896019516389 1091.705459299995 336.9655790915712 1090.890068718841 293.0107604318205
439 0.005 2.195 1 1010.447837657337 925.9175084847122 926.1155207041427 1098.372884014828 1098.518102590337 1098.896139191641 1091.69118165475 337.0974886208143 1090.892046796405 293.010760762478
440 0.005 2.2 1 1010.543647139775 926.0948904695872 926.2934278574187 1098.367776208442 1098.511757612762 1098.887053167514 1091.693391876284 337.2283298197187 1090.886800272861 293.0107610436134
441 0.005 2.205 1 1010.639078188241 926.2708952548819 926.4699574972036 1098.370862059717 1098.51757681078 1098.895574331435 1091.690359247193 337.3587158477462 1090.892139449281 293.0107613306057
442 0.005 2.21 1 1010.733801873797 926.4455417625807 926.6451302852729 1098.371631359538 1098.515687235885 1098.893215937444 1091.695889983576 337.4888558462703 1090.890342085028 293.0107615953501
443 0.005 2.215 1 1010.826871474114 926.618826209768 926.8189471624386 1098.373966194908 1098.519449588679 1098.897488234718 1091.692966289853 337.6187788021551 1090.894184739844 293.0107618825911
444 0.005 2.22 1 1010.918900751437 926.7907638925808 926.9914173112694 1098.372266303072 1098.515581733738 1098.891707970414 1091.697453516629 337.74849581628 1090.891329191675 293.0107621396094
445 0.005 2.225 1 1011.009574367033 926.9613547577649 927.1625434045071 1098.372721051027 1098.518315963439 1098.895810910148 1091.693440096218 337.8779946660004 1090.894568051385 293.0107624215977
446 0.005 2.23 1 1011.100402131691 927.1306228473138 927.3323420697855 1098.372092998157 1098.515893811761 1098.892764612721 1091.69855713078 338.0072931575735 1090.892335078773 293.0107626801904
447 0.005 2.235 1 1011.190000181274 927.2985673256757 927.5008171932706 1098.373126049644 1098.518729523291 1098.896490738823 1091.695105043727 338.1363829767021 1090.895688747793 293.0107629589556
448 0.005 2.24 1 1011.279234657084 927.4652075641787 927.6679829674587 1098.372325106455 1098.51601622683 1098.892599592694 1091.699923894117 338.2652689520841 1090.893187548842 293.0107632141882
449 0.005 2.245 1 1011.367278193819 927.63054441566 927.8338444014219 1098.373024452331 1098.518528532745 1098.896064079079 1091.696233265117 338.3939307070746 1090.896382281955 293.0107634894596
450 0.005 2.25 1 1011.455006657192 927.7945963278496 927.9984152612222 1098.372092281102 1098.515819591174 1098.892425433588 1091.70088079899 338.5223853745508 1090.893852776441 293.0107637415791
451 0.005 2.255 1 1011.541675070062 927.9573659529315 928.161702036708 1098.37296547194 1098.518551658624 1098.896195707368 1091.697247122504 338.6506197877392 1090.897137373885 293.0107640114009
452 0.005 2.26 1 1011.628083818584 928.1188708925484 928.3237183000605 1098.372180441793 1098.515916634989 1098.892531092197 1091.701921407367 338.7786314515408 1090.894634392917 293.0107642622345
453 0.005 2.265 1 1011.713531899025 928.2791147390687 928.484471254221 1098.373174264651 1098.518712893715 1098.896328151635 1091.698432963583 338.9064044003114 1090.897931109604 293.0107645267167
454 0.005 2.27 1 1011.798484907621 928.4381124412306 928.6439726702542 1098.372170313842 1098.515852339334 1098.892389426128 1091.702938513406 339.0339578097481 1090.895261755342 293.010764774071
455 0.005 2.275 1 1011.882604168931 928.5958692266249 928.8022306081269 1098.37314443986 1098.518687685664 1098.896264853249 1091.699424133631 339.1612673738528 1090.898584067513 293.0107650327769
456 0.005 2.28 1 1011.966283034107 928.752399456647 928.9592565785739 1098.372161713847 1098.515864294056 1098.892410859659 1091.703918595815 339.2883472945355 1090.89593620864 293.0107652756457
457 0.005 2.285 1 1012.049174476912 928.9077093365696 929.1150592597262 1098.373277335598 1098.518806986096 1098.896386986775 1091.700545546925 339.4151994922899 1090.899331460685 293.0107655286108
458 0.005 2.29 1 1012.131483780669 929.0618112675122 929.2696490461369 1098.372218008549 1098.515889637285 1098.892396107988 1091.704980837975 339.5418366477973 1090.89661644652 293.0107657658391
459 0.005 2.295 1 1012.213117333569 929.2147123649356 929.4230349975028 1098.373350382212 1098.518847838368 1098.896384655578 1091.701673298533 339.6682343826004 1090.900018913355 293.010766013117
460 0.005 2.3 1 1012.294140135513 929.3664241084607 929.5752267604928 1098.372222956738 1098.515880037113 1098.892359334936 1091.706043561271 339.7944081976713 1090.897292250017 293.0107662455852
461 0.005 2.305 1 1012.37452829623 929.5169546879745 929.7262341932462 1098.373404721863 1098.518890335197 1098.896409069444 1091.702777563553 339.9203484023913 1090.900735513515 293.0107664868734
462 0.005 2.31 1 1012.454268673225 929.66631430962 929.8760660326005 1098.372248419092 1098.515898458034 1098.892360020385 1091.707102310851 340.0460617666238 1090.89799521096 293.0107667153235
463 0.005 2.315 1 1012.533439810353 929.8145120570273 930.0247327255713 1098.373491718615 1098.518951543601 1098.896449228616 1091.703912112742 340.1715401977951 1090.901476650166 293.0107669509757
464 0.005 2.32 1 1012.611916277492 929.9615569066281 930.1722421209539 1098.37226783286 1098.515900420236 1098.89232932 1091.70816032024 340.2967838037634 1090.898707887465 293.010767176789
465 0.005 2.325 1 1012.68985920272 930.1074585556106 930.3186049997464 1098.373537548657 1098.518979807186 1098.896454845721 1091.704972839177 340.4218036656033 1090.902201610265 293.0107674077204
466 0.005 2.33 1 1012.767070737297 930.2522250998129 930.4638285404608 1098.372265674384 1098.515894163848 1098.892305700852 1091.709160611026 340.5466038459174 1090.899396259328 293.0107676317505
467 0.005 2.335 1 1012.843822039174 930.3958669509677 930.6079240256238 1098.373592117125 1098.51901898928 1098.896481517744 1091.706025005889 340.6711740776992 1090.902903105888 293.0107678595347
468 0.005 2.34 1 1012.919804175842 930.5383912619149 930.7508978818151 1098.372280026781 1098.515897946433 1098.892289807216 1091.71013796217 340.7954987503259 1090.900079014843 293.0107680828574
469 0.005 2.345 1 1012.995369599306 930.6798092947499 930.8927620421389 1098.373642276121 1098.519053054086 1098.896495917835 1091.707036008169 340.9195809665785 1090.903586153688 293.010768308809
470 0.005 2.35 1 1013.070140977877 930.8201270931959 931.0335221107341 1098.372282038186 1098.515894711358 1098.892265627316 1091.711083279311 341.0434341054337 1090.900733566775 293.0107685311434
471 0.005 2.355 1 1013.144541110744 930.9593563637353 931.1731901221556 1098.373687259475 1098.519087433341 1098.89651410154 1091.70800994134 341.1670404512824 1090.904229964293 293.0107687559891
472 0.005 2.36 1 1013.218118202688 931.0975024188474 931.3117712229534 1098.372294652189 1098.51589982257 1098.892252770956 1091.712009993177 341.2904227592173 1090.901368187556 293.0107689774035
473 0.005 2.365 1 1013.291382239174 931.2345779229601 931.4492782024587 1098.37374183248 1098.519128592222 1098.896537844818 1091.708970023201 341.4135653938912 1090.904871781544 293.0107692005308
474 0.005 2.37 1 1013.363787683122 931.370586991965 931.5857152115149 1098.372307522642 1098.515905701554 1098.892233618451 1091.712923316861 341.5365121879295 1090.901980057578 293.0107694211168
475 0.005 2.375 1 1013.435931428026 931.5055428111131 931.7210953445355 1098.373795483982 1098.519168198746 1098.89655865422 1091.709926018127 341.6592024725694 1090.905488280252 293.0107696407844
476 0.005 2.38 1 1013.507195389872 931.6394487949136 931.8554222721075 1098.372326990178 1098.515915358446 1098.892221086164 1091.713838807305 341.7816506144935 1090.902586211714 293.0107698597822
477 0.005 2.385 1 1013.578235887895 931.7723186139998 931.9887093799839 1098.373852255266 1098.519208203965 1098.896579012732 1091.710882803146 341.9038147495581 1090.906107730683 293.0107700752022
478 0.005 2.39 1 1013.648371822015 931.9041549232097 932.1209597676208 1098.372344625156 1098.515924562523 1098.892206052974 1091.714747863715 342.0257706987265 1090.903183482409 293.0107702912642
479 0.005 2.395 1 1013.718332381208 932.0349718450591 932.2521870708398 1098.373910220507 1098.51924940454 1098.896600622541 1091.711830241974 342.1474894780179 1090.906726028374 293.0107705011591
480 0.005 2.4 1 1013.787350553154 932.164771240291 932.3823937952671 1098.372357688368 1098.515927861387 1098.892188322443 1091.71564443278 342.2689844284535 1090.903779275487 293.0107707124259
481 0.005 2.405 1 1013.856246173077 932.2935679346817 932.5115940605195 1098.373969689914 1098.519292603355 1098.896621825404 1091.71278253183 342.3902439868439 1090.907341240447 293.0107709167563
482 0.005 2.41 1 1013.924156340162 932.4213627467579 932.6397895734819 1098.37236465744 1098.515926384484 1098.892166873411 1091.716541644378 342.5112717322261 1090.904372057719 293.0107711221565
483 0.005 2.415 1 1013.992013356366 932.5481712067409 932.766994892182 1098.374024660067 1098.519333146629 1098.896644253243 1091.713728507238 342.6320457639587 1090.907952362036 293.0107713210324
484 0.005 2.42 1 1014.05883813243 932.6739932155225 932.8932110613027 1098.372374521306 1098.515925230678 1098.892148490012 1091.717423270217 342.7526063876308 1090.904969571737 293.0107715209377
485 0.005 2.425 1 1014.125659502284 932.798844902955 933.0184530591505 1098.374081262335 1098.519375441147 1098.896667650796 1091.714656714387 342.8729154872675 1090.90855976448 293.0107717142649
486 0.005 2.43 1 1014.191420419468 932.9227253709134 933.1427212944213 1098.37237197991 1098.515915715667 1098.892120798511 1091.718280068508 342.9929898099298 1090.905534328927 293.010771910209
487 0.005 2.435 1 1014.257249116785 933.0456513985042 933.2660311477666 1098.374136355207 1098.51941744768 1098.896693726247 1091.715562264866 343.1128014489722 1090.909157679294 293.0107720980967
488 0.005 2.44 1 1014.321947668923 933.1676211263396 933.3883823322091 1098.372373728596 1098.515908365643 1098.892097054647 1091.71912103678 343.2323944542168 1090.906098768357 293.0107722917812
489 0.005 2.445 1 1014.386778051431 933.2886520078159 933.5097906632122 1098.374191622349 1098.519458177767 1098.89671757078 1091.716456427409 343.3517565179211 1090.909746920094 293.0107724757103
490 0.005 2.45 1 1014.450419030879 933.4087412832113 933.6302552129641 1098.372368854863 1098.515899763022 1098.892072603707 1091.719937344952 343.4708768348486 1090.906635751657 293.0107726681378
491 0.005 2.455 1 1014.514277500495 933.5279072240152 933.7497923331115 1098.374247437558 1098.51950034118 1098.89674420061 1091.717332881649 343.5897503425804 1090.910316767224 293.0107728488888
492 0.005 2.46 1 1014.576891071078 933.6461459741611 933.8684002663299 1098.372373102572 1098.515896210345 1098.892051594798 1091.720750174417 343.7083943705213 1090.90717058398 293.010773040285
493 0.005 2.465 1 1014.639787012369 933.763476357248 933.9860956883857 1098.374299023792 1098.519538519435 1098.896765044572 1091.718192372582 343.8267925787341 1090.910873920046 293.0107732189806
494 0.005 2.47 1 1014.701392537363 933.8798938502034 934.1028763589997 1098.372380104671 1098.515896668898 1098.892033963176 1091.721559548878 343.9449546159369 1090.907700487156 293.010773409225
495 0.005 2.475 1 1014.763336571856 933.9954178122514 934.2187593129474 1098.374343480733 1098.5195707523 1098.896782079318 1091.719049978174 344.062866559359 1090.911408139131 293.0107735862807
496 0.005 2.48 1 1014.823955569796 934.1100429301608 934.333741705918 1098.372391378477 1098.515900281862 1098.892020702182 1091.722347823521 344.1805429305198 1090.908222888105 293.0107737750326
497 0.005 2.485 1 1014.884962671681 934.2237890584717 934.447840881254 1098.374393997636 1098.519608309714 1098.896802039069 1091.71989133706 344.2979740994906 1090.911943162714 293.0107739499588
498 0.005 2.49 1 1014.944606483843 934.3366502102501 934.5610535192867 1098.372398401388 1098.515898572862 1098.892000957068 1091.723134068535 344.4151768724702 1090.908730345513 293.0107741371262
499 0.005 2.495 1 1015.004692913435 934.4486466930845 934.673397215768 1098.374444715058 1098.519647046348 1098.896824862246 1091.720720639025 344.5321670580194 1090.912474620804 293.0107743087834
500 0.005 2.5 1 1015.063375630062 934.5597718216085 934.7848681225205 1098.372402739891 1098.515893802148 1098.891979917731 1091.723906196441 344.6488955862296 1090.909228243602 293.0107744941524
501 0.005 2.505 1 1015.122572127285 934.6700465465974 934.8954842989643 1098.374499846259 1098.519689389057 1098.896848904508 1091.721542979429 344.7653901543794 1090.913012603837 293.0107746618763
502 0.005 2.51 1 1015.18029058605 934.7794630479168 935.0052410114497 1098.372398863693 1098.515884042361 1098.89195473967 1091.724667913958 344.8816421792031 1090.909705582747 293.0107748444806
503 0.005 2.515 1 1015.238613777116 934.8880431153319 935.1141568693112 1098.374550459088 1098.51972824357 1098.896872802705 1091.722350944684 344.9976473071761 1090.913533317397 293.0107750081219
504 0.005 2.52 1 1015.295400606684 934.9957780710092 935.2222265148063 1098.37240022267 1098.515877459433 1098.891932958945 1091.725418034498 345.1134347590374 1090.910193448996 293.0107751877297
505 0.005 2.525 1 1015.35285527592 935.1026903262349 935.3294689878315 1098.374605169367 1098.519771142546 1098.896899116394 1091.723149901567 345.2289735872502 1090.914049666466 293.010775347598
506 0.005 2.53 1 1015.408716188196 935.2087702951447 935.4358782202654 1098.37240028921 1098.515869472421 1098.891909776189 1091.72615928015 345.3442622285676 1090.910667023071 293.0107755235975
507 0.005 2.535 1 1015.465318993407 935.3140410530841 935.5414737690853 1098.374646911936 1098.519803713443 1098.896917844138 1091.723925464152 345.4593075668689 1090.914540696292 293.0107756802977
508 0.005 2.54 1 1015.52028676534 935.4184922757755 935.6462489420213 1098.372407037716 1098.515867172529 1098.891892920617 1091.726888042275 345.5741172321632 1090.911146760903 293.01077585283
509 0.005 2.545 1 1015.576013120181 935.5221475362797 935.7502235846409 1098.374694339009 1098.51983977236 1098.896938638148 1091.724698760306 345.6886592779977 1090.915033299797 293.010776006514
510 0.005 2.55 1 1015.630080087128 935.6249957568792 935.8533905037694 1098.372405971303 1098.515860631753 1098.891871088774 1091.727605640907 345.8029678808386 1090.911601297918 293.0107761765038
511 0.005 2.555 1 1015.684969841911 935.7270609731057 935.9557698354683 1098.374740013682 1098.519875564059 1098.896961407835 1091.725449626192 345.9170465737661 1090.915519375851 293.0107763271749
512 0.005 2.56 1 1015.738160112073 935.8283314829857 936.0573538970646 1098.3724092465 1098.515856227635 1098.891852772792 1091.728313350054 346.030895308002 1090.912051269565 293.010776495618
513 0.005 2.565 1 1015.792222138123 935.9288317830615 936.158163132852 1098.374788148191 1098.51991099729 1098.89698205707 1091.726194282587 346.1445167944747 1090.915997909655 293.0107766433389
514 0.005 2.57 1 1015.844546380432 936.0285494508571 936.2581893300013 1098.372406942418 1098.515850225328 1098.89183136534 1091.729007579611 346.257887959608 1090.912485522008 293.0107768106196
515 0.005 2.575 1 1015.897822379924 936.1275095730333 936.3574532985858 1098.374837217131 1098.519947653156 1098.897005091776 1091.726934100108 346.3710112214053 1090.916466413403 293.0107769557036
516 0.005 2.58 1 1015.949298726674 936.225698888515 936.4559461605887 1098.372408263048 1098.515845322357 1098.89181426677 1091.729691547156 346.4838988174074 1090.912923039777 293.0107771215561
517 0.005 2.585 1 1016.001785969481 936.3231431599798 936.5536892370726 1098.374886160796 1098.519985129498 1098.897026895411 1091.727657495183 346.596543802612 1090.916929066077 293.0107772645804
518 0.005 2.59 1 1016.052426955991 936.4198283254468 936.650673046763 1098.372407030887 1098.51583869173 1098.891792457133 1091.730364785447 346.7089471197667 1090.913353514568 293.0107774283209
519 0.005 2.595 1 1016.104129119076 936.5157807020605 936.7469192827306 1098.374930135738 1098.520018496434 1098.897047071674 1091.728376840621 346.8211314854793 1090.91737803349 293.0107775696135
520 0.005 2.6 1 1016.153950691214 936.6109854307139 936.8424178324495 1098.372409540684 1098.515833784051 1098.891775627172 1091.731028819012 346.9330605698729 1090.913780284459 293.0107777308508
521 0.005 2.605 1 1016.204889757381 936.7054694235528 936.9371908226118 1098.37497620702 1098.520054243763 1098.897067792772 1091.729080429242 347.0447471147125 1090.917823989578 293.0107778700693
522 0.005 2.61 1 1016.253892491617 936.7992170850623 937.0312275659657 1098.372407460731 1098.515826296918 1098.891754110077 1091.73168827396 347.1562007799735 1090.914193614048 293.010778029077
523 0.005 2.615 1 1016.304066534144 936.8922558865146 937.1245505811177 1098.375022328888 1098.520090005203 1098.897090799831 1091.729776195954 347.2673911019926 1090.918272591071 293.010778165772
524 0.005 2.62 1 1016.35226377055 936.9845694750145 937.2171485915443 1098.372405363299 1098.515817822412 1098.891732375993 1091.732336219621 347.3783638722264 1090.914599895084 293.0107783227784
525 0.005 2.625 1 1016.401694010736 937.0761858992431 937.309044536397 1098.375069518474 1098.520126051856 1098.897114343306 1091.730465006661 347.4890953897768 1090.918708447192 293.0107784563421
526 0.005 2.63 1 1016.449104389987 937.1670880666443 937.400226559119 1098.372404471578 1098.515811216037 1098.891712548388 1091.732983153924 347.5995940901628 1090.914993283782 293.0107786117701
527 0.005 2.635 1 1016.497804662788 937.2573044804512 937.4907178857068 1098.375107704861 1098.520154264712 1098.89713113022 1091.731134742108 347.7098521534925 1090.919132041922 293.0107787423224
528 0.005 2.64 1 1016.544453517843 937.3468173926493 937.5805061329285 1098.372403856697 1098.515805078255 1098.891693958621 1091.733608957439 347.8198731643387 1090.915381271687 293.0107788956752
529 0.005 2.645 1 1016.592440190044 937.4356558808638 937.6696150004501 1098.375155245778 1098.520191956294 1098.89715517012 1091.731796983757 347.929651440225 1090.919554460917 293.0107790239126
530 0.005 2.65 1 1016.6383300181 937.5238013758499 937.7580314067804 1098.372403653811 1098.515799629177 1098.891674807594 1091.734229406342 348.0391897671815 1090.915783881653 293.0107791748277
531 0.005 2.655 1 1016.685598036535 937.6112836707106 937.8457796024193 1098.375185882866 1098.520215929127 1098.897170319701 1091.732448963463 348.1484921771715 1090.919952746352 293.0107793008949
532 0.005 2.66 1 1016.730757745318 937.6980832327793 937.9328457123199 1098.372416726669 1098.515801518154 1098.891662843537 1091.734848313095 348.2575570475304 1090.916181381741 293.0107794497564
533 0.005 2.665 1 1016.777319198238 937.7842305269277 938.0192545581629 1098.375226267678 1098.520246817835 1098.897186722886 1091.733079691722 348.3663936852457 1090.920360321975 293.0107795742973
534 0.005 2.67 1 1016.821747736731 937.869705594914 938.1049918942034 1098.372410382466 1098.515792105175 1098.891642227446 1091.735452904541 348.4749885607717 1090.916545618038 293.0107797205072
535 0.005 2.675 1 1016.867624140552 937.9545390456649 938.1900826031614 1098.375262438366 1098.520275576048 1098.89720605576 1091.733707599535 348.5833357925328 1090.920756266457 293.0107798430712
536 0.005 2.68 1 1016.911339327684 938.0387103517076 938.2745119561692 1098.372414401411 1098.515789222604 1098.89162685754 1091.736045087532 348.6914502325033 1090.916917197493 293.0107799876723
537 0.005 2.685 1 1016.956541738251 938.1222505429683 938.3583051546135 1098.375303411126 1098.520306386896 1098.897224474794 1091.734326929984 348.7993255567924 1090.921150404923 293.0107801077587
538 0.005 2.69 1 1016.999547016334 938.2051385611444 938.4414470689876 1098.372412756268 1098.515783046401 1098.891607948851 1091.736635108889 348.9069658409763 1090.91727223078 293.0107802511331
539 0.005 2.695 1 1017.04410284137 938.2874058642042 938.5239631892066 1098.375340644412 1098.520335276057 1098.897242778132 1091.734940196628 349.0143682723708 1090.921540970934 293.0107803687649
540 0.005 2.7 1 1017.086413552997 938.3690307739689 938.6058378921813 1098.372416283917 1098.515780357223 1098.891593945448 1091.737214450957 349.1215550783014 1090.917628550435 293.0107805106571
541 0.005 2.705 1 1017.130306253811 938.4500452217573 938.6870970408196 1098.375380278509 1098.520364585338 1098.897260119427 1091.735545714117 349.2284854633983 1090.921918515795 293.0107806262802
542 0.005 2.71 1 1017.171922347848 938.5304268639785 938.7677244812445 1098.372412608688 1098.515773368629 1098.891575620426 1091.73777922867 349.335183848151 1090.917971373352 293.0107807661795
543 0.005 2.715 1 1017.215174008248 938.6102081657691 938.8477464517617 1098.37541754898 1098.520393833934 1098.897277603869 1091.73614227653 349.4416399882759 1090.922289510102 293.0107808804273
544 0.005 2.72 1 1017.256119174799 938.6893661494329 938.9271462923599 1098.372416227884 1098.515770106936 1098.891561978736 1091.738340593245 349.5478580759384 1090.918329718982 293.0107810180676
545 0.005 2.725 1 1017.298727029801 938.7679336400913 939.0059504907485 1098.375452937432 1098.520419187683 1098.897292339665 1091.736729806241 349.6538388652602 1090.922654336112 293.010781130928
546 0.005 2.73 1 1017.339006950488 938.8458871030667 939.0841419272133 1098.372418071245 1098.515768248324 1098.891548473647 1091.738892395557 349.7595870834673 1090.918674764062 293.0107812665712
547 0.005 2.735 1 1017.380989733253 938.9232598571451 939.1617474950067 1098.375485941571 1098.520444738251 1098.897306915902 1091.737309272201 349.8651058016483 1090.923010480521 293.0107813775323
548 0.005 2.74 1 1017.420619110272 939.0000277499921 939.2387495575072 1098.372418501137 1098.515763173477 1098.891533374915 1091.739431579232 349.9703863150511 1090.919007651128 293.0107815117129
549 0.005 2.745 1 1017.461996888755 939.0762245246583 939.3151752935651 1098.375528138627 1098.520476999576 1098.897328396339 1091.737882881869 350.0754266241735 1090.923374842488 293.0107816203661
550 0.005 2.75 1 1017.500974441938 939.1518254462763 939.391006632417 1098.372415264248 1098.515756916348 1098.891515271493 1091.739972214283 350.1802355815271 1090.919329143825 293.0107817534692
551 0.005 2.755 1 1017.541754711973 939.2268646806344 939.4662710470034 1098.375561314664 1098.520501017453 1098.897342522883 1091.738444187858 350.2848120239333 1090.923723519724 293.0107818597824
552 0.005 2.76 1 1017.580097946409 939.3013169328292 939.5409500260574 1098.372413314916 1098.515750422197 1098.89149943858 1091.740491802836 350.3891513042163 1090.919648964076 293.0107819916198
553 0.005 2.765 1 1017.620292738165 939.3752168625309 939.6150714122733 1098.375600820119 1098.520530714902 1098.897361139892 1091.739004710155 350.493248498455 1090.924074079627 293.0107820960785
554 0.005 2.77 1 1017.658003521429 939.4485384878495 939.6886161519715 1098.372408070362 1098.515743505743 1098.89148231426 1091.741007295785 350.5971157943718 1090.919962810721 293.0107822261329
555 0.005 2.775 1 1017.697619296423 939.5213169932289 939.7616124549219 1098.375634667868 1098.520556721307 1098.897377357321 1091.739550481663 350.7007457162856 1090.924404758665 293.010782329248
556 0.005 2.78 1 1017.734725062449 939.5935257445244 939.8340407462821 1098.37241609501 1098.515744424729 1098.89147278538 1091.741517634897 350.8041440812367 1090.92029061298 293.0107824571639
557 0.005 2.785 1 1017.773756692669 939.6652003055377 939.9059295234294 1098.375661944848 1098.520576905845 1098.897387506594 1091.740078275122 350.9073066826326 1090.924732601692 293.010782559043
558 0.005 2.79 1 1017.810261058688 939.7363135980073 939.9772588346441 1098.372416931126 1098.515740390176 1098.891458629648 1091.742025073075 351.0102348725572 1090.920597090286 293.010782684984
559 0.005 2.795 1 1017.848727150338 939.8069015653057 940.0480574870139 1098.375691775159 1098.52060076215 1098.897402820494 1091.740608608039 351.112939320609 1090.925058656769 293.0107827853525
560 0.005 2.8 1 1017.884642640843 939.876936627473 940.1183051053346 1098.372422452863 1098.515739627321 1098.891447521389 1091.742526618977 351.2154109328207 1090.920905708834 293.0107829098541
561 0.005 2.805 1 1017.922550669473 939.9464549998621 940.1880306879907 1098.375725093293 1098.52062607981 1098.897418244114 1091.741126078557 351.3176379535066 1090.92538487951 293.0107830079856
562 0.005 2.81 1 1017.957878134509 940.0154286369531 940.2572134807695 1098.372419560034 1098.515733204106 1098.891429658811 1091.743020114095 351.4196329839027 1090.921193214256 293.0107831315391
563 0.005 2.815 1 1017.995240008248 940.0838941045353 940.3258827348437 1098.375752490801 1098.52064753143 1098.897432852652 1091.741629927266 351.5213953252567 1090.925702846252 293.0107832275038
564 0.005 2.82 1 1018.029995612918 940.1518229911144 940.3940174352101 1098.372423441797 1098.515731834568 1098.891419235276 1091.7434980938 351.6229286361379 1090.921488867592 293.0107833498045
565 0.005 2.825 1 1018.066820392428 940.2192521320114 940.46164700022 1098.375784280413 1098.52067107027 1098.897445238231 1091.74212706089 351.7242400350551 1090.926018689624 293.0107834439358
566 0.005 2.83 1 1018.101007684189 940.286152589303 940.5287499912987 1098.372422301888 1098.515726975107 1098.891404562926 1091.743972400118 351.8253185624111 1090.921773211794 293.0107835645745
567 0.005 2.835 1 1018.137301928619 940.3525616047995 940.5953561253352 1098.375812959722 1098.520692729744 1098.897459170603 1091.742635927187 351.9261575780496 1090.926319858904 293.0107836574749
568 0.005 2.84 1 1018.170940871533 940.418449784761 940.6614436049317 1098.372428748475 1098.515727090167 1098.891396512432 1091.744432210089 352.0267669603353 1090.922069038695 293.0107837760881
569 0.005 2.845 1 1018.206706828417 940.4838546341028 940.72704232514 1098.375841024491 1098.520715037241 1098.897470364696 1091.743123066694 352.1271413500508 1090.92661964119 293.0107838677787
570 0.005 2.85 1 1018.239800691605 940.5487463544594 940.7921301619574 1098.372431240399 1098.515725257213 1098.8913842885 1091.74489721987 352.2272678415608 1090.922350423303 293.0107839844428
571 0.005 2.855 1 1018.275051116363 940.613162771905 940.8567372615979 1098.375867202678 1098.520734740415 1098.897484070737 1091.743604731472 352.3271743773815 1090.926908818021 293.0107840747657
572 0.005 2.86 1 1018.307609345706 940.6770735928134 940.9208410795085 1098.372431540136 1098.515720822622 1098.891371785179 1091.745341077893 352.4268593262855 1090.92262820617 293.0107841901238
573 0.005 2.865 1 1018.342356082135 940.7405169945874 940.9844720151306 1098.375896851661 1098.520757444887 1098.897496219199 1091.744074500244 352.5263060694062 1090.92720793487 293.0107842784046
574 0.005 2.87 1 1018.374379310646 940.8034622236476 941.0476071635516 1098.372430767989 1098.515718490724 1098.89136002043 1091.745790650274 352.6255296487654 1090.922888641139 293.0107843929534
575 0.005 2.875 1 1018.408636483369 940.8659478112256 941.1102771761889 1098.375928330262 1098.520779470592 1098.897511221916 1091.744546776103 352.7245238157768 1090.927499829792 293.0107844792357
576 0.005 2.88 1 1018.440133350933 940.9279425517983 941.1724588136325 1098.372430250547 1098.515713426919 1098.891346975441 1091.746231909144 352.823290317803 1090.923159369158 293.0107845927951
577 0.005 2.885 1 1018.473906767519 940.9894853428139 941.2341829789542 1098.375960619206 1098.520804467725 1098.897525917871 1091.745014626909 352.9218266389002 1090.927788782271 293.0107846772879
578 0.005 2.89 1 1018.504878533315 941.0505444108335 941.2954259769567 1098.372428654443 1098.515709503863 1098.89133435383 1091.74666629867 353.0201439066465 1090.923421876889 293.0107847895496
579 0.005 2.895 1 1018.538165306555 941.1111590603998 941.3562190102293 1098.375985268673 1098.520823079677 1098.897536475072 1091.745473483244 353.118227099211 1090.928066685423 293.0107848730934
580 0.005 2.9 1 1018.568632359053 941.1712970705031 941.4165380248279 1098.372431629431 1098.515707838244 1098.891325387435 1091.747091940862 353.2160827190932 1090.923687352053 293.0107849838568
581 0.005 2.905 1 1018.60144509248 941.2309981277695 941.4764145264204 1098.376013799902 1098.520844423788 1098.897548736215 1091.745917076065 353.3137065870679 1090.928337816665 293.0107850668096
582 0.005 2.91 1 1018.631418361754 941.290229516306 941.5358240480633 1098.372431651873 1098.5157049198 1098.891313888634 1091.747514457379 353.4111056111721 1090.923945466219 293.0107851760603
583 0.005 2.915 1 1018.663769259658 941.3490311820354 941.5947982622099 1098.376038007936 1098.52086303572 1098.897559734997 1091.746359235312 353.5082736892242 1090.928608931748 293.0107852579254
584 0.005 2.92 1 1018.693260080622 941.40737007798 941.6533124516874 1098.372434253602 1098.515702187496 1098.891303983137 1091.747923837028 353.6052170054574 1090.924200240898 293.010785366112
585 0.005 2.925 1 1018.725158188149 941.4652864195075 941.7113984774714 1098.376066514028 1098.520884171483 1098.897572108807 1091.746792202164 353.7019359627521 1090.928877680546 293.010785446205
586 0.005 2.93 1 1018.754165454138 941.5227467471676 941.769031306328 1098.37243408223 1098.515699248326 1098.891291807409 1091.748339272221 353.7984308090365 1090.924439398708 293.0107855537545
587 0.005 2.935 1 1018.785618922738 941.5797915581807 941.8262429825759 1098.376089310742 1098.520901555218 1098.897583359098 1091.74721609871 353.8946995875851 1090.929141229555 293.0107856319257
588 0.005 2.94 1 1018.814156709496 941.6363870873579 941.8830082457335 1098.37243504198 1098.515697151768 1098.891281823528 1091.748732293022 353.9907489218593 1090.924678850397 293.0107857387026
589 0.005 2.945 1 1018.845167713017 941.6925740046565 941.9393592685668 1098.376117256406 1098.520922210093 1098.897595940727 1091.74763446766 354.0865667745246 1090.929404346517 293.0107858152148
590 0.005 2.95 1 1018.873232424361 941.748318172362 941.99527048125 1098.37243638003 1098.515694966329 1098.891270707472 1091.749133180656 354.1821691938577 1090.92491663492 293.0107859208163
591 0.005 2.955 1 1018.903800392222 941.8036605282184 942.0507742325497 1098.376138232776 1098.520938367888 1098.897604978369 1091.748044335017 354.277543066341 1090.929650473969 293.0107859961353
592 0.005 2.96 1 1018.931411648038 941.8585665689217 942.1058446591925 1098.372442653582 1098.515694802923 1098.891264744946 1091.749524179454 354.3726965320305 1090.925161858972 293.0107861000317
593 0.005 2.965 1 1018.961542459496 941.9130774720423 942.1605142989788 1098.376157855133 1098.52095394248 1098.897612170722 1091.748444411368 354.4676172447595 1090.929898093972 293.0107861746437
594 0.005 2.97 1 1018.988704651399 941.9671584698357 942.2147570711744 1098.372445143515 1098.515693936144 1098.891254891533 1091.74991185838 354.5623171415896 1090.925397291549 293.0107862767759
595 0.005 2.975 1 1019.018430332437 942.0208514096254 942.2686060962325 1098.376175020624 1098.520966158324 1098.897619327699 1091.748856805765 354.656790917654 1090.930145215066 293.0107863501842
596 0.005 2.98 1 1019.045108982869 942.0741197413674 942.3220336942219 1098.372451819133 1098.515696644849 1098.89124976524 1091.750278069986 354.7510444284245 1090.925624514461 293.0107864515768
597 0.005 2.985 1 1019.07443512295 942.1270069343047 942.3750743825153 1098.376197373846 1098.520983008669 1098.897628855115 1091.749245091016 354.8450745641469 1090.930390512568 293.0107865231554
598 0.005 2.99 1 1019.100677086912 942.1794757172662 942.4276999001058 1098.372453856301 1098.515695748883 1098.891239778813 1091.750654972915 354.93887988996 1090.925844857837 293.0107866240583
599 0.005 2.995 1 1019.129594134537 942.2315697045766 942.4799448456752 1098.376218208033 1098.520998353781 1098.897638342779 1091.749633694429 355.0324599812914 1090.930633986112 293.0107866938509
600 0.005 3 1 1019.155407876274 942.283251383939 942.5317807769952 1098.37245717052 1098.515694530801 1098.891232939418 1091.751020215038 355.1258232671546 1090.926069854876 293.0107867940902
601 0.005 3.005 1 1019.183922985553 942.3345645383581 942.5832423839312 1098.376242589012 1098.521016548261 1098.897647727622 1091.750015867522 355.2189578982572 1090.930872614335 293.0107868623355
602 0.005 3.01 1 1019.20930870992 942.3854713038641 942.63430095872 1098.372456035936 1098.515692024274 1098.891222624109 1091.751380779623 355.3118758873041 1090.926277355346 293.0107869615324
603 0.005 3.015 1 1019.237429671016 942.4360157451914 942.6849913988242 1098.376262614703 1098.521031675656 1098.897656680196 1091.750391005326 355.4045639092076 1090.931098994341 293.0107870288002
604 0.005 3.02 1 1019.262402716543 942.486159661468 942.7352847213723 1098.372459644305 1098.51569065504 1098.891216457429 1091.751730098868 355.4970424723255 1090.926503705321 293.0107871266608
605 0.005 3.025 1 1019.290131452722 942.5359474088006 942.7852160386018 1098.376285288251 1098.52104825316 1098.897664905641 1091.750760844219 355.5893014167518 1090.931322896824 293.0107871933018
606 0.005 3.03 1 1019.314694188222 942.5853403600557 942.8347560309155 1098.372461714371 1098.515690729331 1098.891208388288 1091.752081136606 355.6813473718001 1090.92671522968 293.0107872896421
607 0.005 3.035 1 1019.342038153471 942.6343831621269 942.8839400206048 1098.37630633761 1098.521064515597 1098.897674821542 1091.751132453104 355.7731687917265 1090.931540349452 293.0107873554327
608 0.005 3.04 1 1019.366201835228 942.6830368216672 942.9327383877434 1098.372463982916 1098.51568867827 1098.891200653265 1091.752421502413 355.8647728989262 1090.92692911904 293.0107874508726
609 0.005 3.045 1 1019.39316592008 942.7313462322018 942.9811866400624 1098.376329596046 1098.521081528544 1098.897684551326 1091.751490124241 355.9561586332007 1090.931771713265 293.0107875152119
610 0.005 3.05 1 1019.416923288649 942.7792720998987 943.0292549340833 1098.372463106244 1098.515686038512 1098.891190160682 1091.752762526332 356.0473293879865 1090.927129170071 293.0107876102834
611 0.005 3.055 1 1019.443519583018 942.8268595195253 943.0769788919067 1098.376349778759 1098.521095863847 1098.897693544097 1091.751846665498 356.1382767317654 1090.931990092465 293.0107876729576
612 0.005 3.06 1 1019.466884549176 942.8740688764693 943.1243284282943 1098.372463286103 1098.5156830856 1098.891182450079 1091.753091539176 356.2290103147457 1090.927329892139 293.0107877676411
613 0.005 3.065 1 1019.49312213991 942.9209455420726 943.1713393587443 1098.376375886774 1098.521115662858 1098.89770533693 1091.752197151745 356.3195214794171 1090.932211402851 293.0107878289331
614 0.005 3.07 1 1019.516096548612 942.9674495214227 943.2179813110656 1098.372462172621 1098.515680147845 1098.891171525403 1091.75342222161 356.4098209797599 1090.927523676562 293.0107879227526
615 0.005 3.075 1 1019.541975519168 943.013626445373 943.2642902664707 1098.376393455488 1098.521128302473 1098.897712202826 1091.752545338498 356.4999045871058 1090.932415249248 293.0107879831571
616 0.005 3.08 1 1019.564577867336 943.059436012678 943.3102356212755 1098.372468088107 1098.515681902527 1098.891169086871 1091.753745798125 356.5897784108023 1090.927731610361 293.010788075768
617 0.005 3.085 1 1019.590096030539 943.1049240518431 943.3558535062067 1098.376409839867 1098.521140313454 1098.897716430741 1091.752878313209 356.6794174797587 1090.932620984395 293.0107881357038
618 0.005 3.09 1 1019.612327333391 943.150049981325 943.4011130739342 1098.372471493082 1098.51568229286 1098.891162046095 1091.754068033673 356.7688451904961 1090.927925818525 293.0107882268428
619 0.005 3.095 1 1019.637492803274 943.1948597847337 943.4460505662506 1098.376424645993 1098.521152186788 1098.897723656783 1091.753214429775 356.8580587625892 1090.93281849516 293.0107882860943
620 0.005 3.1 1 1019.659364767827 943.2393127022362 943.4906350041201 1098.372478772259 1098.515683887399 1098.891158110591 1091.754379985706 356.9470611425286 1090.928124507362 293.0107883763653
621 0.005 3.105 1 1019.684182575341 943.2834547934874 943.5349026632282 1098.376444222958 1098.521167301232 1098.897731827407 1091.753537330871 357.0358491140323 1090.933025322315 293.0107884342902
622 0.005 3.11 1 1019.705691111905 943.3272451156072 943.5788224273873 1098.372479684315 1098.515680974776 1098.891147475512 1091.754699843334 357.124425926596 1090.928306473913 293.0107885242145
623 0.005 3.115 1 1019.730167601817 943.3707298241573 943.6224306254367 1098.376456494423 1098.521177021418 1098.897737952434 1091.753848652698 357.2127857009594 1090.933222635789 293.0107885806293
624 0.005 3.12 1 1019.751325522146 943.4138678457942 943.6656960297813 1098.372484427243 1098.515682779667 1098.891143538085 1091.755001668221 357.3009373936678 1090.928490516119 293.0107886701101
625 0.005 3.125 1 1019.775470470829 943.4567054228731 943.7086550366038 1098.376477316635 1098.521192078017 1098.897745251287 1091.754167500392 357.388872598812 1090.933424068227 293.010788725159
626 0.005 3.13 1 1019.796271388759 943.4992012046678 943.7512762034048 1098.372481891035 1098.51567876943 1098.891133840171 1091.755299503169 357.476603716036 1090.928663969628 293.0107888139685
627 0.005 3.135 1 1019.820091923535 943.541401664304 943.7935960727241 1098.37649549397 1098.521206597063 1098.897755080053 1091.754477147428 357.5641155548747 1090.933618433499 293.0107888682313
628 0.005 3.14 1 1019.840554030991 943.5832651985858 943.8355830084738 1098.372488827783 1098.515679776512 1098.891129543342 1091.755599844225 357.6514261356386 1090.928853446756 293.0107889557773
629 0.005 3.145 1 1019.864043245613 943.6248383936868 943.8772736345513 1098.376508938301 1098.521216462239 1098.897757843751 1091.754781982053 357.7385225974042 1090.93380071018 293.0107890096164
630 0.005 3.15 1 1019.884173306767 943.6660794661639 943.918636156213 1098.372493866362 1098.515681785234 1098.891125227862 1091.75589707545 357.8254058118097 1090.929035699082 293.0107890957916
631 0.005 3.155 1 1019.907337819445 943.7070351104811 943.9597072893675 1098.376521243379 1098.521226514323 1098.89776356023 1091.755085516375 357.9120716027749 1090.933980305617 293.010789149084
632 0.005 3.16 1 1019.927138370186 943.7476633404526 944.0004550561625 1098.37249691368 1098.515680722394 1098.891119515435 1091.756179542438 357.9985274596127 1090.929209588518 293.0107892343143
633 0.005 3.165 1 1019.949992814391 943.7880110094416 944.0409162863772 1098.376541755777 1098.521242239793 1098.897771854196 1091.755384768974 358.0847712480091 1090.934166203262 293.0107892865028
634 0.005 3.17 1 1019.969462378044 943.8280358900726 944.0810588208221 1098.372497388283 1098.515679156195 1098.891111966634 1091.756469246372 358.1708118090702 1090.929377766163 293.0107893713796
635 0.005 3.175 1 1019.992008236468 943.8677849553468 944.120919555592 1098.376556033827 1098.521252393873 1098.897777982786 1091.755674631744 358.2566417325045 1090.934351530253 293.0107894221404
636 0.005 3.18 1 1020.011153372889 943.9072157952438 944.1604661993158 1098.37249965304 1098.515679045964 1098.891107418955 1091.756741141283 358.3422656846968 1090.929543842635 293.0107895068041
637 0.005 3.185 1 1020.033406165915 943.9463755916127 944.1997357888246 1098.376579660959 1098.521269228566 1098.897787472748 1091.755974573771 358.4276549752339 1090.934539160629 293.0107895561535
638 0.005 3.19 1 1020.05222220415 943.9852215659712 944.2386957589374 1098.372495702683 1098.515674787536 1098.891097124553 1091.757015025897 358.5128560726024 1090.929704231546 293.0107896403203
639 0.005 3.195 1 1020.074180525301 944.0238011734899 944.2773833242361 1098.376595189727 1098.521280262616 1098.897794295124 1091.756264293191 358.597851316516 1090.9347152783 293.0107896888859
640 0.005 3.2 1 1020.092683677737 944.0620713180447 944.3157656752479 1098.372497836658 1098.515673849498 1098.891092950123 1091.757273833575 358.6826450706214 1090.929874145347 293.0107897719196
641 0.005 3.205 1 1020.114347173589 944.1000797239983 944.3538802380391 1098.376613554454 1098.521294205465 1098.897800219444 1091.756544715169 358.7672294183255 1090.93488384504 293.0107898201599
642 0.005 3.21 1 1020.132539728093 944.1377829631058 944.391693925215 1098.37250000445 1098.51567355727 1098.891087435376 1091.75754782006 358.8516032613545 1090.930037889478 293.0107899019372
643 0.005 3.215 1 1020.153911943565 944.1752289487808 944.42924429455 1098.376628065605 1098.521306426422 1098.897807697249 1091.756826350127 358.9357699285249 1090.935055634893 293.0107899497469
644 0.005 3.22 1 1020.171801318092 944.2123740147933 944.4664980765068 1098.372500416155 1098.515670598793 1098.891080519938 1091.757801921033 359.0197464310107 1090.930196085941 293.010790030597
645 0.005 3.225 1 1020.192894792936 944.2492662852861 944.5034929792072 1098.376648395998 1098.521321307456 1098.897816246631 1091.757099424003 359.103509048715 1090.935228627071 293.0107900774039
646 0.005 3.23 1 1020.210481796119 944.285861823042 944.5401955280231 1098.372500831366 1098.515669093816 1098.891072777832 1091.758064700251 359.1870689015798 1090.930350594737 293.0107901579264
647 0.005 3.235 1 1020.231298876976 944.3222089059219 944.5766435233334 1098.376662629299 1098.521332412327 1098.897823199242 1091.75736777212 359.2704244868098 1090.935399144395 293.0107902033702
648 0.005 3.24 1 1020.248593531791 944.3582634087574 944.6128033566989 1098.372503184605 1098.515667228459 1098.891067149561 1091.758318301761 359.3535783000588 1090.93050420353 293.0107902836997
649 0.005 3.245 1 1020.269140778469 944.3940737202611 944.6487128832239 1098.376678113553 1098.521343748098 1098.897828967792 1091.75763164371 359.4365314541041 1090.935566551564 293.0107903277673
650 0.005 3.25 1 1020.286136404176 944.4295955041986 944.6843383557668 1098.372501971991 1098.515665347698 1098.891059615569 1091.758570820099 359.5192808598733 1090.930649354272 293.0107904076384
651 0.005 3.255 1 1020.306414123763 944.4648773580001 944.7197177642759 1098.376691414857 1098.521354164229 1098.897835401434 1091.757892093019 359.6018218896581 1090.935731277473 293.0107904510018
652 0.005 3.26 1 1020.323125813354 944.4998746680819 944.7548171385542 1098.372506161693 1098.515665626375 1098.89105598454 1091.758816530788 359.6841624632405 1090.930802377833 293.0107905297833
653 0.005 3.265 1 1020.343134752756 944.5346362073739 944.7896745972606 1098.376705545258 1098.521365428029 1098.897839909496 1091.75814746806 359.7662976972064 1090.935889527634 293.0107905728338
654 0.005 3.27 1 1020.35956714104 944.5691171327829 944.8242559833016 1098.372509313846 1098.515664929779 1098.891050777095 1091.759064696198 359.8482282264955 1090.93095341663 293.010790650357
655 0.005 3.275 1 1020.379306853593 944.6033663418077 944.8585995111515 1098.376714040061 1098.521372581848 1098.89784358522 1091.758396006489 359.9299551557692 1090.936036336891 293.010790693075
656 0.005 3.28 1 1020.395472256515 944.6373388713934 944.8926709176624 1098.3725161748 1098.515667168287 1098.891048674167 1091.759303160891 360.0114873070967 1090.931104421575 293.0107907696169
657 0.005 3.285 1 1020.414948083233 944.6710836502373 944.9265084431667 1098.376726105336 1098.521381900421 1098.897847353574 1091.758636404432 360.0928160221341 1090.936195611015 293.0107908116114
658 0.005 3.29 1 1020.430840650173 944.7045555820779 944.9600776996023 1098.372516927945 1098.515665846648 1098.891042198377 1091.75954477576 360.1739533798064 1090.931243863119 293.010790887665
659 0.005 3.295 1 1020.450063174816 944.7378037349334 944.993417044059 1098.376739353675 1098.521393116371 1098.897855046335 1091.758879714667 360.2548840870417 1090.936352914436 293.010790928525
660 0.005 3.3 1 1020.465688450844 944.7707828271257 945.0264919378029 1098.372519700145 1098.515665352142 1098.891037991446 1091.759777291272 360.3356200616016 1090.931382629783 293.0107910044033
661 0.005 3.305 1 1020.484663130315 944.8035419910966 945.0593407606855 1098.376756380504 1098.521405025494 1098.897861248075 1091.759120340946 360.4161561810585 1090.936508153228 293.0107910440469
662 0.005 3.31 1 1020.500017156124 944.8360357526996 945.0919288283372 1098.372517049402 1098.515661931415 1098.891028837937 1091.760005279107 360.4964959287882 1090.93151281676 293.0107911195481
663 0.005 3.315 1 1020.518751644116 944.8683134868137 945.1242946996485 1098.376770010256 1098.52141514933 1098.897867584176 1091.759362684563 360.5766347414577 1090.936661635209 293.0107911584985
664 0.005 3.32 1 1020.533845624686 944.9003294387617 945.1564034866881 1098.372519581838 1098.515661913599 1098.891027261446 1091.760227722658 360.65657868914 1090.931655498593 293.0107912330109
665 0.005 3.325 1 1020.552337037656 944.9321331536692 945.1882938554546 1098.37678529047 1098.521426371712 1098.897871947303 1091.7595947573 360.7363283097733 1090.93680617343 293.0107912717061
666 0.005 3.33 1 1020.567171996083 944.9636786190987 945.2199307083492 1098.372517888248 1098.515658137015 1098.891019105733 1091.760448246423 360.8158818780476 1090.931791050323 293.010791345096
667 0.005 3.335 1 1020.585425305864 944.99501560623 945.2513528868111 1098.37679803909 1098.521436722102 1098.89787806322 1091.7598330233 360.8952344453021 1090.936946339087 293.0107913835341
668 0.005 3.34 1 1020.600012512288 945.026097863342 945.2825250992487 1098.372524202542 1098.515660973324 1098.891019256729 1091.760665621649 360.9743823735227 1090.931929592296 293.0107914558913
669 0.005 3.345 1 1020.618030018861 945.0569752931776 945.3134862789749 1098.376812563883 1098.52144728477 1098.897882577656 1091.76005901181 361.0533486357122 1090.937086377342 293.010791493703
670 0.005 3.35 1 1020.63236393708 945.0876014557343 945.3442009957498 1098.372521512363 1098.515656600713 1098.891010220623 1091.760884185567 361.1321187877627 1090.932052601717 293.0107915656984
671 0.005 3.355 1 1020.650156368724 945.1180263959903 945.3747082753791 1098.376829106229 1098.521460727769 1098.897891880951 1091.760293315521 361.2106894763718 1090.937233924638 293.0107916023295
672 0.005 3.36 1 1020.664242532602 945.1482034704597 945.4049725299415 1098.372521802096 1098.515653954544 1098.891004637381 1091.761092394359 361.2890689198586 1090.932182893029 293.0107916742986
673 0.005 3.365 1 1020.681811482218 945.1781828833607 945.4350328847594 1098.376844378519 1098.521472156625 1098.897898423088 1091.760510059604 361.3672433356006 1090.93738316613 293.0107917096482
674 0.005 3.37 1 1020.695646177381 945.2079177391454 945.464853572731 1098.372517162613 1098.515650016543 1098.890996171303 1091.761295801092 361.4452393379029 1090.9323023476 293.0107917813815
675 0.005 3.375 1 1020.713001133326 945.2374584972238 945.4944738952956 1098.376860587661 1098.52148388105 1098.897905924369 1091.760733301478 361.5230365372955 1090.937526047134 293.0107918159993
676 0.005 3.38 1 1020.726595492625 945.2667579492548 945.5238578465462 1098.372518787594 1098.515648147841 1098.890992653577 1091.761498272841 361.6006472166214 1090.932428139361 293.0107918869134
677 0.005 3.385 1 1020.743728436241 945.2958666476851 945.5530447799094 1098.37687440887 1098.521494710714 1098.897910616969 1091.760945964013 361.6780566217246 1090.937655431028 293.0107919212452
678 0.005 3.39 1 1020.757096295995 945.3247374802421 945.581998760631 1098.37252276637 1098.515649011497 1098.890988686705 1091.761715289188 361.7552790091099 1090.932553396272 293.0107919910254
679 0.005 3.395 1 1020.774003644394 945.353420841504 945.6107590473524 1098.376880273638 1098.521499961123 1098.897912020329 1091.761156220371 361.8322974351672 1090.937782602927 293.010792025252
680 0.005 3.4 1 1020.787147381756 945.3818695763219 945.6392896339589 1098.372526671455 1098.515648996414 1098.890986705753 1091.761909640122 361.9091315526719 1090.93268297023 293.0107920940047
681 0.005 3.405 1 1020.803840296002 945.4101341581611 945.6676298350255 1098.376893760324 1098.521510493921 1098.897918050533 1091.761364340287 361.9857748723031 1090.937920261921 293.0107921277321
682 0.005 3.41 1 1020.816753650076 945.4381672732974 945.6957435310453 1098.3725258932 1098.515646476257 1098.890978803247 1091.762113450276 362.0622315778181 1090.932794771507 293.0107921960184
683 0.005 3.415 1 1020.833236890985 945.4660194767549 945.7236700766123 1098.376903510009 1098.521518742878 1098.897923174485 1091.761563846767 362.1384961855908 1090.938046377016 293.0107922287277
684 0.005 3.42 1 1020.845930761438 945.4936433527151 945.7513732780502 1098.372529141866 1098.515645839436 1098.89097625664 1091.762303566806 362.2145791623631 1090.932911306242 293.0107922969482
685 0.005 3.425 1 1020.862208671705 945.5210895310514 945.7788925346722 1098.376917484116 1098.521529344953 1098.89792854284 1091.761762418243 362.2904677427626 1090.938183553533 293.010792328532
686 0.005 3.43 1 1020.874678027355 945.5483104278453 945.8061915227173 1098.372529914816 1098.515645491209 1098.890970219955 1091.762503581632 362.3661668553526 1090.933019374234 293.0107923965294
687 0.005 3.435 1 1020.890752429867 945.575356776002 945.8333097122646 1098.376924978662 1098.521534614715 1098.897932118243 1091.761958806779 362.4416746353594 1090.93830961426 293.0107924274029
688 0.005 3.44 1 1020.903009976161 945.6021808789333 945.8602106913 1098.37253437407 1098.51564684508 1098.890969478553 1091.762688388963 362.5169980290842 1090.933141121842 293.0107924946459
689 0.005 3.445 1 1020.918881106601 945.6288335543695 945.88693399057 1098.376935770383 1098.521543354387 1098.897934212135 1091.762152156848 362.5921334762838 1090.938431133725 293.0107925252398
690 0.005 3.45 1 1020.930928298805 945.6552669438995 945.9134430556018 1098.372537472857 1098.515647075605 1098.890965871956 1091.762884959926 362.667085466043 1090.933251689666 293.0107925914389
691 0.005 3.455 1 1020.946597239485 945.6815319634969 945.9397775020376 1098.37694347918 1098.521549176914 1098.897937695018 1091.762346840081 362.741850029216 1090.938547769481 293.010792622028
692 0.005 3.46 1 1020.9584418142 945.7075806272554 945.9659006645198 1098.372540702162 1098.515647186231 1098.890963819117 1091.763063633864 362.8164361524534 1090.933372922072 293.0107926871394
693 0.005 3.465 1 1020.973915636786 945.7334639260772 945.9918522043414 1098.376955924562 1098.521559643935 1098.897942326035 1091.762532058187 362.8908287641275 1090.93867080391 293.0107927172974
694 0.005 3.47 1 1020.98555173065 945.7591337721927 946.01759538095 1098.372540169393 1098.515645294442 1098.890957851085 1091.763246549646 362.9650374082785 1090.933477584774 293.0107927819766
695 0.005 3.475 1 1021.000836337176 945.7846412321396 946.0431699222277 1098.376966840868 1098.521567392464 1098.897947586158 1091.762721802576 363.0390595417212 1090.938792027546 293.0107928111706
696 0.005 3.48 1 1021.012266917435 945.8099380435492 946.0685389307469 1098.372540020352 1098.515643435396 1098.890954003994 1091.763418240661 363.1129000408901 1090.93358479099 293.0107928758989
697 0.005 3.485 1 1021.027369737668 945.8350754227237 946.093742235464 1098.376982354885 1098.521578478018 1098.89795358 1091.762911921981 363.1865527334486 1090.938912967863 293.0107929039588
698 0.005 3.49 1 1021.03859406744 945.860004914102 946.1187428122123 1098.372539580848 1098.515642207584 1098.890949428134 1091.763600304718 363.2600228864393 1090.933683902771 293.0107929686162
699 0.005 3.495 1 1021.053515896629 945.8847778774001 946.1435805769644 1098.376993524902 1098.521586747173 1098.897958346859 1091.763098657749 363.3333128147992 1090.939032092152 293.0107929958698
700 0.005 3.5 1 1021.064540797512 945.9093456498838 946.1682183420015 1098.372540286252 1098.515641111642 1098.890945796628 1091.763766309158 363.4064250972263 1090.933795065739 293.0107930598865
701 0.005 3.505 1 1021.079268278891 945.933759587079 946.1926959974435 1098.377002928959 1098.52159417817 1098.897961393448 1091.763264910132 363.4793535405711 1090.939141038953 293.01079308674
702 0.005 3.51 1 1021.090098721642 945.9579710221774 946.2169763371435 1098.37253483667 1098.515639966063 1098.890942737938 1091.763930984288 363.552098035979 1090.933889254782 293.0107931499685
703 0.005 3.515 1 1021.104676417831 945.9820318696829 946.2410997627977 1098.377018572235 1098.521600368494 1098.897963433195 1091.763468654562 363.6246543682951 1090.93925638923 293.010793176896
704 0.005 3.52 1 1021.115303395 946.0058925822583 946.2650283429373 1098.372540243781 1098.515642929959 1098.890942922171 1091.764097166864 363.697033602845 1090.934001403025 293.0107932389913
705 0.005 3.525 1 1021.12969927233 946.029605463362 946.2888027379353 1098.377030043788 1098.521609295497 1098.897967882572 1091.763641687182 363.7692332641369 1090.939368172739 293.0107932656533
706 0.005 3.53 1 1021.140137700427 946.0531208128399 946.3123849030065 1098.372540884346 1098.515642205644 1098.890937947158 1091.764268675096 363.8412550134224 1090.934099288897 293.0107933272781
707 0.005 3.535 1 1021.154359055063 946.0764910248729 946.3358155767183 1098.377038235689 1098.521615005637 1098.897970843318 1091.7638173978 363.913088318908 1090.939479616954 293.0107933530267
708 0.005 3.54 1 1021.164610976419 946.0996662862055 946.3590566223014 1098.372541288795 1098.515640432674 1098.890934423476 1091.764429656552 363.9847465844745 1090.934195805777 293.0107934147173
709 0.005 3.545 1 1021.178663900498 946.122699053977 946.3821488091952 1098.377049475557 1098.521623667626 1098.897975708003 1091.763982645756 364.0562208186055 1090.939588005204 293.0107934392968
710 0.005 3.55 1 1021.188731889137 946.145539418454 946.4050539407533 1098.372542777329 1098.515640875816 1098.890930312355 1091.764595885476 364.1275197680387 1090.934289107322 293.0107935009585
711 0.005 3.555 1 1021.202614152269 946.1682399080049 946.4278128298705 1098.377056951923 1098.521628203426 1098.897978500758 1091.764152661432 364.1986348568195 1090.939694443636 293.0107935247918
712 0.005 3.56 1 1021.212506600183 946.1907504905779 946.4503871810753 1098.3725482967 1098.515644047247 1098.89093055133 1091.764752457379 364.2695782202522 1090.934392659876 293.0107935859226
713 0.005 3.565 1 1021.226218142279 946.2131237848939 946.4728178700868 1098.377063067868 1098.521632646245 1098.89797834918 1091.76431237062 364.340339988793 1090.939794006308 293.0107936094668
714 0.005 3.57 1 1021.235935947091 946.2353095936933 946.4950664724072 1098.372549612276 1098.515644351914 1098.890928011496 1091.764912323852 364.4109243006101 1090.934490382295 293.0107936696223
715 0.005 3.575 1 1021.249477605919 946.2573606479109 946.5171739360904 1098.377066479806 1098.52163585874 1098.89797921217 1091.764470229871 364.4813307969765 1090.939887414443 293.01079369331
716 0.005 3.58 1 1021.259033364428 946.279226686847 946.5391017851664 1098.372557750131 1098.515648496792 1098.890928987955 1091.765069584314 364.5515665430361 1090.934595224968 293.0107937523402
717 0.005 3.585 1 1021.272405449667 946.3009603758852 946.5608909259045 1098.377073561934 1098.521640644248 1098.897981031406 1091.764623091317 364.6216229042218 1090.939987826688 293.0107937758948
718 0.005 3.59 1 1021.28179165332 946.3225115138268 946.5825029008475 1098.37255999313 1098.515648669391 1098.890925701987 1091.765226166006 364.6915089954251 1090.934684394555 293.0107938343302
719 0.005 3.595 1 1021.295002060789 946.3439327285046 946.6039786176559 1098.377079372395 1098.521645209256 1098.897983275707 1091.764780078479 364.761216451884 1090.94008678842 293.0107938571148
720 0.005 3.6 1 1021.304224072756 946.3651737920889 946.6252795824464 1098.372564723653 1098.515651113554 1098.890925411469 1091.765378488641 364.8307531603645 1090.93477700305 293.0107939155665
721 0.005 3.605 1 1021.317278534118 946.3862873052998 946.6464466563539 1098.377090348431 1098.52165323617 1098.89798726821 1091.764933118912 364.9001111816727 1090.940193509337 293.0107939373236
722 0.005 3.61 1 1021.326328761023 946.4072229620148 946.6674412967675 1098.372562891592 1098.515648405536 1098.890919384159 1091.765527197706 364.9693003802809 1090.934863631636 293.0107939957634
723 0.005 3.615 1 1021.339229941046 946.4280334534867 946.6883044186827 1098.377098250328 1098.521659161633 1098.897990789999 1091.765086303386 365.0383108420399 1090.940291154261 293.0107940166977
724 0.005 3.62 1 1021.348120059252 946.4486683804449 946.7089974099928 1098.372565853591 1098.515650236754 1098.890919341555 1091.765670873153 365.1071539290011 1090.934958004952 293.0107940747042
725 0.005 3.625 1 1021.360867422536 946.4691804670674 946.7295612190063 1098.377107060766 1098.521664169545 1098.89799194147 1091.765235609 365.1758140062216 1090.940383549462 293.0107940953507
726 0.005 3.63 1 1021.369597260171 946.4895192161347 946.749957138692 1098.372567515716 1098.515651607259 1098.890917160748 1091.765815894895 365.2443198424452 1090.935046200739 293.0107941524477
727 0.005 3.635 1 1021.382189084737 946.5097374495207 946.7702262015533 1098.377111767699 1098.52166673102 1098.897992451902 1091.765385751487 365.3126427841291 1090.940464486503 293.0107941732045
728 0.005 3.64 1 1021.390769703942 946.5297845539502 946.7903295915946 1098.372574132774 1098.515655692415 1098.890919696704 1091.765958286111 365.3808016273214 1090.93514662159 293.0107942293058
729 0.005 3.645 1 1021.403210535658 946.5497134038816 946.8103083928388 1098.377120156942 1098.521673140971 1098.89799451883 1091.765533661604 365.4487887044615 1090.940557324978 293.0107942498756
730 0.005 3.65 1 1021.411633824619 946.5694732997164 946.8301237104528 1098.372574916717 1098.515654899568 1098.890915232181 1091.766102913049 365.5166078409597 1090.935229141338 293.0107943054697
731 0.005 3.655 1 1021.423928851385 946.5891171517117 946.8498166495085 1098.377126211567 1098.521677465788 1098.897997493651 1091.765679685763 365.5842450436948 1090.940646426553 293.0107943253399
732 0.005 3.66 1 1021.432200184581 946.6085942018418 946.8693482718091 1098.372575831508 1098.515655186951 1098.890913209957 1091.766236875045 365.6517139188271 1090.935314338558 293.0107943810004
733 0.005 3.665 1 1021.44435500774 946.6279574283433 946.8887597232635 1098.377139759615 1098.521687058603 1098.898002596887 1091.765824893785 365.7190114871689 1090.940741608077 293.0107943997805
734 0.005 3.67 1 1021.452469650147 946.6471559257749 946.9080119648702 1098.372574650366 1098.515654044784 1098.890908637444 1091.76637510471 365.7861463972249 1090.935392563212 293.0107944555276
735 0.005 3.675 1 1021.4644859836 946.6662427626512 946.9271461856126 1098.37714641825 1098.52169127599 1098.898004589032 1091.765968015039 365.8531076134439 1090.940831947853 293.010794473519
736 0.005 3.68 1 1021.472452650328 946.6851669383145 946.9461232790459 1098.372578376765 1098.515656128808 1098.890909134746 1091.76650741241 365.9198996506234 1090.935478924109 293.0107945289446
737 0.005 3.685 1 1021.484329675453 946.703981607205 946.9649845032391 1098.377154838106 1098.521696671137 1098.898005935638 1091.766106656305 365.9865240847981 1090.940920580721 293.0107945466015
738 0.005 3.69 1 1021.492149681678 946.7226356294703 946.9836906338701 1098.372581048494 1098.51565759667 1098.89090711536 1091.766645334633 366.0529824051496 1090.93556062606 293.0107946012013
739 0.005 3.695 1 1021.503884437526 946.741182237731 947.0022829933457 1098.377155734105 1098.521697220687 1098.898004823917 1091.766241532467 366.1192731201682 1090.940996837572 293.0107946190237
740 0.005 3.7 1 1021.511570196059 946.7595702393427 947.0207222984009 1098.37258778935 1098.51566187866 1098.890909331987 1091.766772019809 366.185394866816 1090.93565484302 293.0107946726212
741 0.005 3.705 1 1021.523163668706 946.7778528466558 947.0390498605352 1098.377161265678 1098.521701632633 1098.898005619154 1091.766373241605 366.2513571060481 1090.941078656009 293.0107946903207
742 0.005 3.71 1 1021.530710424211 946.7959788449672 947.0572263708293 1098.372590417409 1098.515662404075 1098.890906044717 1091.766909840564 366.3171567987915 1090.935728701111 293.0107947434115
743 0.005 3.715 1 1021.542165943106 946.8140014327681 947.0752931311209 1098.377164772443 1098.521704751221 1098.898008071759 1091.76650179693 366.3827870042178 1090.94115842711 293.0107947604872
744 0.005 3.72 1 1021.54957929365 946.8318694123216 947.0932108449964 1098.3725945593 1098.515664267522 1098.890904929286 1091.767035183133 366.4482575470391 1090.935810558401 293.0107948135972
745 0.005 3.725 1 1021.56090299656 946.849635955715 947.1110207878348 1098.377172708261 1098.521709935778 1098.898010089132 1091.766626525577 366.5135586449671 1090.941247884199 293.0107948297392
746 0.005 3.73 1 1021.56817506079 946.8672498310002 947.1286836380568 1098.372594339567 1098.515663655945 1098.890901140024 1091.76716337978 366.5786995356295 1090.935880058531 293.0107948829239
747 0.005 3.735 1 1021.579370507835 946.8847641729616 947.146240625988 1098.377176938358 1098.521713330535 1098.898012055361 1091.766751475197 366.6436764774782 1090.941329761025 293.0107948982455
748 0.005 3.74 1 1021.586511772218 946.9021278058492 947.1636524712583 1098.372600345416 1098.515667275374 1098.890902674838 1091.767284196398 366.708492353568 1090.935966197028 293.0107949512496
749 0.005 3.745 1 1021.597570876512 946.9193938048351 947.1809603685948 1098.377181853574 1098.521716290632 1098.898011268708 1091.766875347535 366.7731402900502 1090.941409324349 293.0107949662391
750 0.005 3.75 1 1021.604585829044 946.9365109629192 947.1981250035795 1098.372602480517 1098.51566840877 1098.890900444095 1091.767410187495 366.8376224500471 1090.936040051929 293.010795018441
751 0.005 3.755 1 1021.615516227933 946.9535323836604 947.2151875914406 1098.377185917999 1098.521719720629 1098.898013522002 1091.767004034025 366.9019440267161 1090.941478588454 293.0107950336842
752 0.005 3.76 1 1021.622408159757 946.970406809175 947.2321087610138 1098.372609652567 1098.51567239337 1098.890902628546 1091.767528912389 366.9661084745396 1090.936120704976 293.0107950848979
753 0.005 3.765 1 1021.633209793927 946.9871873558473 947.2489297572607 1098.377190624265 1098.521723121316 1098.898012899537 1091.76711899501 367.0301082267948 1090.941556168204 293.0107951000908
754 0.005 3.77 1 1021.639973631012 947.0038227201028 947.265611151922 1098.372609324718 1098.515671998276 1098.89089909194 1091.767650240393 367.0939482018127 1090.936191623938 293.010795150754
755 0.005 3.775 1 1021.650652414759 947.0203660225837 947.2821941898926 1098.377196396937 1098.521727093022 1098.898015830158 1091.767241110745 367.157626696392 1090.941629804862 293.0107951654479
756 0.005 3.78 1 1021.657290530458 947.0367659309184 947.2986394261952 1098.372611320151 1098.515672472373 1098.890897747862 1091.767760102714 367.2211491874695 1090.936266851659 293.0107952161356
757 0.005 3.785 1 1021.667853611849 947.0530756181632 947.314988141002 1098.377206972225 1098.521734799666 1098.898019988386 1091.767360653238 367.2845068606598 1090.941712365246 293.0107952298573
758 0.005 3.79 1 1021.674359479594 947.0692436335439 947.3312008013028 1098.372610319828 1098.515671676039 1098.890894227264 1091.767879173928 367.3477101689197 1090.936329087401 293.0107952807428
759 0.005 3.795 1 1021.684808438286 947.0853232221506 947.3473187232319 1098.377213463777 1098.521738681593 1098.898021976416 1091.767484684002 367.4107507665744 1090.941788644044 293.0107952935998
760 0.005 3.8 1 1021.691193501676 947.1012628436971 947.3633023224205 1098.372612887019 1098.515673084727 1098.89089409871 1091.767990159321 367.473639346253 1090.936405878756 293.0107953443804
761 0.005 3.805 1 1021.701524497103 947.1171158174636 947.3791929465465 1098.377221108358 1098.521743613851 1098.898023591771 1091.767602204941 367.5363650349797 1090.941863779421 293.0107953568229
762 0.005 3.81 1 1021.707786032326 947.1328304757913 947.3949509139126 1098.372612791244 1098.515673219314 1098.890891476752 1091.768102736098 367.5989358403434 1090.936475323604 293.0107954069182
763 0.005 3.815 1 1021.717999900789 947.1484602484013 947.4106176694644 1098.377224208195 1098.521745788562 1098.898024054883 1091.767718267755 367.6613543091811 1090.941927859675 293.0107954195941
764 0.005 3.82 1 1021.724147911659 947.1639533709059 947.4261534370667 1098.372617384839 1098.515675801121 1098.89089302388 1091.768208838207 367.7236161065917 1090.936549705933 293.010795468765
765 0.005 3.825 1 1021.734247287394 947.1793633391144 947.4415997296982 1098.377231273119 1098.521750979891 1098.898025465226 1091.767829733885 367.7857153878841 1090.941994642554 293.0107954813879
766 0.005 3.83 1 1021.740277489887 947.1946382751466 947.4569166740987 1098.37261848708 1098.515676197532 1098.8908899172 1091.768316923637 367.8476620159028 1090.936614793451 293.0107955300574
767 0.005 3.835 1 1021.750264343752 947.209831715121 947.4721457918661 1098.37723599348 1098.521754192465 1098.898027523563 1091.767944115185 367.9094487538421 1090.942064221531 293.0107955422952
768 0.005 3.84 1 1021.75618093999 947.2248917535778 947.4872471919492 1098.372622543983 1098.51567796336 1098.890890236771 1091.7684243199 367.9710823489457 1090.936685991368 293.010795590847
769 0.005 3.845 1 1021.76605856787 947.2398719156491 947.5022623907971 1098.37724283352 1098.521758939394 1098.898029405799 1091.768050326787 368.0325558376963 1090.942139227871 293.0107956022142
770 0.005 3.85 1 1021.771856836064 947.2547202946696 947.5171515090333 1098.372622182502 1098.515677445615 1098.89088633612 1091.768532781607 368.0938687530378 1090.936744185006 293.0107956510199
771 0.005 3.855 1 1021.781626420724 947.2694903979708 947.5319560220127 1098.377244040794 1098.521759577801 1098.898029239563 1091.768157006126 368.155030706225 1090.942208272774 293.0107956615208
772 0.005 3.86 1 1021.787316523529 947.2841303188719 947.546636063477 1098.37262593333 1098.515679726035 1098.890887271652 1091.76863223071 368.2160467154138 1090.936814621146 293.0107957102383
773 0.005 3.865 1 1021.796979702543 947.2986935612998 947.5612330985803 1098.377251776128 1098.521765298818 1098.898031558022 1091.76826209362 368.2769057601734 1090.942279421303 293.010795720374
774 0.005 3.87 1 1021.802557856994 947.3131281454351 947.5757071946695 1098.372627671428 1098.515680035523 1098.890884756046 1091.768746054057 368.3376182182895 1090.936873859306 293.010795768483
775 0.005 3.875 1 1021.812111027222 947.3274876171649 947.5900998596403 1098.377250994878 1098.521764816813 1098.898030104846 1091.768362099589 368.3981721120874 1090.942338017727 293.0107957788319
776 0.005 3.88 1 1021.817591516522 947.3417199902235 947.6043711368179 1098.372635027942 1098.51568430084 1098.890887695317 1091.768846084922 368.4585767086922 1090.93694698879 293.0107958259909
777 0.005 3.885 1 1021.827034353517 947.3558787740315 947.6185625230752 1098.377255215709 1098.52176833585 1098.898030571149 1091.76846204649 368.518825342244 1090.942400122496 293.0107958364879
778 0.005 3.89 1 1021.832409897553 947.3699119649172 947.6326340259698 1098.372637814483 1098.515685654305 1098.890885400187 1091.76895059953 368.5789277152698 1090.937008270725 293.0107958829877
779 0.005 3.895 1 1021.841745036295 947.3838730383117 947.6466271219782 1098.377253540762 1098.521767446402 1098.89802940683 1091.768556639098 368.638874594848 1090.942459053835 293.0107958932492
780 0.005 3.9 1 1021.847022232586 947.3977100766036 947.6605018860274 1098.372642523512 1098.515687975807 1098.890886318163 1091.769046804277 368.6986761889442 1090.937073015576 293.0107959396523
781 0.005 3.905 1 1021.856259413827 947.4114764760918 947.6742997266273 1098.37726338534 1098.521774469568 1098.89803391576 1091.768658824601 368.7583230287102 1090.942531355837 293.0107959491372
782 0.005 3.91 1 1021.861427107704 947.4251202824895 947.6879806964047 1098.372642008447 1098.515687557577 1098.890882098916 1091.76914818917 368.8178247123124 1090.937128583757 293.0107959957263
783 0.005 3.915 1 1021.870564822966 947.4386949030531 947.7015861930078 1098.377265328084 1098.521775713545 1098.898033996557 1091.768753086874 368.8771732547519 1090.942595838856 293.0107960043877
784 0.005 3.92 1 1021.875632293127 947.452148391632 947.7150762883665 1098.372643449879 1098.515688240884 1098.89088289206 1091.76923754242 368.9363754865792 1090.937189990338 293.0107960509864
785 0.005 3.925 1 1021.884676206431 947.4655341804734 947.7284923895905 1098.377275013606 1098.52178226099 1098.898036470315 1091.768850451943 368.9954248377438 1090.942662467816 293.010796059204
786 0.005 3.93 1 1021.88963918347 947.4788001748044 947.7417944371982 1098.372644664215 1098.515689020021 1098.890880551665 1091.769337340347 369.0543293266865 1090.937246313164 293.0107961052956
787 0.005 3.935 1 1021.898585149262 947.491999912323 947.7550239390114 1098.377276128204 1098.521782442101 1098.898036060642 1091.76895013551 369.1130802276216 1090.942715061355 293.0107961136711
788 0.005 3.94 1 1021.903453786532 947.5050812444272 947.7681407813003 1098.372648826073 1098.515691822394 1098.890883269112 1091.769422190407 369.1716894347233 1090.937313520119 293.0107961588577
789 0.005 3.945 1 1021.912304671167 947.5180977599622 947.7811865173361 1098.377284152511 1098.521788271478 1098.898038096055 1091.769049647907 369.230149035464 1090.942773204168 293.0107961674298
790 0.005 3.95 1 1021.917073817943 947.530997200698 947.794120937133 1098.372649067137 1098.515691882791 1098.890879867617 1091.769515452851 369.2884653126714 1090.937368521187 293.0107962119395
791 0.005 3.955 1 1021.925828525676 947.5438331955289 947.8069856244676 1098.377284343684 1098.521788005838 1098.898037285159 1091.76914123687 369.3466307995126 1090.942828079897 293.0107962203013
792 0.005 3.96 1 1021.930507241428 947.5565534970239 947.8197403787924 1098.372652591598 1098.515693735376 1098.890881127058 1091.769601825956 369.4046542732981 1090.937432684816 293.0107962647044
793 0.005 3.965 1 1021.939173413165 947.5692117162724 947.8324267565189 1098.377294558883 1098.52179531835 1098.898041481289 1091.769237810361 369.4625285168598 1090.942897767066 293.0107962722727
794 0.005 3.97 1 1021.943746320596 947.5817555287457 947.8450045170849 1098.372648180068 1098.515690503946 1098.890874860542 1091.769694301244 369.5202609742155 1090.937477202675 293.0107963170062
795 0.005 3.975 1 1021.952327889883 947.5942386237875 947.8575152509753 1098.377299687768 1098.521798753871 1098.898044430199 1091.769330896747 369.5778448248122 1090.942954238489 293.0107963236725
796 0.005 3.98 1 1021.956808790073 947.6066086018118 947.8699186679632 1098.372650971365 1098.515692028199 1098.890875916485 1091.769779744385 369.6352866887005 1090.937534731059 293.0107963685134
797 0.005 3.985 1 1021.96530329833 947.618919220654 947.8822564166641 1098.377308065912 1098.521804260338 1098.898046177616 1091.769420321033 369.6925756618907 1090.943015207802 293.0107963746773
798 0.005 3.99 1 1021.969688948285 947.6311179649608 947.894488103384 1098.37265141802 1098.515692057827 1098.890872813345 1091.769871438159 369.7497285429317 1090.937587260925 293.010796419076
799 0.005 3.995 1 1021.978092197336 947.6432586579602 947.9066554305515 1098.377306438588 1098.521802861579 1098.898044385727 1091.769509818214 369.8067347608372 1090.943064788803 293.0107964253658
800 0.005 4 1 1021.982395420988 947.6552887645173 947.9187179775654 1098.37265836155 1098.515696997344 1098.890877268063 1091.769954924963 369.8636032650529 1090.937652635803 293.010796468913
801 0.005 4.005 1 1021.990707727137 947.6672620815797 947.9307174408916 1098.37730956306 1098.521805265611 1098.898043679608 1091.76959459996 369.9203255427979 1090.943116762149 293.0107964754476
802 0.005 4.01 1 1021.994922747467 947.679126062875 947.9426133766751 1098.372659976779 1098.51569716157 1098.890874153307 1091.770042994775 369.9769096804502 1090.937701905938 293.0107965182905
803 0.005 4.015 1 1022.003145485059 947.6909344831876 947.9544474659708 1098.377307870851 1098.521804560867 1098.898043409902 1091.769672302085 370.0333510060544 1090.943165636363 293.0107965247189
804 0.005 4.02 1 1022.007282172661 947.7026348587366 947.9661793130917 1098.372666502645 1098.515701352328 1098.890876791552 1091.770127175932 370.0896531231355 1090.937762741505 293.0107965673857
805 0.005 4.025 1 1022.015417582771 947.7142808545182 947.977850504771 1098.377314126842 1098.52180919824 1098.898045589651 1091.769754865837 370.1458093711804 1090.943221279793 293.0107965731604
806 0.005 4.03 1 1022.019464282975 947.7258200278586 947.9894206800589 1098.372665160689 1098.51569964084 1098.890871346759 1091.770213329642 370.2018288146818 1090.937803599334 293.0107966160827
807 0.005 4.035 1 1022.027519189028 947.7373060410615 948.0009314198161 1098.377315229441 1098.521809808031 1098.898046429362 1091.769834412474 370.2577038381546 1090.943277917557 293.010796621104
808 0.005 4.04 1 1022.031484028732 947.7486864447518 948.0123423653096 1098.372669706446 1098.515702706111 1098.890873843475 1091.770292512449 370.3134423717789 1090.937861295625 293.0107966641362
809 0.005 4.045 1 1022.039426004804 947.7600144274609 948.0236946752249 1098.377310740171 1098.52181179541 1098.898046606691 1091.769878685588 370.3690367930682 1090.9433220899 293.0107966689264
810 0.005 4.05 1 1022.04336018673 947.7712388381133 948.0349490757086 1098.372680807221 1098.515704630778 1098.89087186744 1091.77041267882 370.4244955212133 1090.937919828795 293.0107967112315
811 0.005 4.055 1 1022.051196522901 947.7824116011205 948.0461457462503 1098.377310151222 1098.521811262326 1098.898045074945 1091.769959326663 370.4798085189624 1090.943369519575 293.0107967161975
812 0.005 4.06 1 1022.055053325181 947.7934819400883 948.0572456266603 1098.372686677911 1098.515708813558 1098.890875677385 1091.770486200875 370.5349892481048 1090.937980594824 293.0107967576909
813 0.005 4.065 1 1022.062805754631 947.8045017972081 948.0682889505551 1098.377313916949 1098.521814259566 1098.898044862192 1091.770038953229 370.5900298981916 1090.94341656456 293.0107967629172
814 0.005 4.07 1 1022.066588129178 947.8154203570778 948.0792366107165 1098.37268732693 1098.5157087923 1098.890873673746 1091.770568043762 370.644939899744 1090.938024433105 293.0107968037109
815 0.005 4.075 1 1022.074263569643 947.8262895704853 948.0901288538446 1098.377312759989 1098.521812979752 1098.898043765563 1091.770108479182 370.6997088337609 1090.943457849483 293.0107968089034
816 0.005 4.08 1 1022.077976004022 947.837058652039 948.1009265917284 1098.372692474815 1098.515712350975 1098.890875879958 1091.770639899798 370.7543521706434 1090.938077741854 293.0107968492268
817 0.005 4.085 1 1022.085576671995 947.8477795194791 948.1116700464233 1098.377323241711 1098.521820383519 1098.89804792983 1091.770193626339 370.8088493361503 1090.943515482446 293.0107968537012
818 0.005 4.09 1 1022.089196431994 947.8584013137935 948.1223200837803 1098.372687924621 1098.515708820192 1098.890870263785 1091.770718501848 370.8632169949699 1090.938114375462 293.0107968943219
819 0.005 4.095 1 1022.096723081831 947.8689760058065 948.132916939171 1098.37732705373 1098.521822928768 1098.8980501873 1091.770273195364 370.9174424300352 1090.943567283944 293.0107968979681
820 0.005 4.1 1 1022.100259351236 947.8794526870976 948.143421450198 1098.372689940724 1098.515710520323 1098.890871774596 1091.770785038812 370.9715346989989 1090.938163954558 293.0107969388184
821 0.005 4.105 1 1022.107712470486 947.8898834071479 948.153873910215 1098.377336224434 1098.521828893105 1098.898052185598 1091.770355015085 371.0254873311609 1090.943618499136 293.0107969419176
822 0.005 4.11 1 1022.11116116348 947.9002171154381 948.1642350520001 1098.37268612908 1098.515707599301 1098.890866346391 1091.770860061527 371.0793077675969 1090.938200928805 293.0107969825724
823 0.005 4.115 1 1022.118542287055 947.9105059724785 948.1745452381494 1098.377337301884 1098.521829555829 1098.898053128474 1091.770432849277 371.1329859745856 1090.943663251755 293.0107969857493
824 0.005 4.12 1 1022.121919662573 947.9206988505721 948.1847651417345 1098.372691725061 1098.515711695594 1098.890870578307 1091.770926120942 371.1865375828852 1090.938259796504 293.0107970258121
825 0.005 4.125 1 1022.129227104279 947.9308479719321 948.1949351894644 1098.377343111913 1098.521833397868 1098.898052694421 1091.770508541981 371.2399421982624 1090.943710267717 293.0107970293452
826 0.005 4.13 1 1022.132529052555 947.9409020882555 948.2050159430997 1098.372689647516 1098.515709634402 1098.890866398334 1091.770999962274 371.2932188931625 1090.938303463915 293.0107970686628
827 0.005 4.135 1 1022.139765259679 947.9509135403093 948.2150479225736 1098.377344189516 1098.521833995319 1098.898054052321 1091.770582557513 371.3463567780016 1090.943750513158 293.0107970723792
828 0.005 4.14 1 1022.143001671617 947.96083101692 948.2249916386425 1098.372695607548 1098.515713684392 1098.890869222793 1091.77107039638 371.3993679479383 1090.938354248231 293.0107971115841
829 0.005 4.145 1 1022.150166775993 947.9707068197791 948.2348875742276 1098.37734896439 1098.521837599737 1098.898054648913 1091.770649861071 371.4522421325549 1090.943799696197 293.0107971147303
830 0.005 4.15 1 1022.1533286617 947.9804896909446 948.2446963008679 1098.372694185851 1098.515711990944 1098.890864914923 1091.771144468795 371.5049912473028 1090.938388572029 293.0107971542931
831 0.005 4.155 1 1022.160426381537 947.9902318605988 948.2544582190417 1098.377349475799 1098.521838380832 1098.898055917966 1091.770719917324 371.5576050372946 1090.943846379495 293.0107971567611
832 0.005 4.16 1 1022.163520879431 947.9998821182451 948.2641339408718 1098.372698359113 1098.515714459809 1098.89086674006 1091.771209810871 371.6100955679577 1090.938435963863 293.0107971965522
833 0.005 4.165 1 1022.170550577531 948.0094926584626 948.2737638611558 1098.377355380198 1098.521842422344 1098.898056988057 1091.770785730798 371.6624478574591 1090.943898069768 293.0107971984864
834 0.005 4.17 1 1022.173570584099 948.0190122484972 948.2833085442911 1098.37269799733 1098.515713926821 1098.89086357546 1091.771283155741 371.7146747649975 1090.938469328468 293.010797238086
835 0.005 4.175 1 1022.180532701649 948.0284930988137 948.292808402829 1098.377354374705 1098.521841503965 1098.898055761528 1091.770853765535 371.7667596843587 1090.943937498797 293.0107972400558
836 0.005 4.18 1 1022.183490989848 948.0378839720833 948.3022239942466 1098.372703685767 1098.515717217944 1098.890866885344 1091.77134723297 371.8187234349573 1090.938525479358 293.0107972789887
837 0.005 4.185 1 1022.19037948869 948.0472370593287 948.3115957280995 1098.377355575079 1098.521842893735 1098.898054543238 1091.770917421225 371.8705529317147 1090.943978739237 293.0107972813078
838 0.005 4.19 1 1022.193273533294 948.0565011234917 948.3208841440492 1098.372706878999 1098.515719213822 1098.890865892739 1091.77141991815 371.9222594383592 1090.938566344943 293.010797319462
839 0.005 4.195 1 1022.200089978022 948.0657283074703 948.3301296243159 1098.377352426463 1098.521840909992 1098.898053256484 1091.77098039883 371.9738310953409 1090.944012316666 293.0107973219349
840 0.005 4.2 1 1022.202926469955 948.0748674535084 948.339292758676 1098.37271253422 1098.515722290211 1098.890867895032 1091.771483540019 372.025280076962 1090.938612998229 293.0107973597922
841 0.005 4.205 1 1022.209675885683 948.0839706102298 948.3484138600513 1098.377355683084 1098.52184384237 1098.898054046504 1091.771039792613 372.0765945279022 1090.944057407193 293.0107973617181
842 0.005 4.21 1 1022.212444871227 948.0929866854767 948.3574535704673 1098.372714316173 1098.51572336621 1098.890866202329 1091.771555892682 372.1277847203121 1090.938646331186 293.0107973998482
843 0.005 4.215 1 1022.219131369819 948.1019676531479 948.3664521361649 1098.37735784709 1098.521844709231 1098.898055107637 1091.771104783468 372.178841477887 1090.944102483304 293.010797401055
844 0.005 4.22 1 1022.221835207091 948.1108624445729 948.3753702206843 1098.372714300925 1098.515723488169 1098.890865951702 1091.771611594544 372.2297764390775 1090.938689584265 293.0107974394276
845 0.005 4.225 1 1022.228463041175 948.1197230693703 948.3842480960172 1098.377364822327 1098.521849620059 1098.898056947942 1091.771165926601 372.2805786478258 1090.944148336743 293.0107974399986
846 0.005 4.23 1 1022.231099594081 948.1284983716098 948.3930463556635 1098.372713935652 1098.515723010781 1098.890863791871 1091.771680073041 372.331260116806 1090.938725283625 293.0107974782375
847 0.005 4.235 1 1022.237665918468 948.137240421205 948.4018053160805 1098.377367207517 1098.521850628153 1098.898058014283 1091.771234893688 372.3818092890257 1090.944183662315 293.0107974787805
848 0.005 4.24 1 1022.240242176247 948.145897984132 948.4104855049632 1098.372716408761 1098.515725171132 1098.890865720304 1091.771730317439 372.4322395400997 1090.938772547256 293.0107975163288
849 0.005 4.245 1 1022.246747888639 948.1545232180006 948.4191273199541 1098.377371035638 1098.521853187612 1098.898056700451 1091.771298532474 372.4825384382644 1090.944221604338 293.0107975171289
850 0.005 4.25 1 1022.249261054477 948.1630647997159 948.4276911926106 1098.372717802921 1098.51572601635 1098.890865220366 1091.771796505752 372.5327154821896 1090.938809752058 293.0107975539426
851 0.005 4.255 1 1022.255704792954 948.1715749091045 948.4362175582587 1098.377371072459 1098.521852500353 1098.898056356183 1091.771363586929 372.5827633389599 1090.944254955232 293.0107975548829
852 0.005 4.26 1 1022.25816094172 948.1800022270216 948.444666846613 1098.372720204064 1098.515727912798 1098.89086636058 1091.77185087861 372.6326923880057 1090.938852993151 293.0107975913421
853 0.005 4.265 1 1022.264548535161 948.1883989319859 948.4530794798266 1098.377378027395 1098.521858040786 1098.898058989211 1091.771425971651 372.6824922496983 1090.944303030094 293.0107975917708
854 0.005 4.27 1 1022.266937222888 948.1967136616472 948.461415866752 1098.372717858316 1098.515725846834 1098.890862252676 1091.771914029763 372.7321737190616 1090.938882844432 293.0107976285169
855 0.005 4.275 1 1022.273270785967 948.2049986214843 948.4697164330299 1098.377380714517 1098.52185930051 1098.898060553925 1091.771488507268 372.781726347693 1090.944343408576 293.0107976281545
856 0.005 4.28 1 1022.275599114791 948.2132024198861 948.477941581463 1098.372718384518 1098.51572646219 1098.890862487279 1091.77196489276 372.8311618213662 1090.938921996395 293.0107976652037
857 0.005 4.285 1 1022.28188073924 948.2213773130617 948.486131763858 1098.377388579375 1098.521864272788 1098.898062551209 1091.771550326794 372.8804693524298 1090.944386879443 293.0107976642189
858 0.005 4.29 1 1022.284143767637 948.2294717895164 948.4942472835576 1098.372716296252 1098.515725054728 1098.890859549967 1091.772025443803 372.929669540956 1090.938952390924 293.0107977012305
859 0.005 4.295 1 1022.290371472759 948.2375381993558 948.5023286738887 1098.377390646582 1098.521865159941 1098.898063598224 1091.771611535486 372.9787351104425 1090.944422414428 293.0107977001667
860 0.005 4.3 1 1022.29258058727 948.2455250002281 948.5103362176081 1098.372721144249 1098.515728186173 1098.890862037048 1091.772080355949 373.0276814436649 1090.938999449284 293.0107977365834
861 0.005 4.305 1 1022.298747550018 948.2534845252148 948.5183104219498 1098.377390988165 1098.521865626291 1098.898061030626 1091.771666278243 373.0764996323216 1090.944452226951 293.0107977358606
862 0.005 4.31 1 1022.300902320804 948.2613652335848 948.5262115718516 1098.372722321835 1098.515728859841 1098.890860858926 1091.772139108097 373.1252027296119 1090.939033001157 293.0107977714995
863 0.005 4.315 1 1022.307010956197 948.269219428185 948.5340801593028 1098.377388775553 1098.521864065986 1098.898060601614 1091.771719194444 373.1737780988196 1090.944483464844 293.0107977709681
864 0.005 4.32 1 1022.309118524205 948.2769956305495 948.5418764986669 1098.372729867702 1098.51573362485 1098.890864418748 1091.772199429328 373.2222390945442 1090.939074623107 293.0107978062852
865 0.005 4.325 1 1022.315168737146 948.2847460449277 948.5496410188074 1098.377391549285 1098.521866628306 1098.898060604056 1091.771773221904 373.2705748237676 1090.944520683614 293.0107978053612
866 0.005 4.33 1 1022.31722033091 948.2924192532735 948.5573340744571 1098.372729333258 1098.515732655314 1098.890860880021 1091.772259038323 373.3187935546792 1090.939104290034 293.0107978409404
867 0.005 4.335 1 1022.323216424901 948.3000673971781 948.5649960392753 1098.377389993131 1098.521865338514 1098.89806054701 1091.771822848395 373.366885866841 1090.944559963079 293.0107978393035
868 0.005 4.34 1 1022.325216326468 948.3076391292848 948.5725873348085 1098.37273317113 1098.51573542866 1098.890862943287 1091.77231122186 373.4148631976538 1090.939139980315 293.0107978751515
869 0.005 4.345 1 1022.331161321592 948.3151865370927 948.5801482783818 1098.377394430915 1098.521868349181 1098.898060735355 1091.771872273518 373.4627153316231 1090.944600876071 293.0107978729274
870 0.005 4.350000000000001 1 1022.333104097196 948.3226582622548 948.5876392860019 1098.372733691517 1098.515735707896 1098.890861463515 1091.772368784864 373.5104544957204 1090.939167385231 293.0107979087828
871 0.005 4.355 1 1022.338996207489 948.3301063872555 948.5951006757781 1098.377391842689 1098.521866249763 1098.89805903619 1091.771922836162 373.558078375616 1090.944628531833 293.0107979064975
872 0.005 4.36 1 1022.340894860845 948.3374795890469 948.6024928806723 1098.372739433959 1098.515739570362 1098.890865026373 1091.772416825346 373.6055880562978 1090.939208215778 293.0107979417431
873 0.005 4.365 1 1022.346733757412 948.3448299342695 948.6098562115466 1098.377396924481 1098.521869846335 1098.898059866624 1091.771980412715 373.6529712929904 1090.944661893266 293.0107979398596
874 0.005 4.37 1 1022.348578354198 948.3521060308449 948.6171510421653 1098.372738679017 1098.515738637266 1098.890862042161 1091.77247029096 373.7002450620869 1090.939240010191 293.0107979743377
875 0.005 4.375 1 1022.354364654326 948.3593599861895 948.6244177258899 1098.377394877737 1098.521869110002 1098.898059273341 1091.772027716706 373.7473964014674 1090.944690441423 293.0107979726819
876 0.005 4.38 1 1022.356161105484 948.3665403768476 948.6316165822742 1098.372737133174 1098.515736819092 1098.890861848201 1091.772516430794 373.7944352449964 1090.939277516314 293.0107980069578
877 0.005 4.385 1 1022.361902732976 948.3736994311535 948.6387880906235 1098.377406214418 1098.521877246865 1098.898063590787 1091.772087309757 373.8413511129435 1090.944727701607 293.0107980047453
878 0.005 4.39 1 1022.363641574903 948.3807855511052 948.6458924188534 1098.372735406317 1098.515736209427 1098.890858719694 1091.772567875973 373.8881538707446 1090.939305167715 293.0107980393339
879 0.005 4.395 1 1022.369337831357 948.3878510161032 948.6529700771515 1098.377408246625 1098.521878223072 1098.898065289745 1091.772137811284 373.9348350900932 1090.944762625505 293.0107980364357
880 0.005 4.4 1 1022.371026041049 948.3948442422297 948.6599812588184 1098.372737218212 1098.51573718038 1098.890859667281 1091.772615213718 373.9814042765959 1090.939335520463 293.0107980714278
881 0.005 4.405 1 1022.376678721945 948.4018175231624 948.6669664691932 1098.377415113645 1098.52188254122 1098.898066335619 1091.77219255662 374.0278538001921 1090.944799882588 293.0107980678005
882 0.005 4.41 1 1022.37831149717 948.4087191866803 948.6738858448618 1098.372734628066 1098.51573612999 1098.890856652714 1091.772666464037 374.0741929647397 1090.939364892775 293.0107981029768
883 0.005 4.415 1 1022.383918254528 948.4156015997268 948.6807799344923 1098.377414727214 1098.521881671201 1098.89806565488 1091.772244249907 374.1204144052111 1090.944828115688 293.0107980992081
884 0.005 4.42 1 1022.385505302233 948.4224130415593 948.6876088390387 1098.372737058737 1098.515738019273 1098.890859308266 1091.772707917341 374.166527056421 1090.939401219917 293.0107981338816
885 0.005 4.425 1 1022.391068406915 948.429205952044 948.6944131699522 1098.377420852318 1098.521885879056 1098.89806700463 1091.772297301553 374.212522776601 1090.944861571146 293.0107981304731
886 0.005 4.43 1 1022.392604466153 948.435928486123 948.7011529264707 1098.372736201663 1098.515737236203 1098.890856710245 1091.772755482607 374.2584117889788 1090.939433409234 293.0107981644896
887 0.005 4.435 1 1022.398119269506 948.4426331587009 948.7078687794948 1098.377420427864 1098.521885505918 1098.898066831065 1091.772347042218 374.3041838589648 1090.944885510764 293.0107981613204
888 0.005 4.44 1 1022.399614549381 948.4492681121615 948.7145207092228 1098.372739933236 1098.515739274844 1098.890858332015 1091.772802759338 374.3498470634172 1090.939467895264 293.0107981948728
889 0.005 4.445 1 1022.405082835615 948.4558858419166 948.7211493765092 1098.377424641616 1098.5218889978 1098.898068234142 1091.77239433679 374.3953914546698 1090.944919011823 293.0107981915198
890 0.005 4.45 1 1022.406528853698 948.462434486619 948.7277147621005 1098.372740438404 1098.515739469044 1098.890856507181 1091.772854665694 374.440827199373 1090.939492404166 293.0107982252247
891 0.005 4.455 1 1022.411953437729 948.468966507065 948.7342574871237 1098.377424046005 1098.521888064486 1098.898068208661 1091.772439910145 374.4861437013872 1090.944951464746 293.0107982212701
892 0.005 4.46 1 1022.41335439417 948.4754301085911 948.7407375976949 1098.372742021528 1098.51574040276 1098.890856568685 1091.772895456351 374.5313526035808 1090.939519856372 293.0107982553586
893 0.005 4.465 1 1022.418737844115 948.4818776936023 948.7471956494338 1098.377428644933 1098.521891493796 1098.898069309003 1091.77248632304 374.5764428335324 1090.944987502411 293.0107982506656
894 0.005 4.47 1 1022.420089733744 948.4882574570827 948.7535916923844 1098.372741176556 1098.515739493879 1098.890854139516 1091.772943892227 374.62142718802 1090.939542093264 293.0107982849269
895 0.005 4.475000000000001 1 1022.425428267576 948.4946218134148 948.7599662965367 1098.377426257159 1098.521889347498 1098.898068106201 1091.772527828401 374.6662965911509 1090.945012070886 293.0107982801031
896 0.005 4.48 1 1022.426743087384 948.5009189815272 948.7662795069924 1098.372747776949 1098.515744174742 1098.890858143558 1091.772991604326 374.7110593394211 1090.939579228286 293.0107983139515
897 0.005 4.485 1 1022.432035843167 948.5072013510835 948.7725719037571 1098.377427657636 1098.521890850588 1098.898066936595 1091.7725691985 374.7557086694719 1090.945042039009 293.0107983094572
898 0.005 4.49 1 1022.433306433903 948.5134171010302 948.7788034771386 1098.372746885026 1098.515742823602 1098.890854995133 1091.773035695156 374.8002513092182 1090.939607954633 293.0107983426068
899 0.005 4.495 1 1022.438553011815 948.5196186380155 948.785014823297 1098.377425394375 1098.521889603604 1098.898066694305 1091.772613079828 374.8446803281087 1090.945062607302 293.0107983384853
900 0.005 4.5 1 1022.439790217121 948.5257541901049 948.7911659706051 1098.372753981665 1098.515747577371 1098.890859193627 1091.773082744697 374.889004697719 1090.939643316636 293.0107983710803
901 0.005 4.505 1 1022.444989709428 948.5318760666285 948.7972974475277 1098.377425575796 1098.521890344386 1098.898065343164 1091.77265086962 374.9332158877309 1090.945090969939 293.0107983668978
902 0.005 4.51 1 1022.446184888755 948.5379325647868 948.8033693185479 1098.372754163864 1098.515747056197 1098.890856935375 1091.773128393666 374.9773223433803 1090.939665246054 293.0107983995458
903 0.005 4.515 1 1022.451345771178 948.5439759424847 948.8094220775778 1098.377427804285 1098.521891621971 1098.898067103967 1091.772696052873 375.0213170110528 1090.94512557781 293.0107983948571
904 0.005 4.52 1 1022.452498651701 948.5499545310815 948.8154158365966 1098.372755506224 1098.51574760353 1098.890857036213 1091.773169149982 375.0652101534009 1090.939695052903 293.0107984279128
905 0.005 4.525 1 1022.457622193989 948.5559205774634 948.8213910496135 1098.377433847292 1098.521896433457 1098.898069896337 1091.772737548845 375.1089898303423 1090.945158878905 293.0107984225338
906 0.005 4.53 1 1022.458727639458 948.5618223649077 948.8273078008787 1098.372752339715 1098.515745048024 1098.890852911383 1091.773218132664 375.1526648247047 1090.939710684367 293.0107984558232
907 0.005 4.535 1 1022.463815265996 948.5677121740357 948.8332065733561 1098.377434857914 1098.521896515897 1098.898069841116 1091.772776155394 375.1962282523869 1090.945183315321 293.0107984502188
908 0.005 4.54 1 1022.464882785927 948.5735382745461 948.8390474304857 1098.372755755099 1098.515748005937 1098.890856749081 1091.773256282288 375.2396879081329 1090.939745735748 293.0107984831827
909 0.005 4.545 1 1022.469929765889 948.5793529748449 948.8448708890647 1098.377437738252 1098.521898004233 1098.898068392211 1091.772817984567 375.2830367729961 1090.945208373668 293.0107984778901
910 0.005 4.55 1 1022.470956266091 948.5851044713454 948.8506369424477 1098.372755085623 1098.51574772208 1098.890854775111 1091.773296313347 375.3262821909553 1090.939772604638 293.0107985101812
911 0.005 4.555 1 1022.475963363739 948.5908451231572 948.8563861520003 1098.377437325786 1098.521897804361 1098.898068710711 1091.772864399096 375.3694175504074 1090.945229042724 293.0107985052421
912 0.005 4.56 1 1022.476955124815 948.5965231114767 948.8620784950587 1098.372758725994 1098.51575017583 1098.890857611095 1091.773333008353 375.4124503793806 1090.939806310015 293.0107985370018
913 0.005 4.565 1 1022.481923765928 948.6021908021669 948.8677545427616 1098.377442824632 1098.521901843542 1098.898070417137 1091.772905965841 375.4553741356127 1090.945255841036 293.0107985320284
914 0.005 4.57 1 1022.482873696208 948.6077963322198 948.8733742373176 1098.372756753809 1098.51574875287 1098.890854024236 1091.773373413578 375.4981963346648 1090.939826874534 293.0107985638483
915 0.005 4.575 1 1022.487805962883 948.6133920908188 948.8789781591012 1098.377442727453 1098.521900804908 1098.898069920381 1091.772947952833 375.5409112581466 1090.945281468462 293.0107985583316
916 0.005 4.58 1 1022.488719264215 948.6189262317745 948.8845262684199 1098.372759869281 1098.515751140562 1098.890856830448 1091.773414651856 375.5835228993639 1090.93985178395 293.0107985905727
917 0.005 4.585 1 1022.49361817348 948.6244511216898 948.890059127433 1098.377448525901 1098.521904946935 1098.89807140585 1091.77298798181 375.6260271157001 1090.94531703617 293.0107985843562
918 0.005 4.59 1 1022.494484394721 948.6299148544413 948.8955366517213 1098.372754584758 1098.515747510786 1098.890851735737 1091.773451218757 375.6684299591594 1090.93986747581 293.0107986168753
919 0.005 4.595 1 1022.499352520798 948.6353698972358 948.9009994664073 1098.377451611925 1098.521906418469 1098.898073557522 1091.773032863931 375.7107243861357 1090.945340237084 293.0107986103861
920 0.005 4.600000000000001 1 1022.500183871549 948.6407642712001 948.9064074440183 1098.372758818076 1098.515750570169 1098.890854583185 1091.773490448358 375.752919872026 1090.939899411632 293.0107986426258
921 0.005 4.605 1 1022.505014314872 948.6461504621195 948.9118012277341 1098.377453316012 1098.52190811726 1098.898072621461 1091.773070282211 375.7950086569396 1090.945366770048 293.0107986363818
922 0.005 4.61 1 1022.505807877404 948.6514764531017 948.9171406468278 1098.372757545863 1098.515749424927 1098.89085232762 1091.773525497185 375.8369981266919 1090.93992393142 293.0107986680284
923 0.005 4.615 1 1022.510598958965 948.6567947502355 948.9224663561041 1098.377448855051 1098.521904752369 1098.898070050679 1091.773104933832 375.8788812007383 1090.94538208331 293.0107986622264
924 0.005 4.62 1 1022.51136851215 948.6620534005534 948.9277382351346 1098.372767993509 1098.515756382516 1098.890858345931 1091.773570916727 375.9206653273074 1090.939956738905 293.0107986932147
925 0.005 4.625 1 1022.516117603767 948.6673047915687 948.9329968711809 1098.377448524971 1098.521905078281 1098.898068702723 1091.773138662421 375.96234353975 1090.945406950342 293.0107986875385
926 0.005 4.63 1 1022.516850596085 948.6724970291846 948.9382021640174 1098.372765824364 1098.515754165533 1098.890854278497 1091.773609152561 376.0039234637621 1090.939976826339 293.0107987184383
927 0.005 4.635 1 1022.521564877761 948.6776824522967 948.9433946590382 1098.377446490363 1098.521903867528 1098.898068456222 1091.773169794118 376.0453977547562 1090.945433363182 293.0107987123112
928 0.005 4.64 1 1022.522267578759 948.6828092545287 948.948534336201 1098.372770747858 1098.515757538827 1098.890857415617 1091.773646894273 376.0867712639938 1090.940001569732 293.010798743598
929 0.005 4.645 1 1022.526948262456 948.6879296872557 948.9536616683904 1098.377451087265 1098.52190719785 1098.898070411725 1091.773203587953 376.1280425069857 1090.945463011318 293.0107987367806
930 0.005 4.65 1 1022.527611413471 948.6929919526708 948.9587366438057 1098.372767614517 1098.515755123449 1098.890852585884 1091.77368337161 376.1692155632238 1090.940015302407 293.010798768375
931 0.005 4.655 1 1022.53226036902 948.6980483124881 948.9637997324805 1098.377450814773 1098.521906715277 1098.898070647048 1091.773240140281 376.2102846422248 1090.945484372212 293.0107987612897
932 0.005 4.66 1 1022.532894451286 948.7030469936532 948.9688109502285 1098.3727736157 1098.515758731773 1098.890856546783 1091.773722328746 376.2512569628493 1090.940043950169 293.0107987926341
933 0.005 4.665 1 1022.537508240025 948.7080402226095 948.9738107391075 1098.377453330002 1098.521908871722 1098.898070004896 1091.77327818946 376.2921261764477 1090.945508623841 293.0107987857483
934 0.005 4.67 1 1022.538106448677 948.7129761791418 948.9787590658427 1098.372770582613 1098.515756986126 1098.890853619058 1091.773753964949 376.3328990535624 1090.940067513408 293.0107988165404
935 0.005 4.675 1 1022.542684542621 948.7179071503859 948.9836964406869 1098.377449913554 1098.521906239984 1098.898068077242 1091.773308461433 376.3735691516413 1090.945522563775 293.0107988101342
936 0.005 4.68 1 1022.543259296065 948.7227813271345 948.9885828176003 1098.372777604121 1098.515761510858 1098.890858490528 1091.773790923505 376.4141434777686 1090.940097565812 293.0107988401963
937 0.005 4.685 1 1022.547802752315 948.7276509634273 948.9934586925611 1098.37745479461 1098.521910238896 1098.898069589039 1091.773345477444 376.4546156780403 1090.945545702528 293.0107988339479
938 0.005 4.69 1 1022.548341482052 948.7324642192126 948.998283987785 1098.372775271869 1098.515759973286 1098.890855221779 1091.77382487362 376.4949925285641 1090.940116543903 293.0107988639569
939 0.005 4.695 1 1022.552855665532 948.7372733710635 949.0030992191747 1098.377455559424 1098.521910311587 1098.898070241898 1091.773380522393 376.5352676136358 1090.945570937286 293.0107988572288
940 0.005 4.7 1 1022.553362205464 948.7420265883369 949.0078643222387 1098.372776547605 1098.515760839878 1098.89085630079 1091.773854751202 376.5754461623408 1090.940138575219 293.0107988876881
941 0.005 4.705 1 1022.557849829675 948.7467761444148 949.0126197908821 1098.377461531612 1098.521914113774 1098.898071683225 1091.773417344171 376.6155241139307 1090.945598197071 293.010798880244
942 0.005 4.71 1 1022.558315084799 948.7514701365527 949.0173255274993 1098.372771470353 1098.515757547706 1098.890851765831 1091.773886000431 376.6555036005375 1090.940149486751 293.0107989110764
943 0.005 4.715 1 1022.562777813938 948.7561609352887 949.0220220780781 1098.37746333889 1098.521914650041 1098.898072904393 1091.773455630097 376.6953848444219 1090.945620194866 293.0107989032699
944 0.005 4.72 1 1022.563212675909 948.7607965865353 949.0266693249796 1098.372774399448 1098.515760265335 1098.890854754036 1091.773915386654 376.7351713849008 1090.940175117083 293.0107989340003
945 0.005 4.725000000000001 1 1022.567647176306 948.7654294866388 949.0313078177248 1098.377468524274 1098.521918424876 1098.898073795752 1091.77349169367 376.7748624942008 1090.945643216446 293.010798926256
946 0.005 4.73 1 1022.568046600347 948.770007587191 949.0358973693687 1098.372771279131 1098.515758055523 1098.890851534583 1091.773946248188 376.8144581800551 1090.940196882015 293.0107989565144
947 0.005 4.735 1 1022.572450850222 948.77458339317 949.0404786197605 1098.377468280608 1098.521917816335 1098.8980735113 1091.773527835551 376.853952357553 1090.945656179349 293.0107989492363
948 0.005 4.74 1 1022.572825951583 948.7791048050794 949.0450113291433 1098.37277607744 1098.515761038498 1098.890854889936 1091.773977244992 376.8933540120637 1090.940224295658 293.0107989788041
949 0.005 4.745 1 1022.577199354696 948.7836243348252 949.0495361594228 1098.377471806371 1098.52192083573 1098.898074543078 1091.773563800252 376.9326575329837 1090.945678062549 293.0107989717158
950 0.005 4.75 1 1022.577542658881 948.7880898584344 949.0540128350716 1098.372775525344 1098.5157602835 1098.890852107474 1091.774013773535 376.9718697636042 1090.940242826797 293.0107990011847
951 0.005 4.755 1 1022.581884084278 948.7925538554022 949.0584819939478 1098.377467042792 1098.521916992876 1098.898071857557 1091.773592933139 377.0109834634968 1090.945696301588 293.0107989936891
952 0.005 4.76 1 1022.582203020938 948.7969643034011 949.0629034477274 1098.372779480543 1098.515763175149 1098.890854575581 1091.774043565515 377.0500066718051 1090.940264826849 293.0107990235591
953 0.005 4.765 1 1022.586517855615 948.8013735948171 949.0673177513643 1098.377471420962 1098.521920702358 1098.898074003144 1091.773621864803 377.0889310643619 1090.945726083643 293.0107990153558
954 0.005 4.77 1 1022.586801188191 948.8057297244759 949.0716847529804 1098.372776490241 1098.515760729886 1098.890850074941 1091.774077649042 377.127763789761 1090.940272938943 293.0107990456254
955 0.005 4.775 1 1022.59109084326 948.8100850723889 949.076044974301 1098.377471168224 1098.521920131977 1098.8980745303 1091.773653696363 377.1664990433948 1090.945745291224 293.0107990370516
956 0.005 4.78 1 1022.591348714496 948.8143876613391 949.0803582913264 1098.372780422786 1098.51576323267 1098.890852811408 1091.774109078828 377.2051439679462 1090.940297771506 293.01079906723
957 0.005 4.785 1 1022.595607855389 948.8186898477854 949.0846652174818 1098.377472545762 1098.521921510039 1098.898073687858 1091.773679320279 377.2436935118616 1090.945765454703 293.0107990587776
958 0.005 4.79 1 1022.595838410391 948.8229396392658 949.0889255993085 1098.372780460248 1098.515763011331 1098.890851221633 1091.774140940434 377.2821519609557 1090.940318443279 293.0107990884234
959 0.005 4.795 1 1022.600065221319 948.8271893902524 949.0931799601946 1098.377468555003 1098.521919022158 1098.898071759032 1091.773706379028 377.320512875024 1090.945777032109 293.010799080503
960 0.005 4.8 1 1022.600278746419 948.8313871684788 949.0973881820406 1098.372788351028 1098.515767563499 1098.890855903882 1091.774172813574 377.3587840527452 1090.940347517584 293.0107991094328
961 0.005 4.805 1 1022.604472043253 948.8355852284004 949.1015907242451 1098.377468994961 1098.521919896845 1098.898071105307 1091.773733279371 377.3969584487973 1090.945796072794 293.0107991017248
962 0.005 4.81 1 1022.604658219482 948.8397317026241 949.105747511653 1098.372787139559 1098.515766576885 1098.890852890546 1091.774205623495 377.4350451451941 1090.940363302463 293.0107991305333
963 0.005 4.815 1 1022.60882438378 948.8438787974846 949.1098989620428 1098.377468245489 1098.521919498229 1098.898071647059 1091.773764126625 377.4730351781759 1090.945814961057 293.0107991225261
964 0.005 4.82 1 1022.608985331894 948.8479746998959 949.1140050400139 1098.372789584387 1098.515767879961 1098.890854317907 1091.774232121228 377.5109365590478 1090.940383615181 293.0107991516764
965 0.005 4.825 1 1022.613128147739 948.8520715766977 949.1181061457283 1098.377473170756 1098.521923363083 1098.898073560582 1091.773789643523 377.5487440529232 1090.945842043568 293.0107991430112
966 0.005 4.83 1 1022.613254244432 948.8561175843806 949.1221622073501 1098.372784586462 1098.515764851229 1098.890849977477 1091.774260839562 377.5864636046403 1090.940390839198 293.0107991725808
967 0.005 4.835 1 1022.617377636713 948.8601649583229 949.1262136746309 1098.377475572134 1098.521923961248 1098.898074298559 1091.773823303848 377.6240877035393 1090.94586072462 293.0107991634967
968 0.005 4.84 1 1022.617478028373 948.8641617900921 949.130220443243 1098.372787590241 1098.515767204255 1098.890853224914 1091.774286861974 377.6616241557645 1090.940413019044 293.0107991930548
969 0.005 4.845 1 1022.621577199966 948.8681603693072 949.1342229855277 1098.377480436815 1098.52192734302 1098.89807526783 1091.773854340168 377.6990682284422 1090.94588048654 293.0107991840272
970 0.005 4.850000000000001 1 1022.621647186187 948.8721086905462 949.1381811276925 1098.372784337665 1098.515765128072 1098.89085015956 1091.774312019871 377.7364243731457 1090.940430315759 293.0107992131485
971 0.005 4.855 1 1022.625721274295 948.8760591351981 949.142135413356 1098.377479073484 1098.521926308343 1098.898074305473 1091.773885108256 377.773686506662 1090.945893028664 293.0107992045656
972 0.005 4.86 1 1022.625771779401 948.8799596665771 949.146045635734 1098.372789175085 1098.515768191686 1098.890853775763 1091.774338184159 377.8108618750604 1090.940458570009 293.0107992330351
973 0.005 4.865 1 1022.629818026931 948.8838626585681 949.1499523486393 1098.377481223517 1098.521927931537 1098.898074289138 1091.773910767272 377.847943717599 1090.945910474118 293.0107992247155
974 0.005 4.87 1 1022.62984096885 948.8877160568428 949.1538153236974 1098.372787903832 1098.515767493399 1098.890851650578 1091.774366066752 377.8849395069922 1090.940471419727 293.0107992530525
975 0.005 4.875 1 1022.633864296572 948.891572256741 949.1576751193998 1098.377481889936 1098.521927993376 1098.898074878183 1091.773942041422 377.9218421998083 1090.945927091827 293.0107992443782
976 0.005 4.88 1 1022.633863891529 948.8953791893639 949.1614915187944 1098.372789555789 1098.515768639528 1098.890852799545 1091.774389537928 377.9586596491422 1090.940490824315 293.0107992730673
977 0.005 4.885 1 1022.637866537011 948.8991892694352 949.1653050722134 1098.377487339423 1098.521931543818 1098.898076302597 1091.773971061903 377.9953818926373 1090.945952256119 293.0107992637499
978 0.005 4.89 1 1022.637832658636 948.9029503634043 949.1690755250353 1098.372784647853 1098.51576573276 1098.890848580574 1091.774419318781 378.0320137157626 1090.940498339668 293.0107992928953
979 0.005 4.895 1 1022.641817357978 948.906714962225 949.1728434744665 1098.377488943316 1098.521931758234 1098.898077627392 1091.77400358474 378.0685587505933 1090.945970681756 293.0107992830763
980 0.005 4.9 1 1022.641759971182 948.9104308869212 949.17656864511 1098.3727875969 1098.51576785345 1098.890851011119 1091.774444277169 378.1050208237829 1090.940517350002 293.0107993122854
981 0.005 4.905 1 1022.645721409698 948.9141506427401 949.1802916409976 1098.37749167512 1098.521933717822 1098.898077713627 1091.774029900311 378.14139214667 1090.945989719933 293.0107993024898
982 0.005 4.91 1 1022.645639473737 948.9178220205663 949.1839721528174 1098.372788538911 1098.515768750841 1098.890850091373 1091.7744733103 378.1776794771912 1090.940535673768 293.0107993312714
983 0.005 4.915 1 1022.649572695394 948.921497530104 949.18765079677 1098.377486290451 1098.521929852095 1098.898074399493 1091.774056201478 378.213876423921 1090.945997683211 293.010799321944
984 0.005 4.92 1 1022.649476853461 948.9251250071493 949.1912872893537 1098.372794239943 1098.515771898956 1098.890853692267 1091.774499643654 378.2499896630662 1090.94056164478 293.010799350067
985 0.005 4.925 1 1022.653380682806 948.9287568891828 949.1949222054485 1098.377485222742 1098.521929677272 1098.898072662611 1091.774076573029 378.2860123327615 1090.946012597355 293.0107993410822
986 0.005 4.93 1 1022.653264190512 948.9323410706421 949.1985152879103 1098.372794545945 1098.515771971322 1098.890852108961 1091.774528158593 378.3219520958663 1090.940576949199 293.0107993689147
987 0.005 4.935 1 1022.657143836562 948.9359299249321 949.2021070718142 1098.377484391194 1098.521929417723 1098.89807372714 1091.774099936794 378.3578023676404 1090.946029355771 293.0107993597753
988 0.005 4.94 1 1022.657007995037 948.9394714276638 949.2056573634286 1098.372798077009 1098.515773772466 1098.890853234265 1091.774555653549 378.3935698986886 1090.940595110196 293.0107993878631
989 0.005 4.945 1 1022.660864627269 948.943017869278 949.2092066296822 1098.377486498975 1098.521931359823 1098.898074580399 1091.774119207561 378.4292482192918 1090.946051427392 293.0107993781289
990 0.005 4.95 1 1022.660703903533 948.9465172692546 949.2127147147602 1098.372796897567 1098.515773348809 1098.890851073113 1091.77458398131 378.4648434678336 1090.940604441261 293.0107994066823
991 0.005 4.955 1 1022.664538090436 948.9500218702583 949.2162220426828 1098.377483418741 1098.521928362962 1098.898072687282 1091.774138889689 378.5003504087286 1090.946066748475 293.0107993964804
992 0.005 4.96 1 1022.664359806167 948.9534797672511 949.2196885173539 1098.372800990816 1098.515776044219 1098.890854032513 1091.774607677377 378.5357763903219 1090.940623334715 293.0107994251327
993 0.005 4.965 1 1022.668172998686 948.9569431588649 949.2231545304787 1098.377487682524 1098.521931481652 1098.898073733991 1091.774164226524 378.571113500866 1090.946086907235 293.0107994149051
994 0.005 4.97 1 1022.667967077329 948.9603600779606 949.2265799344179 1098.372797064072 1098.515773163823 1098.890850130616 1091.774630030031 378.6063689130663 1090.940632700174 293.010799443141
995 0.005 4.975000000000001 1 1022.671760582543 948.9637828176305 949.2300051908252 1098.377487494028 1098.521931610257 1098.898074385882 1091.774191028847 378.6415364630786 1090.94609752751 293.0107994334071
996 0.005 4.98 1 1022.671540549131 948.9671593696991 949.2333901218384 1098.3728035418 1098.515778045055 1098.890855674933 1091.774651327412 378.6766227537173 1090.940663592376 293.0107994610048
997 0.005 4.985 1 1022.675308208517 948.9705420285218 949.2367752065738 1098.377489422622 1098.521932610744 1098.898072549515 1091.774215920882 378.711621649848 1090.946112731478 293.0107994516007
998 0.005 4.99 1 1022.675063513339 948.9738787483003 949.240120207647 1098.372800624851 1098.515775748599 1098.89085273548 1091.774678082557 378.7465397500947 1090.940672544242 293.0107994788823
999 0.005 4.995 1 1022.678812509961 948.9772218552874 949.2434656366252 1098.377489086602 1098.5219322416 1098.898073035988 1091.774241792103 378.7813692678391 1090.946124653251 293.0107994693747
1000 0.005 5 1 1022.678549847432 948.9805193236911 949.2467712916923 1098.372803410071 1098.515777985887 1098.890854814201 1091.774697729289 378.8161183092635 1090.940691528302 293.010799496867
1001 0.005 5.005 1 1022.68228102505 948.9838234509249 949.2500776402268 1098.377493998864 1098.521935276629 1098.898074269906 1091.774269158091 378.8507829012896 1090.946145958213 293.0107994867811
1002 0.005 5.01 1 1022.681988506653 948.9870821749984 949.2533444657736 1098.372798130992 1098.515774446187 1098.890850486094 1091.774721738665 378.8853663998285 1090.9406969499 293.0107995147864
1003 0.005 5.015 1 1022.685705472117 948.9903478515491 949.2566122640388 1098.377495883782 1098.521936222712 1098.898075785081 1091.774295272798 378.9198646952828 1090.946163783964 293.0107995040811
1004 0.005 5.02 1 1022.685392692401 948.9935683853984 949.2598408072473 1098.372800422546 1098.515776728192 1098.890852865024 1091.774740533475 378.9542815050806 1090.940713462866 293.0107995323374
1005 0.005 5.025 1 1022.689094242946 948.9967961844441 949.2630706290977 1098.377503078005 1098.521941327534 1098.898078475157 1091.774324277935 378.9886151598513 1090.94618463124 293.0107995214601
1006 0.005 5.03 1 1022.688752570083 948.9999790153026 949.2662613855402 1098.372794755444 1098.515772187478 1098.890848077751 1091.774761015103 379.0228704086365 1090.940723128451 293.0107995494424
1007 0.005 5.035 1 1022.69243529974 949.0031694201366 949.2694537234729 1098.377500839688 1098.521939416153 1098.89807710995 1091.774347945109 379.0570409480262 1090.946191112342 293.0107995389956
1008 0.005 5.04 1 1022.692081761083 949.0063151195416 949.272607251806 1098.372800634136 1098.515776785398 1098.890852654815 1091.774781549565 379.0911333908185 1090.940750285826 293.0107995663293
1009 0.005 5.045 1 1022.695741012693 949.0094686522694 949.2757626291077 1098.377502117429 1098.521940230601 1098.898075676066 1091.774371517176 379.1251413158315 1090.94620350735 293.0107995562422
1010 0.005 5.05 1 1022.695366981028 949.0125777201549 949.2788794415566 1098.372799692615 1098.515775729069 1098.890850712919 1091.774807212379 379.1590715451389 1090.940760530266 293.010799583249
1011 0.005 5.055 1 1022.699005919953 949.0156948498588 949.2819983276946 1098.377499816941 1098.521938863995 1098.898075896948 1091.774393243817 379.1929176807762 1090.946215142188 293.0107995731904
1012 0.005 5.06 1 1022.69861717798 949.0187678176759 949.2850789476855 1098.372803616009 1098.515778315525 1098.890852310872 1091.774826449422 379.2266862134797 1090.940779636759 293.0107996003071
1013 0.005 5.065 1 1022.702237854732 949.0218490744587 949.2881618730293 1098.377503229629 1098.521941777857 1098.898077553643 1091.774414395193 379.2603707484192 1090.946236362265 293.010799589704
1014 0.005 5.07 1 1022.701825330744 949.024886420541 949.2912067879721 1098.372801747539 1098.515776359195 1098.890849081172 1091.774853619481 379.29397766723 1090.940784659191 293.0107996173249
1015 0.005 5.075 1 1022.705427820821 949.0279322721766 949.2942542251257 1098.377500736545 1098.521939471505 1098.898076188482 1091.774434169818 379.3275013729993 1090.946249872474 293.010799606159
1016 0.005 5.08 1 1022.705000229226 949.0309344910729 949.2972639232567 1098.372804710788 1098.51577901475 1098.890851498059 1091.774874110896 379.3609484206762 1090.940802132284 293.0107996339983
1017 0.005 5.085 1 1022.708583956423 949.0339454521941 949.3002763887539 1098.377503111748 1098.521941385596 1098.898076682665 1091.774451001206 379.3943125068473 1090.946266738889 293.0107996227378
1018 0.005 5.09 1 1022.708136539004 949.0369130024127 949.3032513370619 1098.372804047528 1098.515777914725 1098.890849306792 1091.774899061875 379.4276002252229 1090.940812575111 293.0107996502533
1019 0.005 5.095 1 1022.711698113192 949.0398895303224 949.3062292887608 1098.377499325497 1098.521939029778 1098.898075142387 1091.774470500928 379.4608061848646 1090.946272384756 293.0107996394489
1020 0.005 5.100000000000001 1 1022.711241400686 949.0428229138735 949.3091699802289 1098.37280967814 1098.515781901556 1098.890853240732 1091.774918477601 379.4939361377803 1090.940836842964 293.0107996663158
1021 0.005 5.105 1 1022.714780331198 949.0457654882836 949.312113904946 1098.377499162058 1098.521939468103 1098.898074170178 1091.774485747749 379.5269838579288 1090.94628600681 293.0107996559555
1022 0.005 5.11 1 1022.71430700705 949.0486651694172 949.3150208095482 1098.372810513907 1098.515781541575 1098.890851721593 1091.774942947169 379.5599561000772 1090.94084866272 293.0107996823951
1023 0.005 5.115 1 1022.71782545847 949.0515742345527 949.3179311470983 1098.377496888719 1098.521938006963 1098.898073667454 1091.774507437227 379.592846691333 1090.946296300784 293.0107996721199
1024 0.005 5.12 1 1022.717338761681 949.0544406751557 949.3208047261361 1098.372812939795 1098.515783283804 1098.890853221104 1091.77496045136 379.6256623466955 1090.940865077339 293.0107996986209
1025 0.005 5.125 1 1022.720840516173 949.0573167163163 949.3236819610854 1098.377500136127 1098.521940432487 1098.89807433871 1091.774523865642 379.6583969037131 1090.946314251544 293.0107996878431
1026 0.005 5.13 1 1022.720330328361 949.0601503492931 949.3265226642168 1098.372809430166 1098.515780648636 1098.890850155306 1091.774982249731 379.6910569811304 1090.940867945328 293.0107997148515
1027 0.005 5.135 1 1022.723821293387 949.0629938270292 949.3293672555793 1098.377503668749 1098.521942721793 1098.898077012633 1091.774549890003 379.7236362773857 1090.946330607332 293.0107997034659
1028 0.005 5.14 1 1022.72329069182 949.065795093181 949.3321755167385 1098.372809018502 1098.515780963747 1098.890850365395 1091.774997487244 379.756142423724 1090.94088159447 293.0107997307741
1029 0.005 5.145 1 1022.726770374988 949.068606474914 949.3349879264158 1098.377510120838 1098.52194729825 1098.898079681647 1091.774572013714 379.7885679257321 1090.94635023994 293.0107997191288
1030 0.005 5.15 1 1022.726215368896 949.0713757945182 949.3377641778403 1098.37280560208 1098.515778055531 1098.890847428459 1091.775015822943 379.8209197269143 1090.940889461921 293.0107997462887
1031 0.005 5.155 1 1022.729678924978 949.0741554862974 949.3405448197101 1098.377508231583 1098.521945366412 1098.898077699957 1091.774596481402 379.853192165452 1090.94635731828 293.0107997349983
1032 0.005 5.16 1 1022.729113110532 949.0768933311057 949.3432895179307 1098.372810096816 1098.515781830884 1098.890851858283 1091.775033408345 379.8853920082213 1090.940912662068 293.0107997615318
1033 0.005 5.165 1 1022.732557783047 949.0796417722827 949.3460388347114 1098.377509923196 1098.521946484051 1098.898076916141 1091.774616218947 379.9175114182901 1090.946368499617 293.0107997506939
1034 0.005 5.17 1 1022.731973432691 949.0823485528375 949.3487523962872 1098.372808798932 1098.515780665766 1098.890849694727 1091.775053325495 379.9495581282522 1090.940923308419 293.0107997767864
1035 0.005 5.175 1 1022.735402490293 949.0850661529754 949.3514708036549 1098.377509819608 1098.521946604252 1098.898077562667 1091.774640593196 379.981525303104 1090.946377618521 293.0107997660774
1036 0.005 5.18 1 1022.734804102884 949.0877423074537 949.3541536680286 1098.372810091801 1098.515781847332 1098.890851178754 1091.775069231432 380.0134195179961 1090.940939293017 293.0107997921764
1037 0.005 5.185 1 1022.738219790512 949.0904294997937 949.3568415908926 1098.37751485396 1098.521950189205 1098.898079947306 1091.774658361951 380.0452351801054 1090.946397171391 293.0107997810073
1038 0.005 5.19 1 1022.737597860809 949.0930754359316 949.3594941730547 1098.372806628788 1098.515778877631 1098.890846632473 1091.775089881632 380.0769789874611 1090.940942572676 293.0107998076579
1039 0.005 5.195 1 1022.74100224785 949.0957326187133 949.3621520113575 1098.377515575474 1098.521950269882 1098.898080555231 1091.774680325736 380.1086440650639 1090.946409972878 293.0107997958303
1040 0.005 5.2 1 1022.740364793087 949.0983487547672 949.3647747242803 1098.372808686786 1098.515780606735 1098.890849015293 1091.775108700539 380.1402379249309 1090.940955600079 293.0107998228243
1041 0.005 5.205 1 1022.743754608662 949.1009763343013 949.3674028910114 1098.377516994648 1098.521951128973 1098.898080084212 1091.774696485675 380.1717535279614 1090.946426011329 293.0107998107353
1042 0.005 5.21 1 1022.743097755917 949.1035630507374 949.3699961237854 1098.37280670697 1098.515779283378 1098.890846149724 1091.775126634262 380.2031981291953 1090.940962778133 293.0107998375975
1043 0.005 5.215 1 1022.746472387517 949.1061614270598 949.3725950166379 1098.377515969099 1098.521950431045 1098.898080471156 1091.774717576903 380.2345649483687 1090.946433212874 293.0107998258084
1044 0.005 5.22 1 1022.74580718379 949.1087191529613 949.3751591798357 1098.372812651234 1098.515783274847 1098.890850016783 1091.775144069408 380.2658613425169 1090.940985847484 293.0107998521003
1045 0.005 5.225000000000001 1 1022.749160075049 949.1112887160933 949.3777292033325 1098.37751427522 1098.521949389277 1098.89807781079 1091.774731933263 380.2970803977273 1090.946441806269 293.0107998408311
1046 0.005 5.23 1 1022.748482454037 949.113817831697 949.3802646874716 1098.372813085762 1098.515782952063 1098.890848921888 1091.775168755448 380.328229954627 1090.940996585516 293.0107998665193
1047 0.005 5.235 1 1022.751814960027 949.1163589384953 949.3828061981457 1098.377510057349 1098.521947215459 1098.898077006485 1091.774743197773 380.3593021561196 1090.946449088164 293.010799855576
1048 0.005 5.24 1 1022.751131464418 949.1188598592846 949.3853134093453 1098.372819145557 1098.515786892549 1098.890852053639 1091.775186695875 380.3903050776376 1090.941015846928 293.0107998811971
1049 0.005 5.245 1 1022.754445410594 949.1213729046572 949.3878268021665 1098.377509934054 1098.521946918695 1098.898075457992 1091.774754190173 380.4212313001025 1090.946465039381 293.0107998698461
1050 0.005 5.25 1 1022.75374403813 949.1238459838223 949.3903061077607 1098.372816743027 1098.515784867228 1098.890848850513 1091.775208738009 380.4520876712836 1090.941016417746 293.0107998959363
1051 0.005 5.255 1 1022.757045704799 949.1263313452013 949.3927917515563 1098.377509527432 1098.521946849033 1098.898077062869 1091.774769487679 380.4828676443992 1090.946479673926 293.0107998840269
1052 0.005 5.26 1 1022.75633256233 949.128776969404 949.3952435393634 1098.372820447242 1098.51578792855 1098.89085135342 1091.775226452314 380.513578471804 1090.941031124856 293.0107999104768
1053 0.005 5.265 1 1022.759620207401 949.1312350519341 949.3977018394347 1098.377513199222 1098.521949215408 1098.898077953554 1091.774786725158 380.5442140092678 1090.946495727696 293.0107998982285
1054 0.005 5.27 1 1022.758885688901 949.1336535359617 949.40012643073 1098.372815724713 1098.515784115047 1098.89084717828 1091.775242418158 380.5747807552615 1090.941034584723 293.0107999246386
1055 0.005 5.275 1 1022.762161961175 949.1360846953407 949.4025577472041 1098.377511841252 1098.521948349081 1098.89807711612 1091.774803574797 380.60527195142 1090.946502225742 293.0107999126481
1056 0.005 5.28 1 1022.761420311254 949.1384764435468 949.4049555369229 1098.372821737308 1098.515788981484 1098.890852989112 1091.775258622469 380.6356944966615 1090.941057555796 293.0107999385294
1057 0.005 5.285 1 1022.764678079429 949.1408810549277 949.4073602470543 1098.377513450636 1098.521949049264 1098.898075374944 1091.774820212646 380.6660423652332 1090.946511543097 293.0107999270356
1058 0.005 5.29 1 1022.763920129614 949.1432463951963 949.4097315691295 1098.372819240338 1098.515786878228 1098.890850339064 1091.775275505445 380.6963207418937 1090.941065894406 293.0107999523067
1059 0.005 5.295 1 1022.767165470739 949.1456247975442 949.4121100085822 1098.377513679817 1098.521949468568 1098.898076809545 1091.774843264977 380.7265255940018 1090.946520156946 293.0107999411025
1060 0.005 5.3 1 1022.766395865669 949.1479641097023 949.4144552478913 1098.372821784215 1098.515789216435 1098.890852771293 1091.775288598984 380.7566635179194 1090.94108167228 293.0107999663465
1061 0.005 5.305 1 1022.769629424461 949.1503166636187 949.4168077732909 1098.377518190409 1098.521952130754 1098.898077831639 1091.774862420974 380.7867273101103 1090.94653548426 293.010799954711
1062 0.005 5.31 1 1022.768839495374 949.1526302821679 949.4191272673378 1098.37281785491 1098.515786201073 1098.890848703038 1091.775306011122 380.8167242246639 1090.941083485297 293.0107999804578
1063 0.005 5.315 1 1022.772064759688 949.1549573210644 949.4214542177109 1098.377519304329 1098.521952665056 1098.898079079999 1091.774882822366 380.84664834718 1090.94654932069 293.0107999682244
1064 0.005 5.32 1 1022.77125889746 949.1572455871274 949.4237483089175 1098.372817367839 1098.515786338685 1098.890849546104 1091.775317688865 380.876504213259 1090.941095549177 293.0107999943812
1065 0.005 5.325 1 1022.774475525298 949.159547473692 949.4260500426998 1098.377523750932 1098.521955542771 1098.898079931363 1091.774898588129 380.906287077742 1090.946565776218 293.0107999817089
1066 0.005 5.33 1 1022.773650459492 949.1618107095425 949.4283190494208 1098.372814860631 1098.515784869655 1098.890847297387 1091.775334764273 380.9360035330417 1090.941100595499 293.0108000078772
1067 0.005 5.335 1 1022.776856431196 949.1640877732534 949.4305959050787 1098.377524281993 1098.521955434644 1098.898080381247 1091.77492082046 380.965647395547 1090.946571830609 293.0107999954243
1068 0.005 5.34 1 1022.776020177233 949.166326326406 949.4328401729636 1098.372816900882 1098.515786124392 1098.890849539027 1091.775347377694 380.9952251481157 1090.941117989033 293.0108000210798
1069 0.005 5.345 1 1022.779212526872 949.1685789046459 949.4350924882506 1098.377526772106 1098.521957814645 1098.898080696568 1091.774938086737 381.0247303107928 1090.946580082371 293.0108000090962
1070 0.005 5.350000000000001 1 1022.778364373905 949.1707931129881 949.437312357589 1098.372818447849 1098.515786834371 1098.890848850701 1091.775369072263 381.054169637654 1090.941127360489 293.0108000341775
1071 0.005 5.355 1 1022.781539110261 949.1730214770757 949.4395404087443 1098.377522362179 1098.521954469277 1098.898078688302 1091.774952985219 381.0835367488328 1090.946584499019 293.0108000225383
1072 0.005 5.36 1 1022.780683689274 949.1752116801266 949.441736215049 1098.372821373446 1098.515788753724 1098.890850593562 1091.775381316133 381.1128377964766 1090.941144160017 293.0108000474875
1073 0.005 5.365 1 1022.783844436575 949.1774161676391 949.4439403404564 1098.37752311814 1098.521955570539 1098.898078613071 1091.774965658421 381.1420674341805 1090.946599397058 293.010800035487
1074 0.005 5.37 1 1022.782974211106 949.1795826761979 949.4461123995021 1098.372819890634 1098.515787041239 1098.890847165614 1091.77540156282 381.1712340176574 1090.94114708787 293.010800060947
1075 0.005 5.375 1 1022.786123601068 949.1817635959121 949.4482929068452 1098.377522295884 1098.521955290715 1098.898080534607 1091.774978939198 381.2003280009303 1090.946611407633 293.0108000483746
1076 0.005 5.38 1 1022.785243429471 949.1839067302218 949.4504415381284 1098.372823177388 1098.51578938677 1098.890849270974 1091.775418091046 381.2293582485916 1090.941158196872 293.0108000742395
1077 0.005 5.385 1 1022.788380445856 949.1860644154316 949.4525987588347 1098.377523611733 1098.521956139155 1098.898079297399 1091.774989320527 381.2583165808379 1090.946626275812 293.0108000612523
1078 0.005 5.39 1 1022.787485942732 949.1881844606899 949.4547242501523 1098.372822498012 1098.515789055848 1098.890847885873 1091.77543611307 381.2872102855438 1090.941164706532 293.0108000871626
1079 0.005 5.395 1 1022.790607916667 949.1903191958368 949.4568584777612 1098.377518971683 1098.521952446195 1098.898077054382 1091.775000812686 381.3160332446202 1090.946630351549 293.0108000743862
1080 0.005 5.4 1 1022.789705601176 949.1924164711972 949.4589611432326 1098.372828420426 1098.515793274503 1098.890852390445 1091.775451325286 381.3447881610082 1090.941184947008 293.0108000994926
1081 0.005 5.405 1 1022.792805277222 949.1945285611885 949.4610726883703 1098.377518488537 1098.521952523118 1098.89807521354 1091.775012432799 381.3734699072246 1090.946636653164 293.0108000873667
1082 0.005 5.41 1 1022.791891819854 949.196603344931 949.4631528117347 1098.372829392088 1098.515793535626 1098.890851461052 1091.775469403579 381.4020839442025 1090.941193790946 293.0108001119879
1083 0.005 5.415 1 1022.794976561404 949.1986930693108 949.4652419486981 1098.377515987674 1098.521951304964 1098.898075296819 1091.775027399283 381.4306270646883 1090.946642260494 293.0108001003055
1084 0.005 5.42 1 1022.794058494635 949.2007456665065 949.4672998320327 1098.372832432849 1098.51579519656 1098.890853263451 1091.775482753367 381.4591057213924 1090.941209662867 293.0108001248583
1085 0.005 5.425 1 1022.797135428572 949.2028133483722 949.4693668749718 1098.377519729684 1098.521954128906 1098.898076496643 1091.775041064453 381.48751656577 1090.94665775507 293.010800112927
1086 0.005 5.43 1 1022.796203444017 949.2048440384865 949.4714028097101 1098.372828184894 1098.515791910428 1098.890849266366 1091.77549800427 381.5158659631446 1090.941211305814 293.0108001379813
1087 0.005 5.435 1 1022.799274965846 949.2068899666006 949.4734480472373 1098.37751956796 1098.521953768914 1098.898076706218 1091.775055281568 381.5441498445089 1090.946667149091 293.0108001254461
1088 0.005 5.44 1 1022.798333801035 949.2088990590312 949.4754623329924 1098.372830451243 1098.515794509445 1098.890852487966 1091.77551010081 381.5723739952187 1090.941221668727 293.0108001509511
1089 0.005 5.445 1 1022.80139910827 949.2109235567913 949.4774860845902 1098.377525283469 1098.521956942968 1098.898077885354 1091.775074186415 381.6005328558103 1090.946682755703 293.0108001378986
1090 0.005 5.45 1 1022.800438024261 949.2129112995855 949.4794789841886 1098.372825301848 1098.515791113854 1098.890848475956 1091.77552167967 381.6286313124934 1090.941223289116 293.0108001634921
1091 0.005 5.455 1 1022.803496276908 949.2149146364833 949.4814815238723 1098.377526772578 1098.52195793014 1098.898079470609 1091.775093106226 381.6566633290543 1090.946689709146 293.0108001504823
1092 0.005 5.46 1 1022.802525449805 949.2168813371651 949.4834533357068 1098.372828266517 1098.515793165217 1098.890851136615 1091.775534800964 381.6846335619395 1090.941240267207 293.0108001755937
1093 0.005 5.465 1 1022.805570275791 949.2188637953759 949.4854349495164 1098.377528970376 1098.521959728537 1098.898079046376 1091.775110500671 381.7125360192719 1090.946698032554 293.0108001630107
1094 0.005 5.47 1 1022.804586118225 949.2208097122026 949.4873859372364 1098.372826809856 1098.515791842842 1098.890849228215 1091.775549218064 381.7403755748387 1090.941249395784 293.0108001875117
1095 0.005 5.475000000000001 1 1022.807616972991 949.2227715244898 949.4893468663936 1098.377525892096 1098.521957354994 1098.898077763661 1091.775124259368 381.7681467840308 1090.946701019065 293.010800175252
1096 0.005 5.48 1 1022.80662571177 949.2246969527623 949.4912773189089 1098.372829174077 1098.515793638498 1098.890851425579 1091.775561171091 381.7958548799039 1090.941262358219 293.0108001995224
1097 0.005 5.485 1 1022.80964750033 949.2266384121017 949.4932178492911 1098.377530395984 1098.521960765616 1098.898079572854 1091.775141127749 381.8234948434215 1090.946713967284 293.0108001870364
1098 0.005 5.49 1 1022.808639101106 949.2285435983122 949.4951280230554 1098.372825370804 1098.515790751968 1098.890847296299 1091.77557528912 381.8510724261164 1090.94126331812 293.0108002116901
1099 0.005 5.495 1 1022.811654817921 949.2304649596069 949.4970484073756 1098.377531513153 1098.521961170377 1098.898081325579 1091.775156107633 381.878579263346 1090.946726190642 293.0108001986209
1100 0.005 5.5 1 1022.810635531552 949.2323501894692 949.4989385855695 1098.37282768345 1098.515792666706 1098.890849152975 1091.775589998635 381.9060269002536 1090.941274415715 293.0108002237765
1101 0.005 5.505 1 1022.813641952563 949.2342517105722 949.5008390858266 1098.377533200458 1098.521962188521 1098.898080858398 1091.775167118706 381.9334083162521 1090.946738682695 293.0108002101934
1102 0.005 5.51 1 1022.812608430163 949.2361172176123 949.5027095049271 1098.372825935596 1098.515792033964 1098.890847581675 1091.775602583066 381.960730309176 1090.941277228025 293.010800235531
1103 0.005 5.515 1 1022.815604977069 949.2379991475186 949.5045903779107 1098.377530165158 1098.521959405894 1098.898079289025 1091.775179800857 381.987986856591 1090.946744472897 293.0108002220115
1104 0.005 5.52 1 1022.814566820154 949.2398452147323 949.5064413052064 1098.372830186452 1098.515794408789 1098.890850259485 1091.775615914725 382.0151837858007 1090.941292670414 293.0108002469201
1105 0.005 5.525 1 1022.817550016959 949.2417078269727 949.5083028221484 1098.377531310663 1098.521961187397 1098.898079189294 1091.775191912637 382.0423155411058 1090.946753235389 293.0108002339343
1106 0.005 5.53 1 1022.816502653722 949.2435346871719 949.5101345027276 1098.372830541846 1098.515794332257 1098.890849047904 1091.775632117358 382.0693876969487 1090.941302255614 293.0108002582703
1107 0.005 5.535 1 1022.819469922478 949.2453781905884 949.5119768794406 1098.377525702028 1098.521957128877 1098.898076855189 1091.775200190916 382.0963946158513 1090.946754484195 293.010800245696
1108 0.005 5.54 1 1022.818422269164 949.2471861287245 949.5137895877967 1098.372835829718 1098.515797416945 1098.890851890311 1091.775648490459 382.123342142731 1090.941317859231 293.0108002697422
1109 0.005 5.545 1 1022.821375402282 949.2490107887847 949.5156130846548 1098.377526669553 1098.521958903859 1098.898077465276 1091.775210062304 382.1502245313591 1090.946764991231 293.0108002570806
1110 0.005 5.55 1 1022.820315141129 949.2508000224611 949.5174070529364 1098.372834005607 1098.515795863426 1098.890849162501 1091.77566185086 382.177047649224 1090.941318168063 293.0108002814411
1111 0.005 5.555 1 1022.823258761353 949.2526060648429 949.5192118987862 1098.377523965993 1098.521956469789 1098.898076480647 1091.775218383714 382.2038058940056 1090.946772500172 293.0108002683451
1112 0.005 5.56 1 1022.822193936555 949.2543768644192 949.5209873823237 1098.372838905552 1098.51579938773 1098.890852751759 1091.775676814316 382.2305050336589 1090.941330469055 293.0108002931835
1113 0.005 5.565 1 1022.825128368082 949.2561645639381 949.5227738498835 1098.377527641535 1098.521958763552 1098.898077091877 1091.775232310457 382.2571397278436 1090.946788019035 293.0108002795366
1114 0.005 5.57 1 1022.824046031034 949.2579171032006 949.5245310459534 1098.372833734103 1098.51579636509 1098.890848914441 1091.775687808871 382.2837162819873 1090.941330608732 293.0108003046714
1115 0.005 5.575 1 1022.826973354221 949.259686691595 949.5262993573705 1098.377526876792 1098.521958183996 1098.898077208097 1091.775243159159 382.3102283459417 1090.946793164657 293.0108002910181
1116 0.005 5.58 1 1022.825885305002 949.2614212320874 949.5280385281951 1098.372836047266 1098.515797819684 1098.890851593269 1091.775697049381 382.3366835575574 1090.941345213377 293.0108003157952
1117 0.005 5.585 1 1022.828804012153 949.2631729783673 949.5297889433799 1098.377531877746 1098.521961856102 1098.898078839496 1091.775259039615 382.3630743926594 1090.946801461793 293.0108003026272
1118 0.005 5.59 1 1022.827703980891 949.264889729194 949.5315102939757 1098.372835497152 1098.515798030135 1098.890850626809 1091.775710516681 382.3894065012054 1090.941355277632 293.0108003268572
1119 0.005 5.595 1 1022.830610097339 949.266623815637 949.5332430228033 1098.377527967095 1098.521958309236 1098.898075898626 1091.775271784811 382.415675128551 1090.946802912247 293.0108003141072
1120 0.005 5.600000000000001 1 1022.829506364423 949.268323043254 949.5349468062417 1098.372839090994 1098.515799952682 1098.890853718761 1091.775723577915 382.4418819445063 1090.941369028203 293.0108003380161
1121 0.005 5.605 1 1022.832404193525 949.2700397188878 949.5366620847922 1098.377532071968 1098.521961681404 1098.898077299659 1091.775289072372 382.4680277748068 1090.946814886132 293.0108003251956
1122 0.005 5.61 1 1022.831283754262 949.2717216068479 949.538348506195 1098.372833626276 1098.515796480229 1098.890849215391 1091.775731732892 382.4941175596179 1090.941368524804 293.0108003493529
1123 0.005 5.615 1 1022.834177529723 949.2734210758395 949.5400465358814 1098.37753314508 1098.521961921588 1098.898079004289 1091.77530359524 382.5201447445394 1090.946823529003 293.0108003360552
1124 0.005 5.62 1 1022.833047191983 949.2750858759165 949.5417158392095 1098.372833834435 1098.515796596339 1098.8908500421 1091.7757406081 382.5461155299006 1090.94137642809 293.0108003607373
1125 0.005 5.625 1 1022.835937667277 949.2767683814092 949.5433968643777 1098.377539700846 1098.521966830721 1098.898081606306 1091.775316601837 382.5720238500662 1090.946840528034 293.0108003468392
1126 0.005 5.63 1 1022.834789892947 949.2784162873903 949.54504924309 1098.372830263033 1098.515794763828 1098.89084704479 1091.775753816199 382.5978757443144 1090.941376022666 293.0108003718386
1127 0.005 5.635 1 1022.837673949612 949.2800820306616 949.5467134714377 1098.377538158002 1098.521964365146 1098.898080523863 1091.775330673302 382.6236653106364 1090.946845473274 293.0108003578624
1128 0.005 5.64 1 1022.836519126219 949.2817132615988 949.5483491461399 1098.372831067154 1098.515795137396 1098.890848763047 1091.775759201311 382.6493985809257 1090.941388714177 293.0108003825206
1129 0.005 5.645 1 1022.839396757549 949.2833624908799 949.5499968215273 1098.377542560087 1098.521968332473 1098.898081630475 1091.775345823683 382.6750699467084 1090.946856225226 293.010800368934
1130 0.005 5.65 1 1022.838231348184 949.2849772700932 949.5516160120828 1098.372832376558 1098.515795990021 1098.89084847321 1091.77577857899 382.700686588422 1090.941397633576 293.0108003930665
1131 0.005 5.655 1 1022.841093689817 949.2866101204818 949.5532472865821 1098.377536075536 1098.521963017442 1098.898078510363 1091.775354290552 382.7262411056429 1090.94685365664 293.0108003799436
1132 0.005 5.66 1 1022.839924153238 949.2882084595798 949.5548500165593 1098.372836250774 1098.515798669133 1098.890850868683 1091.775782368738 382.7517399066442 1090.941411694983 293.010800403657
1133 0.005 5.665 1 1022.842782779522 949.2898253971149 949.5564653203236 1098.377537284408 1098.521964789714 1098.898079027294 1091.77536798183 382.7771769324318 1090.946860562408 293.0108003905701
1134 0.005 5.67 1 1022.841602332832 949.2914077271587 949.5580520068017 1098.372837918881 1098.515799550129 1098.890850219811 1091.775804416088 382.8025603726081 1090.941413093515 293.0108004144296
1135 0.005 5.675 1 1022.844449552222 949.2930086921509 949.5596513229492 1098.377533058292 1098.52196179103 1098.898077673138 1091.775371762074 382.8278811112093 1090.946870722435 293.0108004009765
1136 0.005 5.68 1 1022.84326319288 949.2945752027149 949.5612221614642 1098.372838688658 1098.515799498536 1098.890850519475 1091.775811216779 382.8531469761538 1090.941421784281 293.0108004253137
1137 0.005 5.685 1 1022.846105212121 949.296160448514 949.5628057139052 1098.377537703512 1098.521965484456 1098.898079608762 1091.775381694132 382.8783518685671 1090.946886494992 293.0108004112901
1138 0.005 5.69 1 1022.844904377723 949.2977113184521 949.5643608857 1098.372836088104 1098.515797668625 1098.890847328148 1091.77582645437 382.9035022219566 1090.941419874531 293.0108004359566
1139 0.005 5.695 1 1022.847738760737 949.2992810166827 949.5659288702888 1098.377534287699 1098.521962844346 1098.898078474908 1091.775391360686 382.9285915219261 1090.946889869619 293.0108004218374
1140 0.005 5.7 1 1022.846535369938 949.300816458903 949.5674685742406 1098.372840180459 1098.515800420735 1098.89085111581 1091.775833515233 382.953626678818 1090.941436565793 293.0108004462361
1141 0.005 5.705 1 1022.849358932451 949.3023708236996 949.569021199244 1098.377535679984 1098.52196441328 1098.898078142897 1091.775397447142 382.9786018243652 1090.946899269579 293.010800432506
1142 0.005 5.71 1 1022.84814848058 949.303891033341 949.5705456353621 1098.37284170464 1098.515801307219 1098.890850236556 1091.775850113337 383.0035222087317 1090.941443384452 293.0108004563683
1143 0.005 5.715 1 1022.850957877942 949.305430231811 949.572083074813 1098.377530132191 1098.521960156501 1098.898075221956 1091.775408942018 383.0283829307669 1090.946895540368 293.0108004431492
1144 0.005 5.72 1 1022.849747233443 949.306935397619 949.5735924358519 1098.372845175684 1098.515803254294 1098.890853602569 1091.775856702207 383.0531906089623 1090.941458141242 293.0108004665336
1145 0.005 5.725000000000001 1 1022.852546526609 949.3084596420738 949.5751148877505 1098.377532305239 1098.521962727764 1098.898075656597 1091.775417149792 383.0779385191309 1090.946903011987 293.010800453433
1146 0.005 5.73 1 1022.851325884323 949.3099499457844 949.5766093627348 1098.37284292034 1098.515801814974 1098.890850407304 1091.77587040066 383.1026334851221 1090.941459430486 293.0108004769329
1147 0.005 5.735 1 1022.854120344634 949.3114594186784 949.5781170135195 1098.377533760606 1098.521963379485 1098.898077982861 1091.775429984852 383.1272688536213 1090.94691328661 293.0108004634202
1148 0.005 5.74 1 1022.852889286584 949.312935040546 949.5795967770413 1098.372842072375 1098.515801241292 1098.890850785145 1091.775875133994 383.1518519037791 1090.941466614326 293.0108004874182
1149 0.005 5.745 1 1022.855682292616 949.3144299544293 949.5810898341836 1098.377539858227 1098.521967461296 1098.89807989723 1091.775444397839 383.1763754957641 1090.946928986776 293.0108004732991
1150 0.005 5.75 1 1022.854436444609 949.3158910759842 949.582555080872 1098.37284099119 1098.515801230396 1098.890849724472 1091.775890928567 383.2008461929469 1090.941467482799 293.0108004977093
1151 0.005 5.755 1 1022.85722485925 949.3173715950298 949.5840337128332 1098.377539631288 1098.521966334645 1098.898079245844 1091.775460473724 383.2252581634592 1090.946935732662 293.0108004834136
1152 0.005 5.76 1 1022.855968748 949.31881837346 949.585484591367 1098.372837397607 1098.515798354077 1098.890848513059 1091.7758917304 383.2496177306923 1090.941475237688 293.0108005076515
1153 0.005 5.765 1 1022.858754459666 949.3202847075694 949.5869490050488 1098.377544792616 1098.521970382066 1098.898081548683 1091.775473988828 383.2739190565844 1090.946943551319 293.0108004935992
1154 0.005 5.77 1 1022.85748855631 949.3217173426099 949.5883857175369 1098.372838328222 1098.515799420108 1098.890848336688 1091.775906060227 383.2981681361663 1090.941481509242 293.0108005173685
1155 0.005 5.775 1 1022.860263608931 949.3231696258399 949.5898360527505 1098.37754116819 1098.521967524278 1098.898079467119 1091.775485939075 383.3223591415634 1090.946941111442 293.0108005038208
1156 0.005 5.78 1 1022.858994998569 949.3245882954151 949.5912587750909 1098.372839074704 1098.515799662762 1098.890849946707 1091.77590761206 383.3464983280912 1090.941497073763 293.0108005270579
1157 0.005 5.785 1 1022.861763233753 949.3260267276411 949.5926952348474 1098.377545718012 1098.521971719162 1098.89808172027 1091.775497399987 383.3705795391645 1090.946948783996 293.010800513675
1158 0.005 5.79 1 1022.860484248195 949.327431616693 949.5941041486066 1098.372837945327 1098.515798378406 1098.890847005321 1091.775924029532 383.3946092373245 1090.941498037617 293.0108005369653
1159 0.005 5.795 1 1022.863245864617 949.3288563375099 949.5955268700969 1098.377544045804 1098.521970069393 1098.898081759741 1091.775509172213 383.4185811652671 1090.946956221916 293.0108005231852
1160 0.005 5.8 1 1022.861960936057 949.3302476280227 949.5969221620416 1098.372839931267 1098.515799857487 1098.890849034764 1091.775931409345 383.4425014760621 1090.941506266511 293.0108005469746
1161 0.005 5.805 1 1022.864716705611 949.3316588120434 949.5983313205467 1098.377545549158 1098.521970929993 1098.898080841792 1091.775514206654 383.4663643757814 1090.946969853859 293.0108005325888
1162 0.005 5.81 1 1022.863420162906 949.3330366574804 949.5997131429513 1098.372837863299 1098.515798941909 1098.890846614184 1091.775945798089 383.4901801277778 1090.941503497841 293.0108005568281
1163 0.005 5.815 1 1022.866171501694 949.3344344775109 949.6011089111421 1098.377545077266 1098.521970161717 1098.898081998105 1091.775525927067 383.5139367503413 1090.946976539396 293.0108005421869
1164 0.005 5.82 1 1022.864869039009 949.3357990385053 949.6024774294999 1098.372838873181 1098.515799328315 1098.890847555043 1091.775951353251 383.5376419865194 1090.941514418567 293.0108005663109
1165 0.005 5.825 1 1022.867612070056 949.3371836670383 949.6038599829562 1098.377545841081 1098.521971263192 1098.898081628067 1091.775530109915 383.5612899935892 1090.946983287452 293.0108005519447
1166 0.005 5.83 1 1022.86630530845 949.3385351232758 949.6052153630793 1098.372841706712 1098.515801203621 1098.890847896437 1091.775969489626 383.5848875838518 1090.941520771596 293.0108005755337
1167 0.005 5.835 1 1022.869034729057 949.3399066975689 949.606584851457 1098.377540530962 1098.521967735699 1098.898078965722 1091.775539205008 383.608428308488 1090.946982011105 293.0108005617843
1168 0.005 5.84 1 1022.867730079643 949.3412452168193 949.6079272618695 1098.372845798329 1098.515803166607 1098.890850686736 1091.775976871748 383.631919668118 1090.94153675599 293.010800584748
1169 0.005 5.845 1 1022.870446716606 949.342603897438 949.609283840059 1098.377538772398 1098.521967170218 1098.898077420896 1091.775541746907 383.6553538388262 1090.946984697611 293.0108005712774
1170 0.005 5.850000000000001 1 1022.86913817214 949.3439296450795 949.6106134485005 1098.3728471721 1098.515804068183 1098.89084977574 1091.775991806726 383.6787386397468 1090.941539438434 293.0108005942218
1171 0.005 5.855 1 1022.871844976148 949.3452755765823 949.6119572590796 1098.377536025902 1098.521965498666 1098.898077637268 1091.775548525906 383.7020671898298 1090.946991171074 293.0108005804488
1172 0.005 5.86 1 1022.870532220593 949.3465887108713 949.6132742294227 1098.372849310886 1098.515805075297 1098.890850965282 1091.775998982847 383.7253460355374 1090.941546211881 293.010800603878
1173 0.005 5.865 1 1022.873235555359 949.3479220939895 949.6146054653823 1098.377541120078 1098.521969050004 1098.898079730682 1091.775559495713 383.7485688838826 1090.947005062623 293.0108005895009
1174 0.005 5.87 1 1022.87190909406 949.3492227261295 949.6159099181716 1098.372845481353 1098.515802497686 1098.890847463748 1091.77601011853 383.7717425399853 1090.941544268839 293.0108006133936
1175 0.005 5.875 1 1022.874608746697 949.3505436992219 949.6172287237041 1098.377539845448 1098.521967941428 1098.89807913018 1091.775566705657 383.7948606373168 1090.947013600954 293.0108005987556
1176 0.005 5.88 1 1022.873276831301 949.3518319918818 949.6185208108851 1098.372846422722 1098.515803625786 1098.890849873564 1091.776015401379 383.8179299248345 1090.941555344691 293.0108006226164
1177 0.005 5.885 1 1022.87597139412 949.3531407343819 949.6198273575185 1098.377543215161 1098.521969861406 1098.898079312054 1091.775576682624 383.8409439576777 1090.947019830513 293.0108006081597
1178 0.005 5.89 1 1022.874630514095 949.3544168225917 949.6211072310604 1098.37284546357 1098.515803464843 1098.890849183736 1091.776025076621 383.8639095250818 1090.941560649639 293.0108006315817
1179 0.005 5.895 1 1022.877317381937 949.3557134644088 949.6224016555645 1098.377541440095 1098.521968535716 1098.898078339934 1091.775589904417 383.8868201704752 1090.947018534968 293.0108006176945
1180 0.005 5.9 1 1022.875975049991 949.3569775197284 949.6236694676643 1098.372848208853 1098.5158053556 1098.890852057995 1091.776030722433 383.9096813229789 1090.941574281546 293.0108006405318
1181 0.005 5.905 1 1022.878654905325 949.3582622205026 949.6249519272448 1098.377545060164 1098.521971094756 1098.89807947456 1091.775602160139 383.9324895020656 1090.947023338232 293.0108006268613
1182 0.005 5.91 1 1022.87730375691 949.3595143903639 949.6262078350985 1098.372846535866 1098.515803809755 1098.890849183829 1091.776042167751 383.955248759518 1090.941577414322 293.0108006496991
1183 0.005 5.915 1 1022.879977256301 949.3607872571421 949.627478443456 1098.377543063432 1098.521969314403 1098.898078883284 1091.775611710095 383.9779537194188 1090.947027699541 293.0108006357468
1184 0.005 5.92 1 1022.878621939483 949.3620277008739 949.6287226060456 1098.372848758135 1098.515806430129 1098.890852266915 1091.776049661405 384.0006110752645 1090.941586458252 293.0108006590456
1185 0.005 5.925 1 1022.881292394617 949.3632889130989 949.6299815322919 1098.37754725603 1098.521971572115 1098.898079216765 1091.775622146254 384.023214171298 1090.947041061494 293.010800644451
1186 0.005 5.93 1 1022.879920839983 949.3645177207907 949.631214048078 1098.37284127068 1098.515801219516 1098.89084640446 1091.776053772767 384.0457698080685 1090.941583046403 293.0108006682282
1187 0.005 5.935 1 1022.882593536481 949.3657674238497 949.6324614377741 1098.377550486927 1098.521973820213 1098.89808259197 1091.775636197729 384.0682714192098 1090.94705088227 293.0108006532882
1188 0.005 5.94 1 1022.881213866611 949.3669847605868 949.6336824665798 1098.372842404877 1098.515802288349 1098.890848265044 1091.776058218485 384.0907258710452 1090.941591688204 293.0108006771237
1189 0.005 5.945 1 1022.883882366734 949.3682231023749 949.634918467939 1098.377553804468 1098.521975624932 1098.898082779093 1091.775647587728 384.1131264687077 1090.947056081366 293.0108006623131
1190 0.005 5.95 1 1022.882494753652 949.3694291068718 949.6361281484092 1098.372842179222 1098.515801813839 1098.890847265187 1091.776072725025 384.1354801938551 1090.941596220825 293.0108006856991
1191 0.005 5.955 1 1022.88515237032 949.3706561699137 949.6373528625239 1098.377547109368 1098.521971048484 1098.898078838629 1091.775654293667 384.1577802780645 1090.947053188675 293.0108006715056
1192 0.005 5.96 1 1022.883768492549 949.3718510164582 949.6385513540722 1098.372848406254 1098.515806369815 1098.890852088051 1091.776080831897 384.1800337104199 1090.941611173446 293.0108006942158
1193 0.005 5.965 1 1022.886415379779 949.3730669568233 949.6397649263783 1098.377547265272 1098.521971590402 1098.898078506262 1091.775661331664 384.2022338999206 1090.94705769727 293.0108006803231
1194 0.005 5.97 1 1022.885025611183 949.3742507625958 949.6409523570655 1098.372847585262 1098.515805226178 1098.890849298122 1091.776093165604 384.2243877241077 1090.941612731827 293.0108007029658
1195 0.005 5.975000000000001 1 1022.887664371792 949.37545568357 949.6421548994003 1098.377543472257 1098.521969101132 1098.898078221989 1091.775664185903 384.2464885713965 1090.947063109261 293.0108006888538
1196 0.005 5.98 1 1022.88627396391 949.3766286024043 949.6433314195766 1098.372851442332 1098.51580778187 1098.890851408327 1091.776103703922 384.268543321904 1090.941620621729 293.0108007119019
1197 0.005 5.985 1 1022.888906827502 949.377822668194 949.6445230922386 1098.377545710079 1098.521970853833 1098.898078894357 1091.775669120217 384.2905491064394 1090.947076379475 293.0108006971968
1198 0.005 5.99 1 1022.887505780383 949.3789847936328 949.6456887987353 1098.372848276797 1098.51580559947 1098.890848480562 1091.776111108856 384.3125068081308 1090.941618035294 293.0108007207486
1199 0.005 5.995 1 1022.890134804495 949.3801681245214 949.6468697186036 1098.377544232586 1098.521969370512 1098.898078358095 1091.77567476429 384.3344111893449 1090.947082659628 293.0108007057094
1200 0.005 6 1 1022.888731806116 949.3813196082915 949.6480247653376 1098.372852170673 1098.515808038919 1098.890851313835 1091.776121246736 384.3562694498563 1090.941627282415 293.0108007293171
1201 0.005 6.005 1 1022.891353106155 949.3824923514013 949.6491950798504 1098.377544739809 1098.521970280876 1098.898077750895 1091.775680976744 384.3780755743217 1090.947089180292 293.010800714389
1202 0.005 6.01 1 1022.889944302021 949.3836333002532 949.6503395717095 1098.372851740678 1098.515807607134 1098.890850042457 1091.776131900736 384.3998359956908 1090.9416312867 293.0108007375873
1203 0.005 6.015000000000001 1 1022.892556403962 949.3847955634199 949.6514993964239 1098.377540782786 1098.521967261796 1098.898075822411 1091.775688138339 384.4215446470224 1090.947087242435 293.0108007232753
1204 0.005 6.02 1 1022.891149419805 949.3859261144926 949.6526334661886 1098.372855606871 1098.515810260238 1098.890853606869 1091.776137934148 384.4432084401798 1090.941645325986 293.0108007458422
1205 0.005 6.025 1 1022.89375350902 949.387078044616 949.6537829431434 1098.37754285528 1098.521969575494 1098.898076303728 1091.775694229656 384.4648208454125 1090.947090438579 293.0108007318266
1206 0.005 6.03 1 1022.892340924535 949.3881983168957 949.6549067141154 1098.372854681903 1098.515809550985 1098.890851955904 1091.776149433725 384.486388468307 1090.941648194253 293.0108007542987
1207 0.005 6.035 1 1022.894938840229 949.3893400138322 949.6560459419128 1098.377541518381 1098.521968318815 1098.898076088925 1091.775701854945 384.507904783825 1090.94709548406 293.0108007401049
1208 0.005 6.04 1 1022.89352105924 949.3904501290024 949.6571595407569 1098.37285494339 1098.515809735177 1098.890852680554 1091.77615331609 384.529376389722 1090.94165498951 293.0108007629573
1209 0.005 6.045 1 1022.896118423331 949.3915817468384 949.6582886651529 1098.377547143947 1098.521972036851 1098.898078267177 1091.775714208269 384.5507966633135 1090.947108196892 293.0108007481545
1210 0.005 6.05 1 1022.894687716705 949.3926818136786 949.6593922080227 1098.37285226438 1098.515808790959 1098.890850873592 1091.776163549454 384.5721717779819 1090.941653101869 293.0108007715572
1211 0.005 6.055 1 1022.897283644377 949.39380345764 949.6605113393795 1098.37754764437 1098.521971473663 1098.898078343354 1091.775725693489 384.5934960190196 1090.947115459743 293.0108007563168
1212 0.005 6.06 1 1022.895844516794 949.3948935832174 949.6616049334211 1098.372850181713 1098.515806975036 1098.890850600178 1091.77616261342 384.6147759699191 1090.94165820317 293.010800779862
1213 0.005 6.065 1 1022.898440668191 949.3960054015586 949.6627142084811 1098.377552828326 1098.521975428112 1098.898080319952 1091.775736991881 384.636005019595 1090.947123036039 293.0108007646779
1214 0.005 6.07 1 1022.896991919926 949.3970857037266 949.6637979699206 1098.372849451457 1098.515807339925 1098.890849924444 1091.776173264721 384.6571898497353 1090.941662453422 293.0108007878816
1215 0.005 6.075 1 1022.899581428516 949.398187783704 949.664897495786 1098.37755063742 1098.521973465204 1098.898078789376 1091.775748313376 384.6783235295725 1090.9471208527 293.0108007732198
1216 0.005 6.08 1 1022.898131060529 949.3992583854522 949.665971536122 1098.372849770286 1098.515806706898 1098.890850929322 1091.776173544709 384.6994143679248 1090.941675910861 293.0108007958186
1217 0.005 6.085 1 1022.900716001567 949.400350851378 949.66706142935 1098.377553577249 1098.521976271305 1098.898079735751 1091.775758270524 384.7204552778926 1090.947125703809 293.0108007814742
1218 0.005 6.09 1 1022.899258415321 949.401411878207 949.6681258865202 1098.372848456494 1098.515805887498 1098.890848738587 1091.77618626237 384.7414523943629 1090.941677340368 293.0108008039202
1219 0.005 6.095 1 1022.901837873859 949.4024948141534 949.6692062379514 1098.377552235983 1098.521974893418 1098.898080384125 1091.7757674338 384.7623999789025 1090.94712822549 293.010800789475
1220 0.005 6.100000000000001 1 1022.900378554536 949.403546399031 949.6702612304244 1098.372851943843 1098.515808258201 1098.89085118456 1091.776192118695 384.7833042779253 1090.941685262835 293.0108008122398
1221 0.005 6.105 1 1022.902954169588 949.4046199254817 949.6713321552509 1098.377554154055 1098.521976643359 1098.898080321039 1091.775771362364 384.8041590402657 1090.947140964535 293.0108007972298
1222 0.005 6.11 1 1022.901484030097 949.4056621602111 949.6723777906312 1098.37284887053 1098.515806108588 1098.8908479108 1091.776202210982 384.8249705337056 1090.941681338031 293.0108008205397
1223 0.005 6.115 1 1022.904057167046 949.4067263733539 949.6734393850576 1098.377552462372 1098.521974887344 1098.898080535175 1091.775780275471 384.845732814039 1090.947146555548 293.0108008050393
1224 0.005 6.12 1 1022.902583902488 949.4077593724044 949.6744757680052 1098.372851192562 1098.515807702345 1098.890849420097 1091.776208732494 384.8664515654776 1090.941688884576 293.010800828549
1225 0.005 6.125 1 1022.905151222653 949.4088144050513 949.6755281718733 1098.377553818091 1098.52197631702 1098.898080477771 1091.775783878059 384.8871212566894 1090.947153620383 293.0108008130733
1226 0.005 6.13 1 1022.903671733742 949.4098382582772 949.6765553961769 1098.372850370706 1098.515806870423 1098.890848030556 1091.77621999479 384.9077478430648 1090.941691787298 293.0108008362503
1227 0.005 6.135 1 1022.906230889817 949.4108841957973 949.6775986959007 1098.377549719721 1098.52197354853 1098.898078878691 1091.775790146048 384.928325788511 1090.947151623365 293.0108008213508
1228 0.005 6.140000000000001 1 1022.904754827096 949.4118990313551 949.6786168788634 1098.372854404409 1098.51580902046 1098.890850648887 1091.776225457544 384.9488610923737 1090.941704882418 293.0108008438525
1229 0.005 6.145 1 1022.907304734105 949.4129359951216 949.6796511966044 1098.377549845516 1098.521975012577 1098.898078875417 1091.775791613097 384.9693481794089 1090.947154897656 293.0108008293674
1230 0.005 6.15 1 1022.905826448724 949.4139419086473 949.6806604375909 1098.372856138828 1098.515809914138 1098.890850117526 1091.776238262327 384.9897934026903 1090.941709000075 293.0108008516218
1231 0.005 6.155 1 1022.908366787769 949.4149699603314 949.6816858359499 1098.37754504103 1098.521971319452 1098.898076811776 1091.77579565558 385.0101906761056 1090.947156417079 293.010800837138
1232 0.005 6.16 1 1022.906890386689 949.4159670890132 949.6826862689331 1098.37286005583 1098.515812123745 1098.890852586396 1091.776245970161 385.0305456920752 1090.941717080994 293.0108008596051
1233 0.005 6.165 1 1022.909426808445 949.4169863771525 949.6837028897914 1098.377547804398 1098.521973365146 1098.898077549223 1091.775801814012 385.0508529621985 1090.947168379206 293.0108008446296
1234 0.005 6.17 1 1022.907938290733 949.4179747753802 949.6846945888994 1098.372855018605 1098.515809021245 1098.890848623103 1091.776253113745 385.0711183334408 1090.941711811742 293.0108008676463
1235 0.005 6.175 1 1022.91047502298 949.4189853981231 949.6857025295568 1098.3775492264 1098.521974234708 1098.898079629097 1091.775810709373 385.0913362430495 1090.947175088109 293.0108008521613
1236 0.005 6.18 1 1022.908981608576 949.4199651699701 949.6866855898058 1098.372855679622 1098.515809822143 1098.89085018874 1091.77625565422 385.1115121733202 1090.941719886593 293.0108008754677
1237 0.005 6.185 1 1022.911516774223 949.4209672549822 949.6876849744913 1098.377553437965 1098.521976886127 1098.898080423985 1091.775817952282 385.1316408308857 1090.947182827493 293.0108008598923
1238 0.005 6.19 1 1022.910012887246 949.4219384793084 949.6886594788783 1098.3728521108 1098.515807423583 1098.890847394104 1091.776261856523 385.1517277807475 1090.941719641992 293.0108008829438
1239 0.005 6.195 1 1022.912544227064 949.4229321023237 949.6896503872209 1098.37755204017 1098.521975972294 1098.898080007458 1091.775827209447 385.1717658779149 1090.947181567758 293.0108008678652
1240 0.005 6.2 1 1022.911041750306 949.4238949100074 949.6906164641379 1098.372857167725 1098.515811148382 1098.890852321681 1091.776264800315 385.1917633142779 1090.941735487344 293.0108008903418
1241 0.005 6.205 1 1022.913565845147 949.4248801793702 949.691599004445 1098.377553426446 1098.52197621527 1098.898078236069 1091.775838696408 385.2117142383525 1090.947182610973 293.0108008756727
1242 0.005 6.21 1 1022.912056207768 949.4258346498281 949.6925567314236 1098.372854700146 1098.515809835266 1098.890850195852 1091.77627277042 385.2316241640573 1090.941736851957 293.0108008977931
1243 0.005 6.215 1 1022.914576219607 949.4268116305284 949.6935309710951 1098.377552143914 1098.521975206824 1098.898078574678 1091.77584745228 385.2514873900128 1090.947185030365 293.0108008832039
1244 0.005 6.22 1 1022.913064318189 949.4277578792571 949.6944804643919 1098.372855555553 1098.515810496013 1098.89085149155 1091.77627781104 385.2713097680646 1090.941743920244 293.0108009054815
1245 0.005 6.225000000000001 1 1022.915584003574 949.4287266968811 949.6954465265401 1098.377558014747 1098.521979603395 1098.898081552602 1091.775856417886 385.2910856327588 1090.947197789376 293.010800890392
1246 0.005 6.23 1 1022.914058643186 949.429664792933 949.6963878656585 1098.37285035733 1098.515806535504 1098.890846381308 1091.776284290687 385.310820878311 1090.941738764868 293.0108009132591
1247 0.005 6.235 1 1022.916579491443 949.4306255271376 949.6973458238452 1098.377558809139 1098.521979685955 1098.898082573709 1091.775867449096 385.3305102418946 1090.947204236398 293.0108008976052
1248 0.005 6.24 1 1022.915049711071 949.4315555776712 949.6982791032173 1098.372851096097 1098.515807347004 1098.89084816361 1091.776289095954 385.3501589114511 1090.941746413567 293.0108009207876
1249 0.005 6.245 1 1022.917569129782 949.432508345287 949.6992290827282 1098.377562763107 1098.521982227019 1098.898083880563 1091.775876358085 385.3697605714082 1090.947213302165 293.0108009049904
1250 0.005 6.25 1 1022.91603028052 949.4334304288886 949.7001543909253 1098.372849348223 1098.515806496036 1098.890845786455 1091.776299235044 385.3893223969374 1090.941746850537 293.0108009279541
1251 0.005 6.255 1 1022.91854230994 949.4343752701553 949.701096435375 1098.377556514203 1098.521977602775 1098.898080339393 1091.775881594556 385.408838273496 1090.947208083474 293.0108009126473
1252 0.005 6.26 1 1022.917008222844 949.4352895126638 949.7020138808118 1098.372855209039 1098.515810382194 1098.890851030458 1091.776303867391 385.4283144097809 1090.941760365852 293.0108009350118
1253 0.005 6.265000000000001 1 1022.919512265516 949.4362265379519 949.7029481032419 1098.377556867074 1098.521978007286 1098.898079644641 1091.775885532366 385.4477451104924 1090.947211367041 293.01080092017
1254 0.005 6.27 1 1022.917975488746 949.4371330214383 949.7038577754812 1098.372856731364 1098.515811712229 1098.890850323751 1091.776315720082 385.4671360625887 1090.941763258319 293.0108009421188
1255 0.005 6.275 1 1022.92047070513 949.4380622944904 949.7047842414199 1098.377552793955 1098.521975350307 1098.898078330327 1091.775890594596 385.4864818457649 1090.947211525225 293.0108009274592
1256 0.005 6.28 1 1022.918934471734 949.4389611146623 949.7056862386705 1098.372858293242 1098.515811663059 1098.890850978137 1091.776320784825 385.5057878846082 1090.941769533631 293.0108009494772
1257 0.005 6.285 1 1022.921425424523 949.4398827368138 949.7066050413846 1098.377553502479 1098.521976401562 1098.89807837088 1091.775890481798 385.5250488587872 1090.947221187872 293.0108009344024
1258 0.005 6.29 1 1022.919882979774 949.4407739713498 949.7074994399857 1098.372857239937 1098.515811654074 1098.890849029756 1091.77633058103 385.5442702617314 1090.941768531807 293.0108009569689
1259 0.005 6.295 1 1022.922370936201 949.4416880250359 949.7084106647201 1098.377553118901 1098.52197577314 1098.898079559029 1091.775896900244 385.5634468895669 1090.947229129402 293.010800941354
1260 0.005 6.3 1 1022.920824706552 949.4425717524523 949.7092975485766 1098.372857876626 1098.515811074083 1098.890849516607 1091.776333821895 385.5825841628447 1090.941771812715 293.0108009642555
1261 0.005 6.305 1 1022.923310094238 949.4434783402504 949.7102012974149 1098.37755460245 1098.521977294231 1098.898079614499 1091.775898089662 385.6016767771761 1090.947236574086 293.0108009484748
1262 0.005 6.31 1 1022.921759404997 949.4443546436219 949.7110807412015 1098.372859256039 1098.515812863696 1098.890849790557 1091.776345529258 385.6207325880891 1090.941775592231 293.0108009712451
1263 0.005 6.315 1 1022.924236321593 949.4452538371124 949.7119770934031 1098.377550533424 1098.52197366784 1098.898076868378 1091.775907832664 385.6397429867822 1090.947232172005 293.0108009558917
1264 0.005 6.32 1 1022.92268805715 949.4461227931731 949.7128491793234 1098.372861361616 1098.515813786116 1098.890852349814 1091.776346509342 385.6587139592794 1090.941787697895 293.0108009780775
1265 0.005 6.325 1 1022.925159502307 949.4470146944177 949.7137382296668 1098.377552087703 1098.521975795936 1098.898077134467 1091.775909815791 385.6776405808846 1090.947237134068 293.0108009632287
1266 0.005 6.33 1 1022.923606894322 949.4478763865642 949.7146030357645 1098.372861477941 1098.515814015691 1098.890851636653 1091.776356084873 385.6965280012931 1090.941792008811 293.0108009849733
1267 0.005 6.335 1 1022.92607176532 949.4487610513647 949.7154848418763 1098.377549675617 1098.52197366707 1098.898075889372 1091.775916126861 385.7153718435333 1090.94723625574 293.0108009703357
1268 0.005 6.34 1 1022.924519405372 949.4496155710079 949.7163424640246 1098.372863379626 1098.515815506552 1098.890853829395 1091.776360258722 385.7341770392558 1090.941799417979 293.0108009921377
1269 0.005 6.345 1 1022.926983662047 949.4504931120024 949.7172171319065 1098.377555640646 1098.521978004139 1098.898079239428 1091.775925532078 385.7529384096193 1090.947247048046 293.0108009770729
1270 0.005 6.350000000000001 1 1022.925418676209 949.4513405187204 949.7180676425505 1098.372858710824 1098.515812041689 1098.890849322897 1091.776366345938 385.7716615033814 1090.94179117954 293.010800999443
1271 0.005 6.355 1 1022.927885178197 949.4522110033158 949.7189352399014 1098.37755612872 1098.52197805903 1098.898079480572 1091.77593689112 385.7903410508595 1090.947254181575 293.0108009837998
1272 0.005 6.36 1 1022.926314141164 949.4530513797376 949.7197787140323 1098.372858141088 1098.515811967988 1098.890850344671 1091.776368332306 385.8089824860719 1090.941797899003 293.0108010065715
1273 0.005 6.365 1 1022.928781171002 949.4539149051276 949.7206393376579 1098.377560695268 1098.521980528072 1098.898081060501 1091.775944094885 385.8275805588199 1090.947263694015 293.0108009906513
1274 0.005 6.37 1 1022.927199956611 949.4547483095309 949.721475839262 1098.37285456617 1098.51581013252 1098.890847705507 1091.776375821584 385.8461408511615 1090.941796522034 293.0108010134123
1275 0.005 6.375 1 1022.929665323922 949.4556049419991 949.7223295531496 1098.377560066995 1098.521980067035 1098.898080563478 1091.775955307249 385.8646579863625 1090.947261290191 293.0108009977704
1276 0.005 6.38 1 1022.928083849211 949.456431470286 949.7231591675186 1098.372855979488 1098.515810871005 1098.890849765439 1091.776375916934 385.8831375556143 1090.941807945593 293.0108010200071
1277 0.005 6.385 1 1022.930544342717 949.4572812960231 949.7240060697387 1098.377562354395 1098.521982076287 1098.898081533564 1091.775961606648 385.9015742046023 1090.947264507651 293.0108010049061
1278 0.005 6.390000000000001 1 1022.92895920932 949.4581010308527 949.7248288775697 1098.37285665335 1098.515811251444 1098.890849172991 1091.776386560342 385.9199734182192 1090.941813191738 293.010801026627
1279 0.005 6.395 1 1022.931413695984 949.45894409442 949.7256690103235 1098.377560132562 1098.521980471676 1098.898080183976 1091.775970330007 385.9383299247361 1090.947265722785 293.0108010118325
1280 0.005 6.4 1 1022.929828800073 949.4597571322349 949.7264851139349 1098.372859723899 1098.515813026541 1098.890851489559 1091.776392392837 385.9566491582678 1090.941821382229 293.0108010335152
1281 0.005 6.405 1 1022.932278114096 949.4605934968922 949.727318541993 1098.377559667518 1098.521980188378 1098.898079387812 1091.77596958877 385.9749256956954 1090.947272517564 293.0108010183265
1282 0.005 6.41 1 1022.93068673632 949.4613999049992 949.7281280058965 1098.372857470513 1098.515811341778 1098.890847876603 1091.776402740165 385.9931653726088 1090.941816291789 293.010801040575
1283 0.005 6.415 1 1022.933135537184 949.4622296529602 949.7289548071057 1098.377559492301 1098.52198030071 1098.898081692273 1091.77597745343 386.0113627202791 1090.947280019213 293.0108010248258
1284 0.005 6.42 1 1022.93154104152 949.4630294962805 949.7297576996569 1098.372858838937 1098.515812397497 1098.890849392608 1091.776404450116 386.0295233272706 1090.941821831412 293.0108010474643
1285 0.005 6.425 1 1022.933987678909 949.4638527189212 949.7305779683284 1098.377561861911 1098.521981843304 1098.898081567507 1091.775979993827 386.0476416489001 1090.947288336258 293.0108010314323
1286 0.005 6.43 1 1022.932386705724 949.4646460556962 949.7313743448759 1098.372857171358 1098.515811229193 1098.890846910576 1091.776415953592 386.0657234302838 1090.941821675152 293.010801054071
1287 0.005 6.435 1 1022.934826474521 949.465462795217 949.7321881281606 1098.377556199695 1098.521978008885 1098.898078925313 1091.775981778933 386.0837631381978 1090.947284848413 293.0108010383029
1288 0.005 6.44 1 1022.933230520658 949.4662497150014 949.7329780731942 1098.372862113641 1098.515814428804 1098.890851575156 1091.776416884188 386.1017662373963 1090.941833488734 293.010801060423
1289 0.005 6.445 1 1022.935662837775 949.4670600646166 949.7337854604547 1098.377556556338 1098.521978607226 1098.898077751763 1091.775983129767 386.1197275813554 1090.947286751717 293.0108010452561
1290 0.005 6.45 1 1022.934065689536 949.4678406409288 949.7345690479948 1098.372864074707 1098.515815500564 1098.890851125519 1091.776430556333 386.1376529199761 1090.941836731938 293.0108010668042
1291 0.005 6.455 1 1022.936488200721 949.4686446297156 949.7353700787992 1098.377550518396 1098.521974687518 1098.898075801403 1091.775983241522 386.1555365970133 1090.94728510511 293.0108010519688
1292 0.005 6.46 1 1022.934895451746 949.469418947554 949.7361473908303 1098.372868269169 1098.515817897931 1098.890853825359 1091.776433120295 386.1733845082195 1090.941846698483 293.0108010734446
1293 0.005 6.465 1 1022.937314538156 949.4702166874767 949.7369421651607 1098.377554728788 1098.521977988642 1098.898077628164 1091.775991226873 386.1911907306873 1090.947293992599 293.010801058264
1294 0.005 6.47 1 1022.935713596519 949.4709847861197 949.7377132577121 1098.372865439025 1098.515816272601 1098.890850732321 1091.77644462395 386.2089613346112 1090.941844200275 293.010801080272
1295 0.005 6.475000000000001 1 1022.938130226058 949.4717763226831 949.7385018190104 1098.377552827811 1098.52197642451 1098.898077412 1091.775994076463 386.2266906734071 1090.947300139336 293.0108010645408
1296 0.005 6.48 1 1022.936525677727 949.4725382550982 949.7392667360696 1098.372863603683 1098.515814752179 1098.8908506475 1091.776442109708 386.2443849025375 1090.941847187228 293.0108010869778
1297 0.005 6.485 1 1022.938944925613 949.4733237017699 949.7400491924726 1098.377558408745 1098.521980016239 1098.898079135986 1091.775999968588 386.2620378769308 1090.947309967216 293.0108010708773
1298 0.005 6.49 1 1022.937330940761 949.474079529777 949.7408080099708 1098.372862010763 1098.515814783014 1098.890849721561 1091.77645178889 386.2796554456585 1090.941845789662 293.0108010934152
1299 0.005 6.495 1 1022.939748740985 949.4748589365284 949.7415844161541 1098.377558626789 1098.52197973802 1098.898079487256 1091.776012620911 386.2972320860951 1090.947309335219 293.0108010775171
1300 0.005 6.5 1 1022.938133076534 949.4756087262604 949.7423371860147 1098.372862328821 1098.515814695113 1098.89085147869 1091.77644881648 386.3147742857823 1090.941855519972 293.0108010996053
1301 0.005 6.505 1 1022.940548635567 949.4763821701434 949.7431076185698 1098.377560872755 1098.521981402733 1098.898079201076 1091.776018485234 386.3322757211168 1090.947310512989 293.0108010842395
1302 0.005 6.51 1 1022.938929737728 949.4771260042465 949.743854426932 1098.372863148636 1098.515815273145 1098.890850974498 1091.776459113504 386.3497431885555 1090.941858621765 293.0108011057683
1303 0.005 6.515000000000001 1 1022.941339287745 949.4778935152319 949.7446189212343 1098.377558296352 1098.521979457588 1098.898078245729 1091.776027112132 386.3671695836418 1090.947308996708 293.0108010907618
1304 0.005 6.52 1 1022.939719624823 949.4786314620493 949.7453598364847 1098.372863738762 1098.515815737434 1098.890852164048 1091.776458865872 386.3845612435058 1090.941866938501 293.0108011121989
1305 0.005 6.525 1 1022.94212786976 949.4793931194337 949.7461184689183 1098.377561627164 1098.521981815052 1098.898079322185 1091.776033086721 386.4019119884297 1090.947318353805 293.0108010968576
1306 0.005 6.53 1 1022.940498530946 949.4801252276098 949.746853539426 1098.372859490582 1098.515812959486 1098.890848305182 1091.776467049368 386.4192281143334 1090.941863232161 293.0108011188131
1307 0.005 6.535 1 1022.942908167245 949.480881093417 949.7476063697551 1098.377563594558 1098.5219828879 1098.898081790716 1091.776042915723 386.4365036485471 1090.947324755165 293.0108011028842
1308 0.005 6.54 1 1022.941273849646 949.4816074307068 949.7483356689195 1098.372859162392 1098.515812833393 1098.89084884993 1091.776468686094 386.4537448339211 1090.941867441958 293.0108011253087
1309 0.005 6.545 1 1022.943684467826 949.4823575843025 949.7490827751827 1098.377567999819 1098.521985681449 1098.898083103496 1091.776049859193 386.4709460311249 1090.947332875802 293.0108011089727
1310 0.005 6.55 1 1022.942042466452 949.4830782047449 949.7498063565649 1098.372858349474 1098.515812615293 1098.890847729773 1091.776480332043 386.4881129352156 1090.941865479446 293.010801131535
1311 0.005 6.555 1 1022.944448186242 949.4838226667941 949.7505477675404 1098.377563289025 1098.521981944395 1098.89808037812 1091.776054314952 386.5052391802249 1090.947330420183 293.0108011153795
1312 0.005 6.56 1 1022.942808341796 949.484537642089 949.7512656955502 1098.372860490214 1098.51581398105 1098.890849968341 1091.776477638571 386.5223318758564 1090.94187681597 293.0108011374776
1313 0.005 6.565 1 1022.945208285651 949.4852764905489 949.7520014862414 1098.377562991328 1098.52198224959 1098.898079705591 1091.776056371763 386.5393849777283 1090.94733119774 293.0108011218747
1314 0.005 6.57 1 1022.943568701796 949.4859858946048 949.752713829379 1098.372863605073 1098.515815720754 1098.890850432043 1091.776491268537 386.5564044210715 1090.941879656562 293.0108011433877
1315 0.005 6.575 1 1022.945959929026 949.4867191516657 949.7534440309561 1098.37755775279 1098.521978700526 1098.898077675463 1091.776057982735 386.5733840346839 1090.947330041645 293.0108011282348
1316 0.005 6.58 1 1022.944324491698 949.4874230609707 949.7541508672862 1098.372866833582 1098.515817579194 1098.890852526425 1091.776494391537 386.5903306503624 1090.941890305212 293.0108011496069
1317 0.005 6.585 1 1022.946710702415 949.4881508103146 949.7548755588301 1098.377559053822 1098.521980327076 1098.898078124721 1091.776058078037 386.6072377902286 1090.947337529221 293.0108011342115
1318 0.005 6.59 1 1022.945070207423 949.4888492642167 949.7555769331594 1098.372865582992 1098.515816601623 1098.890850269472 1091.776504963588 386.6241119157465 1090.941886937577 293.0108011560004
1319 0.005 6.595 1 1022.947452457681 949.4895715469738 949.7562961548826 1098.377556102895 1098.521977816221 1098.898077567833 1091.776060796328 386.6409466603204 1090.947341344871 293.0108011401032
1320 0.005 6.600000000000001 1 1022.945812457174 949.4902646029132 949.7569921221408 1098.372867573975 1098.515818309422 1098.890851950048 1091.776505982337 386.6577484489083 1090.941892258902 293.0108011623461
1321 0.005 6.605 1 1022.948193101319 949.4909815080962 949.757705960885 1098.377558499792 1098.52197956702 1098.898077706564 1091.776062099375 386.6745111061006 1090.947349668443 293.0108011460331
1322 0.005 6.61 1 1022.946546385023 949.4916692063692 949.7583965650958 1098.372866071843 1098.515817009946 1098.890850008653 1091.776515614149 386.6912410460885 1090.941888833517 293.0108011684252
1323 0.005 6.615 1 1022.948923960607 949.492380776807 949.7591050673612 1098.377555946864 1098.521977483005 1098.898077077249 1091.776069076043 386.7079319097917 1090.9473479714 293.0108011522767
1324 0.005 6.62 1 1022.947279249828 949.4930631716279 949.7597903596362 1098.372868832698 1098.515819135961 1098.890853123625 1091.77651525009 386.7245904584021 1090.941901856237 293.0108011742515
1325 0.005 6.625 1 1022.949651622301 949.493769495188 949.7604936081198 1098.377559236094 1098.521980290451 1098.898077877897 1091.776073830791 386.7412098341391 1090.947347888104 293.0108011586338
1326 0.005 6.63 1 1022.948004401343 949.4944466418261 949.7611736431096 1098.372868525576 1098.515818834761 1098.890852037549 1091.776525489019 386.7577967555045 1090.941905739494 293.0108011800359
1327 0.005 6.635 1 1022.950371205774 949.4951477402991 949.7618716645605 1098.377555590576 1098.521977599547 1098.89807555789 1091.776080738985 386.7743449651414 1090.947348864658 293.010801164855
1328 0.005 6.640000000000001 1 1022.948724960748 949.4958197005254 949.762546508859 1098.372870084514 1098.515820072392 1098.890854542718 1091.776524548297 386.7908609683279 1090.941916382546 293.0108011860631
1329 0.005 6.645 1 1022.951089204868 949.4965156409548 949.7632393637548 1098.377558280414 1098.521979013678 1098.898076190458 1091.776084694985 386.8073384115022 1090.947354830656 293.0108011706647
1330 0.005 6.65 1 1022.949435265578 949.4971824644916 949.7639090680183 1098.372868224768 1098.515819266115 1098.890852674596 1091.776534611719 386.8237836259051 1090.941911398003 293.0108011922759
1331 0.005 6.655 1 1022.951801414894 949.4978733023721 949.7645968134599 1098.377560225696 1098.521980306861 1098.898077864077 1091.77609623035 386.8401903420108 1090.947360565805 293.0108011763356
1332 0.005 6.66 1 1022.950140528199 949.4985350289041 949.7652614247911 1098.37286559371 1098.515817236797 1098.890851862996 1091.776529440918 386.856565064726 1090.941912336332 293.0108011984857
1333 0.005 6.665 1 1022.952510989393 949.4992208360012 949.7659441232768 1098.377565573142 1098.521983813323 1098.898080140923 1091.776101951858 386.8729015874358 1090.94737200081 293.0108011819888
1334 0.005 6.67 1 1022.950839722205 949.4998775110907 949.7666036826434 1098.372862058715 1098.515815479141 1098.890848779617 1091.776536914638 386.8892063894155 1090.941909495525 293.0108012044408
1335 0.005 6.675 1 1022.953210902451 949.5005583296903 949.7672813870541 1098.377565657416 1098.521983325233 1098.898080732408 1091.776112808597 386.9054732049746 1090.947370941428 293.0108011879861
1336 0.005 6.68 1 1022.95153832581 949.5012100130407 949.7679359539108 1098.372862590616 1098.515815453148 1098.890850342754 1091.776534557337 386.9217086704547 1090.941919193903 293.0108012100537
1337 0.005 6.685 1 1022.953907640926 949.5018859102789 949.7686087244656 1098.377568183978 1098.521985377869 1098.898080122502 1091.776119582805 386.9379062208848 1090.947372952243 293.0108011940781
1338 0.005 6.69 1 1022.952231909553 949.5025326596651 949.7692583528773 1098.372862658553 1098.51581607917 1098.890850271361 1091.776544691048 386.9540726625826 1090.941923728249 293.010801215631
1339 0.005 6.695 1 1022.954595406368 949.5032036494877 949.7699262167035 1098.37756555161 1098.52198343892 1098.898079873338 1091.776127084909 386.9702021238459 1090.947370283541 293.0108012000865
1340 0.005 6.7 1 1022.9529215564 949.5038455342162 949.7705709743047 1098.372864692159 1098.515816429706 1098.890851243336 1091.776545519585 386.9863002256293 1090.941931146559 293.0108012213558
1341 0.005 6.705 1 1022.95528167506 949.5045116629366 949.7712339687404 1098.377565673622 1098.521984175054 1098.898079303453 1091.776125814208 387.0023607099851 1090.947377282416 293.0108012057298
1342 0.005 6.71 1 1022.953603875053 949.5051487404825 949.7718739126681 1098.37286542485 1098.515817706751 1098.890850741027 1091.776555263785 387.0183901686801 1090.941929121971 293.0108012273128
1343 0.005 6.715 1 1022.955960382723 949.505810048155 949.7725320863062 1098.377563953411 1098.521982459873 1098.898079519487 1091.776131238369 387.0343822571451 1090.947379588778 293.0108012112094
1344 0.005 6.72 1 1022.954282004594 949.5064423670116 949.7731672651225 1098.372866445483 1098.515817567686 1098.890850929129 1091.776558945145 387.0503435001579 1090.941932042611 293.0108012332801
1345 0.005 6.725000000000001 1 1022.956637993666 949.5070989212898 949.773820681473 1098.37756515786 1098.521983713556 1098.898079399029 1091.776131084097 387.0662675681588 1090.947389776018 293.0108012166419
1346 0.005 6.73 1 1022.954953045692 949.5077265048919 949.7744511220734 1098.372864405178 1098.515816603711 1098.890848530684 1091.776568110958 387.0821606584045 1090.94192795951 293.0108012390511
1347 0.005 6.735 1 1022.957305527071 949.5083783461525 949.7750998230592 1098.377562585614 1098.521981866336 1098.898079412234 1091.776133885516 387.0980169897342 1090.947389780259 293.0108012224056
1348 0.005 6.74 1 1022.95562157861 949.5090012447125 949.7757255715359 1098.372865656737 1098.515816559379 1098.890849894929 1091.77656502574 387.1138426687535 1090.941937283297 293.0108012444452
1349 0.005 6.745 1 1022.957970972949 949.5096484444671 949.7763696245291 1098.377564595241 1098.521984025346 1098.8980796003 1091.776136281715 387.129631635415 1090.94739294049 293.010801228336
1350 0.005 6.75 1 1022.956287096362 949.5102667281833 949.7769907444357 1098.372869111541 1098.515819281814 1098.890851071294 1091.77657868909 387.1453901299095 1090.941940890585 293.0108012498106
1351 0.005 6.755 1 1022.958625001688 949.5109092796309 949.7776301617148 1098.377556299423 1098.521977822519 1098.89807517644 1091.776135023799 387.1611121784094 1090.947385741473 293.0108012342102
1352 0.005 6.76 1 1022.956948924861 949.5115230097261 949.7782467172939 1098.372874259743 1098.515822258818 1098.890854978427 1091.776581175157 387.1768037448616 1090.941952723934 293.0108012552973
1353 0.005 6.765000000000001 1 1022.959282441227 949.512161001963 949.7788815715394 1098.377558967973 1098.521980413759 1098.898075654931 1091.776139062212 387.1924589733342 1090.947393314315 293.0108012397475
1354 0.005 6.77 1 1022.957599886124 949.5127701906133 949.7794935831715 1098.372871711617 1098.515820993329 1098.890852398421 1091.776589253664 387.2080841624377 1090.941949843891 293.0108012610822
1355 0.005 6.775 1 1022.95993333252 949.513403658199 949.7801239075125 1098.377559585471 1098.521980781925 1098.898077937562 1091.776146022699 387.223673207955 1090.947398428564 293.0108012450746
1356 0.005 6.78 1 1022.958246791924 949.5140083493069 949.7807314216606 1098.372869896384 1098.515818837513 1098.890851104573 1091.776587717407 387.2392323433872 1090.941951433151 293.0108012669463
1357 0.005 6.785 1 1022.960582860679 949.5146373635512 949.7813572835832 1098.377563357152 1098.521983294812 1098.898078695402 1091.776149144815 387.2547544897143 1090.94740721311 293.0108012503511
1358 0.005 6.79 1 1022.958888083374 949.5152375891539 949.7819603306428 1098.372867534885 1098.515818605342 1098.890849841176 1091.776594616769 387.2702473778315 1090.9419479686 293.0108012725881
1359 0.005 6.795 1 1022.961225079848 949.5158621943034 949.7825817743206 1098.377564549516 1098.521983561686 1098.898079965425 1091.776159170183 387.2857046314259 1090.947410594596 293.0108012559193
1360 0.005 6.8 1 1022.959527008864 949.5164579957924 949.7831804000914 1098.372867305105 1098.515818048899 1098.890850991191 1091.77659066189 387.3011323378843 1090.941956508922 293.0108012778866
1361 0.005 6.805 1 1022.961863192551 949.5170782451811 949.783797477913 1098.377567086604 1098.521985216946 1098.898079243301 1091.776165690583 387.316524285214 1090.94741075137 293.0108012616387
1362 0.005 6.81 1 1022.960160956331 949.5176696726612 949.7843917273769 1098.372866161052 1098.515817554809 1098.890850071816 1091.776598183554 387.3318883886596 1090.941955015953 293.0108012830806
1363 0.005 6.815 1 1022.962494413363 949.5182855887724 949.7850044695277 1098.377566682837 1098.521985365892 1098.898080379837 1091.77617586286 387.3472159851927 1090.947408749938 293.0108012673263
1364 0.005 6.82 1 1022.960792500693 949.5188726972727 949.7855943963202 1098.372866995311 1098.515817857422 1098.890850974232 1091.776595912911 387.3625139077514 1090.941966536615 293.0108012883838
1365 0.005 6.825 1 1022.963124439227 949.519484332845 949.7862028500538 1098.377569508261 1098.521987067813 1098.89808074414 1091.776181027737 387.3777762594527 1090.947414820086 293.0108012726992
1366 0.005 6.83 1 1022.961415798762 949.5200671641539 949.7867885006143 1098.372864780316 1098.515816537092 1098.890848686329 1091.7766059987 387.3930098329231 1090.941962664793 293.0108012939381
1367 0.005 6.835 1 1022.963747394927 949.5206745349076 949.7873926854453 1098.37756848099 1098.521986373282 1098.89808123451 1091.776186401574 387.4082075563788 1090.947417998326 293.0108012778329
1368 0.005 6.84 1 1022.96203629283 949.521253140997 949.7879741095533 1098.372864482641 1098.515816252263 1098.890848939085 1091.776602589311 387.4233764402248 1090.941967843902 293.0108012996204
1369 0.005 6.845 1 1022.964370132198 949.5218563287319 949.788574101014 1098.377573331538 1098.521989221332 1098.898082846964 1091.77619164753 387.4385099635003 1090.947428093043 293.0108012828998
1370 0.005 6.850000000000001 1 1022.962650204262 949.5224307371631 949.7891513266442 1098.372862785193 1098.515815323539 1098.890847266134 1091.776613901224 387.453615087964 1090.94196201978 293.0108013050908
1371 0.005 6.855 1 1022.964982952937 949.5230297429168 949.7897471312923 1098.377570293354 1098.521987286725 1098.898082082123 1091.776194747346 387.4686848781103 1090.947430276122 293.0108012882474
1372 0.005 6.86 1 1022.963263716392 949.5236000054097 949.7903202089861 1098.372864254216 1098.515816401823 1098.890848866159 1091.776610949904 387.4837242435792 1090.941971293134 293.0108013102211
1373 0.005 6.865 1 1022.965593274843 949.5241949002595 949.7909119017594 1098.377571949797 1098.52198863594 1098.8980823568 1091.776198478848 387.4987294949929 1090.947430540838 293.0108012937871
1374 0.005 6.87 1 1022.963873038385 949.5247610616699 949.7914808701762 1098.372865793024 1098.515816681314 1098.890847936016 1091.776623616385 387.5137073825251 1090.94197060643 293.010801315228
1375 0.005 6.875 1 1022.966194349918 949.5253518418978 949.7920684558053 1098.377565869726 1098.521984720342 1098.898079653727 1091.776199640572 387.528650190354 1090.947425871306 293.0108012993779
1376 0.005 6.88 1 1022.964480837976 949.5259139587135 949.7926333681172 1098.372869907154 1098.515819355869 1098.890851357726 1091.776625857299 387.5435653408784 1090.941984453143 293.0108013203236
1377 0.005 6.885 1 1022.966794671214 949.5265006764546 949.7932168923448 1098.377564268952 1098.52198374949 1098.898077666429 1091.77619627237 387.5584454530885 1090.947429121686 293.0108013046642
1378 0.005 6.890000000000001 1 1022.965080280736 949.5270587851218 949.7937777884788 1098.372870510242 1098.51581998104 1098.890850208883 1091.776636022601 387.5732980199772 1090.941982441381 293.010801325688
1379 0.005 6.895 1 1022.9673898326 949.5276414639407 949.7943572769177 1098.37756156106 1098.52198191246 1098.898078226433 1091.776197780679 387.588115614009 1090.947432691868 293.0108013097359
1380 0.005 6.9 1 1022.965676112795 949.5281956041164 949.7949141994141 1098.372872047529 1098.515820512564 1098.890851374309 1091.776636078288 387.6029057552257 1090.941988053956 293.0108013312418
1381 0.005 6.905 1 1022.967985203432 949.5287743159679 949.7954897133275 1098.37756403467 1098.521983535284 1098.898078478713 1091.776199189325 387.6176610764539 1090.947441638114 293.0108013147
1382 0.005 6.91 1 1022.966266623062 949.5293245213418 949.7960426958914 1098.372872989065 1098.515821953283 1098.890851196383 1091.776648220509 387.6323891774968 1090.941980908598 293.0108013366236
1383 0.005 6.915 1 1022.96857336752 949.5298992948636 949.7966142754526 1098.377561886288 1098.521981744154 1098.898077682218 1091.776203490043 387.6470826203604 1090.947443172053 293.0108013199094
1384 0.005 6.92 1 1022.966853505112 949.5304455761496 949.7971633323016 1098.372872030103 1098.515820582942 1098.890851691777 1091.776645429459 387.6617488729958 1090.941987531143 293.0108013417061
1385 0.005 6.925 1 1022.96915869692 949.5310164776059 949.7977310307671 1098.377563876155 1098.521983338854 1098.898077491802 1091.776205132057 387.6763806151802 1090.947444704789 293.0108013253162
1386 0.005 6.93 1 1022.967436433996 949.5315588753991 949.7982762023295 1098.372871745108 1098.515821064017 1098.890850888794 1091.776653252409 387.6909853640115 1090.941989867159 293.0108013466168
1387 0.005 6.935 1 1022.969738093994 949.5321259311082 949.7988400570144 1098.377562929846 1098.521982772762 1098.898077840098 1091.776213890667 387.7055557557226 1090.947441672949 293.0108013308185
1388 0.005 6.94 1 1022.96801810623 949.532664496381 949.7993813861552 1098.372874441338 1098.515822468989 1098.890853995447 1091.776654243868 387.7200992144427 1090.942002030921 293.0108013515826
1389 0.005 6.945 1 1022.970315636138 949.5332277413405 949.7999414287747 1098.377564002245 1098.521983132272 1098.898076473082 1091.776215788441 387.7346084087441 1090.947444478997 293.0108013359962
1390 0.005 6.95 1 1022.96859129029 949.533762506969 949.8004789620701 1098.372872499559 1098.515821979914 1098.890852127289 1091.776659800803 387.7490910635932 1090.942000621839 293.0108013568294
1391 0.005 6.955 1 1022.97088914479 949.5343219664414 949.8010352093635 1098.377564543353 1098.521983524437 1098.898078244634 1091.776224233105 387.7635395177155 1090.947448365531 293.0108013409214
1392 0.005 6.96 1 1022.969160877528 949.5348529722651 949.8015689846798 1098.372871672943 1098.515820850465 1098.890852120751 1091.776657774919 387.7779616144841 1090.9420018946 293.0108013622737
1393 0.005 6.965 1 1022.971463124534 949.5354087116913 949.8021215041384 1098.377569977419 1098.521987269054 1098.898080197865 1091.776229862853 387.7923497165991 1090.947460140963 293.0108013457285
1394 0.005 6.97 1 1022.969724276669 949.5359359753122 949.8026515369662 1098.372867652271 1098.515819003938 1098.890848903616 1091.776663417551 387.8067115377991 1090.94199655796 293.0108013675406
1395 0.005 6.975000000000001 1 1022.972028712486 949.5364880197944 949.8032003562704 1098.37757069211 1098.521986871139 1098.898081362328 1091.776240238936 387.8210394923084 1090.947462325405 293.0108013507306
1396 0.005 6.98 1 1022.970286736992 949.5370115754143 949.8037266878396 1098.372866933788 1098.515818340336 1098.89084967488 1091.776661199225 387.8353409779344 1090.942001297387 293.0108013725271
1397 0.005 6.985 1 1022.972592900465 949.5375599832165 949.8042718585415 1098.377574883121 1098.521990351132 1098.898082291275 1091.776245943627 387.8496084047767 1090.947467439813 293.0108013558902
1398 0.005 6.99 1 1022.970845750261 949.5380798695612 949.8047945211738 1098.372865380903 1098.515816968694 1098.890847727579 1091.776669018024 387.8638504196943 1090.942003641893 293.0108013772606
1399 0.005 6.995 1 1022.973146972401 949.5386246375418 949.8053360515585 1098.377571190403 1098.521987516266 1098.898080771818 1091.776252434559 387.8780585095245 1090.947461417806 293.0108013612369
1400 0.005 7 1 1022.971405445931 949.539140922859 949.8058551053441 1098.372871096052 1098.515821156985 1098.890852860519 1091.776672179221 387.8922412670474 1090.942015250638 293.0108013819745
1401 0.005 7.005 1 1022.973699031568 949.5396820692862 949.8063930186819 1098.377569143919 1098.521986135092 1098.898078318415 1091.776249275293 387.9063901022957 1090.947460608731 293.0108013662458
1402 0.005 7.01 1 1022.971956630611 949.540194784546 949.8069084936316 1098.372870697803 1098.51582073913 1098.89085053185 1091.7766790191 387.9205137118565 1090.942014056548 293.0108013869949
1403 0.005 7.015000000000001 1 1022.974248593432 949.5407323438168 949.8074428214636 1098.377567760585 1098.521985671075 1098.898079518604 1091.776253615836 387.9346035797377 1090.947466404511 293.0108013709855
1404 0.005 7.02 1 1022.972505428304 949.5412415265233 949.8079547601635 1098.372871421153 1098.515820516098 1098.890850544769 1091.776681401052 387.9486683087159 1090.942017732413 293.0108013922282
1405 0.005 7.025 1 1022.974796227014 949.5417755468151 949.8084855478775 1098.377569459223 1098.521986906291 1098.898080576512 1091.776253610123 387.9626994547437 1090.947474833476 293.010801375626
1406 0.005 7.03 1 1022.973047360628 949.5422812150717 949.8089939713719 1098.372870094327 1098.515819858225 1098.890848487616 1091.776690907722 387.9767054671016 1090.942010877578 293.0108013973238
1407 0.005 7.035 1 1022.975337026046 949.542811722022 949.8095212424895 1098.377566686341 1098.521985087194 1098.898079399254 1091.776253868167 387.9906778604658 1090.947477271567 293.0108013804222
1408 0.005 7.04 1 1022.973590307889 949.5433139112218 949.8100261799317 1098.37287223231 1098.515821053466 1098.890850717313 1091.776690744494 388.0046260332195 1090.94201866705 293.0108014021443
1409 0.005 7.045 1 1022.975875968785 949.5438409565746 949.8105499938081 1098.377567871978 1098.52198609382 1098.898079358014 1091.776254543833 388.0185405846991 1090.947478144456 293.0108013854588
1410 0.005 7.05 1 1022.974127726105 949.5443396912681 949.8110514690343 1098.372872479865 1098.515821284007 1098.890849569986 1091.776697911023 388.0324343454069 1090.942020908623 293.0108014067338
1411 0.005 7.055 1 1022.976407058625 949.5448632822439 949.8115718339178 1098.377562528889 1098.52198253543 1098.898076816985 1091.77625601305 388.046292891207 1090.947473445567 293.0108013907127
1412 0.005 7.06 1 1022.974666082759 949.545358624816 949.8120699064224 1098.372878442047 1098.515824856677 1098.890854441926 1091.776701480272 388.0601256202087 1090.942032748901 293.010801411352
1413 0.005 7.065 1 1022.976939137394 949.5458788134496 949.8125868699933 1098.377564191273 1098.521983994228 1098.898076946698 1091.77625946444 388.0739252395218 1090.947475835931 293.0108013956435
1414 0.005 7.07 1 1022.975195037052 949.5463707714956 949.8130815588571 1098.372876486335 1098.515823286752 1098.890851309494 1091.776709878024 388.0876998926279 1090.942030713483 293.0108014162744
1415 0.005 7.075 1 1022.977465652548 949.5468875650897 949.8135951252422 1098.377562020063 1098.52198277356 1098.898077310669 1091.776260339201 388.1014423851697 1090.947478993344 293.0108014003133
1416 0.005 7.08 1 1022.975720425322 949.5473761699064 949.8140864616963 1098.372876074131 1098.515822735476 1098.890851841019 1091.776708128047 388.1151598052403 1090.942033958854 293.0108014214318
1417 0.005 7.085 1 1022.977993575259 949.547889641883 949.8145966975551 1098.377566826703 1098.521986076517 1098.898078499884 1091.776264562136 388.1288449852152 1090.947489381298 293.0108014048656
1418 0.005 7.09 1 1022.976239645686 949.5483749077063 949.81508469789 1098.372873116829 1098.515821636511 1098.890850203251 1091.776715486554 388.1425052804056 1090.942028038589 293.0108014265178
1419 0.005 7.095 1 1022.978515511672 949.5488850792717 949.815591628626 1098.37756739208 1098.521985578367 1098.898079164339 1091.77627234851 388.1561333614902 1090.947493163994 293.0108014095806
1420 0.005 7.100000000000001 1 1022.976758988598 949.5493670349573 949.8160763231535 1098.372872947783 1098.515821774463 1098.890851416967 1091.776710971037 388.1697378462683 1090.942034822161 293.0108014312924
1421 0.005 7.105 1 1022.979036045302 949.549873961357 949.8165799966755 1098.377572167782 1098.521989071048 1098.898080807297 1091.776279522559 388.1833096334423 1090.947495013955 293.010801414484
1422 0.005 7.11 1 1022.977273882882 949.5503526369689 949.8170614109806 1098.372871564668 1098.515821216527 1098.890849890047 1091.776716994014 388.1968570622174 1090.94203457362 293.0108014358016
1423 0.005 7.115 1 1022.97954841606 949.5508563185106 949.8175618414884 1098.3775690857 1098.521986578579 1098.898078919565 1091.776287157274 388.210372169591 1090.947491349427 293.0108014195833
1424 0.005 7.12 1 1022.977788577963 949.5513317549629 949.8180400116223 1098.372872790616 1098.515821568326 1098.890852085243 1091.776713008199 388.2238630719788 1090.942044832342 293.0108014402757
1425 0.005 7.125 1 1022.980061539502 949.551832242062 949.8185372457308 1098.377573473516 1098.521990109583 1098.898080925649 1091.776293453492 388.2373220560794 1090.947493017186 293.0108014243549
1426 0.005 7.13 1 1022.978296121734 949.5523044665084 949.8190122072568 1098.372869412859 1098.515819123926 1098.890847681111 1091.776719716156 388.2507570619338 1090.942042767131 293.0108014450205
1427 0.005 7.135 1 1022.980569216493 949.5528017546492 949.8195062350511 1098.377572309971 1098.521989355789 1098.898081846738 1091.776298614666 388.2641603823304 1090.947498202038 293.0108014288464
1428 0.005 7.140000000000001 1 1022.978801833906 949.5532708139514 949.8199780364861 1098.372870180818 1098.515819564987 1098.890849732578 1091.776719625622 388.2775399396419 1090.942046712968 293.0108014499354
1429 0.005 7.145 1 1022.98107761578 949.5537649628264 949.820468914639 1098.377577269654 1098.52199262571 1098.898083168388 1091.776304241132 388.29088791434 1090.947505577446 293.0108014331729
1430 0.005 7.15 1 1022.979301640077 949.5542308717869 949.8209375651406 1098.372867366261 1098.515817838064 1098.89084650913 1091.776728318081 388.3042122243136 1090.942039368912 293.0108014547996
1431 0.005 7.155 1 1022.981577364904 949.5547218718125 949.8214252985855 1098.377574420237 1098.521990562127 1098.898082941197 1091.776305815821 388.3175051094765 1090.94751009287 293.0108014376498
1432 0.005 7.16 1 1022.979802098735 949.5551846682235 949.8218908319423 1098.372869260398 1098.515819005344 1098.890848598673 1091.776725631084 388.3307744024272 1090.942045934398 293.01080145937
1433 0.005 7.165 1 1022.982075528503 949.555672580246 949.822375473111 1098.377575716979 1098.521991453523 1098.898082279669 1091.776307828429 388.3440124947377 1090.947510496985 293.0108014423289
1434 0.005 7.17 1 1022.980298508586 949.5561322882066 949.8228379178004 1098.37286984164 1098.515819557894 1098.890847573858 1091.776736320576 388.3572269931578 1090.942046381058 293.0108014636501
1435 0.005 7.175 1 1022.982564975308 949.5566171043043 949.8233194708015 1098.377569408108 1098.521987136362 1098.898079549655 1091.776307853457 388.3704103429242 1090.947504061596 293.0108014472324
1436 0.005 7.18 1 1022.980795393943 949.5570737650954 949.8237788534951 1098.372873682629 1098.515821665477 1098.890850962653 1091.776735266906 388.3835702599038 1090.942058088567 293.0108014679463
1437 0.005 7.185 1 1022.983056619062 949.5575555372986 949.8242573671005 1098.377571112357 1098.521989046349 1098.898080231216 1091.776308370597 388.3966991806829 1090.947508326134 293.0108014518858
1438 0.005 7.19 1 1022.98128606216 949.5580091874469 949.8247137371141 1098.372875256204 1098.515822295029 1098.890849763155 1091.776748366715 388.4098047267859 1090.942058394545 293.0108014724759
1439 0.005 7.195 1 1022.983540895454 949.5584878974342 949.8251891929301 1098.377565543697 1098.521985540137 1098.898078558598 1091.776306132985 388.4228794836433 1090.947509020418 293.010801456301
1440 0.005 7.2 1 1022.981773024287 949.5589385594855 949.8256425667153 1098.372875983878 1098.51582261666 1098.89085064529 1091.77674451699 388.4359310542058 1090.94206294016 293.0108014772383
1441 0.005 7.205 1 1022.984028020759 949.5594142807187 949.8261150305435 1098.377568503024 1098.521987372173 1098.898079307666 1091.776306973744 388.4489519190275 1090.947515651415 293.0108014605623
1442 0.005 7.21 1 1022.982255327693 949.559861978131 949.8265654433451 1098.372875863772 1098.515822825284 1098.890849358004 1091.776756408298 388.461949773496 1090.942057404141 293.010801482036
1443 0.005 7.215 1 1022.984510053948 949.5603347272892 949.8270349318542 1098.377567721123 1098.521986516894 1098.898079967857 1091.776312939291 388.4749170409143 1090.94751945838 293.0108014649543
1444 0.005 7.22 1 1022.982735544045 949.5607794599995 949.8274823800894 1098.372875054788 1098.515822252995 1098.890849972349 1091.776751280547 388.4878615159246 1090.942062989629 293.0108014866051
1445 0.005 7.225000000000001 1 1022.984990383145 949.5612492975243 949.8279489505153 1098.377571111596 1098.521988869997 1098.898080628068 1091.776316195276 388.5007754254677 1090.947521923188 293.0108014695587
1446 0.005 7.23 1 1022.983211474326 949.5616910851045 949.828393455454 1098.372873139867 1098.51582132459 1098.890848283309 1091.776759174982 388.5136666321941 1090.942061042463 293.0108014908553
1447 0.005 7.235 1 1022.985463620487 949.5621580155287 949.828857121994 1098.377568254108 1098.521986649534 1098.898078843012 1091.776320290391 388.5265274436104 1090.947517803987 293.0108014743855
1448 0.005 7.24 1 1022.983688946612 949.5625969110401 949.829298727767 1098.372877207536 1098.51582419212 1098.890853169114 1091.776757396386 388.5393656029079 1090.942073715299 293.0108014951042
1449 0.005 7.245 1 1022.985937260511 949.5630609705432 949.8297595182538 1098.377569769668 1098.521987298995 1098.898077632738 1091.776325361554 388.5521735237458 1090.947519696395 293.010801478987
1450 0.005 7.25 1 1022.984159478458 949.5634969920612 949.8301982530885 1098.372876153952 1098.515824405489 1098.890851839119 1091.776764653964 388.5649589714391 1090.94207483567 293.0108014995339
1451 0.005 7.255 1 1022.986405762608 949.5639581808672 949.8306561776628 1098.377568415893 1098.521986136873 1098.898078141953 1091.776331785951 388.5777143258695 1090.947519528662 293.0108014833583
1452 0.005 7.26 1 1022.984625865492 949.5643913526867 949.8310920627149 1098.372875037346 1098.515822834036 1098.890851816621 1091.776759480098 388.5904469522832 1090.942075843188 293.0108015042127
1453 0.005 7.265000000000001 1 1022.986877133384 949.5648497337694 949.8315471668458 1098.377575099285 1098.521991220464 1098.898081777455 1091.776336749659 388.6031497986076 1090.94752818597 293.010801487466
1454 0.005 7.27 1 1022.985088126289 949.5652800732971 949.8319802259898 1098.37287102826 1098.515820729833 1098.890847846423 1091.776763962046 388.6158305410377 1090.942070578626 293.0108015089357
1455 0.005 7.275 1 1022.987342296123 949.5657356507401 949.83243251717 1098.377575542831 1098.521990759686 1098.89808218571 1091.776346070525 388.6284813889456 1090.947531606611 293.0108014916943
1456 0.005 7.28 1 1022.985549702304 949.5661631819466 949.8328627725972 1098.372870609863 1098.515820378849 1098.890849220024 1091.776763146863 388.6411102172327 1090.942075303769 293.0108015134067
1457 0.005 7.285 1 1022.987806098261 949.5666160045065 949.833312305938 1098.377578932243 1098.521992952455 1098.898082525416 1091.776349498332 388.6537092094502 1090.947538706547 293.0108014961153
1458 0.005 7.29 1 1022.986006850589 949.5670407364597 949.8337397665956 1098.37286812091 1098.515819379982 1098.890847235016 1091.776768132525 388.6662862800051 1090.9420742318 293.0108015175167
1459 0.005 7.295 1 1022.988261700737 949.5674908061894 949.8341865492578 1098.377576630141 1098.521990902114 1098.898081601047 1091.776355970788 388.6788335906459 1090.947533641707 293.0108015008087
1460 0.005 7.3 1 1022.986467629783 949.5679128058798 949.8346112665944 1098.372873217714 1098.515822632983 1098.890851904827 1091.776770634498 388.6913591657508 1090.942085514563 293.0108015215973
1461 0.005 7.305 1 1022.98871613796 949.5683601335885 949.835055308684 1098.377576066169 1098.521990865649 1098.898080111675 1091.776355893762 388.7038551362438 1090.947534654451 293.0108015052843
1462 0.005 7.31 1 1022.986921381204 949.568779418937 949.8354773077214 1098.372873253707 1098.515822668128 1098.890850337893 1091.776776504821 388.7163291950753 1090.942086218537 293.0108015258015
1463 0.005 7.315 1 1022.989165650509 949.5692240095378 949.8359186161038 1098.377572127432 1098.521988307115 1098.898079036103 1091.776359146334 388.7287736531205 1090.947533384151 293.0108015095339
1464 0.005 7.32 1 1022.987374204437 949.5696406195896 949.8363379380148 1098.372875394236 1098.515823296725 1098.890851161266 1091.776779607088 388.7411966060316 1090.9420908784 293.0108015302551
1465 0.005 7.325 1 1022.989615617306 949.5700825078845 949.8367765443354 1098.377572741367 1098.521988998047 1098.898079599326 1091.77635607472 388.7535905710558 1090.947542234831 293.0108015135382
1466 0.005 7.33 1 1022.987820116412 949.5704964499701 949.8371931968071 1098.372874109698 1098.515822871219 1098.890849063913 1091.776787618375 388.7659628998205 1090.942084920963 293.0108015348236
1467 0.005 7.335 1 1022.990061611285 949.5709356592279 949.8376291227052 1098.377571227775 1098.521987832127 1098.898079861652 1091.77635724687 388.7783063248713 1090.947543858624 293.0108015176355
1468 0.005 7.34 1 1022.988265863477 949.5713469547235 949.8380431254924 1098.372874913389 1098.515822698904 1098.890850094612 1091.776786386721 388.7906281951264 1090.942088507325 293.0108015391868
1469 0.005 7.345 1 1022.990507744076 949.571783538301 949.8384764258797 1098.37757448207 1098.521990921652 1098.898081418126 1091.776358176036 388.8029212175232 1090.947550978189 293.0108015219353
1470 0.005 7.350000000000001 1 1022.988707705307 949.572192195812 949.8388877938712 1098.372873765973 1098.515822139826 1098.890847980912 1091.776793263835 388.8151927784585 1090.942087277327 293.0108015432142
1471 0.005 7.355 1 1022.990943974567 949.572626140313 949.8393184605188 1098.377568424545 1098.521986289596 1098.898078231819 1091.776357233702 388.8274355596251 1090.947544436081 293.0108015265119
1472 0.005 7.36 1 1022.989152043702 949.573032214413 949.8397272317295 1098.372879849266 1098.515825683989 1098.890853145936 1091.776793728558 388.8396570221179 1090.942098501231 293.0108015471887
1473 0.005 7.365 1 1022.991382668181 949.5734635732168 949.840155314737 1098.377570138132 1098.521987860223 1098.898077769571 1091.776361166906 388.8518497612279 1090.947545133799 293.0108015309372
1474 0.005 7.37 1 1022.989589408661 949.5738670635774 949.8405614994452 1098.372878776538 1098.515825477841 1098.890851149164 1091.776802464614 388.8640214144445 1090.942098745048 293.0108015513045
1475 0.005 7.375 1 1022.991815931821 949.5742958300438 949.8409869945344 1098.377567306185 1098.521986266036 1098.898078069589 1091.776363088763 388.8761644557638 1090.94754531299 293.0108015351718
1476 0.005 7.38 1 1022.990023464218 949.5746967611968 949.8413906219664 1098.372878515012 1098.515824312645 1098.890851293126 1091.776799761958 388.8882865325635 1090.942103167941 293.0108015556959
1477 0.005 7.385 1 1022.992252011377 949.5751229859275 949.8418135686627 1098.377571060957 1098.521988951872 1098.898078997782 1091.776362676725 388.9003801523976 1090.947554059281 293.0108015391007
1478 0.005 7.390000000000001 1 1022.990453736013 949.575521384272 949.8422146587629 1098.372878229915 1098.515825255845 1098.890851183397 1091.776809472201 388.9124529214848 1090.942099683215 293.0108015602294
1479 0.005 7.395 1 1022.992683585598 949.5759450838073 949.8426350786783 1098.377572002968 1098.521988749321 1098.898079648229 1091.776372305286 388.9244961144281 1090.947556813558 293.0108015431131
1480 0.005 7.4 1 1022.990880180937 949.5763409392647 949.8430336380958 1098.372874946795 1098.5158225649 1098.89085016523 1091.776802219674 388.9365193271397 1090.94210063228 293.010801564586
1481 0.005 7.405 1 1022.993114773533 949.5767621613351 949.8434515698017 1098.377576129998 1098.521991703703 1098.898080935465 1091.7763765585 388.94851421433 1090.947562220527 293.0108015473015
1482 0.005 7.41 1 1022.991305653502 949.5771555056383 949.8438476168203 1098.372874234334 1098.515823451138 1098.890849714611 1091.776809458058 388.9604896000905 1090.94210031214 293.0108015685984
1483 0.005 7.415 1 1022.993538246091 949.5775742538516 949.844263075057 1098.377574838784 1098.521990028455 1098.898080140106 1091.77638449081 388.9724368869186 1090.947558217955 293.0108015517507
1484 0.005 7.42 1 1022.991730451399 949.5779651111109 949.8446566386932 1098.372874007697 1098.515822429756 1098.890850485625 1091.776804442667 388.9843644607082 1090.942107869654 293.0108015725044
1485 0.005 7.425 1 1022.993962225845 949.5783814163577 949.8450696491894 1098.377577804778 1098.521992830395 1098.898081313527 1091.776388275416 388.9962637079596 1090.947559701802 293.0108015561091
1486 0.005 7.43 1 1022.992152516358 949.5787698209878 949.845460756485 1098.372874773428 1098.515823724579 1098.890850187398 1091.776813758408 389.008142884378 1090.942110101508 293.0108015764894
1487 0.005 7.435 1 1022.994379935808 949.5791836675335 949.8458713143939 1098.37757443839 1098.521989956038 1098.898079455409 1091.77639116904 389.0199932712238 1090.947558588818 293.0108015602353
1488 0.005 7.44 1 1022.99257133906 949.5795696433788 949.8462599929229 1098.372874995621 1098.515823091829 1098.890851192117 1091.776811116677 389.0318235893863 1090.942114005791 293.0108015807352
1489 0.005 7.445 1 1022.994801251523 949.5799810790128 949.8466681317784 1098.377578989517 1098.521993398438 1098.898081510841 1091.776393792422 389.0436253359009 1090.947566978422 293.0108015640261
1490 0.005 7.45 1 1022.992985475978 949.5803646504944 949.8470544079421 1098.372873734103 1098.515822751903 1098.890848917434 1091.776821304368 389.0554070934218 1090.942108766556 293.010801585117
1491 0.005 7.455 1 1022.995214578849 949.5807736622969 949.8474601240656 1098.377576580233 1098.521991596196 1098.898081669387 1091.776397811178 389.067160441642 1090.947569370758 293.0108015678777
1492 0.005 7.46 1 1022.993398781173 949.5811548408755 949.8478440097408 1098.3728732092 1098.515821980473 1098.89084892926 1091.77681670444 389.0788939759488 1090.94211214992 293.0108015893201
1493 0.005 7.465 1 1022.99562954434 949.5815614850557 949.8482473544184 1098.377579361568 1098.521993670079 1098.89808267089 1091.776398352407 389.0905992935789 1090.947575762889 293.0108015718948
1494 0.005 7.47 1 1022.993808932865 949.5819402817389 949.8486288617374 1098.372871927264 1098.515820876592 1098.890846431239 1091.776824127605 389.1022851359874 1090.942109483093 293.0108015931922
1495 0.005 7.475000000000001 1 1022.996035566928 949.582344548336 949.8490298309097 1098.3775751008 1098.52199118707 1098.898081037847 1091.776399586815 389.1139440766971 1090.947571431826 293.0108015761817
1496 0.005 7.48 1 1022.994221674602 949.5827210044566 949.849408992081 1098.37287702768 1098.515823684775 1098.890850777262 1091.776826874326 389.1255831165597 1090.942119039994 293.010801596908
1497 0.005 7.485 1 1022.996441417859 949.5831229144657 949.8498076171767 1098.377573669835 1098.521990585728 1098.898079243656 1091.776398059521 389.1371943194454 1090.947570235006 293.0108015804512
1498 0.005 7.49 1 1022.99462944197 949.5834970443357 949.8501844408066 1098.372878764523 1098.51582529775 1098.890850417548 1091.776836356921 389.1487861381528 1090.942121861465 293.010801600673
1499 0.005 7.495 1 1022.996842256753 949.583896587113 949.8505807050393 1098.377568439334 1098.521987064475 1098.898077711688 1091.776394546705 389.1603504260014 1090.94756820362 293.0108015845067
1500 0.005 7.5 1 1022.995034760577 949.5842684179595 949.8509552245956 1098.372880216742 1098.515825533765 1098.890851445591 1091.776832821487 389.1718954984586 1090.942127719771 293.0108016047404
1501 0.005 7.505 1 1022.997246418535 949.5846656526074 949.8513491790875 1098.377571528495 1098.52198975878 1098.898079517288 1091.776395554182 389.1834130542956 1090.947575553155 293.0108015882006
1502 0.005 7.51 1 1022.995435775406 949.5850352112548 949.8517214254667 1098.372881027133 1098.515826015532 1098.890850087455 1091.776846309241 389.1949116686166 1090.942122345146 293.0108016090021
1503 0.005 7.515000000000001 1 1022.997646194247 949.585430140978 949.8521130790861 1098.377569887123 1098.521988424089 1098.898079541399 1091.776396834111 389.2063828178287 1090.947578547333 293.0108015919366
1504 0.005 7.52 1 1022.995833907042 949.5857974148821 949.8524830375452 1098.37287948916 1098.515824617809 1098.890849885129 1091.776841148044 389.2178348156369 1090.942125735921 293.0108016131495
1505 0.005 7.525 1 1022.998046658342 949.5861901030138 949.8528724404838 1098.377573555161 1098.521990888459 1098.898080296196 1091.776401147659 389.2292595310611 1090.947585669843 293.0108015958511
1506 0.005 7.53 1 1022.996227743652 949.5865550955907 949.853240122119 1098.372876253058 1098.515823260721 1098.890848030148 1091.77684634367 389.2406651925703 1090.942121952152 293.0108016170299
1507 0.005 7.535 1 1022.998440293752 949.5869455439229 949.8536272846587 1098.377572428202 1098.521989970641 1098.898080032773 1091.776404650637 389.2520437688643 1090.947581593746 293.0108016000242
1508 0.005 7.54 1 1022.996624603487 949.5873082958691 949.8539927252655 1098.372878977531 1098.515824829224 1098.890851195141 1091.776843534195 389.2634034300311 1090.942132864197 293.0108016207117
1509 0.005 7.545 1 1022.998834206318 949.5876965380789 949.8543776815178 1098.377573770049 1098.521990467784 1098.898078770431 1091.776409378819 389.2747360315464 1090.947581471576 293.0108016042594
1510 0.005 7.55 1 1022.997017132457 949.588057070978 949.8547409011971 1098.37288073177 1098.51582714118 1098.890852742123 1091.776852805385 389.2860498008816 1090.942134070772 293.0108016244071
1511 0.005 7.555 1 1022.999223047313 949.588443093646 949.8551236367767 1098.377571713893 1098.521988716403 1098.898078099768 1091.776414503466 389.2973366223057 1090.947577995265 293.0108016082526
1512 0.005 7.56 1 1022.997407872533 949.5888014397003 949.8554846670527 1098.372881540973 1098.515827267084 1098.890853465844 1091.776851229694 389.3086047103042 1090.94214001972 293.01080162842
1513 0.005 7.565 1 1022.999614255564 949.5891852763217 949.8558652160207 1098.377574110758 1098.521990277595 1098.898078269352 1091.776417382707 389.3198460435253 1090.94758661504 293.010801611853
1514 0.005 7.57 1 1022.99779096239 949.5895414250825 949.8562240587549 1098.372876691765 1098.515824369019 1098.890849604611 1091.776853129499 389.3310699316019 1090.942134830228 293.0108016326242
1515 0.005 7.575 1 1023.000001978199 949.5899230990917 949.8566024372466 1098.377576904115 1098.521992099489 1098.898081645276 1091.77642551012 389.3422669360631 1090.947590407317 293.0108016154797
1516 0.005 7.58 1 1022.998174109462 949.5902770723619 949.8569591055598 1098.372874884217 1098.515823120679 1098.890849124451 1091.77684962916 389.353444561514 1090.942134817787 293.0108016366723
1517 0.005 7.585 1 1023.000390335488 949.5906566247417 949.8573353518857 1098.377582220248 1098.521995381721 1098.898083652235 1091.776430065896 389.3645960428729 1090.947598192437 293.0108016192239
1518 0.005 7.59 1 1022.998554689065 949.5910084328632 949.8576898616458 1098.372872575666 1098.515821790881 1098.890847104648 1091.776857109425 389.3757285145345 1090.942130696863 293.0108016404782
1519 0.005 7.595 1 1023.000769685442 949.5913858529863 949.8580639812213 1098.37757943169 1098.52199324063 1098.898081732888 1091.77643641729 389.3868350743555 1090.947594155449 293.0108016232438
1520 0.005 7.600000000000001 1 1022.998938688272 949.5917355397066 949.8584163659737 1098.37287625593 1098.515824412772 1098.890851223938 1091.776857254743 389.3979227459456 1090.942142542194 293.0108016440088
1521 0.005 7.605 1 1023.001147628464 949.592110832367 949.8587883575469 1098.37757685902 1098.521991252778 1098.89807873042 1091.776432495754 389.4089846849022 1090.947593488814 293.0108016273433
1522 0.005 7.61 1 1022.999318040529 949.5924584195106 949.8591386354722 1098.37287848275 1098.515826232938 1098.890851650563 1091.776863481955 389.4200277766742 1090.942143922187 293.0108016475303
1523 0.005 7.615 1 1023.001522089638 949.5928315931893 949.8595085200218 1098.377574722309 1098.521990515338 1098.898079518502 1091.776436833811 389.4310451640335 1090.94758983764 293.0108016312228
1524 0.005 7.62 1 1022.99969624907 949.5931771062656 949.859856720352 1098.372879863917 1098.515826124869 1098.890851510346 1091.776864083687 389.4420442713089 1090.942150477402 293.0108016513497
1525 0.005 7.625 1 1023.001897215466 949.5935481749244 949.8602244953214 1098.377573920251 1098.521989662618 1098.898078468091 1091.776432408903 389.4530175107812 1090.947596181217 293.0108016347428
1526 0.005 7.63 1 1023.000070019633 949.5938916338531 949.8605706377052 1098.372880884897 1098.515827190992 1098.890851085054 1091.776874820764 389.4639721967242 1090.942146201967 293.0108016553886
1527 0.005 7.635 1 1023.002269482173 949.5942606148355 949.8609363334705 1098.377572457995 1098.521989130157 1098.898078806057 1091.776433335742 389.4749012477702 1090.947600931905 293.0108016382672
1528 0.005 7.640000000000001 1 1023.000441569762 949.5946020212272 949.8612804212451 1098.372880730132 1098.515826594115 1098.890851301124 1091.776875133884 389.4858119656671 1090.942147415847 293.0108016593356
1529 0.005 7.645 1 1023.002641771987 949.5949689528308 949.8616440632935 1098.377574405127 1098.521990779578 1098.898079893838 1091.776431355572 389.49669715695 1090.947607852813 293.0108016418766
1530 0.005 7.65 1 1023.000808234307 949.5953082967848 949.8619860951419 1098.372877209252 1098.515823830289 1098.890847313302 1091.776876974648 389.5075641540239 1090.942141016536 293.0108016630396
1531 0.005 7.655 1 1023.003008074563 949.5956731914165 949.8623476997394 1098.377572563901 1098.521989956477 1098.898080019995 1091.776434526664 389.5184055206984 1090.947605012265 293.0108016458271
1532 0.005 7.66 1 1023.001180951551 949.5960105304371 949.8626877170337 1098.372883689267 1098.515828172755 1098.890852736724 1091.776879793561 389.5292289349686 1090.942154334924 293.0108016664824
1533 0.005 7.665 1 1023.003374135274 949.5963734089113 949.8630473110193 1098.377571733957 1098.521988696677 1098.898077438308 1091.776435562257 389.5400264424952 1090.947603365392 293.0108016498575
1534 0.005 7.67 1 1023.001546430113 949.5967087280897 949.8633853122031 1098.372883131165 1098.515828309108 1098.890852130027 1091.776884902845 389.5508062763919 1090.942155336039 293.0108016699508
1535 0.005 7.675 1 1023.00373603083 949.5970695940813 949.8637428933032 1098.377570054671 1098.521988277479 1098.898077443244 1091.77643883632 389.5615610557451 1090.947601147616 293.0108016536954
1536 0.005 7.68 1 1023.001909902836 949.59740292146 949.8640788965625 1098.372882827282 1098.515826901932 1098.890851959204 1091.776883266 389.5722980023942 1090.942159538424 293.0108016737059
1537 0.005 7.685 1 1023.004100871035 949.5977618074535 949.8644345031508 1098.377572837037 1098.521990243184 1098.898078325332 1091.776439874074 389.5830092734533 1090.947607404971 293.0108016571531
1538 0.005 7.69 1 1023.002269664416 949.5980931574389 949.8647685295477 1098.37288177149 1098.515827506126 1098.89085128382 1091.776889795526 389.5937034908501 1090.942155811201 293.0108016776815
1539 0.005 7.695 1 1023.004461766186 949.5984500710673 949.8651221550681 1098.377573306469 1098.521989843285 1098.898078934723 1091.776446032046 389.6043721726418 1090.947610833397 293.0108016605963
1540 0.005 7.7 1 1023.002626704993 949.5987794441057 949.8654542184081 1098.372879551418 1098.515825468342 1098.890850676296 1091.77688420533 389.6150237879613 1090.942156555713 293.0108016816072
1541 0.005 7.705 1 1023.004824833148 949.5991344320818 949.8658059090562 1098.377579146264 1098.521994069195 1098.898081820337 1091.776452387868 389.6256498372014 1090.947619597954 293.0108016640943
1542 0.005 7.71 1 1023.002982020061 949.5994618383314 949.8661360034176 1098.372878059643 1098.515825755679 1098.890849685727 1091.776889571542 389.6362589035286 1090.942153737698 293.0108016852757
1543 0.005 7.715 1 1023.005180077221 949.5998148994368 949.8664857679452 1098.377578514028 1098.521992778484 1098.898080727417 1091.776461010901 389.6468426293993 1090.947615415416 293.010801667927
1544 0.005 7.72 1 1023.003337659368 949.6001403540051 949.8668139179779 1098.372876995704 1098.51582411658 1098.890850054332 1091.776884243971 389.6574094392818 1090.942162794048 293.0108016887021
1545 0.005 7.725000000000001 1 1023.005535456954 949.6004915128271 949.8671617750946 1098.377580119853 1098.521994216822 1098.89808073055 1091.776463683073 389.6679509499265 1090.94761656931 293.0108016718676
1546 0.005 7.73 1 1023.003690590742 949.6008150365469 949.8674879944659 1098.372876914558 1098.515824985129 1098.890849837241 1091.77688941318 389.678475875727 1090.942163323248 293.0108016920946
1547 0.005 7.735 1 1023.00588612913 949.6011642878119 949.8678339440592 1098.37757997977 1098.521994266727 1098.898081516608 1091.776471727407 389.6889753701138 1090.947613379052 293.0108016756249
1548 0.005 7.74 1 1023.004042309438 949.6014859101109 949.8681582634684 1098.372876648502 1098.515823709317 1098.890849642439 1091.776887336796 389.6994581786341 1090.942168856408 293.0108016957226
1549 0.005 7.745 1 1023.006238370475 949.6018332698791 949.8685023210614 1098.3775820106 1098.521995699039 1098.898082271901 1091.776471305715 389.7099157275486 1090.947619303225 293.0108016789969
1550 0.005 7.75 1 1023.004391401528 949.6021530206555 949.8688247630125 1098.372877330938 1098.515824924177 1098.890849156601 1091.77689805381 389.7203558651503 1090.942164154576 293.0108016995666
1551 0.005 7.755 1 1023.006584935835 949.6024984713596 949.8691669178151 1098.377578935181 1098.521993296994 1098.898081174108 1091.776473419453 389.7307713035581 1090.94762057665 293.0108016823309
1552 0.005 7.76 1 1023.004737986232 949.6028163557966 949.8694874998174 1098.372877182801 1098.515824680118 1098.890849600223 1091.776893508192 389.7411703876901 1090.942168395173 293.0108017033727
1553 0.005 7.765000000000001 1 1023.006933566004 949.603159947257 949.8698277877771 1098.377580952783 1098.521994559076 1098.898081594346 1091.776473662451 389.7515445841061 1090.947627977085 293.0108016856744
1554 0.005 7.77 1 1023.005081355225 949.6034759657299 949.8701465037482 1098.372875572175 1098.515823463318 1098.890847024058 1091.77690088848 389.761902346289 1090.942162292401 293.0108017069337
1555 0.005 7.775 1 1023.00727566756 949.6038176973358 949.87048493302 1098.377578944306 1098.521993674834 1098.898081976823 1091.776475201621 389.7722358379286 1090.947626440898 293.010801689369
1556 0.005 7.78 1 1023.00542815574 949.6041318787582 949.8708018109651 1098.372879539518 1098.515825595704 1098.890850193447 1091.776900717682 389.7825526629184 1090.9421739662 293.0108017102149
1557 0.005 7.785 1 1023.007617044793 949.6044717771168 949.8711384113716 1098.377577530621 1098.521992687194 1098.898079657815 1091.776473266425 389.7928447135092 1090.947626123708 293.0108016931925
1558 0.005 7.79 1 1023.005770197331 949.6047841286861 949.8714534523601 1098.372879987465 1098.515826223562 1098.890849845479 1091.7769082636 389.8031204088734 1090.942173388278 293.0108017134218
1559 0.005 7.795 1 1023.007952406496 949.6051221709257 949.8717882086831 1098.377572926387 1098.521990250632 1098.898078639064 1091.776470556895 389.8133714727637 1090.947620519133 293.0108016968831
1560 0.005 7.8 1 1023.006112758518 949.6054327295676 949.8721014482442 1098.372883350381 1098.51582789561 1098.890851826304 1091.776906273151 389.8236062918945 1090.942181678902 293.0108017168819
1561 0.005 7.805000000000001 1 1023.00829275065 949.6057689575274 949.8724343908722 1098.377574537974 1098.521991495367 1098.898078794441 1091.776470858267 389.8338165688817 1090.947626551126 293.0108017002167
1562 0.005 7.81 1 1023.006449885696 949.606077732908 949.8727458450437 1098.372883524722 1098.515827943856 1098.890850365425 1091.776917880435 389.8440107444987 1090.942176915014 293.0108017205795
1563 0.005 7.815 1 1023.008628024937 949.6064121397012 949.8730769728096 1098.37757244461 1098.521990171742 1098.898079191907 1091.776471812567 389.8541805847391 1090.947628821219 293.0108017034413
1564 0.005 7.82 1 1023.006784415236 949.6067191238859 949.8733866400663 1098.372881937203 1098.515826263958 1098.890849769426 1091.776913496937 389.8643343434215 1090.942178329916 293.0108017243234
1565 0.005 7.825 1 1023.008966213881 949.6070517706684 949.8737159955859 1098.377577230056 1098.521993475802 1098.898081137048 1091.776474910031 389.874463716633 1090.94763685123 293.0108017066597
1566 0.005 7.83 1 1023.00711593619 949.6073569608708 949.8740238727897 1098.372879886542 1098.515825769794 1098.89084855916 1091.776919398172 389.8845771104783 1090.942173894204 293.0108017278673
1567 0.005 7.835 1 1023.009298077507 949.6076878449592 949.874351467828 1098.377576172358 1098.521992261459 1098.898080352182 1091.776477867099 389.894666236891 1090.947635463056 293.0108017102378
1568 0.005 7.84 1 1023.007449384804 949.6079912615563 949.8746575755378 1098.372881171678 1098.51582655461 1098.890850737265 1091.776914307626 389.9047396663153 1090.942183398674 293.0108017311025
1569 0.005 7.845 1 1023.00963049439 949.6083204174338 949.8749834361544 1098.37757773744 1098.52199301213 1098.898079257107 1091.776482789069 389.9147888950012 1090.947634885895 293.0108017139913
1570 0.005 7.850000000000001 1 1023.007779077142 949.6086220726166 949.8752877836347 1098.372881257236 1098.515827583871 1098.890851586173 1091.77692105042 389.9248207333371 1090.942183634929 293.0108017343028
1571 0.005 7.855 1 1023.009958232708 949.6089494869698 949.8756119053106 1098.377577386538 1098.521992849748 1098.898079881808 1091.776490911269 389.9348294265068 1090.947631761868 293.0108017176472
1572 0.005 7.86 1 1023.008108357228 949.6092494082982 949.8759145169548 1098.372881402122 1098.515826986488 1098.890851601146 1091.776917232641 389.9448228313224 1090.942191755307 293.0108017376819
1573 0.005 7.865 1 1023.010287629966 949.6095750990863 949.8762369137785 1098.377579118273 1098.521994140412 1098.898080121325 1091.7764921206 389.9547924742801 1090.94763738337 293.0108017209489
1574 0.005 7.87 1 1023.008431672969 949.6098732912043 949.8765378026661 1098.37287852821 1098.515825371463 1098.890849073473 1091.776921216514 389.9647466298994 1090.942184221688 293.0108017413075
1575 0.005 7.875 1 1023.010614466169 949.6101972698903 949.8768584802771 1098.377581132622 1098.521995146014 1098.898082378707 1091.776499608537 389.9746769323834 1090.947640128351 293.0108017241037
1576 0.005 7.88 1 1023.008756085423 949.6104937494229 949.87715766077 1098.372877188463 1098.515824008901 1098.890848431349 1091.776918863993 389.984591712056 1090.942187782166 293.0108017450241
1577 0.005 7.885 1 1023.010942102028 949.6108160462458 949.8774766519198 1098.377585089496 1098.521997742514 1098.898083475485 1091.776504402257 389.9944826535801 1090.947647837569 293.0108017272103
1578 0.005 7.890000000000001 1 1023.00907524233 949.611110808275 949.8777741201523 1098.372873660823 1098.515822453391 1098.890846066487 1091.776924031877 390.0043581920787 1090.942179850078 293.0108017484948
1579 0.005 7.895 1 1023.011264366648 949.6114314305302 949.8780914348966 1098.377586138911 1098.521998399134 1098.898085226199 1091.776510793231 390.0142100301994 1090.947648211682 293.0108017306596
1580 0.005 7.9 1 1023.009397879022 949.6117245045757 949.8783872178398 1098.372874906516 1098.515822611695 1098.890847306884 1091.776922870858 390.0240465818305 1090.94218770874 293.010801751635
1581 0.005 7.905 1 1023.011582512212 949.6120434436501 949.8787028513782 1098.377583132358 1098.521996175911 1098.898082016055 1091.776506122675 390.0338595146684 1090.947646442069 293.0108017343254
1582 0.005 7.91 1 1023.009718944089 949.6123348543504 949.8789969677393 1098.372877833538 1098.515825796195 1098.89084930598 1091.776927367406 390.0436572573822 1090.942192031921 293.0108017547027
1583 0.005 7.915 1 1023.011897701796 949.6126521165687 949.8793109280166 1098.377580424584 1098.521994489506 1098.898081383745 1091.77651143625 390.0534314145706 1090.947639462128 293.0108017379249
1584 0.005 7.92 1 1023.010040942713 949.612941897792 949.8796034074747 1098.372882162702 1098.515827338372 1098.890851300444 1091.776932350401 390.0631905466944 1090.942200509422 293.0108017579236
1585 0.005 7.925 1 1023.012213051156 949.6132574785764 949.8799156982986 1098.377576687979 1098.521991626195 1098.898077940274 1091.776504512256 390.0729261434851 1090.947642356886 293.0108017411745
1586 0.005 7.930000000000001 1 1023.01035599412 949.6135456256769 949.8802065378235 1098.372881820211 1098.515827732679 1098.890850388568 1091.776937623184 390.082646782824 1090.942196892158 293.0108017613765
1587 0.005 7.935 1 1023.012527257214 949.6138595451905 949.8805171664081 1098.377576032312 1098.521991892431 1098.898079673507 1091.776504464448 390.0923440162475 1090.947646445942 293.0108017442755
1588 0.005 7.94 1 1023.010671360354 949.6141460791557 949.8808063887064 1098.3728835596 1098.515828476141 1098.890851193599 1091.776939715416 390.1020263357414 1090.9422010714 293.0108017649878
1589 0.005 7.945 1 1023.012841438164 949.6144583636443 949.8811153904704 1098.377576510391 1098.521991896774 1098.898079369809 1091.776501663082 390.1116853776542 1090.947653737067 293.0108017473124
1590 0.005 7.95 1 1023.010980727477 949.6147432674061 949.8814029818583 1098.372881008426 1098.515827062829 1098.890848838045 1091.776943860003 390.1213294341825 1090.942193502467 293.0108017683755
1591 0.005 7.955 1 1023.013151928088 949.6150539281037 949.881710360642 1098.377575225135 1098.521990948349 1098.89807926199 1091.776502430534 390.1309503814268 1090.947652469031 293.0108017506888
1592 0.005 7.96 1 1023.011295503932 949.6153372400564 949.8819963545941 1098.372885352799 1098.515829528651 1098.890852081192 1091.776946741295 390.1405565392899 1090.942201481304 293.0108017714787
1593 0.005 7.965 1 1023.013461329765 949.6156463054314 949.8823021437614 1098.377575118195 1098.52199083337 1098.898077832323 1091.776504123187 390.1501395834972 1090.947650417299 293.0108017542421
1594 0.005 7.97 1 1023.011604443411 949.6159280042656 949.8825865221596 1098.372884293714 1098.515829286234 1098.890851242183 1091.776950544061 390.1597079590307 1090.942203474721 293.0108017745022
1595 0.005 7.975000000000001 1 1023.013767111603 949.616235471769 949.8828907126839 1098.377573062582 1098.521990249726 1098.898078018512 1091.776506642724 390.169253332667 1090.94764724979 293.0108017578286
1596 0.005 7.98 1 1023.011913835658 949.6165155883876 949.8831735137589 1098.372886031949 1098.515829267999 1098.890852597172 1091.77694859582 390.1787844162396 1090.942209590015 293.0108017776554
1597 0.005 7.985 1 1023.014075793516 949.6168214880097 949.8834761329045 1098.377575931946 1098.521992377676 1098.898078382398 1091.776509381228 390.1882923751146 1090.94765091615 293.0108017610286
1598 0.005 7.99 1 1023.012218617587 949.617100033762 949.8837573636559 1098.372885652683 1098.515830141312 1098.890852481647 1091.776955779624 390.1977856098676 1090.942207001272 293.0108017810805
1599 0.005 7.995 1 1023.014380553939 949.6174043506198 949.8840583998385 1098.377574429623 1098.521990190046 1098.898077553906 1091.776512659277 390.2072558351486 1090.947652594935 293.0108017640684
1600 0.005 8 1 1023.012521479409 949.6176813276838 949.8843380664664 1098.37288359712 1098.515828671836 1098.890851821904 1091.776949337776 390.2167119826608 1090.942210155577 293.0108017846379
1601 0.005 8.005000000000001 1 1023.014688105474 949.6179841082675 949.8846375599305 1098.377579575181 1098.521993924361 1098.898079892756 1091.776516750567 390.2261450941726 1090.947661773739 293.010801767021
1602 0.005 8.01 1 1023.012820131792 949.6182595162805 949.884915665377 1098.372880165683 1098.5158268451 1098.890849319498 1091.776955584859 390.2355641130396 1090.942201636054 293.0108017880325
1603 0.005 8.015000000000001 1 1023.014991477032 949.6185607708723 949.885213624975 1098.377582139294 1098.52199580352 1098.898082453904 1091.776526336752 390.2449602204977 1090.947663400202 293.0108017702479
1604 0.005 8.02 1 1023.013120967405 949.618834618951 949.885490176859 1098.372878833788 1098.515825420212 1098.890849072533 1091.776949463923 390.2543423388618 1090.942207516914 293.0108017910856
1605 0.005 8.025 1 1023.015292826456 949.6191343637854 949.8857866278266 1098.377583749017 1098.521996417579 1098.898081771024 1091.776529678504 390.2637016726385 1090.947664086601 293.0108017736808
1606 0.005 8.029999999999999 1 1023.013420908031 949.6194066737135 949.8860616394069 1098.372879715617 1098.515826700721 1098.890849868994 1091.776956454146 390.2730469750825 1090.9422095951 293.0108017940342
1607 0.005 8.035 1 1023.015589137573 949.6197048969705 949.8863565702273 1098.37758178019 1098.521995160079 1098.898080764037 1091.776534145291 390.2823696357996 1090.9476588372 293.0108017771859
1608 0.005 8.040000000000001 1 1023.013720536934 949.6199756901887 949.8866300661566 1098.372880968959 1098.515827286158 1098.890851371231 1091.776953927146 390.2916784343464 1090.942217413643 293.0108017970429
1609 0.005 8.045 1 1023.015887034555 949.62027240674 949.8869234890262 1098.377582758704 1098.521995654765 1098.898080433895 1091.776534857587 390.3009646023218 1090.947661573342 293.0108017803322
1610 0.005 8.050000000000001 1 1023.014016890941 949.6205417091936 949.8871954900762 1098.372881969643 1098.515828289093 1098.890850855916 1091.776964142727 390.310236841177 1090.942215589284 293.0108018003568
1611 0.005 8.055 1 1023.01617992429 949.6208368848762 949.8874873797768 1098.377578330011 1098.521992684729 1098.898079037271 1091.776533776376 390.3194864712406 1090.947662795433 293.0108017832863
1612 0.005 8.06 1 1023.014310702611 949.6211047031303 949.8877578972244 1098.372881587658 1098.515827712843 1098.890850818893 1091.776959026065 390.3287223406834 1090.942216941657 293.0108018037944
1613 0.005 8.065 1 1023.016477486038 949.621398400122 949.8880483036243 1098.377583023726 1098.521996306494 1098.898082054236 1091.776535269746 390.3379357729979 1090.947671785781 293.0108017861602
1614 0.005 8.07 1 1023.014602190377 949.6216647359543 949.8883173386652 1098.372880875219 1098.515826941317 1098.890848707525 1091.776968930214 390.3471354422973 1090.942208508112 293.0108018071165
1615 0.005 8.074999999999999 1 1023.016767763456 949.6219569382459 949.8886062557765 1098.377579912997 1098.521993865065 1098.898080681651 1091.776535683726 390.3563128297043 1090.947670714342 293.0108017892775
1616 0.005 8.08 1 1023.014896353009 949.622221805118 949.8888738220575 1098.372882845042 1098.51582807871 1098.890850470717 1091.776968228236 390.3654765076533 1090.94221631766 293.0108018101168
1617 0.005 8.085000000000001 1 1023.017057676166 949.6225125382404 949.8891612712217 1098.377578440107 1098.521993110622 1098.898078777769 1091.776532994822 390.3746180034317 1090.947671153839 293.0108017926061
1618 0.005 8.09 1 1023.015186667602 949.6227759377547 949.889427364635 1098.372883203896 1098.515828678806 1098.89085024703 1091.776973412614 390.3837459625216 1090.942219053428 293.0108018129703
1619 0.005 8.095000000000001 1 1023.017342319372 949.6230651890858 949.8897133412937 1098.377573651592 1098.521990225903 1098.898077168461 1091.776530187793 390.3928517730097 1090.947666187246 293.0108017961059
1620 0.005 8.1 1 1023.015478847002 949.6233271540078 949.8899779913801 1098.372887678447 1098.515831187701 1098.890853685114 1091.776972309783 390.4019441022977 1090.942227704085 293.0108018158638
1621 0.005 8.105 1 1023.017629756119 949.6236149485916 949.8902625174808 1098.377573956229 1098.521990819857 1098.898077018997 1091.776527767162 390.4110143725927 1090.947667708928 293.0108017992732
1622 0.005 8.109999999999999 1 1023.015768423141 949.6238755076032 949.8905257544927 1098.372892078092 1098.515834124963 1098.890854766699 1091.776986437317 390.4200711836608 1090.942227175189 293.0108018190658
1623 0.005 8.115 1 1023.017914166625 949.6241618346916 949.8908088201094 1098.377570980077 1098.521988500638 1098.89807544017 1091.776530348629 390.4291059063242 1090.947667351651 293.0108018021643
1624 0.005 8.120000000000001 1 1023.016051742674 949.6244209579615 949.8910706224998 1098.372888002473 1098.515830490187 1098.890852174207 1091.776980674788 390.4381272096391 1090.942226850722 293.0108018224617
1625 0.005 8.125 1 1023.018202379612 949.6247058726008 949.8913522689181 1098.377574870111 1098.52199198898 1098.898078156831 1091.776530477694 390.447126719377 1090.947677357298 293.0108018049827
1626 0.005 8.130000000000001 1 1023.016332056674 949.6249635546284 949.8916126351706 1098.372884479688 1098.515828825771 1098.890849828216 1091.77698433513 390.4561128808771 1090.942218497842 293.0108018257601
1627 0.005 8.135 1 1023.018487915797 949.6252470751346 949.8918928841266 1098.377579098188 1098.521994612414 1098.898081624254 1091.776537955839 390.4650772924737 1090.947681421749 293.0108018079755
1628 0.005 8.140000000000001 1 1023.016614137926 949.6255033302535 949.8921518353749 1098.372883674938 1098.51582782698 1098.890849879934 1091.77698045109 390.4740284245485 1090.942223033296 293.0108018287609
1629 0.005 8.145 1 1023.018771340026 949.6257854715689 949.8924306981347 1098.377581290822 1098.521995827474 1098.898080792563 1091.776542509229 390.4829578466425 1090.947683113346 293.0108018111792
1630 0.005 8.15 1 1023.016894635163 949.6260403012218 949.8926882226583 1098.372882789481 1098.51582816463 1098.890850009527 1091.776983982017 390.4918741054505 1090.942225560839 293.0108018315435
1631 0.005 8.154999999999999 1 1023.019048466436 949.6263210417458 949.8929656927421 1098.377578419349 1098.521993429418 1098.898079123913 1091.776546794258 390.5007687589852 1090.947676363136 293.0108018145883
1632 0.005 8.16 1 1023.017176136033 949.6265744802482 949.8932218228044 1098.372885035607 1098.515829296535 1098.890852341244 1091.776981316316 390.5096503655411 1090.942233744584 293.0108018343615
1633 0.005 8.165000000000001 1 1023.019329137848 949.6268538441736 949.8934979117031 1098.377580898773 1098.521995646472 1098.898080002557 1091.776551391476 390.5185104086761 1090.947677937179 293.0108018176534
1634 0.005 8.17 1 1023.017453411555 949.6271058934891 949.8937526578222 1098.372883641526 1098.51582871332 1098.890850433968 1091.776986291442 390.5273574616161 1090.942232582128 293.0108018374789
1635 0.005 8.175000000000001 1 1023.01960604796 949.6273838665121 949.8940273537399 1098.377580126916 1098.521994820687 1098.898080376657 1091.776554679506 390.5361829618446 1090.947680881276 293.0108018204463
1636 0.005 8.18 1 1023.017727874833 949.6276345370147 949.8942807266362 1098.372881233106 1098.515826531062 1098.890849401622 1091.77698098866 390.5449956091397 1090.94223222326 293.01080184077
1637 0.005 8.185 1 1023.019887337216 949.6279111716225 949.8945540773651 1098.377587050331 1098.521999898097 1098.898084378999 1091.776561654356 390.5537868272208 1090.947689988425 293.0108018231428
1638 0.005 8.19 1 1023.01799945826 949.6281604616288 949.8948060770118 1098.372877625873 1098.515824391515 1098.890846174875 1091.776987810478 390.5625652436901 1090.942222981059 293.0108018439601
1639 0.005 8.195 1 1023.020161378528 949.6284357371993 949.8950780644783 1098.377585925597 1098.52199844643 1098.898084061493 1091.776563773579 390.5713222902946 1090.94769126858 293.0108018260134
1640 0.005 8.199999999999999 1 1023.018274902645 949.6286836753711 949.8953287128496 1098.372879971887 1098.515825921857 1098.890848749672 1091.776987475277 390.5800665597367 1090.942229617955 293.0108018468766
1641 0.005 8.205 1 1023.020434491156 949.6289576037117 949.8955993583367 1098.37758495111 1098.521997558133 1098.898081405006 1091.776563787382 390.5887895625206 1090.947691888325 293.010801829132
1642 0.005 8.210000000000001 1 1023.01854695145 949.6292041878403 949.8958486509865 1098.372879887283 1098.515826712229 1098.890848682479 1091.776989870325 390.5975000481814 1090.942231067533 293.0108018495457
1643 0.005 8.215 1 1023.020702565423 949.629476768073 949.8961179475007 1098.377581650242 1098.521995371261 1098.898080819135 1091.776566288847 390.6061892304054 1090.947685240918 293.0108018324311
1644 0.005 8.220000000000001 1 1023.018822242694 949.6297220346247 949.896365918789 1098.372884075095 1098.51582847976 1098.890850833508 1091.776992173373 390.6148660221671 1090.942241181921 293.0108018522475
1645 0.005 8.225 1 1023.020970975166 949.6299932691639 949.8966338805266 1098.377579747118 1098.52199460508 1098.898079556055 1091.776561416551 390.6235215240109 1090.947684037025 293.0108018354638
1646 0.005 8.23 1 1023.019093570743 949.6302372324106 949.8968805379074 1098.372886474968 1098.51583040621 1098.890851197853 1091.777001151091 390.6321645001267 1090.942240775434 293.0108018552486
1647 0.005 8.234999999999999 1 1023.021237580636 949.630507116963 949.8971471579781 1098.377577024147 1098.521992730324 1098.898079036875 1091.776561927314 390.6407863623041 1090.947684735947 293.0108018382493
1648 0.005 8.24 1 1023.019361890775 949.6307497787659 949.8973925137939 1098.372886191206 1098.515829646105 1098.890850708259 1091.776999718822 390.6493958269831 1090.9422437306 293.0108018584564
1649 0.005 8.245000000000001 1 1023.021506701965 949.631018339974 949.8976578088458 1098.377577930528 1098.521993519963 1098.898079426508 1091.776558430273 390.6579844530445 1090.947692946415 293.0108018408974
1650 0.005 8.25 1 1023.019625729708 949.6312596902425 949.8979018548739 1098.372884298421 1098.515828815124 1098.890848797212 1091.77700532563 390.6665606358267 1090.942234616881 293.0108018616004
1651 0.005 8.255000000000001 1 1023.021772217991 949.6315269401451 949.8981658387985 1098.377577191434 1098.521993029646 1098.898080199715 1091.776559525805 390.6751162667393 1090.947694924673 293.0108018437241
1652 0.005 8.26 1 1023.019892534768 949.6317669975822 949.8984085943868 1098.372885899978 1098.515829213117 1098.890850257194 1091.777002923202 390.6836594364887 1090.942237865696 293.0108018644944
1653 0.005 8.265000000000001 1 1023.022039021268 949.6320329710491 949.8986712991261 1098.377580138032 1098.52199538226 1098.89808108225 1091.776562028862 390.6921816232041 1090.947697353012 293.0108018467772
1654 0.005 8.27 1 1023.02015661255 949.6322717241756 949.8989127506056 1098.372885701168 1098.515829287583 1098.890849602077 1091.777007158335 390.7006915760692 1090.942240180036 293.0108018671612
1655 0.005 8.275 1 1023.022299026359 949.6325364107286 949.8991741749343 1098.37757655634 1098.521992591211 1098.898078378876 1091.776564483241 390.7091806168953 1090.947691203516 293.0108018500632
1656 0.005 8.279999999999999 1 1023.020421966248 949.6327738819009 949.8994143366973 1098.372887693304 1098.51583052673 1098.890852462742 1091.777005606651 390.717657541374 1090.942249966705 293.0108018698325
1657 0.005 8.285 1 1023.022560630437 949.6330372923784 949.8996744894798 1098.377576436306 1098.521992404158 1098.898077300987 1091.776563810869 390.7261136951466 1090.947690333414 293.01080185308
1658 0.005 8.290000000000001 1 1023.020683069122 949.6332734938488 949.8999133836148 1098.372888199966 1098.51583203312 1098.890852735061 1091.777011450061 390.7345579075305 1090.942249955834 293.0108018728013
1659 0.005 8.295 1 1023.022821846596 949.633535633782 949.900172261883 1098.377577516371 1098.521993022494 1098.898078709731 1091.776569832731 390.7429813804354 1090.947692362277 293.0108018558406
1660 0.005 8.300000000000001 1 1023.020941813676 949.6337705693477 949.9004098941027 1098.372886302403 1098.515829929179 1098.8908515453 1091.777007607501 390.7513930553966 1090.942250235761 293.0108018759959
1661 0.005 8.305 1 1023.023085703709 949.6340314662249 949.9006675260314 1098.377581880894 1098.521995932933 1098.898080603903 1091.776574649907 390.7597840441391 1090.947700841933 293.0108018584079
1662 0.005 8.31 1 1023.0211971344 949.6342651348245 949.9009038967647 1098.372883794966 1098.515829059638 1098.890850083266 1091.777012449462 390.7681641575442 1090.942242760706 293.0108018791366
1663 0.005 8.315 1 1023.023345432888 949.6345247906581 949.9011602829015 1098.377583658094 1098.521996796424 1098.898081699169 1091.776582480432 390.7765230338246 1090.94770437524 293.0108018611431
1664 0.005 8.32 1 1023.021453381827 949.6347571951243 949.9013953964488 1098.372881605925 1098.515827249214 1098.890849342423 1091.777007655887 390.7848700467104 1090.942244699255 293.0108018820003
1665 0.005 8.324999999999999 1 1023.023604381511 949.6350156332007 949.9016505566995 1098.37758598686 1098.521997910874 1098.89808198232 1091.776585323785 390.7931962808032 1090.947705646495 293.0108018640682
1666 0.005 8.33 1 1023.021708272757 949.635246772766 949.9018844126466 1098.372879871381 1098.515827275907 1098.890848524838 1091.777009475678 390.8015113519593 1090.942246042607 293.0108018845847
1667 0.005 8.335000000000001 1 1023.023859457991 949.6355039956868 949.9021383561962 1098.377586327034 1098.521998142677 1098.898082248156 1091.776592698166 390.8098055703934 1090.947702437839 293.0108018672462
1668 0.005 8.34 1 1023.021965225422 949.6357339000948 949.9023709784658 1098.372881159707 1098.515826667021 1098.890850011165 1091.777008382895 390.8180881721655 1090.94225488383 293.0108018871696
1669 0.005 8.345000000000001 1 1023.024113222182 949.635989902567 949.9026237028942 1098.377586908237 1098.52199927077 1098.898082565461 1091.776592106214 390.8263502658313 1090.947701419471 293.0108018701806
1670 0.005 8.35 1 1023.022220136598 949.6362186022271 949.9028551121388 1098.372883013361 1098.515828688354 1098.890849767246 1091.777016873943 390.8346009376329 1090.942255480526 293.0108018899713
1671 0.005 8.355 1 1023.024363636249 949.6364733522765 949.9031065940754 1098.377582071226 1098.521995190415 1098.898079797165 1091.776592972053 390.8428308232808 1090.947700350819 293.0108018728835
1672 0.005 8.359999999999999 1 1023.022472426044 949.6367008546056 949.9033368105562 1098.372883752159 1098.515828678998 1098.890850814328 1091.777014136386 390.8510495983762 1090.942257692188 293.0108018930013
1673 0.005 8.365 1 1023.024617631253 949.6369543935177 949.9035870755851 1098.377584508058 1098.521997637161 1098.898081517412 1091.776591841458 390.8592480254833 1090.947708584628 293.0108018753571
1674 0.005 8.370000000000001 1 1023.022722327345 949.637180698359 949.9038160940283 1098.37288269746 1098.51582853359 1098.890848500793 1091.777021542698 390.8674352857292 1090.942251068494 293.0108018960553
1675 0.005 8.375 1 1023.024866629836 949.6374330179719 949.9040651443412 1098.377582223967 1098.521995376968 1098.898081059744 1091.776593486499 390.8756022265102 1090.947708659447 293.0108018779706
1676 0.005 8.380000000000001 1 1023.022972307577 949.6376581279746 949.9042929644188 1098.3728834767 1098.515828205852 1098.890849514817 1091.777020234646 390.8837579589504 1090.942252590125 293.0108018988769
1677 0.005 8.385 1 1023.025117407296 949.6379092661909 949.9045408358313 1098.377583784661 1098.521997021987 1098.898081469676 1091.776590744325 390.8918934306683 1090.947714624632 293.0108018808413
1678 0.005 8.390000000000001 1 1023.023221697459 949.6381331995457 949.9047674771845 1098.372883688739 1098.515828873076 1098.890848787658 1091.777025819839 390.9000179975397 1090.942254455646 293.0108019014077
1679 0.005 8.395 1 1023.025360276122 949.6383831146488 949.9050141347738 1098.377578426722 1098.52199328665 1098.898078584993 1091.776589333091 390.9081219984735 1090.947706672213 293.0108018839832
1680 0.005 8.4 1 1023.023473091103 949.63860588487 949.9052396046545 1098.372888460303 1098.51583145587 1098.890852794094 1091.777026295327 390.9162150505639 1090.942263648195 293.0108019039048
1681 0.005 8.404999999999999 1 1023.025605247541 949.6388546054965 949.905485077256 1098.377576215124 1098.521992136178 1098.898076742144 1091.776584086523 390.9242880598039 1090.947704930134 293.0108018869356
1682 0.005 8.41 1 1023.02372057225 949.6390762203791 949.9057093840388 1098.372890283638 1098.51583293908 1098.890852514646 1091.777031951467 390.9323501307846 1090.942265215897 293.0108019066438
1683 0.005 8.415000000000001 1 1023.025849559443 949.6393237575348 949.9059536734543 1098.377575961653 1098.521992487986 1098.898077978132 1091.776588913988 390.9403921694597 1090.94770506994 293.0108018896912
1684 0.005 8.42 1 1023.023965608233 949.6395442154453 949.9061768305847 1098.372889624521 1098.515831502817 1098.890851706482 1091.777031913236 390.9484233073111 1090.942266682535 293.0108019096355
1685 0.005 8.425000000000001 1 1023.026096281221 949.6397905888986 949.9064199512466 1098.377578317255 1098.521994339246 1098.898079487016 1091.776585903719 390.9564344640926 1090.947713534031 293.0108018921512
1686 0.005 8.43 1 1023.024206804201 949.6400098809469 949.9066419448829 1098.372887356392 1098.515830779949 1098.890850229421 1091.777035486007 390.9644348039722 1090.942261283983 293.0108019127045
1687 0.005 8.435 1 1023.026339677454 949.6402551035741 949.9068839170135 1098.3775786394 1098.521993576843 1098.898078829433 1091.776590628468 390.9724152383257 1090.94771477644 293.0108018947113
1688 0.005 8.44 1 1023.024448137008 949.6404732309079 949.9071047514991 1098.372886735524 1098.515830665149 1098.89085175341 1091.777030861191 390.9803849122425 1090.942262550504 293.0108019155458
1689 0.005 8.445 1 1023.026586188579 949.6407173445893 949.9073456044769 1098.377583899266 1098.521997325488 1098.898080823971 1091.776596609739 390.9883346970155 1090.947721503927 293.0108018974829
1690 0.005 8.449999999999999 1 1023.024686928581 949.6409342990352 949.9075652690119 1098.372883548278 1098.515828963508 1098.890849263205 1091.777033033213 390.9962738007379 1090.942260787395 293.010801918067
1691 0.005 8.455 1 1023.026824426325 949.6411772814032 949.9078049935001 1098.377582429415 1098.521995950696 1098.898080371551 1091.776603752138 391.0041930883169 1090.947714081164 293.0108019005327
1692 0.005 8.460000000000001 1 1023.02492992236 949.6413931019113 949.908023524673 1098.372886354797 1098.515830500268 1098.8908521349 1091.77703198653 391.0121017776959 1090.942270587371 293.0108019205098
1693 0.005 8.465 1 1023.027064726383 949.6416349599855 949.9082621265339 1098.377583190648 1098.521996929511 1098.898079691296 1091.776604058786 391.0199907275564 1090.947715147782 293.01080190339
1694 0.005 8.470000000000001 1 1023.02516781926 949.6418496444129 949.90847952253 1098.372884863797 1098.515829514048 1098.890850326273 1091.777035193211 391.0278691662995 1090.942268996023 293.0108019231251
1695 0.005 8.475 1 1023.027302895943 949.6420903767339 949.9087169963238 1098.377583451258 1098.521997162746 1098.898080940614 1091.776610998196 391.0357279412012 1090.94771493476 293.0108019060402
1696 0.005 8.48 1 1023.025404905973 949.642303937998 949.9089332745771 1098.37288372783 1098.51582826844 1098.890850053701 1091.777032113954 391.0435762448018 1090.942270657985 293.0108019260103
1697 0.005 8.484999999999999 1 1023.027543496038 949.6425435653442 949.9091696344462 1098.377587574909 1098.522000064784 1098.898082808919 1091.776612622512 391.0514049333777 1090.947723551761 293.010801908402
1698 0.005 8.49 1 1023.025638418105 949.6427560069368 949.9093848001014 1098.372880988858 1098.515826871028 1098.890847475551 1091.777038454841 391.0592232316679 1090.942264890753 293.0108019289632
1699 0.005 8.495000000000001 1 1023.027779833992 949.6429945259047 949.9096200513211 1098.37758789935 1098.521999582734 1098.898083619237 1091.776618974868 391.0670219773281 1090.947725010492 293.0108019108092
1700 0.005 8.5 1 1023.025873657298 949.6432058600761 949.9098341094927 1098.372881491345 1098.515827594832 1098.890848812292 1091.777035308776 391.0748104540594 1090.942267246887 293.0108019316888
1701 0.005 8.505000000000001 1 1023.028016333898 949.6434432799883 949.9100682649204 1098.377588689647 1098.522000124736 1098.898083102636 1091.776614850155 391.0825795847139 1090.94772997414 293.010801913453
1702 0.005 8.51 1 1023.026107077901 949.6436535062847 949.9102812147502 1098.372880793909 1098.515827170824 1098.890847458304 1091.777039457703 391.0903380882327 1090.942264585985 293.010801934086
1703 0.005 8.515000000000001 1 1023.028246982165 949.6438898304156 949.9105142753236 1098.377586108995 1098.521998195377 1098.89808218472 1091.776620988863 391.0980774130996 1090.9477240483 293.01080191638
1704 0.005 8.52 1 1023.026344081007 949.6440989798504 949.9107261447407 1098.372884671065 1098.515829144376 1098.890850419586 1091.777040822048 391.1058063011563 1090.942274679552 293.0108019364228
1705 0.005 8.525 1 1023.028476411946 949.6443341943451 949.9109581060027 1098.377582349428 1098.521996294294 1098.898079359587 1091.776614502882 391.1135160481894 1090.947720671003 293.0108019192077
1706 0.005 8.529999999999999 1 1023.026577836866 949.6445422748831 949.9111688971676 1098.372887002101 1098.515830776357 1098.890850605746 1091.777049606514 391.1212154567158 1090.942275242352 293.0108019388956
1707 0.005 8.535 1 1023.028703802492 949.6447763616574 949.9113997421623 1098.377577592266 1098.521993304192 1098.898078286043 1091.77661317607 391.1288959622165 1090.947718735145 293.010801921783
1708 0.005 8.540000000000001 1 1023.026809963979 949.6449833810639 949.9116094706214 1098.372887932192 1098.515830614184 1098.890850833454 1091.77704727378 391.1365660711717 1090.94228008163 293.0108019416288
1709 0.005 8.545 1 1023.028935314835 949.6452163761892 949.91183922199 1098.377578724478 1098.521994754022 1098.898079593082 1091.776607675619 391.144217277175 1090.947726025862 293.0108019241208
1710 0.005 8.550000000000001 1 1023.027039772812 949.6454223591385 949.9120479080249 1098.372889677361 1098.515832038632 1098.890850406344 1091.777056306839 391.1518580776509 1090.942276050331 293.010801944602
1711 0.005 8.555 1 1023.02916347706 949.6456542729727 949.9122765824096 1098.377577070045 1098.521993216725 1098.898079059059 1091.776609360616 391.159480088471 1090.947728579242 293.0108019265634
1712 0.005 8.56 1 1023.027267861123 949.6458591945819 949.9124842062309 1098.372889456602 1098.515831355013 1098.890850563997 1091.777052903242 391.1670917716742 1090.942274762225 293.0108019473497
1713 0.005 8.565 1 1023.02939341267 949.6460900631668 949.9127118365524 1098.377579916632 1098.521995038789 1098.89808002943 1091.776609733462 391.174684730721 1090.947732135031 293.0108019291862
1714 0.005 8.57 1 1023.027494419626 949.6462939098207 949.9129183859512 1098.37288794428 1098.515831067855 1098.890849018592 1091.777059027371 391.1822672854061 1090.942273053778 293.0108019497958
1715 0.005 8.575000000000001 1 1023.029618376991 949.6465237269687 949.9131449667532 1098.377578093598 1098.521993897416 1098.898079514922 1091.776613068603 391.1898312957559 1090.947728207549 293.010801932095
1716 0.005 8.58 1 1023.027723719702 949.6467265183315 949.9133504611882 1098.372890354778 1098.51583221886 1098.89085227088 1091.777055116834 391.1973850783319 1090.942285697573 293.0108019521493
1717 0.005 8.585000000000001 1 1023.029843954118 949.6469553013018 949.9135760101721 1098.37757905139 1098.521994514409 1098.898078317774 1091.776612314645 391.2049203194234 1090.947726269785 293.0108019349432
1718 0.005 8.59 1 1023.027949451153 949.6471570509192 949.9137804628149 1098.37289173079 1098.515833977463 1098.890852919812 1091.77706262031 391.2124453171943 1090.942285694841 293.010801954595
1719 0.005 8.595000000000001 1 1023.030066550968 949.6473847802881 949.9140049612637 1098.377576571165 1098.52199235642 1098.898077111889 1091.776617416888 391.2199518774037 1090.947721370574 293.0108019375743
1720 0.005 8.6 1 1023.028173424615 949.6475854934049 949.9142083783163 1098.37289120625 1098.51583305031 1098.890853501902 1091.777058246507 391.2274483209656 1090.942288673572 293.0108019573472
1721 0.005 8.605 1 1023.030293936687 949.6478121978278 949.9144318476599 1098.377580420494 1098.521995212208 1098.898078772239 1091.776618951361 391.2349264411195 1090.947730450631 293.0108019398932
1722 0.005 8.609999999999999 1 1023.028393829134 949.6480118756826 949.9146342335158 1098.372888605217 1098.515832391852 1098.890851190627 1091.777062403836 391.2423944654762 1090.942283083742 293.0108019602505
1723 0.005 8.615 1 1023.030517961951 949.6482375580176 949.9148566762351 1098.377581600185 1098.521995398285 1098.89807989265 1091.77662569328 391.2498440043004 1090.947734361285 293.0108019422219
1724 0.005 8.620000000000001 1 1023.028612765043 949.6484361906914 949.9150580285713 1098.372885132454 1098.515829313943 1098.890849832056 1091.777056908719 391.2572835632242 1090.942280142651 293.0108019629592
1725 0.005 8.625 1 1023.030743732804 949.6486608870301 949.9152794751743 1098.377587821896 1098.521999948516 1098.89808335103 1091.776629908094 391.2647048873363 1090.947742178094 293.0108019446931
1726 0.005 8.630000000000001 1 1023.028832273862 949.6488584791006 949.9154797900921 1098.372883529234 1098.515829337141 1098.890848606448 1091.777060655339 391.2721161790361 1090.942278515294 293.0108019653971
1727 0.005 8.635 1 1023.030962524494 949.6490821706169 949.9157002311779 1098.377585898205 1098.52199751336 1098.898081117178 1091.776637210718 391.2795092515551 1090.947734824649 293.0108019474742
1728 0.005 8.640000000000001 1 1023.029054783529 949.6492787493358 949.9158995345613 1098.37288605815 1098.51583072359 1098.890851877675 1091.777060209788 391.2868924753263 1090.942289441673 293.0108019676284
1729 0.005 8.645 1 1023.031181266159 949.6495014434947 949.9161189822589 1098.37758571458 1098.521997855284 1098.898079870151 1091.776637269427 391.2942574571588 1090.947732924884 293.0108019502521
1730 0.005 8.65 1 1023.029274902532 949.64969702345 949.9163172811401 1098.372887476369 1098.515831959174 1098.890851904608 1091.777067799791 391.3016126788646 1090.942291863454 293.0108019699142
1731 0.005 8.654999999999999 1 1023.031396123041 949.6499186834679 949.916535703499 1098.377580908603 1098.521994529399 1098.898078339681 1091.776637083956 391.3089497200554 1090.947729382689 293.0108019528494
1732 0.005 8.66 1 1023.029493635883 949.6501132802969 949.9167330169254 1098.372888300006 1098.515831855355 1098.890851813966 1091.777063769662 391.3162770260453 1090.942295864133 293.0108019724992
1733 0.005 8.665000000000001 1 1023.031615644721 949.650333945281 949.9169504393666 1098.377584377889 1098.521997442077 1098.89808113172 1091.776638017225 391.3235862717896 1090.94773655595 293.0108019550692
1734 0.005 8.67 1 1023.029709724602 949.650527568431 949.9171467801019 1098.372888393533 1098.515831793126 1098.890850155266 1091.777074524411 391.3308858416647 1090.94228891369 293.0108019752977
1735 0.005 8.675000000000001 1 1023.03183099723 949.6507472187689 949.9173631941396 1098.377581129226 1098.521995113997 1098.898079626136 1091.776636607126 391.3381673748508 1090.947740038957 293.0108019573256
1736 0.005 8.68 1 1023.029924683424 949.650939854774 949.9175585510567 1098.372887508815 1098.515830827996 1098.890850244813 1091.777071086501 391.3454393046749 1090.942288182123 293.0108019779398
1737 0.005 8.685 1 1023.032046817484 949.6511585231807 949.9177739820323 1098.377581746775 1098.521995435208 1098.898079482423 1091.776631538513 391.3526932495748 1090.947744650858 293.0108019597002
1738 0.005 8.69 1 1023.030138645632 949.6513501781801 949.9179683530523 1098.372887484272 1098.515831504383 1098.890849715297 1091.777078403596 391.3599373466006 1090.942285750874 293.0108019803334
1739 0.005 8.695 1 1023.03225851714 949.6515678608985 949.9181828042108 1098.377578862948 1098.521993849257 1098.898078615897 1091.776631960507 391.3671635805881 1090.947741958954 293.0108019624008
1740 0.005 8.700000000000001 1 1023.030355796981 949.6517585456079 949.9183761999124 1098.372891127244 1098.515833292522 1098.890852756776 1091.777073522275 391.3743805338308 1090.942296985589 293.0108019825092
1741 0.005 8.705 1 1023.032469680052 949.6519752550429 949.9185896843697 1098.377578015281 1098.521993520986 1098.898077245434 1091.776627335289 391.3815796080049 1090.94773815542 293.0108019652032
1742 0.005 8.710000000000001 1 1023.03057273223 949.6521650046409 949.9187821376246 1098.372896360171 1098.515837017725 1098.890854878907 1091.777086228983 391.3887693851089 1090.942300316639 293.0108019847307
1743 0.005 8.715 1 1023.032678359888 949.6523807231503 949.9189946392585 1098.377573540681 1098.521990241859 1098.898074999736 1091.776631649225 391.395941170657 1090.947733446483 293.0108019677893
1744 0.005 8.720000000000001 1 1023.030783897138 949.6525695093621 949.9191861325302 1098.372894676148 1098.515834955391 1098.890853885122 1091.777081334581 391.4031037867456 1090.942302428321 293.0108019872999
1745 0.005 8.725 1 1023.032891731209 949.6527842699159 949.9193976728689 1098.377576517697 1098.521993239573 1098.898077217819 1091.776628181864 391.4102484921295 1090.94773955816 293.0108019700177
1746 0.005 8.73 1 1023.030992398015 949.6529720963325 949.9195882072689 1098.37289161431 1098.5158332296 1098.890850986451 1091.777085348912 391.4173840632811 1090.942298527513 293.0108019901248
1747 0.005 8.734999999999999 1 1023.033102883088 949.6531859019252 949.9197987921585 1098.377577263821 1098.521993344925 1098.898078279653 1091.776630390142 391.4245017787514 1090.947745050831 293.0108019722575
1748 0.005 8.74 1 1023.031199371719 949.6533727642668 949.9199883672484 1098.372890452745 1098.515832602512 1098.89085196639 1091.777080068228 391.4316104641449 1090.942294254857 293.0108019927903
1749 0.005 8.745000000000001 1 1023.033318249154 949.6535856680575 949.9201980375436 1098.377585242788 1098.521998647567 1098.898081726352 1091.776639056598 391.438701298803 1090.94775255856 293.0108019745924
1750 0.005 8.75 1 1023.031405378523 949.6537715602276 949.9203866538326 1098.372887016975 1098.515831043295 1098.890849163531 1091.777082924466 391.4457831878724 1090.942290323849 293.0108019952289
1751 0.005 8.755000000000001 1 1023.033525052387 949.6539835271311 949.9205953867684 1098.377582871114 1098.52199615877 1098.898079988171 1091.77664550655 391.4528472926106 1090.94774906656 293.0108019772443
1752 0.005 8.76 1 1023.031615637369 949.6541684757149 949.9207830607796 1098.372889582144 1098.515832436796 1098.890852727838 1091.777080237245 391.4599024330455 1090.942302807976 293.0108019973927
1753 0.005 8.765000000000001 1 1023.033732004594 949.6543795201865 949.9209908731167 1098.377582908183 1098.521996318434 1098.898077897026 1091.776647111834 391.466939860738 1090.947746028469 293.0108019799828
1754 0.005 8.77 1 1023.031821358421 949.6545635222499 949.9211776012157 1098.372888091192 1098.515832280998 1098.890851676905 1091.777084155437 391.4739684004667 1090.942301200256 293.0108019995732
1755 0.005 8.775 1 1023.033937618885 949.6547736413366 949.921384485799 1098.377583507877 1098.521997142482 1098.898080328289 1091.77665414513 391.4809792790734 1090.947743500663 293.0108019824871
1756 0.005 8.779999999999999 1 1023.03202741784 949.6549567100693 949.9215702843123 1098.372887155759 1098.515830506274 1098.890850664223 1091.777076577389 391.487981341349 1090.942306518803 293.0108020020626
1757 0.005 8.785 1 1023.034145932888 949.6551659168691 949.9217762535211 1098.377587774333 1098.522000363993 1098.898082378754 1091.776654274473 391.4949658138603 1090.947750808362 293.0108019846152
1758 0.005 8.790000000000001 1 1023.032229929854 949.6553480662249 949.9219611364044 1098.372885217375 1098.515829459709 1098.890848455802 1091.777084506088 391.5019415160048 1090.942300434306 293.0108020047493
1759 0.005 8.795 1 1023.034351554707 949.6555563564722 949.9221661866191 1098.3775882677 1098.522000440507 1098.898083182134 1091.776661841109 391.508899634309 1090.947753259794 293.0108019867287
1760 0.005 8.800000000000001 1 1023.032432573369 949.6557375869236 949.9223501505302 1098.372884666544 1098.515829085832 1098.890849221548 1091.777082733503 391.5158490446398 1090.942298793817 293.010802007319
1761 0.005 8.805 1 1023.03455688748 949.6559449677594 949.9225542920445 1098.377589554976 1098.522000792025 1098.898082797806 1091.776659646276 391.5227810141424 1090.947760326363 293.0108019889454
1762 0.005 8.81 1 1023.032633438543 949.6561252763574 949.9227373415505 1098.372882594084 1098.515828366215 1098.890846836125 1091.777086224929 391.529704334019 1090.942295714093 293.0108020096125
1763 0.005 8.815 1 1023.034756819527 949.656331743124 949.9229405683432 1098.377586878722 1098.521999088618 1098.898082253585 1091.776663322788 391.536610385849 1090.947756347183 293.0108019914579
1764 0.005 8.82 1 1023.032839047937 949.6565111564149 949.9231227166389 1098.372886655263 1098.515830457143 1098.890850164835 1091.777084632648 391.5435076827408 1090.942307438076 293.0108020116423
1765 0.005 8.825000000000001 1 1023.03495565994 949.6567167122271 949.9233250408656 1098.377584248148 1098.52199718078 1098.898079581771 1091.776658369002 391.5503876061506 1090.947753174501 293.0108019941027
1766 0.005 8.83 1 1023.033042376588 949.656895239287 949.9235062964369 1098.372889570659 1098.515832745335 1098.890851292231 1091.777094221141 391.5572589305849 1090.942307738719 293.0108020137123
1767 0.005 8.835000000000001 1 1023.035152396494 949.6570998755518 949.9237077093228 1098.377580389752 1098.52199541104 1098.898078900722 1091.776657446289 391.5641129389712 1090.947748181779 293.0108019965431
1768 0.005 8.84 1 1023.033244214768 949.6572775247178 949.9238880828832 1098.372890741206 1098.515832165705 1098.890851249598 1091.77709030704 391.5709583923538 1090.942313118069 293.0108020160694
1769 0.005 8.845000000000001 1 1023.035351722122 949.6574812491286 949.9240885887825 1098.377580017913 1098.521995570052 1098.898078652409 1091.776651052696 391.5777866501343 1090.947752870046 293.0108019986607
1770 0.005 8.85 1 1023.033443348185 949.6576580340588 949.9242680953516 1098.372891937907 1098.515833660646 1098.890850779097 1091.777099846546 391.5846063902486 1090.94230997213 293.0108020186615
1771 0.005 8.855 1 1023.035549559499 949.6578608513498 949.9244676945727 1098.377578202455 1098.521994159337 1098.898078789806 1091.776653221507 391.5914089901582 1090.947755439003 293.0108020007883
1772 0.005 8.859999999999999 1 1023.033640589391 949.6580367580731 949.9246463218846 1098.372891662595 1098.515832906472 1098.890851117142 1091.77709720945 391.5982030409563 1090.942307378131 293.0108020212386
1773 0.005 8.865 1 1023.035750957647 949.6582387118947 949.924845056568 1098.377583007554 1098.521997638425 1098.898081247041 1091.776653349091 391.6049800432094 1090.947763412186 293.0108020029824
1774 0.005 8.870000000000001 1 1023.033834764048 949.6584137165804 949.9250227879904 1098.372887613366 1098.515830273362 1098.890847408157 1091.777099147912 391.6117487169188 1090.942301498533 293.0108020235756
1775 0.005 8.875 1 1023.035946144905 949.6586147980073 949.9252206502672 1098.377581481498 1098.521996397973 1098.89808067576 1091.776654881609 391.6185002848725 1090.947760065258 293.0108020054779
1776 0.005 8.880000000000001 1 1023.034034382229 949.6587889302618 949.9253975099565 1098.372891185013 1098.515832610213 1098.890851565539 1091.777096456828 391.6252435821613 1090.942312843005 293.0108020256559
1777 0.005 8.885 1 1023.036141412756 949.6589891541389 949.9255945171482 1098.37758092454 1098.521995696071 1098.898077697816 1091.776654228737 391.6319698921641 1090.947757825098 293.0108020081168
1778 0.005 8.890000000000001 1 1023.034229779634 949.6591624117257 949.9257704974804 1098.372891092887 1098.515833619537 1098.890852166765 1091.777101268573 391.6386879386361 1090.942315520628 293.0108020277404
1779 0.005 8.895 1 1023.036334820063 949.6593617722569 949.9259666433354 1098.377580112462 1098.521994728084 1098.898078044805 1091.776663045642 391.6453889117085 1090.947752824907 293.0108020105842
1780 0.005 8.9 1 1023.034425148813 949.659534170292 949.9261417659662 1098.372892311261 1098.515834344668 1098.89085363041 1091.777097804706 391.6520818201643 1090.942320158265 293.010802030095
1781 0.005 8.904999999999999 1 1023.0365314886 949.6597326769416 949.9263370548988 1098.37758364301 1098.521997340306 1098.898079566017 1091.776664675893 391.6587585063102 1090.947757604772 293.0108020127036
1782 0.005 8.91 1 1023.03461740813 949.6599042201788 949.9265113264892 1098.372890754242 1098.515833336404 1098.890851372167 1091.777103665631 391.6654265958517 1090.942316757585 293.0108020326736
1783 0.005 8.915000000000001 1 1023.036725570189 949.6601018665071 949.9267057544128 1098.377582846838 1098.521996105053 1098.898079135264 1091.776670335781 391.6720777206368 1090.9477609353 293.0108020147813
1784 0.005 8.92 1 1023.034807525954 949.6602725455982 949.9268791705074 1098.372888487791 1098.51583243935 1098.890851645486 1091.777098632306 391.6787206635392 1090.942315433891 293.0108020352454
1785 0.005 8.925000000000001 1 1023.036921750965 949.6604693660344 949.9270727637144 1098.377587650866 1098.521998902667 1098.898080993682 1091.776672785735 391.6853467665806 1090.947768135714 293.0108020168631
1786 0.005 8.93 1 1023.034994453974 949.6606391661338 949.9272453093442 1098.372883340726 1098.515829328882 1098.890847859605 1091.77710041481 391.691965205741 1090.94230661459 293.0108020375878
1787 0.005 8.935 1 1023.037113869247 949.6608351639709 949.9274380728835 1098.377589236498 1098.52200009503 1098.898082659932 1091.776681319762 391.6985669551015 1090.947767880025 293.0108020192694
1788 0.005 8.94 1 1023.035187524343 949.6610041128379 949.927609770332 1098.372885618553 1098.515830677763 1098.890850688078 1091.777097752461 391.7051610553307 1090.942316129163 293.010802039611
1789 0.005 8.945 1 1023.037304709986 949.6611992894316 949.9278017149738 1098.377590436107 1098.522000589216 1098.898081572477 1091.776682800128 391.7117383441523 1090.947766005332 293.0108020218019
1790 0.005 8.950000000000001 1 1023.035378236331 949.6613673990689 949.9279725693183 1098.372886167557 1098.515830940743 1098.890850261585 1091.777103678627 391.7183077496235 1090.942318366181 293.0108020416199
1791 0.005 8.955 1 1023.037489524403 949.6615617134029 949.928163659266 1098.377584886268 1098.521997344913 1098.898079300751 1091.776682395074 391.724860254822 1090.947758532541 293.0108020242639
1792 0.005 8.960000000000001 1 1023.035570851543 949.6617290179706 949.928333703279 1098.372890076005 1098.515833441635 1098.890852853958 1091.777102370575 391.7314048705615 1090.942326897132 293.0108020438321
1793 0.005 8.965 1 1023.037678771441 949.6619224888915 949.9285239548118 1098.377584710204 1098.521997056619 1098.898079044836 1091.776680382441 391.7379325773544 1090.94776290629 293.0108020263743
1794 0.005 8.970000000000001 1 1023.035758515795 949.662088982682 949.9286931859357 1098.372889788415 1098.515833364429 1098.89085083715 1091.7771119216 391.7444525374267 1090.942320761302 293.0108020463195
1795 0.005 8.975 1 1023.037864868524 949.6622816025252 949.9288825908656 1098.377581586954 1098.52199511025 1098.898078747408 1091.776679601235 391.7509557707587 1090.947764508177 293.0108020283928
1796 0.005 8.98 1 1023.035945974641 949.6624472827796 949.9290510097445 1098.372890448278 1098.515833210062 1098.890851733659 1091.777108065863 391.7574512310456 1090.942321486331 293.0108020488531
1797 0.005 8.984999999999999 1 1023.038054686114 949.6626390895481 949.9292395958008 1098.377584941274 1098.521997803631 1098.898080112353 1091.776676454885 391.7639300263385 1090.947772352646 293.0108020304057
1798 0.005 8.99 1 1023.036129974377 949.6628039428165 949.9294071927982 1098.372887510849 1098.515831392888 1098.890848767372 1091.777113077685 391.7704011587861 1090.942314217273 293.0108020511647
1799 0.005 8.995000000000001 1 1023.038239505441 949.6629949280863 949.9295949571746 1098.377583353606 1098.521996701174 1098.898080672132 1091.776677470391 391.7768557567395 1090.947771683226 293.0108020327639
1800 0.005 9 1 1023.036319107462 949.6631589760036 949.9297617437443 1098.372891232382 1098.515833568757 1098.890851512911 1091.777111294821 391.7833027929333 1090.942323787214 293.0108020531403
1801 0.005 9.005000000000001 1 1023.038422585664 949.6633491461037 949.9299487044535 1098.377581100125 1098.521995243338 1098.898077604539 1091.776672850231 391.7897333679907 1090.947768517835 293.0108020352897
1802 0.005 9.01 1 1023.03650592599 949.6635123975514 949.930114688932 1098.372893283748 1098.515834926808 1098.890852244434 1091.777119147752 391.7961564085161 1090.942325070842 293.0108020550791
1803 0.005 9.015000000000001 1 1023.038603961258 949.6637017446603 949.9303008314108 1098.37757781216 1098.521993393002 1098.898077132966 1091.776675866412 391.8025630482995 1090.947763336595 293.0108020377513
1804 0.005 9.02 1 1023.036692466957 949.663864201375 949.930466017432 1098.37289516197 1098.515835845165 1098.890853881625 1091.777114684622 391.8089621843665 1090.942333010527 293.0108020572244
1805 0.005 9.025 1 1023.038787539949 949.6640527361141 949.9306513517159 1098.377578315379 1098.521993875021 1098.89807665889 1091.776669078253 391.8153449565835 1090.947766320266 293.0108020398632
1806 0.005 9.029999999999999 1 1023.03687512528 949.6642144051268 949.9308157450517 1098.372895225665 1098.515835937161 1098.890852981704 1091.77712328343 391.8217203210241 1090.942328926456 293.0108020596608
1807 0.005 9.035 1 1023.03897170139 949.6644021411138 949.9310002799879 1098.377578955998 1098.521994358247 1098.898077653737 1091.776674347643 391.8280793109005 1090.947770290136 293.0108020418396
1808 0.005 9.040000000000001 1 1023.03705539263 949.6645630080084 949.9311638823986 1098.372893201623 1098.515834891699 1098.89085322541 1091.777117488867 391.8344310125602 1090.942328414696 293.010802062196
1809 0.005 9.045 1 1023.039157518288 949.6647499739075 949.9313476409309 1098.377583423315 1098.521996419509 1098.89807831007 1091.776677545985 391.8407664911542 1090.947777211979 293.0108020438049
1810 0.005 9.050000000000001 1 1023.037232787907 949.6649100267939 949.9315104345432 1098.372888987361 1098.515832748457 1098.890850409726 1091.777120404772 391.8470945921194 1090.942320415015 293.0108020645491
1811 0.005 9.055 1 1023.03934060138 949.665096225751 949.931693420524 1098.3775854971 1098.521997915167 1098.898080743736 1091.776686650466 391.853406441208 1090.947778083615 293.0108020460991
1812 0.005 9.06 1 1023.037414208392 949.6652554783218 949.9318554190803 1098.372889663647 1098.515833160698 1098.890852188018 1091.777115325157 391.859711064503 1090.942327030857 293.010802066542
1813 0.005 9.065 1 1023.039521323664 949.6654409158809 949.9320376398334 1098.377586696273 1098.521998371026 1098.898079279765 1091.77668800783 391.865999436143 1090.947776606654 293.010802048554
1814 0.005 9.07 1 1023.037594029921 949.665599376174 949.9321988490948 1098.372888746753 1098.515832848758 1098.890851217006 1091.777120627649 391.872280589704 1090.942326967235 293.0108020684539
1815 0.005 9.075000000000001 1 1023.039699142918 949.6657840395977 949.9323802966759 1098.377585685746 1098.521997945542 1098.8980796245 1091.776696420822 391.8785455738769 1090.947770623268 293.0108020509818
1816 0.005 9.08 1 1023.037775875263 949.665941725677 949.9325407308846 1098.372890493711 1098.515833745749 1098.890853059637 1091.777116297879 391.8848033763204 1090.942338332339 293.0108020705075
1817 0.005 9.085000000000001 1 1023.03987917094 949.666125619871 949.9327214122474 1098.377586986154 1098.521998880115 1098.898079458731 1091.77669525421 391.8910450481611 1090.947774782989 293.0108020530632
1818 0.005 9.09 1 1023.037951687047 949.6662825327045 949.9328810725219 1098.372888048787 1098.51583202826 1098.890850206574 1091.777123928763 391.8972796717754 1090.942331016094 293.0108020728342
1819 0.005 9.095000000000001 1 1023.040057672366 949.6664656534871 949.9330609756215 1098.377587402767 1098.521999120335 1098.898081310464 1091.776701419229 391.9034982058258 1090.947776873498 293.0108020549327
1820 0.005 9.1 1 1023.038129085842 949.6666218079697 949.9332198845541 1098.372888566709 1098.515832269007 1098.890851066522 1091.777120030306 391.9097097185143 1090.942333357332 293.0108020752587
1821 0.005 9.105 1 1023.040236487698 949.6668041589286 949.933399019738 1098.377588255755 1098.521999452948 1098.898080555126 1091.776696400337 391.9159052530949 1090.947784031548 293.0108020568234
1822 0.005 9.109999999999999 1 1023.038302179599 949.6669595428818 949.9335571601769 1098.372885998707 1098.515831290505 1098.890848956489 1091.777123713738 391.9220937626049 1090.94232253379 293.0108020774843
1823 0.005 9.115 1 1023.040413909939 949.6671411399321 949.9337355364314 1098.377589375626 1098.522000548989 1098.898083060707 1091.776701797514 391.9282662845328 1090.947785836092 293.010802058959
1824 0.005 9.120000000000001 1 1023.038480517092 949.66729576813 949.9338929201053 1098.372887398483 1098.515830989335 1098.890849025972 1091.777123153382 391.9344308650438 1090.942329780711 293.0108020793779
1825 0.005 9.125 1 1023.040586961607 949.6674766049258 949.9340705458558 1098.377586934073 1098.521999031519 1098.898080363421 1091.776696393363 391.9405799802079 1090.947784428705 293.0108020612849
1826 0.005 9.130000000000001 1 1023.038657071199 949.6676304820703 949.9342271739109 1098.372888576913 1098.515831653509 1098.890849314194 1091.777129376208 391.9467225081645 1090.942330400718 293.0108020811595
1827 0.005 9.135 1 1023.040756925054 949.6678105426192 949.9344040286666 1098.37758227986 1098.521996681586 1098.898079144711 1091.776695162295 391.9528491564438 1090.947776836022 293.0108020636282
1828 0.005 9.140000000000001 1 1023.03883577966 949.6679636931333 949.934559921685 1098.372893170511 1098.515834478289 1098.890852522019 1091.777128469523 391.9589690061535 1090.942341579894 293.0108020830712
1829 0.005 9.145 1 1023.040930076599 949.6681429904611 949.9347360210548 1098.377581529264 1098.5219965582 1098.898078576283 1091.776690053111 391.9650729842028 1090.947779671888 293.0108020656709
1830 0.005 9.15 1 1023.039010099721 949.6682954204292 949.9348911885852 1098.372895022727 1098.515835495736 1098.890851938822 1091.777138299414 391.9711702204147 1090.942337512479 293.0108020852492
1831 0.005 9.154999999999999 1 1023.041100889941 949.668473938113 949.9350665168508 1098.377577277484 1098.521993256977 1098.898076639021 1091.776688022879 391.9772516235838 1090.947778954253 293.0108020675366
1832 0.005 9.16 1 1023.039183573875 949.6686256450038 949.9352209618136 1098.372896292816 1098.515836478001 1098.890853418135 1091.777134188983 391.9833263303231 1090.942340941205 293.0108020876132
1833 0.005 9.165000000000001 1 1023.041276437025 949.6688034315202 949.9353955529185 1098.377580871291 1098.521995640418 1098.898078140786 1091.776688303929 391.9893852816131 1090.947787561997 293.0108020693499
1834 0.005 9.17 1 1023.039350976693 949.6689543825005 949.9355492436522 1098.372891592644 1098.515833389362 1098.890849413317 1091.777138784586 391.995437616149 1090.942328201273 293.0108020898502
1835 0.005 9.175000000000001 1 1023.041448336764 949.6691314408262 949.9357231091442 1098.377581643053 1098.521996405394 1098.898080086045 1091.776690645939 392.0014741731575 1090.947787770101 293.0108020714445
1836 0.005 9.18 1 1023.039523741382 949.6692816477937 949.9358760594835 1098.372892764354 1098.51583398604 1098.890851754724 1091.777134282779 392.007504155687 1090.942336513244 293.0108020917971
1837 0.005 9.185 1 1023.041620207465 949.6694579996044 949.9360492127554 1098.377583763901 1098.521997713481 1098.898078907108 1091.776690905458 392.0135184232036 1090.947788397539 293.0108020737496
1838 0.005 9.19 1 1023.039693515526 949.6696074599936 949.9362014198917 1098.372891539866 1098.515833726763 1098.890850981176 1091.777138354221 392.0195261395978 1090.942336732599 293.0108020935956
1839 0.005 9.195 1 1023.041788088845 949.6697830872556 949.9363738518794 1098.37758188712 1098.521996041618 1098.898078331054 1091.776696749445 392.0255181581824 1090.947782609046 293.0108020761172
1840 0.005 9.200000000000001 1 1023.039865857598 949.669931827497 949.9365253372995 1098.372894468515 1098.515835602657 1098.890854058828 1091.777136208178 392.0315036796749 1090.942346459433 293.0108020954917
1841 0.005 9.205 1 1023.041958448746 949.6701067401168 949.9366970540117 1098.377583568582 1098.521997294512 1098.898078023068 1091.77670049378 392.037473537482 1090.94778306868 293.0108020781792
1842 0.005 9.210000000000001 1 1023.040033115868 949.6702547569685 949.9368478183231 1098.372892326725 1098.515834455131 1098.890851795944 1091.777140610138 392.0434369290364 1090.942342647722 293.0108020976776
1843 0.005 9.215 1 1023.042127188243 949.6704289383764 949.9370188016252 1098.37758289642 1098.521996561465 1098.898078806645 1091.776703037004 392.0493847523249 1090.9477844959 293.0108020800128
1844 0.005 9.220000000000001 1 1023.040200592424 949.6705762452751 949.9371688610502 1098.372892335228 1098.515834423334 1098.890852491997 1091.777137532491 392.0553261547714 1090.942344092652 293.0108021000324
1845 0.005 9.225 1 1023.042300115932 949.6707497407438 949.9373391520468 1098.377588882133 1098.52200053158 1098.898081345859 1091.776709461651 392.0612520122497 1090.947793463243 293.0108020817673
1846 0.005 9.23 1 1023.040361571672 949.6708962948217 949.9374884694993 1098.372885069053 1098.515829889011 1098.890847488419 1091.777137340136 392.0671715667481 1090.942331105746 293.0108021022813
1847 0.005 9.234999999999999 1 1023.042468546279 949.6710690971137 949.9376580617634 1098.377590812278 1098.522001546715 1098.898083562108 1091.776714232278 392.0730756416119 1090.947795221812 293.0108020837638
1848 0.005 9.24 1 1023.040529802835 949.6712149375417 949.9378066654198 1098.372886734066 1098.515831171679 1098.890849591153 1091.777135250398 392.0789734109933 1090.942337734681 293.010802104228
1849 0.005 9.245000000000001 1 1023.042636106778 949.6713870575712 949.9379755743936 1098.377592382741 1098.522002077647 1098.898082066099 1091.776716848617 392.0848557737949 1090.947795671816 293.0108020859624
1850 0.005 9.25 1 1023.040696138438 949.6715321810444 949.9381234652291 1098.372886539178 1098.515831458043 1098.890849594463 1091.777139122246 392.0907316970221 1090.942340445847 293.0108021059647
1851 0.005 9.255000000000001 1 1023.042796844848 949.6717035814106 949.9382916567075 1098.377587187993 1098.52199866867 1098.898080024717 1091.776718874415 392.09659213009 1090.947787458395 293.0108020883256
1852 0.005 9.26 1 1023.040864910163 949.6718480226955 949.9384388606894 1098.372890830814 1098.5158339887 1098.890852608692 1091.777137656838 392.1024462718649 1090.942350458253 293.0108021077043
1853 0.005 9.265000000000001 1 1023.042961763647 949.6720187159834 949.9386063489198 1098.377587230342 1098.521999131642 1098.898080056545 1091.77671583704 392.1082849925805 1090.947789085221 293.0108020903742
1854 0.005 9.27 1 1023.041029319106 949.6721624773712 949.938752872685 1098.372891091595 1098.515833519673 1098.890850472214 1091.777145911679 392.1141168501791 1090.942347104279 293.0108021097731
1855 0.005 9.275 1 1023.043122852235 949.6723324412887 949.9389196407628 1098.377583486799 1098.521996920219 1098.898079103793 1091.776714755939 392.1199333272233 1090.947788528867 293.0108020921595
1856 0.005 9.279999999999999 1 1023.041193429841 949.6724755294589 949.9390654844213 1098.372892328506 1098.515833897716 1098.890851279051 1091.777145256724 392.1257432817509 1090.942348056358 293.0108021120428
1857 0.005 9.285 1 1023.043286783643 949.6726447907732 949.9392315508958 1098.377583914541 1098.521997176298 1098.898079099865 1091.776709222753 392.1315382089541 1090.94779648011 293.0108020938557
1858 0.005 9.290000000000001 1 1023.04135281599 949.6727871862442 949.9393767061399 1098.372890311054 1098.515833370714 1098.890849435352 1091.777149849851 392.1373269380021 1090.942338181158 293.0108021142042
1859 0.005 9.295 1 1023.043448949234 949.6729557510473 949.9395420768629 1098.37758296741 1098.521996783007 1098.898079744852 1091.776709301389 392.1431009572913 1090.947797339833 293.0108020958086
1860 0.005 9.300000000000001 1 1023.041516797963 949.6730974629913 949.9396865449689 1098.372892466473 1098.515834072662 1098.890851426626 1091.777145881435 392.1488689914859 1090.942344157885 293.0108021161437
1861 0.005 9.305 1 1023.043611731161 949.6732653543274 949.9398512467445 1098.377584266348 1098.521997798375 1098.898079319318 1091.776708264263 392.1546223494233 1090.947798977151 293.0108020979597
1862 0.005 9.31 1 1023.041680740509 949.67340639137 949.9399950350639 1098.372894694425 1098.515836057267 1098.890852059278 1091.777155107714 392.1603695328271 1090.942347426277 293.0108021178364
1863 0.005 9.315 1 1023.0437695731 949.6735735945265 949.9401590513577 1098.377580710088 1098.521995061186 1098.898077737138 1091.776712853592 392.1661020689064 1090.947791076466 293.0108021003092
1864 0.005 9.32 1 1023.041844300454 949.6737139533478 949.9403021619077 1098.372895745599 1098.515835690978 1098.89085302186 1091.77714978026 392.1718286725672 1090.942356001452 293.010802119559
1865 0.005 9.325000000000001 1 1023.043929400135 949.673880473154 949.9404655021017 1098.37757960923 1098.52199490668 1098.898076204448 1091.776705741227 392.1775403667257 1090.947792805077 293.0108021023241
1866 0.005 9.33 1 1023.042004443846 949.6740201653773 949.9406079393329 1098.372895832097 1098.515836704191 1098.890853197991 1091.777156450889 392.183245982012 1090.942354766574 293.0108021216274
1867 0.005 9.335000000000001 1 1023.044089577411 949.6741860081956 949.940770601119 1098.377580617023 1098.521995488955 1098.898077887523 1091.776712293795 392.1889366741433 1090.947791927329 293.0108021040851
1868 0.005 9.34 1 1023.042162501884 949.6743250284553 949.9409123744041 1098.372894520643 1098.515835419805 1098.890852663488 1091.777151176371 392.1946211968925 1090.942353884608 293.0108021239004
1869 0.005 9.345000000000001 1 1023.044252828837 949.6744902209576 949.9410743802599 1098.377584793194 1098.521998016947 1098.898079293458 1091.776712495058 392.2002908089932 1090.947800871105 293.0108021057483
1870 0.005 9.35 1 1023.042317538738 949.6746285572885 949.9412154754253 1098.372890947258 1098.515833597204 1098.890850189041 1091.777155260391 392.2059543769657 1090.942343390105 293.0108021260854
1871 0.005 9.355 1 1023.044413809426 949.6747931024805 949.9413768245757 1098.377587273366 1098.521999348966 1098.898081074708 1091.776722654723 392.2116031050306 1090.947803820848 293.0108021076009
1872 0.005 9.359999999999999 1 1023.042475125706 949.6749307601586 949.9415172472837 1098.372890054533 1098.515832950733 1098.890850986872 1091.777150260486 392.2172458468362 1090.942346391985 293.0108021280229
1873 0.005 9.365 1 1023.044573207844 949.6750946662414 949.9416779598035 1098.377588965636 1098.522000295215 1098.898080455089 1091.776723440337 392.2228738098333 1090.947804661709 293.0108021096848
1874 0.005 9.370000000000001 1 1023.042631357479 949.6752316398262 949.9418177025758 1098.372888104206 1098.515832265824 1098.890849839742 1091.777151642801 392.2284959321904 1090.942348716138 293.0108021297095
1875 0.005 9.375 1 1023.044728748142 949.6753949024613 949.9419777676895 1098.37758877809 1098.522000162447 1098.898080814748 1091.776731722768 392.234103277851 1090.94779964887 293.0108021119898
1876 0.005 9.380000000000001 1 1023.04279026344 949.675531218601 949.9421168534034 1098.372889838003 1098.515832838274 1098.890851435226 1091.777149088079 392.2397047929643 1090.942358571697 293.010802131409
1877 0.005 9.385 1 1023.044885747084 949.6756938345974 949.9422762736305 1098.377589765365 1098.522000925684 1098.898080962352 1091.776730315136 392.2452916629036 1090.947800125012 293.0108021139465
1878 0.005 9.390000000000001 1 1023.042945761327 949.6758295016682 949.942414707589 1098.372889470552 1098.515833190383 1098.890850780876 1091.777154439904 392.2508726907359 1090.942355976145 293.0108021333887
1879 0.005 9.395 1 1023.045041469245 949.6759914608897 949.9425734706996 1098.377589685028 1098.522000710291 1098.898081172437 1091.776736341309 392.2564390982476 1090.947800912811 293.0108021156832
1880 0.005 9.4 1 1023.043101498201 949.6761264917797 949.9427112749901 1098.372889525585 1098.51583273206 1098.890850600161 1091.777153864706 392.262000300795 1090.942356139118 293.01080213559
1881 0.005 9.404999999999999 1 1023.045197890266 949.6762877895657 949.9428693780288 1098.37758898578 1098.522000055629 1098.898080543265 1091.776729511721 392.2675471366047 1090.947805902163 293.0108021172993
1882 0.005 9.41 1 1023.043254009121 949.6764221771655 949.9430065395302 1098.372887906706 1098.515832262541 1098.890849111059 1091.777156791917 392.2730885685708 1090.942346800956 293.0108021377327
1883 0.005 9.415000000000001 1 1023.045353595119 949.6765828345821 949.9431639941597 1098.377589654352 1098.522000788576 1098.89808211287 1091.77673562325 392.2786153339331 1090.947809131253 293.0108021191046
1884 0.005 9.42 1 1023.043409608823 949.6767165846059 949.9433005233533 1098.37288908371 1098.515832466726 1098.890849804221 1091.77715528462 392.2841365638413 1090.942351402445 293.0108021396156
1885 0.005 9.425000000000001 1 1023.04550757101 949.6768766047724 949.9434573443947 1098.377589355777 1098.522000502527 1098.898081156838 1091.776731248556 392.2896429446022 1090.947810616626 293.010802121156
1886 0.005 9.43 1 1023.043563983056 949.6770097131772 949.9435932283125 1098.372889644325 1098.515832777845 1098.890849537477 1091.777161353561 392.2951436014113 1090.942352634725 293.010802141265
1887 0.005 9.435 1 1023.04565568788 949.6771690832308 949.9437494097014 1098.377584650316 1098.521997460531 1098.898078704105 1091.776731115759 392.3006293797731 1090.947802590447 293.0108021234261
1888 0.005 9.44 1 1023.04372101194 949.677301573807 949.9438846664439 1098.372893839562 1098.515835202583 1098.890852462917 1091.777159508998 392.3061094370556 1090.942364688683 293.0108021428856
1889 0.005 9.445 1 1023.045806040683 949.6774602896993 949.944040202127 1098.377582344655 1098.521996655794 1098.898077599094 1091.776723685254 392.3115747043663 1090.947801871813 293.0108021254076
1890 0.005 9.450000000000001 1 1023.043873463993 949.6775921692459 949.9441748383027 1098.372895542843 1098.515836574662 1098.890852398965 1091.777167755188 392.3170344638738 1090.942361128884 293.0108021447726
1891 0.005 9.455 1 1023.045955092369 949.6777502231167 949.9443297209468 1098.377579218777 1098.521994633669 1098.898076948768 1091.77672256711 392.3224795406272 1090.947802322052 293.0108021271666
1892 0.005 9.460000000000001 1 1023.044026324139 949.6778815017319 949.9444637562218 1098.372897829872 1098.515837254437 1098.890853576719 1091.77716627512 392.3279192761077 1090.942365526879 293.0108021469013
1893 0.005 9.465 1 1023.046108895809 949.6780389356101 949.9446180119604 1098.377583239507 1098.521997416041 1098.898078886348 1091.776724349927 392.3333444792907 1090.94780881735 293.0108021287543
1894 0.005 9.470000000000001 1 1023.044172562838 949.6781695716892 949.9447514143191 1098.372892632412 1098.515833953978 1098.890849273775 1091.777168817588 392.3387644104301 1090.942353401964 293.0108021490395
1895 0.005 9.475 1 1023.046259761854 949.6783263825697 949.9449050470023 1098.377583453513 1098.521997546964 1098.898080100704 1091.776725701275 392.344169920708 1090.947811590137 293.0108021304883
1896 0.005 9.48 1 1023.044322937149 949.6784563917317 949.945037821714 1098.372893437848 1098.51583441292 1098.890851105075 1091.777166246744 392.3495703072972 1090.942356794506 293.0108021509496
1897 0.005 9.484999999999999 1 1023.046411625737 949.6786126071501 949.9451908547959 1098.377585536969 1098.521998784902 1098.8980790764 1091.776726498248 392.3549563429 1090.947814087554 293.0108021324843
1898 0.005 9.49 1 1023.044470412167 949.6787419688551 949.9453229891387 1098.37289119679 1098.515834100107 1098.890850585738 1091.777166175277 392.3603372093704 1090.942357142562 293.0108021526127
1899 0.005 9.495000000000001 1 1023.046559355204 949.6788975818193 949.9454754163522 1098.377585167581 1098.521997964788 1098.898079183129 1091.776734279104 392.3657037930448 1090.947808401226 293.0108021347323
1900 0.005 9.5 1 1023.044623076619 949.6790263368813 949.9456069415201 1098.372895263374 1098.515836314379 1098.89085395131 1091.777167092277 392.3710651467271 1090.942368182298 293.0108021542391
1901 0.005 9.505000000000001 1 1023.04670817087 949.679181341667 949.9457587691908 1098.377585832999 1098.521998850311 1098.898078613712 1091.776734506105 392.3764120747132 1090.947808147259 293.0108021367124
1902 0.005 9.51 1 1023.044769442692 949.6793094769361 949.9458896719451 1098.372892771324 1098.515834674673 1098.890851497425 1091.77716918492 392.3817538442469 1090.942365082088 293.0108021561034
1903 0.005 9.515000000000001 1 1023.046855568571 949.6794638618853 949.9460408784824 1098.377584946638 1098.521997950224 1098.898078814196 1091.776738676998 392.3870812030506 1090.94780783751 293.0108021384679
1904 0.005 9.52 1 1023.044916973075 949.6795913980786 949.9461711857175 1098.372892976903 1098.51583484513 1098.890852278434 1091.777168525288 392.3924034783487 1090.942366947235 293.0108021582174
1905 0.005 9.525 1 1023.04700608111 949.6797451897628 949.9463217929415 1098.377589222133 1098.522000797368 1098.898080891117 1091.77674076984 392.3977113909816 1090.947814185084 293.0108021400131
1906 0.005 9.529999999999999 1 1023.045058932144 949.6798720964822 949.9464514819406 1098.372887314077 1098.515831412782 1098.890848167648 1091.77716761926 392.4030142353968 1090.94235667182 293.0108021603611
1907 0.005 9.535 1 1023.047154530317 949.6800252987881 949.9466014937263 1098.377591275543 1098.522001753871 1098.898082649438 1091.776747535259 392.4083027779337 1090.947817438617 293.0108021416698
1908 0.005 9.540000000000001 1 1023.045205233182 949.6801516009893 949.9467305776668 1098.372888600268 1098.515832693809 1098.890850570868 1091.777166312945 392.4135863684983 1090.942359174838 293.0108021622755
1909 0.005 9.545 1 1023.047303186763 949.680304230752 949.9468800154497 1098.37759465122 1098.522003862305 1098.898082945301 1091.77674940926 392.4188557637821 1090.947821276599 293.0108021435631
1910 0.005 9.550000000000001 1 1023.045349385379 949.6804299135129 949.947008489275 1098.372886160328 1098.515830987676 1098.890847999955 1091.77717054145 392.4241202086291 1090.942357501481 293.0108021638798
1911 0.005 9.555 1 1023.047443991678 949.6805819289083 949.9471573150751 1098.377589128258 1098.521999870739 1098.898080451956 1091.776748636396 392.4293705377063 1090.947814404247 293.0108021457669
1912 0.005 9.56 1 1023.045499858862 949.6807070405864 949.9472852053215 1098.372892515639 1098.51583513601 1098.890853117578 1091.777168980252 392.4346159747486 1090.942372273581 293.0108021654432
1913 0.005 9.565 1 1023.047587099572 949.6808584537484 949.947433439664 1098.377587746251 1098.521999222855 1098.898078651964 1091.776747243861 392.4398473722295 1090.94781109539 293.0108021477558
1914 0.005 9.57 1 1023.045644269106 949.6809829861073 949.9475607481186 1098.372892784593 1098.515835490775 1098.890851670605 1091.777175496942 392.445073660381 1090.942369762897 293.0108021671641
1915 0.005 9.575000000000001 1 1023.047727432911 949.6811337709794 949.9477083570375 1098.377583099792 1098.521996170504 1098.898077693327 1091.776744605326 392.4502862650978 1090.947808719535 293.0108021494982
1916 0.005 9.58 1 1023.045790069116 949.681257741768 949.9478350967905 1098.372895396904 1098.515836391734 1098.890852934985 1091.777176973162 392.4554933023272 1090.942373366694 293.0108021691543
1917 0.005 9.585000000000001 1 1023.047872211076 949.6814079288357 949.9479821148888 1098.377584572778 1098.521997700434 1098.898078823632 1091.776739894339 392.4606868055445 1090.94781596569 293.0108021510102
1918 0.005 9.59 1 1023.045930848577 949.6815313178316 949.9481082748355 1098.372893606286 1098.515835686826 1098.890850799381 1091.777180847476 392.4658748448804 1090.942364318917 293.0108021712438
1919 0.005 9.595000000000001 1 1023.048014349799 949.6816809046214 949.9482546922792 1098.377582849958 1098.521996308925 1098.898078437583 1091.776739166675 392.4710495038541 1090.947819120731 293.010802152595
1920 0.005 9.6 1 1023.046073572989 949.6818037133902 949.9483802716271 1098.372894337196 1098.515835456316 1098.890851892486 1091.777178426166 392.4762187151234 1090.942365524039 293.0108021731153
1921 0.005 9.605 1 1023.048157897532 949.6819527281845 949.9485261157545 1098.377584812937 1098.52199769726 1098.898078733274 1091.776738395395 392.4813745295999 1090.947822183865 293.0108021544538
1922 0.005 9.609999999999999 1 1023.046216127069 949.6820749578151 949.9486511186184 1098.372895205707 1098.515836704435 1098.890851648951 1091.777186043794 392.4865250549179 1090.942365182825 293.0108021746721
1923 0.005 9.615 1 1023.048296158348 949.6822233882722 949.9487963830138 1098.377581494526 1098.521994998983 1098.898077292645 1091.776742013653 392.4916622451209 1090.947815405691 293.0108021565981
1924 0.005 9.620000000000001 1 1023.046360576664 949.6823450409911 949.9489208017178 1098.372897304933 1098.515837542298 1098.89085396579 1091.777180021711 392.4967941344022 1090.942377080753 293.0108021762066
1925 0.005 9.625 1 1023.048436426293 949.6824928982547 949.9490655004053 1098.377581105799 1098.521995663428 1098.898076040701 1091.776736907103 392.5019127250293 1090.947813977601 293.0108021585932
1926 0.005 9.630000000000001 1 1023.04650169117 949.6826139821984 949.9491893437814 1098.372898491896 1098.515839030948 1098.890854729799 1091.777187530278 392.5070260219612 1090.942376473226 293.0108021778876
1927 0.005 9.635 1 1023.048575923077 949.6827612594617 949.9493334639195 1098.377580606532 1098.521994989605 1098.898076532326 1091.776740873857 392.5121260595656 1090.94781268552 293.010802160334
1928 0.005 9.640000000000001 1 1023.046640287276 949.6828817676001 949.9494567425666 1098.372896033724 1098.515836276388 1098.890852939805 1091.777181029509 392.5172208185448 1090.942376888434 293.0108021798521
1929 0.005 9.645 1 1023.048719756396 949.6830284898027 949.9496002980749 1098.37758522786 1098.521998779944 1098.898079037769 1091.776741270137 392.5223023720532 1090.947820807838 293.0108021617928
1930 0.005 9.65 1 1023.046777180915 949.6831484295799 949.9497230109466 1098.372894774632 1098.515836334164 1098.890851908803 1091.77718691135 392.527378491281 1090.942368256168 293.0108021819394
1931 0.005 9.654999999999999 1 1023.048860388531 949.6832945891466 949.9498660030175 1098.377585980828 1098.521997970031 1098.898079552508 1091.776748762687 392.5324414800536 1090.947823554216 293.0108021633581
1932 0.005 9.66 1 1023.046914259958 949.6834139492339 949.9499881431551 1098.372892227799 1098.515834649492 1098.890851230187 1091.777182493648 392.5374993875787 1090.942368223253 293.0108021837927
1933 0.005 9.665000000000001 1 1023.049002370784 949.6835595760269 949.9501305922239 1098.377590395119 1098.522001386854 1098.898081319329 1091.776752179748 392.5425441844527 1090.947828681054 293.0108021650935
1934 0.005 9.67 1 1023.047050481083 949.6836783440763 949.9502521507653 1098.372889410953 1098.515833360541 1098.890849703513 1091.777183960666 392.5475841494074 1090.942367167032 293.0108021853604
1935 0.005 9.675000000000001 1 1023.049138833241 949.6838234222046 949.9503940487824 1098.377589401319 1098.521999996063 1098.898080372026 1091.776759047079 392.5526109956678 1090.947823513263 293.0108021671564
1936 0.005 9.68 1 1023.04719038298 949.6839416236645 949.9505150402389 1098.372891209461 1098.515834174039 1098.890851808055 1091.777178509987 392.5576329255207 1090.942376486075 293.0108021868616
1937 0.005 9.685 1 1023.049276802755 949.6840861590448 949.9506563970754 1098.377590658378 1098.522001352697 1098.898080213001 1091.776758851191 392.5626418170492 1090.947821179456 293.0108021691187
1938 0.005 9.69 1 1023.047327589592 949.6842038041078 949.9507768284174 1098.372890912055 1098.515834237493 1098.890851225279 1091.777185941863 392.567645819535 1090.942376249724 293.0108021884875
1939 0.005 9.695 1 1023.049412794395 949.684347780846 949.9509176324132 1098.377589836868 1098.522000978482 1098.898080864758 1091.776764275744 392.5726367048687 1090.947820713699 293.0108021708619
1940 0.005 9.700000000000001 1 1023.047464920602 949.6844648829442 949.9510375210182 1098.372891785843 1098.515834235475 1098.890851373887 1091.777182419193 392.577622555733 1090.942379756217 293.0108021903662
1941 0.005 9.705 1 1023.049550051565 949.684608293578 949.9511777571765 1098.377589763796 1098.522000744961 1098.898080403658 1091.776758790152 392.5825952891101 1090.947826172515 293.0108021723122
1942 0.005 9.710000000000001 1 1023.047598382893 949.6847248554434 949.9512971113701 1098.372890433202 1098.515833609212 1098.890849732235 1091.777187921685 392.5875629323108 1090.942371023179 293.010802192429
1943 0.005 9.715 1 1023.049686026478 949.6848677089673 949.9514367850064 1098.377589612204 1098.522000676308 1098.898081389656 1091.77676143396 392.5925173147338 1090.947829780591 293.0108021738542
1944 0.005 9.720000000000001 1 1023.047734871173 949.6849837302235 949.9515555989373 1098.372891731437 1098.515834285233 1098.890850599243 1091.777187592481 392.5974666971172 1090.942373171617 293.0108021942941
1945 0.005 9.725 1 1023.049821850926 949.6851260384753 949.9516947329697 1098.377589704827 1098.522000609912 1098.898080511055 1091.776758745442 392.6024030915131 1090.947833109643 293.0108021755897
1946 0.005 9.73 1 1023.047868314648 949.6852415035347 949.9518129889469 1098.372890207079 1098.515833433714 1098.890848831506 1091.777192009317 392.6073345709693 1090.942370040191 293.0108021958737
1947 0.005 9.734999999999999 1 1023.04995323286 949.685383264968 949.951951579917 1098.377586840016 1098.521998954868 1098.898079874497 1091.776759686041 392.6122531650241 1090.947828232812 293.0108021776365
1948 0.005 9.74 1 1023.048006647865 949.6854981974076 949.9520692995911 1098.37289338342 1098.515834831873 1098.890851221893 1091.777188858862 392.617166891607 1090.942380567494 293.0108021973749
1949 0.005 9.745000000000001 1 1023.050085959317 949.6856394122649 949.9522073476384 1098.37758596905 1098.521999136991 1098.898079361281 1091.776756465843 392.6220677911047 1090.947825453888 293.0108021796717
1950 0.005 9.75 1 1023.04814191758 949.6857538178526 949.9523245354326 1098.372895562377 1098.515836119963 1098.890851588754 1091.777195289027 392.626964011063 1090.942382364752 293.010802198959
1951 0.005 9.755000000000001 1 1023.050215109786 949.6858944577734 949.9524620174609 1098.377580708308 1098.521995496409 1098.898077055437 1091.776751926995 392.6318471899598 1090.94782083107 293.0108021814755
1952 0.005 9.76 1 1023.048277663342 949.6860083586677 949.9525786932566 1098.372898864031 1098.515838030162 1098.890853045251 1091.777194884792 392.6367257436935 1090.942386149387 293.0108022007901
1953 0.005 9.765000000000001 1 1023.05035065156 949.6861484633463 949.9527156422092 1098.377583424643 1098.521997932283 1098.898078825692 1091.776751750924 392.6415913533682 1090.947828437701 293.0108021829441
1954 0.005 9.77 1 1023.048406977392 949.6862618249522 949.9528317820808 1098.372895381709 1098.51583564237 1098.890850596325 1091.777198443875 392.6464523110265 1090.942377357427 293.0108022028331
1955 0.005 9.775 1 1023.050483039862 949.6864013923314 949.9529681968132 1098.377583318484 1098.521997612919 1098.898078935165 1091.776752674383 392.6513003389762 1090.947830444529 293.0108021844292
1956 0.005 9.779999999999999 1 1023.048538285067 949.6865142164681 949.9530837987403 1098.372894997467 1098.515835630949 1098.890851433144 1091.77719537085 392.6561438321863 1090.942376552761 293.0108022047152
1957 0.005 9.785 1 1023.050618621525 949.6866532810176 949.953219701901 1098.377587355063 1098.522000009729 1098.898080102333 1091.776753716671 392.6609744055735 1090.947837059294 293.0108021860585
1958 0.005 9.790000000000001 1 1023.048667431218 949.6867655467173 949.9533347566169 1098.372891827395 1098.515834302958 1098.890849749741 1091.777196494871 392.6658002271932 1090.942374414439 293.0108022062885
1959 0.005 9.795 1 1023.050749442368 949.6869041019909 949.9534701466853 1098.377587696639 1098.521999881752 1098.898080146281 1091.776761184742 392.6706131467855 1090.947832984461 293.0108021879695
1960 0.005 9.800000000000001 1 1023.048801033165 949.6870158417236 949.9535846773208 1098.372894601498 1098.515835477083 1098.890852525849 1091.777194241093 392.6754214866186 1090.9423839241 293.0108022076927
1961 0.005 9.805 1 1023.050880746157 949.6871538874634 949.9537195563768 1098.377588108002 1098.522000430809 1098.898079125205 1091.776763254236 392.6802169621774 1090.947831076744 293.0108021899154
1962 0.005 9.81 1 1023.04892993854 949.6872650872235 949.9538335479929 1098.372891884128 1098.51583425705 1098.890850509624 1091.777196599599 392.6850080125121 1090.942382296495 293.0108022091411
1963 0.005 9.815 1 1023.051009506416 949.6874026082585 949.9539679041372 1098.377587446934 1098.522000023698 1098.898080108405 1091.776768533643 392.6897863843138 1090.947829019279 293.0108021916189
1964 0.005 9.82 1 1023.049061549819 949.6875133001523 949.9540813877854 1098.372893931362 1098.515835163667 1098.890851909259 1091.777194798984 392.6945603943826 1090.942388082829 293.010802210872
1965 0.005 9.825000000000001 1 1023.051142346932 949.6876503126524 949.954215235988 1098.377591374148 1098.522002948405 1098.898081920874 1091.776768913109 392.6993213636701 1090.947835192185 293.0108021929469
1966 0.005 9.83 1 1023.049186134093 949.6877604690389 949.954328190827 1098.372888477214 1098.515831639067 1098.890847629358 1091.777193538084 392.7040786134066 1090.942378029501 293.0108022127772
1967 0.005 9.835000000000001 1 1023.051273119486 949.6878969754116 949.9544615243097 1098.377593457163 1098.522003870469 1098.898083635728 1091.776775470257 392.7088229186598 1090.947837652433 293.010802194291
1968 0.005 9.84 1 1023.049313868065 949.6880066119644 949.9545739662585 1098.372887917734 1098.515831317962 1098.890848435426 1091.777193673017 392.7135631480111 1090.942377710813 293.0108022145634
1969 0.005 9.845000000000001 1 1023.051404074429 949.688142621926 949.9547067972341 1098.377595879027 1098.522004993575 1098.898083738667 1091.776776479347 392.7182904738626 1090.947843188789 293.0108021957695
1970 0.005 9.85 1 1023.049439744393 949.688251726261 949.954818713239 1098.372885478905 1098.515830201412 1098.890846490075 1091.777195838939 392.7230137162346 1090.942373405998 293.0108022160849
1971 0.005 9.855 1 1023.051529436971 949.6883872175349 949.9549510272517 1098.377592833621 1098.522003116786 1098.898082704507 1091.776778521316 392.7277240753845 1090.947837587593 293.0108021975612
1972 0.005 9.859999999999999 1 1023.049571630534 949.6884958257759 949.9550624398998 1098.372890466861 1098.515833481564 1098.890850749494 1091.777193796135 392.7324303383347 1090.942384798416 293.0108022173866
1973 0.005 9.865 1 1023.051655725993 949.688630806603 949.9551942533078 1098.377591194323 1098.522002030723 1098.898080567243 1091.776774807918 392.737123829279 1090.947836691302 293.0108021994927
1974 0.005 9.870000000000001 1 1023.049700260542 949.6887389159584 949.9553051626965 1098.372892314591 1098.515834615489 1098.890850626649 1091.777200014898 392.7418131267952 1090.942385947356 293.0108022187594
1975 0.005 9.875 1 1023.051778569241 949.6888733626162 949.9554364459285 1098.37758672651 1098.521998945228 1098.898079280088 1091.776774598023 392.7464896266392 1090.947830814253 293.0108022012152
1976 0.005 9.880000000000001 1 1023.049829550813 949.6889809969606 949.9555468761671 1098.372895200662 1098.515835678242 1098.890851573326 1091.777201871967 392.7511620491518 1090.942391043338 293.0108022204366
1977 0.005 9.885 1 1023.051905326887 949.6891149211166 949.9556776439738 1098.377586310825 1098.521999617161 1098.898079347581 1091.77676821625 392.7558218163036 1090.947837015031 293.0108022025782
1978 0.005 9.890000000000001 1 1023.049953225014 949.6892220559691 949.9557875728237 1098.372892526849 1098.515834043156 1098.890848814357 1091.777205372612 392.7604775353612 1090.94238309452 293.0108022223483
1979 0.005 9.895 1 1023.052030728032 949.6893554677557 949.9559178272737 1098.377586406029 1098.521999498319 1098.898081035021 1091.776770465782 392.765120664436 1090.947838912491 293.0108022039514
1980 0.005 9.9 1 1023.050079514413 949.6894621153338 949.9560272673051 1098.372894211868 1098.515834889062 1098.890850131023 1091.777204568837 392.7697598244744 1090.942383965333 293.0108022241746
1981 0.005 9.904999999999999 1 1023.052157522102 949.6895950272955 949.9561570213777 1098.37758737865 1098.52200012044 1098.898080745352 1091.776766226006 392.7743864634443 1090.94784387059 293.0108022054768
1982 0.005 9.91 1 1023.0502029488 949.6897011720504 949.9562659665438 1098.372892517329 1098.515834098777 1098.890848160404 1091.777208216753 392.779009063834 1090.942379304912 293.0108022257347
1983 0.005 9.915000000000001 1 1023.052280226927 949.6898335868996 949.9563952197462 1098.377585551997 1098.52199855858 1098.898080191306 1091.776769510031 392.7836191519344 1090.947839506856 293.0108022073276
1984 0.005 9.92 1 1023.050331464269 949.6899392400835 949.9565036670243 1098.372896518018 1098.51583681609 1098.89085237642 1091.777204595339 392.7882252879047 1090.942391089616 293.010802227105
1985 0.005 9.925000000000001 1 1023.052403894461 949.690071170455 949.9566324483798 1098.377584969977 1098.521998063178 1098.898077478368 1091.776766962015 392.7928189015773 1090.947838156788 293.0108022092832
1986 0.005 9.93 1 1023.050455453961 949.6901763228611 949.9567403872053 1098.372895901582 1098.515836780293 1098.890852105274 1091.777210342491 392.7974085285185 1090.942391962305 293.0108022285256
1987 0.005 9.935 1 1023.052525310067 949.690307755004 949.9568686769871 1098.377583684068 1098.521997491477 1098.898078366254 1091.776769488593 392.8019856260006 1090.947834459141 293.010802211072
1988 0.005 9.94 1 1023.05057995344 949.6904124273782 949.9569761359714 1098.372897300194 1098.515837202768 1098.890853005068 1091.777207361986 392.8065588135883 1090.942396986827 293.0108022302465
1989 0.005 9.945 1 1023.052650974367 949.6905433775526 949.9571039364114 1098.37758656936 1098.521999421489 1098.898079031426 1091.776770798083 392.8111194886796 1090.947838566803 293.010802212456
1990 0.005 9.950000000000001 1 1023.050700502157 949.690647561652 949.9572109129933 1098.37289544311 1098.515836782628 1098.890851987595 1091.777212403494 392.8156763117343 1090.942389280175 293.0108022321926
1991 0.005 9.955 1 1023.05277519949 949.690778028215 949.9573382275994 1098.37758788697 1098.521999748063 1098.898079983102 1091.776777532523 392.8202206114734 1090.947840598564 293.0108022138341
1992 0.005 9.960000000000001 1 1023.050820775606 949.6908817129594 949.9574447159779 1098.372892089182 1098.515834025144 1098.89085009796 1091.777206576762 392.8247610966167 1090.942387948878 293.0108022340506
1993 0.005 9.965 1 1023.052901194212 949.6910117178204 949.9575715603407 1098.377591711555 1098.522002564467 1098.898081788436 1091.776777664847 392.829289170319 1090.947847794367 293.0108022152756
1994 0.005 9.970000000000001 1 1023.050939628813 949.6911148947481 949.9576775432577 1098.372888811623 1098.515832772713 1098.890848186556 1091.777208260582 392.8338134929112 1090.942383540356 293.0108022356372
1995 0.005 9.975 1 1023.053022219088 949.6912444350878 949.957803917706 1098.377592024121 1098.522002173838 1098.898082092037 1091.776785793147 392.8383253516588 1090.947843441317 293.0108022170375
1996 0.005 9.98 1 1023.051064127781 949.6913471301624 949.9579094250946 1098.37289227619 1098.515834974604 1098.890852056132 1091.77720450508 392.8428335212334 1090.942393240521 293.0108022369587
1997 0.005 9.984999999999999 1 1023.05314479853 949.6914762139169 949.9580353416674 1098.377593465621 1098.522003017608 1098.898080884884 1091.77678651215 392.8473292856455 1090.947843626809 293.0108022189013
1998 0.005 9.99 1 1023.051183905297 949.6915784133474 949.95814035373 1098.372890182492 1098.515833706558 1098.890850233706 1091.777208428745 392.8518213711741 1090.942392481449 293.0108022382695
1999 0.005 9.995000000000001 1 1023.05326322575 949.6917070164974 949.9582657943224 1098.377591579565 1098.52200193495 1098.89808103571 1091.776790781805 392.8563012037634 1090.947839500368 293.0108022206227
2000 0.005 10 1 1023.051307389517 949.6918087649373 949.958370346611 1098.372893699805 1098.515835676902 1098.890852101106 1091.777210379423 392.8607773433969 1090.942399378677 293.01080223987
2001 0.005 10.005 1 1023.053383258334 949.6919368687572 949.9584952982584 1098.377589469913 1098.522000348856 1098.898079307131 1091.776784388024 392.8652412702624 1090.947842761737 293.010802221977
2002 0.005 10.01 1 1023.051424626178 949.6920381524645 949.9585993873704 1098.372891766198 1098.515834880999 1098.890850266077 1091.777213093226 392.8697015162319 1090.942392025416 293.0108022416898
2003 0.005 10.015 1 1023.053502986984 949.6921657749938 949.9587238507188 1098.377589932365 1098.522000989467 1098.898081148254 1091.776788263407 392.8741495625662 1090.947844005104 293.0108022232571
2004 0.005 10.02 1 1023.051544970685 949.6922666011187 949.9588274835608 1098.372892920339 1098.515834811051 1098.890850515028 1091.777211406158 392.8785939864619 1090.942392026899 293.0108022434505
2005 0.005 10.025 1 1023.053624472849 949.6923937579051 949.9589514872108 1098.377591469218 1098.522001902883 1098.898081329653 1091.776786235189 392.8830261465297 1090.947849984682 293.0108022246234
2006 0.005 10.03 1 1023.051662740157 949.6924941090423 949.9590546436962 1098.372891411284 1098.515833968412 1098.890848710933 1091.777218333388 392.8874547236881 1090.942387260463 293.0108022450082
2007 0.005 10.035 1 1023.053740021461 949.6926207868238 949.9591781678064 1098.3775877716 1098.521999664393 1098.898079821113 1091.776784076466 392.8918710859841 1090.947847297472 293.0108022263339
2008 0.005 10.04 1 1023.051784672757 949.6927206805582 949.9592808664006 1098.372894774471 1098.515835957136 1098.890851717012 1091.777215187029 392.8962838929789 1090.942396860581 293.0108022462707
2009 0.005 10.045 1 1023.05385677288 949.6928468871122 949.9594039254522 1098.377585538778 1098.52199830445 1098.898077520547 1091.776778632215 392.9006844568071 1090.947845107425 293.0108022281938
2010 0.005 10.05 1 1023.051904014973 949.6929463236517 949.9595061597247 1098.372896538031 1098.515837381815 1098.890852393055 1091.77722039544 392.9050815134394 1090.942398497142 293.0108022475545
2011 0.005 10.055 1 1023.053969867831 949.6930720390734 949.9596287372373 1098.377581027619 1098.521995195874 1098.898076029883 1091.776775727293 392.9094664635147 1090.947838152658 293.0108022299664
2012 0.005 10.06 1 1023.052025843228 949.693171053635 949.9597305405308 1098.372901780414 1098.515840530658 1098.890855227303 1091.777222467517 392.9138478715186 1090.942405996438 293.010802249121
2013 0.005 10.065 1 1023.054089717994 949.6932963093755 949.959852657045 1098.377583789779 1098.521997596368 1098.898077602554 1091.776778338889 392.9182171925948 1090.947844188201 293.0108022313715
2014 0.005 10.07 1 1023.052139429093 949.6933948529654 949.9599540012584 1098.372897341681 1098.515837354135 1098.890851435435 1091.777223545848 392.9225830400083 1090.942398935667 293.0108022509492
[truncated: 195,504 more chars]
