# Supplementary material for: Thermocouple Sensor Response in Hot Airstream
Source: Sensors (Basel). 2025 Jul 26;25(15):4634. doi: 10.3390/s25154634 (PMC12349096; doi:10.3390/s25154634)
Supplement: Supplementary file 1 [file sensors-25-04634-s001.zip › report-file-t_11R2.out]

"report-file-t"
"Time Step" "delta-time etc.."
("TimeStep" "delta-time" "flow-time" "iters-per-timestep" "t_1" "t_sensor" "t0" "t1" "t2" "t3" "ty_1" "ty_10" "ty1" "ty10")
0 0.005 0 0 292.9999999999999 292.9999999999999 292.9999999999999 292.9999999999999 292.9999999999999 292.9999999999999 292.9999999999999 292.9999999999999 292.9999999999999 292.9999999999999
1 0.005 0.005 20 458.0876749406099 294.4262556866982 293.9263390883584 944.1857295517439 987.4436533757965 1014.881476095563 875.4871481122656 441.9878884244924 905.2893102623059 508.4869775990317
2 0.005 0.01 20 533.3445787037019 297.6803250623118 296.4796034722348 1098.062351438576 1098.682834673542 1098.807164244037 1091.943287383795 385.4969757431372 1095.846731443334 387.9972031273659
3 0.005 0.015 20 654.9726928829515 302.1193004601779 300.4709121601475 1100.102993078196 1099.805583364463 1099.789478757702 1098.240722904747 342.1040599874191 1097.607104217162 330.9138996267183
4 0.005 0.02 20 730.0768529651452 307.209387458416 305.3991651317183 1100.000849588835 1099.741132406509 1099.783695293115 1097.425673433281 349.0146819986331 1096.080346529164 311.0923946723122
5 0.005 0.025 20 785.5207025658095 312.7837690820878 310.8908798079227 1099.947035424826 1099.712234250384 1099.776835934342 1096.917153500896 321.1342510153237 1095.539875016956 304.2678445271425
6 0.005 0.03 20 825.7639983696426 318.6396892043044 316.701664645974 1099.935121784261 1099.710831448636 1099.779642021195 1096.572523485231 306.5733198042284 1095.309100053566 302.6356561621834
7 0.005 0.035 20 831.6497440173732 324.6667788960084 322.6903157155036 1099.934399238146 1099.711854361966 1099.780752700121 1096.375373110575 300.6996201794505 1095.35252099187 302.7803275690754
8 0.005 0.04 20 836.0119568065057 330.7717677358073 328.7684333479233 1099.937735378656 1099.714786011323 1099.780564352121 1096.272677270063 298.0655200856435 1095.470942132277 303.3992446870178
9 0.005 0.045 20 830.8943754001564 336.917914258961 334.8876208043262 1099.940951789316 1099.71612851498 1099.781155103968 1096.214531363177 296.2348205939942 1095.56494820221 303.9097250318337
10 0.005 0.05 20 828.0023769943045 343.0807029347798 341.0234927067513 1099.943035117888 1099.716403929178 1099.779562886069 1096.223000653181 295.0270568820959 1095.625877295577 304.2440108852053
11 0.005 0.055 20 826.3771225986752 349.247491678262 347.1636113637337 1099.944879479454 1099.717351124485 1099.779728767658 1096.249421954325 294.5123929854079 1095.660722527634 304.4501394616444
12 0.005 0.06 20 824.5847210856383 355.412519276935 353.3021043539673 1099.942243889789 1099.715496995733 1099.777256175059 1096.265385538555 294.340622928913 1095.681564658802 304.5480486678745
13 0.005 0.065 20 824.405899770199 361.5708723310402 359.435421065293 1099.949387668269 1099.719348107173 1099.780725758359 1096.296286272736 294.2915769650847 1095.696339753684 304.5661062479335
14 0.005 0.07000000000000001 20 824.5892379990376 367.7200379613615 365.5610394889903 1099.951463179067 1099.720714578274 1099.78209715435 1096.315602691605 294.2914471654059 1095.705248371537 304.5252658910876
15 0.005 0.075 20 825.5489396458373 373.8570102043743 371.6765515452518 1099.951240815613 1099.720088135193 1099.781163956926 1096.331068814916 294.3187232671696 1095.711152883917 304.4278899390773
16 0.005 0.08 20 826.9134105780851 379.9784275166824 377.7792632913025 1099.95132999612 1099.719903673905 1099.780939062404 1096.34225873289 294.3514002181509 1095.716141968533 304.2849799726886
17 0.005 0.08500000000000001 20 828.3726572727995 386.0810882752243 383.8662535503405 1099.951768687869 1099.719886330982 1099.780609697305 1096.350261766788 294.3688682558675 1095.720636256348 304.1080512201102
18 0.005 0.09 20 829.9111428208794 392.161902005695 389.9345691176572 1099.952000302738 1099.719738818683 1099.780215898271 1096.358546236595 294.3708312933997 1095.72632593115 303.9076274178282
19 0.005 0.095 20 831.4656867963937 398.2180082577357 395.9813135421688 1099.953283512246 1099.720540427356 1099.781094243897 1096.366943775673 294.3673852613445 1095.732055575944 303.6931336518811
20 0.005 0.1 20 833.0206611331896 404.246772848437 402.0037107148016 1099.953069062332 1099.720294942595 1099.780469304299 1096.371973909433 294.3656366950774 1095.73723918077 303.4694513691328
21 0.005 0.105 20 834.5385511092207 410.2459036667778 407.9992258620754 1099.954036902809 1099.720829692055 1099.780945701092 1096.378230259728 294.3670125773385 1095.743625067536 303.2407585142409
22 0.005 0.11 20 836.0262458117223 416.2133426140352 413.9655582413415 1099.954624228115 1099.721044112626 1099.780895236523 1096.384308587295 294.3703707334802 1095.749905294716 303.0093178784046
23 0.005 0.115 20 837.4456686799897 422.1472443554585 419.9006271951301 1099.955542060165 1099.721439149422 1099.781068119337 1096.39083392002 294.374314362079 1095.756588001085 302.7771050028283
24 0.005 0.12 20 838.7657571364093 428.0459524643271 425.8025368624144 1099.956266833529 1099.721750863003 1099.781170026287 1096.397001459682 294.3779287167391 1095.763199088076 302.5467602808243
25 0.005 0.125 20 840.048277483207 433.9080700016536 431.6696544421452 1099.957345332633 1099.722257344532 1099.781309553183 1096.403031700757 294.3807873536471 1095.769880537891 302.3194798389572
26 0.005 0.13 20 841.3155673895163 439.7322655467714 437.5004845478578 1099.957898442604 1099.722412747247 1099.781237424302 1096.408751834999 294.3828005679699 1095.776209198535 302.0959639377438
27 0.005 0.135 20 842.5664514928872 445.5174213111125 443.2937224290534 1099.958787647995 1099.722819506424 1099.781409003695 1096.41473333263 294.384145202264 1095.782875184336 301.8767225205352
28 0.005 0.14 20 843.7996412536041 451.2625254280378 449.0481519578275 1099.959347330969 1099.723080519681 1099.78150507899 1096.420095030267 294.3848865050127 1095.789177315392 301.6620560436011
29 0.005 0.145 20 845.0689762899931 456.9668299679134 454.7627052364933 1099.960127595147 1099.723492607455 1099.781675155138 1096.42561774961 294.3851425434827 1095.795703483163 301.4522625015844
30 0.005 0.15 20 846.3153154126751 462.6292809436742 460.4364521491091 1099.960648849002 1099.723699750439 1099.781778854836 1096.429579723014 294.3851167170425 1095.801884388124 301.2474890321859
31 0.005 0.155 20 847.5236659616161 468.2491366598131 466.0688397655992 1099.961282337986 1099.723934839529 1099.781822184564 1096.435472453941 294.3848723648996 1095.808077664843 301.0476420954604
32 0.005 0.16 20 848.7452079905154 473.8257485675397 471.660252137249 1099.961811619075 1099.724176168303 1099.781903288629 1096.440398930005 294.3845321202048 1095.813987336089 300.8525970111389
33 0.005 0.165 20 849.9666423291395 479.3587615612373 477.2107709640245 1099.962483879817 1099.724404624492 1099.781914605951 1096.446532853985 294.3841530604086 1095.819847367547 300.6622199902285
34 0.005 0.17 20 851.1852752608546 484.8475916321946 482.7178790677435 1099.962915625037 1099.724555293852 1099.781894894855 1096.450858432106 294.3837753567632 1095.825745186441 300.4762405693555
35 0.005 0.175 20 852.4046821145109 490.29143813147 488.180553322979 1099.963662379852 1099.725197941508 1099.782383055917 1096.45570440813 294.3834153468023 1095.831760338316 300.2943763589005
36 0.005 0.18 20 853.6449231467042 495.6897495108045 493.5981673255309 1099.964977684238 1099.726241685844 1099.783307007135 1096.461376167716 294.3831002717395 1095.837700449605 300.1163119857856
37 0.005 0.185 20 854.9247956591839 501.0421001548946 498.9702695041182 1099.965551276029 1099.72655794204 1099.783441615337 1096.465668288207 294.382861355318 1095.843109775076 299.9418601203101
38 0.005 0.19 20 856.2575061220692 506.3481491257901 504.2964797641068 1099.965742336868 1099.726530909336 1099.783225056334 1096.470104790743 294.3827179739237 1095.849112989627 299.7708940782162
39 0.005 0.195 20 857.6667680235948 511.6076594076914 509.5764933442906 1099.966289443224 1099.726675446008 1099.783065086317 1096.474600385685 294.3826800861614 1095.855021998135 299.6032303731511
40 0.005 0.2 20 859.049524239313 516.8203687923768 514.8100419196405 1099.966515791094 1099.72660064493 1099.782809366098 1096.478773215516 294.3827633346853 1095.860868506644 299.4385396916607
41 0.005 0.205 20 860.3989941934394 521.9860944963061 519.9969425422915 1099.965949063985 1099.72566538012 1099.781785769578 1096.482299139311 294.3829875011837 1095.865813076792 299.276588439865
42 0.005 0.21 20 861.7436001515933 527.1047217382766 525.1370062565578 1099.966103954798 1099.725569384338 1099.781527856374 1096.486041588423 294.3832952825422 1095.87131985348 299.1172140476666
43 0.005 0.215 20 863.089982608754 532.1762091622053 530.2301275917181 1099.966592297473 1099.72571401006 1099.781488117907 1096.490802371108 294.3837457760112 1095.877195343229 298.9600375167477
44 0.005 0.22 20 864.452117718246 537.2005143913807 535.2762204541901 1099.966983361508 1099.7259672724 1099.781691683249 1096.495026003092 294.3843332334514 1095.882574915048 298.8048593727358
45 0.005 0.225 20 865.825954045435 542.177586528129 540.2752392279065 1099.967775813993 1099.726369635178 1099.781836538955 1096.500660475233 294.3852098872869 1095.887677967811 298.6515273104882
46 0.005 0.23 20 867.2178745293334 547.1074066631523 545.2271421535735 1099.967934806393 1099.726297399962 1099.781622456697 1096.505799939794 294.3862574219195 1095.891825202794 298.4997559355756
47 0.005 0.235 20 868.5418512097158 551.9900326438773 550.1319582900461 1099.968536008005 1099.726566840536 1099.781763488117 1096.511101933289 294.3874939682685 1095.896529961452 298.3492945873949
48 0.005 0.24 20 869.9038546348673 556.8255090776568 554.9897316698149 1099.968512800846 1099.726383436383 1099.781570693615 1096.515413132216 294.3890290582857 1095.90038320836 298.1998909660117
49 0.005 0.245 20 871.2796826650298 561.6139245840079 559.8005108546172 1099.968972111668 1099.726480097262 1099.781627129606 1096.520184895192 294.3908424094409 1095.90386342042 298.0514929095319
50 0.005 0.25 20 872.6571284824241 566.3554229572609 564.5644117761414 1099.969165231721 1099.72635646497 1099.781409522895 1096.525183183681 294.3929299009724 1095.906956076205 297.903524796646
51 0.005 0.255 20 874.0221100658964 571.0501434624288 569.2815497612191 1099.969667304898 1099.726630392598 1099.781564748753 1096.530025108324 294.3953322680528 1095.909849633332 297.7560014254724
52 0.005 0.26 20 875.3981722042139 575.6983146979693 573.9520858627959 1099.970330013354 1099.726944446891 1099.781685530356 1096.534703499863 294.3980769885601 1095.913109984161 297.6084824939618
53 0.005 0.265 20 876.7684668125524 580.3000880008689 578.5761950444896 1099.970672325925 1099.727028153335 1099.781694822559 1096.538594539058 294.4011828556256 1095.916290325392 297.4611505218539
54 0.005 0.27 20 878.1172507822998 584.8556284450254 583.1540213943347 1099.970947402047 1099.727096262672 1099.781635583624 1096.542198530276 294.4046616615857 1095.919459141442 297.3135723869888
55 0.005 0.275 20 879.4497863867264 589.3651683563975 587.685771836971 1099.971542411783 1099.727450597961 1099.781861539476 1096.546053502463 294.4085391280611 1095.923554380883 297.165730300909
56 0.005 0.28 20 880.7731398384517 593.8289208486494 592.1716479637396 1099.971734768509 1099.727504821902 1099.78184235353 1096.549385635181 294.4128319350474 1095.927563724138 297.0173506374602
57 0.005 0.285 20 882.0926050314164 598.2471718771276 596.6119103130353 1099.972205452253 1099.727602964791 1099.781783946501 1096.553420524087 294.4175652021765 1095.931672309259 296.8682680284182
58 0.005 0.29 20 883.411969873237 602.6201508482056 601.0067729243875 1099.972390007505 1099.727564482835 1099.781604980748 1096.557279520602 294.4227551386277 1095.93535051308 296.7184498487252
59 0.005 0.295 20 884.7341002085552 606.9481177305375 605.3564921895633 1099.972646620191 1099.727609972684 1099.781567136358 1096.560685536353 294.4284333542723 1095.939083655293 296.5678921363368
60 0.005 0.3 20 886.0652346261064 611.2313389362762 609.6613344957498 1099.972906477689 1099.727687459192 1099.781548956156 1096.563939231738 294.4346118189491 1095.942894023318 296.4166206475605
61 0.005 0.305 20 887.399315700328 615.470089593704 613.9215661107967 1099.973565616022 1099.728117520319 1099.781812910441 1096.567151224821 294.4412834502296 1095.947070116791 296.2646712620511
62 0.005 0.31 20 888.7270557947795 619.6646590319366 618.1374647102739 1099.974392648088 1099.728633488905 1099.782177680462 1096.570801052565 294.4485187898036 1095.951838544483 296.1122138713346
63 0.005 0.315 20 890.0542815811424 623.8153475410187 622.3093119258177 1099.974225356653 1099.728273136571 1099.781735054886 1096.573793293955 294.4562716612983 1095.954841543992 295.9594227815946
64 0.005 0.32 20 891.367975021433 627.9224542265314 626.4374015977755 1099.974513617333 1099.728308114758 1099.781639743662 1096.577204671373 294.4646019913035 1095.958514028903 295.8065451592649
65 0.005 0.325 20 892.6712255800127 631.986260672694 630.5220430283424 1099.9752156045 1099.728847500038 1099.78206317729 1096.580763186235 294.4735291321139 1095.962721921618 295.6539064049385
66 0.005 0.33 20 893.9712937219565 636.0070906727142 634.5635441506465 1099.975803678841 1099.729204114631 1099.782314899601 1096.584137506459 294.4830378466672 1095.966746396465 295.5019001872563
67 0.005 0.335 20 895.2635234151377 639.9852603338234 638.5622176763279 1099.975367578893 1099.728557813694 1099.781464009404 1096.586967886997 294.4931705121845 1095.969894931491 295.3509942206128
68 0.005 0.34 20 896.5530992257934 643.9210895746819 642.5183796570863 1099.976029300344 1099.728942600748 1099.781750409908 1096.590317374819 294.5039185373575 1095.973894890434 295.201575727773
69 0.005 0.345 20 897.8354905313278 647.8149237176152 646.4323623211968 1099.977323272185 1099.73013019372 1099.782905557685 1096.593761867568 294.5152935535198 1095.978400968593 295.0541914220461
70 0.005 0.35 20 899.1113459820546 651.6670813337499 650.304481565659 1099.9771844125 1099.729713027472 1099.782368955363 1096.596432760475 294.5273512611967 1095.981528306107 294.9095354212245
71 0.005 0.355 20 900.3829516793813 655.4778728199204 654.13504982478 1099.976832998716 1099.729204705742 1099.781692898846 1096.599066242733 294.5400743746327 1095.984579537502 294.7682810155102
72 0.005 0.36 20 901.6402147570541 659.2476404616804 657.9244096263288 1099.977450457501 1099.729751437469 1099.782185762521 1096.602176984966 294.5534651943899 1095.988063824279 294.6307420031125
73 0.005 0.365 20 902.900915891822 662.9767274650217 661.6729029930519 1099.977956333584 1099.730219676949 1099.782581526402 1096.605005307248 294.5675425042814 1095.991616587341 294.4975148098595
74 0.005 0.37 20 904.1627082381983 666.6654795148111 665.3808728587077 1099.978073864684 1099.729892926116 1099.782141808173 1096.608354007111 294.5823062776371 1095.994810365392 294.3694711361339
75 0.005 0.375 20 905.4185985152848 670.3142317593378 669.0486190434908 1099.978158760281 1099.729776434082 1099.781881007784 1096.611244819952 294.5978031208241 1095.998010306764 294.2472163751347
76 0.005 0.38 20 906.6633945094859 673.9233465858341 672.6762619407714 1099.979151758294 1099.730698590227 1099.782689097962 1096.614392422648 294.6140093176791 1096.001916798191 294.131264110026
77 0.005 0.385 20 907.901168068342 677.4931218382453 676.2640784275552 1099.979187635334 1099.730594111307 1099.782562976429 1096.616389651384 294.6309294557674 1096.004730737603 294.0220061966156
78 0.005 0.39 20 909.1370479726112 681.0239328639406 679.8127350418689 1099.97919564328 1099.730334180585 1099.78218183409 1096.619061026173 294.6485954957811 1096.007547122598 293.9196933792738
79 0.005 0.395 20 910.3753975170916 684.5161941960828 683.3226467838549 1099.979710077651 1099.730639290933 1099.782349318336 1096.621975638206 294.6670081400279 1096.010544002805 293.8244787694187
80 0.005 0.4 20 911.6097204070117 687.9703103070169 686.7942121646562 1099.980595797642 1099.731445957633 1099.783022634692 1096.624739395786 294.6861776007792 1096.013957439198 293.7364419402826
81 0.005 0.405 20 912.8216411578999 691.3865907283181 690.2277938940583 1099.980259452526 1099.730919684744 1099.782507113049 1096.626942088153 294.7061091335157 1096.016149788611 293.6556515078203
82 0.005 0.41 20 914.0322994294714 694.7654144322023 693.6237556760825 1099.980394766121 1099.730775885426 1099.782249775087 1096.629726049209 294.7268060484798 1096.019017643017 293.5819905199858
83 0.005 0.415 20 915.274947895805 698.1071775594239 696.9824570564582 1099.980872814878 1099.731185608521 1099.782561289771 1096.632151161792 294.7482888956225 1096.022264442669 293.5151936273646
84 0.005 0.42 20 916.5169065680409 701.4122600864782 700.3042595874751 1099.981501558138 1099.731699357089 1099.782999342197 1096.634818395812 294.770581484065 1096.025676258521 293.4549708058209
85 0.005 0.425 20 917.7187079386983 704.6809603395537 703.5895034342594 1099.981415367197 1099.731316811565 1099.782520140531 1096.636892695237 294.7936657249209 1096.028213630549 293.4009384233099
86 0.005 0.43 20 918.9018974178489 707.913626885198 706.838544101798 1099.981622462044 1099.73130398152 1099.782424676575 1096.639545923584 294.8175729514201 1096.031146583696 293.3526932029985
87 0.005 0.435 20 920.0704352924073 711.1106260482678 710.0517430687544 1099.982336649224 1099.731991508028 1099.782985049402 1096.642182483369 294.8423024764593 1096.034569385603 293.3097971864206
88 0.005 0.44 20 921.2295110548339 714.2723145618255 713.2294572397865 1099.982475324607 1099.732004249657 1099.782999120807 1096.644255493784 294.8678439411519 1096.037049780786 293.2718029885028
89 0.005 0.445 20 922.3834190210131 717.399054541685 716.3720445671213 1099.982393122916 1099.731658439106 1099.782550268001 1096.646761503613 294.8941871556636 1096.039513031263 293.2383482535549
90 0.005 0.45 20 923.5327314579486 720.4912048967733 719.4798600149012 1099.982747564933 1099.731852850783 1099.782626612749 1096.649315721949 294.9214254758996 1096.042344291702 293.2090233326402
91 0.005 0.455 20 924.6812079747658 723.5491349257636 722.5532672677143 1099.98394032087 1099.732955700054 1099.783720395459 1096.651891518861 294.9495814209288 1096.045878717417 293.1834300439185
92 0.005 0.46 20 925.8230059791179 726.573188982948 725.5926135892565 1099.983558374264 1099.7324271757 1099.783133783008 1096.653486637944 294.9785901209106 1096.048290663343 293.1611942189564
93 0.005 0.465 20 926.9543097797832 729.5637144126498 728.5982494759504 1099.983677780511 1099.732296963374 1099.782927270353 1096.655796833471 295.0084652658089 1096.051102805257 293.1419436768774
94 0.005 0.47 20 928.0747992860457 732.5210515827905 731.5705238634594 1099.984135406588 1099.732627720341 1099.783116439369 1096.658299044842 295.0392416787861 1096.05389733205 293.1253528265007
95 0.005 0.475 20 929.1884087426137 735.445542331349 734.5097760939886 1099.984716644617 1099.733182444535 1099.78366745583 1096.660585140331 295.0708996735924 1096.056136936678 293.1110978680424
96 0.005 0.48 20 930.2920737835086 738.3375237267866 737.4163453958107 1099.984496466154 1099.732720318764 1099.783148535054 1096.662542690223 295.1034838891335 1096.058020087719 293.0989164066997
97 0.005 0.485 20 931.3879463666979 741.1973346134661 740.2905718766414 1099.984541602211 1099.732602130142 1099.782952035556 1096.664349768581 295.1369953045734 1096.06029118104 293.088528861877
98 0.005 0.49 20 932.478230959093 744.025321224226 743.1328015763947 1099.985271070565 1099.733275750893 1099.783494411265 1096.666814043278 295.1714381067318 1096.063572839529 293.0796752718256
99 0.005 0.495 20 933.5602648827862 746.8218118073714 745.9433680375585 1099.985558458063 1099.733437699657 1099.783646271856 1096.668613159314 295.2068099918081 1096.066348701923 293.0721381511038
100 0.005 0.5 20 934.6337905521631 749.5871327870528 748.7226010782816 1099.985314456251 1099.732976743539 1099.783093673005 1096.67029514389 295.2431429067166 1096.068743182412 293.0657212409343
101 0.005 0.505 20 935.7007573993681 752.3216179533509 751.4708337380171 1099.985502218826 1099.733055773137 1099.783101073194 1096.672200513475 295.2804400187523 1096.070948260107 293.0602540134972
102 0.005 0.51 20 936.7595543985822 755.0255815467582 754.1883792485775 1099.986257830399 1099.733851015578 1099.783805729827 1096.674213558351 295.3187229615193 1096.073465122445 293.0555928243645
103 0.005 0.515 20 937.8102491264982 757.6993567248992 756.8755747843834 1099.986314151244 1099.733615762782 1099.783536280712 1096.676355737977 295.3579831249242 1096.075243242306 293.0516288288302
104 0.005 0.52 20 938.8526890339194 760.3432578294843 759.5327411600534 1099.986140463355 1099.733260737833 1099.783112928824 1096.678093552323 295.398270894612 1096.077225287362 293.0482712604248
105 0.005 0.525 20 939.8865113778201 762.9576001009784 762.1601931578407 1099.986579443639 1099.733617369683 1099.783379335413 1096.680123683422 295.4395875551961 1096.080036191474 293.0454473986021
106 0.005 0.53 20 940.9120028571183 765.5426931809171 764.7582440768059 1099.987130078092 1099.734217527254 1099.783929084924 1096.681751344815 295.481940181153 1096.083036198289 293.0430955053243
107 0.005 0.535 20 941.9282611566135 768.0988441922968 767.3272003630714 1099.986964716635 1099.733816974423 1099.783469502534 1096.683199459204 295.5253333904092 1096.084917601804 293.0411625438167
108 0.005 0.54 20 942.934113634368 770.6263709292649 769.8673790914889 1099.98698416925 1099.733618125242 1099.783177678836 1096.685218728535 295.569798928844 1096.086751756097 293.0396016731872
109 0.005 0.545 20 943.9318533665811 773.1255794907366 772.3790862845995 1099.987665887995 1099.734256996461 1099.783717520738 1096.687289305961 295.6153128925085 1096.089164642273 293.0383730695119
110 0.005 0.55 20 944.9186507570691 775.5967681479735 774.862622705801 1099.987846511207 1099.734395737955 1099.783868344743 1096.688660582521 295.6619484943829 1096.090727280772 293.0374422445353
111 0.005 0.555 20 945.8953107602929 778.0402463494624 777.3182989452943 1099.98763016373 1099.733932791387 1099.783334978517 1096.690407660448 295.7096857573923 1096.09243259441 293.0367834216582
112 0.005 0.5600000000000001 20 946.8638279315488 780.4563144767839 779.7464161874575 1099.987818985216 1099.733983989157 1099.783298408068 1096.692248710643 295.7585499213781 1096.094533569659 293.0363733255775
113 0.005 0.5650000000000001 20 947.8248718752924 782.8452737812895 782.1472765841613 1099.98881343078 1099.734954942975 1099.784177845676 1096.694398327906 295.808535615208 1096.09746479199 293.0361934402692
114 0.005 0.5700000000000001 20 948.7774656827637 785.2074053313678 784.5211680253125 1099.988695489983 1099.734651004372 1099.783851239107 1096.69571509448 295.859677086219 1096.099134944921 293.0362308689282
115 0.005 0.5750000000000001 20 949.7213844523385 787.5429992109607 786.8683819304156 1099.988561869993 1099.734350193432 1099.783488171275 1096.697089651621 295.9119654405559 1096.100838092597 293.0364749233192
116 0.005 0.58 20 950.6587717161602 789.8523502642602 789.1892107057424 1099.98894904623 1099.734645283397 1099.783681532331 1096.698977176618 295.9654152616039 1096.103040088115 293.0369210393811
117 0.005 0.585 20 951.5892816442112 792.1357442705219 791.483942866861 1099.989607708561 1099.73531893435 1099.784317279957 1096.700799476419 296.0200446182974 1096.105463288794 293.0375674720599
118 0.005 0.59 20 952.51283050978 794.3934560282099 793.752857326696 1099.989316022885 1099.734815329248 1099.783787642731 1096.70203016958 296.0758756330454 1096.106831460107 293.0384141304943
119 0.005 0.595 20 953.4296184205498 796.6257660639084 795.9962337161453 1099.989301917267 1099.734615939268 1099.783510426463 1096.703642242813 296.1328992771609 1096.108531976218 293.0394694350668
120 0.005 0.6 20 954.3387472293426 798.8329229414111 798.2143315141421 1099.989711499828 1099.735103541694 1099.783952862525 1096.704920355889 296.1911216107735 1096.11065389544 293.0407542671892
121 0.005 0.605 20 955.2517117642225 801.0152117033344 800.4074318028971 1099.989986690345 1099.735353580941 1099.784216306782 1096.70605930478 296.2505441957209 1096.112611983768 293.0422608827244
122 0.005 0.61 20 956.1485639503592 803.1728992928838 802.5758024965324 1099.991530159912 1099.736253894981 1099.785372574568 1096.710442358205 296.3111879013291 1096.114470427577 293.0439905519057
123 0.005 0.615 20 957.0348897165356 805.3062568778369 804.7197147974605 1099.989735206071 1099.734898653365 1099.784053155929 1096.709605952987 296.3730092010547 1096.116152947753 293.0459673710675
124 0.005 0.62 20 957.9175062229284 807.4155842643228 806.8394620905804 1099.991912491476 1099.736777197963 1099.785756073564 1096.712107077455 296.4360386738853 1096.118994523063 293.0481966094673
125 0.005 0.625 20 958.7912008158853 809.501142978265 808.9353117531026 1099.993378247565 1099.737475686211 1099.786583408063 1096.716607510007 296.5002619613512 1096.120846831952 293.0506886305828
126 0.005 0.63 20 959.6554955866126 811.5631684347695 811.0075080902999 1099.991588803311 1099.73593893987 1099.785057860825 1096.716264639293 296.565667509479 1096.122442310094 293.0534641423104
127 0.005 0.635 20 960.5107015546888 813.6019407344696 813.0563245925667 1099.993777564805 1099.737902384649 1099.786878265636 1096.71811073104 296.6322492937452 1096.125189032972 293.0565442215394
128 0.005 0.64 20 961.3539663657446 815.6177001634468 815.0820127653062 1099.995371165993 1099.738899935207 1099.788065073804 1096.721976939831 296.6999886158031 1096.127014520134 293.0599554657288
129 0.005 0.645 20 962.2087798574443 817.610684310797 817.084821021552 1099.993465813041 1099.737259710322 1099.786457290808 1096.721455684116 296.768868336651 1096.128265141894 293.0637216836128
130 0.005 0.65 20 963.0571597594455 819.5811767421521 819.0650151774275 1099.994790235073 1099.738446960501 1099.787415412208 1096.722539487029 296.8388520569411 1096.130424606139 293.0678609993254
131 0.005 0.655 20 963.8884309694798 821.5294298877295 821.0228463536657 1099.996655564004 1099.739723836331 1099.788789436206 1096.726953317285 296.9099359627086 1096.132492095207 293.0723935014162
132 0.005 0.66 20 964.7039598793782 823.4556430559444 822.9585271109936 1099.993970389344 1099.737484800392 1099.786491769873 1096.725576293947 296.9820720205841 1096.133242791184 293.0773304179739
133 0.005 0.665 20 965.5140793524547 825.3600862633779 824.8723184988447 1099.995235553205 1099.738571375052 1099.787470454386 1096.726308947699 297.0552863545695 1096.135119517262 293.082687301069
134 0.005 0.67 20 966.3125094286504 827.2430122065151 826.7644753704807 1099.996882414183 1099.73982678961 1099.788714172049 1096.730357707256 297.1295064804669 1096.137362251706 293.0884835121851
135 0.005 0.675 20 967.1015076683566 829.104623496136 828.6352118784951 1099.994674067997 1099.738004536143 1099.78693410491 1096.729117921551 297.2046891750762 1096.138259895717 293.0947494334872
136 0.005 0.68 20 967.8839783440771 830.9451758742658 830.4847764282466 1099.995277029163 1099.738390971327 1099.78713985373 1096.729586235085 297.2808291637643 1096.139677100918 293.1015060521191
137 0.005 0.6850000000000001 20 968.660131228492 832.7649147492543 832.3134164737327 1099.997450620165 1099.740129647583 1099.788889454277 1096.734038739789 297.3578784122435 1096.142195379273 293.1088199091203
138 0.005 0.6900000000000001 20 969.4274950977599 834.5640328079875 834.121336577544 1099.99504735857 1099.738197528253 1099.786965304609 1096.732674810382 297.4358220054795 1096.14283978223 293.1167343614204
139 0.005 0.6950000000000001 20 970.188961691759 836.3427805891998 835.9087799100371 1099.995871217081 1099.738661942602 1099.787332998268 1096.733374113202 297.5146174853245 1096.144120046441 293.1252647855306
140 0.005 0.7000000000000001 20 970.944456410961 838.1013953417726 837.6759829517091 1099.997575568413 1099.74000121248 1099.788587030218 1096.737127926155 297.5941827794372 1096.14649244129 293.1344612158881
141 0.005 0.705 20 971.691045648643 839.840067704554 839.4231477735651 1099.995765510258 1099.738692922809 1099.787355240057 1096.735838462604 297.6745118422211 1096.147541206646 293.1443225117308
142 0.005 0.71 20 972.4305062186567 841.5590378288325 841.1505091297988 1099.996118025823 1099.73874901387 1099.787251351629 1096.736162211354 297.755535816933 1096.14862747774 293.1548436653158
143 0.005 0.715 20 973.1631978567596 843.2585410624563 842.8583009110415 1099.998006591025 1099.740072938665 1099.788566495526 1096.740563262079 297.8372298629175 1096.150906487924 293.1660216114466
144 0.005 0.72 20 973.890086379464 844.9387655852273 844.5467184702418 1099.996257565649 1099.738851783076 1099.787318281973 1096.739613748382 297.9195551358279 1096.152083781619 293.1778542005427
145 0.005 0.725 20 974.6124350061181 846.5999479560741 846.2159897341473 1099.99710289102 1099.73931137393 1099.787697087991 1096.740275862688 298.0024730908269 1096.15321054124 293.1903415359038
146 0.005 0.73 20 975.3305759029399 848.2423106800496 847.866338325927 1099.998116487355 1099.739833979516 1099.788178373981 1096.743979609401 298.0859526710015 1096.154876934156 293.203471633467
147 0.005 0.735 20 976.0420229785287 849.8660385718155 849.4979589208424 1099.996883906863 1099.739247840117 1099.78760296312 1096.743025468937 298.1699055848509 1096.156586557431 293.2172355197702
148 0.005 0.74 20 976.7472646837738 851.4713472277898 851.1110635504641 1099.997366673835 1099.739487360417 1099.787767730124 1096.742977634106 298.2543940750575 1096.157448800368 293.2316306338851
149 0.005 0.745 20 977.4464443790455 853.0584553334925 852.7058714224711 1099.998414214564 1099.739923349 1099.788228284195 1096.746588306602 298.3393178533078 1096.15885965101 293.2466533853352
150 0.005 0.75 20 978.1391710029192 854.6275440758785 854.2825709939101 1099.996947787393 1099.739100961128 1099.787285226796 1096.745996977025 298.4246753261297 1096.160556714881 293.2623018095637
151 0.005 0.755 20 978.826842170895 856.1788269031712 855.8413731504778 1099.998228503578 1099.740037741548 1099.788216753235 1096.746704368613 298.5104141917187 1096.161716657647 293.2785834160466
152 0.005 0.76 20 979.5093649811756 857.7125092071954 857.3824825832962 1099.998713171201 1099.739960412301 1099.788117804894 1096.749864399611 298.5965255399337 1096.162846273022 293.2955017096384
153 0.005 0.765 20 980.1851878238338 859.2287590043487 858.9060771722621 1099.997284170042 1099.739161233558 1099.787289404137 1096.748735834718 298.6830073929872 1096.164325499746 293.3130629267832
154 0.005 0.77 20 980.8560711946383 860.7277924804766 860.4123627283695 1099.998351030874 1099.740078255436 1099.788116149228 1096.74900396885 298.7698007172269 1096.165707409757 293.3312891836218
155 0.005 0.775 20 981.5208858840124 862.2098074768924 861.9015407552764 1099.999256607147 1099.740357361412 1099.788466616551 1096.752261341935 298.8568935256292 1096.16676640971 293.350188645585
156 0.005 0.78 20 982.1777169745075 863.674967648005 863.3737792377729 1099.997239465736 1099.738923975725 1099.786943822032 1096.751060687098 298.9442490178064 1096.167948186519 293.3697115421685
157 0.005 0.785 20 982.8292192492347 865.1234906517055 864.8292918508964 1099.999090193949 1099.740529677396 1099.788447071578 1096.75236809805 299.0318908968443 1096.169671719786 293.3897922438966
158 0.005 0.79 20 983.472901407197 866.5555632786396 866.2682678571714 1099.999757104053 1099.740633787059 1099.788550485953 1096.755340542915 299.1197995864233 1096.170742623593 293.4104043770147
159 0.005 0.795 20 984.1093234228385 867.9713393106475 867.6908726346888 1099.997819326047 1099.739142835923 1099.787050214339 1096.754059494199 299.2079840730163 1096.171588404249 293.4314950775381
160 0.005 0.8 20 984.7412023998361 869.3710311849812 869.0973054539579 1099.999300914452 1099.740607487655 1099.7883318778 1096.754623819301 299.2963981491886 1096.173550628952 293.4530028052158
161 0.005 0.805 20 985.3664647179303 870.7548097922248 870.4877471162736 1100.000452007331 1099.741150639538 1099.789008932285 1096.757921841219 299.3850366393563 1096.174476730544 293.4748698668947
162 0.005 0.8100000000000001 20 985.9852334084378 872.1228234597417 871.8623454083857 1099.997754628058 1099.738957095455 1099.786755195347 1096.756255417865 299.4738825482917 1096.174985406906 293.4970322419252
163 0.005 0.8150000000000001 20 986.6001023083425 873.4752740765523 873.2212593461784 1099.999683096967 1099.74069290984 1099.788317171049 1096.757613588317 299.5629730738079 1096.176915004286 293.5194199593853
164 0.005 0.8200000000000001 20 987.2093460703194 874.8123381793054 874.5646889404601 1100.001100455755 1099.741561867588 1099.789295052348 1096.761120493974 299.6523036078005 1096.178283796233 293.5419807344687
165 0.005 0.8250000000000001 20 987.8098982846253 876.1341516727483 875.8928089572486 1099.998506536405 1099.73939137595 1099.787085386825 1096.759414778425 299.7418169184819 1096.178578431386 293.5645838146351
166 0.005 0.8300000000000001 20 988.4054893922514 877.4409241672124 877.2058145601078 1099.999823946104 1099.74060064502 1099.788159761486 1096.759849156246 299.8315669600973 1096.180228510589 293.5871151490055
167 0.005 0.835 20 988.9951290554933 878.7328272520646 878.503881315116 1100.001464825288 1099.741793620275 1099.789410866487 1096.76327239029 299.9215236824342 1096.181741137396 293.6094119717582
168 0.005 0.84 20 989.5776800561913 880.0100049430642 879.7871569604654 1099.998853967459 1099.739647465655 1099.787267418363 1096.76148971619 300.0117095117471 1096.182067769152 293.631262087731
169 0.005 0.845 20 990.1551354881126 881.2726475333581 881.0558250391266 1099.999933566958 1099.740496739077 1099.787967034895 1096.762064304716 300.1021099212866 1096.183226935054 293.6525064011733
170 0.005 0.85 20 990.7281998836353 882.5209364020511 882.310062748927 1100.001849796765 1099.741992811287 1099.7894887774 1096.765857276453 300.1926873464089 1096.185146861728 293.6731260834625
171 0.005 0.855 20 991.2927541868552 883.7549925810961 883.5500070840562 1099.999427702149 1099.740021010541 1099.787539696321 1096.764206726218 300.2835192115164 1096.18534576087 293.6931699500162
172 0.005 0.86 20 991.8533283566924 884.9750065428689 884.7758350529996 1100.000124562668 1099.740465324704 1099.787853070397 1096.764297080148 300.3746251525322 1096.18630112575 293.7126803407825
173 0.005 0.865 20 992.408782787575 886.1811502043047 885.987721013648 1100.002093992827 1099.742053296686 1099.789422270408 1096.768125914332 300.4659333030531 1096.188309269886 293.7316838370309
174 0.005 0.87 20 992.9566463371116 887.3735441153644 887.1857946169318 1099.999821811105 1099.740326648119 1099.787774819481 1096.766302587696 300.5575234691793 1096.188551326279 293.7502054605067
175 0.005 0.875 20 993.4998927925013 888.5523646720085 888.370225666107 1100.000285690878 1099.740490398236 1099.787821304368 1096.766366214446 300.6493423126116 1096.189157161918 293.7682581467427
176 0.005 0.88 20 994.0390102142899 889.7177887939515 889.5411878908072 1100.002137773097 1099.741880024792 1099.789175885019 1096.770468521597 300.741428875718 1096.191011667196 293.7858397969036
177 0.005 0.885 20 994.5702909328147 890.869925472792 890.6988045477173 1100.000274819714 1099.740582954022 1099.787926661994 1096.768930248642 300.83373834252 1096.191612878397 293.8029442857455
178 0.005 0.89 20 995.0969817015006 892.0089482062433 891.8432402991965 1100.000694071872 1099.740735955847 1099.787987963949 1096.768642125934 300.9263104445518 1096.192127948747 293.8195431097487
179 0.005 0.895 20 995.6193579171503 893.1350213901335 892.9746583505593 1100.002146061662 1099.741737620681 1099.788984478802 1096.772115194671 301.0191527458871 1096.19373683359 293.8355868181505
180 0.005 0.9 20 996.1349894267062 894.2482608269246 894.0931846922273 1100.00053820568 1099.740763432595 1099.788012782687 1096.770707514283 301.1122982616366 1096.194638802459 293.851042944881
181 0.005 0.905 20 996.6456812504371 895.3488289782945 895.1989757333282 1100.001088861142 1099.741022493897 1099.788205030112 1096.770720213876 301.2057231043257 1096.195206721562 293.8658847338367
182 0.005 0.91 20 997.1519941591355 896.436881656573 896.2921866932738 1100.002247692422 1099.741619266791 1099.788791711711 1096.774218827376 301.2994193920592 1096.196348590055 293.8801053761893
183 0.005 0.915 20 997.651914506906 897.5125382161407 897.3729445517647 1100.000911776912 1099.740938578612 1099.78805869336 1096.773202989504 301.393416082009 1096.19758331796 293.8936597406881
184 0.005 0.92 20 998.1468744441744 898.5759498610629 898.4413960927028 1100.001650079137 1099.741422738287 1099.788512882452 1096.772916571465 301.487732923367 1096.19809915686 293.9065096420794
185 0.005 0.925 20 998.6372218891968 899.6272657688362 899.4976902633077 1100.002339558102 1099.741581578715 1099.788690740801 1096.775774566547 301.5823734809354 1096.198927783345 293.9186222651282
186 0.005 0.93 20 999.1216795287933 900.666601644471 900.5419492397452 1100.000948735399 1099.740884130483 1099.787936394234 1096.774478546363 301.6773151581522 1096.200145178306 293.9299504650862
187 0.005 0.9350000000000001 20 999.6014539227953 901.6941148087377 901.57432440834 1100.002075626329 1099.741715615949 1099.788719515703 1096.774880424505 301.7725743036308 1096.200940470078 293.9404778772556
188 0.005 0.9400000000000001 20 1000.075762729313 902.7099357744009 902.5949500673885 1100.002589042358 1099.741681624823 1099.788723979837 1096.777621223118 301.868086660881 1096.201485053181 293.9501894453218
189 0.005 0.9450000000000001 20 1000.544296234275 903.7141837786414 903.6039494732722 1100.001113541931 1099.740772143035 1099.787734679199 1096.776736558218 301.9639858414111 1096.202587193931 293.9590586217906
190 0.005 0.9500000000000001 20 1001.008490963957 904.7070025998585 904.6014622114108 1100.002395872678 1099.741903528507 1099.788830318287 1096.776850614746 302.0602100565711 1096.203526678757 293.9671155317139
191 0.005 0.9550000000000001 20 1001.468417863454 905.6885277150495 905.5876247237966 1100.00301119989 1099.74194885305 1099.788914196386 1096.779580980104 302.1568251881732 1096.204154074211 293.9744146215821
192 0.005 0.96 20 1001.922563695702 906.6588662176904 906.5625503164351 1100.001132885357 1099.740650208754 1099.787561110808 1096.778097969071 302.2537065806422 1096.204915822207 293.9809958961144
193 0.005 0.965 20 1002.373132204867 907.6181657878159 907.5263797595358 1100.002678188011 1099.742091185674 1099.788921942127 1096.778518120545 302.350964298286 1096.206237374194 293.9868940884483
194 0.005 0.97 20 1002.818738501393 908.5665537523842 908.4792436873753 1100.003448980982 1099.742274865647 1099.789163386881 1096.781545888171 302.4485687638946 1096.206810556063 293.9922080647668
195 0.005 0.975 20 1003.258339465871 909.5041271227648 909.4212462016752 1100.001196608521 1099.740524657701 1099.787380942714 1096.779963729255 302.5464536901074 1096.20712481404 293.9970069965839
196 0.005 0.98 20 1003.695187525463 910.4310393651143 910.3525307686482 1100.002977934716 1099.742209403957 1099.788914700984 1096.780672466427 302.6446934407095 1096.20872822421 294.0013379084283
197 0.005 0.985 20 1004.126706583078 911.3474064574534 911.2732190976337 1100.003909837711 1099.74261758883 1099.789445708269 1096.7833662887 302.7433033360082 1096.20930573839 294.0052481453951
198 0.005 0.99 20 1004.552134920795 912.2533192338486 912.1834081233317 1100.001281122478 1099.740493627834 1099.787305810656 1096.78129632289 302.8421842583674 1096.20936413547 294.0087438697622
199 0.005 0.995 20 1004.973976945663 913.1489292510058 913.0832394371466 1100.002919324047 1099.742033832271 1099.788686972192 1096.781874963257 302.9414567226768 1096.210869631957 294.0118004980906
200 0.005 1 20 1005.391248307206 914.0343566020889 913.9728354007804 1100.004220261018 1099.74284885215 1099.789614414731 1096.784866366024 303.0410603054816 1096.211777275127 294.0144020695636
201 0.005 1.005 20 1005.801862741403 914.9096820676234 914.8522882424338 1100.001564857678 1099.740634978911 1099.787383610854 1096.783046070761 303.1409945463001 1096.211648604571 294.0165572890853
202 0.005 1.01 20 1006.210489365697 915.7750548364018 915.7217331849027 1100.002972262245 1099.741889603194 1099.788485544865 1096.783558740225 303.2412996528228 1096.21290708926 294.0182606122177
203 0.005 1.015 20 1006.614312804327 916.6305901990718 916.5812921656615 1100.004613689689 1099.74307948355 1099.789746913739 1096.786914488613 303.3419337133639 1096.214124181927 294.0195170126652
204 0.005 1.02 20 1007.012970593208 917.4763678266684 917.4310516882438 1100.001969544606 1099.740924172062 1099.787599142076 1096.78474230526 303.4429076483872 1096.214046764836 294.020477647187
205 0.005 1.025 20 1007.40812615407 918.3125174717037 918.2711352026809 1100.002943617962 1099.741744893361 1099.788299936778 1096.784671025241 303.5441330712604 1096.214940972756 294.021320764211
206 0.005 1.03 20 1007.80097637065 919.1391702975035 919.1016695366644 1100.004810877465 1099.743216366792 1099.789802141444 1096.788203411439 303.6457564059831 1096.216489362469 294.0221454617071
207 0.005 1.035 20 1008.185987787523 919.9563895065869 919.9227343792015 1100.002346629205 1099.741221672812 1099.787831548431 1096.786265290936 303.7476999934576 1096.216363061877 294.022849107521
208 0.005 1.04 20 1008.568811326252 920.7643114347115 920.7344527659902 1100.003019746195 1099.741649930462 1099.788147365972 1096.786274102625 303.8499389601309 1096.216817810317 294.0230729643305
209 0.005 1.045 20 1008.948419347719 921.5630558409355 921.5369454925294 1100.004994847018 1099.743246392845 1099.78973607168 1096.789947485329 303.9524924752958 1096.218553555547 294.0225694520715
210 0.005 1.05 20 1009.321690889395 922.3526900259754 922.3302906407739 1100.002782553428 1099.74154439772 1099.788091157365 1096.787910161967 304.0554011667618 1096.218542178133 294.0213583880879
211 0.005 1.055 20 1009.691903983084 923.1333362403639 923.1146029617103 1100.003164315816 1099.741683504183 1099.788136267861 1096.787484969257 304.1585964454401 1096.21886167238 294.0195885400866
212 0.005 1.06 20 1010.059515007463 923.905110917904 923.8899972750702 1100.004826069313 1099.743014494052 1099.789481734012 1096.790644573487 304.2621314938094 1096.220245524471 294.0173912107217
213 0.005 1.065 20 1010.42203313568 924.6680844492483 924.6565530113068 1100.002971036648 1099.741708338541 1099.788209686524 1096.789002772693 304.3659709333189 1096.220639076957 294.0148715948198
214 0.005 1.07 20 1010.780786953364 925.4223721779279 925.4143804814876 1100.00341641947 1099.741844672182 1099.788249903881 1096.788916967914 304.4701047092581 1096.220783816894 294.0121172769361
215 0.005 1.075 20 1011.137489722912 926.1680919264418 926.1635931591495 1100.004926248651 1099.742896263902 1099.789298178963 1096.79232189942 304.574513533229 1096.222085675704 294.0091463076545
216 0.005 1.08 20 1011.487883517998 926.9053052967502 926.9042658234246 1100.00327948143 1099.741893241515 1099.788310363183 1096.790651789311 304.6792247797478 1096.222657426395 294.0059592837882
217 0.005 1.085 20 1011.835597031524 927.6341296015178 927.6365057733791 1100.003770794835 1099.742122484769 1099.788480857749 1096.790310161874 304.7841996145092 1096.222881026214 294.0025913064551
218 0.005 1.09 20 1012.179595834816 928.354667634141 928.3604184060727 1100.004859747993 1099.742720765011 1099.789091763927 1096.793322005114 304.8894651789552 1096.223829537127 293.9990705808171
219 0.005 1.095 20 1012.519124951055 929.0669931596882 929.0760814817825 1100.003339953378 1099.741944947351 1099.788310975971 1096.791656813703 304.9950908508327 1096.224563509331 293.9954076679646
220 0.005 1.1 20 1012.855335698575 929.7712109601737 929.7835968506843 1100.00400338471 1099.742352200195 1099.788697955277 1096.791380026221 305.1009339517429 1096.224712650192 293.9916088972608
221 0.005 1.105 20 1013.1889920466 930.467428839566 930.4830704381809 1100.004858017927 1099.742595729765 1099.788937767561 1096.794616251851 305.2070381104897 1096.225348421273 293.9876973821383
222 0.005 1.11 20 1013.517978124496 931.1557115391129 931.1745756600581 1100.003512643828 1099.741935765893 1099.788218358194 1096.79319495889 305.3134036745577 1096.226313364449 293.9836834138431
223 0.005 1.115 20 1013.843916360463 931.8361633798826 931.858210148197 1100.004466440487 1099.742678585166 1099.788954412388 1096.792905702575 305.4199870400446 1096.22673328469 293.9795805453497
224 0.005 1.12 20 1014.166477760515 932.5088796326182 932.5340709030172 1100.004973041176 1099.742642755105 1099.788958471584 1096.795459557496 305.5268638653565 1096.227070419681 293.9754043797851
225 0.005 1.125 20 1014.4847898167 933.1739239201495 933.2022272182141 1100.003392869691 1099.741724413611 1099.787988240496 1096.793843200128 305.6339942315072 1096.227826303812 293.9711439932224
226 0.005 1.13 20 1014.800616737551 933.8314048889895 933.8627805102217 1100.004622164009 1099.742798825586 1099.789034625535 1096.793842335383 305.7413660672148 1096.228522911833 293.9668166819455
227 0.005 1.135 20 1015.112642084921 934.4814105470138 934.5158230308934 1100.005197837357 1099.742798478239 1099.789084399478 1096.796660210738 305.8489972548394 1096.228740581407 293.9625625696264
228 0.005 1.14 20 1015.421040111759 935.1240094093199 935.1614255907222 1100.003406270518 1099.741571387004 1099.78779884475 1096.795204520144 305.9568393290547 1096.229284464732 293.9584334608556
229 0.005 1.145 20 1015.726658816865 935.7593011090619 935.7996844174223 1100.004940916721 1099.743003735631 1099.789167771349 1096.795356541249 306.0648907248944 1096.23020549498 293.9544045451785
230 0.005 1.15 20 1016.029152703565 936.3873726057295 936.4306856871168 1100.005522100002 1099.743066395525 1099.789320330465 1096.797928247558 306.1731646052502 1096.230594694674 293.9504257993803
231 0.005 1.155 20 1016.326701329586 937.0082771601235 937.0544929910952 1100.003316238689 1099.741404554824 1099.787616159664 1096.795923885407 306.2816067741555 1096.230753740272 293.9464864839293
232 0.005 1.16 20 1016.623155320635 937.6221291674508 937.6712077980442 1100.004984857884 1099.743027417772 1099.789125757852 1096.796302422604 306.3902603641685 1096.232082015524 293.9425601657901
233 0.005 1.165 20 1016.915794010747 938.2290048615979 938.2809133449371 1100.005925164753 1099.743422801678 1099.789629256535 1096.798820057884 306.4991927262987 1096.232276134305 293.9386387288614
234 0.005 1.17 20 1017.203820198801 938.8289547273037 938.883665380349 1100.003300620573 1099.741295032531 1099.787490824071 1096.796980106562 306.6082845117661 1096.232165066861 293.9347204847453
235 0.005 1.175 20 1017.490685110057 939.4220890178625 939.4795648284355 1100.005035460701 1099.742925888525 1099.788962576131 1096.797392266614 306.717563755926 1096.233300192494 293.9307923317354
236 0.005 1.18 20 1017.774001051466 940.008485750623 940.0686926343927 1100.006206030098 1099.743603390592 1099.789772099654 1096.800360433059 306.8270632658324 1096.233975520805 293.9268326375378
237 0.005 1.185 20 1018.052600835903 940.5881887202057 940.65110231261 1100.00355203032 1099.741440631262 1099.787594841331 1096.797871596786 306.9366963750969 1096.233538135223 293.9228699751842
238 0.005 1.19 20 1018.329889978241 941.1613038798648 941.2268873690831 1100.004862293278 1099.742667079437 1099.788693685685 1096.798107682598 307.0465378957527 1096.234683117461 293.9188930280638
239 0.005 1.195 20 1018.604370892353 941.7279139581931 941.7961329188936 1100.00643820209 1099.743804198421 1099.789916564652 1096.801030627496 307.156582984278 1096.235471590768 293.9149127883177
240 0.005 1.2 20 1018.873854154862 942.2880580638553 942.3588897397921 1100.003801759742 1099.741604824879 1099.787707182846 1096.799250155373 307.2667432574174 1096.235285961904 293.9109312162798
241 0.005 1.205 20 1019.142382914417 942.8418431491655 942.915251090075 1100.005032367221 1099.742621258053 1099.788566456393 1096.799455661431 307.3770630377856 1096.235948751197 293.9069516384115
242 0.005 1.21 20 1019.407930152214 943.3893424889216 943.4652956494458 1100.006742865544 1099.7439637574 1099.789981100563 1096.802800874454 307.4875650788233 1096.237247213609 293.9029446143714
243 0.005 1.215 20 1019.668933716801 943.9305957565609 944.0090694387195 1100.00422649925 1099.741969381917 1099.788012552969 1096.800171178573 307.5982123562397 1096.236743066027 293.8989204663841
244 0.005 1.22 20 1019.92805421133 944.4656915281321 944.5466553285763 1100.004848435588 1099.742412425691 1099.788360987699 1096.799947373749 307.7089880139238 1096.237274908374 293.8948613750148
245 0.005 1.225 20 1020.185775670429 944.994723139122 945.0781419105133 1100.006827191317 1099.744038447255 1099.789985426558 1096.803199433674 307.81992243688 1096.238573500061 293.8907794559084
246 0.005 1.23 20 1020.438216091229 945.5177168206493 945.6035699973575 1100.004491481944 1099.742218524401 1099.788238477493 1096.801128135099 307.9309752586307 1096.238297593516 293.8866908568934
247 0.005 1.235 20 1020.688996803543 946.0347655288406 946.1230219933759 1100.004964622764 1099.742410047697 1099.788325122868 1096.800915136882 308.04212720328 1096.238375462379 293.8826002950372
248 0.005 1.24 20 1020.938446054648 946.5459533079605 946.6365806106636 1100.006744882362 1099.743804179859 1099.78971655911 1096.804486568864 308.1534038741754 1096.239835924595 293.8784921153647
249 0.005 1.245 20 1021.182752232251 947.0513098256845 947.1442871783082 1100.004789142257 1099.742440249375 1099.788413758741 1096.802244448575 308.2648941106495 1096.239758822408 293.874346231729
250 0.005 1.25 20 1021.425399608269 947.5509196563609 947.6462174857085 1100.005133230249 1099.742537268107 1099.788431547798 1096.80167940013 308.3764579306261 1096.239768383931 293.8701700488949
251 0.005 1.255 20 1021.666185863047 948.0448582192479 948.1424477642162 1100.006629889082 1099.743652860565 1099.789550966734 1096.804544390576 308.4881157190467 1096.24074185749 293.8659591678747
252 0.005 1.26 20 1021.903310890656 948.5331679812981 948.6330252245803 1100.004876626301 1099.742535374666 1099.788474794699 1096.802857228786 308.59982795666 1096.241030759252 293.8617308001195
253 0.005 1.265 20 1022.137928301471 949.0159250105919 949.1180238345677 1100.005379223642 1099.7427394872 1099.788601995514 1096.802610390886 308.711646296806 1096.241069237325 293.8575072894134
254 0.005 1.27 20 1022.371360285207 949.4932106039684 949.5975196482592 1100.006567498297 1099.743447178135 1099.789326275507 1096.805632985335 308.8235725079969 1096.241816566207 293.8532892215712
255 0.005 1.275 20 1022.600739227841 949.965055803499 950.0715549791071 1100.005100884091 1099.74268438326 1099.788546388981 1096.803961463202 308.9355788200724 1096.242470589915 293.8490763051144
256 0.005 1.28 20 1022.827927422801 950.4315369580557 950.5401993839898 1100.00569517905 1099.743033756081 1099.788872364155 1096.803375830915 309.0476822443333 1096.242446238261 293.8448804396132
257 0.005 1.285 20 1023.053134836248 950.8927188728163 951.0035176962862 1100.006412269958 1099.743278738895 1099.789158659382 1096.805765323818 309.1598313839132 1096.242803080874 293.8407042355851
258 0.005 1.29 20 1023.275062735628 951.3486448192992 951.4615592072745 1100.005045143704 1099.742619416884 1099.788447849281 1096.804278763704 309.272116142305 1096.243532240816 293.8365380533185
259 0.005 1.295 20 1023.495198483567 951.7993951309762 951.9143969443646 1100.005952796451 1099.743263534619 1099.789079815827 1096.804265516129 309.3844860663417 1096.243706200995 293.8323870862454
260 0.005 1.3 20 1023.712627533477 952.2450273485666 952.3620921812363 1100.006535006967 1099.743274915704 1099.789123777275 1096.806957744286 309.4968454914861 1096.243868202547 293.8282606787469
261 0.005 1.305 20 1023.927506022902 952.6855855125211 952.8046905431174 1100.00504669517 1099.742446064792 1099.788239753138 1096.805454959944 309.609255087163 1096.244567590916 293.8241530839977
262 0.005 1.31 20 1024.14046429434 953.1211449035036 953.242266205225 1100.006145820451 1099.743429375044 1099.789224786809 1096.805000855996 309.7217685824225 1096.244934753081 293.8200640606279
263 0.005 1.315 20 1024.351040437858 953.5517625713205 953.6748762532131 1100.006658865385 1099.743392707458 1099.789237885335 1096.807475129775 309.834298286108 1096.245037325861 293.8160068134087
264 0.005 1.32 20 1024.558663781506 953.9774704761282 954.1025570576452 1100.004868784209 1099.742236099284 1099.788039019504 1096.805656087754 309.946850741811 1096.245417694211 293.8119770450411
265 0.005 1.325 20 1024.764724907283 954.3983441528414 954.5253780660096 1100.006285996324 1099.743542455816 1099.78928681776 1096.805718848141 310.0594907122124 1096.246126904603 293.807967390408
266 0.005 1.33 20 1024.968525423145 954.8144433469608 954.9433994023515 1100.006844575684 1099.743578565676 1099.789415587509 1096.808122744289 310.1721101587128 1096.246112082087 293.8039865684766
267 0.005 1.335 20 1025.169007464733 955.2257983123408 955.3566597442954 1100.004736269151 1099.742005349269 1099.787806621505 1096.806349793521 310.2847341014273 1096.246200311483 293.8000267921021
268 0.005 1.34 20 1025.368944274822 955.6324913521329 955.7652303190483 1100.006426653081 1099.743631937905 1099.789320396487 1096.806737069523 310.3974692543998 1096.247253559814 293.7960697917318
269 0.005 1.345 20 1025.566168658389 956.0345707438256 956.1691651957218 1100.007192325687 1099.743885660641 1099.789687571814 1096.809096419769 310.5101988043189 1096.247407850043 293.7921167015746
270 0.005 1.35 20 1025.759452701302 956.4320591524272 956.5684954040438 1100.0046497546 1099.74188469586 1099.787677278153 1096.806782420136 310.6229266086132 1096.247070337088 293.7881579035985
271 0.005 1.355 20 1025.95305675584 956.8250461589413 956.9632953687031 1100.006299019666 1099.743487702967 1099.789144002204 1096.807056620655 310.7356777432059 1096.248217296977 293.7841838212566
272 0.005 1.36 20 1026.144026217265 957.213579221911 957.3536202445167 1100.007444218297 1099.744113757947 1099.789892102714 1096.809893886502 310.8484492830451 1096.248496540564 293.7802135996943
273 0.005 1.365 20 1026.331217910213 957.5976798375317 957.7394978156236 1100.004757703884 1099.741900621936 1099.787671193628 1096.807705249209 310.9611724175483 1096.247965765119 293.7762655235994
274 0.005 1.37 20 1026.518259561013 957.9774275504871 958.1209965003932 1100.006234946502 1099.743284120813 1099.78891522192 1096.807908169623 311.0739106996933 1096.248939699095 293.772338465558
275 0.005 1.375 20 1026.703218191689 958.3528740798397 958.4981728593722 1100.007680921989 1099.744302454177 1099.790037961909 1096.8107229866 311.1866747805097 1096.249563011724 293.7684332595167
276 0.005 1.38 20 1026.884155147499 958.7240344295564 958.8710489909158 1100.004911620763 1099.742052412313 1099.787808766432 1096.808152020578 311.2994176515101 1096.249003900772 293.7645626070154
277 0.005 1.385 20 1027.064673791138 959.0909856303931 959.239692739885 1100.006091102504 1099.743091929661 1099.788715416484 1096.808153371297 311.4121368978206 1096.249742637075 293.7607208635885
278 0.005 1.39 20 1027.244009098549 959.4537883380995 959.6041637096137 1100.007788801481 1099.744409774927 1099.790094507964 1096.811278182366 311.5248545610065 1096.250685333661 293.7569002213698
279 0.005 1.395 20 1027.419154189759 959.8124492952271 959.9644813512264 1100.005181329797 1099.742284767797 1099.788006104621 1096.809005562277 311.6375473012172 1096.25010644513 293.7531078010262
280 0.005 1.4 20 1027.593571657285 960.1670433439045 960.3207100038387 1100.006043786211 1099.74292227979 1099.788521026595 1096.808965612789 311.750154453463 1096.250391679795 293.7493413409306
281 0.005 1.405 20 1027.76734600627 960.5176324457457 960.6729090860264 1100.007964185005 1099.744502305551 1099.790116868729 1096.812232690653 311.8627701992196 1096.251688868601 293.7455912404937
282 0.005 1.41 20 1027.936627540574 960.8642174703527 961.0210944787283 1100.005511517042 1099.742582266472 1099.788276066081 1096.809742191093 311.9753808513308 1096.251190937307 293.7418604337828
283 0.005 1.415 20 1028.105366714295 961.2068716303232 961.3653271123374 1100.005964683255 1099.742819259142 1099.788415142105 1096.809152778034 312.0879276729623 1096.251195095992 293.7381489698766
284 0.005 1.42 20 1028.273580000869 961.5456554135919 961.7056659607615 1100.007811858269 1099.744317977699 1099.789909166962 1096.812421690079 312.2004531445578 1096.252436012718 293.7344453884337
285 0.005 1.425 20 1028.437374331384 961.8805728085845 962.0421282308073 1100.005690007871 1099.742750154587 1099.788428392251 1096.810334685404 312.3129745499765 1096.252107879713 293.7307518987211
286 0.005 1.43 20 1028.600955088812 962.2116993294937 962.3747765588557 1100.006169220778 1099.742893446235 1099.78845766728 1096.81024365048 312.4254252794505 1096.252110138561 293.7270830290632
287 0.005 1.435 20 1028.763516862925 962.5390857823105 962.7036652021121 1100.00781282929 1099.744126193156 1099.789690117479 1096.813502590029 312.5378408079121 1096.253193671873 293.7234349953208
288 0.005 1.44 20 1028.922399499247 962.8627424947687 963.0288120899737 1100.005967145097 1099.742938902491 1099.788555297354 1096.811316665801 312.6502561704037 1096.253215536453 293.7198132396671
289 0.005 1.445 20 1029.080148065806 963.1827264587961 963.3502669562635 1100.006339226785 1099.743073151033 1099.788627240179 1096.810622133226 312.7625895072863 1096.253053833576 293.7162364987402
290 0.005 1.45 20 1029.236834495713 963.4990925413509 963.6680849170467 1100.007613323805 1099.743907518556 1099.789472072765 1096.813505939199 312.8748305883609 1096.2538031574 293.7127088624916
291 0.005 1.455 20 1029.39078214397 963.8118582792637 963.9822886579224 1100.006061055026 1099.74303436639 1099.788603558095 1096.811784757784 312.9870280623231 1096.254196384419 293.7092314060768
292 0.005 1.46 20 1029.543432003371 964.1210766607477 964.2929277250568 1100.006629368609 1099.743324877563 1099.788852940283 1096.811403586067 313.0990685132038 1096.254006588246 293.7058208458006
293 0.005 1.465 20 1029.694859437396 964.4267992089345 964.6000525433337 1100.007546089487 1099.743726462243 1099.789279830661 1096.814183683093 313.2110374749948 1096.254348108088 293.7024836611993
294 0.005 1.47 20 1029.843877447345 964.7290453982063 964.9036869512919 1100.006185015321 1099.743076122295 1099.788582903287 1096.812636010796 313.3229946878059 1096.255036081746 293.6992144413496
295 0.005 1.475 20 1029.991422367144 965.0278627468538 965.2038768613676 1100.006931267153 1099.743607473446 1099.789121232006 1096.811977809669 313.4349113659867 1096.254972622219 293.6960202748031
296 0.005 1.48 20 1030.137833726796 965.3233004016643 965.5006684845893 1100.007471109469 1099.743639672101 1099.78919491284 1096.814289502271 313.546726419649 1096.255053974805 293.6929069758591
297 0.005 1.485 20 1030.282104515052 965.6153762434116 965.7940859872207 1100.006003089916 1099.742865373598 1099.788371497286 1096.812694364115 313.6584585319456 1096.255618293876 293.6898655246981
298 0.005 1.49 20 1030.424978428096 965.9041443119215 966.084178458999 1100.007117294372 1099.743774197653 1099.789264129394 1096.812574222263 313.7701936163602 1096.255785151322 293.6868942726825
299 0.005 1.495 20 1030.566588635542 966.1896496568552 966.3709901680364 1100.007639487877 1099.743728188674 1099.789266229116 1096.815143754659 313.8817134965378 1096.2558186164 293.6840035310436
300 0.005 1.5 20 1030.70592014365 966.4719044555321 966.6545413506105 1100.005959776093 1099.742686875264 1099.788179527745 1096.8134001039 313.9932224634396 1096.256168152408 293.6811841823243
301 0.005 1.505 20 1030.844168399952 966.7509589994372 966.9348750715949 1100.007154302187 1099.74385693662 1099.789343029186 1096.812725921052 314.1046302958051 1096.256523440708 293.6784315226639
302 0.005 1.51 20 1030.98103709957 967.0268588468766 967.2120368223201 1100.007701554405 1099.743884044013 1099.789436845516 1096.814995814181 314.2159262046648 1096.256505051632 293.6757554087818
303 0.005 1.515 20 1031.115223585012 967.2996126650808 967.4860443487253 1100.005650079366 1099.742417717954 1099.787943650189 1096.813026856471 314.3271047533028 1096.256508937034 293.6731515389728
304 0.005 1.52 20 1031.249732347828 967.5692877673854 967.7569520604452 1100.007253055937 1099.743946804051 1099.789378690316 1096.813278588602 314.4381295289239 1096.257389259414 293.6706127663592
305 0.005 1.525 20 1031.382332052558 967.8359151923258 968.0247982118794 1100.008034905531 1099.744163750953 1099.789683830082 1096.815879655923 314.5490542437041 1096.257359336353 293.6681474437801
306 0.005 1.53 20 1031.512022650351 968.0995022732452 968.2895954315364 1100.005625326178 1099.742282040909 1099.787790735361 1096.813720520258 314.6598983157856 1096.257013054875 293.665758315692
307 0.005 1.535 20 1031.642105517596 968.3601145238166 968.5513984228043 1100.007301213405 1099.74393563669 1099.789313627709 1096.813812892951 314.7706501526274 1096.258063097865 293.6634379093977
308 0.005 1.54 20 1031.770465931932 968.6177845190608 968.8102449254152 1100.008312787672 1099.744440718564 1099.78994167118 1096.816305011654 314.8813042537926 1096.258258359544 293.6611913576057
309 0.005 1.545 20 1031.895567853024 968.8725127042744 969.0661417688505 1100.005577025581 1099.742234278581 1099.787741915276 1096.813726158825 314.9918219906006 1096.257680481561 293.6590260887842
310 0.005 1.55 20 1032.021601212823 969.1243691305488 969.3191480676769 1100.007144637606 1099.7436998544 1099.789056058884 1096.8141148835 315.1022468483088 1096.258593801227 293.6569363784856
311 0.005 1.555 20 1032.145882869968 969.3733865062939 969.5693002412695 1100.00852926516 1099.744613941673 1099.790076569393 1096.817053729611 315.2125628277753 1096.258990196516 293.6549216762762
312 0.005 1.56 20 1032.266798335464 969.6195638165055 969.8166053032315 1100.005824456428 1099.742378218223 1099.787853267669 1096.814731360358 315.3227248871569 1096.258360006134 293.6529922770654
313 0.005 1.565 20 1032.388246520103 969.8629593760787 970.0611128665366 1100.007062155603 1099.743521135331 1099.788874042593 1096.81455777477 315.4327567330084 1096.259054090466 293.6511421464172
314 0.005 1.57 20 1032.508685850107 970.1036153845073 970.3028639907081 1100.008649814913 1099.744738033486 1099.790167071678 1096.817415545057 315.5426922247549 1096.259810294248 293.649364847621
315 0.005 1.575 20 1032.625751037787 970.341523698468 970.5418621820264 1100.005971130874 1099.742569687932 1099.788033395141 1096.814856203311 315.6524862768822 1096.259131958038 293.6476690491918
316 0.005 1.58 20 1032.74257232032 970.5767377321428 970.7781515768371 1100.006804405369 1099.743270167555 1099.78863662905 1096.814426107102 315.7621361553097 1096.259327341235 293.6460517030541
317 0.005 1.585 20 1032.859349381045 970.8093100584188 971.0117807523997 1100.0086903851 1099.744798551329 1099.790186048482 1096.817762432257 315.8716740162399 1096.260432733537 293.6445035048358
318 0.005 1.59 20 1032.972600316385 971.0392278548168 971.2427514447443 1100.006222659902 1099.742812902226 1099.788265264028 1096.815460525075 315.981083928379 1096.25980490121 293.6430385864416
319 0.005 1.595 20 1033.085609540137 971.2665457896657 971.4711071772078 1100.006798910351 1099.743163937311 1099.788513662981 1096.815013797683 316.0903153062228 1096.259776445446 293.6416667611316
320 0.005 1.6 20 1033.198633527418 971.4913103465054 971.6968925069592 1100.008679357274 1099.744722506055 1099.790071903694 1096.818158370519 316.1994277461323 1096.260979362262 293.640381485228
321 0.005 1.605 20 1033.307922054858 971.7135092726611 971.9201085361962 1100.006417430761 1099.743035248295 1099.788477964671 1096.815671821436 316.3084316309013 1096.260528315525 293.6391799919417
322 0.005 1.61 20 1033.41707228729 971.9331959806557 972.1407971981893 1100.006755479508 1099.743132502413 1099.788494933601 1096.815019819752 316.4172667430736 1096.260316029462 293.6380598679073
323 0.005 1.615 20 1033.526333878315 972.1504130455218 972.3590009054582 1100.00843289938 1099.744436756226 1099.789793613108 1096.818215107916 316.5259510523974 1096.26125823661 293.637002348541
324 0.005 1.62 20 1033.632280268015 972.3651565457731 972.5747255599154 1100.006574727071 1099.74316064181 1099.788580677637 1096.816271094977 316.6345261174279 1096.261077925057 293.6359947727639
325 0.005 1.625 20 1033.737890421328 972.5774730318002 972.7880090765856 1100.00696542365 1099.743286424799 1099.788633305554 1096.815725549537 316.7429114524501 1096.260897477566 293.6350375602216
326 0.005 1.63 20 1033.843427845727 972.7874013634839 972.9988907917998 1100.008340689891 1099.744255424029 1099.789614028575 1096.818554212668 316.8511280076465 1096.261647032992 293.6341180771454
327 0.005 1.635 20 1033.946250171745 972.9949461940578 973.207381846931 1100.006696375833 1099.743281163578 1099.788655841435 1096.816681182998 316.959266794806 1096.261875982313 293.6332253423585
328 0.005 1.64 20 1034.048560765543 973.2001485094448 973.4135164655543 1100.007273262817 1099.74356416326 1099.788870601042 1096.816271859487 317.0671931618431 1096.261785438424 293.6323692331683
329 0.005 1.645 20 1034.149998949375 973.403038424369 973.6173281455176 1100.00820644751 1099.744053857843 1099.789398363921 1096.818783783498 317.1749410382719 1096.26207181546 293.6315508020151
330 0.005 1.65 20 1034.249589944616 973.6036259852287 973.8188285963255 1100.006812045787 1099.743349915477 1099.788664370152 1096.817296738452 317.2825770670368 1096.262595787065 293.6307625061526
331 0.005 1.655 20 1034.348516334817 973.8019472914889 974.0180517998659 1100.007533491028 1099.743808334881 1099.789108792739 1096.816880575924 317.3900412624001 1096.262375346649 293.6300082873971
332 0.005 1.66 20 1034.446599798539 973.9980359977405 974.2150301423445 1100.008188446918 1099.74394301917 1099.789280647837 1096.81937437063 317.4973124947361 1096.26241082173 293.6292873358127
333 0.005 1.665 20 1034.542906714119 974.1918985708169 974.4097745183259 1100.006766674421 1099.743239391118 1099.788531266247 1096.817626355135 317.6044442499095 1096.263033287549 293.6285860551359
334 0.005 1.67 20 1034.638584646436 974.3835711406331 974.602318112586 1100.007725409698 1099.744022029555 1099.789312147329 1096.817092806288 317.71145028634 1096.263044070613 293.6279003141286
335 0.005 1.675 20 1034.733399116062 974.5730882665666 974.7926938715322 1100.008198123843 1099.743956619581 1099.789297583043 1096.819438212112 317.8182152823919 1096.262977150825 293.6272349317036
336 0.005 1.68 20 1034.826636947359 974.7604526110541 974.9809104661316 1100.006635177851 1099.743020414071 1099.78830847527 1096.817839744037 317.9248199147128 1096.263310512512 293.6265803607001
337 0.005 1.685 20 1034.919384686202 974.9457054158567 975.1670035773589 1100.007931205306 1099.744158841703 1099.789406092313 1096.81779647129 318.0313041849613 1096.263614104443 293.62593133054
338 0.005 1.69 20 1035.011023566087 975.1288754506389 975.3510020986097 1100.00846609228 1099.744153862905 1099.789469171843 1096.820163714286 318.1375747636459 1096.263555532329 293.6252969751658
339 0.005 1.695 20 1035.100888325709 975.309960194892 975.5329115946348 1100.006557135644 1099.742853780991 1099.78812982114 1096.818139955911 318.2436472638875 1096.263683887 293.6246691112249
340 0.005 1.7 20 1035.190695953575 975.489007549475 975.7127697177261 1100.008003156346 1099.744262344994 1099.789477951595 1096.817904407893 318.3495775319483 1096.264293924334 293.6240407919381
341 0.005 1.705 20 1035.279446569073 975.6660411560005 975.8906034605491 1100.008649002993 1099.74438803852 1099.7896919554 1096.82022054245 318.4553562580983 1096.264171978365 293.6234232025862
342 0.005 1.71 20 1035.365798868342 975.841057288479 976.0664170682503 1100.006343503942 1099.74262121178 1099.787918869774 1096.818111730965 318.5609071151625 1096.2638317577 293.6228157872938
343 0.005 1.715 20 1035.453099849203 976.0141104897726 976.2402520772284 1100.008053495888 1099.744275800439 1099.789436153108 1096.818415774425 318.6662993991238 1096.264822575257 293.6222091001253
344 0.005 1.72 20 1035.539184737121 976.1852194139881 976.4121333148842 1100.008987742576 1099.744664743573 1099.789948986018 1096.821005287651 318.7715499444469 1096.264766006576 293.621609031869
345 0.005 1.725 20 1035.622407028768 976.3543749856581 976.5820593358626 1100.00633201589 1099.742543863016 1099.787832673377 1096.818463950271 318.8765592688737 1096.264168065973 293.6210234718266
346 0.005 1.73 20 1035.706744716809 976.5216335175273 976.7500735189734 1100.007886527798 1099.744064391269 1099.789220830131 1096.818485477699 318.9813979077783 1096.265102290011 293.6204492038349
347 0.005 1.735 20 1035.790091608989 976.6870147023952 976.9161998264685 1100.009096825387 1099.744832100138 1099.790114184773 1096.820985179119 319.0861071205249 1096.265325698994 293.6198842479603
348 0.005 1.74 20 1035.870411095717 976.8505058244295 977.0804355064404 1100.006312662796 1099.7425572291 1099.787861364433 1096.818451881328 319.1906158876622 1096.264540783196 293.6193218880354
349 0.005 1.745 20 1035.951856584607 977.0121651879076 977.2428246140257 1100.00772396567 1099.743828552135 1099.78898790357 1096.818704407056 319.2949011861933 1096.265296577732 293.6187416053344
350 0.005 1.75 20 1036.032840550141 977.1720138688391 977.4033927320289 1100.009273095904 1099.744962562557 1099.790205381325 1096.821658308114 319.3990099972062 1096.265827484221 293.618141975792
351 0.005 1.755 20 1036.110379352594 977.3300354651959 977.5621332053327 1100.006567719565 1099.742757946208 1099.788033885919 1096.819118451935 319.5029417577635 1096.26507506943 293.6175389034358
352 0.005 1.76 20 1036.188930113472 977.486283793955 977.719086741461 1100.007574954448 1099.74363458199 1099.788799139424 1096.818832199441 319.6066254436507 1096.265522830996 293.6169320412347
353 0.005 1.765 20 1036.267528678256 977.6407853345626 977.8742825598564 1100.009323360307 1099.74506168109 1099.790274316547 1096.821731888776 319.7101381165663 1096.266410930459 293.6163161619383
354 0.005 1.77 20 1036.342556380854 977.7935230826726 978.0277136306227 1100.006747866474 1099.74298892964 1099.788257966851 1096.819204595697 319.813499092847 1096.265679849521 293.6157024050869
355 0.005 1.775 20 1036.418325362129 977.9445440684187 978.1794157726458 1100.007425135314 1099.743458542689 1099.788622203576 1096.81882655465 319.9166627558832 1096.265710811099 293.615100141717
356 0.005 1.78 20 1036.494279388822 978.0938812312091 978.3294233926924 1100.009390622021 1099.745063524484 1099.790218694161 1096.822248267098 320.0196517592188 1096.266786253065 293.6145175350208
357 0.005 1.785 20 1036.566986653755 978.2415162643288 978.4777269630046 1100.007063076941 1099.743253322816 1099.78849621737 1096.819880879642 320.1224194122946 1096.266234974052 293.6139578016101
358 0.005 1.79 20 1036.640079548464 978.3874872762299 978.6243569385692 1100.007432584136 1099.743412510581 1099.788575084717 1096.819106053526 320.2249321865893 1096.265955465373 293.6134182427239
359 0.005 1.795 20 1036.713533596276 978.5318314551323 978.7693486760497 1100.009207239825 1099.744826515813 1099.789976537465 1096.822280293305 320.3272685817169 1096.267063014746 293.6128824107556
360 0.005 1.8 20 1036.783968196211 978.6745316467625 978.9126941188329 1100.007192047707 1099.743412754711 1099.788645383833 1096.819950854279 320.4294895339146 1096.266772696354 293.6123445315404
361 0.005 1.805 20 1036.854570303154 978.8156246484346 979.0544235410928 1100.007510443277 1099.743489486892 1099.788651195086 1096.819239738986 320.5314469327023 1096.266392846708 293.611814687119
362 0.005 1.81 20 1036.925424812878 978.9551442806895 979.1945688874292 1100.00903270587 1099.744592227015 1099.789751254959 1096.822393858508 320.6331641171421 1096.267174369274 293.6112896902691
363 0.005 1.815 20 1036.993757211776 979.0930790951961 979.3331260780025 1100.00733715689 1099.743524775858 1099.788719377148 1096.820518560785 320.7347539713859 1096.267213635684 293.6107674492814
364 0.005 1.82 20 1037.062162871553 979.2294603666662 979.4701217450773 1100.007768946776 1099.74371050808 1099.78885241237 1096.819848741833 320.8360844742616 1096.266847467831 293.6102619507203
365 0.005 1.825 20 1037.130297837718 979.3643187375102 979.6055850897894 1100.00888154266 1099.744381204197 1099.789550681459 1096.822484476428 320.9371718713872 1096.267289918078 293.6097714059635
366 0.005 1.83 20 1037.196609153297 979.4976474588381 979.7395146523539 1100.007337125496 1099.743573788754 1099.78874896331 1096.820563229529 321.0381526084789 1096.267651097933 293.6092552867296
367 0.005 1.835 20 1037.26264322659 979.6294748076863 979.871935421275 1100.007907372051 1099.743916925 1099.789071754082 1096.819817266992 321.1389399577528 1096.267317558559 293.6086815950517
368 0.005 1.84 20 1037.328365964407 979.7598279852922 980.0028729494136 1100.008653385675 1099.744159675898 1099.789350729473 1096.822358982649 321.2394411762113 1096.267364466556 293.6080396609784
369 0.005 1.845 20 1037.392697356682 979.8887069251459 980.1323316750631 1100.007334545061 1099.74351344902 1099.788649987271 1096.820991920842 321.3397544771464 1096.267946555913 293.6073338886938
370 0.005 1.85 20 1037.456794791488 980.016137712471 980.2603348194182 1100.008217161113 1099.744169724544 1099.789305170584 1096.820549743136 321.439897628313 1096.267798396634 293.6065939232996
371 0.005 1.855 20 1037.520162246784 980.1421428808742 980.3869045647297 1100.008717737942 1099.744154853647 1099.789339715515 1096.822796542589 321.5397574913066 1096.267680024257 293.6058457543153
372 0.005 1.86 20 1037.582180357452 980.2667188023704 980.5120412571108 1100.007129147888 1099.743273171567 1099.788423231316 1096.82091250169 321.6394280071975 1096.26806184818 293.6050928793333
373 0.005 1.865 20 1037.644253675036 980.389896094332 980.6357714738476 1100.008284539035 1099.744292210097 1099.789424011988 1096.8204855184 321.7389816287304 1096.268217690699 293.6043426136808
374 0.005 1.87 20 1037.705490211727 980.5116966204708 980.7581168268965 1100.008766004803 1099.744241278562 1099.789433828644 1096.822790828146 321.8382639462966 1096.268027938866 293.6036144681224
375 0.005 1.875 20 1037.765363146788 980.6321156338357 980.8790776296159 1100.006990712415 1099.743068424617 1099.788225257403 1096.821056382912 321.9372739377771 1096.268142034492 293.6029115456892
376 0.005 1.88 20 1037.825690809884 980.7511880294227 980.9986830979171 1100.008420850255 1099.744394785853 1099.789488644986 1096.821011711322 322.0361600721926 1096.268610227562 293.6022354939886
377 0.005 1.885 20 1037.884973613912 980.8689310513356 981.1169520690468 1100.009038188898 1099.744480603592 1099.789653451886 1096.823349962523 322.1348008155445 1096.268451924401 293.6016013246246
378 0.005 1.89 20 1037.942508083244 980.9853335398088 981.2338786048098 1100.00683258005 1099.74286309515 1099.788026599491 1096.821083049375 322.2331631296773 1096.268275301315 293.601005761774
379 0.005 1.895 20 1038.00100611873 981.1004358635136 981.3494955125379 1100.008419337204 1099.744444714876 1099.789508068187 1096.820970322189 322.3314207526933 1096.269035029565 293.6004362589864
380 0.005 1.9 20 1038.05838749277 981.2142535970086 981.4638207838435 1100.009220465235 1099.74471928178 1099.789894711275 1096.823332762231 322.4294595309138 1096.268930383403 293.5998975965865
381 0.005 1.905 20 1038.113799936434 981.3267748220356 981.5768485524405 1100.006699286737 1099.742702143883 1099.787872894195 1096.821129799479 322.5272150670131 1096.268386659093 293.5993888703358
382 0.005 1.91 20 1038.170496888941 981.4380420470703 981.688612474122 1100.008344088301 1099.744307423424 1099.789339066092 1096.821309368335 322.6247657508904 1096.269185290763 293.5989017839009
383 0.005 1.915 20 1038.226333103258 981.5480737766114 981.7991332022955 1100.009539845052 1099.744972723002 1099.790120275943 1096.824066758595 322.7221594368767 1096.269378906252 293.5984304802433
384 0.005 1.92 20 1038.279591591517 981.656846516018 981.9083959661764 1100.006745986217 1099.742721776988 1099.78789247222 1096.821314939259 322.8192478474029 1096.26861903467 293.5979756534854
385 0.005 1.925 20 1038.334284161677 981.7644051104684 982.0164351302911 1100.008126748521 1099.744051439608 1099.789101667636 1096.821207356454 322.9161298870432 1096.269300715527 293.5975284646717
386 0.005 1.93 20 1038.388368605853 981.8707695501713 982.123271669037 1100.009569556188 1099.745079862722 1099.790222499189 1096.823860240999 323.0128918976342 1096.269736168729 293.5970868696344
387 0.005 1.935 20 1038.439868724263 981.9759185564855 982.2288938156255 1100.006817994554 1099.74282644657 1099.787997500145 1096.821344257169 323.1093815821575 1096.268937701074 293.5966644431793
388 0.005 1.94 20 1038.492698422168 982.0798952317424 982.3333345229092 1100.007986998993 1099.743839649337 1099.788886694671 1096.821424454068 323.2056088136615 1096.269337608875 293.5962572771393
389 0.005 1.945 20 1038.545237312115 982.1827233834748 982.4366175406111 1100.009701831475 1099.745170965828 1099.790276254655 1096.824472837582 323.3016853373907 1096.270074561924 293.5958606306039
390 0.005 1.95 20 1038.595060272481 982.2843762477452 982.5387269109266 1100.007054222964 1099.743037960255 1099.788196297619 1096.821864679505 323.3975234029467 1096.269324785308 293.5954850643528
391 0.005 1.955 20 1038.645867801126 982.384890666289 982.6396905199661 1100.007802474126 1099.743636566282 1099.78869869442 1096.821264503026 323.4930918332061 1096.269434979165 293.5951300809777
392 0.005 1.96 20 1038.696934703354 982.4842969962866 982.7395359931729 1100.009692156928 1099.74520809579 1099.790279859418 1096.824383381795 323.5885243731806 1096.270444811824 293.5947867547196
393 0.005 1.965 20 1038.745081034156 982.58256816371 982.8382480609442 1100.007240279971 1099.743275608522 1099.788437109791 1096.821854352954 323.6837572241665 1096.269751714316 293.5944640815173
394 0.005 1.97 20 1038.794073451024 982.6797385185707 982.9358520810739 1100.007728733235 1099.743515258981 1099.78857549574 1096.82146051402 323.7786724406918 1096.269498357549 293.5941686662168
395 0.005 1.975 20 1038.84356861535 982.7758391913309 983.0323769473347 1100.009598684182 1099.745034240442 1099.790084562579 1096.824758707336 323.8733739561555 1096.270534161934 293.5938868065583
396 0.005 1.98 20 1038.8902470359 982.8708454333245 983.1278080416023 1100.00749690393 1099.743490568881 1099.788629071776 1096.822443782729 323.9679293905926 1096.270128640175 293.5936102793457
397 0.005 1.985 20 1038.937531995127 982.9647858779857 983.2221675253231 1100.007782867402 1099.743562298404 1099.788633865311 1096.821567523955 324.0621490493011 1096.269747022076 293.5933354152781
398 0.005 1.99 20 1038.985187762055 983.0576899579204 983.3154820066302 1100.009362315473 1099.744781625896 1099.789849588594 1096.824488532733 324.1561669577134 1096.270578391162 293.5930476898875
399 0.005 1.995 20 1039.030553435912 983.1495379019068 983.4077399926186 1100.00751674241 1099.743570141503 1099.788700418313 1096.822317915965 324.2500510316321 1096.270496564537 293.5927376426443
400 0.005 2 20 1039.076177830574 983.2403567237527 983.4989633142237 1100.007896384924 1099.743698194282 1099.788764554727 1096.821723059848 324.3436673644047 1096.270037465589 293.5924187506179
401 0.005 2.005 20 1039.122197580921 983.3301739912793 983.5891770247899 1100.009218534724 1099.744560870762 1099.789631787273 1096.824719097915 324.437013773433 1096.270585897861 293.5920872842159
402 0.005 2.01 20 1039.16629153851 983.418974477369 983.6783728477469 1100.007659798261 1099.743675902871 1099.788764209183 1096.822878607852 324.5302318087128 1096.270830767038 293.5917390366405
403 0.005 2.015 20 1039.210429152309 983.5067803256487 983.7665690416324 1100.008163669511 1099.743955179271 1099.789014657729 1096.822084649172 324.6232062007397 1096.270452890411 293.5913832654816
404 0.005 2.02 20 1039.254549005708 983.5936121245853 983.8537850563933 1100.009010016296 1099.744338600867 1099.789436255596 1096.824501368693 324.7158821802813 1096.270629547809 293.5910183106446
405 0.005 2.025 20 1039.297413682566 983.6794627535139 983.9400172759994 1100.007602251503 1099.743662302967 1099.788726242744 1096.82271372365 324.8083911322933 1096.271179862909 293.5906305082482
406 0.005 2.03 20 1039.340196672714 983.7643523073679 984.0252839359441 1100.008335503818 1099.744176388562 1099.789239456538 1096.822105721486 324.9007259957132 1096.270839122816 293.5902219536797
407 0.005 2.035 20 1039.382694643858 983.8483034398021 984.1096054463177 1100.008916975609 1099.744218741506 1099.789322591303 1096.824627242625 324.9927476608435 1096.270729304058 293.589799284548
408 0.005 2.04 20 1039.424168315703 983.9313058902735 984.192976937762 1100.007492432631 1099.743466995353 1099.788524691227 1096.823061564985 325.0845533219526 1096.271143079056 293.5893541811331
409 0.005 2.045 20 1039.465814342555 984.0133834529487 984.2754174490415 1100.008561938365 1099.744362189516 1099.789410695168 1096.822666462383 325.1762090407154 1096.271167878044 293.5888934666695
410 0.005 2.05 20 1039.506832357433 984.094550527674 984.3569424782511 1100.009024067524 1099.744305533389 1099.789413979306 1096.824857819876 325.2675655249969 1096.27094019303 293.588440203344
411 0.005 2.055 20 1039.546648720978 984.1747972544192 984.4375462774336 1100.007291463818 1099.743242724976 1099.788320903139 1096.822849490438 325.3587039921205 1096.271190463676 293.5880191048601
412 0.005 2.06 20 1039.587153545153 984.2541519789371 984.5172516538665 1100.008585075931 1099.744445554315 1099.789481915854 1096.82250529123 325.4496854011918 1096.271485377572 293.5876502752664
413 0.005 2.065 20 1039.626805597126 984.332628377592 984.5960736223418 1100.009143929807 1099.744460388355 1099.789565010911 1096.824926692321 325.5404150671692 1096.271256049541 293.5873515762516
414 0.005 2.07 20 1039.665177045238 984.4102140226795 984.6740042882304 1100.007132212452 1099.743019258842 1099.788102512814 1096.823011568512 325.6308743184246 1096.271157869505 293.5871045361837
415 0.005 2.075 20 1039.704577860301 984.4869409728285 984.7510691370921 1100.008721022801 1099.744549230502 1099.789541769056 1096.823033028285 325.721159009092 1096.271803442261 293.5868830381552
416 0.005 2.08 20 1039.742922209912 984.5628181026425 984.8272799444443 1100.009408335369 1099.744733206461 1099.789830723595 1096.825229865355 325.8112170989962 1096.271589477588 293.5866818435472
417 0.005 2.085 20 1039.779599605698 984.637829331728 984.9026257584817 1100.006949725768 1099.742841916983 1099.787945069288 1096.822712185424 325.9010055234917 1096.271178980475 293.5864935731738
418 0.005 2.09 20 1039.817931998265 984.7120114423545 984.9771343662001 1100.008607382568 1099.7444891959 1099.789455630251 1096.822747462606 325.9906024830558 1096.272020988708 293.5863073361974
419 0.005 2.095 20 1039.855138282829 984.7853749104995 985.0508194128689 1100.009572049078 1099.744947836308 1099.790050232793 1096.825160385471 326.0800058076405 1096.2719663581 293.5861268384735
420 0.005 2.1 20 1039.890491272001 984.8578999558355 985.1236676832988 1100.006878846151 1099.742752421887 1099.787863356499 1096.822787685428 326.1691306468559 1096.271234757314 293.5859613244562
421 0.005 2.105 20 1039.927539087556 984.9296269281923 985.1957098345988 1100.008474113219 1099.744251343639 1099.789208656759 1096.823099532099 326.2580352942124 1096.271996921676 293.5857997157251
422 0.005 2.11 20 1039.963885901257 985.0005664161979 985.2669588692393 1100.009811320044 1099.745142169953 1099.790217561184 1096.82573822199 326.3467649113175 1096.27225687969 293.5856427323763
423 0.005 2.115 20 1039.997958257745 985.0706927077454 985.3373976443223 1100.007020236779 1099.742865908491 1099.787968907466 1096.823104883133 326.43522231558 1096.27150745174 293.5854958620225
424 0.005 2.12 20 1040.033540115077 985.1400434923668 985.4070534995194 1100.008263443069 1099.744025141561 1099.789005759122 1096.822865259832 326.5234484361314 1096.272000106961 293.5853534534597
425 0.005 2.125 20 1040.06892829689 985.208634784668 985.4759436785139 1100.009827398969 1099.745211672804 1099.790271404712 1096.825663388658 326.6115221142385 1096.272571805527 293.5852091289275
426 0.005 2.13 20 1040.101744508296 985.2764404616644 985.5440509915745 1100.007144620713 1099.743027844969 1099.788128650834 1096.82317412694 326.6993077004694 1096.271782129689 293.5850752461639
427 0.005 2.135 20 1040.136016116579 985.3434969340626 985.6114019488921 1100.008104659338 1099.743801081243 1099.788781035979 1096.823021867876 326.7868368326992 1096.271974113613 293.5849463260154
428 0.005 2.14 20 1040.170510649716 985.4098244754613 985.6780176572788 1100.009970846541 1099.745316994748 1099.790326495227 1096.826200714038 326.8741918700979 1096.272861720204 293.5848129817464
429 0.005 2.145 20 1040.202283496623 985.4753918816899 985.7438761260329 1100.007442316066 1099.743300112123 1099.788380948344 1096.823643740154 326.9613326797668 1096.272158659359 293.5846829523694
430 0.005 2.15 20 1040.235062854458 985.5402296596213 985.8089997106873 1100.007958299142 1099.743638450659 1099.788634959624 1096.822898083814 327.0482140392469 1096.271973190622 293.5845563441803
431 0.005 2.155 20 1040.268590531053 985.6043631813319 985.8734115380449 1100.009845543614 1099.745211049725 1099.790199177542 1096.826001983148 327.1349175977799 1096.273025155989 293.5844249033428
432 0.005 2.16 20 1040.299352147458 985.6677631258101 985.937092339631 1100.007568500999 1099.74348663749 1099.788576768621 1096.823534604729 327.2214229596418 1096.272448925134 293.5842900519762
433 0.005 2.165 20 1040.33098776007 985.7304577027347 986.0000627344267 1100.007936497008 1099.74360213409 1099.788603716121 1096.822984854032 327.3076398198327 1096.272045809551 293.5841616880128
434 0.005 2.17 20 1040.363380730126 985.7924727308947 986.0623462791775 1100.009676276493 1099.744955135656 1099.78994429171 1096.826250309358 327.3936285014958 1096.272949859633 293.5840283167643
435 0.005 2.175 20 1040.393421607234 985.8537821461007 986.1239261415806 1100.007762463492 1099.743639225037 1099.788703446766 1096.824075037391 327.4794403459117 1096.27271500295 293.5838898588675
436 0.005 2.18 20 1040.423943425506 985.914408020684 986.1848184268933 1100.008087719272 1099.743743656315 1099.788746479762 1096.823206171875 327.5650002224889 1096.2722863178 293.5837548880034
437 0.005 2.185 20 1040.45501022535 985.9743739645221 986.2450446733665 1100.009460118885 1099.74472288744 1099.789737576944 1096.825986030776 327.650320201778 1096.272925220278 293.5836202383635
438 0.005 2.19 20 1040.484229514289 986.0336588476865 986.3045908322898 1100.007772553618 1099.743713295659 1099.788761326621 1096.823885554045 327.7354753293444 1096.273000462716 293.583479215456
439 0.005 2.195 20 1040.513728738855 986.0922847113463 986.3634733875252 1100.008210833461 1099.743920599847 1099.788924806353 1096.823175784172 327.8203829611399 1096.272595208513 293.5833461591142
440 0.005 2.2 20 1040.543671125031 986.1502714653336 986.4217117159342 1100.009262457156 1099.744481840901 1099.789509914416 1096.825988716746 327.9050216609899 1096.27285223428 293.5832190028632
441 0.005 2.205 20 1040.572181000048 986.2076050085844 986.4792967221306 1100.007848564866 1099.743761568386 1099.788770847422 1096.824475851965 327.9894786639451 1096.273259844291 293.5830896663973
442 0.005 2.21 20 1040.600646773286 986.2643050849125 986.5362432558001 1100.008516485953 1099.744188890793 1099.789184447876 1096.823862279812 328.0737600819085 1096.272952338575 293.5829663160011
443 0.005 2.215 20 1040.62948233868 986.3203811215354 986.5925634106597 1100.009163844039 1099.744345717656 1099.789385503433 1096.826140635292 328.1577660981243 1096.272870974846 293.5828511809534
444 0.005 2.22 20 1040.657051695749 986.3758241062336 986.6482497606368 1100.007710350199 1099.743630023391 1099.788635041675 1096.824272410419 328.2415566822447 1096.273347224863 293.5827356062306
445 0.005 2.225 20 1040.684873921658 986.4306522263752 986.7033176927165 1100.008640265658 1099.744378040546 1099.789380331955 1096.8236827487 328.3251668255352 1096.273188606788 293.5826202000951
446 0.005 2.23 20 1040.712441402447 986.4848795111154 986.75777983081 1100.009120858285 1099.744326724731 1099.789379589603 1096.826007132207 328.4084999877566 1096.27296350995 293.5825149698393
447 0.005 2.235 20 1040.739135397116 986.5384950268696 986.8116301888073 1100.007542009691 1099.743392379325 1099.788406623724 1096.824358275109 328.4916105414591 1096.27324831951 293.5824093065488
448 0.005 2.24 20 1040.76630629034 986.5915198385295 986.8648856087661 1100.00878500249 1099.744494127274 1099.789473876261 1096.824130089153 328.574523696837 1096.273411864276 293.5823019162065
449 0.005 2.245 20 1040.792924448978 986.6439656319022 986.9175573943184 1100.009303877524 1099.744482142522 1099.789530564983 1096.826374666949 328.657166836869 1096.273189112447 293.5822045812877
450 0.005 2.25 20 1040.818450101416 986.6958140121835 986.9696336333865 1100.007356980004 1099.743185079256 1099.788215022981 1096.824184580441 328.7395996317196 1096.273159429637 293.5821147666742
451 0.005 2.255 20 1040.844876463775 986.7470936933065 987.0211357564452 1100.008806699486 1099.74458151608 1099.789543109646 1096.823926782782 328.8218649748699 1096.273661385824 293.5820203946278
452 0.005 2.26 20 1040.870665069153 986.7978142353859 987.0720745606786 1100.009430887917 1099.744679823688 1099.789732348105 1096.826222336841 328.9038888361578 1096.273481686702 293.5819337992788
453 0.005 2.265 20 1040.895131888694 986.8479560883052 987.1224372123779 1100.007165579545 1099.742960660567 1099.788006170416 1096.824105985254 328.9856528276036 1096.273075964813 293.5818529489946
454 0.005 2.27 20 1040.921035278951 986.8975525307079 987.1722478355816 1100.00887796655 1099.744620196672 1099.789531009558 1096.824373432593 329.067244030166 1096.273881220439 293.581767860024
455 0.005 2.275 20 1040.946092630655 986.946609316566 987.2215150534755 1100.009756738888 1099.744965183059 1099.7900018935 1096.826794751666 329.1486349698149 1096.273806792151 293.5816815854269
456 0.005 2.28 20 1040.969397979228 986.9951020149591 987.2702218734116 1100.007112677571 1099.742860928913 1099.787910049536 1096.824223701955 329.2297615007435 1096.273111709207 293.5815986712532
457 0.005 2.285 20 1040.994428613482 987.0430661671628 987.3183936625418 1100.008691229686 1099.744421342841 1099.789328119553 1096.824176214983 329.3106851703491 1096.27392590573 293.5815067913127
458 0.005 2.29 20 1041.018840440543 987.0905105063908 987.3660409280074 1100.009866461293 1099.745133431348 1099.790168685495 1096.826666860458 329.3914294318367 1096.274040675811 293.5814034053079
459 0.005 2.295 20 1041.041237859646 987.1374091840795 987.4131462100746 1100.007103632866 1099.742866015932 1099.78792458058 1096.824202062624 329.4719008332761 1096.273228172569 293.5812986899299
460 0.005 2.3 20 1041.065430115784 987.1837973697905 987.4597348250518 1100.008527071766 1099.74417398982 1099.789088407032 1096.824356607076 329.5521521220211 1096.273810769252 293.5811836865122
461 0.005 2.305 20 1041.089305010957 987.2296869441359 987.5058194553141 1100.010041818793 1099.745271090852 1099.790279341339 1096.827179935729 329.6322426139969 1096.274264108791 293.5810549649233
462 0.005 2.31 20 1041.110921088166 987.2750468498663 987.551378979983 1100.007281103503 1099.743034772764 1099.78808451456 1096.824468861869 329.712083712217 1096.273441143527 293.580924252287
463 0.005 2.315 20 1041.134005386802 987.3199098853873 987.5964363761171 1100.00831870845 1099.743954957905 1099.788889976616 1096.824092100009 329.791684529957 1096.273762926077 293.5807916615208
464 0.005 2.32 20 1041.157345963987 987.3642937683286 987.6410082548251 1100.010041062419 1099.745341250877 1099.790327604804 1096.826965128678 329.8711229946334 1096.274528960499 293.580647120254
465 0.005 2.325 20 1041.178219540427 987.4081645066065 987.6850718049906 1100.007429329795 1099.743237125354 1099.788286305862 1096.824422573845 329.950332138555 1096.27370066505 293.5805053661883
466 0.005 2.33 20 1041.20032762271 987.4515533408332 987.7286488743131 1100.008155847973 1099.743753263273 1099.788694399221 1096.824109235163 330.0292814045914 1096.273647432802 293.5803665791678
467 0.005 2.335 20 1041.223189656514 987.4944844548853 987.77176067686 1100.010093672089 1099.745349041701 1099.790287365609 1096.827419296049 330.1080293939468 1096.274699342801 293.5802244748007
468 0.005 2.34 20 1041.243540681129 987.5369211780675 987.8143828010582 1100.0077251517 1099.743498122395 1099.788533753519 1096.824965751464 330.1865833836898 1096.273975254298 293.5800825092613
469 0.005 2.345 20 1041.264642036878 987.5788887758787 987.8565326989252 1100.008108004028 1099.743676941353 1099.788629696717 1096.824159369272 330.2648839197925 1096.273660408391 293.579951122818
470 0.005 2.35 20 1041.286708891305 987.6204121007223 987.8982310572798 1100.009869595739 1099.745109728065 1099.790060304083 1096.827157730595 330.3429940461884 1096.274661074113 293.579818796736
471 0.005 2.355 20 1041.306469500205 987.661458446743 987.9394565528249 1100.00780277236 1099.743639778171 1099.788679995873 1096.824758092858 330.4209362071603 1096.274219962394 293.5796860010868
472 0.005 2.36 20 1041.326881030928 987.7020509342404 987.9802250755916 1100.00812865196 1099.74371869939 1099.788680341256 1096.824090163253 330.4986092883579 1096.27375813666 293.5795618150609
473 0.005 2.365 20 1041.348087899202 987.7422141711928 988.0205574578795 1100.009684863917 1099.74486546046 1099.789823313147 1096.827222455797 330.5760371288838 1096.27453067202 293.5794403673856
474 0.005 2.37 20 1041.367498267092 987.7819201467424 988.0604354415103 1100.007941673504 1099.74375031413 1099.788760189293 1096.825218760748 330.6533073591905 1096.274430882246 293.5793143696241
475 0.005 2.375 20 1041.387220392931 987.8211869193435 988.0998719954422 1100.008344104206 1099.743921326797 1099.788876051937 1096.82445915928 330.7303473894537 1096.274015414155 293.5791959098099
476 0.005 2.38 20 1041.407503107395 987.8600342703988 988.1388836277899 1100.009469041565 1099.744625301646 1099.789609627286 1096.827003583845 330.8071627276212 1096.274428896842 293.5790820189767
477 0.005 2.385 20 1041.426415402668 987.8984416327883 988.1774568346001 1100.007947189893 1099.743815137364 1099.788800523982 1096.825058640862 330.8838129386348 1096.274693253483 293.5789623630636
478 0.005 2.39 20 1041.445526075604 987.9364241111009 988.2156031705651 1100.008489804672 1099.744133641241 1099.789094552451 1096.824308100734 330.9602546827271 1096.274261940704 293.5788472630922
479 0.005 2.395 20 1041.464929621631 987.9739995082954 988.253337727846 1100.00929055687 1099.744428588902 1099.78942343627 1096.82690668245 331.0364385243234 1096.27432584537 293.578738318478
480 0.005 2.4 20 1041.483327258906 988.0111522465561 988.2906503450554 1100.007930339696 1099.743765435676 1099.788721472624 1096.825317821254 331.1124362877123 1096.274730954472 293.5786269152739
481 0.005 2.405 20 1041.50202278919 988.0478976112563 988.3275529971451 1100.008762779967 1099.744380808457 1099.789334704252 1096.824756274129 331.1882411235538 1096.274483893278 293.5785143654425
482 0.005 2.41 20 1041.520526952351 988.0842476573629 988.3640570773616 1100.009264672738 1099.744374929774 1099.789382153883 1096.82694863966 331.2637937684987 1096.274302730306 293.5784112214844
483 0.005 2.415 20 1041.538158445421 988.1201869123286 988.4001509466641 1100.007719296215 1099.743536214655 1099.788507873151 1096.82505725436 331.3391594455945 1096.274754282302 293.5783060307169
484 0.005 2.42 20 1041.556506678349 988.1557318027141 988.4358480113352 1100.008816532065 1099.744501554502 1099.789459995917 1096.824532771088 331.4143592666491 1096.274668037714 293.578198293379
485 0.005 2.425 20 1041.574480743583 988.1908951391191 988.4711594735144 1100.009305191452 1099.744448129868 1099.789463158952 1096.826856665607 331.4893111681215 1096.274479185673 293.5780969721343
486 0.005 2.43 20 1041.591565034001 988.2256587336319 988.506073575131 1100.007543988973 1099.74331027454 1099.788300436804 1096.825055928515 331.564027969403 1096.274500261097 293.5779991724705
487 0.005 2.435 20 1041.609430273655 988.2600476636395 988.5406083837772 1100.008956371907 1099.744605382172 1099.789531177476 1096.825015424749 331.6385793074699 1096.274871949061 293.5778945603338
488 0.005 2.44 20 1041.626885163675 988.2940679055079 988.574771433809 1100.009549599976 1099.744670683585 1099.789673464324 1096.827316828679 331.7129005949581 1096.274717214679 293.5777985068457
489 0.005 2.445 20 1041.643066239808 988.3276972045871 988.6085471304283 1100.007367866149 1099.74309392882 1099.788093552098 1096.824972040969 331.7870015840454 1096.274456806792 293.5777064350958
490 0.005 2.45 20 1041.660559497487 988.3609647693218 988.6419557888903 1100.008964446056 1099.744670294803 1099.789566045531 1096.824874730191 331.8609363085844 1096.275154214002 293.5776109970833
491 0.005 2.455 20 1041.677453097459 988.3938769017369 988.675005327672 1100.009726154818 1099.744901525267 1099.789904927808 1096.827242674279 331.9346734876946 1096.275002749848 293.577518234314
492 0.005 2.46 20 1041.692871019101 988.4264094223774 988.7076792805718 1100.007248512622 1099.74292914814 1099.787936408828 1096.825070043649 332.008151189448 1096.27435882919 293.5774343798996
493 0.005 2.465 20 1041.709953009563 988.4585951455589 988.7400009374931 1100.008938951549 1099.744580633989 1099.789442201729 1096.825237826883 332.0814356785318 1096.275191170948 293.5773473976377
494 0.005 2.47 20 1041.726397831961 988.4904378438407 988.771976150212 1100.009974702054 1099.745142764067 1099.790144114357 1096.827559884757 332.1545361030371 1096.275201761647 293.5772614658434
495 0.005 2.475 20 1041.741044467837 988.5219091600433 988.8035847539363 1100.007196902825 1099.742893550712 1099.787917632486 1096.824881758243 332.2274007773209 1096.274401324993 293.5771840512371
496 0.005 2.48 20 1041.757427743004 988.5530444633446 988.8348519009338 1100.008644981031 1099.744291182646 1099.789175026527 1096.824793472558 332.300075739101 1096.275059829905 293.5771080813734
497 0.005 2.485 20 1041.773591777913 988.5838533782497 988.8657877331032 1100.010025503871 1099.745247412123 1099.790242220918 1096.827440456106 332.3726138762138 1096.275434059827 293.5770286119957
498 0.005 2.49 20 1041.787772833403 988.614303804503 988.8963698881691 1100.007299336819 1099.742995346118 1099.788017108873 1096.825070351801 332.4448640881124 1096.27454988837 293.5769577919193
499 0.005 2.495 20 1041.803602846391 988.6444264471465 988.9266206179908 1100.008520335198 1099.744082831667 1099.788972074527 1096.82501361473 332.5168999257841 1096.274924478729 293.576891291373
500 0.005 2.5 20 1041.819521920148 988.6742376854069 988.9565537497746 1100.010186792014 1099.745374332871 1099.790331775545 1096.82790835442 332.5888009874739 1096.275640056892 293.5768195754451
501 0.005 2.505 20 1041.833203891763 988.7036991409084 988.9861433557522 1100.007473527201 1099.743195294536 1099.788213576137 1096.825145993266 332.6604584393018 1096.274741645986 293.5767553622011
502 0.005 2.51 20 1041.848174955109 988.7328400904908 989.0154084013516 1100.008288055012 1099.743859589995 1099.788769277899 1096.824637122083 332.7319062542373 1096.274817945776 293.5766965177347
503 0.005 2.515 20 1041.863868704206 988.7616816669223 989.0443672987138 1100.010141597451 1099.745400274216 1099.790332043482 1096.827623714295 332.8031874415602 1096.275787834857 293.5766344488192
504 0.005 2.52 20 1041.877107541339 988.7901858833728 989.0729952477485 1100.007671142675 1099.743434580963 1099.788452039047 1096.825159190686 332.8742743264169 1096.274925335237 293.5765736559196
505 0.005 2.525 20 1041.891231769839 988.8183806541061 989.1013100491977 1100.008179613595 1099.743711213118 1099.788627517117 1096.824694338722 332.9450966591376 1096.274678033864 293.5765219487951
506 0.005 2.53 20 1041.906647173738 988.8462891222586 989.129330904874 1100.010085683277 1099.745262476044 1099.790168576322 1096.827997557621 333.0157410696277 1096.275794528081 293.5764663823072
507 0.005 2.535 20 1041.919547885737 988.8738707607534 989.1570322158727 1100.007906882771 1099.743652223323 1099.788657038352 1096.825544090267 333.0862180902191 1096.275139508487 293.5764104328269
508 0.005 2.54 20 1041.933174026741 988.9011524257927 989.1844291867536 1100.008183048337 1099.743720121924 1099.788654394249 1096.82465558332 333.1564618039384 1096.274789821019 293.5763607796757
509 0.005 2.545 20 1041.94798270838 988.9281536978315 989.2115403813879 1100.009816500712 1099.744989494821 1099.789917122055 1096.827630507245 333.2265204047994 1096.27561048155 293.5763131996372
510 0.005 2.55 20 1041.96058233675 988.9548421102789 989.2383441167539 1100.007927834793 1099.743727247763 1099.788729047349 1096.825439795535 333.2964231541151 1096.275321106469 293.5762583529929
511 0.005 2.555 20 1041.973774625479 988.981242260303 989.2648555628629 1100.008332801917 1099.74386045212 1099.788785656005 1096.824918869651 333.3660846419941 1096.274944409137 293.576212043319
512 0.005 2.56 20 1041.987968069202 989.0073700520825 989.2910890622285 1100.009682836527 1099.744773922845 1099.789708932868 1096.827858855923 333.4355107482459 1096.275486423753 293.5761668030769
513 0.005 2.565 20 1042.000419560485 989.03319705604 989.3170269796668 1100.008065068843 1099.743843623824 1099.788808024836 1096.825829254227 333.5047890374018 1096.275540519408 293.5761164945367
514 0.005 2.57 20 1042.013142405377 989.0587432108665 989.3426804013377 1100.008525848483 1099.744086966666 1099.789018004706 1096.824985381172 333.5738642039319 1096.275186149116 293.5760695602347
515 0.005 2.575 20 1042.026637333282 989.08402124672 989.368062221281 1100.009450159795 1099.744544212386 1099.789503061757 1096.827434502809 333.6427124339161 1096.275364553151 293.576029123015
516 0.005 2.58 20 1042.038755087659 989.1090105855279 989.3931587026917 1100.008010173398 1099.743829948842 1099.788770566606 1096.825649492052 333.7114074847633 1096.275701740001 293.5759819009019
517 0.005 2.585 20 1042.051170925285 989.1337313401565 989.4179821656553 1100.008725668328 1099.744314967239 1099.789242719178 1096.825054037109 333.7799125664394 1096.275410135675 293.5759361541407
518 0.005 2.59 20 1042.063990074202 989.1581940379518 989.4425445754408 1100.009363147476 1099.744410403709 1099.789375624003 1096.827583239396 333.8481717162289 1096.275249958635 293.5758963301249
519 0.005 2.595 20 1042.075837688546 989.1823798360224 989.4668334027815 1100.007935577824 1099.743680357694 1099.788609582889 1096.825899823116 333.9162460309373 1096.275642089202 293.5758548786111
520 0.005 2.6 20 1042.08802500937 989.2063064807157 989.4908587331058 1100.008924330919 1099.744515111941 1099.78944221132 1096.825234108894 333.9841689094719 1096.275648270033 293.5758095102989
521 0.005 2.605 20 1042.100240778261 989.2299785049937 989.5146286982662 1100.009371918487 1099.744442485581 1099.78942301043 1096.827435512652 334.0518583814292 1096.275342488582 293.575772210996
522 0.005 2.61 20 1042.111436428829 989.2533806743756 989.5381302918789 1100.007686728189 1099.743427162119 1099.788383821323 1096.825501354303 334.1193581283206 1096.275590277467 293.5757348121896
523 0.005 2.615 20 1042.123440843079 989.2765354475887 989.5613798505342 1100.008966615338 1099.744591045395 1099.789501854262 1096.825256446018 334.1867117425708 1096.275809673838 293.5756914826659
524 0.005 2.62 20 1042.135192772764 989.2994441661889 989.584383203636 1100.009505864395 1099.744587018565 1099.789569003815 1096.827630129334 334.2538308503086 1096.275454769914 293.5756545860493
525 0.005 2.625 20 1042.145915772981 989.3220912561991 989.6071267429754 1100.007573917184 1099.74322906166 1099.788184180854 1096.825755181385 334.3207252868003 1096.275418781321 293.5756206125245
526 0.005 2.63 20 1042.157820092447 989.3444997866525 989.6296272359708 1100.00907794859 1099.744695911557 1099.789577482076 1096.825534628557 334.3874758881307 1096.275919431073 293.5755808840611
527 0.005 2.635 20 1042.16922299997 989.3666717466735 989.651889774262 1100.009738411316 1099.744843267657 1099.789821908502 1096.82775324892 334.4540291530831 1096.275713946042 293.575544632659
528 0.005 2.64 20 1042.17917052701 989.3885866827842 989.6738982960411 1100.007344383749 1099.743017251584 1099.788000404626 1096.825309984994 334.5203569736435 1096.275309445146 293.5755153914332
529 0.005 2.645 20 1042.190930151816 989.4102714210597 989.6956719975127 1100.008982501809 1099.744652037954 1099.789504932611 1096.82529174074 334.5865413707068 1096.276067293259 293.5754800545776
530 0.005 2.65 20 1042.202065818602 989.431732413319 989.7172194151867 1100.009935554532 1099.74507060244 1099.790049777844 1096.827840890524 334.6525525630813 1096.275925223525 293.5754463778344
531 0.005 2.655 20 1042.211532063422 989.452942627108 989.7385202838843 1100.007286647657 1099.74291259782 1099.787900419162 1096.825491596257 334.7183051950793 1096.275220325724 293.5754178332659
532 0.005 2.66 20 1042.222944939979 989.4739328120937 989.7595961378973 1100.008871339443 1099.744438514633 1099.789280150329 1096.825637584672 334.7838808328061 1096.275933196496 293.5753901006199
533 0.005 2.665 20 1042.233934905122 989.4947086288865 989.780454809551 1100.010161576432 1099.745273381076 1099.790234673481 1096.828222158267 334.8493093263493 1096.276129401213 293.5753559993482
534 0.005 2.67 20 1042.242929623064 989.5152372314906 989.8010715818049 1100.007330225882 1099.742974176301 1099.787974481639 1096.825449181273 334.9145069723128 1096.275285745025 293.5753320480999
535 0.005 2.675 20 1042.253831837041 989.5355500576455 989.8214677808802 1100.008622971788 1099.744191468678 1099.78905861929 1096.825215478844 334.9795266299441 1096.275818098292 293.5753069730498
536 0.005 2.68 20 1042.264603246324 989.5556584280316 989.8416554758886 1100.010150450727 1099.745333122451 1099.790286852409 1096.828007933875 335.0444049524177 1096.276291691107 293.5752778152258
537 0.005 2.685 20 1042.27333899831 989.5755305037619 989.8616121159972 1100.00749367873 1099.743143898423 1099.788134105306 1096.825668402722 335.1090569186483 1096.27546871255 293.5752523600032
538 0.005 2.69 20 1042.283669026603 989.5951934533095 989.8813557454387 1100.008483636032 1099.743973540994 1099.78884341611 1096.825408676481 335.1734826159822 1096.275639315116 293.5752327579556
539 0.005 2.695 20 1042.294459653351 989.6146612832903 989.9008994603688 1100.010299606713 1099.745454770495 1099.790363640433 1096.828437170182 335.237773972446 1096.276539043087 293.575205050803
540 0.005 2.7 20 1042.302910379112 989.6338954205831 989.9202163286311 1100.007691523217 1099.743378979806 1099.788367021119 1096.825704012104 335.3018930298012 1096.275647821154 293.5751819899844
541 0.005 2.705 20 1042.312474656002 989.6529232052802 989.9393235141814 1100.008285409763 1099.74379460361 1099.78868377662 1096.825038644221 335.3657959127071 1096.275521758171 293.5751635095029
542 0.005 2.71 20 1042.323160501758 989.6717665417351 989.9582395196436 1100.010173904138 1099.745363739125 1099.790252717671 1096.828173661972 335.4295456829565 1096.276595223921 293.5751421672228
543 0.005 2.715 20 1042.331437080387 989.6903864117089 989.97693863366 1100.007877732515 1099.743591562805 1099.788578947021 1096.825813415499 335.4931308181665 1096.275837880572 293.5751185038614
544 0.005 2.72 20 1042.340610906311 989.7088060635253 989.9954345755956 1100.008277178076 1099.743734560464 1099.78862859352 1096.825288830074 335.5564710285152 1096.275453966649 293.5751026594554
545 0.005 2.725 20 1042.350940325912 989.7270475618717 990.0137461283762 1100.010041146113 1099.745136703647 1099.790024830172 1096.828421694329 335.619627070693 1096.276433706576 293.5750851158995
546 0.005 2.73 20 1042.359140238316 989.7450729275082 990.0318479235472 1100.008031299436 1099.743745553892 1099.788723859102 1096.826024912579 335.6826443218482 1096.27600524313 293.575062752257
547 0.005 2.735 20 1042.367838946072 989.762904057084 990.0497532009357 1100.008333423211 1099.743827011768 1099.788738860221 1096.825144542173 335.745444574725 1096.275571976654 293.5750485630205
548 0.005 2.74 20 1042.377678503955 989.7805593392749 990.0674768251915 1100.009769800287 1099.744876956011 1099.789794918211 1096.827960605826 335.8080569723781 1096.276276503515 293.5750343799564
549 0.005 2.745 20 1042.385802870492 989.7980089862742 990.0849994195038 1100.00804141273 1099.743808090668 1099.788772432031 1096.825910487132 335.870539405705 1096.276171856387 293.5750156465158
550 0.005 2.75 20 1042.394325808756 989.8152713369813 990.1023330305002 1100.008525186582 1099.744025266097 1099.788923552012 1096.825407639946 335.9328158992308 1096.275723789802 293.5750001581123
551 0.005 2.755 20 1042.403643198904 989.8323638778764 990.119491763067 1100.009613118071 1099.744641624502 1099.789566272448 1096.828130989393 335.9948525893171 1096.276109471487 293.5749912360656
552 0.005 2.76 20 1042.411760680358 989.8492613362021 990.1364589963036 1100.008160599882 1099.743899088079 1099.788818372071 1096.826306959166 336.0567556607475 1096.276358710805 293.5749737650057
553 0.005 2.765 20 1042.420016748995 989.8659761485917 990.1532422792312 1100.008736323806 1099.744268662861 1099.789178385532 1096.825437860852 336.1184784661641 1096.275988581763 293.5749608980439
554 0.005 2.77 20 1042.428692379291 989.8825218345418 990.1698526616999 1100.009423089353 1099.74446847753 1099.789413383915 1096.827764039382 336.1799950056262 1096.276013676271 293.5749521473742
555 0.005 2.775 20 1042.43666303814 989.8988786429361 990.1862773852049 1100.008013588273 1099.743777582255 1099.788692011733 1096.826044315868 336.2413417791045 1096.27637368027 293.5749407107088
556 0.005 2.78 20 1042.444817463518 989.9150635679554 990.2025274099408 1100.008924525385 1099.744474247221 1099.789376678018 1096.825610751576 336.3025505936554 1096.2761726831 293.5749257449623
557 0.005 2.785 20 1042.453169079699 989.9310837572059 990.2186102778292 1100.00944416012 1099.744444434579 1099.789394888644 1096.828028134592 336.3635191024484 1096.275960407133 293.5749196717696
558 0.005 2.79 20 1042.460807517281 989.9469208156717 990.2345130852359 1100.007885561762 1099.743554472569 1099.788470822946 1096.826283608248 336.4243156741241 1096.276194892807 293.5749110009726
559 0.005 2.795 20 1042.46882554165 989.9625935927806 990.2502484740083 1100.009047955517 1099.744606665962 1099.789504008986 1096.82571981933 336.4849929075025 1096.276345326422 293.5748985297478
560 0.005 2.8 20 1042.476828745575 989.9781067705209 990.265821913489 1100.009504700445 1099.74455583309 1099.789521257899 1096.827817408236 336.545460164879 1096.276115254163 293.5748918068608
561 0.005 2.805 20 1042.483937571804 989.9934366946103 990.2812170698917 1100.007634000358 1099.743315696226 1099.788262611954 1096.825801271655 336.6057503232573 1096.276059137577 293.5748880359911
562 0.005 2.81 20 1042.492045144702 990.0086123552518 990.2964520215286 1100.009073411273 1099.744671476451 1099.789546127934 1096.825723372117 336.6659059098862 1096.276542696276 293.5748761466002
563 0.005 2.815 20 1042.499976159948 990.0236355320482 990.3115325932475 1100.009730823565 1099.744773582762 1099.789725535634 1096.828209889855 336.7258565668874 1096.276275314526 293.574869719328
564 0.005 2.82 20 1042.50655647465 990.0384789931223 990.3264397416845 1100.007520030357 1099.74311983604 1099.788070560124 1096.826017652196 336.7855830630218 1096.275870610819 293.5748674432704
565 0.005 2.825 20 1042.51464586464 990.0531763372813 990.3411938089457 1100.009154548907 1099.744744647947 1099.789580368299 1096.82596796768 336.8451799545217 1096.276737699514 293.5748583638178
566 0.005 2.83 20 1042.52240869132 990.0677215724822 990.3557958331478 1100.009933512342 1099.745022166132 1099.789984820679 1096.828156049753 336.9046276783391 1096.276476565484 293.5748509061773
567 0.005 2.835 20 1042.528326212939 990.0820915934793 990.3702271924217 1100.007328058782 1099.742957942909 1099.787929458173 1096.825603911123 336.9638558637938 1096.27582051496 293.5748478517009
568 0.005 2.84 20 1042.536328755881 990.0963207161698 990.3845112562557 1100.008955266563 1099.744551019605 1099.789375922736 1096.82571615255 337.0229401030945 1096.276606454843 293.5748435030375
569 0.005 2.845 20 1042.543971169257 990.1104073746764 990.398652007286 1100.010111999186 1099.745214584222 1099.790168228701 1096.828327357547 337.0818702279421 1096.276612593115 293.5748336118032
570 0.005 2.85 20 1042.54961491926 990.1243234972835 990.4126273817585 1100.007378507924 1099.742966123317 1099.78794114564 1096.825915916755 337.1405715092288 1096.275779398323 293.5748340883497
571 0.005 2.855 20 1042.557295650276 990.1381021871242 990.4264593935113 1100.008815855538 1099.744319890136 1099.789152714968 1096.825908880364 337.1991036578324 1096.27643468355 293.5748326629167
572 0.005 2.86 20 1042.564924093366 990.1517462894237 990.4401549943959 1100.010256818836 1099.745361982256 1099.790299533398 1096.828512408041 337.2575218791472 1096.276771195499 293.5748288678178
573 0.005 2.865 20 1042.570253609482 990.1652223941149 990.4536888463001 1100.007463862616 1099.743098145336 1099.788076233209 1096.825754017375 337.3157425329379 1096.275930210217 293.5748310186243
574 0.005 2.87 20 1042.577449332777 990.1785631459296 990.4670816346746 1100.008558679719 1099.744073741332 1099.788928789124 1096.825475570556 337.3737811769257 1096.276291746337 293.5748391722162
575 0.005 2.875 20 1042.585178065248 990.1917773629509 990.4803447289739 1100.010276847554 1099.745423380716 1099.790333768282 1096.828529708205 337.4316995265744 1096.276944791071 293.5748395184458
576 0.005 2.88 20 1042.590382155996 990.2048304020267 990.4934528734738 1100.00767902557 1099.743306161456 1099.788272587839 1096.826118423498 337.4894127629518 1096.276101231398 293.5748474184301
577 0.005 2.885 20 1042.597120956094 990.2177504735913 990.5064235926952 1100.008461114236 1099.743893653882 1099.788752996976 1096.825728685623 337.5469097313461 1096.276119774997 293.5748595150006
578 0.005 2.89 20 1042.604845206245 990.2305509072456 990.5192709150659 1100.010339406325 1099.745469299615 1099.790340403871 1096.828742348275 337.6042818947349 1096.277070692905 293.5748682762987
579 0.005 2.895 20 1042.609807524161 990.2431941791785 990.531967326171 1100.007884411038 1099.743554963455 1099.788525438526 1096.826083117549 337.6614647978122 1096.276341024982 293.574876731326
580 0.005 2.9 20 1042.616077612196 990.2557042430452 990.5445271150246 1100.008291222283 1099.743757776047 1099.788638927001 1096.825310418956 337.7184609312351 1096.276024793575 293.5748930057996
581 0.005 2.905 20 1042.623581056485 990.26809997029 990.5569682962291 1100.010105131261 1099.745233315527 1099.790109197535 1096.828461017957 337.7753209369397 1096.276974264962 293.5749056186469
582 0.005 2.91 20 1042.628609026943 990.2803470691543 990.5692659570237 1100.008010968225 1099.743701077034 1099.78867225881 1096.82621258302 337.8320995363583 1096.276456553852 293.574914294311
583 0.005 2.915 20 1042.634553572365 990.2924686209019 990.5814345094478 1100.008378885998 1099.743804831661 1099.788687359118 1096.825623655756 337.888623529627 1096.276075604998 293.5749300442889
584 0.005 2.92 20 1042.641759738086 990.3044759934886 990.5934864081623 1100.009969203029 1099.745009914265 1099.789892328338 1096.828637976499 337.9449631387061 1096.276787884679 293.574945472881
585 0.005 2.925 20 1042.646927084423 990.3163413077116 990.6053999749412 1100.008133147364 1099.743826757981 1099.788775583524 1096.826375068106 338.0012017310163 1096.27664865863 293.5749550704149
586 0.005 2.93 20 1042.652651061336 990.3280787358652 990.6171849326081 1100.008482717952 1099.743965821612 1099.78885616275 1096.825464830807 338.0572409117368 1096.276161931919 293.5749695903775
587 0.005 2.935 20 1042.659242856967 990.3397069773287 990.6288557291592 1100.009692088246 1099.744747281306 1099.7896574605 1096.828164543817 338.1130847334139 1096.276659199084 293.574989211166
588 0.005 2.94 20 1042.664604787555 990.351200374962 990.6403951240956 1100.008149688807 1099.743882416974 1099.788807401194 1096.82638860989 338.1688253308298 1096.276766966336 293.5749991385378
589 0.005 2.945 20 1042.670213898526 990.3625727169187 990.6518125806116 1100.008719360158 1099.744195352399 1099.789077290182 1096.825819823388 338.2243903577736 1096.27633824817 293.5750145219866
590 0.005 2.95 20 1042.67642749328 990.3738371963749 990.6631186345236 1100.009581235372 1099.744561423698 1099.789478763926 1096.828379171618 338.2797359501662 1096.276474541263 293.5750325819667
591 0.005 2.955 20 1042.681666812929 990.3849725760829 990.6742984545239 1100.008183799504 1099.743890467835 1099.788779767076 1096.826605425243 338.3349573825877 1096.276887757034 293.5750477553163
592 0.005 2.96 20 1042.687261633879 990.3959902814008 990.6853594368424 1100.008908403442 1099.744430076975 1099.789325652162 1096.825761912123 338.3900567443265 1096.276572826962 293.575059682977
593 0.005 2.965 20 1042.692892735585 990.4069002042554 990.6963099476036 1100.009424143377 1099.744443092133 1099.789385258452 1096.827963566814 338.4449435798617 1096.276418424785 293.5750806783684
594 0.005 2.97 20 1042.69799108185 990.417684813543 990.7071378386062 1100.007950327108 1099.743646661679 1099.788552045641 1096.826333299611 338.4996939085437 1096.276702656694 293.5750970251314
595 0.005 2.975 20 1042.703596548552 990.4283602283454 990.7178542736243 1100.009046933929 1099.74457063374 1099.789456687302 1096.825998329959 338.5543043865449 1096.276669926261 293.5751101263871
596 0.005 2.98 20 1042.709132956381 990.4389326039422 990.7284656028032 1100.009558278261 1099.744528248132 1099.789469353576 1096.828376330627 338.6086801375519 1096.276431120666 293.5751285888869
597 0.005 2.985 20 1042.713896603069 990.4493815133716 990.7389564965972 1100.007814171546 1099.743444215494 1099.788362296235 1096.826379824776 338.6629233117827 1096.276562503016 293.5751488602049
598 0.005 2.99 20 1042.719520647275 990.4597249908149 990.7493395156029 1100.009128219311 1099.744678019366 1099.789552082461 1096.826013117982 338.7170661310311 1096.27682116342 293.5751605086843
599 0.005 2.995 20 1042.724804369626 990.4699678115825 990.7596199882842 1100.009655594482 1099.74469883766 1099.789647267885 1096.828137089486 338.7710267554012 1096.276614786183 293.5751790806658
600 0.005 3 20 1042.729131512458 990.4800871568592 990.7697808207309 1100.007554516457 1099.743192353768 1099.788136436975 1096.825967002948 338.8247738559274 1096.27637147787 293.5751999185186
601 0.005 3.005 20 1042.734935956307 990.4901097682069 990.7798408108896 1100.009147090276 1099.744733740195 1099.7895748847 1096.82606649377 338.8784258861361 1096.276987241072 293.5752143126954
602 0.005 3.01 20 1042.74018651025 990.5000373264863 990.7898041239474 1100.009935497325 1099.744958950849 1099.789895930463 1096.828584302907 338.9318951337512 1096.27676881683 293.5752306738897
603 0.005 3.015 20 1042.744077497597 990.5098424513759 990.7996497168439 1100.00746867686 1099.743038040029 1099.787984243279 1096.826176260788 338.9851478976934 1096.276245836302 293.5752525850534
604 0.005 3.02 20 1042.74982055487 990.5195549820687 990.8093981949588 1100.009134254592 1099.74469177718 1099.789499854734 1096.826188145683 339.0383000117135 1096.277031366275 293.5752702858059
605 0.005 3.025 20 1042.754946119415 990.5291745494895 990.8190523911949 1100.01009184225 1099.745175922032 1099.790124814032 1096.828396246885 339.0913425182319 1096.27696811779 293.575284955709
606 0.005 3.03 20 1042.758474060177 990.5386728876961 990.8285902624314 1100.007348816029 1099.742949096467 1099.787917654577 1096.825848201997 339.1441875996022 1096.276179847372 293.5753082590745
607 0.005 3.035 20 1042.764090277856 990.5480831951768 990.8380347051111 1100.008869444953 1099.744400267476 1099.789218315286 1096.825994998151 339.1968707691578 1096.276860615819 293.5753275085759
608 0.005 3.04 20 1042.769306475451 990.5574088224145 990.8473927198514 1100.010267200756 1099.745331097248 1099.790258172659 1096.828796252453 339.2494260569965 1096.277124508079 293.5753437915105
609 0.005 3.045 20 1042.772650071649 990.5666157871602 990.856638458769 1100.0074974313 1099.743059425356 1099.78802102275 1096.826241324553 339.3017701482445 1096.276225496865 293.5753643379873
610 0.005 3.05 20 1042.777830210523 990.575732291342 990.8657897807219 1100.008724059953 1099.7441984011 1099.789037521992 1096.82595485549 339.3539544983763 1096.276668746025 293.57538859415
611 0.005 3.055 20 1042.783166043773 990.5847692386834 990.8748573522179 1100.010300441861 1099.745417400988 1099.790331363411 1096.828661426756 339.4060543717751 1096.277286680926 293.5754032536599
612 0.005 3.06 20 1042.786270767879 990.5936911543384 990.8838158359523 1100.007589597597 1099.743227324131 1099.788195842594 1096.825980835768 339.4579939973501 1096.276446690273 293.5754253669004
613 0.005 3.065 20 1042.791127460023 990.602524163614 990.8926828699063 1100.008495338467 1099.743957679505 1099.788804731846 1096.825715772392 339.5097483746682 1096.276503332377 293.5754490884424
614 0.005 3.07 20 1042.796648116743 990.611284989207 990.9014722540825 1100.0103650266 1099.745481968935 1099.790354367262 1096.828932350169 339.5613755367326 1096.277447052492 293.5754677934609
615 0.005 3.075 20 1042.799860788525 990.6199339607476 990.910157380211 1100.007905961101 1099.743496625935 1099.788444118212 1096.826513841072 339.6128453954626 1096.276603759314 293.5754860237269
616 0.005 3.08 20 1042.804201840091 990.628494623131 990.9187512365166 1100.008431421831 1099.743828340028 1099.788684521225 1096.825839468656 339.6641174637286 1096.276397578564 293.5755118616312
617 0.005 3.085 20 1042.809557327772 990.6369860446235 990.9272702842429 1100.010245434849 1099.745356961223 1099.790217086237 1096.828805259044 339.7152868873187 1096.277418402871 293.5755317304689
618 0.005 3.09 20 1042.812725530732 990.6453699446739 990.9356881108716 1100.008043893779 1099.743693230626 1099.788647840111 1096.826361823111 339.7663367942654 1096.276813057956 293.5755500966196
619 0.005 3.095 20 1042.816714447961 990.653664796872 990.9440157666043 1100.008329712665 1099.74377532277 1099.788654040288 1096.825514330865 339.8171919806128 1096.276327818072 293.5755742019534
620 0.005 3.1 20 1042.821966974043 990.6618917224612 990.9522699372361 1100.010016993537 1099.745088892086 1099.789959426723 1096.828654529047 339.8678987727959 1096.277179806702 293.5755979864099
621 0.005 3.105 20 1042.825243708954 990.6700196149468 990.9604296751726 1100.008148484213 1099.74379886379 1099.78874048913 1096.826607373443 339.9184944013423 1096.276934534344 293.5756144930147
622 0.005 3.11 20 1042.829240496714 990.6780631364097 990.9685039717374 1100.008536554406 1099.743927445941 1099.788794956232 1096.825977481295 339.968891212558 1096.276455315967 293.5756381440866
623 0.005 3.115 20 1042.834112559808 990.6860380848442 990.9765059843735 1100.009887381181 1099.744885025559 1099.789769843345 1096.828683868918 340.0191165356479 1096.277049700903 293.5756634118995
624 0.005 3.12 20 1042.837402904736 990.6939170785063 990.9844157256525 1100.00820740002 1099.743892282123 1099.78881320385 1096.826593319182 340.0692702844209 1096.27711400506 293.5756806548864
625 0.005 3.125 20 1042.841200676868 990.7017145026953 990.9922427314226 1100.008661448039 1099.744127266985 1099.789003584678 1096.825755481541 340.1192675090135 1096.27664845254 293.5757034415771
626 0.005 3.13 20 1042.845643002854 990.7094432197052 990.9999980376404 1100.009631822034 1099.744631585998 1099.789540939367 1096.828319403332 340.169082168595 1096.276885159761 293.5757288481288
627 0.005 3.135 20 1042.849112854977 990.7170823361365 991.0076660412027 1100.008217193576 1099.7439135037 1099.788802009496 1096.826711283076 340.218783803845 1096.277266305715 293.5757494339279
628 0.005 3.14 20 1042.852825208453 990.7246418561577 991.0152544282856 1100.008898048136 1099.744367342619 1099.789239227594 1096.82611361107 340.2683346953791 1096.276766169404 293.575768220652
629 0.005 3.145 20 1042.857048832104 990.7321352634792 991.02277309152 1100.009573350158 1099.744503348397 1099.789414266889 1096.828587156682 340.317683806755 1096.27676782243 293.5757957492538
630 0.005 3.15 20 1042.860453747932 990.7395404549246 991.0302070858586 1100.00813448706 1099.743791101276 1099.78867182126 1096.826739830961 340.3669320386002 1096.277126578882 293.575816779674
631 0.005 3.155 20 1042.864130991997 990.7468723876453 991.0375656284111 1100.009060479027 1099.744561850369 1099.789442591222 1096.826038125019 340.4160776453206 1096.27702465687 293.5758365269845
632 0.005 3.16 20 1042.868024200546 990.7541350138109 991.0448539253897 1100.009517559721 1099.744501975108 1099.789434307278 1096.82821834895 340.4650310233862 1096.27675121386 293.5758608714245
633 0.005 3.165 20 1042.871156075404 990.7613116437054 991.0520587900179 1100.007879436493 1099.743526635953 1099.788430535903 1096.82640647213 340.5138466070993 1096.276953202763 293.5758866923513
634 0.005 3.17 20 1042.875154631929 990.7684190127936 991.0591917949982 1100.00911524002 1099.744639461881 1099.789508199927 1096.826166026181 340.562555566463 1096.277061496621 293.5759031938892
635 0.005 3.175 20 1042.878917629039 990.7754636443701 991.0662599297484 1100.009701705367 1099.744653665807 1099.789579058684 1096.82864305757 340.6110721062301 1096.2768579649 293.5759281017329
636 0.005 3.18 20 1042.881794500306 990.7824217239536 991.0732454415613 1100.007772289278 1099.74334251015 1099.788246788573 1096.826582359966 340.6594180263399 1096.276767333346 293.5759530128848
637 0.005 3.185 20 1042.885818483087 990.7893149357656 991.080163257762 1100.009221164878 1099.744749912201 1099.789592923806 1096.82630247539 340.7076877813973 1096.277251043632 293.5759720919881
638 0.005 3.19 20 1042.889423470052 990.796145599668 991.0870169078266 1100.009862530926 1099.744876501293 1099.789808442228 1096.828504067382 340.7558045938748 1096.277032504702 293.5759931868752
639 0.005 3.195 20 1042.891880506132 990.8028885115725 991.0937870667451 1100.007518089261 1099.743106432432 1099.788041547389 1096.826111475317 340.8037455464392 1096.276619511945 293.5760201493285
640 0.005 3.2 20 1042.896084650044 990.8095715888453 991.100493439418 1100.009176552366 1099.744744858991 1099.789551889842 1096.826184352732 340.8515881373287 1096.277378479155 293.5760392914275
641 0.005 3.205 20 1042.899664938812 990.8161973961568 991.1071402276328 1100.010083010144 1099.745115369387 1099.790045534622 1096.828679926189 340.8993076614229 1096.277252930973 293.5760586838306
642 0.005 3.21 20 1042.901903491967 990.8227358739513 991.1137057320076 1100.007460342852 1099.742989822491 1099.78792889235 1096.826345126992 340.9468122131536 1096.276442116685 293.5760834900227
643 0.005 3.215 20 1042.905864700197 990.8292175705259 991.1202101097646 1100.009067904611 1099.744551029691 1099.789345508583 1096.82644265957 340.9941998649696 1096.277215977856 293.5761052509896
644 0.005 3.22 20 1042.909655238129 990.8356469611667 991.1266588522593 1100.010288824179 1099.745323723657 1099.790244345985 1096.828873385821 341.0415012833804 1096.277423956097 293.5761220959757
645 0.005 3.225 20 1042.911547554574 990.841988349938 991.1330261998613 1100.0074554302 1099.743023819574 1099.787977439477 1096.826110955963 341.0886128181114 1096.276539007382 293.5761453675581
646 0.005 3.23 20 1042.915367201181 990.8482709945533 991.1393316241771 1100.008794896876 1099.74428593271 1099.789108160537 1096.825964389566 341.1355968172896 1096.277031596388 293.5761689987933
647 0.005 3.235 20 1042.919285696051 990.8545069702528 991.1455857498064 1100.010322746505 1099.745398263756 1099.790305522755 1096.828840454498 341.1825012318351 1096.277525954054 293.5761837964422
648 0.005 3.24 20 1042.921124882721 990.8606576048447 991.1517620962131 1100.007606918627 1099.743174268862 1099.788122260481 1096.826371397707 341.2292137972735 1096.276584678455 293.5762058436836
649 0.005 3.245 20 1042.924572239653 990.8667519799973 991.1578781396393 1100.00867736273 1099.74407758626 1099.78890036821 1096.826216446593 341.2757519829337 1096.276889378453 293.5762280686423
650 0.005 3.25 20 1042.928678263236 990.8728014763142 991.1639451965028 1100.010437391095 1099.74550902678 1099.790382400296 1096.829118205835 341.322204727301 1096.277637064293 293.5762448745472
651 0.005 3.255 20 1042.930389515563 990.8787657851302 991.1699350313678 1100.00781317525 1099.743408817596 1099.788352556951 1096.826439018459 341.3685253648695 1096.276787882117 293.5762620139907
652 0.005 3.26 20 1042.933402657616 990.8846732598215 991.1758637509529 1100.008450971022 1099.74388048041 1099.788728065423 1096.825744764254 341.4146819767523 1096.276732009284 293.57628653859
653 0.005 3.265 20 1042.937624426832 990.8905406422457 991.1817475299387 1100.010341539065 1099.745453015506 1099.790302514326 1096.82886811724 341.4607455678275 1096.277717570905 293.5763026097891
654 0.005 3.27 20 1042.939350950466 990.8963267676517 991.1875576853736 1100.007986557835 1099.743621765132 1099.788569632848 1096.826465633273 341.5066838310485 1096.276935055505 293.5763193002688
655 0.005 3.275 20 1042.942118154616 990.9020575721325 991.1933090961361 1100.008421974956 1099.74379814714 1099.788648848549 1096.825966927894 341.5524158665704 1096.276616023162 293.5763401167547
656 0.005 3.28 20 1042.946202010038 990.9077502915761 991.1990174412409 1100.010203832304 1099.745225298725 1099.790071305546 1096.829124303307 341.5980090519258 1096.277536476049 293.5763604147485
657 0.005 3.285 20 1042.948109979968 990.9133660477457 991.2046560620641 1100.008171763676 1099.743793271496 1099.788730821206 1096.826741628956 341.6435250349073 1096.277093985466 293.5763732217509
658 0.005 3.29 20 1042.95064400503 990.9189245427411 991.2102349078253 1100.008452194616 1099.743865832831 1099.788739813009 1096.825786830183 341.6888850724673 1096.276664646816 293.5763946252258
659 0.005 3.295 20 1042.954430431264 990.9244434601254 991.2157694106196 1100.009935566601 1099.74497024889 1099.789845151113 1096.828625520142 341.7341117790042 1096.277378029663 293.5764144091091
660 0.005 3.3 20 1042.956407509959 990.9298903283133 991.2212381036193 1100.008174875718 1099.743858411154 1099.788786856747 1096.826554818678 341.7792635031138 1096.277197336562 293.5764282642922
661 0.005 3.305 20 1042.958998783953 990.9352849943052 991.2266516608357 1100.008631823197 1099.744050725289 1099.788910463949 1096.826034891109 341.8242453581382 1096.276813207294 293.5764456784373
662 0.005 3.31 20 1042.9624855673 990.9406398788724 991.232022148704 1100.009777492109 1099.744733429799 1099.789619121934 1096.828794380954 341.8690387204956 1096.277132343421 293.5764674081853
663 0.005 3.315 20 1042.964605197086 990.9459281155156 991.2373311587723 1100.008290928522 1099.743954855618 1099.788841637142 1096.826912067609 341.9137569911732 1096.277349725627 293.5764806318401
664 0.005 3.32 20 1042.96707387364 990.9511642585832 991.2425851043847 1100.008843142254 1099.744293283674 1099.789162390869 1096.826090044924 341.958356013862 1096.277053347149 293.5764967854681
665 0.005 3.325 20 1042.97026937725 990.9563567517299 991.247794145768 1100.009570452546 1099.744544820141 1099.789452403222 1096.828385462153 342.0028075888224 1096.277020264647 293.5765172211255
666 0.005 3.33 20 1042.972373978195 990.9614871356175 991.2529435026096 1100.008154545375 1099.74385620627 1099.788736037247 1096.826624233041 342.04716367065 1096.277447047704 293.576532625533
667 0.005 3.335 20 1042.975056478972 990.9665687556914 991.2580422665562 1100.009015305844 1099.744499026603 1099.789367629737 1096.826142086028 342.0914025310926 1096.277126040339 293.5765451623395
668 0.005 3.34 20 1042.977820227854 990.971608114005 991.2630971459445 1100.009575451091 1099.744497705888 1099.789410849436 1096.828655995502 342.1354379461661 1096.276946867264 293.5765644127816
669 0.005 3.345 20 1042.980019794983 990.9765856046353 991.2680938385309 1100.008025239598 1099.743640518515 1099.788521120506 1096.826808604348 342.1793420922624 1096.277203360736 293.5765816740182
670 0.005 3.35 20 1042.982654175957 990.9815183853643 991.2730432284158 1100.009152721734 1099.744640515262 1099.78950684246 1096.826292871436 342.2231813658424 1096.27726080659 293.5765927689615
671 0.005 3.355 20 1042.985264687906 990.9864099916207 991.2779493351162 1100.009612735906 1099.744587296585 1099.789518141821 1096.828407533212 342.2668603709994 1096.277071870997 293.5766109642844
672 0.005 3.36 20 1042.987145782228 990.9912374179468 991.2827955063633 1100.007775603174 1099.743400430196 1099.788313441108 1096.826360844892 342.3104077147234 1096.277027819488 293.5766291805162
673 0.005 3.365 20 1042.990006717905 990.9960242889558 991.2875981731518 1100.009182724274 1099.744709865954 1099.789553444815 1096.826280241785 342.3538871104918 1096.277373024734 293.5766406700538
674 0.005 3.37 20 1042.992669509565 991.0007735822817 991.292360818972 1100.009821152775 1099.744793442455 1099.789711989452 1096.828744647753 342.3971871893695 1096.277196051064 293.576655263822
675 0.005 3.375 20 1042.994261756837 991.0054586676534 991.2970644959012 1100.007659040553 1099.743195760374 1099.788109827995 1096.826608753461 342.4403136214607 1096.276821478045 293.5766753559978
676 0.005 3.38 20 1042.997292690143 991.0101051285141 991.3017262497063 1100.009276467341 1099.744802268651 1099.789610902737 1096.826478310665 342.4833721999659 1096.277517952433 293.5766861826776
677 0.005 3.385 20 1042.999835270686 991.0147136377174 991.3063480443442 1100.010007509763 1099.745035917562 1099.789964404243 1096.828626829666 342.5263222646669 1096.277353879587 293.5767005350087
678 0.005 3.39 20 1043.001060754989 991.0192562882736 991.3109097410049 1100.007452414809 1099.743021514105 1099.787959764175 1096.826141155798 342.5691021486488 1096.276666773358 293.5767179731898
679 0.005 3.395 20 1043.004039736144 991.0237649997384 991.3154324851554 1100.009102591373 1099.744642886683 1099.789433982092 1096.82625313558 342.6117972201405 1096.27748987617 293.5767332575943
680 0.005 3.4 20 1043.00682296783 991.0282414273763 991.319920298788 1100.010211654497 1099.745242223053 1099.790163195784 1096.82887685847 342.6543880348362 1096.277506209564 293.5767426119882
681 0.005 3.405 20 1043.00779936686 991.0326511666749 991.3243490658101 1100.007486785052 1099.743004401111 1099.787943749499 1096.826454595373 342.6967823544541 1096.276612936968 293.5767609102919
682 0.005 3.41 20 1043.010645653577 991.0370280478475 991.3287395507143 1100.008951331291 1099.744401834796 1099.789202587738 1096.826419840004 342.7390582494158 1096.277282688683 293.5767755786293
683 0.005 3.415 20 1043.013537898569 991.0413761891268 991.3330982210898 1100.010351304655 1099.745392267672 1099.790301118426 1096.829004707071 342.7812710519236 1096.277632739709 293.5767858340319
684 0.005 3.42 20 1043.014374699129 991.0456570914514 991.3373977564286 1100.007544835099 1099.743113808977 1099.788065321165 1096.826249913348 342.8233293724823 1096.276716385294 293.5768004961958
685 0.005 3.425 20 1043.016917134353 991.0499020604163 991.3416569210123 1100.008696940885 1099.744158274393 1099.788983748984 1096.825960190473 342.8652509605415 1096.277098643515 293.5768185219238
686 0.005 3.43 20 1043.020001306119 991.0541225902259 991.345886976016 1100.010364015415 1099.745457690974 1099.790343480546 1096.828915696348 342.9071199216622 1096.277768522578 293.5768266233664
687 0.005 3.435 20 1043.020873249566 991.0582796300893 991.3500613836784 1100.007732203797 1099.743309935737 1099.788251354239 1096.826488846112 342.9488242977328 1096.276862110305 293.5768405254026
688 0.005 3.44 20 1043.023125874895 991.062401452848 991.3541970332221 1100.008577729502 1099.743957720878 1099.788782820832 1096.826202141832 342.9903526494552 1096.276900188921 293.5768568964665
689 0.005 3.445 20 1043.026391832412 991.0665031332996 991.358307633875 1100.010463663343 1099.745529553821 1099.790373546226 1096.829239860837 343.0318058261689 1096.277902539948 293.5768679173366
690 0.005 3.45 20 1043.027224387321 991.0705409670442 991.3623622228681 1100.007957617125 1099.743563045975 1099.788504703588 1096.826549681887 343.0731626249641 1096.277055950892 293.5768779687962
691 0.005 3.455 20 1043.029101180914 991.0745399274309 991.3663753105944 1100.008400201542 1099.743811077465 1099.788662579857 1096.825760764916 343.1143663426899 1096.276796660257 293.5768950777752
692 0.005 3.46 20 1043.032328399036 991.0785196599849 991.3703638000259 1100.010227203462 1099.745314184507 1099.790161421658 1096.828883185671 343.1554755705064 1096.277777622734 293.576907239551
693 0.005 3.465 20 1043.033313403567 991.0824408254672 991.3743006976866 1100.008113674678 1099.743739398651 1099.788677276504 1096.826692856287 343.1964967014998 1096.277184294757 293.5769158382707
694 0.005 3.47 20 1043.035077654211 991.0863250140185 991.3781984677956 1100.008463597322 1099.743834737206 1099.788688858522 1096.826060568088 343.2373204774028 1096.276750345102 293.5769305883927
695 0.005 3.475 20 1043.038105528384 991.0901900466334 991.3820719084168 1100.010088151742 1099.745083598975 1099.789936943138 1096.829060701372 343.2780246542092 1096.277611050354 293.5769447185873
696 0.005 3.48 20 1043.039230168951 991.0939988125224 991.3858955355762 1100.008205858823 1099.743851509259 1099.788777408625 1096.826757179919 343.318679270961 1096.277317263688 293.5769518328543
697 0.005 3.485 20 1043.040902777265 991.0977692015013 991.3896794088132 1100.008542316511 1099.743974432785 1099.788839251459 1096.825853375107 343.3591828655779 1096.276872439444 293.5769650847827
698 0.005 3.49 20 1043.043592420373 991.1015188122841 991.3934377030466 1100.009814313274 1099.74482506487 1099.789706011662 1096.828597386728 343.3995608893438 1096.277414257275 293.5769804862992
699 0.005 3.495 20 1043.044951062996 991.1052189789324 991.3971515250697 1100.008229992545 1099.743915077275 1099.788819215622 1096.826729346568 343.4398736509298 1096.277448978029 293.5769875064723
700 0.005 3.5 20 1043.046626308326 991.1088842098056 991.4008292388311 1100.008764506279 1099.744193110001 1099.789049371711 1096.826176737448 343.4800367559065 1096.277014606394 293.5769985447215
701 0.005 3.505 20 1043.049048724839 991.1125267149166 991.4044806476403 1100.009694468986 1099.744625475812 1099.789515132588 1096.828788072533 343.5200112794913 1096.277221146056 293.5770136676533
702 0.005 3.51 20 1043.05055275408 991.1161225442219 991.4080892341406 1100.008277100594 1099.74393872225 1099.788805661233 1096.826995574833 343.5599195461087 1096.277541281764 293.5770235978283
703 0.005 3.515 20 1043.052208807354 991.119682967669 991.4116615052577 1100.008970272326 1099.7444382131 1099.789306342884 1096.826159861962 343.5997517666997 1096.277219369644 293.5770315599997
704 0.005 3.52 20 1043.054297153716 991.1232192073362 991.4152070712154 1100.009528045446 1099.744490464545 1099.789402318814 1096.828392559035 343.63942067598 1096.277093916045 293.5770472131885
705 0.005 3.525 20 1043.055686281959 991.1267092788532 991.4187095468254 1100.008046058239 1099.743716614666 1099.788599792767 1096.826633867097 343.6790077508743 1096.277432718312 293.5770577467483
706 0.005 3.53 20 1043.057539833608 991.130170358133 991.4221816434483 1100.009103849192 1099.744589509848 1099.789452608225 1096.826274714522 343.7185155846095 1096.277323269876 293.5770651835623
707 0.005 3.535 20 1043.059468518877 991.1336076761597 991.4256269613812 1100.00961860719 1099.744544886921 1099.789459350761 1096.828713068412 343.7578390425552 1096.277168123594 293.5770771771919
708 0.005 3.54 20 1043.060770689108 991.1369986663254 991.429030855414 1100.007938038696 1099.743514289577 1099.788401787869 1096.826859835086 343.7970296960247 1096.277202620589 293.5770911883789
709 0.005 3.545 20 1043.062810862986 991.1403641140657 991.4324054822855 1100.009218506333 1099.744712047643 1099.789561149263 1096.826412279296 343.8361807218281 1096.277558039849 293.577095682733
710 0.005 3.55 20 1043.064743721629 991.143704578306 991.4357541380963 1100.009730290915 1099.744706051414 1099.789631295996 1096.828593109889 343.8751884584815 1096.277242752873 293.5771083148815
711 0.005 3.555 20 1043.065600628591 991.1469950225818 991.4390584917868 1100.007681348563 1099.743277091679 1099.788186242456 1096.826360474702 343.9140747819929 1096.277072532922 293.5771209311752
712 0.005 3.56 20 1043.067734543417 991.15026489363 991.4423363020803 1100.009220491731 1099.744767812042 1099.789592408941 1096.826304300434 343.9528981509017 1096.277693501699 293.5771282357987
713 0.005 3.565 20 1043.069813115936 991.1535096799935 991.4455900086117 1100.009953891892 1099.744946110506 1099.789861906631 1096.828795361997 343.9915976032961 1096.277362307326 293.5771358625275
714 0.005 3.57 20 1043.070386281049 991.1567087474767 991.4488012485568 1100.007561639717 1099.743085959996 1099.788007206897 1096.826570601099 344.0301116359685 1096.276909259196 293.5771505034867
715 0.005 3.575 20 1043.072880078009 991.1598875903245 991.4519883447271 1100.009254502587 1099.744757555365 1099.78953892247 1096.826633036447 344.0685542641787 1096.277670054834 293.5771574453107
716 0.005 3.58 20 1043.074766374606 991.1630440549453 991.4551524989989 1100.010162091591 1099.745181973226 1099.790107196142 1096.828863683453 344.1069185789108 1096.27756823119 293.5771646972528
717 0.005 3.585 20 1043.075025467769 991.166149637172 991.4582712667708 1100.00744726294 1099.742994559644 1099.787934616424 1096.826239003072 344.145130989684 1096.276827869497 293.5771766937939
718 0.005 3.59 20 1043.077344846296 991.1692359227646 991.461365351714 1100.008968400546 1099.744476117863 1099.789275272684 1096.826212634554 344.1832636832826 1096.277533303377 293.5771877470544
719 0.005 3.595 20 1043.079485599088 991.1723038957225 991.4644406399955 1100.010282443292 1099.745333644823 1099.790245993226 1096.828907737889 344.2213325000065 1096.277658937702 293.5771915087446
720 0.005 3.6 20 1043.07968739731 991.1753227978606 991.4674720862228 1100.007538775258 1099.743065105444 1099.788005304634 1096.826479121456 344.2592143468267 1096.276843721656 293.5772034459756
721 0.005 3.605 20 1043.081871749101 991.1783212905568 991.4704789886746 1100.008853349125 1099.744266589556 1099.789074587896 1096.826437056647 344.2969670399378 1096.277286247734 293.5772143497077
722 0.005 3.61 20 1043.084206970073 991.1813040077751 991.4734678751771 1100.010402503324 1099.745451283979 1099.790343145111 1096.829110260626 344.3346928070485 1096.277783170287 293.5772190538574
723 0.005 3.615 20 1043.084303177888 991.1842362374018 991.4764124543892 1100.007654815724 1099.743234949398 1099.788178126563 1096.826356188427 344.3722819790881 1096.276986670008 293.5772280143108
724 0.005 3.62 20 1043.086121949298 991.1871459477513 991.4793306838213 1100.008588828327 1099.744025537983 1099.788855445497 1096.825941263773 344.4097358269316 1096.27711338308 293.577241007333
725 0.005 3.625 20 1043.088650195833 991.1900452132589 991.4822352009087 1100.01039556848 1099.745499970912 1099.79036357493 1096.828988110011 344.4471402225475 1096.277935438125 293.5772457358995
726 0.005 3.63 20 1043.088739005784 991.1928982359223 991.485099246893 1100.007884278691 1099.743469338942 1099.788405259607 1096.826616447197 344.4844225011038 1096.277144649584 293.5772527032095
727 0.005 3.635 20 1043.090302914277 991.1957276687382 991.4879376792453 1100.008500378838 1099.743866260403 1099.78869801406 1096.826157392259 344.5215298357211 1096.276926830395 293.5772647274497
728 0.005 3.64 20 1043.092963386399 991.198550341659 991.4907645081388 1100.010394847891 1099.745444642894 1099.790276705252 1096.829276928465 344.5585630926628 1096.277993414986 293.577271900029
729 0.005 3.645 20 1043.093119191766 991.2013264328064 991.4935510216787 1100.008087269999 1099.743696541301 1099.788631343445 1096.826697849032 344.5955315261412 1096.277352440649 293.5772765450467
730 0.005 3.65 20 1043.094416886849 991.2040744538627 991.4963090472157 1100.008409615529 1099.743809919119 1099.788663967239 1096.82582248467 344.6323549236477 1096.27687695043 293.5772878585217
731 0.005 3.655 20 1043.096859884333 991.2068167371386 991.4990551987833 1100.010106455446 1099.745153178268 1099.790004262762 1096.828861823846 344.669082721683 1096.277842595799 293.5772975315557
732 0.005 3.66 20 1043.097442256857 991.2095148493149 991.501763703783 1100.008159813068 1099.743801998479 1099.788735540433 1096.826699646683 344.7057567440424 1096.277375520069 293.5773003590088
733 0.005 3.665 20 1043.098578457884 991.2121876453187 991.5044455365653 1100.008522800204 1099.743909653743 1099.788763869813 1096.82608048431 344.7422574066623 1096.276948871277 293.5773103214673
734 0.005 3.67 20 1043.100736278666 991.2148542890083 991.5071155609031 1100.00999345313 1099.744948479992 1099.789811100603 1096.829095006255 344.778645666759 1096.277646279523 293.5773202969676
735 0.005 3.675 20 1043.101567524287 991.2174786349041 991.5097505353693 1100.008261954238 1099.743910469477 1099.788817152472 1096.826873584015 344.8149849282215 1096.277535553253 293.577323662854
736 0.005 3.68 20 1043.102606507312 991.2200790571787 991.5123589752834 1100.008689245507 1099.744117427578 1099.788977779536 1096.826053212561 344.8511998578501 1096.27715894052 293.5773308677201
737 0.005 3.685 20 1043.10463507929 991.2226672597709 991.5149520784436 1100.009702527411 1099.744685736277 1099.789575027535 1096.828530972442 344.8872907269565 1096.277392227071 293.577342898379
738 0.005 3.69 20 1043.105467581897 991.2252181521677 991.5175125695681 1100.008248330781 1099.743943473402 1099.788823759881 1096.826780772704 344.9233246258198 1096.277636740115 293.5773462018805
739 0.005 3.695 20 1043.106697182956 991.2277490118144 991.5200497137088 1100.008925267748 1099.744360029718 1099.789213416673 1096.826311887588 344.9592536858225 1096.277308967792 293.5773521490543
740 0.005 3.7 20 1043.108410687969 991.2302646774117 991.5225714282371 1100.009613901059 1099.744531258379 1099.789425639243 1096.828775803911 344.9950028137683 1096.277169887837 293.5773619408116
741 0.005 3.705 20 1043.109236773113 991.2327486566589 991.5250633627007 1100.008204461185 1099.743845506735 1099.788707312682 1096.826989643539 345.0306799644719 1096.277654383023 293.577369400603
742 0.005 3.71 20 1043.11063950003 991.2352092489235 991.527531071961 1100.009086537606 1099.744559541057 1099.789424754125 1096.826280846182 345.0662990508797 1096.277418984364 293.5773714128257
743 0.005 3.715 20 1043.111966573422 991.237654633128 991.5299818636944 1100.009544991702 1099.744506127079 1099.789423101246 1096.828425740634 345.1017943245033 1096.277210414783 293.5773822937649
744 0.005 3.72 20 1043.112759105176 991.2400662423961 991.5324021186706 1100.007940753175 1099.74357521077 1099.788463926037 1096.826605357531 345.1371873560985 1096.277403299154 293.5773895108422
745 0.005 3.725 20 1043.114242013219 991.2424614983743 991.5348034390061 1100.009163217925 1099.744654893695 1099.78950972714 1096.826358877811 345.1725248424094 1096.277514961605 293.5773922450161
746 0.005 3.73 20 1043.115697619421 991.2448440244195 991.5371905035307 1100.009714529597 1099.744644778943 1099.789558190145 1096.828803829081 345.2076988670433 1096.277270009276 293.5773992294563
747 0.005 3.735 20 1043.116335494281 991.2471887784776 991.5395447271666 1100.007835289608 1099.743393353026 1099.788285750992 1096.826762577818 345.2427397739272 1096.27719772268 293.5774098766923
748 0.005 3.74 20 1043.117945412965 991.2495193553202 991.5418809560223 1100.009235375213 1099.744749260607 1099.789582252467 1096.826418748871 345.2777500339925 1096.277661467257 293.5774108811722
749 0.005 3.745 20 1043.119313529604 991.2518364471168 991.5442021444721 1100.009837637311 1099.744845408815 1099.789765958888 1096.828561724557 345.3126623854411 1096.277452716663 293.5774180443904
750 0.005 3.75 20 1043.1196148395 991.2541134673918 991.5464888613753 1100.007570619269 1099.743143856712 1099.788066722886 1096.826325933437 345.3474345584303 1096.277008822084 293.5774274230982
751 0.005 3.755 20 1043.121469375086 991.2563814586455 991.548761623574 1100.009255300767 1099.744782251312 1099.789573364379 1096.826554802694 345.3821517912094 1096.277764472623 293.5774317247227
752 0.005 3.76 20 1043.122954880714 991.2586394512407 991.5510225133285 1100.010122627792 1099.745108009829 1099.790020875284 1096.829020089711 345.416760323678 1096.277617544429 293.5774345107279
753 0.005 3.765 20 1043.122971652182 991.2608559042073 991.55324865862 1100.007510849247 1099.743024748946 1099.787950096115 1096.826507664884 345.4512100619427 1096.276864627632 293.5774449377986
754 0.005 3.77 20 1043.124694561627 991.2630619578767 991.5554602756853 1100.009085924113 1099.744592913727 1099.789385489311 1096.826397194855 345.4855977582903 1096.277647789595 293.5774502625944
755 0.005 3.775 20 1043.126341028682 991.2652607670842 991.5576611529655 1100.010244605581 1099.745290543332 1099.79020681472 1096.828825226138 345.5199513664721 1096.277824785037 293.5774528401861
756 0.005 3.78 20 1043.126176531875 991.2674157318241 991.5598260199283 1100.007456172742 1099.743015000531 1099.787962493384 1096.826213321558 345.5541459229937 1096.276856650402 293.5774609323713
757 0.005 3.785 20 1043.12784045921 991.2695607892425 991.5619760141446 1100.00886627915 1099.744330766519 1099.789133503912 1096.826280101933 345.5882398024833 1096.277468627276 293.5774693570888
758 0.005 3.79 20 1043.129785900072 991.2717028135557 991.5641195054936 1100.010397755805 1099.745416558741 1099.790307786372 1096.829235872053 345.6222866351817 1096.277849591944 293.5774696569362
759 0.005 3.795 20 1043.129503169978 991.2738026337489 991.5662292680163 1100.007646169429 1099.743174336971 1099.788109249955 1096.826608974324 345.6561774846052 1096.276951732658 293.5774769882452
760 0.005 3.8 20 1043.130918043027 991.2758907880243 991.5683224931669 1100.008729311467 1099.744142028539 1099.788953733064 1096.826249680962 345.6899574128709 1096.27733393338 293.5774858789421
761 0.005 3.805 20 1043.13297498006 991.2779754270812 991.5704087712584 1100.010407295072 1099.745491784036 1099.790367084891 1096.829021963938 345.7237093744133 1096.278004798334 293.5774875515257
762 0.005 3.81 20 1043.132633823746 991.2800182840775 991.5724611749868 1100.00776729578 1099.7433687905 1099.788310192851 1096.826386703867 345.7573683945315 1096.277141895816 293.5774923292074
763 0.005 3.815 20 1043.133685231505 991.2820500754681 991.5744975879435 1100.008514375362 1099.743913379208 1099.788742379143 1096.826051439333 345.7908838986452 1096.277183679314 293.5775018821903
764 0.005 3.82 20 1043.136241859095 991.2840806824635 991.5765300742119 1100.010464725713 1099.745514039817 1099.790342728555 1096.829378352644 345.8243229717039 1096.278070951636 293.5775049568036
765 0.005 3.825 20 1043.135879213364 991.2860733625407 991.5785306340321 1100.008057562824 1099.743633082966 1099.788561413349 1096.826839144104 345.8576772331049 1096.277356722041 293.5775073149055
766 0.005 3.83 20 1043.136900519991 991.2880477441601 991.5805111187764 1100.00845954057 1099.743826192635 1099.788668772579 1096.826074628164 345.8908897593148 1096.27696161695 293.5775163040473
767 0.005 3.835 20 1043.139017151502 991.2900217249437 991.5824870692994 1100.010213113419 1099.745267907543 1099.79011177429 1096.829000963063 345.9240431779557 1096.277915757954 293.5775219005184
768 0.005 3.84 20 1043.138910493295 991.2919603006394 991.5844326664356 1100.008127381568 1099.743770345956 1099.788708516226 1096.826613081876 345.9571505065675 1096.277462502058 293.577523088763
769 0.005 3.845 20 1043.139828638654 991.293881519236 991.5863593725834 1100.008442350087 1099.743849298184 1099.78870777273 1096.8258656917 345.9901200452526 1096.276963518106 293.5775304024247
770 0.005 3.85 20 1043.141741654226 991.2958044072084 991.5882838706247 1100.010032468029 1099.745023628466 1099.789875917293 1096.829033595777 346.0229732358353 1096.277678134016 293.5775382963765
771 0.005 3.855 20 1043.14191190616 991.2976949559684 991.5901808284835 1100.008251452925 1099.743873974076 1099.788784603282 1096.826988067034 346.0557809091756 1096.27759772117 293.577537692403
772 0.005 3.86 20 1043.142807226725 991.2995684739255 991.5920601372246 1100.008664018771 1099.744046072034 1099.788895836024 1096.826254777116 346.0884571539391 1096.277090842786 293.5775442144724
773 0.005 3.865 20 1043.144454481954 991.30143749181 991.5939317009719 1100.009815341739 1099.744783439241 1099.789662552079 1096.828794458441 346.1210159758094 1096.277518730678 293.5775521293087
774 0.005 3.87 20 1043.144833006564 991.3032774134336 991.5957774829005 1100.008264137572 1099.743948096612 1099.788839835424 1096.826791680816 346.1535579848413 1096.27773032789 293.577554075591
775 0.005 3.875 20 1043.145647386666 991.3051014225383 991.5976063423437 1100.008795800446 1099.744253719397 1099.789113240275 1096.826040540513 346.1860132003949 1096.277276421085 293.5775569565457
776 0.005 3.88 20 1043.147035936312 991.3069212672718 991.5994284665986 1100.009612805861 1099.744570313585 1099.789466420632 1096.828608794012 346.2183091293076 1096.277345697274 293.5775666639577
777 0.005 3.885 20 1043.147540930229 991.3087168907745 991.6012290110225 1100.008274100805 1099.743918536676 1099.788775124975 1096.827091498845 346.2505500132443 1096.277784669339 293.5775686157238
778 0.005 3.89 20 1043.148586148201 991.3104963439074 991.6030132981517 1100.009077325754 1099.744506842105 1099.789361733943 1096.8264931253 346.2827092174389 1096.277416334234 293.5775710240234
779 0.005 3.895 20 1043.149674188039 991.3122688122055 991.6047885792703 1100.009600477842 1099.744519224008 1099.789423012105 1096.828669474083 346.3147267136503 1096.277295753216 293.5775779926539
780 0.005 3.9 20 1043.15014812429 991.314013936411 991.6065399570332 1100.008037990419 1099.743677142867 1099.78855507085 1096.826727653081 346.3466783040391 1096.277543143848 293.5775846755923
781 0.005 3.905 20 1043.151186440772 991.3157474683571 991.6082771699292 1100.009127727721 1099.74462637027 1099.789487235736 1096.8262166716 346.3786038928478 1096.277609182143 293.5775835583721
782 0.005 3.91 20 1043.152217110296 991.3174751855342 991.6100065235634 1100.00960853547 1099.744566169521 1099.789484125649 1096.828555531067 346.4103930147405 1096.277319971745 293.5775913144702
783 0.005 3.915 20 1043.152612263438 991.3191731475105 991.6117117871728 1100.007881867968 1099.743459456834 1099.788351745312 1096.826785442483 346.4420589612019 1096.277336309335 293.5775972519167
784 0.005 3.92 20 1043.153881808568 991.3208659449526 991.6134068728436 1100.009260097122 1099.744731863189 1099.78956686021 1096.826620208021 346.4736854555351 1096.277733432071 293.57759773614
785 0.005 3.925 20 1043.155022655335 991.3225516943033 991.6150942110603 1100.009820533557 1099.744773647755 1099.789687074161 1096.828812494318 346.5051912113312 1096.277455450507 293.5776017007416
786 0.005 3.93 20 1043.154953749021 991.3242031713437 991.6167538992829 1100.00764780961 1099.743220631244 1099.788136142165 1096.82640701586 346.5365869880534 1096.277156296352 293.5776108098692
787 0.005 3.935 20 1043.156422535209 991.3258509851274 991.6184037907484 1100.009236342881 1099.744781667612 1099.789594571006 1096.826360864907 346.5679667542082 1096.277897061777 293.5776108328619
788 0.005 3.94 20 1043.157614650881 991.327491721328 991.6200469822884 1100.010002356203 1099.745004488444 1099.789918617043 1096.828811381711 346.5992596216319 1096.277553936093 293.5776142982703
789 0.005 3.945 20 1043.157326198866 991.3291003275261 991.6216626492072 1100.007533966469 1099.743056082352 1099.787975831718 1096.826522198786 346.6303909132349 1096.27700140724 293.577621564177
790 0.005 3.95 20 1043.158988565324 991.330707313059 991.623271288711 1100.009221859097 1099.74470805965 1099.789484987268 1096.826693883592 346.6614608884381 1096.277804016866 293.5776253661028
791 0.005 3.955 20 1043.160236235067 991.3323091007811 991.6248746203048 1100.010253532927 1099.745248453837 1099.79016016323 1096.829073579021 346.6924743719049 1096.27773242623 293.577625088323
792 0.005 3.96 20 1043.159661074558 991.333875666417 991.6264485590754 1100.007475149585 1099.743005625927 1099.7879432777 1096.826360194361 346.723351731541 1096.276939240458 293.5776329770741
793 0.005 3.965 20 1043.1611087921 991.3354396366776 991.6280143556614 1100.00894567304 1099.744430428217 1099.789226159468 1096.826262975959 346.7541728418919 1096.277688424339 293.577637821721
794 0.005 3.97 20 1043.162597314829 991.3370010536963 991.6295767399438 1100.01030342918 1099.74536235059 1099.790272391423 1096.828879585566 346.7849573040655 1096.277841137614 293.5776376368383
795 0.005 3.975 20 1043.16204153376 991.3385270505064 991.6311104019534 1100.00754696078 1099.743092669484 1099.788035173627 1096.826414918594 346.8156019376383 1096.276959504341 293.5776430475309
796 0.005 3.98 20 1043.163397809303 991.3400501067416 991.632635587097 1100.008809916408 1099.744212934114 1099.789019617071 1096.826439715215 346.8461300094615 1096.277421566667 293.5776503438763
797 0.005 3.985 20 1043.165135837966 991.3415752282851 991.6341605413617 1100.010451576091 1099.745482157282 1099.790356627353 1096.829307144365 346.8766204525581 1096.277970817888 293.5776492016281
798 0.005 3.99 20 1043.164468017173 991.3430642879945 991.6356571322837 1100.007735704262 1099.74329885394 1099.788233462796 1096.8265450631 346.9070030082268 1096.277110491193 293.5776534827361
799 0.005 3.995 20 1043.165433670161 991.3445459588155 991.637141611878 1100.008573174011 1099.743988941318 1099.788813317053 1096.826020431596 346.9372748630672 1096.277271961143 293.5776611825801
800 0.005 4 20 1043.167451458263 991.3460333026541 991.6386279267491 1100.010410245969 1099.745508475881 1099.790361192015 1096.829050268315 346.9675363117708 1096.278137049923 293.5776620011004
801 0.005 4.005 20 1043.166789093275 991.3474867203392 991.6400882044063 1100.007935983093 1099.743529862832 1099.788462695957 1096.826641380703 346.9976907275588 1096.27731528964 293.5776638909069
802 0.005 4.01 20 1043.167432465822 991.3489323552328 991.6415365776792 1100.008479718178 1099.743839319565 1099.788670056227 1096.826184570834 347.0276964488644 1096.277149178522 293.5776715253737
803 0.005 4.015 20 1043.169590902137 991.3503828269635 991.642987080739 1100.010366595534 1099.745396172099 1099.790222547288 1096.82933436915 347.0576396275716 1096.278035808158 293.5776751477271
804 0.005 4.02 20 1043.169100446871 991.3518007959435 991.6444110602833 1100.008125958048 1099.743736521992 1099.788668205651 1096.826760358469 347.0875510793197 1096.277465867536 293.5776750327185
805 0.005 4.025 20 1043.169700319031 991.3532071273207 991.6458210293802 1100.008436564532 1099.743831536638 1099.788681921607 1096.825886993919 347.117342999696 1096.277051101676 293.5776823682962
806 0.005 4.03 20 1043.171508802279 991.3546184208057 991.6472326361076 1100.010067594771 1099.745101040912 1099.789953379845 1096.82887909239 347.1470608191129 1096.277840747862 293.5776876489742
807 0.005 4.035 20 1043.171282313444 991.3560021285244 991.6486212299851 1100.008196345622 1099.74383322008 1099.788754576743 1096.826805043763 347.1767492543927 1096.277564261857 293.5776870824334
808 0.005 4.04 20 1043.171883074025 991.3573752757906 991.6499973276763 1100.008579730637 1099.743958132644 1099.788805519291 1096.826209545533 347.2063030132321 1096.277104548222 293.5776918820262
809 0.005 4.045 20 1043.173511017377 991.3587520748125 991.6513744746715 1100.009954642135 1099.744903165615 1099.789761559142 1096.829087534364 347.2357354006497 1096.277640453174 293.5776994578291
810 0.005 4.05 20 1043.173505479756 991.3601036968852 991.6527306225868 1100.008299389765 1099.743942004405 1099.788836008839 1096.826971548509 347.2651512620413 1096.277731978613 293.5776980107107
811 0.005 4.055 20 1043.174057552812 991.3614429254714 991.6540731423211 1100.008731312758 1099.744170461039 1099.789025569494 1096.826055933404 347.294474875898 1096.277269865059 293.57770220972
812 0.005 4.06 20 1043.175284319271 991.3627817054744 991.6554130824308 1100.009670966731 1099.744644163736 1099.789534785284 1096.828568636621 347.3236922042035 1096.277445760657 293.5777091134116
813 0.005 4.065 20 1043.175525886475 991.3641004948926 991.6567355502806 1100.008253686236 1099.74393594992 1099.788805292587 1096.826885636251 347.3528691649711 1096.27782918345 293.5777110298659
814 0.005 4.07 20 1043.176158220276 991.3654112731641 991.658047919692 1100.008971887309 1099.744409278792 1099.789262138861 1096.826356439008 347.3819625737412 1096.277478914232 293.5777111234177
815 0.005 4.075 20 1043.177246238087 991.3667198642465 991.6593580842832 1100.009630292189 1099.744527673583 1099.789420013432 1096.82885578392 347.4109030301757 1096.27730212418 293.5777192677814
816 0.005 4.08 20 1043.17743499106 991.368007499842 991.6606498009702 1100.008173736446 1099.743795945474 1099.788657191 1096.827037094128 347.4397966012594 1096.277749108567 293.5777217387524
817 0.005 4.085 20 1043.178157994913 991.3692880925186 991.6619318330273 1100.009129124389 1099.744595056108 1099.789456383767 1096.826355371086 347.4686594858587 1096.277623821768 293.5777222795359
818 0.005 4.09 20 1043.179099194343 991.3705614996851 991.6632078109925 1100.009564308796 1099.744522203466 1099.789440070676 1096.82847144583 347.4974062440749 1096.277274088516 293.5777276364482
819 0.005 4.095 20 1043.179177634126 991.3718130068703 991.6644633780733 1100.007909387317 1099.743531371413 1099.788422264924 1096.826623605868 347.5260714281246 1096.277546434918 293.5777342092695
820 0.005 4.1 20 1043.18027571221 991.3730602443331 991.6657126203842 1100.009205899012 1099.744685487645 1099.789527463317 1096.826494128467 347.5547151767629 1096.277654489391 293.5777317291269
821 0.005 4.105 20 1043.181070156833 991.3743061436325 991.6669592235336 1100.009753197159 1099.744688402136 1099.78959838484 1096.828848540973 347.5832146005508 1096.277400457054 293.57773730408
822 0.005 4.11 20 1043.181019657557 991.3755278252536 991.6681853367863 1100.00780628541 1099.743348193308 1099.788236720297 1096.826802921104 347.6116009806569 1096.277324299307 293.5777432829329
823 0.005 4.115 20 1043.182269379561 991.3767464573742 991.6694053102824 1100.009270631028 1099.744778273912 1099.789600840398 1096.826527639393 347.6399767259775 1096.277816414078 293.5777433997326
824 0.005 4.12 20 1043.183001884086 991.377962526981 991.6706218489516 1100.009910644083 1099.744915031877 1099.789829170003 1096.828668472947 347.6682762794368 1096.277586712561 293.5777453020943
825 0.005 4.125 20 1043.182605431819 991.3791497061593 991.671815028256 1100.007543237565 1099.743106365517 1099.788030326461 1096.826321866787 347.6964662904297 1096.277073262625 293.5777535361805
826 0.005 4.13 20 1043.183978252088 991.3803393655052 991.6730053328072 1100.009229916925 1099.744758806589 1099.789544212413 1096.826534507751 347.7246064132147 1096.277874482709 293.5777539817586
827 0.005 4.135 20 1043.18500474004 991.3815311853444 991.6741960636242 1100.010179209516 1099.745164340258 1099.790074181847 1096.829059241674 347.7526745112652 1096.277756692045 293.5777549664792
828 0.005 4.14 20 1043.184323661702 991.3826921382138 991.6753630362077 1100.007518824164 1099.743019023566 1099.78794352885 1096.826568673414 347.7805960102161 1096.276987944881 293.5777608863884
829 0.005 4.145 20 1043.185654917564 991.3838539576838 991.6765255670508 1100.009063670218 1099.744539707957 1099.78932595175 1096.826497417271 347.8084703343719 1096.277793676372 293.5777652679669
830 0.005 4.15 20 1043.186824355927 991.3850179758616 991.6776882135791 1100.010290759246 1099.745330914933 1099.790240301404 1096.82890968677 347.8363279301592 1096.277932533952 293.5777633847266
831 0.005 4.155 20 1043.186031483217 991.3861472336761 991.6788247830608 1100.007484544395 1099.743039416492 1099.787984924365 1096.826257898411 347.8640650445183 1096.276982875544 293.5777697320011
832 0.005 4.16 20 1043.18720304684 991.3872779770131 991.679956706521 1100.008831336115 1099.744285247991 1099.789089965769 1096.826235442621 347.8917171807362 1096.277549589721 293.5777748553546
833 0.005 4.165 20 1043.188735451582 991.3884146351227 991.6810918099962 1100.010394416094 1099.745429105231 1099.790316295156 1096.829206836271 347.9193406830074 1096.277951467779 293.5777736747404
834 0.005 4.17 20 1043.187910066851 991.3895200508157 991.6822034070556 1100.007698454152 1099.743221951687 1099.78815122739 1096.826700292806 347.9468349875091 1096.277077795255 293.5777771753051
835 0.005 4.175 20 1043.18880865197 991.3906240041524 991.6833085668861 1100.008699538856 1099.744086795599 1099.788901341954 1096.826314675735 347.9742256398351 1096.277391445686 293.577784414233
836 0.005 4.18 20 1043.190463324664 991.3917352776631 991.6844180821373 1100.010427808862 1099.745513126403 1099.790379448352 1096.829073613822 348.0016170169483 1096.278123816083 293.5777834483737
837 0.005 4.185 20 1043.189590144871 991.3928158940598 991.6855041608848 1100.007839178009 1099.743437975968 1099.788371875092 1096.826466997552 348.0289288698071 1096.277303174393 293.5777856827721
838 0.005 4.19 20 1043.190253064345 991.39389187233 991.686581723678 1100.008472322217 1099.743876629656 1099.78870805204 1096.825959036175 348.0561267002703 1096.277217027645 293.5777925117758
839 0.005 4.195 20 1043.192129563865 991.3949785290514 991.6876663941291 1100.010410326819 1099.745470432045 1099.790296629847 1096.829288078884 348.0832716112641 1096.278152708609 293.5777940326868
840 0.005 4.2 20 1043.191402372998 991.3960366169296 991.6887294359653 1100.008100172104 1099.743672894333 1099.788596693459 1096.826926454637 348.1103527348733 1096.277463603364 293.5777936026491
841 0.005 4.205 20 1043.191822738594 991.3970882757177 991.6897827950422 1100.008468068758 1099.743827771378 1099.788671197887 1096.826104376025 348.1372969148112 1096.277146048472 293.5777998478623
842 0.005 4.21 20 1043.193587113804 991.3981472552198 991.6908409575284 1100.010175988021 1099.745210756988 1099.790053782617 1096.82902373911 348.1642004808114 1096.277985315188 293.5778039281715
843 0.005 4.215 20 1043.193015678047 991.399180550191 991.6918784917792 1100.008159322857 1099.743799551736 1099.788731025942 1096.826658369513 348.1910912217904 1096.277624493974 293.5778021616651
844 0.005 4.22 20 1043.193363984522 991.4002068697954 991.6929066419174 1100.008485785143 1099.743886622427 1099.78874226995 1096.825932057956 348.2178631926304 1096.277152924523 293.5778075520039
845 0.005 4.225 20 1043.194942286682 991.4012400215349 991.6939391523723 1100.009998437612 1099.744976044876 1099.789832150263 1096.829040567823 348.2445401026286 1096.277744984173 293.5778127428489
846 0.005 4.23 20 1043.194689548474 991.402252449881 991.6949545766304 1100.008276290014 1099.743897317467 1099.788799774916 1096.82704744347 348.2711822677199 1096.277733696268 293.5778111075407
847 0.005 4.235 20 1043.195151103097 991.403257327058 991.6959611639066 1100.00871904194 1099.744102152997 1099.78894815432 1096.826315410844 348.2977221625318 1096.277271780888 293.5778139035819
848 0.005 4.24 20 1043.196257700704 991.404265595998 991.6969698161204 1100.009779886453 1099.744734230803 1099.78961517736 1096.828796989728 348.3241600646048 1096.277568305807 293.5778211383778
849 0.005 4.245 20 1043.196264130869 991.4052544656147 991.6979614501715 1100.008278071147 1099.74395704165 1099.788835875376 1096.826840428704 348.3505974336217 1096.277918221999 293.5778199257155
850 0.005 4.25 20 1043.196700472487 991.4062349618315 991.6989442065993 1100.008862978957 1099.744317580439 1099.789173998189 1096.826113590684 348.3769670285603 1096.27740690366 293.5778217856828
851 0.005 4.255 20 1043.197589166329 991.4072180652751 991.6999268113475 1100.009597729163 1099.744544397588 1099.7894378615 1096.828635430947 348.4032127229354 1096.277442173618 293.5778276059025
852 0.005 4.26 20 1043.197875838325 991.4081835325292 991.700895314318 1100.00822862419 1099.743872622051 1099.788729668362 1096.827055872916 348.4294014496778 1096.277755337262 293.5778300478291
853 0.005 4.265 20 1043.198353299502 991.4091435907418 991.7018569659491 1100.00913104019 1099.74455603691 1099.789405812674 1096.826561869905 348.4555425728547 1096.277546239041 293.5778280182498
854 0.005 4.27 20 1043.199058939486 991.4101051900757 991.7028182034402 1100.009606462709 1099.744523940798 1099.789430346451 1096.828706511993 348.4815518422036 1096.277347039207 293.5778346984368
855 0.005 4.275 20 1043.199116618911 991.4110476956521 991.7037636277072 1100.008001591087 1099.743625034922 1099.788501776096 1096.826737575137 348.5075187335245 1096.27762875483 293.5778377750387
856 0.005 4.28 20 1043.199804552178 991.4119854851419 991.7047030403731 1100.009148099597 1099.74464778758 1099.789503556261 1096.826256616227 348.5334769396919 1096.27766366617 293.5778367155131
857 0.005 4.285 20 1043.200489904533 991.4129260323891 991.7056424600542 1100.009650883158 1099.744609536936 1099.789526062016 1096.828596943403 348.5593228204984 1096.277449897631 293.5778401324558
858 0.005 4.29 20 1043.200356339928 991.4138448222851 991.7065655165626 1100.007838116006 1099.743406483082 1099.788299057722 1096.82677247268 348.5850608708331 1096.277370319367 293.5778466081758
859 0.005 4.295 20 1043.201318160648 991.4147657024297 991.707486096416 1100.009281348437 1099.744754102423 1099.789577947675 1096.826665786344 348.6107798547127 1096.277859472506 293.577843369884
860 0.005 4.3 20 1043.202108222696 991.4156864215602 991.7084068437013 1100.009875283288 1099.744833238034 1099.789743140454 1096.828864004737 348.6363992421454 1096.277544865007 293.5778467915471
861 0.005 4.305 20 1043.201511957056 991.4165819987213 991.7093070648261 1100.007621784363 1099.743179665852 1099.788093774532 1096.826447833638 348.6619246408918 1096.277247158909 293.5778524355662
862 0.005 4.31 20 1043.20273095422 991.4174816209467 991.7102063910939 1100.009248165461 1099.744791031423 1099.789590624803 1096.826409721795 348.6874422907504 1096.277935612321 293.5778528607376
863 0.005 4.315 20 1043.203533408262 991.4183817151437 991.7111059584935 1100.010054098821 1099.745068040701 1099.789980541627 1096.828786911635 348.7129044773103 1096.277720547386 293.5778523248234
864 0.005 4.32 20 1043.202806646057 991.4192565049697 991.711985367862 1100.00752006278 1099.743031161419 1099.787950944011 1096.826574317694 348.7382288613228 1096.277041926066 293.5778592533886
865 0.005 4.325 20 1043.20407200797 991.4201368508128 991.7128649486109 1100.009172651807 1099.74465198172 1099.789427792559 1096.826662703206 348.7634940874196 1096.27786907498 293.57786026312
866 0.005 4.33 20 1043.205025257299 991.4210205217396 991.7137475351246 1100.01028665331 1099.745291711051 1099.790201070854 1096.829060402725 348.788732268264 1096.277854275292 293.5778594305652
867 0.005 4.335 20 1043.204070362915 991.4218743317009 991.7146067036776 1100.007486703478 1099.743022743279 1099.787959660232 1096.826354405399 348.8138575500262 1096.277027224593 293.57786399931
868 0.005 4.34 20 1043.205156770126 991.4227309413411 991.7154631718777 1100.0088972241 1099.744376776118 1099.789176488245 1096.826223254106 348.8389365937062 1096.277669410733 293.5778688839898
869 0.005 4.345 20 1043.206379011817 991.4235960434147 991.7163262343034 1100.010342024645 1099.745393476764 1099.790292748713 1096.828980423498 348.8640035070789 1096.277972045054 293.5778655354281
870 0.005 4.350000000000001 20 1043.205366249691 991.4244326345788 991.7171674988024 1100.007611279256 1099.743142443541 1099.788076507271 1096.826567520371 348.8889409251513 1096.277123204946 293.577869846393
871 0.005 4.355 20 1043.206437942154 991.4252714200164 991.7180066656309 1100.00877098475 1099.744166459588 1099.788970578553 1096.826429434769 348.9137752374606 1096.277453589885 293.5778745983082
872 0.005 4.36 20 1043.207765215669 991.4261205727458 991.718853618174 1100.010471700632 1099.745504538302 1099.790371973422 1096.829332193488 348.9386017493312 1096.278101224181 293.5778729444716
873 0.005 4.365 20 1043.206780418997 991.4269419457734 991.7196789403158 1100.007784600106 1099.743350174661 1099.788281572795 1096.826577722034 348.9633500901981 1096.277352165868 293.5778742337148
874 0.005 4.37 20 1043.207483013585 991.427758456443 991.720497437968 1100.008541627466 1099.743950883832 1099.788778261361 1096.826001620146 348.9880089406235 1096.277246182059 293.5778811211381
875 0.005 4.375 20 1043.208992604428 991.4285869950997 991.7213235048254 1100.010405955857 1099.745504212692 1099.790344857876 1096.829065187113 349.0126521907944 1096.278206181157 293.5778803205702
876 0.005 4.38 20 1043.208167668962 991.4293895643149 991.7221296482928 1100.007982878487 1099.743581308353 1099.788515091726 1096.826667798196 349.0372286711877 1096.277438378959 293.5778801336795
877 0.005 4.385 20 1043.208640372926 991.430188287162 991.7229300226303 1100.008473215376 1099.743826648637 1099.788658496857 1096.826192090751 349.0616688830016 1096.277098179805 293.5778854956822
878 0.005 4.39 20 1043.210211851598 991.4310000554797 991.7237393631244 1100.010322811802 1099.745339583225 1099.790165371211 1096.829346183046 349.0860579895169 1096.278073544061 293.5778877888321
879 0.005 4.395 20 1043.209526242413 991.4317883094476 991.7245302975706 1100.008161095831 1099.743771825409 1099.788700627033 1096.826795332858 349.1104315516726 1096.277610712109 293.5778853520999
880 0.005 4.4 20 1043.209706989858 991.432568231534 991.7253129899868 1100.00846107479 1099.74385177844 1099.788703919253 1096.825927278914 349.1346997187115 1096.277098341146 293.5778902340531
881 0.005 4.405 20 1043.211162512713 991.4333618641601 991.7261037058665 1100.010041191532 1099.745057036346 1099.789909639554 1096.828891992869 349.1589123157466 1096.277927153029 293.577894397905
882 0.005 4.41 20 1043.210885653413 991.4341341360997 991.7268785143324 1100.008212007307 1099.743851880559 1099.788768347333 1096.826839653161 349.1831179633814 1096.277650821279 293.5778913394687
883 0.005 4.415 20 1043.211011531089 991.4349005643797 991.7276468949638 1100.008629109317 1099.744007333681 1099.788851219804 1096.826254373426 349.2071939583312 1096.277215071283 293.5778945772319
884 0.005 4.42 20 1043.212206030067 991.4356783046561 991.7284218537238 1100.009909352616 1099.744850847505 1099.789710628937 1096.8290443541 349.2311672742871 1096.277770026461 293.5778997174231
885 0.005 4.425 20 1043.212094016156 991.4364354193889 991.7291821875473 1100.008316412146 1099.743959011384 1099.78884413473 1096.827024322209 349.2551448720176 1096.277808383267 293.5778978255383
886 0.005 4.43 20 1043.212242897404 991.4371868157573 991.7299352048123 1100.008793338261 1099.744228470326 1099.789081780451 1096.826139354081 349.279058907225 1096.277428405174 293.5778985850712
887 0.005 4.435 20 1043.213087399714 991.4379449415818 991.7306912571793 1100.009651854565 1099.744612202888 1099.789500931773 1096.828590774196 349.3028636418989 1096.277582434135 293.5779050360363
888 0.005 4.44 20 1043.213219466639 991.438683973409 991.7314337584356 1100.008235437155 1099.743920012565 1099.788784927169 1096.826850703675 349.326657357961 1096.277862326479 293.5779043311883
889 0.005 4.445 20 1043.213488257358 991.4394217768622 991.7321715853607 1100.009008717955 1099.744457219806 1099.789309399295 1096.826340713507 349.3503944127556 1096.277612916503 293.5779036459083
890 0.005 4.45 20 1043.214277188826 991.4401643419095 991.7329125658789 1100.009612583478 1099.744512776085 1099.789407475053 1096.828842433989 349.3739974977208 1096.277396213359 293.5779081825822
891 0.005 4.455 20 1043.214237666439 991.4408893424759 991.7336410639779 1100.008135589004 1099.743737866232 1099.78859928659 1096.827051395239 349.3975502166555 1096.277699493908 293.5779110956749
892 0.005 4.46 20 1043.214688748161 991.4416141698413 991.7343657546962 1100.009176690727 1099.74463224027 1099.789486006848 1096.826464291516 349.4210940099547 1096.277753077218 293.5779076720021
893 0.005 4.465 20 1043.215333006366 991.4423398175198 991.7350906200728 1100.009609624724 1099.744557091806 1099.78947532218 1096.828561401323 349.4445321589193 1096.277407476778 293.5779127341635
894 0.005 4.47 20 1043.215137767987 991.4430455529574 991.73580006015 1100.007875064859 1099.743482145773 1099.788376005978 1096.82660701698 349.4679140006562 1096.277517065091 293.5779162159347
895 0.005 4.475000000000001 20 1043.215889155673 991.4437543674808 991.7365080032773 1100.009202771127 1099.744706753418 1099.789547466628 1096.826370797522 349.4912912084158 1096.277829752972 293.5779139863739
896 0.005 4.48 20 1043.21659174794 991.4444657921784 991.737218482183 1100.009779938033 1099.744730334505 1099.789638673136 1096.828821953304 349.5145590691817 1096.277484873272 293.5779155083662
897 0.005 4.485 20 1043.216055372969 991.4451571641773 991.7379131800922 1100.007747785416 1099.743274490873 1099.788170144086 1096.826808286617 349.537710272058 1096.277347542733 293.5779216594184
898 0.005 4.49 20 1043.217133621936 991.445852418648 991.7386080424707 1100.009305979388 1099.744805777343 1099.789613362976 1096.826654176808 349.5608613939763 1096.277902594333 293.5779185033066
899 0.005 4.495 20 1043.217665404312 991.4465510896657 991.7393057655586 1100.010006560453 1099.744986635323 1099.789896914926 1096.828894955662 349.5839561508151 1096.277674067213 293.5779199553155
900 0.005 4.5 20 1043.216907815067 991.447226260888 991.7399843853798 1100.007534461704 1099.743083755509 1099.788003661157 1096.826361855163 349.6069477434563 1096.277187616532 293.5779247094349
901 0.005 4.505 20 1043.218111090532 991.4479056287524 991.7406637361833 1100.009187053321 1099.744720698493 1099.789502921496 1096.826426773378 349.6299348473187 1096.277923184941 293.5779258693997
902 0.005 4.51 20 1043.218825895108 991.4485910635226 991.7413471210989 1100.010182767153 1099.745195614532 1099.790110000464 1096.828944929011 349.6528743423809 1096.277835592545 293.577923081061
903 0.005 4.515 20 1043.2179574617 991.4492520939942 991.7420118887591 1100.00751553777 1099.743011199874 1099.787934253949 1096.826615259298 349.6756746448049 1096.277050885252 293.5779286900349
904 0.005 4.52 20 1043.219074315323 991.4499182985214 991.7426777789834 1100.009046131831 1099.744492132754 1099.789274582934 1096.826619050739 349.6984195276708 1096.277736676688 293.5779303006665
905 0.005 4.525 20 1043.219934352811 991.4505918997104 991.7433491644965 1100.010338852388 1099.745362937095 1099.79026843325 1096.829083510597 349.7211563823723 1096.277968900899 293.5779279759104
906 0.005 4.53 20 1043.218940208846 991.4512388693025 991.7440000553738 1100.007535628281 1099.743084613933 1099.788024114985 1096.826344448567 349.7438009512995 1096.277119571384 293.5779309968912
907 0.005 4.535 20 1043.219884193635 991.4518878010877 991.7446493830981 1100.008784916441 1099.744235141584 1099.789046027304 1096.826191577413 349.7663889898377 1096.277555708392 293.5779361418695
908 0.005 4.54 20 1043.220989337651 991.4525490687142 991.7453076535751 1100.010391454492 1099.745446220864 1099.790329860478 1096.829127570016 349.788965867945 1096.278072882521 293.5779320925703
909 0.005 4.545 20 1043.220029349147 991.4531856745974 991.7459478407405 1100.00774113537 1099.743270363407 1099.788195384873 1096.826725681452 349.811436545443 1096.277233284276 293.5779346086809
910 0.005 4.55 20 1043.220777230578 991.4538224166963 991.7465850139516 1100.008666090975 1099.744039610585 1099.788853810621 1096.826354892935 349.8337987809049 1096.277340998419 293.5779392040168
911 0.005 4.555 20 1043.222123568393 991.4544712883263 991.7472311787265 1100.010461566329 1099.745531453692 1099.790381720625 1096.829234805417 349.8561679173933 1096.278207147991 293.5779379583092
912 0.005 4.56 20 1043.221078494796 991.4550938699047 991.747857329073 1100.00790504565 1099.743503132902 1099.788433357759 1096.826543694184 349.8785004156217 1096.277430549695 293.5779371340858
913 0.005 4.565 20 1043.221510256923 991.4557144970391 991.7484788545072 1100.008438910762 1099.743843160117 1099.788679108014 1096.825925178131 349.9007260544427 1096.277181822983 293.5779431338719
914 0.005 4.57 20 1043.223016950456 991.4563513899984 991.7491126578828 1100.010363689734 1099.745416205208 1099.790240426469 1096.829265056354 349.9229146537384 1096.27815850298 293.5779429836059
915 0.005 4.575 20 1043.222176005544 991.4569676596615 991.7497310753557 1100.008139956712 1099.743714771269 1099.788636386474 1096.826960333403 349.9450580860969 1096.277587600234 293.5779409742306
916 0.005 4.58 20 1043.222457714157 991.4575776207543 991.7503427907309 1100.008498964971 1099.743840801623 1099.788679897455 1096.82623359079 349.9670806584509 1096.277101004482 293.5779450729271
917 0.005 4.585 20 1043.223828028134 991.4582003643429 991.7509630448322 1100.010159464787 1099.745166630617 1099.790006546474 1096.829122198082 349.9890647266022 1096.277982688961 293.577948307156
918 0.005 4.59 20 1043.223151273504 991.4588019099065 991.751567251421 1100.008195727382 1099.743829946674 1099.788752669056 1096.826763934772 350.0110583276539 1096.277672558612 293.5779446561332
919 0.005 4.595 20 1043.223336056045 991.4593984090849 991.7521650549915 1100.008515214876 1099.743925279064 1099.788782450125 1096.82592049778 350.0329523532509 1096.277183331396 293.5779482051221
920 0.005 4.600000000000001 20 1043.224549100329 991.4600065054443 991.7527709530316 1100.009936969544 1099.744919064065 1099.789780409845 1096.828909895301 350.0547669468805 1096.277753701397 293.5779524446451
921 0.005 4.605 20 1043.224192016728 991.4605983277402 991.7533644231485 1100.008271666514 1099.743907289944 1099.788804032723 1096.827006833271 350.0765717432467 1096.277793904051 293.5779490060997
922 0.005 4.61 20 1043.224370669218 991.4611883004476 991.7539541064042 1100.008770349829 1099.744152668751 1099.788995066325 1096.826395054108 350.0982812547202 1096.277377773708 293.5779502158975
923 0.005 4.615 20 1043.225302730442 991.461784543201 991.7545494798646 1100.009764254502 1099.74469964328 1099.789577804432 1096.82884164392 350.1198879587849 1096.277610066921 293.5779553543466
924 0.005 4.62 20 1043.225167804216 991.4623651971276 991.7551316491451 1100.008280129666 1099.743957937057 1099.788826202497 1096.826886756621 350.1415118145352 1096.277951053356 293.5779539562914
925 0.005 4.625 20 1043.225336295159 991.4629411727216 991.7557091857074 1100.00891946239 1099.74437670376 1099.789231994015 1096.826167487479 350.1631055638203 1096.277505774684 293.5779529656255
926 0.005 4.63 20 1043.226017611324 991.4635245872797 991.7562905492642 1100.009583764857 1099.744520115259 1099.789413282349 1096.828669096936 350.1845749642225 1096.277442260634 293.5779583533284
927 0.005 4.635 20 1043.226035110096 991.4640932770142 991.7568616684059 1100.008219504746 1099.743834051045 1099.788687392117 1096.827152295927 350.2059964197763 1096.277792524093 293.5779586670133
928 0.005 4.64 20 1043.226346089614 991.4646619287001 991.7574298873122 1100.009159678568 1099.744595315053 1099.789444761615 1096.82654807853 350.2273919002868 1096.277675850094 293.5779562288503
929 0.005 4.645 20 1043.226928969774 991.4652336847344 991.7580003510064 1100.009593160086 1099.744522843418 1099.789435646232 1096.82865325164 350.2486766856242 1096.277394186549 293.5779599404908
930 0.005 4.65 20 1043.226672434381 991.4657868674282 991.7585568312638 1100.007957497136 1099.743575220124 1099.788455463013 1096.826697967597 350.2699376772701 1096.27758091933 293.5779637126137
931 0.005 4.655 20 1043.227179593055 991.4663440995912 991.7591132642037 1100.009165368585 1099.744666478189 1099.789516990227 1096.82630103448 350.2912027832024 1096.277798693249 293.5779595009886
932 0.005 4.66 20 1043.227837096943 991.4669054878231 991.7596730914699 1100.009687455772 1099.744645819445 1099.78956055531 1096.828661910641 350.3123542968879 1096.277447200593 293.5779628505015
933 0.005 4.665 20 1043.227410203119 991.4674494455926 991.7602200287914 1100.007816010736 1099.743366928562 1099.788255262712 1096.82680482191 350.3334190499232 1096.277392018455 293.5779665788179
934 0.005 4.67 20 1043.228174309134 991.468000915916 991.7607692956202 1100.009299089306 1099.744774692284 1099.789590886049 1096.826709911463 350.354479666531 1096.27796449451 293.5779640489419
935 0.005 4.675 20 1043.228811551676 991.4685553090602 991.7613223678894 1100.009941216428 1099.744894959131 1099.789798962811 1096.8289647981 350.3754680775058 1096.277645241633 293.5779640388099
936 0.005 4.68 20 1043.228022934718 991.4690868161639 991.7618579083442 1100.007613599574 1099.743150291826 1099.78806352571 1096.826542969878 350.3963610741066 1096.277253936086 293.577970131535
937 0.005 4.685 20 1043.229006837047 991.4696270772348 991.7623961474745 1100.009258151861 1099.744792014616 1099.789579391558 1096.826483811102 350.4172685539411 1096.27808046493 293.5779680490355
938 0.005 4.69 20 1043.229674620445 991.4701704750648 991.7629381586773 1100.010093742706 1099.745119239465 1099.790037682299 1096.828752525448 350.4381376648928 1096.27779600756 293.577967652649
939 0.005 4.695 20 1043.228671502533 991.4706909500976 991.7634626224863 1100.007481520363 1099.743009555876 1099.787935297896 1096.826419527305 350.4588915345919 1096.277120885723 293.5779715455679
940 0.005 4.7 20 1043.229754327688 991.4712204006336 991.7639902165873 1100.009114789166 1099.744587379971 1099.789361761891 1096.826642578459 350.4795957013702 1096.277909092244 293.5779736297001
941 0.005 4.705 20 1043.230609271004 991.4717562313975 991.7645241739858 1100.010337029426 1099.745327936588 1099.790228545881 1096.829216752466 350.5002778512204 1096.277951387129 293.5779693836056
942 0.005 4.71 20 1043.229540986507 991.4722666201762 991.7650387237412 1100.007527113275 1099.743048836772 1099.787983159101 1096.826481425546 350.5208753315626 1096.277099319326 293.5779739270366
943 0.005 4.715 20 1043.230524376308 991.4727811610093 991.7655531922189 1100.008879732751 1099.744334919099 1099.789135414999 1096.826288781666 350.541425343598 1096.277686283103 293.5779761451898
944 0.005 4.72 20 1043.231400447411 991.4733070379705 991.7660757742447 1100.010348712643 1099.745411382059 1099.790308671194 1096.828949523421 350.5619933120713 1096.278093567392 293.5779731841823
945 0.005 4.725000000000001 20 1043.230416149087 991.4738081415446 991.7665809362661 1100.007635777039 1099.743186243064 1099.788118055092 1096.826470951618 350.5824534656763 1096.27717074693 293.577974557242
946 0.005 4.73 20 1043.231057152194 991.4743131770235 991.7670860120045 1100.008719444793 1099.74411520841 1099.788919608825 1096.826372670888 350.6028136999967 1096.277435442639 293.5779798558552
947 0.005 4.735 20 1043.232396077763 991.4748337903691 991.7676022216576 1100.010493359355 1099.745524118141 1099.790379853716 1096.82941687884 350.6231635872624 1096.278231956258 293.577975813488
948 0.005 4.74 20 1043.231350612639 991.4753270793252 991.768099710334 1100.007847467082 1099.743410834334 1099.78833750112 1096.82667895866 350.6434576943547 1096.277331495263 293.577976628389
949 0.005 4.745 20 1043.231676591068 991.4758202434674 991.7685939619323 1100.008520580144 1099.743915686209 1099.788744617446 1096.826042184785 350.6636645482396 1096.277279193439 293.5779809592922
950 0.005 4.75 20 1043.233081258282 991.4763314674425 991.7691001506251 1100.010407848727 1099.745494195599 1099.790326165982 1096.829110202547 350.6838751175346 1096.27833790789 293.5779808747411
951 0.005 4.755 20 1043.232149678044 991.4768166548672 991.7695893060678 1100.00802903464 1099.743636506421 1099.788566519708 1096.826654230362 350.7040619215838 1096.277494734115 293.5779780410184
952 0.005 4.76 20 1043.232292242377 991.4773016095734 991.7700746665689 1100.008447804833 1099.743812877902 1099.788650265737 1096.826101030055 350.7241108359789 1096.277204329824 293.5779830590183
953 0.005 4.765 20 1043.233736934142 991.4778044250838 991.7705730331058 1100.010278319732 1099.745271718916 1099.790097341684 1096.829371008058 350.7441139931377 1096.278150364954 293.5779837491434
954 0.005 4.77 20 1043.23301337175 991.4782830660545 991.7710555081546 1100.008215546188 1099.743808770224 1099.78872894785 1096.826979587828 350.7641182338617 1096.277598712029 293.5779807230181
955 0.005 4.775 20 1043.233023932312 991.4787603550457 991.7715333628132 1100.008522182523 1099.743889587738 1099.78873975479 1096.82612988554 350.7840239973266 1096.277261177677 293.5779835739783
956 0.005 4.78 20 1043.234320423328 991.4792496944134 991.7720197048102 1100.010011524634 1099.745014016674 1099.789869228719 1096.828908024784 350.8038791994709 1096.277897499592 293.5779876896632
957 0.005 4.785 20 1043.233753606058 991.4797198001777 991.7724928044114 1100.008217391294 1099.743872493563 1099.788786214519 1096.826756502395 350.8237546516132 1096.277752104184 293.5779833827644
958 0.005 4.79 20 1043.23380198966 991.4801890244656 991.7729620753759 1100.008642094139 1099.744048522554 1099.788895583289 1096.826147919753 350.8435415482288 1096.277373815262 293.5779855193313
959 0.005 4.795 20 1043.234942756689 991.4806677040625 991.773439054439 1100.009857815694 1099.7447823696 1099.78964677764 1096.829052138191 350.8632202154501 1096.277649835911 293.5779896389245
960 0.005 4.8 20 1043.234669222791 991.4811323215164 991.7739050053796 1100.008335958354 1099.743972030745 1099.788846467438 1096.82713374401 350.8828905938519 1096.277893541782 293.5779870429014
961 0.005 4.805 20 1043.234750874155 991.4815924701734 991.7743659248467 1100.008872403048 1099.744297184654 1099.789148282678 1096.826279856852 350.9025162720126 1096.277466886141 293.5779864209464
962 0.005 4.81 20 1043.235421802399 991.4820603585124 991.7748321226206 1100.009628719496 1099.744575402474 1099.789467370173 1096.828612191533 350.9220542078351 1096.277513308459 293.5779914625402
963 0.005 4.815 20 1043.235281344959 991.4825147354913 991.7752877481784 1100.008214273106 1099.74389220404 1099.788754697744 1096.826844374966 350.941598627089 1096.277920815822 293.5779909253563
964 0.005 4.82 20 1043.235569900786 991.4829679373316 991.7757411052972 1100.009049262775 1099.744509225801 1099.789361524368 1096.826311099111 350.9611175216862 1096.27759753572 293.5779883818482
965 0.005 4.825 20 1043.236073392707 991.4834278498701 991.7761994544851 1100.009599528479 1099.744510286159 1099.789406487995 1096.828777945927 350.9805014387068 1096.277404764905 293.5779926353798
966 0.005 4.83 20 1043.235892814823 991.4838745835982 991.7766474906739 1100.008096474688 1099.743679753004 1099.788543153145 1096.827093724462 350.9998382143512 1096.277724659839 293.5779943296283
967 0.005 4.835 20 1043.236386083295 991.4843221540792 991.7770947984181 1100.009209661147 1099.744662708865 1099.789511274314 1096.826539628032 351.01917864969 1096.277732998785 293.5779907114469
968 0.005 4.84 20 1043.236743930807 991.4847733705346 991.7775451109122 1100.009640424161 1099.744588147575 1099.789505386504 1096.828608540764 351.0384349980702 1096.277447171592 293.5779935294736
969 0.005 4.845 20 1043.236362617855 991.4852089634204 991.7779827089886 1100.007845681099 1099.743443236691 1099.78833905174 1096.826590749825 351.0576366283854 1096.277554751505 293.5779976718719
970 0.005 4.850000000000001 20 1043.237113407397 991.4856485493557 991.7784215195477 1100.009223683863 1099.744729785177 1099.789561416042 1096.826415228083 351.0768591978039 1096.27783259726 293.5779934153887
971 0.005 4.855 20 1043.237518322065 991.4860945143437 991.7788659555804 1100.009836181646 1099.744789803975 1099.789694983682 1096.828866235539 351.0959871844809 1096.27756722596 293.5779951788568
972 0.005 4.86 20 1043.236895758276 991.4865233810644 991.7792970096883 1100.007715303049 1099.743229265409 1099.788126859217 1096.826803533002 351.1150044622649 1096.277335973942 293.5779992002993
973 0.005 4.865 20 1043.237980252539 991.4869593668614 991.7797313377957 1100.00932595351 1099.74481970821 1099.789614429879 1096.826734547009 351.1340309513155 1096.27801331145 293.5779973524387
974 0.005 4.87 20 1043.238331620799 991.487399740159 991.7801699557597 1100.010038023959 1099.745034805505 1099.789948163861 1096.828859531556 351.1530183440927 1096.277795995006 293.5779957577212
975 0.005 4.875 20 1043.237289236959 991.4878175727902 991.7805909857885 1100.007509172436 1099.743050606729 1099.787972505417 1096.82635420902 351.1719212740467 1096.277237551175 293.5780013562929
976 0.005 4.88 20 1043.238406319882 991.4882420427833 991.7810150995766 1100.009154015996 1099.744676441849 1099.789456680365 1096.826411901441 351.1908125322216 1096.277943336769 293.5780005743155
977 0.005 4.885 20 1043.239071018499 991.4886770602733 991.7814468082951 1100.010236279868 1099.745249715334 1099.790159758878 1096.828985303862 351.2096781021653 1096.277948205814 293.5779984208109
978 0.005 4.89 20 1043.23811581645 991.489090593756 991.7818633239549 1100.007534007658 1099.743025458484 1099.787949016635 1096.826628748584 351.2284242381863 1096.27708784781 293.578001454915
979 0.005 4.895 20 1043.238987719307 991.4895095221423 991.7822819871476 1100.009006004794 1099.744434295216 1099.789218925085 1096.82662790855 351.247118407791 1096.277738020099 293.5780045943836
980 0.005 4.9 20 1043.23978174756 991.4899397024644 991.7827086169191 1100.010379355889 1099.745400971096 1099.79029779777 1096.829138618943 351.2658319480283 1096.278115572206 293.5779996107
981 0.005 4.905 20 1043.238686572304 991.490341641852 991.7831156145963 1100.007580933562 1099.743129601079 1099.78806382354 1096.826396766014 351.2844618386006 1096.277140306422 293.578003388841
982 0.005 4.91 20 1043.239348322341 991.4907495848155 991.7835225980779 1100.008741686894 1099.744182030923 1099.788995183485 1096.826160658807 351.3030441862703 1096.277594970111 293.5780064873688
983 0.005 4.915 20 1043.240588731022 991.4911717457775 991.7839407886643 1100.010406561871 1099.745468944621 1099.790344230936 1096.829138913585 351.3216260722864 1096.278142092312 293.5780036395602
984 0.005 4.92 20 1043.239479050123 991.4915705455337 991.7843431291539 1100.00778919824 1099.743326880016 1099.788248715046 1096.826749826439 351.3401213417662 1096.277274724448 293.5780034263544
985 0.005 4.925 20 1043.239853643551 991.4919731356965 991.7847454833002 1100.00862552839 1099.743989780721 1099.788804891782 1096.826345924903 351.358513781743 1096.277397820092 293.5780091423096
986 0.005 4.93 20 1043.241269534863 991.4923923480421 991.7851601469814 1100.010486939483 1099.745543935699 1099.790380551601 1096.829316303564 351.3769160082451 1096.278338260943 293.5780062036012
987 0.005 4.935 20 1043.240139350645 991.4927847667021 991.7855567843411 1100.007978386617 1099.743566597722 1099.788494738961 1096.826669559387 351.3952949663457 1096.277477809551 293.5780057283952
988 0.005 4.94 20 1043.240259454904 991.4931774073781 991.7859495802855 1100.008446185693 1099.74383585609 1099.788670374794 1096.825945598753 351.4135781199863 1096.277275451821 293.5780096283697
989 0.005 4.945 20 1043.241737001568 991.493584584236 991.7863539551987 1100.010279084123 1099.745346161953 1099.790180376586 1096.829053020653 351.4318441221178 1096.278173564799 293.5780109874348
990 0.005 4.95 20 1043.240862094134 991.4939724704727 991.7867439849182 1100.008135137892 1099.743741508385 1099.788668496589 1096.826811676763 351.4501040631254 1096.277626435691 293.5780068422127
991 0.005 4.955 20 1043.241050355473 991.4943585610073 991.7871310761662 1100.008502025783 1099.743849821052 1099.788689130619 1096.826212831719 351.4682367402378 1096.277171180267 293.5780111738982
992 0.005 4.96 20 1043.242199483838 991.4947614469565 991.7875299104328 1100.010147370375 1099.745118458603 1099.789956540669 1096.829265217219 351.4863175335096 1096.278031835871 293.5780131041837
993 0.005 4.965 20 1043.241634994264 991.4951447964764 991.7879156230368 1100.008258448035 1099.743871594137 1099.788783113386 1096.82695289882 351.5044190944258 1096.277704755238 293.5780097533971
994 0.005 4.97 20 1043.241532196411 991.4955251290642 991.7882966688215 1100.008575771108 1099.74397788531 1099.788830900092 1096.826025973674 351.5224401512626 1096.277328062989 293.5780115482583
995 0.005 4.975000000000001 20 1043.242644489386 991.4959172094826 991.7886859672257 1100.009875075235 1099.74486226122 1099.789727416806 1096.828789100072 351.5404032870169 1096.277775708375 293.5780164136675
996 0.005 4.98 20 1043.242228967025 991.4962926132127 991.7890637740153 1100.008270000705 1099.743929341083 1099.788820972251 1096.826893799053 351.5583874852863 1096.277807263815 293.5780121419007
997 0.005 4.985 20 1043.242253398366 991.4966684490138 991.7894393942897 1100.008790904811 1099.744195665035 1099.78903753895 1096.826322620482 351.5762875246472 1096.27745321562 293.5780129258966
998 0.005 4.99 20 1043.243174351037 991.4970543947811 991.789822666859 1100.00975020774 1099.744658453269 1099.789534765237 1096.828975864354 351.5940815090831 1096.277566978257 293.5780171433358
999 0.005 4.995 20 1043.242911658863 991.4974254535728 991.7901958299719 1100.008320198377 1099.743964454902 1099.788819435358 1096.827123421851 351.6118786749682 1096.277924675245 293.57801603794
1000 0.005 5 20 1043.242942382343 991.4977956293145 991.7905657574925 1100.008987149153 1099.744439468449 1099.789296280306 1096.826243662577 351.6296613314015 1096.277636608578 293.5780138820143
1001 0.005 5.005 20 1043.24356001616 991.4981729067828 991.7909409856122 1100.00956032498 1099.744506739829 1099.789407137812 1096.828514971714 351.6473531036002 1096.277461273145 293.5780187818594
1002 0.005 5.01 20 1043.243313981242 991.4985370504212 991.7913071848707 1100.008128063867 1099.743765850057 1099.788629604291 1096.826886041325 351.6650092551146 1096.277782116895 293.5780197367549
1003 0.005 5.015 20 1043.243642786512 991.4989043107535 991.791673590302 1100.009158444318 1099.744608118715 1099.789456144665 1096.826510885353 351.6826534921418 1096.277736437619 293.5780164172914
1004 0.005 5.02 20 1043.244026123891 991.4992793778742 991.792045963382 1100.009655211624 1099.744556815795 1099.78946081254 1096.828869271894 351.7001858854721 1096.277488074154 293.5780199330017
1005 0.005 5.025 20 1043.243763992336 991.499636177212 991.7924058402169 1100.007978320323 1099.743550662212 1099.788426814988 1096.826917855788 351.7176749575084 1096.277584398821 293.5780230803997
1006 0.005 5.03 20 1043.244233636605 991.4999971795066 991.7927659615078 1100.009208008651 1099.744696536467 1099.789541539004 1096.826438689706 351.7351951262744 1096.2778363951 293.5780191560276
1007 0.005 5.035 20 1043.244683945713 991.5003635278654 991.7931303039317 1100.0097301779 1099.744700235929 1099.789613936153 1096.828621943049 351.7526458008996 1096.277570933028 293.5780211884015
1008 0.005 5.04 20 1043.244131862473 991.5007110475848 991.7934811817518 1100.007724542014 1099.743306330792 1099.788205982817 1096.826507672023 351.7700229426159 1096.277381798321 293.5780260129932
1009 0.005 5.045 20 1043.244858764162 991.501067097895 991.7938357275385 1100.009255530786 1099.744774146421 1099.78958770221 1096.826500312186 351.7874136540553 1096.277963293355 293.5780226043443
1010 0.005 5.05 20 1043.245373949651 991.501431484968 991.7941972729826 1100.009988736018 1099.744947321932 1099.789848269092 1096.829007229255 351.8047374994046 1096.277719319907 293.5780229130297
1011 0.005 5.055 20 1043.244606674675 991.501774725908 991.7945441227771 1100.007629138216 1099.743125822722 1099.788032114571 1096.826740371613 351.8219500026465 1096.277207404142 293.5780272740267
1012 0.005 5.06 20 1043.245451062801 991.5021272221238 991.794894618759 1100.009269845289 1099.744776476525 1099.78955572887 1096.826628498655 351.8391647640568 1096.278057451656 293.5780268494431
1013 0.005 5.065 20 1043.246073109608 991.5024851511454 991.7952505599496 1100.010168211886 1099.745180080576 1099.790094874583 1096.82887311825 351.8563796695597 1096.277887060237 293.5780242281959
1014 0.005 5.07 20 1043.2449044022 991.5028194936568 991.7955889448298 1100.007458542111 1099.74300331971 1099.787935735684 1096.826267575926 351.8734980234973 1096.277093447152 293.5780293767158
1015 0.005 5.075 20 1043.245795170524 991.5031634809632 991.7959313960249 1100.009027682503 1099.744510526721 1099.789292013712 1096.826411685639 351.8905994772465 1096.277863980957 293.5780302087676
1016 0.005 5.08 20 1043.246693744036 991.5035192742541 991.7962832331805 1100.010338627965 1099.745348498484 1099.790246178361 1096.829169876961 351.9076919931616 1096.278003808643 293.5780271427091
1017 0.005 5.085 20 1043.245535683321 991.5038499907049 991.7966182988529 1100.007585456809 1099.743080757201 1099.788007417838 1096.826684232361 351.9246651525873 1096.277090729744 293.578029543907
1018 0.005 5.09 20 1043.24626788572 991.5041882852813 991.7969555508118 1100.008875234846 1099.744293788486 1099.789096551088 1096.826451858898 351.9415859668669 1096.277652034554 293.5780337885769
1019 0.005 5.095 20 1043.247274102259 991.5045392047522 991.797302557285 1100.010399748427 1099.745447905092 1099.79033338461 1096.829101695978 351.9585516521101 1096.278150396359 293.5780289796567
1020 0.005 5.100000000000001 20 1043.246082555616 991.5048641418954 991.7976317816061 1100.007659435612 1099.743233040513 1099.788168016668 1096.826385913439 351.9754441426439 1096.277242823921 293.5780316437903
1021 0.005 5.105 20 1043.246568371442 991.5051941386228 991.7979612690547 1100.00863833972 1099.744053040357 1099.788865994097 1096.826131048145 351.9922661216055 1096.277476429713 293.5780354663743
1022 0.005 5.11 20 1043.247898625971 991.505541857165 991.7983041979899 1100.010459752823 1099.745521975854 1099.79037251821 1096.829282850639 352.0090869284599 1096.27826359123 293.5780334866231
1023 0.005 5.115 20 1043.246779293419 991.5058659891106 991.7986320272832 1100.007933226239 1099.743479208525 1099.788398130773 1096.82684984844 352.0258466544619 1096.277402631345 293.5780319622314
1024 0.005 5.12 20 1043.246973611527 991.5061927288775 991.7989584839027 1100.008555036048 1099.743900088027 1099.788720854604 1096.826315518706 352.0425051364237 1096.277315596489 293.5780377387204
1025 0.005 5.125 20 1043.24835100622 991.5065368566266 991.7992981405112 1100.010410483404 1099.745463821965 1099.790289707836 1096.829265237679 352.059170749887 1096.278318440463 293.5780364305291
1026 0.005 5.13 20 1043.247324735979 991.5068561875324 991.7996213229221 1100.008081520951 1099.743690248012 1099.788617694461 1096.826674216707 352.0758412940687 1096.277558325331 293.5780348184483
1027 0.005 5.135 20 1043.247303584167 991.5071757902343 991.7999410719121 1100.008424076611 1099.74381034822 1099.788655335584 1096.82590870998 352.0924174857554 1096.277263452467 293.5780382226199
1028 0.005 5.14 20 1043.248683197654 991.5075114810381 991.8002734516812 1100.010165029639 1099.745186778443 1099.790023852393 1096.829105483076 352.1089611114046 1096.278035273925 293.5780409718067
1029 0.005 5.145 20 1043.247937323953 991.5078276080313 991.8005922171465 1100.008223498823 1099.743820762169 1099.788738816882 1096.82698421087 352.1255009147588 1096.2776655789 293.5780360529561
1030 0.005 5.15 20 1043.247958213223 991.5081437468933 991.8009084202876 1100.00857977009 1099.743928774684 1099.788774028218 1096.826287839337 352.1419333437254 1096.27725359198 293.5780397288684
1031 0.005 5.155 20 1043.249140679861 991.5084731480953 991.8012346856071 1100.010012413216 1099.744978744236 1099.78983392619 1096.82904940242 352.1583145838462 1096.277878937079 293.5780427274765
1032 0.005 5.16 20 1043.248484009653 991.5087843270871 991.8015481750102 1100.008249759948 1099.743903803758 1099.788807915458 1096.826814278825 352.174731808789 1096.277802925428 293.5780397020413
1033 0.005 5.165 20 1043.248492125779 991.5090945746825 991.8018584286406 1100.008673614711 1099.744103333379 1099.788955165674 1096.82602535363 352.1910917611465 1096.27741892474 293.5780403374386
1034 0.005 5.17 20 1043.249400790776 991.509416100551 991.8021774165974 1100.009755075503 1099.744710681083 1099.789587075119 1096.828783197697 352.2073697148528 1096.277638298772 293.5780457280546
1035 0.005 5.175 20 1043.249052622361 991.5097251813175 991.8024881992413 1100.008317819269 1099.743963333678 1099.788830072278 1096.827114212418 352.2236587391851 1096.277916994352 293.5780422889106
1036 0.005 5.18 20 1043.249123394635 991.5100355668761 991.8027979888421 1100.008964471518 1099.744364278942 1099.789207530704 1096.826493486115 352.2398800016111 1096.277568811521 293.5780418158736
1037 0.005 5.185 20 1043.249792287171 991.5103531165388 991.8031131875921 1100.009643628225 1099.744557669617 1099.789445017498 1096.828785289466 352.2560063725809 1096.277514983238 293.5780459187811
1038 0.005 5.19 20 1043.249465777227 991.5106562338671 991.8034185126552 1100.008201342007 1099.743859370031 1099.788719619708 1096.826887629981 352.2721471631009 1096.27791651265 293.5780466436492
1039 0.005 5.195 20 1043.249674265758 991.5109600788661 991.8037217404184 1100.009077719276 1099.744551416956 1099.789407152894 1096.82624412255 352.2882942678287 1096.277717435484 293.5780432332163
1040 0.005 5.2 20 1043.250162416197 991.5112696815136 991.8040300654949 1100.009576585478 1099.744514983314 1099.789420229838 1096.828584350094 352.3043649187773 1096.277423000497 293.5780474781534
1041 0.005 5.205 20 1043.24979032447 991.5115672284415 991.8043293787867 1100.00801873977 1099.743612560296 1099.788483258644 1096.826932890712 352.320400005465 1096.277687087566 293.5780489953033
1042 0.005 5.21 20 1043.250271913396 991.5118703511505 991.8046306350438 1100.0092229644 1099.744674439347 1099.789514786582 1096.82660906003 352.3364201051801 1096.277813550471 293.578044794534
1043 0.005 5.215 20 1043.250699642098 991.5121779734167 991.804936954264 1100.009724525203 1099.744646935691 1099.789555502351 1096.828838209261 352.3523328162679 1096.277499607561 293.5780469319089
1044 0.005 5.22 20 1043.250119859198 991.5124691274826 991.8052306207187 1100.007842592272 1099.743408374595 1099.788297249326 1096.826732647427 352.3681976200709 1096.27750895588 293.5780507025356
1045 0.005 5.225000000000001 20 1043.250794882324 991.5127677579093 991.8055274468352 1100.009246260236 1099.744755792028 1099.789580807838 1096.826420161276 352.3841013106662 1096.277968871617 293.5780467091377
1046 0.005 5.23 20 1043.251210090126 991.5130713600361 991.8058291157669 1100.009840794807 1099.744838641402 1099.789753284961 1096.828616750586 352.399929709148 1096.27766227503 293.5780474120148
1047 0.005 5.235 20 1043.250373385517 991.5133555935619 991.8061171077971 1100.00762515392 1099.74317113456 1099.788080025075 1096.826517813677 352.4157047045023 1096.277261086671 293.578052060237
1048 0.005 5.24 20 1043.251296525702 991.513651495384 991.8064106263488 1100.009292568938 1099.744795796304 1099.789581011487 1096.82669790421 352.4314681509083 1096.278056995244 293.5780493240395
1049 0.005 5.245 20 1043.251863928118 991.5139550999481 991.8067113965367 1100.010153752512 1099.745110523977 1099.790012839266 1096.829153540311 352.4471797793325 1096.27782748248 293.5780477882474
1050 0.005 5.25 20 1043.25078458254 991.5142348334302 991.8069953310264 1100.007519412052 1099.743033121769 1099.787953864362 1096.826507163698 352.4628003633393 1096.277130759575 293.5780517134286
1051 0.005 5.255 20 1043.251636371081 991.5145243128443 991.8072830324065 1100.009119377707 1099.744620801518 1099.789400653388 1096.826457313977 352.4784253842405 1096.277984555269 293.5780525643887
1052 0.005 5.26 20 1043.252321597615 991.5148234264424 991.8075789127543 1100.010253760618 1099.745288087205 1099.790199049169 1096.828877387626 352.4940599564195 1096.27797488251 293.5780486762868
1053 0.005 5.265 20 1043.251115453793 991.5150974783986 991.8078574285478 1100.007486366415 1099.743023899182 1099.787958156944 1096.826345147852 352.5096209737216 1096.277076610527 293.5780527040881
1054 0.005 5.27 20 1043.2519382278 991.5153819598637 991.8081401972835 1100.00893081205 1099.74436829125 1099.789157567987 1096.826473853971 352.5251198060445 1096.277744543087 293.5780546120396
1055 0.005 5.275 20 1043.252942183886 991.5156799202468 991.8084340037715 1100.010414128058 1099.745420887144 1099.790307814545 1096.829307407254 352.5406247881387 1096.278072145492 293.5780508828291
1056 0.005 5.28 20 1043.251669997134 991.5159530842297 991.8087114587805 1100.007654616531 1099.743176136257 1099.788103949155 1096.826625967602 352.5560373590404 1096.277178906827 293.5780522392308
1057 0.005 5.285 20 1043.252210904081 991.5162327851316 991.8089901223609 1100.008727142795 1099.744145765069 1099.788956187539 1096.826230042629 352.5713984492381 1096.27757603794 293.578056901319
1058 0.005 5.29 20 1043.253353543441 991.5165266860863 991.8092801685322 1100.010419266045 1099.745495023499 1099.790363429765 1096.829052316156 352.5868001817521 1096.278236195842 293.5780523530638
1059 0.005 5.295 20 1043.252167791194 991.5167963662275 991.8095534598926 1100.00778070745 1099.743364256295 1099.788296916554 1096.826474749555 352.6021470614779 1096.277370321334 293.57805328654
1060 0.005 5.3 20 1043.252482382953 991.5170688044351 991.8098259362789 1100.008538523427 1099.74393037014 1099.78875203563 1096.826125720781 352.6174058570259 1096.277342121212 293.5780569201517
1061 0.005 5.305 20 1043.253832272967 991.5173626677673 991.8101142917932 1100.010483886009 1099.745524781133 1099.790346117972 1096.829442870346 352.6326567134551 1096.278376585793 293.5780558276285
1062 0.005 5.31 20 1043.252811582628 991.5176306695828 991.8103861740433 1100.008069419442 1099.743630017012 1099.78855088564 1096.82691323398 352.6478765150745 1096.277512347972 293.578052543761
1063 0.005 5.315 20 1043.252840335563 991.5178991862219 991.8106551724803 1100.008479623339 1099.743837438487 1099.788671478001 1096.826123108791 352.6630074406931 1096.277252862125 293.578057711663
1064 0.005 5.32 20 1043.254273001834 991.5181853064329 991.8109371314164 1100.010262521274 1099.745301664459 1099.790133612074 1096.829135498191 352.6781400471122 1096.27817649255 293.5780576947159
1065 0.005 5.325 20 1043.253249247977 991.5184503429537 991.8112051472326 1100.008154281851 1099.743777741419 1099.788705064857 1096.82670296292 352.6932891105784 1096.277657770921 293.5780548299818
1066 0.005 5.33 20 1043.253164269377 991.518715133291 991.8114702471961 1100.008465006248 1099.743857432338 1099.788708225192 1096.825928090626 352.7083415009578 1096.277266528195 293.5780572224488
1067 0.005 5.335 20 1043.254540813652 991.5189957879139 991.811747188675 1100.010048991514 1099.745040798223 1099.789887353429 1096.829040434899 352.7233510172027 1096.277946922415 293.578060831201
1068 0.005 5.34 20 1043.253750808782 991.5192590697291 991.8120127138029 1100.008266330665 1099.743877294358 1099.788782065883 1096.827034831514 352.7383652594046 1096.277744788771 293.5780554723232
1069 0.005 5.345 20 1043.253777521476 991.5195233101621 991.8122766777086 1100.008678300528 1099.744039426146 1099.788881480509 1096.826369653402 352.753293878792 1096.277336805395 293.5780579187164
1070 0.005 5.350000000000001 20 1043.254705499327 991.5197990420381 991.8125499059145 1100.009878438532 1099.744827035599 1099.789691815627 1096.828938870317 352.7681666185471 1096.277765452796 293.5780613195354
1071 0.005 5.355 20 1043.254239729287 991.5200588202915 991.8128114479128 1100.008289293525 1099.74395278323 1099.788838420128 1096.826901212332 352.7830716339972 1096.277926088601 293.5780587073435
1072 0.005 5.36 20 1043.254292402697 991.5203169689491 991.8130699852583 1100.008807875318 1099.744251734285 1099.789103399302 1096.826089674742 352.7979432784624 1096.27747324328 293.5780575817491
1073 0.005 5.365 20 1043.254895190046 991.5205853949425 991.8133364520315 1100.009660277702 1099.744602054575 1099.789485176613 1096.828692693665 352.8127294967427 1096.277550040036 293.578062840444
1074 0.005 5.37 20 1043.254664572703 991.5208434669447 991.8135953533708 1100.008276721248 1099.743921868689 1099.788776901431 1096.827092887706 352.8275011987112 1096.277966566159 293.5780607185675
1075 0.005 5.375 20 1043.254927358602 991.5211030400934 991.8138539914705 1100.009089464058 1099.744501171565 1099.789345388454 1096.826576252813 352.8422520816387 1096.277639870685 293.5780587824324
1076 0.005 5.38 20 1043.255248592984 991.5213690594352 991.8141188018143 1100.009619145213 1099.744523783106 1099.789419790194 1096.828781459248 352.8569021465674 1096.277447544578 293.5780621413048
1077 0.005 5.385 20 1043.25489763625 991.5216236644815 991.8143740930401 1100.008086126027 1099.743705461705 1099.788573796963 1096.826897288447 352.8715469496969 1096.277884090395 293.5780640357404
1078 0.005 5.39 20 1043.255280031604 991.5218781029573 991.8146283268708 1100.00914744664 1099.744631087485 1099.789483823525 1096.826301177329 352.8862244831456 1096.277746783553 293.5780594739055
1079 0.005 5.395 20 1043.255567240698 991.5221398523022 991.8148884961191 1100.009610321478 1099.744563249023 1099.789479231327 1096.828534157608 352.9008129455759 1096.277485680617 293.5780630017518
1080 0.005 5.4 20 1043.255111144072 991.5223894488279 991.815139321372 1100.007886515916 1099.743471168059 1099.788360069372 1096.826742969987 352.9153422593084 1096.277642774299 293.5780656846617
1081 0.005 5.405 20 1043.25578946052 991.5226438158504 991.8153928546874 1100.009276660127 1099.744736237582 1099.789564328336 1096.826676863726 352.9298888697696 1096.277854779964 293.5780615556797
1082 0.005 5.41 20 1043.25614273182 991.5229044242105 991.815651514045 1100.009838487411 1099.744772203773 1099.789675985323 1096.828936164204 352.9443501458624 1096.27762762177 293.5780624146151
1083 0.005 5.415 20 1043.255455927042 991.5231476312134 991.8158971081435 1100.007707406868 1099.743253571442 1099.788155899526 1096.826626838057 352.9587532032708 1096.277404552796 293.5780669885761
1084 0.005 5.42 20 1043.25626554011 991.5233986028549 991.8161465275305 1100.00927043007 1099.744799201763 1099.789604443577 1096.826459795085 352.9731981915966 1096.278007271164 293.5780638792003
1085 0.005 5.425 20 1043.256569628042 991.5236558224352 991.8164018267239 1100.009984099176 1099.74499083166 1099.789902021053 1096.828731367935 352.9876158147348 1096.277816429917 293.5780630110867
1086 0.005 5.43 20 1043.25564396323 991.5238940494569 991.8166428835539 1100.007525268718 1099.743060208367 1099.787980445196 1096.826457309032 353.0019258223389 1096.277224298313 293.5780674524725
1087 0.005 5.435 20 1043.256620974828 991.5241421044885 991.816889872176 1100.00925525013 1099.744733702422 1099.789501916361 1096.826749820233 353.01622539916 1096.277995456971 293.5780665706395
1088 0.005 5.44 20 1043.257119452692 991.5243998699128 991.8171445938268 1100.0102681681 1099.745245872882 1099.790150990229 1096.829169380857 353.030514925101 1096.277953949011 293.5780636656751
1089 0.005 5.445 20 1043.256003910537 991.5246348766098 991.8173830048672 1100.00751554593 1099.743024177475 1099.7879497482 1096.8264915639 353.0447174839113 1096.277148383049 293.5780672611606
1090 0.005 5.45 20 1043.256803527676 991.5248767283719 991.8176241558511 1100.008988676228 1099.744458804991 1099.789247571121 1096.826411063167 353.0589126484725 1096.277794476541 293.5780694215146
1091 0.005 5.455 20 1043.257551407988 991.5251314441648 991.8178750180573 1100.010330531691 1099.745372643012 1099.790272688788 1096.828955156804 353.0731321286227 1096.278097040315 293.5780649010595
1092 0.005 5.46 20 1043.256312024478 991.5253626609459 991.8181096265342 1100.007544075739 1099.74309611411 1099.788035668682 1096.826332055967 353.0872623930509 1096.277188487738 293.5780681001603
1093 0.005 5.465 20 1043.256963106954 991.5256009303184 991.8183471486223 1100.008788512535 1099.744220263788 1099.789026856014 1096.826283707046 353.1013388852412 1096.277636499022 293.5780709876736
1094 0.005 5.47 20 1043.258053237036 991.5258545241431 991.8185962926067 1100.010441599156 1099.745470817812 1099.7903419013 1096.829306698036 353.1154289726081 1096.278194506568 293.5780671987981
1095 0.005 5.475000000000001 20 1043.256877214168 991.5260837668592 991.8188297220474 1100.007774464327 1099.743299927999 1099.788221860713 1096.82677988217 353.1294472216923 1096.277289398349 293.5780673091964
1096 0.005 5.48 20 1043.257266351389 991.5263192705881 991.8190643312234 1100.008652537771 1099.744028099803 1099.788841804541 1096.826279973156 353.1433970353536 1096.277494915337 293.5780725992337
1097 0.005 5.485 20 1043.258547446989 991.5265709146383 991.8193115876495 1100.010454488544 1099.745530918644 1099.790375113512 1096.829185411547 353.1573828009077 1096.278327641004 293.5780692085208
1098 0.005 5.49 20 1043.257298384268 991.5267976824668 991.8195423592397 1100.007934130452 1099.743531173688 1099.788459193524 1096.826566718399 353.1713468170904 1096.27748474443 293.5780687272569
1099 0.005 5.495 20 1043.257424563475 991.5270275062804 991.8197718144415 1100.00844861341 1099.743843508235 1099.78867500409 1096.825936540683 353.1852251482084 1096.277350422641 293.5780723772978
1100 0.005 5.5 20 1043.258915908961 991.5272742387419 991.8200148080392 1100.010351080113 1099.745399608826 1099.790223047597 1096.829255238812 353.1990888543049 1096.278245041028 293.5780732080928
1101 0.005 5.505 20 1043.257829793995 991.5275017879684 991.8202447590994 1100.008172931359 1099.743739655992 1099.788656236429 1096.827018250387 353.212939629762 1096.277657277245 293.578068781763
1102 0.005 5.51 20 1043.257833200431 991.527728761353 991.8204721361303 1100.008504916108 1099.743848972512 1099.788687940109 1096.826209134429 353.2266925208467 1096.277207693565 293.578073401977
1103 0.005 5.515 20 1043.259049320015 991.5279705776056 991.8207111706288 1100.010139546909 1099.745141375513 1099.789981941052 1096.829100054173 353.2404305902481 1096.278032265051 293.5780746198352
1104 0.005 5.52 20 1043.258219066661 991.5281945069779 991.8209373467223 1100.008198655592 1099.743837977448 1099.7887581887 1096.826731373154 353.2542111456569 1096.277742912342 293.578071400301
1105 0.005 5.525 20 1043.25815683566 991.5284180048569 991.8211607200275 1100.00854609785 1099.743947751092 1099.788798045209 1096.825998701534 353.2679178002223 1096.277324523387 293.5780728210702
1106 0.005 5.53 20 1043.259307771236 991.5286569448679 991.8213960717088 1100.009963462215 1099.744913759163 1099.789767760804 1096.829100950301 353.2815562347873 1096.277824102592 293.57807739592
1107 0.005 5.535 20 1043.258714296833 991.5288801210303 991.8216211004702 1100.008319108067 1099.743935818545 1099.788822755495 1096.827121355353 353.2952009829799 1096.277867803973 293.578072306052
1108 0.005 5.54 20 1043.258680783605 991.5291022681531 991.8218434655175 1100.008782372755 1099.744179044877 1099.789023415264 1096.826314519688 353.3087900497811 1096.277431001088 293.5780736982525
1109 0.005 5.545 20 1043.259430396127 991.5293347353402 991.8220740133149 1100.009715655686 1099.744669236401 1099.789552222061 1096.828695682602 353.3223235890311 1096.277649651538 293.5780775908863
1110 0.005 5.55 20 1043.25900649558 991.5295555478955 991.8222955241209 1100.008270773416 1099.743952418469 1099.788819672547 1096.826857592994 353.3358829222413 1096.278040573845 293.5780763015499
1111 0.005 5.555 20 1043.259055034112 991.5297759188151 991.822516536532 1100.008963593357 1099.744408101155 1099.789256936018 1096.826262119605 353.3494271840784 1096.277587858261 293.5780738139037
1112 0.005 5.56 20 1043.259548163073 991.5300078266355 991.8227453166962 1100.00961809756 1099.744525796533 1099.789413140428 1096.828816448809 353.3628580591367 1096.277554610671 293.5780788174936
1113 0.005 5.565 20 1043.25942380697 991.5302278272937 991.8229663355918 1100.008212540341 1099.743818006286 1099.788671121816 1096.827145833327 353.3762708797855 1096.277882854347 293.578078347306
1114 0.005 5.57 20 1043.259611353794 991.5304471887669 991.8231861063787 1100.009166124409 1099.74460950641 1099.789461141459 1096.826491615049 353.3896968730055 1096.27773393215 293.5780755626861
1115 0.005 5.575 20 1043.259791465091 991.5306752565596 991.8234115403131 1100.009594492174 1099.744532444136 1099.789442857924 1096.828585522636 353.4030466030048 1096.277561401487 293.5780782470326
1116 0.005 5.58 20 1043.259560076895 991.5308882822421 991.8236270714402 1100.007953714648 1099.743563691072 1099.788444168716 1096.826692438899 353.4163762598116 1096.27766898327 293.5780815506158
1117 0.005 5.585 20 1043.259897597768 991.5311054812247 991.8238433862412 1100.00918753632 1099.744683358721 1099.789526455753 1096.82634017927 353.4297390601878 1096.277882170312 293.5780765795791
1118 0.005 5.59 20 1043.260394366853 991.5313305502344 991.8240663176208 1100.009731730638 1099.744674257745 1099.78958063604 1096.828769393213 353.4430147509502 1096.277540468999 293.5780792011377
1119 0.005 5.595 20 1043.259713486463 991.5315402487709 991.8242782648689 1100.007821158737 1099.743358727442 1099.788242648252 1096.826866954932 353.4562105783024 1096.277505773386 293.5780824012123
1120 0.005 5.600000000000001 20 1043.260463978699 991.5317591231512 991.8244946813279 1100.009315255488 1099.744795909985 1099.789608751207 1096.826684992256 353.4694347836622 1096.278006857525 293.5780791450381
1121 0.005 5.605 20 1043.26077798524 991.5319810211048 991.8247156426673 1100.009918518102 1099.744901658557 1099.78981220488 1096.828777798727 353.4826256806177 1096.277726207274 293.5780789193221
1122 0.005 5.61 20 1043.259824965 991.5321846516269 991.8249219922059 1100.007577364995 1099.743132267327 1099.78804755568 1096.826386453839 353.4957528663978 1096.277347285774 293.5780841743947
1123 0.005 5.615 20 1043.260845741496 991.5323971428849 991.8251332276172 1100.009241759252 1099.744776618084 1099.789558828974 1096.826473394413 353.508896176759 1096.278059801793 293.5780822967882
1124 0.005 5.62 20 1043.261217306879 991.5326184788795 991.8253520835266 1100.010155737873 1099.745148085596 1099.79005463874 1096.82900304131 353.5220198534926 1096.277877282944 293.5780802618302
1125 0.005 5.625 20 1043.260129816314 991.5328201296146 991.8255564462602 1100.007531700802 1099.743020788079 1099.787937689333 1096.826654671356 353.5350248285834 1096.277176741044 293.5780842266281
1126 0.005 5.63 20 1043.261112824989 991.5330302504433 991.8257655248747 1100.009120514245 1099.744577465289 1099.78935352578 1096.826658871699 353.5480244059075 1096.277901897982 293.5780852228078
1127 0.005 5.635 20 1043.261631493966 991.5332509209377 991.8259830642047 1100.010321052428 1099.745335929012 1099.790239734567 1096.829066500624 353.5610517869512 1096.278047922744 293.5780814925981
1128 0.005 5.64 20 1043.260338367821 991.5334496021891 991.826184609918 1100.007510003769 1099.743051473121 1099.787987266155 1096.826326497535 353.5740058681652 1096.277194040576 293.5780847708606
1129 0.005 5.645 20 1043.261087961601 991.5336553822742 991.8263902435439 1100.008853520186 1099.744306811432 1099.789105678854 1096.826256195562 353.5869311815811 1096.277686289451 293.5780879806218
1130 0.005 5.65 20 1043.262036283842 991.5338771133028 991.8266074323388 1100.010406889728 1099.745432819317 1099.790316165389 1096.829237001022 353.5998757866995 1096.2781929546 293.5780833656462
1131 0.005 5.655 20 1043.260906229032 991.5340744322225 991.8268087300829 1100.00769860108 1099.743216262976 1099.78813937016 1096.826732860707 353.6127274424669 1096.277245071047 293.5780852577182
1132 0.005 5.66 20 1043.261293982841 991.5342792619369 991.8270121775485 1100.008726548072 1099.74410723529 1099.788914033855 1096.826388528883 353.6255162519485 1096.277585589006 293.5780890849286
1133 0.005 5.665 20 1043.262520028506 991.5344985455481 991.8272279218916 1100.010461280211 1099.745521429369 1099.790380166393 1096.829217707516 353.6383448958221 1096.278275199689 293.5780861980469
1134 0.005 5.67 20 1043.261197355601 991.5346943267609 991.8274270784304 1100.007841045147 1099.743429180853 1099.788356539836 1096.826510304563 353.6511520489193 1096.277484199879 293.5780854070703
1135 0.005 5.675 20 1043.261432101526 991.5348932707897 991.8276256528645 1100.008499503341 1099.743897682351 1099.788723516346 1096.825990367613 353.6638794796004 1096.277398194117 293.5780906194043
1136 0.005 5.68 20 1043.262864343782 991.5351104521425 991.827838909302 1100.010430900789 1099.745485816217 1099.7903087885 1096.829312220003 353.6766115674261 1096.27830032768 293.5780888236424
1137 0.005 5.685 20 1043.261696865424 991.5353066336251 991.8280381150138 1100.008114193305 1099.74367372136 1099.788591489355 1096.826972856523 353.689313708892 1096.277607181581 293.5780867492914
1138 0.005 5.69 20 1043.261726466396 991.5355033971463 991.8282351924689 1100.008485004677 1099.743831299223 1099.788668324285 1096.826174756636 353.70191990711 1096.277233735289 293.5780901149992
1139 0.005 5.695 20 1043.262953569127 991.5357163853446 991.8284443834226 1100.010203285931 1099.745233369372 1099.790069785266 1096.829074773273 353.7145408743681 1096.27816420504 293.5780923441658
1140 0.005 5.7 20 1043.262017606723 991.5359101042284 991.8286403407416 1100.008168747708 1099.743800312827 1099.788726583218 1096.82670064055 353.7271894709053 1096.277754448019 293.5780876633968
1141 0.005 5.705 20 1043.261966966503 991.5361039131983 991.82883431658 1100.008500120081 1099.743887630509 1099.788735705152 1096.826005677018 353.7397563201171 1096.277268670757 293.5780914602176
1142 0.005 5.71 20 1043.263157852215 991.5363128476362 991.8290405566339 1100.010041012823 1099.745004466719 1099.789850349533 1096.829151479031 353.7522647439368 1096.27791311311 293.578093754761
1143 0.005 5.715 20 1043.26239643508 991.5365073741633 991.8292359944019 1100.008297581258 1099.743907532378 1099.788805674629 1096.827089774281 353.7647874936476 1096.277901008149 293.5780902698181
1144 0.005 5.72 20 1043.262401575779 991.5366983889497 991.8294281947951 1100.008689386925 1099.744086941854 1099.788935847072 1096.826185110834 353.7772526557933 1096.277387574169 293.5780907711138
1145 0.005 5.725000000000001 20 1043.263251716541 991.5369029107172 991.8296295899021 1100.009789238548 1099.744753255425 1099.789627443271 1096.82873899892 353.7896722097149 1096.277769826556 293.5780961793851
1146 0.005 5.73 20 1043.262889966109 991.5370924520766 991.8298212281202 1100.008279552764 1099.74395562949 1099.788834087242 1096.826851598664 353.8021342754321 1096.277929479878 293.5780923350882
1147 0.005 5.735 20 1043.262809671689 991.5372826774733 991.8300115862771 1100.008881050265 1099.744311509283 1099.789156668645 1096.826258842646 353.8145574374709 1096.277547724532 293.5780923027286
1148 0.005 5.74 20 1043.263436086978 991.5374842484705 991.830210329116 1100.009656413963 1099.744569384774 1099.789450769306 1096.828840301379 353.8268741052336 1096.277568619671 293.5780959676075
1149 0.005 5.745 20 1043.263272985537 991.5376741266645 991.8304015909639 1100.008290974424 1099.743908365278 1099.788755567376 1096.827209418379 353.8391921411123 1096.277925886722 293.5780961724905
1150 0.005 5.75 20 1043.263288819289 991.5378645930101 991.8305920100398 1100.009119097486 1099.744551602171 1099.789400948783 1096.826471351883 353.8515159509604 1096.277687353484 293.5780923919449
1151 0.005 5.755 20 1043.263605588432 991.538063394556 991.8307886398684 1100.009574121672 1099.744507564497 1099.789415274963 1096.828577491906 353.8637642549577 1096.277522401757 293.5780971613781
1152 0.005 5.76 20 1043.263261305684 991.5382500371298 991.83097623881 1100.00802788967 1099.743648961559 1099.788520323689 1096.826761259869 353.8760034421827 1096.277809255007 293.5780983021057
1153 0.005 5.765 20 1043.263612258982 991.5384386419066 991.8311645867963 1100.009154349244 1099.74464570574 1099.789496477011 1096.826289867052 353.8882780940505 1096.277824401927 293.5780948872551
1154 0.005 5.77 20 1043.263935246759 991.538635714278 991.8313592422967 1100.009663776055 1099.744602386008 1099.789512093961 1096.828702462568 353.9004546143863 1096.277557631909 293.5780967040706
1155 0.005 5.775 20 1043.26349179326 991.5388165443881 991.8315430476788 1100.007887044593 1099.743435756847 1099.788318065092 1096.826899650347 353.9125725870506 1096.277522865803 293.5781008326503
1156 0.005 5.78 20 1043.264050145921 991.5390059706866 991.8317306929093 1100.009294734529 1099.744758773144 1099.789579761359 1096.826693630282 353.9247182319007 1096.277946876087 293.5780959548125
1157 0.005 5.785 20 1043.264459438979 991.5392009659508 991.831923705415 1100.009858102965 1099.744818494004 1099.789727081891 1096.828813758942 353.9368156406421 1096.277671785019 293.578097498979
1158 0.005 5.79 20 1043.263561977604 991.5393766857986 991.8321028333967 1100.007647760741 1099.743203152999 1099.788110448866 1096.826466456512 353.9488597528747 1096.277358137575 293.5781014968608
1159 0.005 5.795 20 1043.264343654578 991.5395624764021 991.8322865437361 1100.009257058139 1099.744792856728 1099.789589179451 1096.82645449227 353.9609467173842 1096.278096517429 293.5780996244972
1160 0.005 5.8 20 1043.264820121515 991.5397565294443 991.832478132394 1100.010053147453 1099.745050544531 1099.789959318267 1096.828882544931 353.9729913450964 1096.27781727306 293.5780976243232
1161 0.005 5.805 20 1043.263734745218 991.5399314798103 991.8326565624943 1100.007557077703 1099.743052247704 1099.787963239574 1096.826653372595 353.984936262525 1096.277182248023 293.5781025563406
1162 0.005 5.81 20 1043.26466373258 991.5401174875975 991.8328403729009 1100.009207715928 1099.744682851477 1099.789454278379 1096.826696813062 353.9968740209836 1096.278020929315 293.5781019189764
1163 0.005 5.815 20 1043.265297692908 991.54031167728 991.8330318724098 1100.010293235989 1099.745287634342 1099.790192416069 1096.829105796895 354.0088289647247 1096.277988211529 293.5780990620797
1164 0.005 5.82 20 1043.263934068177 991.5404820274839 991.8332062741229 1100.007497797243 1099.743023030076 1099.787954880003 1096.826398750854 354.020712361534 1096.277138733264 293.5781024562339
1165 0.005 5.825 20 1043.264710159817 991.5406620150617 991.8333846558471 1100.008929689954 1099.744399536075 1099.789192418636 1096.826280847932 354.0325856688466 1096.277821957034 293.5781050740586
1166 0.005 5.83 20 1043.265553621744 991.5408545571695 991.8335737926902 1100.010343732564 1099.745391497732 1099.790290077155 1096.828980140607 354.0444840702729 1096.278083509524 293.5781006237167
1167 0.005 5.835 20 1043.264293257567 991.5410245796787 991.8337476137791 1100.007600174659 1099.743131303522 1099.788064344179 1096.826537525907 354.0563009281313 1096.277185967514 293.5781029092576
1168 0.005 5.84 20 1043.264855570631 991.5412028629627 991.8339247497421 1100.008807467963 1099.744191779725 1099.788989642679 1096.826511877485 354.0680500270017 1096.277603152445 293.5781066153065
1169 0.005 5.845 20 1043.26595735174 991.5413966700667 991.8341143396786 1100.010480578764 1099.745507210278 1099.790370324056 1096.829340709377 354.0798312491071 1096.278244576255 293.57810250445
1170 0.005 5.850000000000001 20 1043.264743738222 991.5415651359057 991.834286748861 1100.007783638005 1099.743342409293 1099.788268963263 1096.826608577357 354.0915715562714 1096.277357520263 293.578103072154
1171 0.005 5.855 20 1043.264965774763 991.5417370247558 991.8344586334813 1100.008563185436 1099.743966829492 1099.78878716642 1096.826040029817 354.1032565823672 1096.277420842994 293.5781075578683
1172 0.005 5.86 20 1043.266235842773 991.5419275519918 991.8346444495506 1100.010426034029 1099.745513892781 1099.790353012093 1096.829115091994 354.1149685545388 1096.278356120086 293.5781057132385
1173 0.005 5.865 20 1043.265146929752 991.5420954271727 991.8348156384359 1100.007990146674 1099.743581129414 1099.788508043174 1096.826677138042 354.1266528352341 1096.277536363879 293.5781034309067
1174 0.005 5.87 20 1043.265108505594 991.5422662395985 991.8349868850615 1100.008484138003 1099.743833615666 1099.78865914946 1096.826213617818 354.1382412002854 1096.277237829805 293.5781081687842
1175 0.005 5.875 20 1043.266534755846 991.5424569915344 991.8351728066815 1100.010356599103 1099.745361335284 1099.790181849727 1096.829413915904 354.1498186337353 1096.278260344046 293.5781080191446
1176 0.005 5.88 20 1043.265566806928 991.5426257231683 991.8353444149736 1100.008186673082 1099.743782070718 1099.78870237508 1096.826868762264 354.1614226493506 1096.277669299674 293.5781050230977
1177 0.005 5.885 20 1043.265383709675 991.542793630575 991.8355133578668 1100.008472624841 1099.74385259794 1099.788700434246 1096.825969756155 354.1729492175363 1096.277248014914 293.5781078985241
1178 0.005 5.89 20 1043.266529683184 991.5429792627535 991.8356944850592 1100.010062758118 1099.745079242167 1099.78992716341 1096.828911016359 354.1844615500396 1096.278079010332 293.5781112104729
1179 0.005 5.895 20 1043.265804694052 991.5431467815262 991.8358640417423 1100.008209961108 1099.743850726611 1099.788765632799 1096.826788940048 354.1960109474418 1096.277764581262 293.5781061435854
1180 0.005 5.9 20 1043.26570464118 991.5433134336358 991.8360316540785 1100.008616285617 1099.743995545532 1099.788838495797 1096.826230929077 354.2074740594418 1096.277301583807 293.5781087379698
1181 0.005 5.905 20 1043.266582643901 991.5434980037323 991.8362119428125 1100.009935709731 1099.744867060827 1099.78971823761 1096.829122557325 354.2188663910688 1096.277894762721 293.5781118371771
1182 0.005 5.91 20 1043.266296088006 991.5436653978235 991.8363816195825 1100.008336256077 1099.743962810524 1099.788843496482 1096.827115128044 354.2302977917081 1096.277899468359 293.5781089253151
1183 0.005 5.915 20 1043.266101887712 991.5438319269462 991.8365486679332 1100.008810608269 1099.744225911942 1099.789072933606 1096.826247311331 354.2416917509649 1096.277523192994 293.5781080164996
1184 0.005 5.92 20 1043.266752971026 991.544009111549 991.83672323915 1100.009679216872 1099.744628255633 1099.789513627926 1096.828662521232 354.2530149557769 1096.277648688227 293.5781136511021
1185 0.005 5.925 20 1043.266509770549 991.54417317379 991.8368893075549 1100.008258358006 1099.743933482865 1099.788796233663 1096.826874669952 354.2643748411763 1096.277988738184 293.5781111151034
1186 0.005 5.93 20 1043.266443858664 991.5443383217032 991.8370542288961 1100.008995597623 1099.744452777112 1099.789304528748 1096.82623248139 354.2757195088404 1096.277662347373 293.5781097382051
1187 0.005 5.935 20 1043.266949761541 991.5445140452126 991.8372272577408 1100.009605581075 1099.744514028638 1099.789404014347 1096.82877760713 354.2869716666878 1096.277505256615 293.5781129040083
1188 0.005 5.94 20 1043.266702526674 991.5446778360119 991.8373926345665 1100.008157342651 1099.743753881902 1099.788609579932 1096.827117869671 354.2982022502218 1096.277819986977 293.5781145599109
1189 0.005 5.945 20 1043.266838680851 991.5448458258861 991.837559727863 1100.009202971429 1099.744640710061 1099.789486666573 1096.826561262925 354.3094530786623 1096.277830305359 293.5781098201908
1190 0.005 5.95 20 1043.267204815795 991.5450192049992 991.8377313861811 1100.009628511935 1099.744557270955 1099.789469057404 1096.828672597184 354.3206301759698 1096.27748417019 293.5781139014967
1191 0.005 5.955 20 1043.266707193139 991.5451768297753 991.8378918131997 1100.007909532778 1099.743510966589 1099.788394612003 1096.826647414023 354.3317945774142 1096.277625352773 293.5781161561117
1192 0.005 5.96 20 1043.267121592715 991.5453412188186 991.838054754916 1100.009197130948 1099.744700691491 1099.789542271832 1096.826349193704 354.342998407806 1096.277897086379 293.5781127676265
1193 0.005 5.965 20 1043.267520062917 991.5455141405038 991.8382250574253 1100.009764805559 1099.744719040034 1099.789626361994 1096.828772291949 354.3541288029925 1096.277618537578 293.5781135220724
1194 0.005 5.97 20 1043.266874595163 991.5456707146463 991.8383845973304 1100.007780599198 1099.74330184771 1099.788191750808 1096.826849185683 354.3651779444776 1096.27740278763 293.5781183264887
1195 0.005 5.975000000000001 20 1043.26757351171 991.5458368832784 991.8385487942229 1100.009324624593 1099.744811652955 1099.789615952118 1096.826702693709 354.3762606675656 1096.278052441599 293.5781140391733
1196 0.005 5.98 20 1043.267833512931 991.5460107550031 991.838719569589 1100.009991600484 1099.74497036234 1099.789879065794 1096.828867190086 354.3873211433909 1096.277851955093 293.5781143403631
1197 0.005 5.985 20 1043.266918239199 991.5461624411166 991.838875447013 1100.007549416258 1099.743096278551 1099.788011854269 1096.826372362422 354.3983193463258 1096.277263185046 293.5781183392313
1198 0.005 5.99 20 1043.267723668067 991.5463262454392 991.8390371060326 1100.009213110721 1099.744742760146 1099.78952021492 1096.826466075679 354.4093428397822 1096.278127894468 293.5781180300569
1199 0.005 5.995 20 1043.268280844745 991.5465002502422 991.839207587391 1100.010204799662 1099.745198634076 1099.790105135156 1096.829033790301 354.4203538538287 1096.277978310515 293.5781147038759
1200 0.005 6 20 1043.267098667179 991.5466503899219 991.8393623123079 1100.00753022333 1099.743018568734 1099.787938835601 1096.826649605474 354.4312515262699 1096.277111533261 293.5781191723279
1201 0.005 6.005 20 1043.26790059665 991.5468120322383 991.8395223730922 1100.009067064116 1099.744514849844 1099.789294566697 1096.826599729353 354.4421399637708 1096.277925604041 293.578119967805
1202 0.005 6.01 20 1043.268545165094 991.5469855533688 991.8396918521166 1100.010325213851 1099.745357026654 1099.790260692672 1096.828994351895 354.453079876397 1096.278136516574 293.5781164806065
1203 0.005 6.015000000000001 20 1043.26724203507 991.5471327744242 991.8398441932972 1100.00753069884 1099.743077452524 1099.788014327145 1096.826324385139 354.4639474361817 1096.277169852418 293.578118939518
1204 0.005 6.02 20 1043.267876055941 991.5472890901704 991.8399989052303 1100.00882174117 1099.744262671711 1099.789065149901 1096.826259997124 354.4747818429149 1096.277756761648 293.5781226132557
1205 0.005 6.025 20 1043.269045256904 991.5474599110512 991.8401661963572 1100.010432981084 1099.74545717401 1099.790331753754 1096.829290969994 354.4856228287264 1096.278180825605 293.5781179581627
1206 0.005 6.03 20 1043.267642297952 991.5476090224552 991.8403185449647 1100.007737521186 1099.743260873679 1099.788184336738 1096.826741863281 354.496389951965 1096.277330546544 293.5781193022561
1207 0.005 6.035 20 1043.268161494881 991.5477634436373 991.8404724739872 1100.00867561803 1099.744054579077 1099.788865519208 1096.82632110232 354.5071015873736 1096.277467474376 293.5781235785478
1208 0.005 6.04 20 1043.269232580985 991.5479330071581 991.840638415719 1100.010450744065 1099.745526559077 1099.790378446838 1096.829157874417 354.5178668274713 1096.278334943373 293.57812070427
1209 0.005 6.045 20 1043.268029097972 991.5480811636593 991.84078907705 1100.007895104458 1099.743488186475 1099.788416561284 1096.826525497846 354.5286261036073 1096.277540102404 293.5781198558186
1210 0.005 6.05 20 1043.268177395104 991.5482292955782 991.8409385163233 1100.008480432359 1099.743864671535 1099.788691292223 1096.826035425269 354.5393084538632 1096.277282049767 293.5781244271931
1211 0.005 6.055 20 1043.269461850753 991.5484000673489 991.8411038489912 1100.010403658276 1099.745441352046 1099.790259836421 1096.829366289552 354.5499775982184 1096.278378992666 293.5781238373199
1212 0.005 6.06 20 1043.26846698223 991.5485480633752 991.8412552474711 1100.008146954542 1099.743714547147 1099.788633243488 1096.8269785933 354.560639552149 1096.277596757153 293.5781203805523
1213 0.005 6.065 20 1043.268377683388 991.5486968344093 991.8414044077305 1100.008496495276 1099.743843023163 1099.788680263854 1096.826183837209 354.5712199941246 1096.277261221979 293.5781245067265
1214 0.005 6.07 20 1043.269605416636 991.548862935233 991.8415667013373 1100.010165679803 1099.745177476288 1099.790017000254 1096.829089609383 354.5818000565584 1096.27810564939 293.5781260632271
1215 0.005 6.075 20 1043.268724110566 991.5490087847249 991.8417153866756 1100.00819344456 1099.743825657862 1099.788746978759 1096.826750615223 354.5924344394069 1096.277730658851 293.5781224026369
1216 0.005 6.08 20 1043.268573980988 991.5491544374763 991.8418613751421 1100.008520620157 1099.743921078551 1099.788771107781 1096.825975951045 354.6029912725928 1096.277312712838 293.578124376748
1217 0.005 6.085 20 1043.269702347651 991.5493170780835 991.842020168046 1100.009976847916 1099.744943336267 1099.789798582369 1096.829034081103 354.6134970942848 1096.277890928532 293.5781285311772
1218 0.005 6.09 20 1043.269098237169 991.5494638895901 991.8421691667533 1100.00830752497 1099.743921465677 1099.788811141757 1096.82711459373 354.6240198656774 1096.277820033484 293.5781235719016
1219 0.005 6.095 20 1043.268997952986 991.5496112452814 991.8423165129662 1100.008756941812 1099.744143284058 1099.788984469896 1096.826345875162 354.6345041580731 1096.277457565508 293.5781250019356
1220 0.005 6.100000000000001 20 1043.26975412555 991.5497724076046 991.8424740836341 1100.009770014703 1099.744708719952 1099.789586046238 1096.828841124593 354.6449215035835 1096.277748090316 293.5781287396643
1221 0.005 6.105 20 1043.269335489159 991.5499187409838 991.8426227814085 1100.008297915448 1099.743966152814 1099.788832877784 1096.826923021277 354.6553807297448 1096.277993937357 293.5781270204945
1222 0.005 6.11 20 1043.269304136746 991.5500655548104 991.8427692251483 1100.008910545391 1099.744363182184 1099.789216647749 1096.826152493128 354.6658328632381 1096.277677066461 293.5781246251062
1223 0.005 6.115 20 1043.269833674229 991.5502205132227 991.8429226626729 1100.00960172085 1099.744533508673 1099.789421751573 1096.828660697844 354.6761949124053 1096.277520897643 293.5781298391396
1224 0.005 6.12 20 1043.269541374184 991.5503654549675 991.8430689758795 1100.008221984218 1099.74384433484 1099.788696458546 1096.827115505419 354.6865498378594 1096.277917529842 293.578128731012
1225 0.005 6.125 20 1043.269714570944 991.5505151506605 991.8432173564019 1100.009170745445 1099.74459158589 1099.789436541124 1096.826610957073 354.6969009752575 1096.277763714074 293.5781262001661
1226 0.005 6.13 20 1043.27008612644 991.5506698891056 991.8433703400918 1100.009627405101 1099.744542511347 1099.789445190618 1096.828713237311 354.7071778034426 1096.277495792604 293.5781288065895
1227 0.005 6.135 20 1043.269637818344 991.5508101186352 991.8435132725664 1100.007987339584 1099.743598563278 1099.788473441458 1096.826746235352 354.7174510237741 1096.277707916626 293.5781320404579
1228 0.005 6.140000000000001 20 1043.269951760512 991.5509558657729 991.843657674109 1100.009172805869 1099.744666878076 1099.789514507967 1096.826316101386 354.7277741252117 1096.277876156564 293.5781269705589
1229 0.005 6.145 20 1043.270328423006 991.551109560896 991.8438092516432 1100.009698844105 1099.744645074255 1099.789554024331 1096.828720239479 354.7380212478471 1096.277553924557 293.5781299636847
1230 0.005 6.15 20 1043.269698957786 991.5512494608457 991.8439512171985 1100.007853653057 1099.743394676662 1099.788276433733 1096.826880349106 354.7481993526029 1096.277553148598 293.578132716282
1231 0.005 6.155 20 1043.270328741012 991.5513978055233 991.8440976735586 1100.009313831999 1099.744780757984 1099.78959517188 1096.826728434077 354.7584083632902 1096.278006188123 293.5781294206732
1232 0.005 6.16 20 1043.270655255897 991.5515510337339 991.8442495787641 1100.009921800956 1099.744881849187 1099.789787120824 1096.82886918193 354.7685820649282 1096.277722626096 293.578128982996
1233 0.005 6.165 20 1043.269700112382 991.5516864104324 991.8443881409351 1100.007615931218 1099.743160971599 1099.788071577914 1096.826468566548 354.7786979004994 1096.277357071083 293.5781344486596
1234 0.005 6.17 20 1043.270489230792 991.551832895284 991.8445320425201 1100.00926289892 1099.744795037773 1099.789582506563 1096.82646281781 354.7888529732697 1096.278171677161 293.5781317204138
1235 0.005 6.175 20 1043.270945692322 991.5519856361348 991.8446832981554 1100.010116257912 1099.745118318892 1099.790025365153 1096.828877037791 354.799003851583 1096.277903012907 293.5781305670099
1236 0.005 6.18 20 1043.269820315104 991.5521193984264 991.8448196514155 1100.007517019108 1099.743022565812 1099.787940754903 1096.826570734418 354.8090456304068 1096.27724567818 293.5781340413366
1237 0.005 6.185 20 1043.270797399501 991.5522623463913 991.8449616037093 1100.009161458563 1099.74461734923 1099.789387186529 1096.826739167624 354.819080630142 1096.277941574296 293.5781350555843
1238 0.005 6.19 20 1043.271328797836 991.5524161604984 991.8451123805802 1100.010329086509 1099.745325629278 1099.790225237809 1096.829157417935 354.8291381245842 1096.278031913159 293.5781306042479
1239 0.005 6.195 20 1043.270072537821 991.5525471319476 991.8452466821198 1100.007503956729 1099.74303512158 1099.787969777818 1096.826384062651 354.8391272034828 1096.277197044481 293.5781345989674
1240 0.005 6.2 20 1043.270826822583 991.5526851720211 991.8453839679016 1100.008889553084 1099.744348744786 1099.789145142933 1096.826272237052 354.8491069772181 1096.277747314188 293.5781367338054
1241 0.005 6.205 20 1043.271597278605 991.5528364268117 991.8455320393298 1100.010358446707 1099.745410676301 1099.790302640544 1096.82900930635 354.8591293012518 1096.278117160896 293.578132887281
1242 0.005 6.21 20 1043.270370616693 991.5529677493995 991.8456660629491 1100.007660193382 1099.743181685747 1099.788107013129 1096.826666044208 354.8690740246956 1096.277277939644 293.5781341886715
1243 0.005 6.215 20 1043.270916521773 991.5531052526148 991.8458030482082 1100.008761843356 1099.744142326888 1099.7889409774 1096.82646059984 354.8789429153848 1096.27754666568 293.5781384935268
1244 0.005 6.22 20 1043.271965326869 991.5532586364333 991.8459527570975 1100.010486218821 1099.745524858892 1099.790383126218 1096.829327045167 354.888854935053 1096.278270224988 293.5781344113672
1245 0.005 6.225000000000001 20 1043.270660848979 991.5533891578597 991.8460862465421 1100.007817130171 1099.743391065578 1099.788319179381 1096.826553671831 354.8987451762437 1096.277468140404 293.5781345947539
1246 0.005 6.23 20 1043.27093466408 991.553522265269 991.8462196636016 1100.008524074293 1099.7439255242 1099.788750561748 1096.826005488082 354.9085745252024 1096.277376512944 293.5781391603086
1247 0.005 6.235 20 1043.272147751154 991.5536748158836 991.8463677565957 1100.010420658831 1099.745499317402 1099.790327562416 1096.82915793815 354.9184342886025 1096.278404224758 293.578137640566
1248 0.005 6.24 20 1043.271028457173 991.5538060942775 991.8465017986371 1100.008066745838 1099.743636857371 1099.788556704219 1096.826866497355 354.9282797275357 1096.277565524027 293.5781352294302
1249 0.005 6.245 20 1043.271077163993 991.5539372926938 991.8466340345373 1100.008491499081 1099.743830919127 1099.788658787998 1096.826256903125 354.9380164523267 1096.277215745869 293.5781391358303
1250 0.005 6.25 20 1043.272266700632 991.5540876453139 991.8467802850392 1100.010294787382 1099.745299028775 1099.790124166879 1096.829310650902 354.9477554712146 1096.278209147805 293.5781401985182
1251 0.005 6.255 20 1043.271339396878 991.5542205025247 991.8469145177223 1100.008185460854 1099.743791680374 1099.788717136357 1096.826836200366 354.957534053839 1096.277760293835 293.5781359670761
1252 0.005 6.26 20 1043.271167413146 991.5543505502619 991.847046262276 1100.008485037047 1099.743875799611 1099.788724663304 1096.825942738795 354.9672515442981 1096.277251473397 293.5781393960448
1253 0.005 6.265000000000001 20 1043.272216325198 991.5544985518326 991.84718999107 1100.010024277958 1099.745027281408 1099.789878009998 1096.828894058742 354.9769410091987 1096.27807828868 293.578142004098
1254 0.005 6.27 20 1043.271626635823 991.5546297110723 991.8473231170333 1100.008238764139 1099.743875426724 1099.788782878895 1096.826884120149 354.9866664451609 1096.277793905028 293.578138021118
1255 0.005 6.275 20 1043.271507223585 991.5547612519152 991.8474549568886 1100.008678885911 1099.744050298769 1099.788888908828 1096.826315830161 354.9963149080953 1096.277422152072 293.5781388201106
1256 0.005 6.28 20 1043.27246987298 991.554905552245 991.8475965841268 1100.009882263334 1099.744805146421 1099.789667237614 1096.829081328512 355.0058957581614 1096.277757107609 293.5781435736803
1257 0.005 6.285 20 1043.27195516355 991.5550355530967 991.8477287555733 1100.008334555779 1099.743977679499 1099.788852746973 1096.827058347709 355.0155194579485 1096.277957537856 293.5781395305151
1258 0.005 6.29 20 1043.271836099297 991.5551658039286 991.8478587403473 1100.008846859958 1099.744277507699 1099.789126611216 1096.826214471588 355.025132074694 1096.27758511476 293.5781397197705
1259 0.005 6.295 20 1043.272468578146 991.5553058402297 991.8479967251179 1100.00963439777 1099.744587761852 1099.789475368858 1096.828576805276 355.0346774802101 1096.277599131723 293.5781435392989
1260 0.005 6.3 20 1043.272114608515 991.555433491277 991.8481262978951 1100.008242709401 1099.743912484723 1099.788770898288 1096.826897084461 355.0442403645432 1096.277968911128 293.5781433295301
1261 0.005 6.305 20 1043.272197346101 991.5555642598788 991.8482560653345 1100.009061579882 1099.744501563835 1099.789350347205 1096.826405664363 355.0538050549213 1096.277730435053 293.5781396097559
1262 0.005 6.31 20 1043.272641048305 991.5557036852131 991.8483933669407 1100.009628760751 1099.744521401936 1099.789413556111 1096.828877676544 355.0632693718759 1096.277460876704 293.5781442323226
1263 0.005 6.315 20 1043.27224853501 991.5558304934628 991.8485222699417 1100.008120527123 1099.743708422944 1099.78856546301 1096.827060182731 355.0727255473379 1096.277797786617 293.578144688077
1264 0.005 6.32 20 1043.272502091172 991.5559615414446 991.848652154377 1100.009185891536 1099.744647723001 1099.789498151344 1096.826453332279 355.0822217957729 1096.27784026958 293.5781415605774
1265 0.005 6.325 20 1043.272804540591 991.5560982397446 991.8487873103543 1100.009637334249 1099.744586525151 1099.789497289561 1096.828570680306 355.0916543526422 1096.277531666455 293.5781434155008
1266 0.005 6.33 20 1043.272205792323 991.5562199471827 991.8489116351874 1100.007859732269 1099.743454685808 1099.788347905759 1096.826622950441 355.1010660924034 1096.277580613785 293.5781475792285
1267 0.005 6.335 20 1043.272717931505 991.5563507893153 991.8490405851321 1100.009240524212 1099.744728039457 1099.789557187289 1096.8265186856 355.1105135599384 1096.277960432376 293.5781423165557
1268 0.005 6.34 20 1043.273167445337 991.5564892156902 991.849176733133 1100.009857955527 1099.744788121158 1099.789688682922 1096.828981742706 355.119884006914 1096.277631078258 293.5781442290791
1269 0.005 6.345 20 1043.272352823177 991.5566100771179 991.8493008879465 1100.007734623563 1099.743251921249 1099.78814661376 1096.826774187397 355.1291839644319 1096.27738999267 293.5781476645952
1270 0.005 6.350000000000001 20 1043.273036656369 991.5567403224353 991.8494291762593 1100.009300709849 1099.744808232309 1099.789609848618 1096.826614423076 355.1385320584606 1096.27810344731 293.5781455190964
1271 0.005 6.355 20 1043.273440178878 991.5568774576903 991.8495639895084 1100.010029500399 1099.74502822952 1099.78993603387 1096.828788370316 355.1478733747815 1096.277849525375 293.5781436581902
1272 0.005 6.36 20 1043.272313092721 991.5569935383317 991.8496840260874 1100.007508677415 1099.743053735482 1099.787975550383 1096.826345349735 355.1571523986 1096.277205752261 293.5781489801773
1273 0.005 6.365 20 1043.273191736703 991.5571221715473 991.8498104490474 1100.00919127382 1099.744698594963 1099.789470740384 1096.826552778977 355.1664414120828 1096.278069282009 293.5781476215737
1274 0.005 6.37 20 1043.27375921487 991.557261532683 991.8499465049582 1100.010263860137 1099.74524962205 1099.790151917678 1096.829139433592 355.1757195059116 1096.27796691052 293.5781451162753
1275 0.005 6.375 20 1043.272540812869 991.5573778151958 991.8500671218432 1100.007541675257 1099.743027626921 1099.787947926577 1096.826648954948 355.184905965708 1096.277127185277 293.5781479691686
1276 0.005 6.38 20 1043.273297923892 991.5575042776633 991.850191835671 1100.009008817976 1099.744454527054 1099.789239946421 1096.826509579607 355.1940859090878 1096.277876142005 293.5781505491186
1277 0.005 6.385 20 1043.274039561519 991.5576425393026 991.85032649609 1100.010346960546 1099.745382412728 1099.790281451214 1096.829018017577 355.2033211047887 1096.27811171073 293.5781456121753
1278 0.005 6.390000000000001 20 1043.272718128544 991.5577562398363 991.8504445895733 1100.007557967965 1099.743110695582 1099.788048405392 1096.826332650088 355.2124966876216 1096.27719973667 293.5781487999876
1279 0.005 6.395 20 1043.273251596279 991.5578784092571 991.8505659973417 1100.008780979819 1099.744206295037 1099.78900970231 1096.826271701742 355.2216340943853 1096.277636822738 293.5781517555345
1280 0.005 6.4 20 1043.274296870497 991.5580182944601 991.8507013369431 1100.010443772144 1099.745476570325 1099.790345533246 1096.829297074467 355.2307911861233 1096.278227515802 293.5781480229106
1281 0.005 6.405 20 1043.273126440892 991.5581346050095 991.8508212661824 1100.007794628254 1099.743320804806 1099.788240036826 1096.826792897702 355.2398902834303 1096.277360499979 293.5781481019401
1282 0.005 6.41 20 1043.273340815237 991.5582567395599 991.8509430728631 1100.008641723553 1099.744010492348 1099.788823558729 1096.826311426114 355.2489295354779 1096.277465475535 293.5781529962583
1283 0.005 6.415 20 1043.274583367272 991.5583945936271 991.8510770507397 1100.010455995594 1099.745528487437 1099.790370934912 1096.82918684942 355.2580172106369 1096.278350299864 293.5781500909678
1284 0.005 6.42 20 1043.273342345647 991.5585091353789 991.8511951899014 1100.007955300852 1099.74355240595 1099.78847938844 1096.826584824694 355.2671020911443 1096.277520304685 293.5781488727564
1285 0.005 6.425 20 1043.273384059975 991.5586255018112 991.8513118175491 1100.008448946577 1099.743836352411 1099.788667844566 1096.825950016321 355.2761108562578 1096.277307401368 293.5781531389007
1286 0.005 6.43 20 1043.274732929302 991.5587624688638 991.8514439329105 1100.010330793006 1099.745375045881 1099.790199651971 1096.829241203833 355.2851203990378 1096.278280352615 293.5781532428472
1287 0.005 6.435 20 1043.27371954041 991.5588788972389 991.8515633275221 1100.008183624452 1099.743756213048 1099.788671354065 1096.827004698159 355.2941347233338 1096.277661473178 293.5781495196051
1288 0.005 6.44 20 1043.273597256052 991.5589965856875 991.8516809568949 1100.008520330879 1099.743861612292 1099.788698972153 1096.826224705509 355.3030578502297 1096.277306942203 293.5781528850594
1289 0.005 6.445 20 1043.274801141038 991.5591303222312 991.8518112188726 1100.010123016432 1099.745123679589 1099.789965056852 1096.829075714814 355.3119786855075 1096.278074967752 293.5781553146581
1290 0.005 6.45 20 1043.273887424713 991.5592452043186 991.8519287908744 1100.008207131266 1099.743846419692 1099.78876326198 1096.826746708923 355.3209633986322 1096.277792872993 293.5781508757546
1291 0.005 6.455 20 1043.273798031062 991.55936101649 991.8520446159491 1100.008563507156 1099.743966843137 1099.78881437858 1096.826002217361 355.3298780415402 1096.277369358168 293.5781532708442
1292 0.005 6.46 20 1043.274836047349 991.5594929671082 991.8521729061403 1100.009926764939 1099.744888723577 1099.789745100505 1096.828998330783 355.3387420620942 1096.277867833431 293.5781566230218
1293 0.005 6.465 20 1043.27421100264 991.5596105795812 991.8522922757721 1100.00832628169 1099.743944088318 1099.788827123725 1096.827150512308 355.3476276475847 1096.277934107744 293.578152836917
1294 0.005 6.47 20 1043.274243483884 991.5597281267302 991.8524098933033 1100.008813581293 1099.744202017828 1099.789041944893 1096.826381200131 355.3564726990757 1096.27748816079 293.5781525753397
1295 0.005 6.475000000000001 20 1043.274780167837 991.5598554243049 991.8525355905838 1100.009730636478 1099.744665692359 1099.789545260597 1096.828790514011 355.3652599241262 1096.277686298793 293.5781577549416
1296 0.005 6.48 20 1043.274428040562 991.5599712372099 991.8526526297978 1100.008284752638 1099.743955734566 1099.788816703315 1096.826910897542 355.374092733493 1096.27804002469 293.5781551181802
1297 0.005 6.485 20 1043.274474877472 991.5600858505725 991.8527676758073 1100.008966289143 1099.744419634395 1099.789271185623 1096.826210897276 355.3829321284829 1096.277654571617 293.5781537850685
1298 0.005 6.49 20 1043.274822758666 991.5602100953059 991.8528901906309 1100.009584971704 1099.744512601317 1099.789404778846 1096.82868667688 355.3916801985471 1096.27750627672 293.5781573357617
1299 0.005 6.495 20 1043.274491596464 991.5603271943321 991.853007257502 1100.008197166556 1099.743799565776 1099.788652165882 1096.827154158161 355.400416460055 1096.277945391068 293.5781584681789
1300 0.005 6.5 20 1043.274738469109 991.5604442010406 991.8531244412221 1100.009195681079 1099.744626279127 1099.78947028498 1096.826585740106 355.4091691510412 1096.277756805545 293.578153756792
1301 0.005 6.505 20 1043.274969579643 991.5605685208692 991.8532472577499 1100.009618178838 1099.744543483638 1099.789451949309 1096.828670355049 355.4178499513281 1096.277525447132 293.578157809218
1302 0.005 6.51 20 1043.274550312607 991.5606791471395 991.8533597660402 1100.007940718826 1099.743547700332 1099.78842827441 1096.826667752538 355.4265364662802 1096.277700050851 293.578159537786
1303 0.005 6.515000000000001 20 1043.274949200526 991.560794632753 991.8534747195546 1100.009193763924 1099.744690176335 1099.789531482599 1096.826351594931 355.4352662081822 1096.277875169734 293.5781560979751
1304 0.005 6.52 20 1043.275240918585 991.5609190063371 991.8535965826838 1100.00975500753 1099.744693628403 1099.789598378281 1096.828817847206 355.44392733668 1096.277635601525 293.5781568451206
1305 0.005 6.525 20 1043.274716553958 991.5610284649827 991.8537083588803 1100.007818976856 1099.743346878297 1099.788229173111 1096.826881810401 355.4525134407785 1096.277469480048 293.5781616930404
1306 0.005 6.53 20 1043.275268415056 991.5611451284539 991.8538241023674 1100.009324764568 1099.744803175033 1099.789610395987 1096.826716816074 355.4611432674361 1096.27799963639 293.5781570237625
1307 0.005 6.535 20 1043.27557408671 991.5612703740461 991.8539465564679 1100.009960447372 1099.744931365868 1099.78983795921 1096.828862774485 355.4697492530057 1096.277841433573 293.5781577821513
1308 0.005 6.54 20 1043.274669209768 991.5613746636459 991.8540543432434 1100.007579696347 1099.743125779273 1099.78803903164 1096.826421670316 355.4782976430901 1096.277296220382 293.5781616199787
1309 0.005 6.545 20 1043.275430448093 991.5614892491291 991.8541676667016 1100.00923426826 1099.744766467992 1099.789546797169 1096.826454439665 355.4868887784988 1096.278081262316 293.5781609212631
1310 0.005 6.55 20 1043.275846209745 991.5616145899828 991.8542896982228 1100.010158630859 1099.745162387794 1099.790071784658 1096.828917301282 355.4954716096365 1096.277970922723 293.5781575927671
1311 0.005 6.555 20 1043.274746748648 991.5617187111286 991.8543974029463 1100.007514150358 1099.743012658941 1099.787931809426 1096.826579824348 355.5039550853942 1096.277146371236 293.5781623324884
1312 0.005 6.56 20 1043.275536033634 991.5618339613995 991.8545113789136 1100.009112951828 1099.744553676173 1099.789326873915 1096.826705898192 355.5124350612953 1096.27790587782 293.5781624550914
1313 0.005 6.565 20 1043.276091059096 991.5619625641814 991.8546357807793 1100.010362849962 1099.745359590763 1099.790256522513 1096.829189096629 355.5209457173013 1096.27816913306 293.5781590518725
1314 0.005 6.57 20 1043.274862565041 991.5620655739863 991.8547431346815 1100.00752599288 1099.743058992608 1099.78799447478 1096.826381977537 355.5294005325256 1096.277180489498 293.5781613892307
1315 0.005 6.575 20 1043.275467405366 991.5621764864819 991.8548535228429 1100.008843335214 1099.74429239528 1099.789094326569 1096.826229932345 355.5378361409896 1096.277747923649 293.5781652314741
1316 0.005 6.58 20 1043.276372872773 991.5623025970552 991.8549754540174 1100.010381614442 1099.745433278177 1099.790318254279 1096.829057093512 355.5463207159495 1096.278216900423 293.5781602169685
1317 0.005 6.585 20 1043.275144674197 991.5624054351922 991.8550824119172 1100.00770088945 1099.743229918554 1099.788153351922 1096.826667133475 355.5547346529237 1096.277278756783 293.5781621927863
1318 0.005 6.59 20 1043.275558340643 991.5625158607206 991.8551916704346 1100.008714796198 1099.744085410538 1099.788889238903 1096.826424613516 355.5630762426334 1096.277587951331 293.5781657176299
1319 0.005 6.595 20 1043.276784050572 991.562641606597 991.8553139679166 1100.010496330176 1099.745541258774 1099.790389912004 1096.829343806184 355.5714588881302 1096.278316473945 293.5781628733006
1320 0.005 6.600000000000001 20 1043.275403249826 991.5627439145214 991.8554197773414 1100.007876333955 1099.743452542843 1099.788379453167 1096.826609468492 355.5798275365199 1096.277492844931 293.5781616711493
1321 0.005 6.605 20 1043.2755568293 991.5628491029581 991.8555249292173 1100.008494739354 1099.743890372156 1099.78871813385 1096.825972468752 355.5881458416224 1096.27737753919 293.5781668197761
1322 0.005 6.61 20 1043.276919679957 991.5629724007209 991.855644532657 1100.010392393275 1099.745466031846 1099.790291910043 1096.829145291318 355.596485553856 1096.278331245301 293.5781654059482
1323 0.005 6.615 20 1043.27570102445 991.5630763038125 991.8557510194821 1100.008099468322 1099.743678832273 1099.788598991935 1096.826869544754 355.6048289088208 1096.277630754854 293.5781628441715
1324 0.005 6.62 20 1043.275716425928 991.5631818198465 991.8558564393484 1100.008492324088 1099.743830161522 1099.788660476876 1096.826250312827 355.613066608803 1096.277256839149 293.5781662929119
1325 0.005 6.625 20 1043.276947282789 991.5633046087403 991.8559760646041 1100.010249125114 1099.745237760378 1099.790065202317 1096.829305176108 355.6213004927861 1096.278127807012 293.5781679411085
1326 0.005 6.63 20 1043.275934241286 991.5634079858456 991.8560817328721 1100.008205017425 1099.743815755565 1099.788738285564 1096.826863280516 355.629578233213 1096.277764073249 293.5781636027955
1327 0.005 6.635 20 1043.275851375992 991.5635126384858 991.8561861455163 1100.008512721996 1099.743903826633 1099.788752858169 1096.825971342185 355.6378027575737 1096.27733472234 293.578166507794
1328 0.005 6.640000000000001 20 1043.276869440594 991.5636308360168 991.8563017163644 1100.009973551665 1099.744970747449 1099.789827949633 1096.828863755323 355.6460065449289 1096.277945142945 293.5781699260136
1329 0.005 6.645 20 1043.276224948245 991.5637347212881 991.8564070046051 1100.008250054099 1099.743890370564 1099.78879413943 1096.826913641383 355.6542404088385 1096.277876633764 293.5781654249546
1330 0.005 6.65 20 1043.276251928454 991.5638396420118 991.8565124708492 1100.00873721239 1099.744107946036 1099.78894565701 1096.826378437315 355.662411742297 1096.277415424532 293.5781664640771
1331 0.005 6.655 20 1043.276888757793 991.5639577676615 991.8566274653778 1100.009834471562 1099.744754654751 1099.789621410776 1096.829008484606 355.670513406041 1096.277812872393 293.5781705117681
1332 0.005 6.66 20 1043.2765883854 991.5640612956516 991.8567329346945 1100.008318705118 1099.743972549817 1099.78884403447 1096.827020205599 355.6786683825716 1096.27799305324 293.5781678860819
1333 0.005 6.665 20 1043.276389115706 991.5641651049126 991.8568371547784 1100.008905085709 1099.744343941242 1099.789193146185 1096.826191883517 355.6868207949226 1096.277630424915 293.5781664072393
1334 0.005 6.67 20 1043.276874149444 991.5642785638274 991.85694837262 1100.009602200676 1099.744547873707 1099.789439909542 1096.828570752902 355.6949127892464 1096.277592098546 293.578171460167
1335 0.005 6.675 20 1043.276679735888 991.5643804845711 991.8570521788984 1100.008220266976 1099.74387115587 1099.788727305801 1096.826965023534 355.7030136780768 1096.277957637149 293.5781704439343
1336 0.005 6.68 20 1043.276708047989 991.5644860931401 991.8571569569393 1100.009127952322 1099.744556428591 1099.789398721025 1096.826542244363 355.7111090419387 1096.277733068702 293.578167679179
1337 0.005 6.685 20 1043.277080582073 991.5646016108973 991.8572695459293 1100.009639594358 1099.744531654106 1099.789427654831 1096.828863400516 355.719115077086 1096.277579195415 293.5781705619295
1338 0.005 6.69 20 1043.276670754148 991.5647013640719 991.8573724038474 1100.008053178013 1099.743645064546 1099.78851094993 1096.826926716616 355.7271184621203 1096.27777164551 293.5781730942336
1339 0.005 6.695 20 1043.276943668355 991.5648061914669 991.8574759247364 1100.009187125609 1099.744665149551 1099.789514191878 1096.826389210713 355.7351798113401 1096.277917094905 293.5781680580712
1340 0.005 6.7 20 1043.277256718863 991.5649169049991 991.8575851519738 1100.009657868058 1099.744618659122 1099.789533012834 1096.828551523832 355.7431819497593 1096.27754839722 293.5781712658687
1341 0.005 6.705 20 1043.276600097319 991.5650138887212 991.8576846129238 1100.007820578099 1099.74340706835 1099.788299302646 1096.82660254311 355.7511433295666 1096.27758035231 293.5781740305626
1342 0.005 6.71 20 1043.277177560225 991.56512060044 991.8577892593165 1100.009276921255 1099.744755237182 1099.789571790074 1096.82661806684 355.7591503629984 1096.278027110735 293.5781706570582
1343 0.005 6.715 20 1043.277626131594 991.5652339611171 991.8579008264425 1100.009904408406 1099.744842607582 1099.789741617553 1096.828996927487 355.7670877391615 1096.277712157054 293.5781701869084
1344 0.005 6.72 20 1043.276654590836 991.5653293572813 991.8579994278442 1100.007690432649 1099.743204981484 1099.788104092764 1096.826721555701 355.7749636253473 1096.277365457718 293.5781756095079
1345 0.005 6.725000000000001 20 1043.277506126904 991.5654354326673 991.8581033343612 1100.009306818924 1099.744813739728 1099.78960404838 1096.826621747014 355.7828902361528 1096.278148481691 293.5781721672435
1346 0.005 6.73 20 1043.277830457044 991.5655476549789 991.858213636555 1100.010079037667 1099.745082520459 1099.78999288619 1096.82881865934 355.7908196661645 1096.277872573105 293.5781715173317
1347 0.005 6.735 20 1043.276651080746 991.5656387608374 991.8583088309028 1100.007489461286 1099.743028085525 1099.787950900105 1096.826329978355 355.7986760096002 1096.277203499136 293.5781750786489
1348 0.005 6.74 20 1043.277511399507 991.5657422876037 991.8584100770674 1100.00914610463 1099.744643515487 1099.789414258784 1096.826521022111 355.8065508309712 1096.27804063889 293.5781761240709
1349 0.005 6.745 20 1043.278152986816 991.5658571033964 991.85852171892 1100.010294141867 1099.745287419727 1099.790187271473 1096.829149922174 355.8144230949168 1096.278000625236 293.5781716793331
1350 0.005 6.75 20 1043.276863867202 991.5659491242163 991.8586178798878 1100.007555086397 1099.743041878274 1099.787964620625 1096.826656830771 355.822209065708 1096.277138718382 293.5781758733316
1351 0.005 6.755 20 1043.277541406151 991.566050909567 991.8587182123007 1100.008978160394 1099.744402539225 1099.789187982333 1096.826550125566 355.8299847845419 1096.27783809033 293.5781774200586
1352 0.005 6.76 20 1043.278368701086 991.5661649282902 991.8588286001506 1100.010365837292 1099.745406657018 1099.790303100708 1096.82902893011 355.8378227631385 1096.278141505607 293.578173949117
1353 0.005 6.765000000000001 20 1043.27701636032 991.5662543766546 991.8589224427594 1100.00759566153 1099.743150545036 1099.788085670255 1096.826369061274 355.8456021484323 1096.277244200199 293.5781753365498
1354 0.005 6.77 20 1043.277480931407 991.5663518973661 991.8590191504413 1100.008736980395 1099.744160846451 1099.788964320492 1096.826217723764 355.8533451203809 1096.27761873611 293.5781800302437
1355 0.005 6.775 20 1043.278634472037 991.566467264069 991.8591298298244 1100.010460895913 1099.745499670782 1099.790359285809 1096.829302432999 355.8611201698775 1096.278275735396 293.5781752787783
1356 0.005 6.78 20 1043.277345495188 991.5665598419882 991.85922636831 1100.007841226703 1099.743370867017 1099.78828834739 1096.826825268695 355.8688437000422 1096.277376604204 293.5781760993223
1357 0.005 6.785 20 1043.27756799279 991.5666575285584 991.8593241266768 1100.008610950706 1099.74397245601 1099.788787164941 1096.826282649158 355.87649911634 1096.27744169509 293.5781800019349
1358 0.005 6.79 20 1043.278731689656 991.5667731852022 991.8594349351262 1100.010457922455 1099.745524428444 1099.790356791026 1096.829242424101 355.8841778300988 1096.278449620499 293.5781788013585
1359 0.005 6.795 20 1043.277574295272 991.5668640438788 991.8595297566538 1100.008008028375 1099.743609057254 1099.788534492401 1096.826609774141 355.8918881732131 1096.277573234638 293.5781762756676
1360 0.005 6.8 20 1043.277519167919 991.5669579624845 991.8596240923818 1100.008438026427 1099.743822626136 1099.788655905584 1096.825949543589 355.8995266017799 1096.277298396014 293.5781812832363
1361 0.005 6.805 20 1043.278878767433 991.5670712641733 991.8597328136582 1100.010305754214 1099.745328398908 1099.790150073649 1096.829290086893 355.9071706427362 1096.278253953481 293.5781813206627
1362 0.005 6.81 20 1043.277922653726 991.5671646198907 991.8598290226186 1100.008206478511 1099.743783150372 1099.788698749332 1096.827026327924 355.9148148126024 1096.27767418892 293.5781779474459
1363 0.005 6.815 20 1043.277751898288 991.56725834113 991.8599232345713 1100.008531794119 1099.743875733526 1099.788715012054 1096.8262397743 355.9223842992911 1096.277283014608 293.5781807558175
1364 0.005 6.82 20 1043.27889180522 991.567368746111 991.8600295758094 1100.01010005923 1099.745083835682 1099.789926953549 1096.82910546604 355.9299503140752 1096.278066640562 293.5781839232213
1365 0.005 6.825 20 1043.278086891334 991.5674604079356 991.860124189801 1100.008231560353 1099.743871209663 1099.78878132438 1096.826791208249 355.9375725401567 1096.277803297996 293.5781793928431
1366 0.005 6.83 20 1043.277901253277 991.5675526611307 991.8602166783995 1100.008585350913 1099.743999887163 1099.788850674225 1096.825989249322 355.9451513897329 1096.277405194122 293.578181468926
1367 0.005 6.835 20 1043.278862568488 991.5676610672535 991.8603214406852 1100.009869668497 1099.744833815514 1099.789692691555 1096.828890645916 355.952672574212 1096.27784393548 293.5781853389485
1368 0.005 6.84 20 1043.278348362188 991.5677557782412 991.8604180936597 1100.008331991399 1099.743958236586 1099.788835139414 1096.827128231606 355.9602238515394 1096.277944675944 293.5781815789559
1369 0.005 6.845 20 1043.278163730924 991.567852564699 991.8605141214363 1100.008867365963 1099.744254364755 1099.789092412482 1096.826446897515 355.9677321399748 1096.277631497928 293.5781813670426
1370 0.005 6.850000000000001 20 1043.2788979758 991.5679586298412 991.8606184800191 1100.00972304949 1099.744635617674 1099.789512907322 1096.828879250631 355.9751751728459 1096.27763176507 293.5781858493609
1371 0.005 6.855 20 1043.278468478396 991.5680519920679 991.8607135893201 1100.008268796431 1099.74393469157 1099.788791106843 1096.826939449071 355.9826650551509 1096.278068504974 293.5781846921197
1372 0.005 6.86 20 1043.278465858076 991.568147172881 991.8608083476754 1100.009015238727 1099.744473966967 1099.789325569815 1096.826226339483 355.9901726514442 1096.277743326351 293.5781820607516
1373 0.005 6.865 20 1043.278831528269 991.5682486955554 991.860909045431 1100.009560941383 1099.744503096985 1099.789402078239 1096.82853307546 355.9976076786275 1096.277501672636 293.5781865479645
1374 0.005 6.87 20 1043.278512086043 991.5683416085445 991.8610026472932 1100.008106441213 1099.743719251473 1099.788582142057 1096.826956545841 356.005038199175 1096.277914757456 293.5781871947217
1375 0.005 6.875 20 1043.278821033971 991.5684387055693 991.8610988405981 1100.009207871537 1099.744642166561 1099.78948250988 1096.826612587687 356.0124805221479 1096.277801748436 293.5781835736884
1376 0.005 6.88 20 1043.279093996633 991.56854171026 991.8612006119918 1100.009683285679 1099.744582849289 1099.789485141118 1096.828887237297 356.0198411038456 1096.277521924599 293.5781858805236
1377 0.005 6.885 20 1043.278572527795 991.5686309843785 991.8612917646468 1100.007941117043 1099.743512680463 1099.788392704796 1096.826811760225 356.0271880784751 1096.277699942923 293.5781895105181
1378 0.005 6.890000000000001 20 1043.279028812662 991.5687242852933 991.8613844200303 1100.00922564408 1099.744722421217 1099.789558990271 1096.82640816939 356.0345977466279 1096.277912331397 293.5781846476448
1379 0.005 6.895 20 1043.279245969319 991.5688245036407 991.8614831232943 1100.009755203208 1099.744734140475 1099.789645911967 1096.828603239641 356.0419679942493 1096.277655473017 293.5781868344664
1380 0.005 6.9 20 1043.278481794383 991.5689097403105 991.8615706610974 1100.007717676393 1099.743269283346 1099.788164883418 1096.826616196128 356.0492896596241 1096.277462842369 293.5781903927269
1381 0.005 6.905 20 1043.279275612754 991.5690058967598 991.8616650523362 1100.009317837134 1099.744807022595 1099.789603572515 1096.826713094923 356.056630885785 1096.278049812877 293.5781876664839
1382 0.005 6.91 20 1043.279609146012 991.5691096882025 991.8617667877991 1100.010051197611 1099.745002372386 1099.789901390585 1096.829078512235 356.0639347778623 1096.277808522805 293.5781860505405
1383 0.005 6.915 20 1043.278544302099 991.569194103596 991.8618543140767 1100.007595648499 1099.743103447366 1099.78801138885 1096.826625117209 356.0711702836365 1096.277291720009 293.5781914372019
1384 0.005 6.92 20 1043.279395225335 991.5692884664179 991.8619468622851 1100.009223460885 1099.744737868612 1099.789515619772 1096.826513587277 356.0784554960956 1096.27810680226 293.578189760253
1385 0.005 6.925 20 1043.279813185135 991.5693903034361 991.8620466448582 1100.010191752209 1099.745214338491 1099.7901250016 1096.828846153405 356.085761701743 1096.277974884945 293.5781878595813
1386 0.005 6.93 20 1043.278551396026 991.5694708488692 991.8621308974209 1100.007475484209 1099.743007503689 1099.787936018368 1096.826327979302 356.0929904957588 1096.277188064921 293.5781908385055
1387 0.005 6.935 20 1043.279401198886 991.569563790949 991.8622217841463 1100.009031406412 1099.744479643513 1099.789255339321 1096.826567652475 356.1002136323078 1096.277901841318 293.5781931179231
1388 0.005 6.94 20 1043.280169781384 991.5696682242218 991.8623232890258 1100.010384646013 1099.745378989026 1099.790270563259 1096.82928487081 356.1074487381645 1096.278103051747 293.5781879542973
1389 0.005 6.945 20 1043.278780042224 991.5697520061736 991.8624103660326 1100.007607159569 1099.743110600251 1099.788035137644 1096.8266317306 356.1146120648794 1096.277263356734 293.5781914782901
1390 0.005 6.95 20 1043.279270821643 991.5698439513509 991.8625006889737 1100.008836482255 1099.744253796249 1099.789059812342 1096.826358654261 356.1217562530728 1096.277772277468 293.5781940840991
1391 0.005 6.955 20 1043.280287330123 991.5699476663829 991.8626017639823 1100.01040392096 1099.745463592562 1099.790341191477 1096.82904765004 356.1289688065967 1096.278213343144 293.5781906841843
1392 0.005 6.96 20 1043.278942666271 991.5700291229721 991.8626867114207 1100.007697599209 1099.743265707985 1099.788197701586 1096.826444700103 356.1361481237923 1096.277409042403 293.5781909586099
1393 0.005 6.965 20 1043.279375868628 991.5701159579761 991.8627735013936 1100.008631962383 1099.744023617342 1099.788834801194 1096.826229348783 356.1432582122492 1096.277471571931 293.578196101106
1394 0.005 6.97 20 1043.280563074741 991.5702217053064 991.8628753878622 1100.010517067153 1099.745548851323 1099.790384352152 1096.829471692119 356.1503892699495 1096.278337636876 293.5781923534209
1395 0.005 6.975000000000001 20 1043.279277329583 991.5703057167375 991.8629620775033 1100.007980521467 1099.743532490129 1099.788449134206 1096.826841633037 356.1574961269045 1096.277562326916 293.5781917982433
1396 0.005 6.98 20 1043.27944289274 991.5703905455237 991.8630474230164 1100.008494432009 1099.743862438382 1099.788692081172 1096.826103338949 356.1645402815176 1096.277307941971 293.5781956652851
1397 0.005 6.985 20 1043.280612132849 991.5704932716073 991.8631466024051 1100.010358968201 1099.74542310988 1099.790246453233 1096.829130317096 356.1716292767804 1096.278316669164 293.5781960416579
1398 0.005 6.99 20 1043.279471822391 991.5705761721373 991.8632318790727 1100.008096892554 1099.743711354284 1099.788639214699 1096.826670191176 356.1787512898551 1096.27769305794 293.5781921972824
1399 0.005 6.995 20 1043.27948798286 991.5706600953094 991.8633163384452 1100.008456168255 1099.743823300963 1099.788662265998 1096.826066882641 356.1857781089375 1096.277240841198 293.5781964164852
1400 0.005 7 20 1043.280625453958 991.5707623964821 991.8634152165993 1100.010197518877 1099.745171061468 1099.789998949607 1096.829310798031 356.1927834288122 1096.278089949243 293.5781976759133
1401 0.005 7.005 20 1043.279809590392 991.5708474956543 991.8635022339928 1100.008262096852 1099.743854224517 1099.788763245296 1096.827036054792 356.1998145709363 1096.277800276554 293.5781937816851
1402 0.005 7.01 20 1043.279645510766 991.5709311006523 991.8635863136145 1100.008572476563 1099.743951058924 1099.788801207762 1096.826133935324 356.2067968644761 1096.277325873582 293.5781956897592
1403 0.005 7.015000000000001 20 1043.280587260412 991.5710299539431 991.8636821474759 1100.009943529758 1099.744925749044 1099.789784656532 1096.828870987776 356.2137615245122 1096.277905430717 293.5781998818235
1404 0.005 7.02 20 1043.279925508301 991.5711140180219 991.8637678313113 1100.008249709079 1099.743911797635 1099.788809572769 1096.826794478898 356.2207893450403 1096.277951047043 293.5781954969931
1405 0.005 7.025 20 1043.27977710285 991.5711998658111 991.8638530273382 1100.008730554452 1099.74414584402 1099.788989386119 1096.826180174205 356.2277665463433 1096.277540856502 293.5781962217616
1406 0.005 7.03 20 1043.280612134465 991.5712969791699 991.8639484124677 1100.009777323823 1099.744697390335 1099.789564742684 1096.828958679324 356.2346629660636 1096.277689351288 293.578200398958
1407 0.005 7.035 20 1043.280167977187 991.5713836906764 991.8640363086449 1100.00835057502 1099.743978366618 1099.788832633162 1096.82720602359 356.2415861447159 1096.278077104944 293.5781978343841
1408 0.005 7.04 20 1043.280236765498 991.5714680708934 991.8641215225724 1100.00899009656 1099.744411112807 1099.789258074068 1096.826366281467 356.2485084658865 1096.277642010663 293.5781961245971
1409 0.005 7.045 20 1043.280547644771 991.5715615706556 991.8642133818993 1100.009595206635 1099.744531536964 1099.789423129143 1096.828597170176 356.2553768716928 1096.277575121754 293.5782005551322
1410 0.005 7.05 20 1043.280230340099 991.5716440400936 991.8642970014902 1100.008157739983 1099.743814370425 1099.788676405416 1096.826821737112 356.2622731507384 1096.277959751088 293.5782009185312
1411 0.005 7.055 20 1043.280477120987 991.5717288664169 991.8643815655707 1100.009128105097 1099.744586269712 1099.789432313971 1096.826387121544 356.2692042726048 1096.277786249409 293.5781970823186
1412 0.005 7.06 20 1043.280669564058 991.5718222069956 991.8644729932837 1100.009628369168 1099.744536673146 1099.789434827851 1096.828801155132 356.2760328452525 1096.277516114288 293.5782005813812
1413 0.005 7.065 20 1043.280312906889 991.571904678443 991.8645567316537 1100.008033004497 1099.743593595025 1099.788460423839 1096.827041279557 356.2828353310472 1096.277749484895 293.5782024128958
1414 0.005 7.07 20 1043.280694606622 991.5719911658119 991.864642543023 1100.009243880284 1099.744701993041 1099.789541582628 1096.826581876225 356.2896829977196 1096.277860309024 293.5781984073657
1415 0.005 7.075 20 1043.280880092729 991.5720834270149 991.8647335754952 1100.009707466845 1099.744663356924 1099.789576242109 1096.828643197902 356.2964936669241 1096.277597459457 293.5782000491303
1416 0.005 7.08 20 1043.280184431181 991.5721616401173 991.864813818127 1100.007781781211 1099.743363882013 1099.788256749474 1096.826558659713 356.3032717043037 1096.277557164357 293.5782045274237
1417 0.005 7.085 20 1043.280776160742 991.5722481894526 991.8648988629308 1100.009256552634 1099.744769891773 1099.789586193171 1096.826436103553 356.3101007313253 1096.278016339277 293.5781999316963
1418 0.005 7.09 20 1043.281129645568 991.5723433383803 991.8649916101098 1100.009941525958 1099.744898150109 1099.789797430085 1096.828943749377 356.3168870852863 1096.277798586739 293.578200626651
1419 0.005 7.095 20 1043.28017238025 991.5724224344026 991.865072721037 1100.00765643385 1099.743159207616 1099.788059636442 1096.826753114012 356.3235841688167 1096.277389915792 293.5782042697888
1420 0.005 7.100000000000001 20 1043.28106767362 991.5725096017477 991.8651592447325 1100.00932401595 1099.744814323835 1099.78959065238 1096.826756055963 356.33031839903 1096.278097659725 293.5782030445322
1421 0.005 7.105 20 1043.281342256287 991.5726062241426 991.8652531050213 1100.010156386023 1099.74514682042 1099.790054882279 1096.828950430779 356.3370703112923 1096.278024785064 293.5782001084356
1422 0.005 7.11 20 1043.280190614269 991.5726813370718 991.8653318438645 1100.007493454712 1099.74302465143 1099.78794656019 1096.826347234838 356.3437578988433 1096.277220333851 293.5782052483592
1423 0.005 7.115 20 1043.280981455326 991.5727653944552 991.8654151162801 1100.009073685012 1099.744573131868 1099.789351491706 1096.826395193983 356.3504719805987 1096.277997294595 293.5782050049158
1424 0.005 7.12 20 1043.281643078496 991.5728617816757 991.8655081950103 1100.010296151185 1099.745314683683 1099.790216209213 1096.829037638637 356.3572083918255 1096.278059212112 293.5782019605923
1425 0.005 7.125 20 1043.280349149587 991.5729347180505 991.8655855646048 1100.007554875718 1099.743053971846 1099.787977379585 1096.826616659516 356.3638486476636 1096.277156767867 293.5782039978719
1426 0.005 7.13 20 1043.2810568395 991.5730181296738 991.8656674347106 1100.008942895487 1099.744350470822 1099.789139960804 1096.826578796331 356.3704612015065 1096.277775795994 293.5782074467811
1427 0.005 7.135 20 1043.281946839261 991.5731148376231 991.8657604459706 1100.010423197073 1099.745444522953 1099.790328683332 1096.829226356669 356.3771242064876 1096.278172564854 293.5782020674326
1428 0.005 7.140000000000001 20 1043.280507920985 991.5731873957277 991.8658374233512 1100.007641017995 1099.7431927396 1099.788124650115 1096.826460865748 356.3837557120067 1096.277297988938 293.5782045686459
1429 0.005 7.145 20 1043.280959348377 991.5732681237257 991.8659171031265 1100.008690823125 1099.744112291572 1099.788919336896 1096.826127398683 356.390350547931 1096.277641037334 293.5782077432857
1430 0.005 7.15 20 1043.282054594326 991.5733655899883 991.8660102200357 1100.010431568253 1099.745506742644 1099.790367578113 1096.829102988636 356.3969915131402 1096.278334329715 293.5782048778149
1431 0.005 7.155 20 1043.280806672317 991.573439710567 991.8660883227031 1100.007864613606 1099.743417647885 1099.788335820472 1096.826734675053 356.4036007509633 1096.277444919077 293.578203602043
1432 0.005 7.16 20 1043.280930440704 991.5735198746376 991.8661679116527 1100.008571901274 1099.74392454381 1099.788740141126 1096.826314554007 356.4101188477836 1096.277455071956 293.5782087221461
1433 0.005 7.165 20 1043.28237856514 991.5736170820863 991.8662612697597 1100.010487801405 1099.745521873799 1099.790339837637 1096.829439023962 356.416668625999 1096.278365580829 293.578206380453
1434 0.005 7.17 20 1043.281073299283 991.5736912604867 991.8663390277246 1100.008071391967 1099.743655331892 1099.78857852265 1096.826783950571 356.4232336387951 1096.277613232391 293.5782045586407
1435 0.005 7.175 20 1043.280992658644 991.5737666847875 991.8664148566406 1100.008448582382 1099.743825492725 1099.78866219291 1096.825962923084 356.4297401876393 1096.277320197134 293.578207941587
1436 0.005 7.18 20 1043.282289355927 991.5738594912902 991.8665039382666 1100.010204517578 1099.745243822123 1099.790078268673 1096.829036183902 356.4362698970345 1096.278182690632 293.5782097773618
1437 0.005 7.185 20 1043.281266477825 991.5739336897889 991.8665808991325 1100.008184163514 1099.743797824549 1099.788718205801 1096.826813361602 356.4428293840713 1096.277725177641 293.5782049383485
1438 0.005 7.19 20 1043.28118240205 991.5740099711433 991.8666571911408 1100.008533557337 1099.743888768301 1099.788728586741 1096.826216482747 356.4492941697889 1096.277292917546 293.5782083154716
1439 0.005 7.195 20 1043.282284377294 991.574102459616 991.8667461752788 1100.01008075689 1099.745031109955 1099.789873434569 1096.829234564821 356.4557249903021 1096.277973953824 293.578210614212
1440 0.005 7.2 20 1043.281555325743 991.5741790761332 991.8668250359243 1100.008293259956 1099.743907295217 1099.788806454668 1096.827034534423 356.4622099850437 1096.277851422751 293.5782066381317
1441 0.005 7.205 20 1043.281318089675 991.5742563745197 991.8669024649846 1100.00866248029 1099.744063475208 1099.788911977773 1096.826125018142 356.468657467313 1096.277497570208 293.5782074621113
1442 0.005 7.21 20 1043.282110802534 991.5743472621203 991.8669900734344 1100.009802496522 1099.74476819247 1099.78963967704 1096.828733485399 356.475075157499 1096.277841655476 293.5782121736657
1443 0.005 7.215 20 1043.281703702548 991.5744226973326 991.867068116793 1100.008285090685 1099.743957284876 1099.788834716219 1096.826861666953 356.481539373202 1096.277974635362 293.5782085047499
1444 0.005 7.22 20 1043.281586764991 991.5744991517804 991.8671446035057 1100.008866227509 1099.744292801617 1099.789137784091 1096.826279222575 356.487972332729 1096.277598266302 293.5782077649836
1445 0.005 7.225000000000001 20 1043.28216811846 991.5745890015994 991.8672312851229 1100.009693629667 1099.744593872661 1099.789470099806 1096.828918977312 356.4943220589761 1096.277648994417 293.5782118296221
1446 0.005 7.23 20 1043.281926274137 991.5746651799969 991.8673098195084 1100.008300458476 1099.743925597301 1099.788771337347 1096.827172193953 356.5006846931141 1096.277979386388 293.5782108949209
1447 0.005 7.235 20 1043.281847695512 991.5747431251408 991.8673879277314 1100.009091570982 1099.744532282451 1099.789383984972 1096.82638964752 356.507080437287 1096.277748027267 293.5782078658391
1448 0.005 7.24 20 1043.282045085062 991.5748300281398 991.867472195055 1100.00957651958 1099.744512886899 1099.789413488161 1096.828554512363 356.5134184218991 1096.277618115264 293.5782116126243
1449 0.005 7.245 20 1043.281784925312 991.5749025461321 991.867547216191 1100.008031153871 1099.743656945332 1099.788526894075 1096.826766581981 356.5197699886226 1096.277797005512 293.5782133000477
1450 0.005 7.25 20 1043.282001609823 991.5749819936646 991.8676252595097 1100.0091794938 1099.74464713752 1099.7894919161 1096.826453644851 356.5261520847351 1096.277900186966 293.578208739143
1451 0.005 7.255 20 1043.282421268933 991.5750678704367 991.8677096923309 1100.009706381083 1099.744614047778 1099.789515841961 1096.828883807684 356.5324438638443 1096.277534272084 293.5782112663407
1452 0.005 7.26 20 1043.281801027012 991.575139454676 991.8677839818732 1100.007920427655 1099.74346428835 1099.788342539448 1096.826940531327 356.5386946064976 1096.277594125186 293.5782140609064
1453 0.005 7.265000000000001 20 1043.282311386969 991.5752204418401 991.8678626224884 1100.009282140078 1099.744758606761 1099.78958547242 1096.826557982611 356.545012013616 1096.27804456143 293.5782101930191
1454 0.005 7.27 20 1043.28257603145 991.5753058992423 991.8679467677138 1100.009821994546 1099.744796547187 1099.78970538278 1096.828692997822 356.551296279785 1096.277701196208 293.5782106629703
1455 0.005 7.275 20 1043.281691380969 991.5753747546115 991.8680184272934 1100.007652517648 1099.743211771688 1099.788119472863 1096.826457772557 356.5575398489834 1096.277464422177 293.5782156022864
1456 0.005 7.28 20 1043.282489559542 991.5754544221978 991.8680960144584 1100.009286405538 1099.744803812156 1099.789595251846 1096.826559327645 356.5638304850983 1096.278128974628 293.5782120298184
1457 0.005 7.285 20 1043.282870190693 991.5755411477872 991.8681808706191 1100.010082135707 1099.745051195991 1099.789949771336 1096.829045654607 356.5700878888482 1096.277842419601 293.5782112130697
1458 0.005 7.29 20 1043.281757398886 991.5756078766873 991.8682515084837 1100.007575156143 1099.743067642265 1099.787976482807 1096.826686117982 356.5762548630371 1096.277232818316 293.5782147188944
1459 0.005 7.295 20 1043.282613657741 991.5756866764821 991.8683281516447 1100.009217566226 1099.744704240543 1099.789475387294 1096.826621866542 356.5824508272664 1096.278113832045 293.5782150578124
1460 0.005 7.3 20 1043.283105624827 991.5757727269724 991.8684121056285 1100.010246097176 1099.745263182287 1099.790170597683 1096.828939423467 356.5886896956179 1096.278024554516 293.5782109116178
1461 0.005 7.305 20 1043.281734234423 991.5758367197534 991.8684800756151 1100.007481758255 1099.743017803065 1099.787948967611 1096.826305233207 356.5948664054442 1096.277196896704 293.5782152197333
1462 0.005 7.31 20 1043.282531626627 991.5759116348075 991.8685533223761 1100.008944817415 1099.744411608067 1099.789199371277 1096.826330980015 356.6010353012037 1096.277863455198 293.5782162714885
1463 0.005 7.315 20 1043.283357748944 991.5759995115488 991.8686379143677 1100.010382018845 1099.7453976028 1099.790285844532 1096.829198449761 356.6072448713431 1096.278112648203 293.5782127047709
1464 0.005 7.32 20 1043.281975572869 991.5760662277418 991.8687083935101 1100.007633289624 1099.743139277703 1099.788063402657 1096.82669271547 356.6133657427088 1096.277238384684 293.5782137508355
1465 0.005 7.325 20 1043.282443261074 991.5761413278352 991.8687820600051 1100.0088273398 1099.744214951776 1099.789011942146 1096.826476884435 356.6194529793009 1096.277731143959 293.5782181482309
1466 0.005 7.33 20 1043.283482022764 991.5762299306033 991.8688677453127 1100.010444884645 1099.745489326114 1099.790359581532 1096.829204103675 356.6256025052863 1096.278258297496 293.5782130343912
1467 0.005 7.335 20 1043.282185189096 991.5762972421462 991.8689379169347 1100.007762025745 1099.74333000793 1099.788256863524 1096.826504237895 356.631729709422 1096.277477304522 293.5782143945321
1468 0.005 7.34 20 1043.282446633291 991.5763678173328 991.8690084458019 1100.008567394991 1099.743971654103 1099.788791828492 1096.826033391043 356.6378148839407 1096.277466149274 293.578218024896
1469 0.005 7.345 20 1043.283665625316 991.5764564152121 991.8690937125917 1100.010456255239 1099.745527439965 1099.790361520769 1096.829221548756 356.6439286117465 1096.278345546454 293.578216335167
1470 0.005 7.350000000000001 20 1043.282431532246 991.57652490674 991.869164655423 1100.00800945443 1099.743572486869 1099.788492142693 1096.826843918324 356.6500186685148 1096.277611875066 293.5782134777596
1471 0.005 7.355 20 1043.282530974953 991.5765945054389 991.8692350738222 1100.008515516729 1099.743850361664 1099.788674320461 1096.826282083846 356.6560265065563 1096.277283681857 293.5782183203202
1472 0.005 7.36 20 1043.283748408937 991.5766824904297 991.8693193079276 1100.01036147641 1099.74537879533 1099.79019896921 1096.829351524147 356.6620582917873 1096.278279437543 293.5782176221709
1473 0.005 7.365 20 1043.282693345939 991.5767513512582 991.8693902492569 1100.008163006289 1099.74376412886 1099.78868654374 1096.826821507591 356.6681280268971 1096.277753411498 293.5782147518556
1474 0.005 7.37 20 1043.282579865584 991.5768181925703 991.8694581153799 1100.008461201542 1099.743847942733 1099.788692303394 1096.825933421335 356.6741437459337 1096.277263293648 293.5782173513415
1475 0.005 7.375 20 1043.283680570687 991.5769020424433 991.86953893247 1100.010079074584 1099.745094916488 1099.789938040496 1096.828948985347 356.6801477294612 1096.278051395918 293.5782204034102
1476 0.005 7.38 20 1043.282827385885 991.5769701152831 991.8696087410422 1100.008224571177 1099.743850975898 1099.788763195962 1096.826893631406 356.6861909816309 1096.277810223768 293.5782150848263
1477 0.005 7.385 20 1043.282818627899 991.5770398325307 991.8696784718852 1100.008646951449 1099.744001667474 1099.788839250691 1096.826339483555 356.6921576583756 1096.27734838385 293.5782175315917
1478 0.005 7.390000000000001 20 1043.283699225133 991.5771234939942 991.8697596846155 1100.009957439338 1099.74489410261 1099.789745171383 1096.82909598771 356.6980769914383 1096.277851685717 293.578220621287
1479 0.005 7.395 20 1043.283053662928 991.577193194498 991.8698307920945 1100.00829833784 1099.743944841103 1099.788832397201 1096.826959281494 356.7040569100362 1096.277980201979 293.5782172581011
1480 0.005 7.4 20 1043.282997324871 991.5772616757513 991.8699002054489 1100.008774467148 1099.744206004073 1099.789051722491 1096.826105081537 356.7100291457573 1096.277517184434 293.5782167416049
1481 0.005 7.405 20 1043.283553989768 991.5773411111401 991.8699774217644 1100.009678260121 1099.744634515371 1099.789516029324 1096.828638175639 356.7159518329406 1096.277679111345 293.5782217002195
1482 0.005 7.41 20 1043.283254969269 991.5774103994148 991.8700473765642 1100.008281677793 1099.7439418571 1099.788800574807 1096.827018212505 356.7218950136834 1096.278047426673 293.5782191545304
1483 0.005 7.415 20 1043.283312786555 991.5774809036989 991.8701179229045 1100.009049568303 1099.74445872501 1099.789298247826 1096.826534956294 356.7278288920943 1096.277669478132 293.5782170517661
1484 0.005 7.42 20 1043.283591470488 991.5775607626014 991.87019620408 1100.00963959866 1099.744532232136 1099.789419948932 1096.828865645072 356.7336719124323 1096.277529424264 293.5782206331431
1485 0.005 7.425 20 1043.283271347315 991.5776295551071 991.8702661609678 1100.008158795241 1099.743778012125 1099.788635681277 1096.826978320993 356.7395428340889 1096.277942733478 293.5782215747515
1486 0.005 7.43 20 1043.283450415283 991.5776997614894 991.8703363034014 1100.009147518679 1099.744614284439 1099.789466408661 1096.826349739512 356.7454666413126 1096.277798933535 293.5782175728181
1487 0.005 7.435 20 1043.283643219527 991.5777764988713 991.8704116932763 1100.009594644239 1099.744544403115 1099.789455274715 1096.828531345447 356.751323718085 1096.277535211204 293.5782207633714
1488 0.005 7.44 20 1043.283206078512 991.5778414542483 991.870478035248 1100.00792817515 1099.743525406294 1099.788405451949 1096.826722787829 356.7571686573338 1096.277710496916 293.5782234153785
1489 0.005 7.445 20 1043.283690073597 991.5779131536832 991.8705487949605 1100.009247263539 1099.744713201387 1099.789543841113 1096.826581314006 356.7630471950542 1096.277922066969 293.5782187490789
1490 0.005 7.45 20 1043.283900657292 991.577994270466 991.8706274867756 1100.009801811927 1099.744723771432 1099.789623410869 1096.828947208923 356.7688497382985 1096.277682378004 293.5782202365296
1491 0.005 7.455 20 1043.283201327463 991.5780592908953 991.8706946148372 1100.007795730366 1099.743329065352 1099.788213762231 1096.826801081094 356.7746115789495 1096.277550580871 293.5782238966116
1492 0.005 7.46 20 1043.283838420502 991.5781300897499 991.8707651537432 1100.009298198231 1099.744800019329 1099.789609582284 1096.826575076397 356.7804391863655 1096.278049415015 293.5782205568872
1493 0.005 7.465 20 1043.284110669121 991.5782099185487 991.8708424510982 1100.009962941776 1099.744953096546 1099.789859393243 1096.828749271953 356.7862550101231 1096.277893271253 293.5782197828252
1494 0.005 7.47 20 1043.283161481255 991.5782688700911 991.8709052617364 1100.007553206598 1099.743102733932 1099.788018405437 1096.826382426382 356.7920206029773 1096.277301322338 293.578224832885
1495 0.005 7.475000000000001 20 1043.283956658869 991.5783399742623 991.8709746981533 1100.009250775966 1099.744763711275 1099.789534326376 1096.826589713003 356.797812793198 1096.278115043878 293.5782227557137
1496 0.005 7.48 20 1043.284360575185 991.5784218556238 991.8710533529286 1100.010214176333 1099.745193859605 1099.790094625891 1096.829104350121 356.8035911224816 1096.277984722841 293.5782205308818
1497 0.005 7.485 20 1043.28322041369 991.5784825841639 991.8711178762945 1100.007537789074 1099.743022408155 1099.78793951077 1096.826637882662 356.809284092311 1096.277189399809 293.5782237136545
1498 0.005 7.49 20 1043.283940770858 991.5785535794946 991.8711872812911 1100.009072008342 1099.744527650163 1099.789307199512 1096.826567418227 356.8149871840166 1096.277976011108 293.5782255207606
1499 0.005 7.495 20 1043.284624966449 991.5786360027531 991.8712662809182 1100.010320665221 1099.745350706228 1099.790253438718 1096.828997804081 356.8207535379374 1096.278117016494 293.5782206716256
1500 0.005 7.5 20 1043.283181858656 991.5786952139542 991.8713301429301 1100.007530366603 1099.743072595908 1099.78800749686 1096.82633382691 356.8264627372618 1096.277222868521 293.5782242701337
1501 0.005 7.505 20 1043.283804111783 991.5787627461001 991.8713964461282 1100.00882974427 1099.744272413407 1099.789072281183 1096.826249531148 356.8321472334233 1096.277794129088 293.5782265062431
1502 0.005 7.51 20 1043.28474824295 991.5788447673812 991.8714753590726 1100.010421419579 1099.745448775923 1099.79032425278 1096.829237408239 356.8378788435968 1096.278174409706 293.5782228260979
1503 0.005 7.515000000000001 20 1043.283457060019 991.5789067627744 991.871539971327 1100.007734923724 1099.743254569208 1099.78817379982 1096.826743929187 356.8435396426739 1096.277388973665 293.5782228694596
1504 0.005 7.52 20 1043.283886368931 991.5789726933816 991.8716063094215 1100.008704268296 1099.74407432519 1099.788880699409 1096.826386436165 356.8491427569012 1096.277503953422 293.5782279631081
1505 0.005 7.525 20 1043.284942855625 991.579057900124 991.8716869393911 1100.010474644217 1099.745535050284 1099.790384869376 1096.829233436695 356.8548078202994 1096.278435588746 293.5782236984457
1506 0.005 7.53 20 1043.283703439859 991.5791189147403 991.8717512507579 1100.007890527259 1099.743477815219 1099.788402203458 1096.826550885622 356.860479957389 1096.277517305971 293.5782237692414
1507 0.005 7.535 20 1043.283791006296 991.5791800159184 991.8718137082377 1100.008477842982 1099.743871209797 1099.788698182581 1096.825969776738 356.8660934002182 1096.277353466662 293.5782273526504
1508 0.005 7.54 20 1043.285024733589 991.5792626014115 991.8718918163864 1100.010396856409 1099.745453487246 1099.790273944227 1096.829266967155 356.8717225134523 1096.278371967177 293.5782272962902
1509 0.005 7.545 20 1043.284012593461 991.579326601982 991.871957879402 1100.008147029431 1099.743709771639 1099.788622893679 1096.826992334109 356.877350772599 1096.277676876744 293.5782231600946
1510 0.005 7.55 20 1043.283904243359 991.5793888877339 991.8720215999281 1100.008502348787 1099.743842141546 1099.78867489724 1096.826226285526 356.8828936660112 1096.277260006392 293.5782275980079
1511 0.005 7.555 20 1043.285028569702 991.5794699904563 991.8720988513491 1100.010198715968 1099.745201918383 1099.790035191969 1096.829171333629 356.8884509065534 1096.278201605669 293.578228370937
1512 0.005 7.56 20 1043.284171369772 991.5795311390784 991.8721627737175 1100.008195838633 1099.743821959918 1099.788743428727 1096.826759609055 356.894069773287 1096.27775851876 293.5782248746431
1513 0.005 7.565 20 1043.283948399697 991.5795912459886 991.8722240589495 1100.008513448628 1099.743911848077 1099.788762074643 1096.825952128325 356.8996420283648 1096.277301779349 293.578226677319
1514 0.005 7.57 20 1043.284954975672 991.5796687872072 991.8722977092265 1100.009977922362 1099.744959016516 1099.78981294291 1096.828950303357 356.9051741199556 1096.277973095765 293.5782307671462
1515 0.005 7.575 20 1043.284433412396 991.5797318439319 991.8723622997625 1100.00828794822 1099.743910489546 1099.788802909611 1096.827043849696 356.9107415714967 1096.277879694766 293.5782255059866
1516 0.005 7.58 20 1043.284175544955 991.5797955408981 991.8724267894897 1100.008761177551 1099.744133035221 1099.788970449323 1096.826397199987 356.9162540026663 1096.277465501413 293.5782268953503
1517 0.005 7.585 20 1043.2849802273 991.5798724798871 991.8725007792609 1100.009817847953 1099.744736508781 1099.789604128185 1096.828973516922 356.9217190747122 1096.277777117836 293.5782305435207
1518 0.005 7.59 20 1043.284557526529 991.5799359562234 991.8725659913572 1100.008323537472 1099.743974822844 1099.788841308159 1096.827037952252 356.9272390868627 1096.278001311851 293.5782282809173
1519 0.005 7.595 20 1043.284415263682 991.5799985619835 991.872629309452 1100.008926077097 1099.74436389297 1099.789212465644 1096.826217593643 356.9327624164922 1096.277638150134 293.5782263385577
1520 0.005 7.600000000000001 20 1043.284821858821 991.5800714397938 991.8727000257401 1100.009591359426 1099.744537741243 1099.789429985861 1096.828552357557 356.9382245470061 1096.277599380959 293.578231382607
1521 0.005 7.605 20 1043.284591978653 991.5801336308697 991.8727634729578 1100.008210617651 1099.74385636785 1099.788710257884 1096.826959867373 356.9437103562282 1096.277964910781 293.5782304701734
1522 0.005 7.61 20 1043.284686159664 991.5801981005803 991.8728279464335 1100.009135890116 1099.744569214276 1099.789411798255 1096.826527017784 356.949197224556 1096.277734583161 293.5782272662648
1523 0.005 7.615 20 1043.284946834988 991.5802722748128 991.8728998664687 1100.009647527233 1099.744537683898 1099.789433106038 1096.828876433968 356.9546021203151 1096.277546872303 293.5782302533463
1524 0.005 7.62 20 1043.284529562458 991.580334128253 991.8729632867195 1100.008046344029 1099.743627627493 1099.788493453456 1096.826977619761 356.9600040247833 1096.277802128379 293.5782323980065
1525 0.005 7.625 20 1043.284835338774 991.5803994367884 991.8730277573194 1100.009194274613 1099.744674062141 1099.789522040616 1096.826384075778 356.9654754661835 1096.277904237351 293.5782277765358
1526 0.005 7.63 20 1043.285056656682 991.5804714110899 991.8730985472907 1100.009677650479 1099.744636796857 1099.789548995637 1096.828580121069 356.9708916741981 1096.27759331922 293.5782301128408
1527 0.005 7.635 20 1043.284435070753 991.5805294769375 991.8731585100996 1100.007811431566 1099.743393056008 1099.788283585846 1096.826607311115 356.9762829619238 1096.277647614553 293.5782337315887
1528 0.005 7.640000000000001 20 1043.285073343151 991.5805947880549 991.873223151654 1100.009288682504 1099.744764136321 1099.789577719057 1096.826658981825 356.9817197754537 1096.277994824673 293.5782293825046
1529 0.005 7.645 20 1043.285290226632 991.5806693825438 991.8732952169601 1100.009927131205 1099.744867838472 1099.78976586356 1096.829004557864 356.9870854785484 1096.277793066265 293.5782296400596
1530 0.005 7.65 20 1043.284425077783 991.5807262908473 991.8733549983679 1100.007672311727 1099.743190588993 1099.788090331645 1096.826684922042 356.9923997890943 1096.277372654237 293.5782339015186
1531 0.005 7.655 20 1043.285161024653 991.5807921245869 991.8734196707799 1100.009286497773 1099.744803544665 1099.789590790642 1096.826572315943 356.9977758951719 1096.278130080618 293.5782318045113
1532 0.005 7.66 20 1043.285423353502 991.580867790244 991.873492047126 1100.010092095519 1099.745102626608 1099.79001173315 1096.828794494523 357.00316500166 1096.2779978449 293.5782296128897
1533 0.005 7.665 20 1043.284343347838 991.5809200428861 991.8735489128669 1100.007482273289 1099.74302066766 1099.787943573737 1096.826326825257 357.0084870353029 1096.277213313862 293.5782343180108
1534 0.005 7.67 20 1043.285154024173 991.5809857602228 991.8736126909819 1100.009125912241 1099.744615249094 1099.789387718454 1096.826547215169 357.0138202542734 1096.278079558588 293.5782338443803
1535 0.005 7.675 20 1043.285796224239 991.5810615884988 991.8736857404665 1100.010333205877 1099.74531543517 1099.790209680689 1096.829234606717 357.0191709861625 1096.278042457818 293.5782304467965
1536 0.005 7.68 20 1043.284477900026 991.5811156863293 991.8737442317191 1100.007561364976 1099.743053675279 1099.787975513216 1096.826624681736 357.0244277363498 1096.277174366188 293.5782329508435
1537 0.005 7.685 20 1043.285186300513 991.5811800715589 991.8738065897888 1100.008933584557 1099.744370540065 1099.789163457599 1096.826435441119 357.0296919821931 1096.277868693358 293.5782361207719
1538 0.005 7.69 20 1043.28601863979 991.5812557020097 991.8738793135905 1100.010372673526 1099.745418121478 1099.79030889818 1096.829021634457 357.0350271437265 1096.278196477843 293.5782310135377
1539 0.005 7.695 20 1043.284571942366 991.5813086608746 991.873936102949 1100.007607688035 1099.743162529335 1099.788096755786 1096.826380323157 357.0403154776649 1096.277338359673 293.5782336286143
1540 0.005 7.7 20 1043.285094604754 991.5813699654084 991.8739963061234 1100.008727523744 1099.744142982596 1099.788946088386 1096.826235044925 357.0455582746773 1096.27761681274 293.5782366947107
1541 0.005 7.705 20 1043.286186027376 991.5814467410943 991.8740698525671 1100.010465914788 1099.745505866818 1099.790363607986 1096.829321736068 357.0508368590776 1096.278270865526 293.5782334116498
1542 0.005 7.71 20 1043.284846668644 991.5815025838425 991.8741289614183 1100.007863347297 1099.743392836897 1099.7883089158 1096.826837413224 357.0560700368035 1096.27746369159 293.5782322394941
1543 0.005 7.715 20 1043.285096570803 991.5815621237026 991.8741883356403 1100.008595713701 1099.743958185364 1099.788773254204 1096.826266018671 357.0612515845838 1096.277435087987 293.5782375966904
1544 0.005 7.72 20 1043.286333340958 991.5816391645161 991.8742618838451 1100.010460032706 1099.74552064471 1099.790349676626 1096.829267214598 357.0664873985313 1096.278380988131 293.5782348538272
1545 0.005 7.725000000000001 20 1043.284982344159 991.5816956930013 991.8743209458771 1100.008026728477 1099.743625623377 1099.788549748868 1096.826617163115 357.0717423679689 1096.277707420798 293.5782334174868
1546 0.005 7.73 20 1043.285026722997 991.581752912261 991.8743785458927 1100.00843743173 1099.743819685976 1099.788654698865 1096.825932740092 357.0769268851863 1096.27730857863 293.5782366790531
1547 0.005 7.735 20 1043.286208425729 991.5818277675015 991.8744500831166 1100.010260949798 1099.745290436724 1099.790117705039 1096.82918656423 357.0821180466159 1096.278249384378 293.5782382078493
1548 0.005 7.74 20 1043.285298519188 991.5818871876975 991.8745111975513 1100.008223552783 1099.743798907382 1099.788712442713 1096.827033465066 357.0873320323859 1096.277750940777 293.5782331902307
1549 0.005 7.745 20 1043.28518081935 991.5819440180675 991.8745696056228 1100.008546574263 1099.743886563023 1099.788725900202 1096.826259529135 357.0924549661484 1096.277278063927 293.5782368887278
1550 0.005 7.75 20 1043.286247200345 991.5820176700231 991.8746397427976 1100.010090365683 1099.745065224786 1099.789909603718 1096.829110188648 357.097578599621 1096.278064936535 293.5782388689944
1551 0.005 7.755 20 1043.285489131256 991.5820734413772 991.874697872099 1100.00824016496 1099.743880279451 1099.788788999171 1096.82682692512 357.1027763771231 1096.277844448013 293.5782352049476
1552 0.005 7.76 20 1043.285254285439 991.5821290826515 991.8747545133633 1100.008612343653 1099.744026668699 1099.788874023031 1096.825999104173 357.1079242599633 1096.27739674987 293.578236024716
1553 0.005 7.765000000000001 20 1043.286129183339 991.5822002689806 991.8748220330657 1100.009841432219 1099.744806602499 1099.789670329502 1096.828804592744 357.1130325718085 1096.27790909507 293.5782408772437
1554 0.005 7.77 20 1043.285685488082 991.5822582647035 991.8748819771669 1100.008317671664 1099.743957032242 1099.788833182682 1096.827064270948 357.1181808451558 1096.277964303346 293.5782362686218
1555 0.005 7.775 20 1043.28551218213 991.5823182632076 991.8749417840085 1100.00888637044 1099.744274971065 1099.789111994942 1096.826461955867 357.1232857069772 1096.277614114068 293.578236132669
1556 0.005 7.78 20 1043.286110193959 991.5823896588738 991.8750102554836 1100.009719413519 1099.744623814321 1099.789499786973 1096.828904307141 357.1283266034001 1096.277696187879 293.5782398519461
1557 0.005 7.785 20 1043.285795634233 991.5824469276038 991.8750700239945 1100.00828580695 1099.743935881163 1099.78878729871 1096.827030218796 357.1334196455592 1096.278031313236 293.5782392133177
1558 0.005 7.79 20 1043.285693295355 991.5825063872204 991.8751289418872 1100.009045826975 1099.744498939093 1099.789350083091 1096.826273261911 357.1385383436748 1096.277815897647 293.578235867887
1559 0.005 7.795 20 1043.28607765855 991.5825736937906 991.8751942939035 1100.009556735437 1099.744499317464 1099.789401074216 1096.828515956487 357.1435911992909 1096.277558409854 293.5782403207006
1560 0.005 7.8 20 1043.285689028635 991.5826282179859 991.8752515326005 1100.008078924753 1099.74369857748 1099.788563453315 1096.826868678951 357.14865366279 1096.277823791744 293.5782409256173
1561 0.005 7.805000000000001 20 1043.285940761057 991.5826883817109 991.8753107494064 1100.009196218913 1099.744642203672 1099.78948409711 1096.826561226626 357.1537343893531 1096.277853026553 293.5782371021347
1562 0.005 7.81 20 1043.286304580058 991.5827564660842 991.875376911184 1100.009694562903 1099.744592974354 1099.789495172289 1096.828896289727 357.1587315809477 1096.277530944625 293.5782392867177
1563 0.005 7.815 20 1043.285752053921 991.5828095736736 991.875432867591 1100.007942397326 1099.743499464328 1099.788378235975 1096.82689058049 357.1637151912029 1096.277631427113 293.5782427044501
1564 0.005 7.82 20 1043.286116363743 991.5828689514163 991.8754909994522 1100.009234867394 1099.744728224543 1099.789564747729 1096.826430685756 357.1687724713425 1096.277970955233 293.5782380379763
1565 0.005 7.825 20 1043.286384457993 991.5829349170942 991.8755554393567 1100.009788692385 1099.744762662425 1099.789671751398 1096.828636793414 357.1737890783542 1096.277673910492 293.5782393905126
1566 0.005 7.83 20 1043.285544551619 991.5829843882725 991.8756076801676 1100.007680059011 1099.743244536979 1099.788147837727 1096.826486440793 357.1787661701243 1096.277451044761 293.5782435197484
1567 0.005 7.835 20 1043.286275798917 991.5830450271328 991.8756663474151 1100.009286339116 1099.744798235388 1099.78959726686 1096.826585404016 357.1837852073774 1096.278097856513 293.5782402109193
1568 0.005 7.84 20 1043.286710082079 991.5831138390388 991.8757331054562 1100.010070809985 1099.745025030871 1099.789921357864 1096.829078790444 357.1887756867678 1096.277841979613 293.5782390387503
1569 0.005 7.845 20 1043.285582056621 991.5831633947327 991.8757861574239 1100.007594694043 1099.743090100918 1099.787996389128 1096.826676449544 357.193677421508 1096.277274686891 293.5782432830287
1570 0.005 7.850000000000001 20 1043.286413317316 991.5832246327197 991.8758452270035 1100.009240821422 1099.744735047762 1099.789506237992 1096.826623908572 357.1986310303794 1096.278118490051 293.5782427096543
1571 0.005 7.855 20 1043.286872104754 991.5832931159454 991.8759116904988 1100.010220587573 1099.745234948726 1099.79014428494 1096.828911112838 357.203620898051 1096.278005296488 293.578239386444
1572 0.005 7.86 20 1043.285511785245 991.5833402490349 991.8759629275328 1100.007479240239 1099.743012777324 1099.78794196847 1096.826311908716 357.2085414577832 1096.277198760583 293.5782434417389
1573 0.005 7.865 20 1043.286316277692 991.5833984593702 991.8760190623552 1100.008975605326 1099.744448297433 1099.789232491429 1096.826349665875 357.2134707274021 1096.277947555776 293.5782446658951
1574 0.005 7.87 20 1043.287141216994 991.5834686141714 991.8760860927573 1100.010374613028 1099.74538448893 1099.790275071543 1096.829194117086 357.218438792711 1096.278133431043 293.5782405971322
1575 0.005 7.875 20 1043.28569767626 991.5835172345967 991.8761382910731 1100.007617041867 1099.743117454078 1099.78804202068 1096.826681704683 357.2233092175023 1096.277275389643 293.5782423128107
1576 0.005 7.88 20 1043.286368403891 991.5835743089963 991.8761945429267 1100.008851905024 1099.74424717736 1099.789045036011 1096.82648597647 357.2281591846526 1096.277664093727 293.5782463442795
1577 0.005 7.885 20 1043.287185712892 991.5836456139244 991.8762623149277 1100.010437873302 1099.745478553079 1099.790352253311 1096.829200659417 357.2330761411571 1096.278300966595 293.5782413923097
1578 0.005 7.890000000000001 20 1043.285966031825 991.5836938391781 991.8763142504069 1100.007732826518 1099.743298974058 1099.78822569209 1096.826489521926 357.2379663683098 1096.277372172402 293.5782428037601
1579 0.005 7.895 20 1043.286136960498 991.5837452453211 991.8763663746022 1100.008593274091 1099.744001514128 1099.788816766457 1096.8260641282 357.2428214184909 1096.277477096154 293.578246511215
1580 0.005 7.9 20 1043.287311716047 991.5838175825528 991.8764335036063 1100.010461445498 1099.74553062906 1099.790369305524 1096.829243187024 357.2477175412247 1096.278443595553 293.5782443420678
1581 0.005 7.905 20 1043.286203235027 991.5838670550286 991.8764867606878 1100.007986955089 1099.743543088558 1099.788458700699 1096.826853065836 357.2525827620644 1096.277539731296 293.5782417662558
1582 0.005 7.91 20 1043.286162622617 991.583919417474 991.8765397296404 1100.008526971307 1099.743864656976 1099.788686518714 1096.826282770869 357.2573611755603 1096.277324974003 293.5782468214081
1583 0.005 7.915 20 1043.287448296142 991.5839932825329 991.8766085180466 1100.010391018099 1099.745420694926 1099.790239203649 1096.829307606217 357.2621776077323 1096.278402453936 293.5782456317614
1584 0.005 7.92 20 1043.286361179963 991.5840433938253 991.8766623420082 1100.008132262449 1099.743737275516 1099.788660712785 1096.826754279631 357.2670394545089 1096.277684207292 293.578243122641
1585 0.005 7.925 20 1043.286181787283 991.5840944652186 991.8767137611378 1100.008451198376 1099.74383540614 1099.788678339286 1096.825920874762 357.2718377416857 1096.277340877031 293.5782456960229
1586 0.005 7.930000000000001 20 1043.287404769208 991.5841638051828 991.8767794916467 1100.010112500121 1099.745130664079 1099.789971124202 1096.828983635965 357.2766394989237 1096.278116261818 293.5782485060353
1587 0.005 7.935 20 1043.286469886134 991.5842160082412 991.8768341723973 1100.008242857808 1099.743848776097 1099.788757975762 1096.826975924441 357.2814849583154 1096.277821145368 293.5782427845242
1588 0.005 7.94 20 1043.286302647875 991.584270009168 991.8768878031242 1100.008616924222 1099.743969742125 1099.78880834501 1096.82631877787 357.2862433974115 1096.277414651519 293.5782454621959
1589 0.005 7.945 20 1043.287384409291 991.5843373103321 991.8769527538386 1100.009987675351 1099.744927566841 1099.789776707958 1096.829121863835 357.2909676372287 1096.277919216245 293.5782481118665
1590 0.005 7.95 20 1043.286627823779 991.5843897137142 991.8770072464374 1100.008297165062 1099.743936933952 1099.788826733609 1096.826967695862 357.2957562807921 1096.277971295125 293.578244649683
1591 0.005 7.955 20 1043.286502807318 991.5844425575154 991.8770600586577 1100.00875070261 1099.744172973697 1099.789019324289 1096.82611792257 357.3005269247265 1096.277577267947 293.5782441320507
1592 0.005 7.96 20 1043.287137374219 991.5845052685307 991.8771214207155 1100.009705465729 1099.74466389733 1099.789545043359 1096.828645673882 357.305253018291 1096.277698222011 293.5782493194935
1593 0.005 7.965 20 1043.286795487674 991.5845572056829 991.8771744769654 1100.008292125291 1099.743955005649 1099.788814503925 1096.826981961466 357.310018633054 1096.278068240489 293.5782459809585
1594 0.005 7.97 20 1043.286820436973 991.5846104735191 991.8772276938887 1100.008998054971 1099.744416253232 1099.789257425595 1096.826450222137 357.3147648760969 1096.277646096571 293.5782445083806
1595 0.005 7.975000000000001 20 1043.287197121667 991.5846732846368 991.8772889727011 1100.009651029754 1099.744540448478 1099.789423854111 1096.828899325118 357.3194313909243 1096.277549495349 293.5782476729485
1596 0.005 7.98 20 1043.286858511579 991.5847262032688 991.8773429873628 1100.008205354149 1099.743818452237 1099.788669883132 1096.827085748863 357.3241213730437 1096.277966183807 293.5782484258118
1597 0.005 7.985 20 1043.287016934977 991.5847812818901 991.8773976645027 1100.00915817116 1099.744607241269 1099.789458783209 1096.826430767095 357.3288567784847 1096.277821738895 293.5782438806712
1598 0.005 7.99 20 1043.287197183307 991.5848430223289 991.8774580813702 1100.009595177948 1099.744536794454 1099.789443611485 1096.828542400855 357.3335360582629 1096.277560869868 293.5782476959199
1599 0.005 7.995 20 1043.286663353919 991.5848930194646 991.8775093190054 1100.007951791272 1099.743557257542 1099.788435946501 1096.826695585169 357.3382120358043 1096.277797138067 293.5782494588308
1600 0.005 8 20 1043.287118806655 991.584946206709 991.8775624512076 1100.009210498072 1099.744691164545 1099.789527484627 1096.82646436076 357.3429332296914 1096.277876660189 293.5782453606034
1601 0.005 8.005000000000001 20 1043.287367590521 991.5850103089117 991.8776242177867 1100.009769972262 1099.744693811319 1099.789593157409 1096.82888148122 357.3475786455885 1096.277670790247 293.5782463746112
1602 0.005 8.01 20 1043.286721559552 991.5850601785205 991.8776760126027 1100.007837857011 1099.743368043045 1099.788248225485 1096.826875892725 357.3521768705606 1096.277567499086 293.5782504609005
1603 0.005 8.015000000000001 20 1043.287384503345 991.5851153498401 991.8777309202012 1100.009311611218 1099.74480079983 1099.789612137716 1096.826598852977 357.3568329748886 1096.278044329941 293.5782460928536
1604 0.005 8.02 20 1043.287529407389 991.5851784825776 991.8777919257034 1100.009928398617 1099.744913862458 1099.789820856018 1096.828754663332 357.3614862503791 1096.277845343352 293.5782461483943
1605 0.005 8.025 20 1043.2866445217 991.5852217796411 991.8778386062487 1100.007580689175 1099.743133602976 1099.788046642991 1096.826392039894 357.366087954621 1096.277328308705 293.5782503747288
1606 0.005 8.029999999999999 20 1043.287423363917 991.5852757399788 991.8778914479582 1100.009261422097 1099.744783184886 1099.789558373009 1096.826538477904 357.3707371866857 1096.278102577828 293.5782484718991
1607 0.005 8.035 20 1043.287802937422 991.5853407265224 991.8779532715163 1100.010175766526 1099.745160677911 1099.790063712172 1096.82903102358 357.3753724408122 1096.277993956738 293.5782457329428
1608 0.005 8.040000000000001 20 1043.286687833424 991.5853851782006 991.8780010278592 1100.007534818744 1099.743022885192 1099.787937971936 1096.826655453087 357.3799166090029 1096.277192912623 293.5782494542127
1609 0.005 8.045 20 1043.287428990763 991.5854394205289 991.8780545046511 1100.009127169805 1099.744575804757 1099.789348229261 1096.826670422299 357.3844806227718 1096.277949507449 293.578250147674
1610 0.005 8.050000000000001 20 1043.287995421618 991.5855053857 991.8781172978597 1100.010335869728 1099.745345084471 1099.790245210148 1096.829094785715 357.3890963616732 1096.278120056688 293.5782458310774
1611 0.005 8.055 20 1043.286702097225 991.5855478494607 991.8781634882984 1100.007526024524 1099.743058976723 1099.787990808678 1096.826377715587 357.3936556913084 1096.277220919008 293.5782489516229
1612 0.005 8.06 20 1043.287369339896 991.5855974225308 991.8782127958884 1100.008854168036 1099.744306900416 1099.789106014341 1096.826235382504 357.3982066672837 1096.277752841427 293.5782513991784
1613 0.005 8.065 20 1043.288143359477 991.5856632047528 991.8782746226003 1100.010390162646 1099.745431802013 1099.790315301139 1096.829111240135 357.4028183984467 1096.278213928592 293.5782471606268
1614 0.005 8.07 20 1043.286878389853 991.585707561817 991.8783221515049 1100.007692432325 1099.743218490084 1099.788140631206 1096.826672939671 357.4073560812007 1096.277314558445 293.5782478489052
1615 0.005 8.074999999999999 20 1043.287315569125 991.5857572371701 991.8783720505951 1100.008736415848 1099.74410350109 1099.788904997358 1096.82645657929 357.4118375915744 1096.27753558003 293.5782521876851
1616 0.005 8.08 20 1043.288394590666 991.5858253987647 991.8784358253904 1100.010507135767 1099.745545437086 1099.790394073379 1096.829366390025 357.4163766439007 1096.278370970126 293.5782477782358
1617 0.005 8.085000000000001 20 1043.287082767478 991.5858711774732 991.8784847487808 1100.007868307338 1099.74343880702 1099.788362796794 1096.826625063275 357.4209064338698 1096.277508763224 293.5782476591316
1618 0.005 8.09 20 1043.287198524324 991.5859179504668 991.8785326660479 1100.008513642843 1099.743905085726 1099.788728270191 1096.826001102934 357.4253941733555 1096.277398746662 293.5782514004388
1619 0.005 8.095000000000001 20 1043.288425729389 991.5859861501654 991.8785959036608 1100.010407362998 1099.745481017485 1099.790304962687 1096.829141151539 357.4299206861257 1096.278438858974 293.5782507301323
1620 0.005 8.1 20 1043.287244997148 991.5860305466089 991.8786440999056 1100.008066980698 1099.743660124807 1099.788583785767 1096.826770230162 357.4344485274644 1096.277617574876 293.5782468463403
1621 0.005 8.105 20 1043.287233992837 991.586078096424 991.878691776123 1100.008499731545 1099.743834421005 1099.788661798348 1096.826255384977 357.4388905350365 1096.27730675189 293.578251191931
1622 0.005 8.109999999999999 20 1043.288517537012 991.5861440605435 991.8787537927786 1100.010266144106 1099.745254160548 1099.790079155182 1096.829342616559 357.4433289448306 1096.278182846836 293.5782513910788
1623 0.005 8.115 20 1043.287462305714 991.5861897171463 991.878802608288 1100.008211945828 1099.743816465038 1099.788736403496 1096.826885739792 357.4478235317465 1096.277758569322 293.5782479819824
1624 0.005 8.120000000000001 20 1043.287247207274 991.5862352120437 991.8788486951099 1100.008513623393 1099.74389926834 1099.788748854925 1096.826006898079 357.4522703380333 1096.277345692736 293.578249724617
1625 0.005 8.125 20 1043.288338728197 991.5862967539432 991.8789068430268 1100.009992244444 1099.744990626973 1099.789845429534 1096.828873015324 357.4567009895346 1096.277993138505 293.578253631548
1626 0.005 8.130000000000001 20 1043.287587673717 991.5863422207508 991.8789548257196 1100.008252074408 1099.743895510465 1099.788798386487 1096.826854691963 357.4611970993604 1096.277847353445 293.5782481475334
1627 0.005 8.135 20 1043.287442819428 991.586389669864 991.8790022990735 1100.008696164457 1099.744083847553 1099.788922539314 1096.826268979145 357.4656267595165 1096.277450836293 293.5782498381986
1628 0.005 8.140000000000001 20 1043.288336624055 991.5864517173798 991.8790611265168 1100.009849958118 1099.744765641434 1099.789626570178 1096.829061885752 357.4699917576355 1096.277777085725 293.5782529314427
1629 0.005 8.145 20 1043.287822446277 991.5864995783577 991.8791112656476 1100.008343698807 1099.743981718271 1099.788847799595 1096.827114161996 357.4744072082621 1096.277994246218 293.5782503036028
1630 0.005 8.15 20 1043.287678753313 991.5865476364422 991.8791594844658 1100.008897770294 1099.744325809682 1099.789174262536 1096.826262810852 357.4788266303834 1096.277646706423 293.5782482600658
1631 0.005 8.154999999999999 20 1043.288141888775 991.5866066938459 991.8792161980093 1100.009620463253 1099.744563093544 1099.789450426247 1096.828589030358 357.4832039839406 1096.277636158638 293.5782534136657
1632 0.005 8.16 20 1043.287781645328 991.5866538067067 991.8792651025869 1100.008215632807 1099.743882162361 1099.788738942327 1096.826859939928 357.4876133241791 1096.278010956383 293.5782518760097
1633 0.005 8.165000000000001 20 1043.287841860591 991.5867049245797 991.8793150634848 1100.009083660135 1099.744532030021 1099.789380040393 1096.826396587862 357.4920322055967 1096.277826597454 293.5782492469001
1634 0.005 8.17 20 1043.28827676297 991.5867641082192 991.8793724904817 1100.009637554787 1099.744528984291 1099.789421722525 1096.828866442331 357.4963633066549 1096.277506060339 293.5782519115933
1635 0.005 8.175000000000001 20 1043.287813662261 991.5868103651989 991.8794211817432 1100.00808692899 1099.743665196503 1099.788524988661 1096.827047829971 357.500683849267 1096.277824564545 293.5782540949224
1636 0.005 8.18 20 1043.287901882094 991.5868630458671 991.8794722933729 1100.0092012976 1099.7446655581 1099.789513348914 1096.826452627922 357.5050689179414 1096.277959637493 293.5782488984859
1637 0.005 8.185 20 1043.288257222502 991.5869201262514 991.8795288163436 1100.009666475113 1099.744616387298 1099.789527420704 1096.828584171383 357.509408338922 1096.277586000024 293.578251890056
1638 0.005 8.19 20 1043.287618093276 991.5869644686999 991.8795751111342 1100.007835679673 1099.743419996295 1099.788311323385 1096.826613226282 357.5137377733746 1096.277685909299 293.5782545095872
1639 0.005 8.195 20 1043.288214062517 991.5870143916632 991.879624537825 1100.009254535061 1099.744746112564 1099.789567564747 1096.826533606638 357.5181129209174 1096.277967559772 293.5782507097927
1640 0.005 8.199999999999999 20 1043.288508358178 991.5870737985229 991.8796817381275 1100.009899991389 1099.744835382008 1099.789731880635 1096.828992073258 357.5224257086337 1096.277742826925 293.578250563249
1641 0.005 8.205 20 1043.28769721279 991.5871163650405 991.8797268066277 1100.007704773815 1099.743217465765 1099.788113250325 1096.826758084152 357.5266741182356 1096.277423484425 293.5782552478931
1642 0.005 8.210000000000001 20 1043.288447119874 991.587167071499 991.8797766226947 1100.009313121705 1099.744819352131 1099.789610397642 1096.826636658394 357.5309853406477 1096.27809863708 293.578251980499
1643 0.005 8.215 20 1043.288696493953 991.5872261664848 991.8798334935046 1100.010069592419 1099.745069718009 1099.789978047868 1096.828831892556 357.5353102380656 1096.277921321754 293.5782508087488
1644 0.005 8.220000000000001 20 1043.287578990905 991.5872663661924 991.8798764373225 1100.007500981395 1099.743041067372 1099.78796026897 1096.826336839666 357.5395733820626 1096.277283501572 293.57825475898
1645 0.005 8.225 20 1043.288387935147 991.587315907835 991.8799252939402 1100.009147006022 1099.744657838991 1099.789430664559 1096.826447542662 357.5438635079744 1096.278036485876 293.5782547211928
1646 0.005 8.23 20 1043.288853694104 991.5873788895442 991.8799846365793 1100.010292979699 1099.745285125811 1099.790183014078 1096.8291339878 357.5481753193271 1096.27810771319 293.5782507499272
1647 0.005 8.234999999999999 20 1043.287661541765 991.5874198610378 991.8800288753097 1100.007548248275 1099.74303491624 1099.787955875416 1096.826651344187 357.5523889075392 1096.277220683361 293.5782538641172
1648 0.005 8.24 20 1043.288335249891 991.5874688750743 991.880077699202 1100.008993237549 1099.744417800052 1099.789202183271 1096.826568272622 357.5566039675988 1096.277856662491 293.5782558002899
1649 0.005 8.245000000000001 20 1043.289103943469 991.5875313475537 991.8801365724726 1100.010380869726 1099.74540719561 1099.790300797071 1096.829115478618 357.5608819730146 1096.278202797542 293.5782512438878
1650 0.005 8.25 20 1043.287720007603 991.5875693770851 991.8801793980469 1100.007594698526 1099.743143610201 1099.788075228814 1096.82638327513 357.5651299518267 1096.277267980168 293.578253478756
1651 0.005 8.255000000000001 20 1043.28817976109 991.587616215711 991.8802251627437 1100.008746692633 1099.744174372586 1099.788978039903 1096.826188603075 357.569342454766 1096.277725635746 293.578256918336
1652 0.005 8.26 20 1043.289264355442 991.5876804926646 991.8802849110243 1100.010448681636 1099.745490543792 1099.790353561285 1096.829255883823 357.573601275213 1096.278305556908 293.5782529314395
1653 0.005 8.265000000000001 20 1043.287956090786 991.5877215977581 991.8803300723594 1100.007827185063 1099.743355787939 1099.788272812493 1096.826809156398 357.5778032060733 1096.277437502896 293.5782524709672
1654 0.005 8.27 20 1043.288168768622 991.5877685921888 991.8803764551449 1100.0086312051 1099.74398790033 1099.788798778276 1096.826325864691 357.581947198076 1096.277525522013 293.5782572768146
1655 0.005 8.275 20 1043.289448805607 991.5878328749478 991.8804369691798 1100.010472144763 1099.745531747234 1099.790363635836 1096.829275652438 357.5861484239492 1096.278403160353 293.5782544698126
1656 0.005 8.279999999999999 20 1043.288075022173 991.5878739886459 991.8804817463016 1100.007997657225 1099.743593268534 1099.788518002995 1096.826606671346 357.5903757304231 1096.277632798533 293.5782530203662
1657 0.005 8.285 20 1043.288169655888 991.5879179215066 991.8805256500018 1100.008443316192 1099.743826944566 1099.78865891201 1096.825942950026 357.5945395786676 1096.277348995129 293.5782565288853
1658 0.005 8.290000000000001 20 1043.289357074776 991.5879798764629 991.8805846560037 1100.010298270952 1099.745334555036 1099.790160225714 1096.829211193986 357.598711130156 1096.278261205614 293.5782573487917
1659 0.005 8.295 20 1043.288299994647 991.5880241187452 991.8806307660724 1100.008205762183 1099.743779502663 1099.78869155012 1096.827021825819 357.6029024059152 1096.277800959337 293.578252616671
1660 0.005 8.300000000000001 20 1043.288287824827 991.5880670656636 991.8806750086337 1100.008533278741 1099.743871952692 1099.788710259303 1096.826255578756 357.6070090378831 1096.277265953654 293.578256325316
1661 0.005 8.305 20 1043.28931312258 991.5881262868792 991.8807314014355 1100.010117510816 1099.745098235927 1099.789937500471 1096.829122068128 357.6111235562991 1096.278076619156 293.5782579155618
1662 0.005 8.31 20 1043.28847109503 991.5881698543321 991.8807767230752 1100.008233917553 1099.743867605172 1099.788778788602 1096.826825144609 357.6153083859344 1096.277869094141 293.5782542915204
1663 0.005 8.315 20 1043.288326440632 991.5882109569119 991.880819176613 1100.008593653538 1099.744000076131 1099.788847642167 1096.82599833373 357.6194500349424 1096.277379254868 293.578255270956
1664 0.005 8.32 20 1043.289173992963 991.5882672761444 991.8808722903511 1100.00986921079 1099.744848549752 1099.789709082704 1096.828804352058 357.6235498850401 1096.277888026719 293.57826006084
1665 0.005 8.324999999999999 20 1043.288680218925 991.5883120765025 991.880918144292 1100.008315847944 1099.74394984247 1099.78882862478 1096.827061006591 357.6277020360837 1096.277974358525 293.5782550632237
1666 0.005 8.33 20 1043.28854894611 991.5883564615867 991.880962884292 1100.00885123683 1099.744237562018 1099.789073929551 1096.826441926969 357.6318037797151 1096.277567862837 293.5782555348688
1667 0.005 8.335000000000001 20 1043.289200378038 991.5884125932625 991.8810167431659 1100.009745402609 1099.744650531972 1099.789523326857 1096.828933565615 357.6358471434519 1096.277684530425 293.5782590159762
1668 0.005 8.34 20 1043.288784116704 991.5884566850402 991.8810630582155 1100.008303091052 1099.74395264015 1099.788805607422 1096.827054127507 357.6399448479144 1096.27805003076 293.5782580437684
1669 0.005 8.345000000000001 20 1043.288716965581 991.5885026357115 991.8811085264988 1100.009022874621 1099.744468566528 1099.789317285296 1096.826277062758 357.6440658635292 1096.277786588065 293.5782547795039
1670 0.005 8.35 20 1043.289057888977 991.5885573920623 991.8811607620094 1100.009564398006 1099.744506249351 1099.789404656348 1096.828524104513 357.6481210188988 1096.277597187637 293.5782596572328
1671 0.005 8.355 20 1043.288677270074 991.5885985007972 991.8812046841764 1100.008107779617 1099.743738289461 1099.78860075195 1096.826863783071 357.6521995372937 1096.277879200238 293.5782596202775
1672 0.005 8.359999999999999 20 1043.288856510948 991.5886454829483 991.8812504364337 1100.009179503453 1099.74462548339 1099.789468422428 1096.82653080327 357.6562949002148 1096.277891104063 293.578256169458
1673 0.005 8.365 20 1043.289225022196 991.5887000855305 991.8813035251295 1100.009679566623 1099.744575898757 1099.789475912949 1096.828889448693 357.6603065228183 1096.27752629821 293.578258167969
1674 0.005 8.370000000000001 20 1043.288659463155 991.5887405030957 991.881346145161 1100.007961871559 1099.743526553442 1099.788401489199 1096.826895473848 357.6643059089504 1096.277717060155 293.5782616332874
1675 0.005 8.375 20 1043.289138914228 991.5887868174442 991.8813917976979 1100.009228994963 1099.744717508217 1099.789556679028 1096.826422428621 357.6683779428556 1096.277964574666 293.5782564959507
1676 0.005 8.380000000000001 20 1043.289264021776 991.5888409964787 991.8814439776257 1100.009756262374 1099.744727168666 1099.789636953055 1096.828615101165 357.6724191035532 1096.277723950231 293.5782586085802
1677 0.005 8.385 20 1043.288520984417 991.5888801687641 991.8814850149545 1100.007718606201 1099.743286865177 1099.788183431795 1096.826518510582 357.6764214049529 1096.277562770511 293.5782619532519
1678 0.005 8.390000000000001 20 1043.2892508983 991.5889260686445 991.8815306211631 1100.00928393562 1099.744790297282 1099.789594380935 1096.826583649483 357.680464048411 1096.278050551734 293.5782590323731
1679 0.005 8.395 20 1043.289568057488 991.5889832442415 991.881584848142 1100.010041452749 1099.744989083711 1099.789884733561 1096.829070460464 357.6844746574511 1096.277910609904 293.5782574453411
1680 0.005 8.4 20 1043.288620585105 991.5890192332906 991.8816249933963 1100.007616288244 1099.743116178784 1099.788021176556 1096.826673862161 357.6884084049504 1096.277292396476 293.5782624448445
1681 0.005 8.404999999999999 20 1043.289310442023 991.5890663664461 991.8816706347553 1100.009252472205 1099.744756496682 1099.789531007691 1096.826595779343 357.6924002810255 1096.278149766927 293.5782607082837
1682 0.005 8.41 20 1043.289730574631 991.5891224747013 991.8817238811706 1100.010191681801 1099.745206814314 1099.790116649979 1096.828865705819 357.6964246517211 1096.27802171509 293.5782583988811
1683 0.005 8.415000000000001 20 1043.288494958661 991.5891552529215 991.8817611132009 1100.007475394543 1099.743008806956 1099.787935569462 1096.826315012511 357.7003909419304 1096.277213061343 293.5782617521454
1684 0.005 8.42 20 1043.289255039999 991.5892010146431 991.8818048089857 1100.009016837571 1099.744487323456 1099.789267470449 1096.826451178539 357.7043620745524 1096.277969851892 293.5782634376681
1685 0.005 8.425000000000001 20 1043.289937261117 991.5892586660419 991.8818595156632 1100.010369085638 1099.745369255565 1099.790259747641 1096.829221741407 357.708352483619 1096.278087513231 293.5782586895656
1686 0.005 8.43 20 1043.288622264683 991.589294285622 991.881899194804 1100.007604943618 1099.743098385363 1099.788021736694 1096.826675543508 357.7122675623217 1096.277202138693 293.5782614971156
1687 0.005 8.435 20 1043.289231936389 991.5893385705072 991.8819421985331 1100.008875109411 1099.744281855728 1099.789079995724 1096.826453976027 357.7161643193322 1096.277758656126 293.5782644830639
1688 0.005 8.44 20 1043.290143805724 991.5893957703429 991.8819963042632 1100.010401178973 1099.745452745768 1099.790335129404 1096.829074001847 357.7201442499349 1096.278226643187 293.5782601315774
1689 0.005 8.445 20 1043.288740033951 991.5894295283687 991.8820341624067 1100.00769524958 1099.743262600263 1099.788191441712 1096.826434194297 357.7240881938319 1096.27736860761 293.5782612037588
1690 0.005 8.449999999999999 20 1043.289074141809 991.5894703789597 991.8820742710825 1100.008633219457 1099.744038469231 1099.788849032398 1096.826128665877 357.7279912017266 1096.277562333215 293.5782654232694
1691 0.005 8.455 20 1043.290331141783 991.5895297033607 991.882129430802 1100.010488726231 1099.745538121871 1099.790376989648 1096.829345185565 357.7319302654018 1096.278353544869 293.578262343079
1692 0.005 8.460000000000001 20 1043.288957485053 991.5895668942144 991.8821702738049 1100.007962439905 1099.743505804327 1099.788421566651 1096.82688277454 357.7358363478802 1096.27751613559 293.5782608388113
1693 0.005 8.465 20 1043.289061060354 991.5896076004284 991.882210897126 1100.008542467665 1099.743888946075 1099.788708922757 1096.826261873187 357.73967882829 1096.277404336398 293.5782655116375
1694 0.005 8.470000000000001 20 1043.290359661521 991.5896669296872 991.8822660380642 1100.010406736343 1099.745449794886 1099.790270326771 1096.829293975978 357.7435710501002 1096.278369647942 293.5782645794214
1695 0.005 8.475 20 1043.289148603148 991.5897039450687 991.882306759863 1100.008112137572 1099.743714618761 1099.788637143 1096.82672584112 357.7474969536707 1096.277670365569 293.5782618345698
1696 0.005 8.48 20 1043.289001490685 991.5897414037119 991.88234494352 1100.008443385431 1099.743825888365 1099.788666627912 1096.825928760207 357.7513595151273 1096.27731069771 293.5782650297067
1697 0.005 8.484999999999999 20 1043.290209675617 991.5897975269608 991.8823970512368 1100.010152031669 1099.745171767695 1099.790004551152 1096.829039823642 357.755231026305 1096.278153903637 293.5782673957864
1698 0.005 8.49 20 1043.289336885608 991.5898356470027 991.8824378870894 1100.008229797838 1099.74383343868 1099.788747015754 1096.826951764453 357.7591329890442 1096.277766528901 293.57826216363
1699 0.005 8.495000000000001 20 1043.289161072616 991.5898753145868 991.8824780996214 1100.008596904263 1099.743945161337 1099.788783772647 1096.826302885351 357.7629559167736 1096.277350245226 293.5782649192106
1700 0.005 8.5 20 1043.290174180304 991.5899320674578 991.8825308697172 1100.010021317811 1099.744962313159 1099.789811399289 1096.829149963706 357.766753369918 1096.27797298377 293.5782675248084
1701 0.005 8.505000000000001 20 1043.289420024955 991.5899720690915 991.8825733603289 1100.008291866798 1099.74392582823 1099.788818573024 1096.826956966686 357.7706226857802 1096.277959239824 293.5782641158366
1702 0.005 8.51 20 1043.28931976932 991.5900111224194 991.8826129481387 1100.008721225207 1099.744140536534 1099.788986021185 1096.826108738571 357.7744698541456 1096.277504998163 293.5782639687472
1703 0.005 8.515000000000001 20 1043.290018981724 991.5900613998766 991.8826614493253 1100.009732049199 1099.744693032446 1099.789569908431 1096.828672950832 357.7782716603372 1096.27773286818 293.5782693455594
1704 0.005 8.52 20 1043.28959805275 991.5901012532597 991.8827026174555 1100.008298817277 1099.743960704006 1099.78882293775 1096.826982297856 357.7821251659897 1096.278043788133 293.5782657268434
1705 0.005 8.525 20 1043.289551514681 991.590143334366 991.8827441237528 1100.008970685032 1099.744382752802 1099.789223208601 1096.826439498196 357.7859546542334 1096.277664618039 293.5782648986861
1706 0.005 8.529999999999999 20 1043.290003840973 991.5901950446589 991.8827944725259 1100.009661056898 1099.744551773005 1099.78943363628 1096.828909612572 357.7897011243683 1096.27755180345 293.5782681212968
1707 0.005 8.535 20 1043.289649362532 991.590235591137 991.8828364100914 1100.008235583163 1099.743854795604 1099.788704363191 1096.827091420084 357.79347822065 1096.278014869513 293.5782688720469
1708 0.005 8.540000000000001 20 1043.289718597275 991.590277383259 991.882877861198 1100.00912355883 1099.744581980809 1099.789434633197 1096.826346118306 357.7973122456298 1096.277803667479 293.5782645149662
1709 0.005 8.545 20 1043.289969673737 991.5903258981405 991.8829254184554 1100.009583122472 1099.744525400348 1099.789432170732 1096.828527730226 357.8010809053247 1096.277521601857 293.5782688755612
1710 0.005 8.550000000000001 20 1043.289477874045 991.5903621715122 991.8829635325425 1100.007980877823 1099.743591079518 1099.788464886288 1096.826745165244 357.8048551009168 1096.277773799814 293.5782702232918
1711 0.005 8.555 20 1043.289851568506 991.5904065929861 991.8830063318467 1100.009229398101 1099.744688208838 1099.789523513571 1096.82655803121 357.8086660368143 1096.277912287504 293.5782665028324
1712 0.005 8.56 20 1043.290117789295 991.5904587191502 991.8830567673205 1100.00975682324 1099.744667375324 1099.789567645307 1096.828927433383 357.8123979833244 1096.277620069502 293.5782675433271
1713 0.005 8.565 20 1043.289475397801 991.5904952842067 991.8830957256097 1100.007861494434 1099.743402082663 1099.788280671272 1096.826861781608 357.8160980635286 1096.277602622113 293.5782719651838
1714 0.005 8.57 20 1043.290107883147 991.5905398733144 991.8831390746501 1100.009287000076 1099.744777753964 1099.789596230551 1096.826564410081 357.8198724238022 1096.278026032815 293.5782671584658
1715 0.005 8.575000000000001 20 1043.290254358925 991.590591371618 991.883188730316 1100.009892091884 1099.744874250942 1099.789780500998 1096.8287332131 357.8236294249219 1096.27782952919 293.5782681488267
1716 0.005 8.58 20 1043.289332038531 991.5906255507574 991.8832253905348 1100.007601966062 1099.743155106774 1099.788066153231 1096.826413499341 357.8273358682505 1096.277425598537 293.5782719352118
1717 0.005 8.585000000000001 20 1043.290168055034 991.5906684291072 991.8832676462295 1100.009272436619 1099.744795009293 1099.789574535539 1096.826545607487 357.8310985289808 1096.278107545065 293.5782704194731
1718 0.005 8.59 20 1043.290473161443 991.590720838028 991.8833175697928 1100.010144132659 1099.745126186164 1099.790027237643 1096.829023322189 357.8348404637966 1096.277959350992 293.5782674226195
1719 0.005 8.595000000000001 20 1043.289383197155 991.5907538264378 991.8833538070296 1100.007547679754 1099.743032694116 1099.787944447328 1096.826668362184 357.8384936006198 1096.27722384159 293.5782720460301
1720 0.005 8.6 20 1043.290152200946 991.5907972579042 991.8833964416733 1100.009158518729 1099.744621451731 1099.789391577292 1096.826659253083 357.8421731311436 1096.277997304735 293.5782717121917
1721 0.005 8.605 20 1043.290664667997 991.5908526460221 991.8834484218726 1100.010305015016 1099.745315485681 1099.790218225382 1096.829036717143 357.8459016539032 1096.278153944096 293.5782685074911
1722 0.005 8.609999999999999 20 1043.289369948017 991.5908831709385 991.8834832710454 1100.007507571933 1099.743042383473 1099.787972836212 1096.826337206949 357.8495890295125 1096.27719142062 293.578271195577
1723 0.005 8.615 20 1043.289998459135 991.5909226716979 991.8835223147237 1100.008886597439 1099.744341933939 1099.789135013253 1096.826278568217 357.8532674118995 1096.277781867127 293.5782743379772
1724 0.005 8.620000000000001 20 1043.290807670892 991.5909768044205 991.883572622983 1100.010382120651 1099.7454170262 1099.790303725401 1096.82914000316 357.8569865793267 1096.278186483545 293.5782692210522
1725 0.005 8.625 20 1043.289563020428 991.5910088330115 991.8836082139067 1100.007687401968 1099.743196646413 1099.788116993536 1096.826723516134 357.8606366146725 1096.277284040292 293.5782711618326
1726 0.005 8.630000000000001 20 1043.289999228741 991.5910488358453 991.8836477582669 1100.008771847105 1099.744150329527 1099.788947240342 1096.826431746538 357.8642396113275 1096.277603566102 293.5782746832883
1727 0.005 8.635 20 1043.290962288297 991.5911061991357 991.8837005948155 1100.010459153803 1099.745514410342 1099.790375374651 1096.829203682865 357.867913382098 1096.278418786265 293.5782711854345
1728 0.005 8.640000000000001 20 1043.289685767517 991.5911392094489 991.8837373603208 1100.007818367088 1099.743398664615 1099.788322518496 1096.826506575173 357.8715911574012 1096.277479303983 293.5782708382046
1729 0.005 8.645 20 1043.289855880443 991.5911743704437 991.8837736457001 1100.008527962611 1099.743924859629 1099.788746863957 1096.826005868578 357.8752121006648 1096.277409902321 293.5782753887898
1730 0.005 8.65 20 1043.291062183189 991.591230308534 991.8838250678446 1100.010442560636 1099.745505880521 1099.790328635754 1096.829275277839 357.87886508375 1096.27843008966 293.5782735424119
1731 0.005 8.654999999999999 20 1043.290006624151 991.5912658110475 991.8838634247779 1100.00809646774 1099.743651327921 1099.788565264787 1096.826951558567 357.8825144046547 1096.277617263086 293.5782708344641
1732 0.005 8.66 20 1043.289879059387 991.5913012029154 991.8839000153978 1100.008503396667 1099.743838747036 1099.788666941916 1096.82625275164 357.8860773829733 1096.277278406266 293.578274824318
1733 0.005 8.665000000000001 20 1043.291030416461 991.5913561826161 991.8839509333259 1100.010277284525 1099.74528888861 1099.790115000665 1096.829235526102 357.8896736521532 1096.278287706558 293.5782755728878
1734 0.005 8.67 20 1043.290112062959 991.5913910989998 991.8839883790428 1100.008180485919 1099.743796466841 1099.788718562192 1096.82677146838 357.8933277494848 1096.277757371005 293.5782718182056
1735 0.005 8.675000000000001 20 1043.289884211483 991.5914240066641 991.8840228456689 1100.008484321933 1099.743875576927 1099.788723513879 1096.825935320224 357.8969228593749 1096.277293473761 293.5782743130507
1736 0.005 8.68 20 1043.290923440431 991.5914751299255 991.8840701525119 1100.010023412555 1099.745024386473 1099.789871956599 1096.828924542594 357.9005013860161 1096.278045780484 293.5782776481888
1737 0.005 8.685 20 1043.290235447358 991.591511547042 991.8841081385042 1100.008278832924 1099.743891843211 1099.788789466128 1096.827029591043 357.9041332533099 1096.277851383226 293.578272582163
1738 0.005 8.69 20 1043.290091498879 991.5915484665967 991.8841461406192 1100.008699730049 1099.744064228838 1099.788899512225 1096.826361627086 357.9076928970385 1096.277395398186 293.5782743008285
1739 0.005 8.695 20 1043.290883670267 991.5915997539546 991.8841942799428 1100.009878129644 1099.744805522458 1099.789666933123 1096.829019963666 357.9112092925857 1096.277873989829 293.5782777291017
1740 0.005 8.700000000000001 20 1043.29039206057 991.591636470762 991.8842326350415 1100.008317540169 1099.743966746649 1099.788843487919 1096.827007311766 357.9147952699049 1096.278009247959 293.5782748703331
1741 0.005 8.705 20 1043.29027646243 991.591672269977 991.8842693388964 1100.008854564289 1099.744288145811 1099.789133521564 1096.826158082516 357.9183828388 1096.277596543461 293.5782734035324
1742 0.005 8.710000000000001 20 1043.290715889186 991.5917188952169 991.8843138271963 1100.009632880731 1099.744580449764 1099.789467712665 1096.828607068066 357.9219199346739 1096.277644867562 293.5782786003955
1743 0.005 8.715 20 1043.290478106336 991.5917559737661 991.8843518706652 1100.008264732543 1099.743916066097 1099.788768133415 1096.827022484421 357.9254881608674 1096.278045309214 293.5782765779084
1744 0.005 8.720000000000001 20 1043.290493359104 991.5917949552871 991.8843910684461 1100.009112505632 1099.744525584264 1099.789365864668 1096.826564077722 357.9290524506141 1096.277707968653 293.5782742222051
1745 0.005 8.725 20 1043.290786140657 991.5918432917015 991.884437147133 1100.009637995173 1099.744526998503 1099.789417063729 1096.82887891301 357.9325316142965 1096.277579602513 293.578277025787
1746 0.005 8.73 20 1043.290443227807 991.5918777881328 991.884473882595 1100.008098010608 1099.743702607705 1099.788563293321 1096.826931399342 357.9360335680973 1096.277832398917 293.5782793410838
1747 0.005 8.734999999999999 20 1043.290563878459 991.5919154705269 991.8845114876193 1100.009175100261 1099.744651113352 1099.789498705035 1096.826353395755 357.939594944733 1096.277865068645 293.5782742904097
1748 0.005 8.74 20 1043.290814524414 991.5919612824151 991.8845553479603 1100.009625823146 1099.74457932954 1099.789493344687 1096.828537911286 357.9431099463438 1096.277599954229 293.5782777508414
1749 0.005 8.745000000000001 20 1043.290329536439 991.5919942240946 991.8845903464183 1100.007887185166 1099.743463112819 1099.788348616588 1096.826730199838 357.9466044070165 1096.277630822401 293.5782799890529
1750 0.005 8.75 20 1043.290765027848 991.5920345778612 991.8846297697498 1100.009271106183 1099.74473911684 1099.789561878205 1096.826640431324 357.9501344694251 1096.27793964558 293.5782762048647
1751 0.005 8.755000000000001 20 1043.291032336212 991.5920840682282 991.8846767035353 1100.00987243469 1099.744798315557 1099.789697226795 1096.828986025434 357.9536108127265 1096.277783064407 293.5782761181986
1752 0.005 8.76 20 1043.290274943278 991.5921151996572 991.8847113298215 1100.007728682175 1099.743250506081 1099.788145367298 1096.826731947844 357.9570418994891 1096.277450177908 293.5782811084827
1753 0.005 8.765000000000001 20 1043.290874331326 991.5921550275669 991.8847501389603 1100.00929090577 1099.744808527825 1099.789608942464 1096.826511639778 357.9605495938978 1096.278147912672 293.5782773053422
1754 0.005 8.77 20 1043.291172824176 991.5922046389105 991.8847968943752 1100.010026942774 1099.74502934097 1099.789937304363 1096.828758992471 357.9640575983361 1096.277922960828 293.5782769434354
1755 0.005 8.775 20 1043.290079843873 991.5922322262433 991.8848287970628 1100.007516911521 1099.743055745877 1099.787972801239 1096.826370987414 357.9675037186748 1096.277265770871 293.5782805167862
1756 0.005 8.779999999999999 20 1043.290893151496 991.592273523859 991.8848680715893 1100.009235062018 1099.744712714628 1099.789475782273 1096.826716786285 357.9709740637139 1096.278119489076 293.578280518554
1757 0.005 8.785 20 1043.291509927054 991.5923259884651 991.8849170653282 1100.01028853655 1099.745263716595 1099.79016197641 1096.829196110624 357.974442940458 1096.278043795907 293.5782762880374
1758 0.005 8.790000000000001 20 1043.290127979031 991.5923543786167 991.884949837553 1100.007535948331 1099.743032402841 1099.787953451825 1096.826573183705 357.977842411579 1096.277205567707 293.5782805359028
1759 0.005 8.795 20 1043.290809447925 991.5923928903378 991.8849874039136 1100.008980782502 1099.744434941396 1099.789222669368 1096.826430891976 357.9812604756403 1096.277886222113 293.5782816838579
1760 0.005 8.800000000000001 20 1043.291524672926 991.5924419276582 991.8850339085463 1100.010342346455 1099.745385264697 1099.790281773045 1096.828971861505 357.9847534488585 1096.2781237796 293.5782779423189
1761 0.005 8.805 20 1043.290174033063 991.5924693381229 991.8850648824173 1100.007569293736 1099.743117655803 1099.788051208969 1096.826364909422 357.988185122771 1096.277282258515 293.5782795982597
1762 0.005 8.81 20 1043.290817849215 991.5925068632073 991.8851007401523 1100.008787336284 1099.744204033268 1099.78900559654 1096.826327879817 357.9915813381176 1096.277683276176 293.5782835318611
1763 0.005 8.815 20 1043.291749837403 991.5925596628472 991.8851503169043 1100.010480596048 1099.745496976053 1099.790357844317 1096.829376573682 357.9950215566166 1096.278267195058 293.5782785711576
1764 0.005 8.82 20 1043.290323964964 991.5925912417193 991.8851849043882 1100.007803234756 1099.743327923162 1099.788246420994 1096.826783235096 357.9984122884737 1096.277483283727 293.5782793881468
1765 0.005 8.825000000000001 20 1043.290657464713 991.592625975365 991.8852202956682 1100.008631066014 1099.744008287661 1099.7888219936 1096.826227918979 358.001767328164 1096.277483087068 293.5782834143092
1766 0.005 8.83 20 1043.291783504416 991.5926793548751 991.885269515306 1100.01046310389 1099.745535390348 1099.790373478987 1096.829192558733 358.0051893940509 1096.278462376548 293.5782811169196
1767 0.005 8.835000000000001 20 1043.290587698568 991.5927091770056 991.8853031407176 1100.007963908429 1099.74355952109 1099.788484264186 1096.826581492831 358.0086200947011 1096.277594001047 293.5782791669851
1768 0.005 8.84 20 1043.290539714724 991.5927415470128 991.885335801008 1100.008449900327 1099.743836859227 1099.788666299625 1096.82596360977 358.0119797285748 1096.277377278438 293.5782835813329
1769 0.005 8.845000000000001 20 1043.29189426263 991.5927937541378 991.885383667022 1100.010359041058 1099.745385097844 1099.79020175164 1096.829335048147 358.0153658857387 1096.278307476817 293.5782833633008
1770 0.005 8.85 20 1043.290800601198 991.592825327755 991.8854187043418 1100.008188563594 1099.743759486383 1099.788673960762 1096.827016387879 358.018755322712 1096.27768046861 293.5782794494605
1771 0.005 8.855 20 1043.290652540311 991.5928589243235 991.8854525396501 1100.00852723908 1099.743864792732 1099.788700521799 1096.826234398202 358.0220774737333 1096.27732827776 293.5782827721447
1772 0.005 8.859999999999999 20 1043.291878580018 991.5929098504247 991.8854994677646 1100.010144317137 1099.745133449841 1099.789970346905 1096.82914089411 358.0254142872465 1096.278126436671 293.5782847489361
1773 0.005 8.865 20 1043.290857102914 991.592941999512 991.8855347947307 1100.008223994551 1099.743855000321 1099.788768015985 1096.82680145409 358.0288115045553 1096.277846209924 293.5782804659034
1774 0.005 8.870000000000001 20 1043.290621286768 991.5929746872218 991.8855679068295 1100.008565850718 1099.743970117264 1099.788818835437 1096.825978098385 358.0321622610327 1096.277443449959 293.5782820982074
1775 0.005 8.875 20 1043.291640513088 991.5930202519461 991.8856113500865 1100.009910501143 1099.744884343933 1099.789739932647 1096.828880869708 358.0354884189542 1096.277885159473 293.5782861447819
1776 0.005 8.880000000000001 20 1043.291000335046 991.5930541521863 991.8856466518076 1100.008300989851 1099.743935114181 1099.788820380597 1096.827038625764 358.0388503526134 1096.277964191988 293.5782814470605
1777 0.005 8.885 20 1043.290961667838 991.5930892045631 991.8856817698752 1100.008822415136 1099.744202649259 1099.789038562404 1096.826430084415 358.042168771436 1096.277518232588 293.578281858239
1778 0.005 8.890000000000001 20 1043.291572470237 991.5931345217089 991.8857255125062 1100.009762129465 1099.744678483024 1099.789552279251 1096.828906598842 358.0454318838684 1096.277681372206 293.5782856414688
1779 0.005 8.895 20 1043.291135459064 991.5931687784911 991.8857608256818 1100.008297859118 1099.743956724182 1099.78881400519 1096.827004222732 358.0487549537049 1096.278103329693 293.5782840714524
1780 0.005 8.9 20 1043.291132574047 991.5932025856174 991.8857947328216 1100.008978926181 1099.744431874248 1099.789280554604 1096.826208046238 358.0521126873855 1096.277688609829 293.5782812416386
1781 0.005 8.904999999999999 20 1043.291433422445 991.5932443438099 991.8858353806726 1100.009571975849 1099.744513231431 1099.789407332356 1096.82854850788 358.055399268371 1096.27754254199 293.5782859409055
1782 0.005 8.91 20 1043.291094947617 991.5932766813173 991.8858687768032 1100.008150180224 1099.743779454526 1099.788637829744 1096.826969564911 358.0586985092856 1096.277949684324 293.5782855308535
1783 0.005 8.915000000000001 20 1043.291326326996 991.5933130597192 991.8859041293954 1100.009193869278 1099.744621851228 1099.78946225995 1096.826613325389 358.0620166720572 1096.277814391033 293.5782821656336
1784 0.005 8.92 20 1043.29152955348 991.5933571365382 991.8859470087486 1100.009665890584 1099.744563491676 1099.789463145005 1096.828858319715 358.0652533131006 1096.277543569687 293.5782843365405
1785 0.005 8.925000000000001 20 1043.290980365093 991.5933897893178 991.8859809109036 1100.007972291645 1099.74355536462 1099.788429897234 1096.826830959197 358.068499235738 1096.277829784833 293.5782876376105
1786 0.005 8.93 20 1043.291447932024 991.5934263025882 991.8860170258221 1100.009213794733 1099.744704920228 1099.789543831658 1096.82637032744 358.0718196928227 1096.277945452217 293.5782823608776
1787 0.005 8.935 20 1043.29155135793 991.593469821687 991.8860593061609 1100.009723989049 1099.744689565153 1099.789600111878 1096.82860795232 358.07510434761 1096.277691513949 293.5782848137807
1788 0.005 8.94 20 1043.29094302361 991.5934987730583 991.8860905629557 1100.007769620349 1099.743329571004 1099.788216590666 1096.826668974943 358.078343923202 1096.277522714771 293.5782876923817
1789 0.005 8.945 20 1043.291550129575 991.5935363822805 991.886127363214 1100.009318161732 1099.744797550891 1099.789599732151 1096.826717199518 358.0816181972029 1096.278054349854 293.5782846342427
1790 0.005 8.950000000000001 20 1043.291824559856 991.5935839995456 991.8861717849194 1100.010001071422 1099.74494764557 1099.789845464413 1096.829041620629 358.0848598164829 1096.277907462106 293.5782832866379
1791 0.005 8.955 20 1043.29091219126 991.593611620243 991.8862030221663 1100.007621265732 1099.743136256554 1099.788042136168 1096.826615280346 358.0880452044424 1096.277341058436 293.57828850832
1792 0.005 8.960000000000001 20 1043.291606312404 991.5936499083643 991.8862403404257 1100.009257247345 1099.744775560569 1099.789554401866 1096.826525835374 358.0912982494762 1096.278163133869 293.5782860163908
1793 0.005 8.965 20 1043.291943762963 991.5936972660419 991.8862845297253 1100.010157387424 1099.745172711908 1099.790082721882 1096.828819142352 358.0945750178194 1096.278088611467 293.5782843111284
1794 0.005 8.970000000000001 20 1043.29076089689 991.5937220251757 991.8863136889006 1100.007483491019 1099.743011973241 1099.787935910851 1096.826351725829 358.0977808512856 1096.277193047871 293.5782873580411
1795 0.005 8.975 20 1043.291575998328 991.5937594859789 991.8863499061371 1100.009083986804 1099.744536661094 1099.789306459415 1096.826619932953 358.1009954799485 1096.27796124709 293.578288949055
1796 0.005 8.98 20 1043.292125067423 991.5938100993772 991.8863964126559 1100.010375324954 1099.74536139546 1099.790251988188 1096.829275588719 358.1042262392453 1096.278185710991 293.5782838100711
1797 0.005 8.984999999999999 20 1043.29096065716 991.5938359486809 991.8864267615874 1100.007581496359 1099.74308387833 1099.788007090498 1096.826598523621 358.1073941161087 1096.277219472754 293.5782871988259
1798 0.005 8.99 20 1043.291480095169 991.5938693211532 991.8864597482058 1100.008872523191 1099.74429982594 1099.789099034189 1096.826378393697 358.1105626922703 1096.277778962082 293.5782893194222
1799 0.005 8.995000000000001 20 1043.292302545611 991.5939175391235 991.8865042170842 1100.010387056834 1099.745442067559 1099.790324334273 1096.829012065419 358.1138126690006 1096.278251658837 293.5782855495748
1800 0.005 9 20 1043.291047791036 991.5939415517465 991.8865326299093 1100.007667506582 1099.743229018215 1099.788160198854 1096.826422655576 358.1170175522543 1096.277339572527 293.5782862222219
1801 0.005 9.005000000000001 20 1043.291349590227 991.5939727949324 991.886563815062 1100.008663215712 1099.744061741789 1099.788869976139 1096.82623664886 358.1201710270125 1096.277556309192 293.5782908777391
1802 0.005 9.01 20 1043.292495156494 991.5940252224515 991.8866109216041 1100.010515000254 1099.745545720859 1099.790388339505 1096.829440239976 358.1233628032275 1096.278426444852 293.5782866370226
1803 0.005 9.015000000000001 20 1043.291302878653 991.5940527199947 991.8866425897523 1100.007934767586 1099.743479854691 1099.78839456409 1096.826826351665 358.1265272506945 1096.277540304731 293.5782860952356
1804 0.005 9.02 20 1043.29125495051 991.5940835571187 991.8866733450225 1100.008522842454 1099.743895464001 1099.788721292267 1096.826112058996 358.1296458644018 1096.277469058195 293.5782900734347
1805 0.005 9.025 20 1043.292561642532 991.5941312357558 991.8867178837091 1100.010402635342 1099.745473348218 1099.790295819442 1096.829149330484 358.1328216007785 1096.278378985597 293.5782894281114
1806 0.005 9.029999999999999 20 1043.291299106944 991.5941586695124 991.8867482902414 1100.00806763666 1099.743675495171 1099.788601305487 1096.826655750755 358.136031892338 1096.277690389938 293.5782860627262
1807 0.005 9.035 20 1043.291257839914 991.5941876379591 991.8867775930337 1100.008456894432 1099.74381936137 1099.78865316457 1096.826083867388 358.1391632047176 1096.277292598154 293.578289955355
1808 0.005 9.040000000000001 20 1043.292571096953 991.5942352557071 991.886821719376 1100.010248439951 1099.745229654087 1099.790052679045 1096.829349864229 358.1422806960214 1096.278160889924 293.5782910568348
1809 0.005 9.045 20 1043.291547290973 991.5942648266 991.8868537783477 1100.008252460932 1099.743836109552 1099.788748052199 1096.827033906648 358.1454304558787 1096.277788244439 293.5782866675069
1810 0.005 9.050000000000001 20 1043.291424205356 991.5942950062902 991.8868841525539 1100.008548223768 1099.743916629437 1099.788764051396 1096.826130095628 358.1485355780645 1096.277362479272 293.578289189214
1811 0.005 9.055 20 1043.292334177131 991.5943397535605 991.8869264138667 1100.009991145511 1099.74497699731 1099.789831361929 1096.828921762923 358.1516377723372 1096.277973698389 293.5782923586668
1812 0.005 9.06 20 1043.291645712704 991.5943687743203 991.8869576898931 1100.00824593776 1099.743899775356 1099.788802784697 1096.826778112839 358.1548048365058 1096.277901025348 293.5782880111894
1813 0.005 9.065 20 1043.2915354021 991.5943991506214 991.8869878698376 1100.008688828478 1099.7441003205 1099.788942848651 1096.826116223615 358.1579418246435 1096.277507931255 293.5782886282583
1814 0.005 9.07 20 1043.292287356817 991.5944424580376 991.8870290705049 1100.009807408331 1099.744737829777 1099.789603316874 1096.828927073489 358.1610099142324 1096.27775600064 293.5782931214548
1815 0.005 9.075000000000001 20 1043.291839493758 991.5944755680422 991.8870631008326 1100.008356982497 1099.743980705839 1099.788840381138 1096.827210612408 358.1641161087935 1096.278075774393 293.5782894732885
1816 0.005 9.08 20 1043.291794484248 991.5945085056512 991.8870962226043 1100.008962002049 1099.744363169161 1099.789204088283 1096.826457657241 358.1672157832389 1096.277628645693 293.5782884879507
1817 0.005 9.085000000000001 20 1043.292178310128 991.5945508240347 991.8871368768382 1100.009645146195 1099.744563523055 1099.789449565403 1096.828746040326 358.1702658285574 1096.277648397162 293.5782924167721
1818 0.005 9.09 20 1043.291726552668 991.5945834353548 991.8871704428515 1100.008219135342 1099.743873865867 1099.788727878194 1096.826909440404 358.173358736884 1096.278086000597 293.5782924948161
1819 0.005 9.095000000000001 20 1043.291882894074 991.5946151354542 991.887202853282 1100.0090822521 1099.744552360737 1099.789403113689 1096.826250688451 358.1764864774249 1096.277813234623 293.5782885647445
1820 0.005 9.1 20 1043.292106899809 991.5946562949844 991.8872421928102 1100.009582580687 1099.744514807448 1099.789415597878 1096.828591434228 358.179551292284 1096.277574355216 293.5782926687809
1821 0.005 9.105 20 1043.291728950534 991.5946871158839 991.8872740158289 1100.008039779215 1099.743627604148 1099.788492575745 1096.826950374218 358.182601105683 1096.277844225787 293.5782935596938
1822 0.005 9.109999999999999 20 1043.292085041587 991.5947210354597 991.8873078770195 1100.009242914142 1099.744681728509 1099.789517221731 1096.826663089819 358.1856835072766 1096.277870752524 293.5782895929315
1823 0.005 9.115 20 1043.292311268425 991.5947630693097 991.8873479737904 1100.009738300683 1099.744652506017 1099.789555676319 1096.828856341882 358.1887091984311 1096.277656744117 293.5782909897065
1824 0.005 9.120000000000001 20 1043.291731288767 991.5947892104641 991.8873772101776 1100.007854772139 1099.743417888237 1099.7883028748 1096.826734171026 358.1917235993966 1096.27759622205 293.5782953505408
1825 0.005 9.125 20 1043.292167616139 991.5948223245026 991.8874095621037 1100.009247149736 1099.74475593525 1099.789578580466 1096.826390738567 358.1948159812459 1096.278026859871 293.5782903533418
1826 0.005 9.130000000000001 20 1043.292345672698 991.5948643764356 991.8874495216567 1100.009851611696 1099.744833621498 1099.789742040578 1096.828676000491 358.1978791159528 1096.277777164148 293.5782916751648
1827 0.005 9.135 20 1043.291442798788 991.5948911788769 991.8874783620793 1100.007644392824 1099.743180260411 1099.788082955262 1096.826570129688 358.2008886416638 1096.277463418943 293.5782951468926
1828 0.005 9.140000000000001 20 1043.29231203406 991.5949271107449 991.8875135185149 1100.00932552968 1099.744814929718 1099.78959527216 1096.826754909587 358.20392596194 1096.278098837481 293.5782932841975
1829 0.005 9.145 20 1043.29263327759 991.594972955626 991.8875564505685 1100.010146331535 1099.745104612129 1099.790003304588 1096.829124442589 358.2069517982201 1096.27800668157 293.5782904178815
1830 0.005 9.15 20 1043.291572569637 991.5949969453219 991.8875837868014 1100.007537854909 1099.743047706119 1099.787962562978 1096.826519305218 358.2099145988349 1096.277264555453 293.5782954274095
1831 0.005 9.154999999999999 20 1043.292254199668 991.5950298986623 991.8876161652213 1100.00913843172 1099.744637214757 1099.789412730714 1096.826478028135 358.2129301659018 1096.278074229617 293.5782946452243
1832 0.005 9.16 20 1043.292767203069 991.5950737635004 991.8876571401521 1100.010254561974 1099.745285165783 1099.790191795427 1096.828873325005 358.2159906023319 1096.278087295256 293.5782918010051
1833 0.005 9.165000000000001 20 1043.291530946284 991.5950945154468 991.8876823332446 1100.007491708519 1099.743025265078 1099.787957174164 1096.82633629247 358.2189789374165 1096.277201890229 293.5782942111993
1834 0.005 9.17 20 1043.2921770203 991.5951263775008 991.8877128580992 1100.008951768372 1099.744384371588 1099.789167597435 1096.826504454732 358.2219641312518 1096.277843514758 293.5782971780758
1835 0.005 9.175000000000001 20 1043.293007957832 991.5951728817453 991.887755529551 1100.010423170211 1099.745424953372 1099.790308695814 1096.829313070081 358.2249776118043 1096.278179107288 293.5782917204595
1836 0.005 9.18 20 1043.291621124151 991.5951963192992 991.887783488071 1100.007669118055 1099.743177689199 1099.78810042038 1096.826681599396 358.2279359400764 1096.277264847666 293.5782943400847
1837 0.005 9.185 20 1043.292100244091 991.5952267551074 991.8878133603683 1100.008762987623 1099.744167320193 1099.788969723777 1096.826313904395 358.2308737959548 1096.277671574499 293.5782973688775
1838 0.005 9.19 20 1043.293089666703 991.5952729578272 991.8878554579609 1100.010435173949 1099.74550306219 1099.790367129458 1096.82909686913 358.2338813047692 1096.278325576887 293.5782941593836
1839 0.005 9.195 20 1043.291748767262 991.5952943786185 991.8878812881474 1100.007783063854 1099.743359672973 1099.788286887122 1096.826491783243 358.2368811043709 1096.277433040129 293.5782934700769
1840 0.005 9.200000000000001 20 1043.291935375415 991.5953219090918 991.8879085831144 1100.008563286057 1099.743949873596 1099.788765672514 1096.826131298017 358.2398182179941 1096.277468787475 293.5782985297491
1841 0.005 9.205 20 1043.293228856442 991.5953692347482 991.8879514417814 1100.010487220355 1099.745531393236 1099.790352827285 1096.829409915418 358.2427793947445 1096.278396619393 293.5782955216217
1842 0.005 9.210000000000001 20 1043.29201093318 991.5953948747357 991.8879806527043 1100.008072009145 1099.743625205764 1099.788541336446 1096.826940979458 358.2457403909181 1096.277583942858 293.5782937386202
1843 0.005 9.215 20 1043.291916215942 991.5954223058487 991.8880085133251 1100.008497780114 1099.743844890049 1099.788672774648 1096.826182533185 358.2486352606958 1096.277357726419 293.5782971649343
1844 0.005 9.220000000000001 20 1043.293167204384 991.595467581424 991.888049859461 1100.010278128614 1099.745318782872 1099.79014841795 1096.829117130959 358.2515793764084 1096.278301820887 293.578298258749
1845 0.005 9.225 20 1043.292106438164 991.595492063563 991.888077661369 1100.008151159982 1099.74377512768 1099.788700955395 1096.826687816242 358.2545666081822 1096.2777360831 293.5782939635795
1846 0.005 9.23 20 1043.291921758126 991.5955177558997 991.8881038436707 1100.008481097085 1099.74386076233 1099.78870294737 1096.826000645701 358.2574948733005 1096.277325104508 293.5782974528255
1847 0.005 9.234999999999999 20 1043.293127110705 991.5955619119518 991.888144028664 1100.010099119686 1099.745074640302 1099.789911296302 1096.829164424214 358.2603990882144 1096.278049275167 293.5782995785841
1848 0.005 9.24 20 1043.292274777957 991.5955893166439 991.8881741470319 1100.008282568489 1099.743882608677 1099.788782870821 1096.827087852853 358.2633349476073 1096.277818450258 293.5782950853154
1849 0.005 9.245000000000001 20 1043.292124670498 991.5956175254686 991.8882025588407 1100.008670968618 1099.744037661473 1099.78887745988 1096.82629276792 358.2662260831945 1096.277456337143 293.5782963729129
1850 0.005 9.25 20 1043.292986014434 991.5956595622597 991.8882416682216 1100.009890123725 1099.744842440666 1099.789702080275 1096.828932820204 358.2690959062971 1096.27787456795 293.5783003224411
1851 0.005 9.255000000000001 20 1043.292371060341 991.5956860147509 991.888270666986 1100.008294626882 1099.743957078209 1099.78884009305 1096.82687542392 358.2720353452557 1096.277987137262 293.5782966401345
1852 0.005 9.26 20 1043.292209492155 991.5957141667163 991.8882988964328 1100.008804929199 1099.744241306737 1099.789087515887 1096.826113486244 358.2749672182183 1096.27761495878 293.5782961561039
1853 0.005 9.265000000000001 20 1043.292746796975 991.5957547734754 991.8883364146308 1100.00968043936 1099.744617095568 1099.789494137033 1096.828724432852 358.277837803183 1096.277744921492 293.5783007292167
1854 0.005 9.27 20 1043.292475751958 991.5957834731174 991.8883673404143 1100.008303288431 1099.743938708855 1099.788787608057 1096.827146534022 358.2807307580533 1096.278036549579 293.5782986252543
1855 0.005 9.275 20 1043.292501125413 991.5958155770118 991.8883987853088 1100.009099232043 1099.744503186256 1099.789343736688 1096.826578897485 358.283624810107 1096.277770867905 293.5782961731496
1856 0.005 9.279999999999999 20 1043.292844265649 991.5958542597483 991.8884365917522 1100.009628454195 1099.744528185463 1099.789420077804 1096.828798599839 358.2864523534287 1096.277534423126 293.5782995669995
1857 0.005 9.285 20 1043.292386652349 991.5958805089482 991.8884647159225 1100.00809344947 1099.743720527661 1099.788583819812 1096.826833173333 358.2893188404454 1096.27792571549 293.5783011643148
1858 0.005 9.290000000000001 20 1043.292570724306 991.5959103842953 991.8884936532202 1100.00914633335 1099.744626535023 1099.789477284473 1096.826301326203 358.2922379964675 1096.277878203099 293.5782965650691
1859 0.005 9.295 20 1043.292837086106 991.5959468063405 991.888529060526 1100.009619084137 1099.744566788857 1099.789476214014 1096.828566606095 358.2950941789576 1096.277545919555 293.5782999581286
1860 0.005 9.300000000000001 20 1043.292275452474 991.595972844576 991.8885568458239 1100.007933612994 1099.743497754995 1099.788374941018 1096.826873791878 358.2979325647948 1096.277676198951 293.5783021237423
1861 0.005 9.305 20 1043.292726461426 991.5960061092868 991.8885884869649 1100.00928481503 1099.744739008692 1099.789563851269 1096.826693494624 358.300803058049 1096.277982978429 293.5782981664927
1862 0.005 9.31 20 1043.293040888848 991.596045829201 991.8886272127539 1100.009840316614 1099.744769445907 1099.789669797149 1096.82892463641 358.3036294335205 1096.27768226963 293.5782985433823
1863 0.005 9.315 20 1043.292145915011 991.5960695232817 991.8886534974783 1100.007730260456 1099.743272008189 1099.788167420137 1096.826654977543 358.3064282009865 1096.277531403686 293.5783034058802
1864 0.005 9.32 20 1043.292924060384 991.5961013218345 991.888684077858 1100.009284447738 1099.744803546818 1099.789606582713 1096.826492533234 358.3092957433278 1096.278097399345 293.5782992236726
1865 0.005 9.325000000000001 20 1043.293109180447 991.5961400636318 991.8887213155555 1100.009984987837 1099.744987519347 1099.789896640285 1096.82872175686 358.3121600593159 1096.277861732574 293.5782991665315
1866 0.005 9.33 20 1043.292051740886 991.5961610590045 991.8887452176286 1100.007552175409 1099.743081755007 1099.787994035713 1096.826469187472 358.3149683892472 1096.277329404374 293.5783026281051
1867 0.005 9.335000000000001 20 1043.292974557665 991.5961942412777 991.8887767921041 1100.009255676119 1099.744739961855 1099.789503789213 1096.826725677882 358.3177910056519 1096.278079004747 293.5783023391178
1868 0.005 9.34 20 1043.293343540433 991.596237411528 991.8888172857883 1100.010270472542 1099.745240359652 1099.790140111483 1096.829194495131 358.3206200426886 1096.278010876595 293.5782982491566
1869 0.005 9.345000000000001 20 1043.292083053721 991.5962602968439 991.8888432260987 1100.007532432005 1099.743028071736 1099.787946926309 1096.826558639599 358.3233824736761 1096.277286565244 293.5783027032462
1870 0.005 9.35 20 1043.29288151441 991.5962898991736 991.8888724630046 1100.009004077056 1099.744472219719 1099.789258711035 1096.82638998995 358.3261821884454 1096.277925453304 293.5783033535693
1871 0.005 9.355 20 1043.293467157498 991.5963311729021 991.8889111554507 1100.010328742344 1099.745369369003 1099.790267743073 1096.828944322305 358.3290345906984 1096.278146164763 293.5782997788364
1872 0.005 9.359999999999999 20 1043.292157741237 991.5963520382427 991.8889352249557 1100.007565205513 1099.743098380093 1099.788029188182 1096.826431029677 358.3318349537567 1096.277272001251 293.5783014700239
1873 0.005 9.365 20 1043.292837032587 991.5963821187104 991.8889640144832 1100.008842315265 1099.744246724444 1099.789043122565 1096.826457683757 358.3345915830081 1096.277708648215 293.5783053791394
1874 0.005 9.370000000000001 20 1043.293658808137 991.5964269779716 991.8890055486991 1100.010467784929 1099.745479345089 1099.790347515718 1096.829379558263 358.3373923406788 1096.278270580815 293.5783001041286
1875 0.005 9.375 20 1043.29233138713 991.5964493845868 991.8890316861045 1100.007770216546 1099.743299841027 1099.788218264489 1096.826711551399 358.3401604471087 1096.277401440758 293.5783015289746
1876 0.005 9.380000000000001 20 1043.292663955595 991.5964751004452 991.8890582035186 1100.008638837949 1099.744025583078 1099.788840529884 1096.826207229069 358.34289230465 1096.277517174918 293.5783050719887
1877 0.005 9.385 20 1043.293709773683 991.5965190632103 991.8890982857115 1100.010457397424 1099.745535075727 1099.790376546504 1096.829135414601 358.3456929084962 1096.278416287384 293.5783028298685
1878 0.005 9.390000000000001 20 1043.292431185903 991.5965414377696 991.8891235470466 1100.007926704718 1099.743516525515 1099.788441708062 1096.826569930756 358.3485005380655 1096.277586898097 293.5783007715995
1879 0.005 9.395 20 1043.292561076029 991.5965657475889 991.8891488151845 1100.008481459814 1099.743852000734 1099.788675993444 1096.826103216939 358.3512330448237 1096.277330984398 293.5783057135232
1880 0.005 9.4 20 1043.293786083736 991.5966124055698 991.8891905177258 1100.010419660762 1099.74543508941 1099.79024779122 1096.829458178829 358.3539795216462 1096.278386870411 293.5783044217413
1881 0.005 9.404999999999999 20 1043.292737565343 991.5966367140749 991.8892181085247 1100.008174956319 1099.743745088344 1099.788658660463 1096.826971054112 358.3567413555041 1096.277686141404 293.5783014217089
1882 0.005 9.41 20 1043.292505628794 991.5966601791408 991.8892429566678 1100.008481942936 1099.743840953404 1099.788681645057 1096.826085734082 358.359450154543 1096.277290157026 293.5783043656407
1883 0.005 9.415000000000001 20 1043.2936719827 991.5967028471841 991.8892811993062 1100.010138808399 1099.745151601579 1099.789989077344 1096.82901517028 358.3621805896487 1096.278199151008 293.5783068526089
1884 0.005 9.42 20 1043.292724828938 991.5967253939961 991.8893069290001 1100.008192620891 1099.74383005166 1099.788748707688 1096.826732733447 358.364978673344 1096.277803389288 293.5783019630712
1885 0.005 9.425000000000001 20 1043.292570397631 991.5967496012626 991.889331351315 1100.008554821042 1099.743944697114 1099.78878978492 1096.826060718904 358.3677096326775 1096.277397590978 293.5783044400168
1886 0.005 9.43 20 1043.293690434452 991.5967914678723 991.8893694311006 1100.009975976883 1099.744924974068 1099.78977545107 1096.829099850004 358.3703953284664 1096.277935897315 293.5783075505454
1887 0.005 9.435 20 1043.292940582597 991.5968182063149 991.8893983641846 1100.008328246297 1099.743938792919 1099.788823331587 1096.827144765702 358.3731292613137 1096.277949844813 293.5783033452292
1888 0.005 9.44 20 1043.292799061258 991.596846820188 991.8894266829648 1100.008787516939 1099.744174782932 1099.789013785761 1096.826341693455 358.3758380948082 1096.277563609091 293.5783035044813
1889 0.005 9.445 20 1043.293415186088 991.5968840855835 991.8894627201537 1100.009741128374 1099.744684561593 1099.78956204136 1096.828759458504 358.3785074686641 1096.277750197781 293.5783079146814
1890 0.005 9.450000000000001 20 1043.29300137083 991.5969097741153 991.889490038959 1100.008289356474 1099.743962485114 1099.788823688509 1096.82689487989 358.3812467804332 1096.278077927669 293.5783054026523
1891 0.005 9.455 20 1043.293021283415 991.5969351460583 991.8895160415885 1100.00895086868 1099.744399450465 1099.789247467449 1096.826198159304 358.3839908641451 1096.277686048249 293.5783033428575
1892 0.005 9.460000000000001 20 1043.293341855552 991.5969708433176 991.8895500607781 1100.009598369478 1099.744523441969 1099.789413069728 1096.828694490636 358.3866559446062 1096.277565810077 293.5783076027155
1893 0.005 9.465 20 1043.293060732433 991.5969973162971 991.8895774346798 1100.00822350026 1099.743828502666 1099.788676672525 1096.827158425785 358.3893352445693 1096.277985602946 293.5783072317276
1894 0.005 9.470000000000001 20 1043.29322062578 991.5970256187911 991.8896057374777 1100.009186457321 1099.744611780223 1099.789455051818 1096.826592500971 358.3920343053232 1096.27779559334 293.5783038208864
1895 0.005 9.475 20 1043.293377300736 991.5970618349352 991.8896405302563 1100.009621206133 1099.744542087641 1099.789446776005 1096.828678288967 358.3946828352702 1096.277576465661 293.5783065585576
1896 0.005 9.48 20 1043.292781235284 991.597086928217 991.8896665611943 1100.00797490478 1099.743579491894 1099.788454161014 1096.826732528632 358.397346672792 1096.27785615158 293.5783094147383
1897 0.005 9.484999999999999 20 1043.293241560725 991.5971157838774 991.8896953664242 1100.009192812863 1099.744684338119 1099.789526538813 1096.826334792968 358.4000794601803 1096.277925554242 293.5783043987079
1898 0.005 9.49 20 1043.293456699589 991.5971528678338 991.88973058259 1100.009720724194 1099.744670360158 1099.789576310566 1096.828690164699 358.4027529965764 1096.277683832026 293.5783068363812
1899 0.005 9.495000000000001 20 1043.292730125149 991.5971775779568 991.8897568236305 1100.007824284559 1099.743367305192 1099.788248558752 1096.826827815493 358.4053753590243 1096.277624562312 293.5783097736804
1900 0.005 9.5 20 1043.293412262217 991.59720923317 991.8897882495039 1100.009325652136 1099.744790488563 1099.789598965764 1096.826752294108 358.4080440583745 1096.278022645308 293.5783062417854
1901 0.005 9.505000000000001 20 1043.293652804038 991.5972492827061 991.8898258763851 1100.00996358316 1099.744914197316 1099.789813056527 1096.828964302422 358.4106927411767 1096.277891066274 293.5783052820757
1902 0.005 9.51 20 1043.29269316365 991.5972704490997 991.8898500357167 1100.007606721221 1099.743143977866 1099.788053536396 1096.826497888429 358.4132980422795 1096.27740413737 293.5783105062924
1903 0.005 9.515000000000001 20 1043.293467549201 991.597299291645 991.8898786819193 1100.009268067832 1099.744795345098 1099.789574739995 1096.826480970289 358.4159713573559 1096.278150087094 293.5783076972783
1904 0.005 9.52 20 1043.293762755061 991.5973387762658 991.8899151093536 1100.010127714185 1099.74513967332 1099.790049644447 1096.828812590506 358.4186561565693 1096.278043831365 293.5783062412683
1905 0.005 9.525 20 1043.292630090826 991.5973550242431 991.8899360955432 1100.007496668626 1099.74301345158 1099.787933357178 1096.826468241303 358.4212615618493 1096.277196664777 293.5783093478938
1906 0.005 9.529999999999999 20 1043.293453411272 991.5973847393069 991.8899639058772 1100.009145114205 1099.744592446843 1099.789358864121 1096.826727025826 358.4238758657345 1096.278022324411 293.5783106110663
1907 0.005 9.535 20 1043.294090507149 991.5974277203617 991.8900030306219 1100.010363017963 1099.745348582692 1099.790241835082 1096.829229141129 358.4265155490745 1096.278118855811 293.5783055938622
1908 0.005 9.540000000000001 20 1043.292708431765 991.5974459066256 991.8900259621906 1100.007544593737 1099.743059607718 1099.787987741428 1096.826493411854 358.4291036996576 1096.277231042413 293.5783094363061
1909 0.005 9.545 20 1043.293244123567 991.5974742489774 991.8900527034906 1100.008885428716 1099.744331405443 1099.789126137071 1096.826289661643 358.4317002688887 1096.277903262182 293.578311246099
1910 0.005 9.550000000000001 20 1043.294174200873 991.5975132940132 991.8900893575084 1100.010366253698 1099.745420535977 1099.790309735773 1096.828998404639 358.4343725711033 1096.278198512086 293.5783075115281
1911 0.005 9.555 20 1043.292756638234 991.5975318668653 991.8901117615098 1100.007653762739 1099.743199011692 1099.788126382043 1096.826499284815 358.4369868203895 1096.277356107621 293.5783081396627
1912 0.005 9.56 20 1043.293134864181 991.5975595774631 991.890138141017 1100.008727597249 1099.74410882401 1099.788908496979 1096.82639239953 358.4395437545305 1096.277672167924 293.5783126862565
1913 0.005 9.565 20 1043.294410736753 991.5976029841142 991.8901781640982 1100.010511579414 1099.745536950121 1099.790386146837 1096.82943265482 358.4421493774153 1096.278366157611 293.5783080668706
1914 0.005 9.57 20 1043.292966477522 991.5976242661801 991.8902028123264 1100.0078889298 1099.743435298959 1099.788352762256 1096.826770400861 358.4447394882471 1096.277542193742 293.5783081851829
1915 0.005 9.575000000000001 20 1043.293010607141 991.5976492503127 991.8902274588751 1100.008529904983 1099.743916539635 1099.788741280143 1096.826055691758 358.4472952375442 1096.277507390489 293.5783119554999
1916 0.005 9.58 20 1043.294362367776 991.5976907602321 991.8902660222411 1100.010415761957 1099.745493339177 1099.79031835846 1096.829137062477 358.4499008369543 1096.278394172034 293.5783112392531
1917 0.005 9.585000000000001 20 1043.29306806612 991.5977122440974 991.8902904412554 1100.008049269875 1099.743653813184 1099.788577751131 1096.826644888293 358.4525242788741 1096.277710357113 293.5783078345086
1918 0.005 9.59 20 1043.29307483596 991.5977363673634 991.8903144366768 1100.008477695307 1099.743825392451 1099.788653849024 1096.826170013217 358.4550727074874 1096.277343249014 293.5783122936366
1919 0.005 9.595000000000001 20 1043.29430645822 991.5977786352815 991.8903536427579 1100.010280122847 1099.745263904404 1099.790085188297 1096.829384706841 358.45761224697 1096.278213398378 293.5783124357034
1920 0.005 9.6 20 1043.293281393959 991.5978027764054 991.8903800304166 1100.008237580231 1099.743822423408 1099.788736692121 1096.826986244333 358.4601959635313 1096.277848775813 293.5783087488371
1921 0.005 9.605 20 1043.293115228367 991.5978259605288 991.8904045941617 1100.00853018504 1099.74389727111 1099.788743963046 1096.826099135028 358.4627315052857 1096.277313312324 293.5783109813375
1922 0.005 9.609999999999999 20 1043.29409341021 991.597863892663 991.8904393864782 1100.010011750149 1099.745009923333 1099.789859918105 1096.828888718051 358.4652769793497 1096.278071353323 293.5783144532949
1923 0.005 9.615 20 1043.293465377269 991.5978853014426 991.8904630165935 1100.008241926887 1099.743890908798 1099.788795101764 1096.826792792495 358.4678800583723 1096.277883930225 293.5783094667659
1924 0.005 9.620000000000001 20 1043.293240195577 991.597907032802 991.8904858383271 1100.008660531562 1099.744060883679 1099.788903552401 1096.826169549325 358.4704324916309 1096.277416244582 293.5783109683386
1925 0.005 9.625 20 1043.294054876319 991.5979449748597 991.8905203696011 1100.009865951362 1099.744782721799 1099.789641112601 1096.829057234105 358.4729263534398 1096.277850345985 293.5783147131125
1926 0.005 9.630000000000001 20 1043.29363088321 991.5979707567629 991.8905476175592 1100.008358431561 1099.743984279835 1099.788850439134 1096.827172955115 358.4754620232335 1096.27800840102 293.5783114157105
1927 0.005 9.635 20 1043.293441121049 991.5979955922827 991.8905728909048 1100.008905760451 1099.744319958688 1099.789165186505 1096.826317633458 358.4780052039306 1096.277660172131 293.5783102870313
1928 0.005 9.640000000000001 20 1043.293981182566 991.598029901998 991.890605258459 1100.009637139616 1099.744577276372 1099.78946333205 1096.828624335966 358.4805029918282 1096.27764269287 293.5783148335871
1929 0.005 9.645 20 1043.293537994764 991.5980519697316 991.8906298367127 1100.00822722599 1099.743895004038 1099.788750460401 1096.8268583208 358.48305580349 1096.278028157378 293.5783138932261
1930 0.005 9.65 20 1043.293550637695 991.5980790116828 991.8906556409048 1100.009077971274 1099.744527495711 1099.789373404732 1096.826354908964 358.4856224005933 1096.277845689225 293.5783104404764
1931 0.005 9.654999999999999 20 1043.293956624965 991.598114786266 991.890689191158 1100.009620475557 1099.744521178682 1099.789411847131 1096.828810199943 358.4880980731049 1096.277554859058 293.5783140676695
1932 0.005 9.66 20 1043.293507796235 991.5981383949722 991.8907150917419 1100.00810207502 1099.743676999499 1099.788534517423 1096.827082435775 358.4905756778916 1096.277842348111 293.5783153082535
1933 0.005 9.665000000000001 20 1043.293811481315 991.5981672091154 991.8907427503788 1100.009231178228 1099.744676559657 1099.789517482267 1096.826580394973 358.4931078868511 1096.277933928029 293.5783112491796
1934 0.005 9.67 20 1043.294002638406 991.5982002306398 991.8907752556177 1100.00967570476 1099.744609142676 1099.789519454319 1096.828695716293 358.495591135576 1096.277588335826 293.57831328041
1935 0.005 9.675000000000001 20 1043.293365099614 991.5982196962448 991.8907969829619 1100.00785524039 1099.743442686741 1099.788330112242 1096.826611183528 358.4980758321061 1096.27768707405 293.5783171427399
1936 0.005 9.68 20 1043.293926657152 991.5982464812852 991.8908225602031 1100.009230014292 1099.74473494796 1099.789562518817 1096.826386102728 358.5006181186697 1096.277987533671 293.5783123192784
1937 0.005 9.685 20 1043.294130420243 991.5982800125533 991.8908549595516 1100.009832895487 1099.744798829338 1099.789703126658 1096.828788670797 358.5031152186369 1096.277710952406 293.5783135153844
1938 0.005 9.69 20 1043.293330154832 991.5983000864401 991.8908768707332 1100.007711070578 1099.743223949101 1099.788117547919 1096.826777114706 358.5055516445049 1096.277482607235 293.5783169727032
1939 0.005 9.695 20 1043.294097333241 991.5983287887977 991.8909046735314 1100.009346099654 1099.744828089911 1099.789614355343 1096.826770084672 358.5080255469364 1096.278118770254 293.5783145701315
1940 0.005 9.700000000000001 20 1043.294301162351 991.5983649067915 991.8909388568388 1100.010074377366 1099.745059373629 1099.789965461842 1096.82890786601 358.5105133243727 1096.277925642547 293.578312405136
1941 0.005 9.705 20 1043.293193562248 991.5983812392453 991.8909583915904 1100.007518736482 1099.74305290661 1099.787968697521 1096.826362445855 358.5129574760517 1096.277307727995 293.5783175120196
1942 0.005 9.710000000000001 20 1043.294022417393 991.5984075369557 991.8909837978773 1100.009162922565 1099.744674101732 1099.78944715949 1096.826445494482 358.5154438696509 1096.278075002089 293.5783163773814
1943 0.005 9.715 20 1043.294425333703 991.5984449307564 991.891018542416 1100.010253105077 1099.745263095545 1099.790166793882 1096.828995498435 358.5179529958575 1096.278054114604 293.578313539144
1944 0.005 9.720000000000001 20 1043.293189886098 991.5984628329809 991.8910395074677 1100.007535219166 1099.743027479496 1099.787948116235 1096.826601899111 358.520375565718 1096.277229868619 293.5783159162469
1945 0.005 9.725 20 1043.293921710794 991.5984907676682 991.891066137089 1100.009009311894 1099.744427473084 1099.789207626912 1096.826625094541 358.5227904132743 1096.277871380957 293.5783186568758
1946 0.005 9.73 20 1043.294604441043 991.5985310438092 991.8911039034218 1100.01040080044 1099.745413473119 1099.790304578069 1096.829170288672 358.5252609512391 1096.278171916161 293.5783132535207
1947 0.005 9.734999999999999 20 1043.293103408312 991.5985489866309 991.8911250251454 1100.007596407031 1099.743135597087 1099.788067454578 1096.826428511938 358.5276992536427 1096.277392115214 293.5783162776713
1948 0.005 9.74 20 1043.293843032476 991.5985720382536 991.8911480296319 1100.008755565216 1099.744187866253 1099.788994882509 1096.826167923228 358.5301222636085 1096.27767517548 293.5783190198528
1949 0.005 9.745000000000001 20 1043.294670781415 991.5986117839232 991.8911840828928 1100.010416470598 1099.745479392621 1099.790349004274 1096.829072265731 358.5326041981182 1096.278344199804 293.5783156142097
1950 0.005 9.75 20 1043.293493435118 991.5986291285882 991.8912050704163 1100.007804538473 1099.743339677078 1099.788257865522 1096.826739016276 358.5350508383536 1096.277402484187 293.5783149374152
1951 0.005 9.755000000000001 20 1043.293731606469 991.5986509515071 991.8912273057765 1100.008633764358 1099.743989189816 1099.788797064472 1096.826368066611 358.5374207357999 1096.277453229309 293.5783199061114
1952 0.005 9.76 20 1043.294897086639 991.5986923672361 991.8912644371371 1100.010507218956 1099.745549088214 1099.790378176298 1096.829399170904 358.539840728697 1096.278431729853 293.5783165807879
1953 0.005 9.765000000000001 20 1043.293641850861 991.5987115691024 991.8912865782988 1100.008004504331 1099.743582733585 1099.788506522837 1096.826716609033 358.5422779404719 1096.277631253806 293.5783153819128
1954 0.005 9.77 20 1043.293570662863 991.5987303765878 991.8913068943456 1100.008451922126 1099.743835428957 1099.788667111743 1096.82594862948 358.5446767820104 1096.277306181852 293.5783188832805
1955 0.005 9.775 20 1043.294787755919 991.5987693536891 991.8913418354583 1100.010296327797 1099.745349229252 1099.790174892043 1096.829091752539 358.5471032663718 1096.27833197942 293.5783198232084
1956 0.005 9.779999999999999 20 1043.293747138095 991.5987898405006 991.8913645223442 1100.008158555934 1099.743756950652 1099.788677327869 1096.8268525575 358.5495515950956 1096.277734374604 293.5783151983121
1957 0.005 9.785 20 1043.293677878472 991.5988100742437 991.8913860109382 1100.008528897037 1099.74386394569 1099.788698095372 1096.826263107323 358.5519150415535 1096.277281148974 293.5783189288418
1958 0.005 9.790000000000001 20 1043.294772270651 991.59884878764 991.8914210785789 1100.010152045708 1099.7451192195 1099.789954226066 1096.829236781511 358.5542673617617 1096.27811569182 293.5783203697329
1959 0.005 9.795 20 1043.293880962668 991.5988715226406 991.8914453999957 1100.008244083721 1099.743865146893 1099.78877644275 1096.826882618021 358.5566882033739 1096.277895633051 293.5783163941067
1960 0.005 9.800000000000001 20 1043.293721274357 991.5988913941121 991.8914667000242 1100.008585875577 1099.743990939333 1099.788837826265 1096.825996355204 358.5590863551462 1096.27738976254 293.5783176339876
1961 0.005 9.805 20 1043.294477328478 991.5989277182481 991.891499639779 1100.009883472581 1099.744860507283 1099.789720343068 1096.828801627794 358.561453589953 1096.27797851474 293.578321979963
1962 0.005 9.81 20 1043.294034917121 991.5989479699473 991.8915224623147 1100.008285053168 1099.743934738699 1099.78882070078 1096.826957553753 358.5638673833874 1096.277938635298 293.5783173206514
1963 0.005 9.815 20 1043.293893517027 991.5989712579451 991.8915457987932 1100.008841471831 1099.744224653618 1099.789059343185 1096.82642235094 358.5662477983525 1096.277566026075 293.5783174690981
1964 0.005 9.82 20 1043.294557492201 991.5990065043645 991.8915783394771 1100.009753071023 1099.744659191641 1099.789531678878 1096.828951565697 358.5685577975733 1096.277705733668 293.5783213437093
1965 0.005 9.825000000000001 20 1043.294195232237 991.5990278145765 991.8916020298329 1100.008310610515 1099.743959784033 1099.788812800878 1096.827065382215 358.570929025751 1096.278055139964 293.5783197089589
1966 0.005 9.83 20 1043.294034439594 991.5990503328429 991.8916244690397 1100.009011672015 1099.7444562839 1099.789307037108 1096.826289143178 358.5733308569508 1096.277738770636 293.5783171715582
1967 0.005 9.835000000000001 20 1043.294402628471 991.5990816824201 991.8916537562635 1100.009575877084 1099.744513759591 1099.789408569465 1096.828547647639 358.5756730196458 1096.277600199655 293.5783213389847
1968 0.005 9.84 20 1043.294028613707 991.5991001684253 991.891674748927 1100.008111806777 1099.743753310806 1099.788616241172 1096.826814320151 358.578033548024 1096.277887616694 293.5783219578229
1969 0.005 9.845000000000001 20 1043.294172345662 991.5991253066724 991.891698779398 1100.009177374921 1099.744621088421 1099.789463841962 1096.826523678214 358.580430730484 1096.277868366292 293.5783178073976
1970 0.005 9.85 20 1043.294513433025 991.5991590791352 991.891730429082 1100.009664146287 1099.744563042823 1099.789461912488 1096.828878230669 358.5827365397735 1096.277544846207 293.5783205678403
1971 0.005 9.855 20 1043.294031319458 991.5991779792073 991.8917521573912 1100.00798581719 1099.743544543658 1099.788416055574 1096.826954809929 358.5850376723649 1096.277702208985 293.5783229641033
1972 0.005 9.859999999999999 20 1043.294302820795 991.5992037476811 991.891777052976 1100.009246409746 1099.744719917209 1099.789556520195 1096.826506402944 358.5874102013912 1096.277971338347 293.5783186236567
1973 0.005 9.865 20 1043.294572107524 991.5992361455985 991.8918074798837 1100.009757078769 1099.744720003439 1099.789629494138 1096.828649922757 358.5897477672941 1096.277701062512 293.5783198264791
1974 0.005 9.870000000000001 20 1043.293834713162 991.5992513072955 991.8918260813365 1100.007729706155 1099.743300638779 1099.788196111145 1096.826515493652 358.5920608838423 1096.277498601274 293.5783242319705
1975 0.005 9.875 20 1043.294428492245 991.599276651714 991.8918499361652 1100.009282868439 1099.744791844332 1099.789595796729 1096.826536743005 358.5944290158932 1096.278097293951 293.57832003456
1976 0.005 9.880000000000001 20 1043.29476118866 991.5993118144926 991.8918822381428 1100.009998780688 1099.744960680453 1099.78985909575 1096.828987940154 358.5967576310179 1096.277852608421 293.5783196928636
1977 0.005 9.885 20 1043.293778039593 991.5993276356468 991.8919021196747 1100.007622189858 1099.743117183005 1099.788020285897 1096.826720032444 358.5990190841884 1096.277304462949 293.5783234331957
1978 0.005 9.890000000000001 20 1043.294540819611 991.5993545530379 991.8919273462186 1100.009292595208 1099.744780705647 1099.789550339624 1096.826719175235 358.601325364725 1096.278159343728 293.5783225669851
1979 0.005 9.895 20 1043.294917300905 991.5993900893492 991.891960174905 1100.010188107093 1099.745193974732 1099.790103868734 1096.828892988271 358.6036731023215 1096.278038324403 293.5783191663868
1980 0.005 9.9 20 1043.293656845133 991.5994023195195 991.8919770491063 1100.007477626628 1099.743010167073 1099.787937062562 1096.826315194581 358.6059607314292 1096.277196165937 293.5783236145157
1981 0.005 9.904999999999999 20 1043.294356613427 991.5994261737737 991.8919993577338 1100.009024407878 1099.744502135169 1099.789280891084 1096.826400634034 358.6082701608412 1096.277977927088 293.5783240069741
1982 0.005 9.91 20 1043.295080740252 991.5994631509973 991.8920327170331 1100.010357741443 1099.745363304626 1099.790256688606 1096.829175455761 358.6106090084677 1096.27811021777 293.5783203824803
1983 0.005 9.915000000000001 20 1043.293708323737 991.5994776203888 991.8920515713427 1100.007593153456 1099.743087866437 1099.788011022917 1096.826672866317 358.612865713405 1096.277240737409 293.5783220069004
1984 0.005 9.92 20 1043.294333234424 991.599502222016 991.8920743782915 1100.008900777757 1099.744298488704 1099.789092872512 1096.826529464952 358.6151108424509 1096.277824840475 293.5783258091142
1985 0.005 9.925000000000001 20 1043.295209190295 991.5995392063752 991.8921087502677 1100.010432727331 1099.745463504162 1099.790341912522 1096.829193789948 358.6174287770647 1096.27823171507 293.5783204861324
1986 0.005 9.93 20 1043.293782927297 991.5995541506633 991.8921274493968 1100.007693660936 1099.743249565762 1099.788178348835 1096.826474656229 358.6197164126802 1096.277400269827 293.5783224766336
1987 0.005 9.935 20 1043.294196540818 991.5995751252657 991.8921479830242 1100.00863497541 1099.744047436024 1099.788860435719 1096.826076301617 358.6219702572206 1096.277576362002 293.578325739378
1988 0.005 9.94 20 1043.295301623273 991.5996124251139 991.892182014494 1100.010458340019 1099.745528791586 1099.790374601267 1096.829192575662 358.6242880602296 1096.2783452896 293.5783232383321
1989 0.005 9.945 20 1043.294006781999 991.5996294335748 991.8922019034832 1100.007931316686 1099.743486339679 1099.788403990992 1096.826795177069 358.6265737178325 1096.277567736155 293.5783210330174
1990 0.005 9.950000000000001 20 1043.294148724963 991.5996498601088 991.8922224853499 1100.008547916017 1099.743886446148 1099.788704381722 1096.826309764301 358.6287836485678 1096.277357522155 293.5783260397951
1991 0.005 9.955 20 1043.295379352453 991.5996884007703 991.8922576316296 1100.010443193427 1099.745472502969 1099.790287915137 1096.829388112067 358.6310346408312 1096.278370948133 293.5783242847311
1992 0.005 9.960000000000001 20 1043.294166374625 991.5997064084338 991.8922785252089 1100.008118255553 1099.74370599857 1099.788628403574 1096.826796436083 358.6333218185124 1096.277725986523 293.5783219355208
1993 0.005 9.965 20 1043.294063342851 991.5997243828712 991.8922971258451 1100.008447178285 1099.74382685677 1099.7886661658 1096.825925238589 358.6355619907648 1096.277318763674 293.578324797089
1994 0.005 9.970000000000001 20 1043.295223083672 991.5997588511749 991.8923286394436 1100.01015794458 1099.745183440309 1099.79001944064 1096.829006418357 358.6378114532539 1096.278160469717 293.5783271942663
1995 0.005 9.975 20 1043.294259887736 991.5997786616098 991.8923498446622 1100.008205691243 1099.743820965663 1099.788739005108 1096.826867160901 358.6401053747411 1096.27785871457 293.5783218720318
1996 0.005 9.98 20 1043.294296986906 991.5997982294867 991.8923698874048 1100.008591187237 1099.743938971114 1099.788777344578 1096.826300302508 358.6423238733864 1096.277326275065 293.5783248126021
1997 0.005 9.984999999999999 20 1043.295160343647 991.5998337666654 991.8924024653154 1100.010033193324 1099.744976238723 1099.789824345518 1096.829164650531 358.6445069196672 1096.278007425895 293.5783272196556
1998 0.005 9.99 20 1043.294482215899 991.5998548635704 991.8924253380201 1100.008288874456 1099.743920975864 1099.788816642105 1096.826955877302 358.6467671081178 1096.277940197516 293.5783234886847
1999 0.005 9.995000000000001 20 1043.294292372281 991.5998736815832 991.8924455626557 1100.008712635982 1099.744128541802 1099.788974168101 1096.82610444586 358.6490114685162 1096.277512748808 293.5783235171314
2000 0.005 10 20 1043.294791054935 991.5999062931589 991.8924751748691 1100.009745298248 1099.74470657755 1099.789583266723 1096.828684931529 358.6512175421825 1096.277860841734 293.5783285188132
2001 0.005 10.005 20 1043.294520024535 991.5999255166091 991.8924967073551 1100.008302906158 1099.74396381421 1099.788827898677 1096.826979246561 358.6534774012675 1096.278042965505 293.5783249589632
2002 0.005 10.01 20 1043.294464004499 991.5999470248738 991.8925179018376 1100.008956131493 1099.74436797325 1099.789207497118 1096.826436908777 358.6557145758539 1096.277672652492 293.5783238009842
2003 0.005 10.015 20 1043.294966072799 991.5999784347761 991.8925476217224 1100.009671512984 1099.744561336802 1099.789441316826 1096.828916517058 358.6578746024511 1096.277588416874 293.5783274340836
2004 0.005 10.02 20 1043.29458519204 991.5999987217649 991.8925698651522 1100.008251354418 1099.743870511007 1099.788719229671 1096.827106565206 358.6600709791236 1096.277988045433 293.5783275471825
2005 0.005 10.025 20 1043.294605197971 991.6000211185711 991.8925916151934 1100.009116279934 1099.744571651687 1099.789424621931 1096.826354535225 358.662313669319 1096.277847404499 293.5783237415874
[truncated: 198,260 more chars]
