# Supplementary material for: Thermocouple Sensor Response in Hot Airstream
Source: Sensors (Basel). 2025 Jul 26;25(15):4634. doi: 10.3390/s25154634 (PMC12349096; doi:10.3390/s25154634)
Supplement: Supplementary file 1 [file sensors-25-04634-s001.zip › report-file-t_11R4.out]

"report-file-t"
"Time Step" "delta-time etc.."
("TimeStep" "delta-time" "flow-time" "iters-per-timestep" "t_1" "t_sensor" "t0" "t1" "t2" "t3" "ty_1" "ty_10" "ty1" "ty10")
0 0.005 0 0 292.9999999999999 292.9999999999999 292.9999999999999 292.9999999999999 292.9999999999999 292.9999999999999 292.9999999999999 292.9999999999999 292.9999999999999 292.9999999999999
1 0.005 0.005 20 301.7257764608142 293.0446372547869 293.0299976179282 386.9141032435281 458.2096223285804 539.4566954003042 329.7896997933194 293.9151556168873 352.6243020171466 296.4534187987205
2 0.005 0.01 20 354.4210514865073 293.34664665422 293.2489872374063 745.5099112611122 896.9939316969261 976.5833817303206 472.321419682651 298.3057327921886 623.4368979916929 325.1474257035733
3 0.005 0.015 20 466.0513675647555 294.1002612509138 293.8554204159597 1028.649060705612 1070.225279989548 1081.477049368 654.5467692249583 305.3284100928456 924.5302376047554 360.1916678537161
4 0.005 0.02 20 551.1327368178704 295.187449836611 294.8432826180699 1077.723946783414 1085.489047076408 1089.440837200095 780.9236221975567 310.9570507363222 1018.343154287352 356.7012369771018
5 0.005 0.025 20 586.3711819426052 296.4959626504989 296.1136931527391 1081.02194493717 1085.815234843642 1089.820448472127 859.4253769051364 313.2725320280763 1040.05147136604 339.1234297609814
6 0.005 0.03 20 606.9268115298531 297.9518090418471 297.5687019332779 1080.944318432472 1085.559730120705 1089.841525266781 907.0979825460898 312.8943078464232 1042.790041008578 323.9501125210122
7 0.005 0.035 20 623.284444375767 299.5083750556989 299.1392419120806 1080.760308479826 1085.390947190077 1089.843602288317 935.6806731476214 311.0462905448669 1042.212809471086 313.6996004534377
8 0.005 0.04 20 637.3992853780125 301.1413413191428 300.7853072487421 1080.628551379342 1085.287742806456 1089.840510466179 952.9339055067765 308.6381636292149 1041.576543773505 307.0664314437119
9 0.005 0.045 20 651.407624731692 302.8376483675739 302.4862634991627 1080.531087795567 1085.215605440971 1089.839039241771 963.4506533160711 306.1744091038793 1041.095826753603 302.7437524396199
10 0.005 0.05 20 663.4063384468293 304.5879897395516 304.231634413609 1080.455483816278 1085.165848608958 1089.837099996121 970.0056785728879 303.8805099416224 1040.759526897066 299.866792538981
11 0.005 0.055 20 671.0412668249216 306.3838229860047 306.0151702688665 1080.401074189858 1085.132899518406 1089.835500918241 974.2210400473377 301.8481652767928 1040.526720040673 297.9134968627338
12 0.005 0.06 20 675.3287519122704 308.2168924068121 307.8317793593296 1080.361928732768 1085.110326043541 1089.834298528075 976.9590489513306 300.1116889281101 1040.35634311508 296.5675380599324
13 0.005 0.065 20 677.9084127762451 310.0796065598506 309.6764383679866 1080.338608804416 1085.099118499593 1089.833260866967 978.6565948571348 298.6759717286212 1040.239587133147 295.6291768192375
14 0.005 0.07000000000000001 20 679.8019041562504 311.965662864278 311.5443117877414 1080.327291441028 1085.094570199487 1089.832670834297 979.5943155708242 297.5230151998119 1040.195587346591 294.9668343789328
15 0.005 0.075 20 681.3702134166109 313.8702004419139 313.4312037791021 1080.323642483758 1085.093867651679 1089.832103523304 980.010213585827 296.616426407953 1040.227200514842 294.4920159716312
16 0.005 0.08 20 682.7268543564758 315.789656710957 315.333800786085 1080.324312514514 1085.095421441925 1089.831928127325 980.1089223954066 295.9154601279353 1040.313103051775 294.1455801355606
17 0.005 0.08500000000000001 20 683.911178582761 317.721456242183 317.2496144488562 1080.326492154492 1085.097666345197 1089.831784214818 980.0433888958662 295.3818327506579 1040.423824052702 293.8897106571231
18 0.005 0.09 20 684.9586412943088 319.6636924729481 319.1767795450215 1080.329276567263 1085.100109544491 1089.831749410858 979.9111849364227 294.9815956224856 1040.536397019694 293.696859764278
19 0.005 0.095 20 685.9176459282085 321.6149042913055 321.1138502095571 1080.332270384823 1085.102334055696 1089.831685182598 979.7674638798267 294.6854289183924 1040.636265529458 293.5488651907194
20 0.005 0.1 20 686.8317148931716 323.5739322324209 323.0596567182572 1080.335128414433 1085.104221790729 1089.831579636626 979.6377463652625 294.4684579775762 1040.717575799347 293.434327833408
21 0.005 0.105 20 687.7300630090494 325.5398279990297 325.0132185265145 1080.338113504206 1085.105995969872 1089.831503373955 979.532261222605 294.3101909730352 1040.781106587292 293.3452409557702
22 0.005 0.11 20 688.6299303262863 327.5117905901695 326.9736892390536 1080.340944821772 1085.107565775773 1089.831421465867 979.4531805795232 294.1946351919221 1040.828802801487 293.2754123422343
23 0.005 0.115 20 689.5368889461475 329.4891185293432 328.940319385952 1080.34360078825 1085.108908054726 1089.831456766475 979.3988696235461 294.1098058626902 1040.86383363349 293.2210512927347
24 0.005 0.12 20 690.4561462598056 331.4711856687225 330.9124324610053 1080.346040721409 1085.109948089793 1089.831277668123 979.3659134196679 294.0469911819426 1040.890095136652 293.1787920433853
25 0.005 0.125 20 691.3865585673692 333.4574167831814 332.8894071269273 1080.348306383025 1085.110871990424 1089.831226946142 979.3502863159217 293.9999985037083 1040.910228572953 293.1459515266938
26 0.005 0.13 20 692.3272078366101 335.4472738544058 334.8706626074382 1080.350265754251 1085.111600407058 1089.83114396862 979.3482142221139 293.9645007569951 1040.926001166788 293.1204734423479
27 0.005 0.135 20 693.2778273508553 337.4402533265285 336.8556538730018 1080.352239038879 1085.112314199285 1089.831085944919 979.3568844767171 293.9374602740768 1040.939428756582 293.1006998544633
28 0.005 0.14 20 694.2350087619378 339.4358759950023 338.8438655607273 1080.354317784713 1085.113109730226 1089.83111812775 979.3731371964333 293.9167546575451 1040.952329196444 293.0853563269934
29 0.005 0.145 20 695.1986647843976 341.4336867234906 340.8348083921653 1080.356361875314 1085.113902257144 1089.831178869865 979.3944581995005 293.9008675037346 1040.964839168101 293.0734469150584
30 0.005 0.15 20 696.1651293491169 343.4332489831373 342.8280150557978 1080.358249328768 1085.114662721472 1089.831316249238 979.4189928120227 293.8887048324196 1040.977257499679 293.0641993873884
31 0.005 0.155 20 697.134291909629 345.4341481853417 344.8230408134688 1080.359916297299 1085.115211330863 1089.831125166006 979.4458590974773 293.879471851232 1040.990324249172 293.0570115329442
32 0.005 0.16 20 698.1058405546815 347.4359888488405 346.8194625304771 1080.361581120858 1085.115827604071 1089.831043459899 979.4738644039531 293.8725720882654 1041.003769356695 293.0514012138252
33 0.005 0.165 20 699.0789800651944 349.4383961421489 348.816878782595 1080.363452241696 1085.116599519455 1089.831072102135 979.5027545675337 293.8675550111502 1041.018408352867 293.0469813028125
34 0.005 0.17 20 700.0526287456846 351.4410133296964 350.8149087469201 1080.365325072519 1085.117487545591 1089.831092968264 979.5314950865381 293.8640734230237 1041.033772440329 293.0434578761614
35 0.005 0.175 20 701.0267812046731 353.4435032406208 352.8131918601758 1080.367379844607 1085.118584557965 1089.831293454358 979.5601921944613 293.861859697967 1041.049807181125 293.040629872215
36 0.005 0.18 20 702.0001788856097 355.4455434744566 354.8113855518681 1080.369005787676 1085.119344051619 1089.831099153512 979.5884205873524 293.860704656447 1041.066033374014 293.0383424930923
37 0.005 0.185 20 702.9730962858814 357.4468292883271 356.8091652595943 1080.370800645772 1085.120267384592 1089.831144585763 979.6166122293198 293.8604418969953 1041.083049644037 293.0364757298044
38 0.005 0.19 20 703.945760187419 359.4470718597619 358.806223006659 1080.372394049313 1085.120987714727 1089.83084551969 979.6446624708346 293.8609413551849 1041.100291897416 293.0349365781663
39 0.005 0.195 20 704.9171104632394 361.4459956879178 360.8022668190873 1080.374080716903 1085.12188496386 1089.830883417812 979.6724252405764 293.8620989467344 1041.11788649636 293.0336395996024
40 0.005 0.2 20 705.8883611357616 363.443344037902 362.7970221996316 1080.375879972528 1085.122834243916 1089.830892504186 979.7006925680655 293.8638331230815 1041.1357431201 293.0325387433176
41 0.005 0.205 20 706.8588630126861 365.4388720952502 364.790229423637 1080.37764466343 1085.123766289465 1089.830887433249 979.7292659996403 293.866079835403 1041.153759139718 293.031600644218
42 0.005 0.21 20 707.8282836120653 367.432346927919 366.7816418356709 1080.37942605993 1085.124676226583 1089.830788260707 979.7582622674462 293.8687882635684 1041.172019489685 293.0307907419322
43 0.005 0.215 20 708.7959965132909 369.4235471161153 368.7710251505068 1080.38124476025 1085.125649952291 1089.830884559547 979.7873894179066 293.8719195972055 1041.19029980183 293.030087212904
44 0.005 0.22 20 709.7630270120557 371.4122630183441 370.7581565677805 1080.383135983958 1085.126642962751 1089.830911477669 979.8170831797236 293.8754440204427 1041.208729492703 293.0294737359501
45 0.005 0.225 20 710.7286177035728 373.3982954890453 372.7428252227838 1080.384963868348 1085.127597260608 1089.83092066027 979.8471645987088 293.8793397909258 1041.227146307975 293.0289368872753
46 0.005 0.23 20 711.6927944775116 375.3814552965272 374.7248308510158 1080.386736840143 1085.128506479322 1089.830910216895 979.8777282264292 293.8835917106696 1041.245560139585 293.0284659832083
47 0.005 0.235 20 712.6557991515288 377.3615627867596 376.7039835112467 1080.388513302842 1085.12942779964 1089.830904331174 979.9088467420154 293.88818796903 1041.26393338102 293.028052485054
48 0.005 0.24 20 713.6175938141835 379.3384468877073 378.680102501579 1080.390306935024 1085.130371536065 1089.830924166405 979.9405219288036 293.8931221764559 1041.282277653914 293.0276894250492
49 0.005 0.245 20 714.5772748762084 381.3119459751886 380.6530164895506 1080.391998372497 1085.131233758871 1089.83089252836 979.9727839958181 293.8983905842873 1041.300585920631 293.027370758959
50 0.005 0.25 20 715.5358058941047 383.2819057629838 382.6225622000201 1080.393774187807 1085.132168538377 1089.830920750034 980.0057805417027 293.9039925446087 1041.318889640793 293.0270915634944
51 0.005 0.255 20 716.4924407309813 385.2481778252258 384.5885836739616 1080.395501479307 1085.133061075386 1089.83091920525 980.0393244230149 293.9099288547795 1041.337214026588 293.0268476893979
52 0.005 0.26 20 717.4472693377653 387.2106228487058 386.5509331386675 1080.397224307574 1085.133952436104 1089.830920048459 980.0734353131435 293.9162024333388 1041.355532982672 293.026636062025
53 0.005 0.265 20 718.3999538212871 389.1691075913175 388.5094702538153 1080.398918042504 1085.134821330787 1089.830906436105 980.1080842625489 293.9228174723619 1041.373799137773 293.0264536196634
54 0.005 0.27 20 719.3503894099697 391.1235049157744 390.4640613373606 1080.400613818572 1085.135697130814 1089.830913080714 980.1432752081305 293.9297787846437 1041.392010838331 293.026296636168
55 0.005 0.275 20 720.2989656270599 393.0736937173825 392.4145793159915 1080.402268959956 1085.136545316092 1089.830896610177 980.1790578327916 293.937092051786 1041.410134060469 293.0261617540081
56 0.005 0.28 20 721.2456751429597 395.0195597648495 394.3609032648539 1080.403927972709 1085.137398700662 1089.830892401559 980.2154077114481 293.9447630614525 1041.428226188059 293.0260461449243
57 0.005 0.285 20 722.1901967420476 396.9609946901006 396.3029183801945 1080.405526162184 1085.138218158883 1089.830880058904 980.2522905217872 293.9527986968127 1041.446252818334 293.0259473728918
58 0.005 0.29 20 723.132234642803 398.8978946262606 398.2405150330477 1080.40714871646 1085.13904573814 1089.830866803867 980.2896632946572 293.9612059604349 1041.464255095741 293.025863276899
59 0.005 0.295 20 724.0723107386132 400.8301603450919 400.1735874105843 1080.408770492565 1085.139878741446 1089.83086444474 980.3274943789464 293.9699918304522 1041.482236675333 293.0257919395412
60 0.005 0.3 20 725.0100168724545 402.7576924751646 402.1020354154189 1080.410366092513 1085.140693391039 1089.830855328032 980.3658413932371 293.9791633810186 1041.500185863912 293.0257316805551
61 0.005 0.305 20 725.945146439945 404.6804021384953 404.0257642853009 1080.411951495939 1085.141505358491 1089.83084599917 980.404662774425 293.9887277013012 1041.518090404597 293.0256809674518
62 0.005 0.31 20 726.8782610369027 406.5982038637745 405.9446835381062 1080.413530939124 1085.142314478085 1089.830840119863 980.4440349405197 293.9986923181381 1041.53597158227 293.0256384571005
63 0.005 0.315 20 727.8091818947901 408.5110165591185 407.8587071807488 1080.415099020662 1085.143115146299 1089.830832222502 980.483949268642 294.0090638523286 1041.553826919635 293.0256029548397
64 0.005 0.32 20 728.7377515091706 410.4187629114404 409.7677535260102 1080.416644075829 1085.143901568699 1089.830820840023 980.5244348871312 294.0198498969267 1041.571651138853 293.0255734202971
65 0.005 0.325 20 729.6635523298914 412.3213689415689 411.6717443994085 1080.418172022606 1085.144678762878 1089.830809155669 980.5654082780522 294.0310577927389 1041.589433635324 293.0255489696827
66 0.005 0.33 20 730.5869392034019 414.2187650509865 413.5706063061239 1080.419732460821 1085.145471111212 1089.830802732742 980.6069623013408 294.0426940976106 1041.60724229063 293.0255288364673
67 0.005 0.335 20 731.5077353642357 416.1108841534068 415.464268758606 1080.42126392496 1085.146248191238 1089.830795877444 980.6489765206799 294.0547660151974 1041.624995164648 293.0255123496298
68 0.005 0.34 20 732.4261660643664 417.9976628699927 417.3526646606171 1080.422771933129 1085.147010491421 1089.830785827304 980.6914974590383 294.0672805198495 1041.642640481503 293.0254989317242
69 0.005 0.345 20 733.3415521193793 419.8790403904028 419.2357300968602 1080.424286677335 1085.147778277623 1089.830781695526 980.7344255003376 294.0802446607272 1041.660289684144 293.025488115008
70 0.005 0.35 20 734.2545427774295 421.7549575752747 421.113404177661 1080.425792444089 1085.148541168155 1089.83077738629 980.7778370206537 294.0936654279304 1041.677902583966 293.0254794689748
71 0.005 0.355 20 735.1650260199608 423.6253589523444 422.9856286414152 1080.427299065738 1085.14928922452 1089.830771819203 980.8217115525141 294.1075492205388 1041.695464736294 293.0254726353714
72 0.005 0.36 20 736.0726413929046 425.4901929370965 424.8523481914677 1080.428784167026 1085.150025611169 1089.830761663354 980.8661016021813 294.1219026016975 1041.712974045284 293.0254673165414
73 0.005 0.365 20 736.9776770332473 427.3494109051186 426.7135107226717 1080.430273577698 1085.150765518104 1089.83075782449 980.9109713549061 294.1367320869048 1041.730474161966 293.0254632636946
74 0.005 0.37 20 737.8799753917807 429.2029661392704 428.5690666355119 1080.431764090534 1085.151531961448 1089.830752227956 980.9562682365117 294.1520440233495 1041.747951054928 293.0254602650433
75 0.005 0.375 20 738.7798783199593 431.0508138091432 430.418968490026 1080.433238555759 1085.152292409514 1089.830746926617 981.0019774028309 294.1678448172966 1041.765360947 293.0254581471628
76 0.005 0.38 20 739.6772317660958 432.8929114465308 432.2631714662304 1080.434717935605 1085.153050305325 1089.830738810242 981.0481652584264 294.1841410531769 1041.782770533466 293.025456748496
77 0.005 0.385 20 740.5716881697684 434.729220316731 434.101634016401 1080.43619652138 1085.153806641114 1089.830735398235 981.0947796129042 294.2009386693509 1041.800191507282 293.025455950176
78 0.005 0.39 20 741.4633115197264 436.5597041165973 435.9343175079832 1080.437663878504 1085.154559729285 1089.830734426232 981.1417718842249 294.2182437318892 1041.817576977995 293.0254556640155
79 0.005 0.395 20 742.3524926552639 438.3843306967756 437.7611863546136 1080.43912675476 1085.155307796148 1089.830731270237 981.1891972949873 294.2360621139803 1041.83491567777 293.025455792348
80 0.005 0.4 20 743.2387444064721 440.2030706619041 439.5822080194048 1080.440581963928 1085.156050926168 1089.830730119271 981.2370373612479 294.2543997334974 1041.852230547882 293.0254562626336
81 0.005 0.405 20 744.1224189475691 442.0158965690587 441.3973526679168 1080.442048173427 1085.15679904661 1089.830731699635 981.2852826941198 294.2732621062354 1041.869537449347 293.0254570118134
82 0.005 0.41 20 745.0033769185179 443.8227834844267 443.2065929681336 1080.443488398849 1085.157528757431 1089.830729453656 981.3339420165547 294.2926546616511 1041.886796225342 293.0254579952709
83 0.005 0.415 20 745.8814102912183 445.6237097316737 445.0099045230218 1080.444951907149 1085.158266857955 1089.830732714074 981.3829977858367 294.3125833680133 1041.904047487506 293.0254591738228
84 0.005 0.42 20 746.7563638267548 447.4186563829742 446.8072652765561 1080.446391342434 1085.158997730183 1089.830731271955 981.4324405974877 294.3330539895404 1041.92124233805 293.0254605146357
85 0.005 0.425 20 747.6282422454919 449.2076059958508 448.5986554915929 1080.447838987936 1085.15975148342 1089.830732874011 981.4822586085332 294.3540719820493 1041.938399649896 293.0254619834586
86 0.005 0.43 20 748.4976012038877 450.9905419729459 450.3840572148007 1080.44929331837 1085.160507522301 1089.830737998154 981.5324427577787 294.3756421120646 1041.955514014117 293.0254635583181
87 0.005 0.435 20 749.3642367627597 452.7674501479888 452.1634541023541 1080.450770785566 1085.161276378082 1089.830740327296 981.5829993087318 294.3977702935933 1041.972574014515 293.0254652199434
88 0.005 0.44 20 750.2283049529109 454.5383173314656 453.9368316400336 1080.45225597295 1085.162077528764 1089.830744991973 981.6339060374632 294.4204606110592 1041.989599709974 293.0254669500687
89 0.005 0.445 20 751.0894856253947 456.303132559546 455.7041770485138 1080.453733145432 1085.162874412587 1089.830751266355 981.685165473873 294.443718127927 1042.006585948572 293.0254687346939
90 0.005 0.45 20 751.9481510791047 458.0618858856637 457.4654789338564 1080.45520109537 1085.163665832972 1089.830757278411 981.7367745118486 294.4675475234588 1042.023532947118 293.0254705601514
91 0.005 0.455 20 752.8041740855418 459.8145688336253 459.2207273902793 1080.456658970961 1085.16445119291 1089.830763888153 981.7887453826635 294.4919536048747 1042.040437659001 293.0254724162315
92 0.005 0.46 20 753.6573756554806 461.5611735136479 460.9699134969306 1080.458112771768 1085.165239199471 1089.830771449646 981.8410244009601 294.5169412156013 1042.057333898277 293.025474296501
93 0.005 0.465 20 754.5079347839826 463.301694489546 462.713029970453 1080.459559558793 1085.166036529942 1089.830778651597 981.8936577435555 294.5425145827624 1042.074197003917 293.0254761878621
94 0.005 0.47 20 755.355366348235 465.036126354836 464.4500700932933 1080.460439286851 1085.166355203977 1089.830263792662 981.9462701905236 294.5686783133102 1042.090550953989 293.025478092042
95 0.005 0.475 20 756.2000147956296 466.7644661138519 466.1810294826763 1080.461704818556 1085.16702822557 1089.830174561331 981.9993993583457 294.5954366864351 1042.107189801566 293.025479996377
96 0.005 0.48 20 757.0417935620047 468.4867114498721 467.9059051443235 1080.463109927374 1085.167801606971 1089.830170753672 982.0529861947224 294.6227936040726 1042.123916001286 293.0254818938552
97 0.005 0.485 20 757.8806286442069 470.202863161694 469.6246962327761 1080.464551712625 1085.168605440994 1089.830186256568 982.1069381727657 294.6507531924225 1042.140635938198 293.0254837778438
98 0.005 0.49 20 758.7163948721899 471.9129094406441 471.3374312475657 1080.465991796874 1085.169404132939 1089.830200178444 982.1612209764679 294.6793193393751 1042.157340816974 293.0254856462525
99 0.005 0.495 20 759.5491018486844 473.6168377664094 473.0442406820934 1080.467419159747 1085.170197092329 1089.830213837104 982.215798180423 294.7084957922524 1042.174013217793 293.0254874931376
100 0.005 0.5 20 760.3787208730419 475.3146557987089 474.7450735007999 1080.468829703916 1085.170976590138 1089.830222960068 982.2706805443697 294.7382860064908 1042.190647110736 293.0254893162266
101 0.005 0.505 20 761.2052415868454 477.0063571897996 476.4397865786733 1080.470220674675 1085.171746877784 1089.830232731093 982.3258436977875 294.7686939669443 1042.207227371367 293.0254911120013
102 0.005 0.51 20 762.0286822047938 478.6919173991517 478.1283534190486 1080.4716172979 1085.17251998565 1089.830245022481 982.3813220763939 294.7997230866765 1042.223799870854 293.0254928764777
103 0.005 0.515 20 762.8491299777521 480.3713210897569 479.8107634113817 1080.473004467736 1085.173285823875 1089.830257072735 982.4371046458555 294.8313768474852 1042.240333445579 293.0254946125796
104 0.005 0.52 20 763.6665203975545 482.0445578808331 481.4870104986574 1080.47437916368 1085.174048166102 1089.830269755158 982.4931707454392 294.8636584756474 1042.25683207344 293.0254963203298
105 0.005 0.525 20 764.4808446005562 483.7116198641879 483.1570897244584 1080.47575625446 1085.174805749093 1089.830281349643 982.5495275601728 294.8965707697682 1042.273301030574 293.0254980020655
106 0.005 0.53 20 765.2921116314038 485.3725003894469 484.8209962798993 1080.477152817568 1085.175569532569 1089.830293842027 982.6061668511007 294.9301170539247 1042.28973391877 293.0254996502361
107 0.005 0.535 20 766.100284182093 487.0271942848751 486.4787256380766 1080.478538814863 1085.176324810769 1089.830305147673 982.6630917671974 294.9643000761171 1042.306141313326 293.0255012650036
108 0.005 0.54 20 766.9052876468502 488.6756973550839 488.1302737228439 1080.479916234075 1085.177075137138 1089.830317239836 982.7202992366045 294.9991228236279 1042.322509022746 293.025502848986
109 0.005 0.545 20 767.7071016912575 490.3180064257706 489.775636998126 1080.481279590645 1085.177816539003 1089.83032741229 982.7777637908575 295.0345880222933 1042.338831559621 293.0255043992883
110 0.005 0.55 20 768.5058533963421 491.9541194510896 491.4148127579504 1080.482662419603 1085.178556801178 1089.830340178233 982.8355194787612 295.0706980133187 1042.355130014196 293.0255059226089
111 0.005 0.555 20 769.3015363277339 493.5840352840036 493.0477990738208 1080.484045352304 1085.179286228611 1089.830343810533 982.8936210204898 295.1074556556091 1042.371431850009 293.025507412483
112 0.005 0.5600000000000001 20 770.0941702978428 495.2077536209986 494.6745949150306 1080.485417615846 1085.180019068503 1089.830361861023 982.9518783507904 295.1448628463823 1042.387648368376 293.025508890329
113 0.005 0.5650000000000001 20 770.8835564302377 496.825274762833 496.2951998108568 1080.486793432956 1085.18074026773 1089.830364672396 983.0104536579825 295.1829222522321 1042.403880946277 293.0255103355005
114 0.005 0.5700000000000001 20 771.6698616968545 498.4365998722433 497.9096141582606 1080.488163105045 1085.181462447644 1089.830379526647 983.0692792577548 295.2216354895683 1042.420062177041 293.025511756131
115 0.005 0.5750000000000001 20 772.4528886394082 500.0417307622691 499.5178390255508 1080.489516237139 1085.182179218496 1089.830393685461 983.1283080748523 295.2610048141198 1042.436191100166 293.0255131651666
116 0.005 0.58 20 773.2328598004316 501.6406700244491 501.1198762623924 1080.490865447299 1085.182889858879 1089.830404816036 983.187617565153 295.3010321625305 1042.452286406392 293.025514558933
117 0.005 0.585 20 774.0097722606477 503.2334208308568 502.7157283914095 1080.492203004979 1085.183595124361 1089.830416800563 983.2471729734698 295.3417193955084 1042.46835017357 293.0255159339052
118 0.005 0.59 20 774.7835941198534 504.8199870472718 504.305398571494 1080.493534302708 1085.184297237516 1089.830429024767 983.3069742452926 295.3830680522884 1042.484374364646 293.0255172936195
119 0.005 0.595 20 775.5543028917234 506.4003730981516 505.8888906245273 1080.494857481213 1085.184992122038 1089.830440884179 983.3670187677039 295.425079855487 1042.500363938593 293.0255186428552
120 0.005 0.6 20 776.3219181938828 507.9745840523868 507.4662089829301 1080.496177952186 1085.185684762738 1089.830452224807 983.4273086719427 295.4677563039704 1042.516315252986 293.0255199836908
121 0.005 0.605 20 777.0867646857856 509.5426264972128 509.037359292761 1080.497926153792 1085.186677560765 1089.830690606354 983.4883352552897 295.5110985835312 1042.532662508722 293.0255213219033
122 0.005 0.61 20 777.8483589765757 511.1045059802798 510.6023470741223 1080.499345527025 1085.187422217961 1089.830741789401 983.549279856361 295.5551081136432 1042.54869310895 293.0255226561928
123 0.005 0.615 20 778.6064860284303 512.6602279568219 512.1611775642858 1080.500249483846 1085.187807710455 1089.830534511502 983.609814692892 295.5997861938336 1042.56415286248 293.0255239814331
124 0.005 0.62 20 779.3617679721382 514.2098001144536 513.7138573197429 1080.501451805628 1085.188430386317 1089.830511087995 983.6708393515324 295.6451338343556 1042.579838161045 293.025525305325
125 0.005 0.625 20 780.1141571490134 515.7532301214147 515.2603936831011 1080.502730242397 1085.189134936683 1089.830518280287 983.7322091543098 295.6911517617844 1042.59558344938 293.0255266359982
126 0.005 0.63 20 780.8635197237696 517.2905259685444 516.8007943873572 1080.504016922039 1085.189839739738 1089.83052633695 983.7938194151582 295.7378411086261 1042.611327974424 293.0255279740413
127 0.005 0.635 20 781.6098201658979 518.8216961520725 518.3350675050491 1080.50530117618 1085.190541316842 1089.830537089076 983.8556367017261 295.7852026075859 1042.62703329307 293.0255293199857
128 0.005 0.64 20 782.3532255067707 520.3467496033401 519.8632214773473 1080.506566618274 1085.191231765593 1089.830542887351 983.9176561618158 295.8332368557917 1042.642697695146 293.0255306662905
129 0.005 0.645 20 783.09385961706 521.8656965735495 521.3852658253514 1080.508254074617 1085.192223371807 1089.830778867997 983.9803192143926 295.8819443306642 1042.658744878767 293.0255320321614
130 0.005 0.65 20 783.8313215352131 523.3785462033342 522.9012098037997 1080.509631293194 1085.1929682604 1089.830823117391 984.0428875048198 295.9313256777116 1042.674486054445 293.0255334101385
131 0.005 0.655 20 784.5654258556584 524.88530734479 524.4110622906547 1080.510510839509 1085.193367770281 1089.830616591719 984.1050683736046 295.9813811554246 1042.689683481976 293.0255347912351
132 0.005 0.66 20 785.2967411857375 526.3859909297004 525.9148333036326 1080.511683360252 1085.194001995794 1089.830597642006 984.1676927808237 296.03211098528 1042.705091263478 293.0255361699384
133 0.005 0.665 20 786.02538424099 527.8806081363174 527.4125336406501 1080.512922902934 1085.194681513819 1089.830613354894 984.2305920322998 296.0835153779776 1042.720523760695 293.0255375823605
134 0.005 0.67 20 786.7509566024713 529.3691701624734 528.904174337993 1080.514147647187 1085.195353574094 1089.830623061117 984.2936807743386 296.1355942413778 1042.73595828197 293.025539007297
135 0.005 0.675 20 787.4735618742608 530.8516883410093 530.389766414368 1080.515380993164 1085.196017593873 1089.830630791867 984.3569834938959 296.1883479367098 1042.751359551612 293.0255404382286
136 0.005 0.68 20 788.1931478613319 532.3281743670464 531.8693212673221 1080.516612786245 1085.196681797739 1089.830641123877 984.4204638309211 296.2417762932966 1042.766747121182 293.0255418799816
137 0.005 0.6850000000000001 20 788.9098851449314 533.7986403293354 533.3428506581876 1080.517836379183 1085.197341399715 1089.830650657841 984.4841217199396 296.2958792045395 1042.78209782795 293.0255433321573
138 0.005 0.6900000000000001 20 789.6236465102417 535.2630985271228 534.8103666101954 1080.519046252181 1085.197987033147 1089.830651680232 984.5479770747229 296.3506563060442 1042.797431257157 293.0255447770545
139 0.005 0.6950000000000001 20 790.3345069821296 536.721561603733 536.2718815584119 1080.520263845259 1085.19864473398 1089.830668192091 984.6119446577686 296.4061071972271 1042.812711625013 293.0255462587988
140 0.005 0.7000000000000001 20 791.0424450308461 538.1740423889813 537.7274081048906 1080.521472125187 1085.199295255013 1089.83067795769 984.676057800884 296.4622318108625 1042.827951763436 293.0255477531645
141 0.005 0.705 20 791.7474677392651 539.6205539946723 539.1769591429388 1080.522666666983 1085.199935114321 1089.830687451473 984.7403346580015 296.519029450966 1042.843156659155 293.0255492543516
142 0.005 0.71 20 792.4495700659157 541.0611097866454 540.6205478050764 1080.523860238261 1085.200577589837 1089.830695872866 984.8047632728507 296.5764995633371 1042.858341744054 293.0255507637931
143 0.005 0.715 20 793.1487523441398 542.4957233705253 542.0581874823409 1080.525047967764 1085.201216916486 1089.830704507504 984.8693359217538 296.6346413493327 1042.873495109557 293.0255522864821
144 0.005 0.72 20 793.8450693332243 543.9244085647266 543.4898917947265 1080.526228018786 1085.201849991024 1089.830710559472 984.9340538841034 296.6934541903227 1042.888615341375 293.0255538180359
145 0.005 0.725 20 794.5386401086325 545.3471794845261 544.9156746059424 1080.52740030991 1085.2024798259 1089.830718365441 984.9989157022 296.7529374617967 1042.903695086455 293.0255553565381
146 0.005 0.73 20 795.2293582578121 546.7640503650474 546.3355500528395 1080.528567576514 1085.203106760763 1089.8307267991 985.0639019451143 296.8130904109933 1042.918744943569 293.0255569071854
147 0.005 0.735 20 795.917149442095 548.1750355174898 547.7495322742518 1080.529712566728 1085.203720498448 1089.830726578065 985.129030144184 296.8739119450041 1042.933755924239 293.0255584649411
148 0.005 0.74 20 796.6022185794429 549.5801497841974 549.1576358832007 1080.530868109297 1085.204338576871 1089.830733262775 985.1943066473896 296.9354009475645 1042.948745810965 293.0255600361641
149 0.005 0.745 20 797.2844814095083 550.9794080673647 550.5598756386617 1080.532024073171 1085.204958668786 1089.830744562513 985.2597033293288 296.9975567428483 1042.963706961968 293.0255616210096
150 0.005 0.75 20 797.963904125132 552.3728254091563 551.9562664450118 1080.533173564211 1085.205572755956 1089.830754895967 985.3252265981156 297.0603779423635 1042.978625246771 293.0255632158577
151 0.005 0.755 20 798.6405272740923 553.7604170507472 553.3468233815836 1080.534309293905 1085.206178801917 1089.830761424512 985.3908603984746 297.1238635599865 1042.993502828816 293.0255648188528
152 0.005 0.76 20 799.3143266886354 555.1421984042647 554.7315617070196 1080.535441721826 1085.206785587355 1089.83077085059 985.4566102800093 297.1880122136046 1043.008355197402 293.0255664287758
153 0.005 0.765 20 799.9855394854343 556.5181858841162 556.1104974015433 1080.53698758636 1085.207688461586 1089.831007610048 985.5229268819229 297.2528228969122 1043.023573390187 293.0255680515143
154 0.005 0.77 20 800.6538795030943 557.8883946011057 557.4836459451766 1080.538207597673 1085.208338782632 1089.831049201808 985.589076221235 297.3182942936382 1043.038477411353 293.0255696801671
155 0.005 0.775 20 801.3194942749077 559.2528402824887 558.8510227952955 1080.539332773084 1085.208932086053 1089.831058150808 985.6552400553813 297.3844253020598 1043.053248489852 293.0255712920849
156 0.005 0.78 20 801.9821082591951 560.6115387023101 560.212643562799 1080.540460458374 1085.209535534422 1089.831078358506 985.7214429162956 297.4512142406406 1043.067974823562 293.0255729279873
157 0.005 0.785 20 802.6419855456799 561.96450595198 561.5685241765443 1080.541579588771 1085.210131273554 1089.831092081635 985.7877398450686 297.5186597458837 1043.082668614862 293.0255745726445
158 0.005 0.79 20 803.2991309784355 563.3117582995236 562.9186807880632 1080.542682854691 1085.210719977229 1089.831106094945 985.8541433739924 297.5867606683399 1043.097313854154 293.0255762198533
159 0.005 0.795 20 803.9534576804635 564.6533122014217 564.2631296935656 1080.543777836529 1085.211303380154 1089.831117646074 985.9206431713934 297.655515462102 1043.111924045013 293.0255778727743
160 0.005 0.8 20 804.6050264561374 565.9891841251335 565.6018872690911 1080.544863707414 1085.211880059958 1089.831126967794 985.9872378099736 297.7249223571753 1043.126498625549 293.025579532573
161 0.005 0.805 20 805.2537687911671 567.3193906764802 566.9349700294518 1080.545943757689 1085.212451993636 1089.831135991543 986.0539309972459 297.7949806404611 1043.141039010175 293.0255811998971
162 0.005 0.8100000000000001 20 805.8997926740288 568.6439486146594 568.2623946489167 1080.547018587621 1085.213021841253 1089.831145227465 986.1207120226024 297.8656881592942 1043.155546094626 293.0255828743753
163 0.005 0.8150000000000001 20 806.5430719289608 569.9628747698916 569.5841778956003 1080.548089971316 1085.213590084612 1089.831155562858 986.1875768138318 297.9370435159489 1043.170023280053 293.0255845552589
164 0.005 0.8200000000000001 20 807.183589841077 571.27618604749 570.9003366411139 1080.549154319518 1085.214153035466 1089.831163178896 986.2545199075091 298.0090451940309 1043.184468362286 293.0255862411812
165 0.005 0.8250000000000001 20 807.8213588367489 572.5838994197518 572.2108878116425 1080.550207464053 1085.214710008109 1089.831170226898 986.3215315803051 298.0816915632897 1043.198874147538 293.0255879254046
166 0.005 0.8300000000000001 20 808.4565374261593 573.8860321353393 573.5158485208487 1080.551267748546 1085.215274799569 1089.831188451176 986.3886175191242 298.1549813354732 1043.213237837774 293.0255896328216
167 0.005 0.835 20 809.088860046845 575.1826011385384 574.8152357664592 1080.55231876261 1085.215826663649 1089.831191686537 986.4557872562 298.2289117106877 1043.22757850813 293.0255913321781
168 0.005 0.84 20 809.7185695964508 576.4736238012655 576.1090667598536 1080.553363240688 1085.216376687779 1089.831200646318 986.5230382635052 298.3034821097255 1043.241876480568 293.0255930305588
169 0.005 0.845 20 810.3456558885991 577.7591176530761 577.3973588554791 1080.554401440176 1085.216923771315 1089.831209461617 986.5903646473095 298.3786906476357 1043.256136404841 293.0255947338817
170 0.005 0.85 20 810.9700692852026 579.0391000967255 578.6801294463469 1080.555436015007 1085.217466716792 1089.831218370076 986.6577492199505 298.4545340480237 1043.270358077158 293.0255964418885
171 0.005 0.855 20 811.591838332906 580.3135886071931 579.9573959512448 1080.556462600694 1085.218004355459 1089.831225539409 986.7251993259105 298.5310113438947 1043.28454658824 293.0255981532324
172 0.005 0.86 20 812.210955129019 581.5826008008598 581.2291759463163 1080.557487130866 1085.218541449851 1089.831234737733 986.7927020682462 298.6081215582084 1043.298706216649 293.0255998671681
173 0.005 0.865 20 812.8274269403584 582.8461545232581 582.4954872226667 1080.55851735917 1085.21907872075 1089.831244274548 986.8602839745649 298.6858621798348 1043.312859983844 293.0256015836417
174 0.005 0.87 20 813.4413059500608 584.104267329108 583.7563473244438 1080.559538133734 1085.219609669735 1089.831253679683 986.9279179906933 298.7642308317293 1043.326970527101 293.0256033021761
175 0.005 0.875 20 814.0525412033675 585.3569568891783 585.0117738747621 1080.560542375678 1085.220133171076 1089.831260683138 986.9955944523203 298.8432248526356 1043.341042820302 293.0256050234602
176 0.005 0.88 20 814.6611552321169 586.6042410816655 586.2617847233337 1080.561550241903 1085.220654745796 1089.831268383257 987.0633304567044 298.9228426148466 1043.355085531529 293.0256067470054
177 0.005 0.885 20 815.2671842641728 587.8461377327717 587.5063976970483 1080.562553596064 1085.221175584659 1089.831277980864 987.1311150497564 299.003082653042 1043.369083001935 293.0256084725222
178 0.005 0.89 20 815.8706110276886 589.0826648115013 588.7456306769634 1080.563551350383 1085.221692771176 1089.831286105746 987.1989479524889 299.08394169498 1043.383051047658 293.0256101985424
179 0.005 0.895 20 816.4714675262802 590.3138403868057 589.9795016754616 1080.564544476589 1085.222206288522 1089.831294552263 987.2668241299024 299.1654193661131 1043.396982182137 293.0256119261921
180 0.005 0.9 20 817.0697598884802 591.5396824480282 591.2080286947418 1080.565529644063 1085.222715567368 1089.831301093552 987.3347411026738 299.247510388202 1043.410872558316 293.025613654921
181 0.005 0.905 20 817.665515822802 592.7602090219399 592.4312297492258 1080.566511182966 1085.223222928287 1089.83130857904 987.4026970358102 299.3302154758317 1043.424729345804 293.0256153848647
182 0.005 0.91 20 818.2587111089858 593.9754381849124 593.6491229095603 1080.567489706256 1085.223727501931 1089.831316427065 987.4706951758902 299.413534450575 1043.438549569011 293.0256171162098
183 0.005 0.915 20 818.8493988839352 595.1853880767236 594.8617262691749 1080.56846041891 1085.22422674333 1089.831323783108 987.5387178359201 299.4974576900083 1043.452339466141 293.0256188492593
184 0.005 0.92 20 819.437473771473 596.3900767845707 596.0690579652088 1080.569508099464 1085.224850290002 1089.83156215425 987.6065572239507 299.5819835684665 1043.466066478584 293.0256205793062
185 0.005 0.925 20 820.0231464446646 597.5895225189473 597.2711360885475 1080.570496931397 1085.225380218861 1089.831604032585 987.6745860793363 299.6671160574604 1043.479772516121 293.0256223125736
186 0.005 0.93 20 820.6063120253447 598.7837435206679 598.4679788825141 1080.571460439846 1085.225878673044 1089.831615296368 987.7426716830465 299.752849073551 1043.49346017899 293.0256240571462
187 0.005 0.9350000000000001 20 821.1869464335032 599.972758039767 599.6596045837888 1080.572434863232 1085.226380608165 1089.831630170303 987.8107790192591 299.839186933584 1043.507135716259 293.0256258088831
188 0.005 0.9400000000000001 20 821.7651827995095 601.15658417393 600.8460312254828 1080.573296872988 1085.22674463347 1089.831406745086 987.8791045218898 299.9261147979183 1043.52076878529 293.0256275626937
189 0.005 0.9450000000000001 20 822.3409097880023 602.3352403871614 602.027277316584 1080.574233825557 1085.227216046909 1089.831384982901 987.9473106459045 300.0136274483597 1043.534369127645 293.02562931377
190 0.005 0.9500000000000001 20 822.914145324847 603.5087449015139 603.2033610805273 1080.575180602295 1085.227705516411 1089.831386758204 988.0155049256595 300.1017216892026 1043.547918038558 293.0256310540597
191 0.005 0.9550000000000001 20 823.4849205197693 604.6771160520541 604.3743008341854 1080.57612153479 1085.22819488704 1089.831392358779 988.0837168320062 300.1903917844027 1043.56141979017 293.0256327884734
192 0.005 0.96 20 824.0532208240309 605.8403721436815 605.5401148858836 1080.577061723789 1085.228685140527 1089.831399495058 988.1519440880385 300.2796282529313 1043.574890525532 293.025634521697
193 0.005 0.965 20 824.6191012094744 606.9985315254652 606.7008216150704 1080.577998835104 1085.229171711836 1089.831405095586 988.220184597628 300.3694195214446 1043.588330602682 293.0256362559704
194 0.005 0.97 20 825.1825317867532 608.151612524685 607.8564393454396 1080.578931336998 1085.229655858313 1089.831411095605 988.2884258320837 300.4597708858765 1043.601732020192 293.0256379927553
195 0.005 0.975 20 825.7435262213813 609.2996334990734 609.0069864141401 1080.579857721172 1085.230134932779 1089.831415564365 988.3566728215889 300.5506782473752 1043.615095982902 293.0256397322646
196 0.005 0.98 20 826.3021176533817 610.4426127906158 610.1524811423714 1080.580779358327 1085.230612026161 1089.831421275259 988.4249162983981 300.6421355879689 1043.628428108013 293.0256414732191
197 0.005 0.985 20 826.8582249530551 611.5805688483372 611.2929420607807 1080.581792771615 1085.23122425874 1089.831665276302 988.4929618631948 300.7341426822339 1043.641709432249 293.0256432103873
198 0.005 0.99 20 827.4120218499016 612.7135199607178 612.4283873598566 1080.582731429141 1085.231730004349 1089.831703538131 988.5611555702749 300.8266955084093 1043.65495432209 293.0256449512869
199 0.005 0.995 20 827.9635271940795 613.841484332386 613.558835248835 1080.583545935402 1085.232072572978 1089.831479247051 988.6295604351891 300.9197916752958 1043.66819665487 293.0256467078863
200 0.005 1 20 828.5125261638868 614.9644806269316 614.6843044857812 1080.584527076671 1085.232645518773 1089.83169107943 988.6976262274912 301.0134262866453 1043.681388121753 293.0256484648546
201 0.005 1.005 20 829.0591747840014 616.082527020548 615.8048131994789 1080.585454082425 1085.233138771131 1089.831726616577 988.7658060887185 301.1075945977815 1043.694520091178 293.0256502121993
202 0.005 1.01 20 829.6034430790143 617.1956418319047 616.9203797249867 1080.58635352237 1085.23360721838 1089.831739578372 988.8339901984921 301.202296800381 1043.707631147007 293.02565195906
203 0.005 1.015 20 830.1453468094162 618.3038434264654 618.0310224454556 1080.587251401647 1085.2340719324 1089.831749352666 988.9021713230172 301.2975281992928 1043.720737261807 293.0256537126008
204 0.005 1.02 20 830.6849280638094 619.4071501584733 619.1367597199753 1080.588144680876 1085.23453766473 1089.831757799527 988.9703419805285 301.3932860142329 1043.733797382204 293.0256554660644
205 0.005 1.025 20 831.2221575935761 620.5055803829165 620.2376099218466 1080.589042474128 1085.235045321683 1089.831767632049 989.0384969027614 301.4895660771878 1043.746824038931 293.0256572171713
206 0.005 1.03 20 831.7570385246499 621.5991524484342 621.3335914193293 1080.589934917606 1085.235548670818 1089.831774602946 989.1066326490409 301.5863661937002 1043.759814561469 293.0256589657952
207 0.005 1.035 20 832.2896088104023 622.6878847488947 622.4247225609779 1080.590824288384 1085.236051498076 1089.831780706428 989.1747561912548 301.6836839183129 1043.772766458556 293.0256607123129
208 0.005 1.04 20 832.8198424959706 623.7717955441282 623.5110216477403 1080.591715682236 1085.236559192802 1089.831790632255 989.2428526887187 301.7815147186065 1043.785673864008 293.0256624569736
209 0.005 1.045 20 833.3477559818505 624.8509031680243 624.5925070439956 1080.592605326388 1085.237060524801 1089.831797005053 989.310934253233 301.8798544883008 1043.798550401532 293.0256642007125
210 0.005 1.05 20 833.8733252736528 625.9252258371465 625.6691969976569 1080.593476746157 1085.237554814418 1089.831802602132 989.3789733590801 301.9787002570341 1043.811380610169 293.0256659433077
211 0.005 1.055 20 834.3966225715803 626.9947818615746 626.7411098224004 1080.594352601442 1085.238051087792 1089.83181120563 989.4469890830234 302.0780483185212 1043.824183659647 293.0256676854998
212 0.005 1.06 20 834.9176258657757 628.0595896597396 627.8082639402528 1080.595224286559 1085.238541357571 1089.83181507986 989.5149580283742 302.1778952564575 1043.836944851442 293.0256694262718
213 0.005 1.065 20 835.4363386614366 629.1196671065538 628.8706772687124 1080.596080445058 1085.239025548977 1089.83181855705 989.5828697525945 302.2782379192394 1043.849661967019 293.0256711647102
214 0.005 1.07 20 835.9528380559636 630.1750326236123 629.9283682144298 1080.596935161554 1085.239506304105 1089.831821303278 989.6507653421539 302.3790727980498 1043.862343412088 293.0256728954674
215 0.005 1.075 20 836.4670873174507 631.2257043586004 630.9813549816813 1080.597792116962 1085.239989257713 1089.831828184359 989.7186177339726 302.4803967104532 1043.874999850158 293.0256746278669
216 0.005 1.08 20 836.9790982395962 632.2717004549876 632.0296557549294 1080.598641727461 1085.240467944188 1089.831833929509 989.7864218136175 302.5822060324745 1043.887615188547 293.0256763613331
217 0.005 1.085 20 837.4888963445475 633.3130391049012 633.0732886960898 1080.599494595566 1085.240947464265 1089.831841364774 989.8541878622538 302.6844975518939 1043.900199458307 293.0256780940476
218 0.005 1.09 20 837.9964404769813 634.3497383928839 634.1122719075644 1080.600341375854 1085.241423719414 1089.83184795453 989.9219114076049 302.7872678812143 1043.91274619365 293.0256798252031
219 0.005 1.095 20 838.5017686853402 635.381816328439 635.1466234636366 1080.601180493391 1085.241893416422 1089.831853042797 989.9895878905537 302.8905134379017 1043.925256005429 293.0256815551634
220 0.005 1.1 20 839.0049088416786 636.4092909297847 636.1763613929429 1080.602015113336 1085.242360390919 1089.831858205766 990.0572196768536 302.9942300471227 1043.937728701933 293.0256832839606
221 0.005 1.105 20 839.5058607269706 637.4321801798901 637.2015037222967 1080.602849793629 1085.242827166891 1089.831865390848 990.1248064471812 303.0984141220114 1043.950169678086 293.0256850115585
222 0.005 1.11 20 840.004630269278 638.4505020511021 638.2220684340002 1080.603678418538 1085.243290335685 1089.831870262481 990.1923417453322 303.2030627233909 1043.962577681931 293.0256867382389
223 0.005 1.115 20 840.5012277214129 639.4642745089346 639.2380735011945 1080.604502098887 1085.243749523612 1089.83187465331 990.2598145116042 303.308171834812 1043.974944330636 293.0256884638581
224 0.005 1.12 20 840.9956751664064 640.4735155023914 640.2495368907863 1080.605323893681 1085.244209248759 1089.831881592246 990.3272272916118 303.4137377670376 1043.987274173568 293.025690188892
225 0.005 1.125 20 841.4879407699116 641.4782429295494 641.2564765457798 1080.606141791028 1085.244665526284 1089.83188713848 990.3945747279487 303.519756922716 1043.999572072477 293.0256919132563
226 0.005 1.13 20 841.9780454409438 642.4784746445673 642.258910351239 1080.606956020412 1085.245117727817 1089.831892096366 990.4618711135026 303.6262254512108 1044.011838825798 293.0256936364898
227 0.005 1.135 20 842.4660210185508 643.4742284812675 643.2568561683995 1080.607766534635 1085.245570742825 1089.831899254079 990.5291087734705 303.7331403050627 1044.024074489868 293.0256953586994
228 0.005 1.14 20 842.9518332254199 644.4655222104285 644.2503318186757 1080.608579007938 1085.246026828397 1089.831906401347 990.5962829516621 303.8404984574303 1044.036271623723 293.025697083997
229 0.005 1.145 20 843.4354895506569 645.4523736136878 645.2393550981593 1080.609381440335 1085.246478449848 1089.831911216535 990.663397467194 303.948294412339 1044.048425503685 293.025698802695
230 0.005 1.15 20 843.9171442581128 646.434800516962 646.2239438157209 1080.61017323136 1085.246921788354 1089.831915629767 990.7304583367441 304.0565254675521 1044.060542584342 293.0257005214629
231 0.005 1.155 20 844.3965468893016 647.4128205261746 647.2041156483945 1080.610973026463 1085.247369710461 1089.831922578658 990.7974399960324 304.1651883457684 1044.072637455963 293.0257022426375
232 0.005 1.16 20 844.8739662757218 648.386451360738 648.1798883092005 1080.611766412431 1085.247809490203 1089.831927778184 990.8643624897882 304.2742807386551 1044.084691966151 293.0257039674055
233 0.005 1.165 20 845.3491947804908 649.355710589669 649.1512794222534 1080.612556787406 1085.248252463826 1089.831934146969 990.9312080861353 304.3837980358764 1044.096705848669 293.0257056811288
234 0.005 1.17 20 845.8223563605253 650.3206158355955 650.1183066198429 1080.613343417271 1085.248701705806 1089.831938100893 990.9979933129795 304.4937367826719 1044.108682307028 293.0257073971716
235 0.005 1.175 20 846.2934536258425 651.2811846298921 651.0809874775632 1080.614130685478 1085.249151691744 1089.83194194071 991.0647122528641 304.6040933036988 1044.120638573293 293.0257091153219
236 0.005 1.18 20 846.7624829776879 652.2374344755358 652.0393395222808 1080.614910946997 1085.249595611547 1089.831944325456 991.1313540083268 304.7148637717249 1044.132558973013 293.0257108320624
237 0.005 1.185 20 847.229463440187 653.1893828269923 652.9933802423128 1080.615692379525 1085.250042510596 1089.83195218603 991.1979236382188 304.8260449561461 1044.144442748441 293.0257125461216
238 0.005 1.19 20 847.6944108421513 654.1370470968254 653.9431270761554 1080.616468426131 1085.250484216634 1089.831955130459 991.2644237627875 304.9376326932022 1044.156294549026 293.0257142571892
239 0.005 1.195 20 848.1572911753464 655.0804446397375 654.8885974368523 1080.617240328331 1085.250922962762 1089.831959722518 991.3308428424119 305.0496237808506 1044.168108327419 293.0257159651887
240 0.005 1.2 20 848.6181326043103 656.0195927935138 655.8298086869783 1080.618007962211 1085.25135898473 1089.831963413096 991.3971850170697 305.1620149810202 1044.179888378088 293.0257176700916
241 0.005 1.205 20 849.0769586929488 656.9545088534331 656.7667781679418 1080.618774360086 1085.251794655909 1089.831968885031 991.4634526212773 305.2748030276199 1044.19164185441 293.0257193721506
242 0.005 1.21 20 849.5337673216726 657.8852100754958 657.6995231642932 1080.619536848896 1085.252227072369 1089.831973138678 991.5296403242933 305.3879840293727 1044.203355729908 293.025721071609
243 0.005 1.215 20 849.9885729008129 658.811713655864 658.6280609130439 1080.620296650543 1085.252657956148 1089.831978542817 991.5957487897493 305.5015547963096 1044.215033478438 293.025722768611
244 0.005 1.22 20 850.4413079102945 659.7340362291707 659.5524082024025 1080.620837591557 1085.252892559824 1089.831775368458 991.6617251207206 305.6155112420284 1044.226600773399 293.0257244719235
245 0.005 1.225 20 850.8922159167812 660.652195716786 660.4725826867402 1080.621780900672 1085.253487163779 1089.831960409021 991.7276964815836 305.72985226386 1044.238284674421 293.0257261610051
246 0.005 1.23 20 851.3410626583782 661.566208714971 661.3886012675017 1080.622573572665 1085.253943653066 1089.831989608821 991.793569358667 305.8445725637288 1044.249861660536 293.0257278300077
247 0.005 1.235 20 851.7879155554851 662.476092096761 662.3004808365595 1080.623333591644 1085.254377529139 1089.831999618253 991.859344158543 305.9596681170032 1044.261401944892 293.0257294969269
248 0.005 1.24 20 852.2327958141426 663.381862631031 663.2082382237999 1080.624082907593 1085.254802014097 1089.832004009638 991.9250231687798 306.0751357099945 1044.272914896423 293.0257311665081
249 0.005 1.245 20 852.6757036540822 664.2835370117164 664.1118901528587 1080.624815786752 1085.25521375823 1089.832001368314 991.9906151929637 306.1909713666636 1044.284374679363 293.0257328374204
250 0.005 1.25 20 853.1165970108666 665.1811314815228 665.0114529943336 1080.625336562789 1085.255434005939 1089.83179749743 992.056087252333 306.3071718186899 1044.295721179189 293.0257345166261
251 0.005 1.255 20 853.5556548345077 666.0746634735377 665.9069439580212 1080.626259279354 1085.256014137807 1089.831981738165 992.1215181109704 306.4237348464972 1044.307185402766 293.0257361820461
252 0.005 1.26 20 853.9927428819814 666.9641493088536 666.7983795900127 1080.627033716447 1085.256455528927 1089.832009227957 992.1868518234288 306.5406555182581 1044.318545858068 293.0257378379715
253 0.005 1.265 20 854.4277808622599 667.8496049274599 667.6857759990538 1080.627549601036 1085.256674025075 1089.831807222177 992.2520333486872 306.6579300309882 1044.329803670671 293.0257395007075
254 0.005 1.27 20 854.8609932026419 668.7310471851159 668.5691498585115 1080.628240921728 1085.257047989983 1089.831782088371 992.3171508249858 306.775556880631 1044.341094309456 293.025741167953
255 0.005 1.275 20 855.2922895166969 669.6084922247602 669.44851760517 1080.628971277967 1085.257454173667 1089.831785724798 992.3821796247228 306.8935319180712 1044.352348885659 293.0257428295504
256 0.005 1.28 20 855.7216571540089 670.481956315559 670.3238954678059 1080.629702218808 1085.25786141767 1089.831792377916 992.4471124361571 307.0118518383994 1044.363566418137 293.0257444862216
257 0.005 1.285 20 856.1491282312687 671.3514549903999 671.1952992966895 1080.630428240198 1085.258267332057 1089.831799664298 992.5119506585869 307.1305122312254 1044.37475138372 293.025746140426
258 0.005 1.29 20 856.5747034543076 672.2170027473696 672.0627423426379 1080.631153309841 1085.258671454747 1089.83180658527 992.5766971569308 307.2495096633493 1044.3859054706 293.02574779425
259 0.005 1.295 20 856.998387208572 673.0786131175249 672.9262256284811 1080.631869477887 1085.259069830583 1089.831810845343 992.6413369779311 307.3688409489419 1044.397020561167 293.0257494483341
260 0.005 1.3 20 857.4201918846119 673.9363005536671 673.7857632417722 1080.632588445177 1085.259470252541 1089.831817374453 992.7058836351281 307.4885025024875 1044.408109727863 293.02575110201
261 0.005 1.305 20 857.8401188159065 674.7900799049175 674.6413883613147 1080.633303833777 1085.259868536555 1089.831824167259 992.7703272377927 307.6084911234999 1044.419157332785 293.0257527547078
262 0.005 1.31 20 858.2581252337905 675.6399698079422 675.4931189553887 1080.634012127397 1085.260261819848 1089.831828728806 992.8346634504206 307.7288033639837 1044.430174395386 293.0257544041379
263 0.005 1.315 20 858.6743179768216 676.485988324809 676.3409718174322 1080.634717062883 1085.260653424439 1089.831835520831 992.8989012575588 307.8494356564337 1044.441154948819 293.0257560547095
264 0.005 1.32 20 859.0886582642232 677.3281528766664 677.1849634223826 1080.635424080757 1085.261046441344 1089.831842573575 992.9630354351826 307.9703850025795 1044.452101997836 293.0257577053555
265 0.005 1.325 20 859.5011579552893 678.1664805361528 678.0251102493474 1080.636117924702 1085.261432010671 1089.831848076954 993.0270594238698 308.0916480638538 1044.462991961821 293.0257593541586
266 0.005 1.33 20 859.9118270840034 679.0009882252581 678.8614288386971 1080.636817835998 1085.261820466194 1089.831855062253 993.0909873582226 308.2132215164253 1044.4738195603 293.0257609999567
267 0.005 1.335 20 860.3206620600364 679.8316927304513 679.693935755357 1080.637510438329 1085.262202996983 1089.831859789867 993.1548119494123 308.3351016537302 1044.484611811788 293.0257626424878
268 0.005 1.34 20 860.7276566925449 680.6586107493288 680.522647585621 1080.638201909032 1085.262585359513 1089.831866008482 993.218527390817 308.4572852711029 1044.495366243709 293.0257642819831
269 0.005 1.345 20 861.1328220602865 681.4817588363276 681.3475808522981 1080.638890023452 1085.262965237844 1089.831871443152 993.2821346369375 308.579768867301 1044.506091238114 293.025765918411
270 0.005 1.35 20 861.5362324488716 682.3011535469328 682.168752103774 1080.639574438362 1085.263344563268 1089.831879001558 993.3456273385029 308.7025499337676 1044.516767691252 293.0257675524249
271 0.005 1.355 20 861.9377131746827 683.1168111670038 682.9861777112841 1080.64025177396 1085.263715692131 1089.8318800417 993.4090026854334 308.8256249588514 1044.527427976897 293.0257691810966
272 0.005 1.36 20 862.3375156438136 683.928748144599 683.7998740754832 1080.640930477885 1085.264091097938 1089.831888089434 993.4722895152896 308.9489887138276 1044.538039178325 293.0257708106978
273 0.005 1.365 20 862.735484365508 684.7369807094965 684.6098575085647 1080.64160560153 1085.264462293278 1089.831892298289 993.5354483718824 309.0726394376283 1044.548617836369 293.0257724424777
274 0.005 1.37 20 863.1316845610331 685.5415250359941 685.416144232539 1080.642275133348 1085.264830075669 1089.831895980906 993.5984925122805 309.1965739622735 1044.559161539073 293.0257740717322
275 0.005 1.375 20 863.5261191117232 686.3423971913505 686.2187503516327 1080.642943185647 1085.26519638413 1089.831899816353 993.6614194911634 309.3207907687032 1044.569676493379 293.0257756926403
276 0.005 1.38 20 863.9187984504443 687.1396132076288 687.0176919316982 1080.643609117598 1085.26556009918 1089.831902710861 993.7242361163164 309.4452853568396 1044.580155533832 293.0257773038823
277 0.005 1.385 20 864.3097274831753 687.9331890149933 687.8129849597318 1080.644267585872 1085.265920765341 1089.831906239147 993.7869360719544 309.5700544295993 1044.59059792136 293.0257789093011
278 0.005 1.39 20 864.6989045621092 688.7231405191916 688.6046453827886 1080.644917515436 1085.266274264076 1089.83190424209 993.8495259709086 309.6950948669511 1044.601010959462 293.0257805053727
279 0.005 1.395 20 865.0863915825264 689.509483605432 689.39268910651 1080.645580376851 1085.266637794029 1089.83191302518 993.9119929604489 309.8204040942533 1044.611385629811 293.0257821084688
280 0.005 1.4 20 865.4721264311351 690.2922340159026 690.1771319306205 1080.646237378552 1085.266997627541 1089.831919427592 993.974326575653 309.9459780043096 1044.621722236254 293.0257837083261
281 0.005 1.405 20 865.8561312884713 691.0714074865818 690.9579896221254 1080.646887009643 1085.267351594869 1089.831922347815 994.0365432397687 310.0718136855676 1044.632017581121 293.0257853010705
282 0.005 1.41 20 866.2384069417507 691.847019707234 691.7352779247108 1080.647534480483 1085.267705112386 1089.831926281631 994.0986458305622 310.1979078277352 1044.642281270773 293.0257868888938
283 0.005 1.415 20 866.6189871500607 692.6190862701594 692.5090124749707 1080.648182021603 1085.26805906077 1089.831927321399 994.160648103203 310.3242574456311 1044.652507978632 293.025788473905
284 0.005 1.42 20 866.9978532459046 693.3876227125979 693.2792088655088 1080.648828438576 1085.268415467412 1089.831928208048 994.2225188687746 310.4508585138657 1044.662709479033 293.0257900566209
285 0.005 1.425 20 867.3750374909453 694.1526445720826 694.045882671825 1080.649476663069 1085.268773638772 1089.831931162402 994.2842630002013 310.5777088036286 1044.67287336593 293.0257916352274
286 0.005 1.43 20 867.7505283363346 694.914167241989 694.8090493646575 1080.650122835312 1085.269131239567 1089.831936114533 994.3458852641396 310.7048051925494 1044.68299431747 293.0257932113281
287 0.005 1.435 20 868.1243517750102 695.6722060622891 695.5687243145245 1080.650763975571 1085.269486843814 1089.831943394102 994.407362664918 310.8321449099657 1044.693093321796 293.025794783862
288 0.005 1.44 20 868.496500766694 696.4267762607282 696.3249227687268 1080.651401099936 1085.269837551992 1089.831947369973 994.4687204294905 310.9597249460571 1044.703217002449 293.0257963557494
289 0.005 1.445 20 868.8669718695796 697.1778930902224 697.0776600110194 1080.652037700586 1085.270188358583 1089.831950484323 994.5299462186274 311.0875407562913 1044.713312468671 293.0257979240759
290 0.005 1.45 20 869.2357880668771 697.9255716415311 697.8269511577529 1080.652667402181 1085.270534314805 1089.831952798825 994.5910502778423 311.2155917353997 1044.72336753031 293.0257994900434
291 0.005 1.455 20 869.6029116718374 698.6698269523854 698.5728112963658 1080.653287862611 1085.270874067186 1089.831950765558 994.6520385161886 311.3438727729622 1044.733400632439 293.0258010469582
292 0.005 1.46 20 869.9684460048915 699.4106741504676 699.3152555473703 1080.653918359106 1085.271221126302 1089.831956456948 994.7128846912086 311.4723820610981 1044.743390775713 293.0258026105981
293 0.005 1.465 20 870.3323251347703 700.1481281930332 700.0542989379559 1080.654546033559 1085.271565651705 1089.831961353085 994.7736000016292 311.6011160723455 1044.753346479819 293.0258041723939
294 0.005 1.47 20 870.694570473806 700.8822040087047 700.7899564462901 1080.655160497935 1085.271902786586 1089.831963162932 994.8341712730345 311.7300720436414 1044.763256966546 293.0258057291315
295 0.005 1.475 20 871.0552037215339 701.6129165464658 701.522243016474 1080.655783773968 1085.272242862794 1089.831967050246 994.8946344980591 311.8592464579073 1044.773144249527 293.0258072819066
296 0.005 1.48 20 871.414214502531 702.3402806729356 702.2511735849004 1080.656401764751 1085.272578403647 1089.831968865583 994.9549627772577 311.9886366201468 1044.782997087226 293.025808831886
297 0.005 1.485 20 871.7716171822076 703.0643111513772 702.9767629727784 1080.657018744573 1085.272914526591 1089.831972290155 995.0151629031841 312.1182393070788 1044.792818435527 293.0258103791788
298 0.005 1.49 20 872.1274087482552 703.7850227286252 703.6990259439857 1080.657631707493 1085.273247244239 1089.831975015521 995.0752219926297 312.2480518749732 1044.802603755815 293.0258119234445
299 0.005 1.495 20 872.4815639376409 704.5024300097058 704.4179771468569 1080.65823982286 1085.273575922421 1089.83197491438 995.1351589524954 312.3780703758264 1044.812296902644 293.0258134648518
300 0.005 1.5 20 872.8341698944279 705.2165475534773 705.1336311513581 1080.65884685847 1085.273904369936 1089.831976959983 995.1949638882132 312.5082923761935 1044.821920508101 293.0258150113082
301 0.005 1.505 20 873.1852180112438 705.9273897878263 705.8460024333692 1080.659442968025 1085.274226751108 1089.831975689262 995.2546213129303 312.638716155294 1044.831504026999 293.0258165519238
302 0.005 1.51 20 873.534678938395 706.6349712641011 706.555105542244 1080.660044042514 1085.27455177883 1089.831977961807 995.3141482616639 312.7693394213745 1044.841051925942 293.0258180849365
303 0.005 1.515 20 873.882570321113 707.3393064052566 707.2609549529835 1080.660643562597 1085.274875209135 1089.831979645203 995.3735456619717 312.9001586703797 1044.850561831871 293.0258196125175
304 0.005 1.52 20 874.228898283734 708.0404095961762 707.9635651009921 1080.661243015709 1085.275199641515 1089.831983258709 995.4328090884168 313.0311708924591 1044.860041491162 293.0258211358063
305 0.005 1.525 20 874.5736621594589 708.7382951324338 708.6629503230234 1080.661839155746 1085.275521837022 1089.831987647671 995.4919301114062 313.1623730428134 1044.869486668352 293.0258226552979
306 0.005 1.53 20 874.9168740832636 709.4329772552512 709.3591248899494 1080.662430218526 1085.275840939204 1089.831990552597 995.5509171054305 313.2937622464637 1044.878892403492 293.0258241710936
307 0.005 1.535 20 875.2585491784499 710.1244702007974 710.052103067065 1080.663021464485 1085.27616014927 1089.831993633614 995.6097661248926 313.4253356460981 1044.888270287383 293.0258256838946
308 0.005 1.54 20 875.5986893482919 710.812788074348 710.7418990065463 1080.663607975206 1085.276475946998 1089.831997158151 995.6684766104271 313.5570904483476 1044.897612073212 293.0258271939242
309 0.005 1.545 20 875.9373078972334 711.4979449857768 711.4285268440244 1080.664194570535 1085.276791964202 1089.831999809611 995.7270547220543 313.6890239397825 1044.906921170325 293.0258287009935
310 0.005 1.55 20 876.274402913308 712.179955003465 712.1120006811351 1080.664776567902 1085.277104292308 1089.832002855091 995.7854923457508 313.8211333727219 1044.9161927675 293.0258302052697
311 0.005 1.555 20 876.6099758658703 712.8588321196956 712.7923345696656 1080.665355796035 1085.277416461574 1089.832006597491 995.8437831519235 313.9534159818394 1044.925504632175 293.0258317064925
312 0.005 1.56 20 876.9440425259612 713.534590268734 713.4695424753628 1080.665934079431 1085.277726703644 1089.832009489761 995.90193711866 314.0858687616117 1044.934843357745 293.0258332046649
313 0.005 1.565 20 877.2766022438068 714.2072433042507 714.1436382803362 1080.66651065205 1085.278036491025 1089.832013129129 995.9599524827881 314.21848883632 1044.944153585808 293.0258346994557
314 0.005 1.57 20 877.6076762386947 714.8768050089444 714.8146357970605 1080.667088191648 1085.278350804271 1089.832017273904 996.0178260057182 314.3512737903431 1044.953436021771 293.0258361908384
315 0.005 1.575 20 877.9372711399054 715.5432891056738 715.4825487624847 1080.667659373628 1085.278659582859 1089.832018938763 996.0755612506754 314.4842209842625 1044.962676776904 293.0258376789141
316 0.005 1.58 20 878.2653845152008 716.2067092725276 716.1473908858513 1080.668228989084 1085.278968707505 1089.832021628506 996.1331541063367 314.6173276440615 1044.971886153783 293.0258391636506
317 0.005 1.585 20 878.5920297345524 716.8670791799717 716.8091758677467 1080.668800368942 1085.27927955893 1089.832025831617 996.1906074652121 314.7505910980369 1044.981070807638 293.0258406446906
318 0.005 1.59 20 878.9172070820599 717.524412381757 717.4679172919413 1080.669365774474 1085.279584772665 1089.832028344576 996.2479203430877 314.8840089179623 1044.990220222475 293.0258421222409
319 0.005 1.595 20 879.2409298578378 718.1787223874232 718.1236286985272 1080.669930095693 1085.279890084939 1089.832031813899 996.3050924301542 315.0175785292085 1044.999334548339 293.0258435961133
320 0.005 1.6 20 879.5631878649332 718.8300226744479 718.7763235733457 1080.67049046295 1085.28019337044 1089.832033774535 996.3621196180389 315.1512972722712 1045.008417075791 293.0258450663705
321 0.005 1.605 20 879.8839941169554 719.4783266900959 719.4260153913772 1080.671047612514 1085.280493536819 1089.832034626766 996.4190074452099 315.2851625337367 1045.017471824109 293.0258465329203
322 0.005 1.61 20 880.2033593359679 720.1236477909824 720.0727175586826 1080.671603194531 1085.280793072129 1089.832038286118 996.475751406301 315.4191716135951 1045.026491284865 293.0258479958006
323 0.005 1.615 20 880.5212926539924 720.7659993276005 720.7164434490629 1080.672159106327 1085.281093239549 1089.832042794226 996.5323531460012 315.5533219104438 1045.035481219712 293.0258494550988
324 0.005 1.62 20 880.8377902178946 721.4053945667365 721.3572063474771 1080.672708557014 1085.281389670897 1089.832044788344 996.5888149702635 315.687610884807 1045.044439697176 293.0258509107311
325 0.005 1.625 20 881.1528662750746 722.0418466969526 721.9950194880412 1080.67325562948 1085.28168325656 1089.832046312939 996.6451356069828 315.8220357900619 1045.05335998581 293.0258523627539
326 0.005 1.63 20 881.4665486653721 722.6753689951398 722.6298961671995 1080.673816456231 1085.281982362176 1089.832052505665 996.7013292244816 315.9565943961719 1045.06227268298 293.0258538118286
327 0.005 1.635 20 881.7788063689821 723.3059744348133 723.261849424302 1080.674360807285 1085.2822733017 1089.832054069988 996.7573651844144 316.0912840073884 1045.07113954267 293.0258552576362
328 0.005 1.64 20 882.0896498097761 723.9336760396687 723.890892295741 1080.674900068154 1085.28256200068 1089.832055533677 996.8132478616899 316.226102341441 1045.07997036493 293.0258566999396
329 0.005 1.645 20 882.3990964378186 724.5584868108145 724.5170377918488 1080.675439942367 1085.282852054328 1089.832059471641 996.868983168463 316.3610466296168 1045.088773026703 293.0258581386951
330 0.005 1.65 20 882.7071421581495 725.1804197047771 725.1402989055576 1080.675977627321 1085.283139775373 1089.832062631286 996.9245756204492 316.4961142025715 1045.097544221916 293.0258595739907
331 0.005 1.655 20 883.0137980039833 725.7994876276749 725.7606885915008 1080.676511861084 1085.283425728566 1089.832064785319 996.9800228814731 316.6313026521337 1045.106282712459 293.025861005782
332 0.005 1.66 20 883.3190771273706 726.4157034103242 726.378219736741 1080.677044032245 1085.283710257248 1089.832067424501 997.03532077477 316.7666095204595 1045.114992555299 293.0258624339846
333 0.005 1.665 20 883.6229760082476 727.0290800077715 726.9929052078952 1080.67757423989 1085.283993026292 1089.832069465523 997.0904739794207 316.9020325294311 1045.123668159197 293.0258638586579
334 0.005 1.67 20 883.9255050050228 727.6396301449516 727.6047578202825 1080.67810245664 1085.284275440517 1089.832072813508 997.1454791366289 317.0375693233602 1045.132319156561 293.0258652798736
335 0.005 1.675 20 884.2266671826371 728.2473664616147 728.2137902811613 1080.678627011809 1085.28455439249 1089.83207535125 997.2003367116915 317.1732174929825 1045.140931053586 293.0258666980278
336 0.005 1.68 20 884.5264736073063 728.8523016459258 728.8200152800739 1080.67915243101 1085.284833183912 1089.832077082777 997.2550608087023 317.308974238111 1045.149515373631 293.0258681120336
337 0.005 1.685 20 884.8249298768877 729.4544482359541 729.4234454054231 1080.679673994779 1085.285111903723 1089.832081239653 997.3096310926029 317.4448378713009 1045.158068934571 293.0258695224476
338 0.005 1.69 20 885.1220406760334 730.0538188117373 730.0240932621165 1080.680196072292 1085.285389600798 1089.832085192546 997.364054859369 317.5808056814867 1045.166592162973 293.0258709298617
339 0.005 1.695 20 885.4178047024184 730.6504258894797 730.6219714071797 1080.680713322157 1085.285665096961 1089.832089667181 997.4183316802587 317.7168752279754 1045.175085920169 293.025872333926
340 0.005 1.7 20 885.7122189729048 731.2442820001257 731.2170923702166 1080.681222841848 1085.285935832352 1089.83208955435 997.4724582777462 317.8530442756247 1045.183536188237 293.0258737345043
341 0.005 1.705 2 886.0012166798476 731.8354331527704 731.8095366096458 1080.676031544128 1085.286525721966 1089.832219139784 997.5486888598363 317.9879946124714 1045.185801333861 293.0258747525157
342 0.005 1.71 2 886.2887709885664 732.4238462211815 732.3992470504049 1080.677817053127 1085.287672431074 1089.833264469255 997.6059324631713 318.1241764224135 1045.194689025838 293.0258762755632
343 0.005 1.715 2 886.5738333180176 733.0095533055093 732.9862364392011 1080.678677893535 1085.288238434532 1089.83352948316 997.6640412420946 318.2606375610095 1045.202980736498 293.0258784453252
344 0.005 1.72 2 886.8630017629013 733.5925768650735 733.5705241861594 1080.679032678894 1085.28840131645 1089.833651190484 997.7234195871382 318.3967634535262 1045.210000626705 293.0258808539538
345 0.005 1.725 2 887.1504406027771 734.1729268226829 734.1521235644766 1080.679663154029 1085.288757960739 1089.833822819327 997.7828586194136 318.5330793878037 1045.217767071895 293.025883672106
346 0.005 1.73 2 887.4359884750208 734.7506141681946 734.7310483433281 1080.680185193101 1085.289070219241 1089.833904278286 997.8411275958435 318.6695542014852 1045.225592686482 293.0258869813019
347 0.005 1.735 2 887.7208119633925 735.3256514003397 735.3073122877032 1080.680637992204 1085.289289782782 1089.833961622173 997.8988305516575 318.8060328047122 1045.233161924089 293.0258906470207
348 0.005 1.74 2 888.0046729425704 735.8980504793655 735.8809287023065 1080.681139948433 1085.289555834628 1089.834057394797 997.9564194263179 318.9425510398883 1045.240781918398 293.0258945767488
349 0.005 1.745 2 888.2872754549136 736.4678220304113 736.4519094639653 1080.681733616854 1085.289886264686 1089.834170557539 998.013720435785 319.079217251979 1045.248593208686 293.0258987426694
350 0.005 1.75 2 888.5686517872757 737.0349780511752 737.0202670936244 1080.682247454452 1085.29014888492 1089.834218689331 998.0703479876873 319.2159289396074 1045.256101653097 293.0259029901822
351 0.005 1.755 2 888.8491468646187 737.5995299651644 737.586013476086 1080.682753409803 1085.290410792669 1089.834287910807 998.1267423632769 319.3526740451525 1045.263570026134 293.025907149828
352 0.005 1.76 2 889.1283068574462 738.1614883276052 738.1491596424704 1080.683323535968 1085.290718307391 1089.834366308183 998.1829034495223 319.4895380439474 1045.271254726691 293.0259111574994
353 0.005 1.765 2 889.406263731681 738.7208648037787 738.7097175908599 1080.683830053585 1085.290968594488 1089.834392660987 998.2384354665479 319.6264585427963 1045.278777681588 293.0259148640795
354 0.005 1.77 2 889.6832089138339 739.2776707409272 739.2676988261808 1080.684315648213 1085.29121034477 1089.834434477173 998.2937040565017 319.7634085192393 1045.286222310378 293.0259181402304
355 0.005 1.775 2 889.9587477609455 739.831916491215 739.8231141852572 1080.684865214682 1085.291499326416 1089.834493024014 998.3487651048789 319.900481628927 1045.293828595326 293.0259209731493
356 0.005 1.78 2 890.2330512655255 740.3836135436242 740.3759751594257 1080.685334547107 1085.291726911711 1089.834508370465 998.4032549114929 320.0375675553553 1045.301203929592 293.0259232766106
357 0.005 1.785 2 890.5061694608559 740.9327725070195 740.9262923183845 1080.685865495868 1085.292002252716 1089.834558178246 998.457757341755 320.1747571204875 1045.30873193099 293.0259250759536
358 0.005 1.79 2 890.7780188663587 741.4794049377259 741.4740774377372 1080.686330487719 1085.29223033209 1089.834571068231 998.5116389514122 320.3119569514278 1045.316046028958 293.0259263590008
359 0.005 1.795 2 891.0487215105391 742.0235209735046 742.0193407667025 1080.686843520898 1085.292500672473 1089.834616643335 998.5654766888082 320.449256835483 1045.323520274295 293.0259272120626
360 0.005 1.8 2 891.3182144655207 742.5651318351627 742.5620936455625 1080.687319164248 1085.292729131535 1089.834630654138 998.6187795494974 320.5865596694558 1045.3307942227 293.0259276795595
361 0.005 1.805 2 891.5865112335292 743.1042480394582 743.1023465574219 1080.687837273534 1085.292993755269 1089.834671596903 998.6719435961819 320.7239633946581 1045.338223961875 293.0259278851762
362 0.005 1.81 2 891.8535766024972 743.6408807857244 743.6401107561416 1080.68829684182 1085.293217356656 1089.834682464975 998.7247187890216 320.8613706555538 1045.345453553806 293.0259279043681
363 0.005 1.815 2 892.1194724186539 744.175040676821 744.1753965966268 1080.688806070342 1085.293478179576 1089.834721870069 998.7774865575342 320.9988728931048 1045.352839829528 293.0259278714041
364 0.005 1.82 2 892.3841938882398 744.7067387703357 744.7082154202341 1080.689263951216 1085.293694381558 1089.834728527362 998.8295895320549 321.1363606494888 1045.360031341632 293.0259278589155
365 0.005 1.825 2 892.6477561219942 745.2359852481956 745.2385774241659 1080.689769138781 1085.293951018729 1089.834764282577 998.8817179029775 321.2739466218793 1045.367380379238 293.0259279816247
366 0.005 1.83 2 892.9101393980968 745.7627911285937 745.766493639603 1080.690213951642 1085.294166486226 1089.834768668323 998.933321124268 321.4115077661899 1045.374536549884 293.0259282861969
367 0.005 1.835 2 893.1713639023034 746.2871665011349 746.2919742433967 1080.690709463207 1085.294415703734 1089.834798657438 998.9848888087002 321.5491690592962 1045.381847855627 293.0259288477686
368 0.005 1.84 2 893.4313229970406 746.8091222131383 746.8150301282025 1080.69117006524 1085.294634326404 1089.834797674629 999.0360248082742 321.6868506146063 1045.38901561697 293.0259296842091
369 0.005 1.845 2 893.6903674900293 747.3286691896685 747.3356720780112 1080.691612319453 1085.294844146472 1089.834808666759 999.0870242868614 321.8245244402401 1045.396118789647 293.0259307661637
370 0.005 1.85 2 893.9480988326503 747.8458173231695 747.8539101445721 1080.692112782023 1085.295100005198 1089.834837504293 999.1378860758433 321.962291812704 1045.403392943121 293.0259321234034
371 0.005 1.855 2 894.2046113199342 748.3605775369938 748.3697552422923 1080.692560383969 1085.295311854054 1089.834827912349 999.1882435061339 322.1000702418902 1045.410506244987 293.025933707858
372 0.005 1.86 2 894.4602100232436 748.8729604545092 748.8832178587356 1080.692996506032 1085.295520223141 1089.834837232114 999.2385268591657 322.2378275223046 1045.417542804585 293.0259354377101
373 0.005 1.865 2 894.71445164638 749.3829760017579 749.3943081573192 1080.693489603976 1085.295772598414 1089.834861830447 999.2887135488293 322.3756884304249 1045.424746250621 293.0259373080232
374 0.005 1.87 2 894.9674674140416 749.8906348474611 749.9030369127103 1080.693937550422 1085.295985174361 1089.834853710738 999.3383362221654 322.5135543269015 1045.431823969365 293.025939249657
375 0.005 1.875 2 895.2195875640931 750.3959477008967 750.4094144800681 1080.694371469948 1085.296190868413 1089.834859110769 999.3879771733243 322.6513958357822 1045.438807727978 293.0259411787374
376 0.005 1.88 2 895.470406955645 750.8989241683364 750.9134507267879 1080.694857700366 1085.29643857151 1089.834880291068 999.4373933181964 322.7893304850835 1045.445952647087 293.0259430993431
377 0.005 1.885 2 895.720027973283 751.3995750696931 751.4151564404776 1080.69530141816 1085.296651327431 1089.834870538986 999.4865442024319 322.9272618036286 1045.453017169525 293.0259449629654
378 0.005 1.89 2 895.9687505511585 751.8979113413452 751.9145424008204 1080.695729379111 1085.296852083936 1089.834874498512 999.5354485501728 323.065166683507 1045.460008052726 293.0259467130345
379 0.005 1.895 2 896.2161827719166 752.3939422376245 752.4116181423332 1080.696214539246 1085.29709975407 1089.834895435669 999.5843286376685 323.2031591256535 1045.467170265261 293.0259483867327
380 0.005 1.9 2 896.462390003558 752.8876782323048 752.9063941289543 1080.69665628008 1085.297305423361 1089.834881954944 999.6327672465487 323.3411354690571 1045.47415370248 293.0259499657952
381 0.005 1.905 2 896.7077321079795 753.3791298806041 753.3988807458022 1080.697080700352 1085.297506653885 1089.834886330143 999.6811217540585 323.4790728244437 1045.481050983607 293.0259514244349
382 0.005 1.91 2 896.9518179656623 753.8683065108255 753.8890875974889 1080.697563915123 1085.297749925782 1089.834904195433 999.7293484580962 323.6170965445431 1045.488122131564 293.0259528228222
383 0.005 1.915 2 897.194747244514 754.3552188293617 754.3770251541952 1080.697994815061 1085.297953192537 1089.834890251497 999.7772182426374 323.7551121732516 1045.495061147385 293.0259541599539
384 0.005 1.92 2 897.4367032607888 754.839877194975 754.8627038078068 1080.698418177664 1085.298151809267 1089.83489254409 999.8249880826304 323.893099485436 1045.501944880045 293.0259554215791
385 0.005 1.925 2 897.6774327404808 755.3222915864998 755.346133613954 1080.698898393338 1085.298392711779 1089.834910632452 999.8727088357463 324.0311541269891 1045.508990586388 293.0259566709951
386 0.005 1.93 2 897.9169399493655 755.8024718357958 755.8273249263532 1080.699325948784 1085.298595114472 1089.834896705764 999.9199777594187 324.1691813920658 1045.51587028813 293.025957906838
387 0.005 1.935 2 898.1555469667966 756.2804278650503 756.3062870910261 1080.699743390127 1085.298792367578 1089.834897380753 999.9671797986351 324.307157454452 1045.522683503015 293.0259591079225
388 0.005 1.94 2 898.3929268380152 756.7561687501319 756.7830291821065 1080.700216257125 1085.299026711245 1089.834914582784 1000.014276862036 324.4452079024961 1045.529649078191 293.0259603311897
389 0.005 1.945 2 898.6291507932267 757.2297054666219 757.2575622810874 1080.700642553329 1085.299227546672 1089.834899056819 1000.060968606085 324.5832351526008 1045.536468820348 293.025961567917
390 0.005 1.95 2 898.8644520101391 757.7010480206461 757.7298963672945 1080.701064217665 1085.299423143987 1089.834900511467 1000.107634117858 324.721207012073 1045.543220264171 293.0259627899277
391 0.005 1.955 2 899.0985034646289 758.1702058603921 758.2000409843298 1080.701530915319 1085.299659321743 1089.834916262517 1000.154194940997 324.8592448119906 1045.550478935319 293.0259640433845
392 0.005 1.96 2 899.33128665933 758.6371891581772 758.6680063277296 1080.701949120315 1085.299855542894 1089.834899443839 1000.200377726452 324.9972535199778 1045.557686840182 293.0259653128456
393 0.005 1.965 2 899.5632808268025 759.1020078988807 759.1338023101133 1080.70235115237 1085.300047735913 1089.834900413711 1000.24647162277 325.1352108287377 1045.564825657795 293.0259665651583
394 0.005 1.97 2 899.7941223727325 759.5646714620216 759.5974383674417 1080.702815032984 1085.300287577646 1089.834917150302 1000.292562983052 325.2732329682079 1045.572094548476 293.0259678429681
395 0.005 1.975 2 900.0237481890068 760.0251897846341 760.0589245500926 1080.703229898884 1085.300480441191 1089.834899826888 1000.338197865514 325.411215824811 1045.579191375151 293.0259691276427
396 0.005 1.98 2 900.2525056360761 760.4835728112445 760.5182707250003 1080.703633211089 1085.300670388576 1089.834899603422 1000.38377721662 325.5491488956617 1045.586230913137 293.0259703862137
397 0.005 1.985 2 900.4800943169851 760.9398297589219 760.975486238291 1080.704096586485 1085.300905576946 1089.834918511705 1000.429291071298 325.6871282975385 1045.593374280706 293.0259716614778
398 0.005 1.99 2 900.7065457970286 761.3939704921469 761.4305809484811 1080.704510830004 1085.301097489318 1089.834899838633 1000.474400776569 325.8250577929622 1045.60039992122 293.0259729360158
399 0.005 1.995 2 900.9320802026234 761.8460046324119 761.883564369612 1080.704927535804 1085.301294966514 1089.834899582094 1000.519484861521 325.9629486494258 1045.607397812968 293.025974192722
400 0.005 2 2 901.1564997880979 762.2959417828836 762.3344461682752 1080.705351938246 1085.301500245918 1089.834900661949 1000.564394885148 326.1008299143829 1045.614395063186 293.0259754363859
401 0.005 2.005 2 901.3798541534705 762.7437915015566 762.7832359354434 1080.705773555032 1085.301703267749 1089.834899403137 1000.609113246838 326.2386930590793 1045.621371780808 293.0259766694041
402 0.005 2.01 2 901.6021713948613 763.1895632990169 763.2299431320387 1080.706195241401 1085.30190663763 1089.834900194896 1000.653661918892 326.3765348563495 1045.628319433863 293.0259778921785
403 0.005 2.015 2 901.8234434235017 763.6332666991276 763.6745773705014 1080.706614153357 1085.302106131369 1089.834898522516 1000.698002430838 326.5143490853369 1045.635243543538 293.0259791038534
404 0.005 2.02 2 902.0436996327932 764.0749110527007 764.1171480361949 1080.707030835141 1085.302307992303 1089.834898911982 1000.742224816502 326.6521365559076 1045.642144751841 293.0259803040962
405 0.005 2.025 2 902.2629535464719 764.5145056835388 764.5576645126647 1080.707445877705 1085.302508847594 1089.834899429354 1000.78637080427 326.7898948649182 1045.649017340573 293.0259814930926
406 0.005 2.03 2 902.4811808193867 764.9520599952053 764.9961361034602 1080.707855679944 1085.30270786597 1089.834898638322 1000.830381387941 326.9276244836223 1045.655861075491 293.0259826708445
407 0.005 2.035 1 902.683582797792 765.3843009050941 765.4297039357168 1080.726733491689 1085.301989706331 1089.83485105501 1001.007480459258 327.0640409976463 1045.686022009506 293.0259837528918
408 0.005 2.04 2 902.9121265753356 765.8176523957021 765.8638356863516 1080.708658129715 1085.304232381959 1089.8359586667 1000.920246128288 327.2030120258788 1045.66859196333 293.025984954726
409 0.005 2.045 1 903.1120778947889 766.2457563072078 766.2932106822784 1080.727609099183 1085.302084347771 1089.83431574555 1001.092532669566 327.339689334024 1045.698830972651 293.0259864843716
410 0.005 2.05 1 903.3193896192143 766.6715888555601 766.7201882992404 1080.72169276808 1085.302204845937 1089.835108608661 1001.190901687344 327.4765292296191 1045.704207870423 293.0259880685963
411 0.005 2.055 1 903.528123387773 767.0952949112909 767.1450072694083 1080.716772522448 1085.302331725866 1089.834374198419 1001.248211610128 327.6135691177884 1045.707741328229 293.0259896915445
412 0.005 2.06 1 903.7381690988632 767.5169243999908 767.5677118919756 1080.716490312379 1085.303107667471 1089.835005057743 1001.291308808937 327.7506760375524 1045.713239134917 293.0259914261338
413 0.005 2.065 1 903.947574556225 767.9365027593558 767.9883320317301 1080.716961313935 1085.302610904 1089.834477938961 1001.331761670686 327.8878634356009 1045.719000463082 293.0259933322317
414 0.005 2.07 1 904.1554289412277 768.3540524603118 768.4068940891916 1080.718170038534 1085.30345888803 1089.835194599633 1001.372595742867 328.0251041769397 1045.725657187312 293.0259954796911
415 0.005 2.075 1 904.3616753547782 768.7695919425101 768.8234204954942 1080.718358434821 1085.303010622234 1089.834427562547 1001.414260175884 328.1623959075918 1045.731727275979 293.0259978848106
416 0.005 2.08 1 904.5669380561505 769.1831413970363 769.2379343207299 1080.719126463387 1085.303860597467 1089.835160789192 1001.456334004223 328.2996939200453 1045.73827770209 293.0260005546614
417 0.005 2.085 1 904.7712773684079 769.5947158624001 769.6504538342565 1080.719113463111 1085.303406432426 1089.834470669247 1001.498503915486 328.4369417870197 1045.744154967855 293.0260034473438
418 0.005 2.09 1 904.9750753159477 770.004334087448 770.0609998379532 1080.719916151131 1085.304404519589 1089.835392437029 1001.540806207339 328.5741099187502 1045.750525628125 293.0260065015626
419 0.005 2.095 1 905.1780620129106 770.4120088344939 770.4695875995787 1080.719784134247 1085.303806636614 1089.834533611442 1001.58298268394 328.7112066571048 1045.756147729091 293.026009658015
420 0.005 2.1 1 905.3804752131168 770.8177552015729 770.8762336989388 1080.720415639337 1085.304581696088 1089.835234376831 1001.625078523522 328.8482156665203 1045.762361272932 293.0260128551409
421 0.005 2.105 1 905.5819948558045 771.2215844636233 771.2809512263016 1080.720213906718 1085.303946926924 1089.834383907377 1001.666994057088 328.9851206002535 1045.767932120686 293.0260160318398
422 0.005 2.11 1 905.7829897923207 771.6235124515556 771.683756435979 1080.720959141519 1085.304893426373 1089.835284819147 1001.708760364336 329.1219433404215 1045.774198237652 293.0260191324922
423 0.005 2.115 1 905.9829229066472 772.0235485329121 772.0846603430713 1080.720824011867 1085.304304069236 1089.834444121669 1001.750290192781 329.2586859365562 1045.779733010686 293.0260221139494
424 0.005 2.12 1 906.1820159877217 772.421706322714 772.4836771394362 1080.72151068735 1085.305098471194 1089.835157263019 1001.791826959282 329.3953566031519 1045.785883123028 293.0260249404453
425 0.005 2.125 1 906.3799586749186 772.8179962871701 772.8808181160215 1080.721309823248 1085.304478104278 1089.834321960067 1001.833075922164 329.5319582708668 1045.791398246801 293.026027583213
426 0.005 2.13 1 906.5772290939486 773.2124292570051 773.2760946833857 1080.722036101236 1085.305351744569 1089.835120578569 1001.874066163038 329.6684950051514 1045.797573469419 293.0260300225273
427 0.005 2.135 1 906.7735899676425 773.6050165713708 773.6695184440827 1080.72194803847 1085.304849122605 1089.834379205392 1001.914847479084 329.8049554783158 1045.803187641498 293.0260322452813
428 0.005 2.14 1 906.9690887421053 773.9957717460742 774.0611028304168 1080.722755568472 1085.305766059593 1089.835193194409 1001.955503047537 329.9413654697341 1045.80947983813 293.026034245629
429 0.005 2.145 1 907.1634526490074 774.3847003805553 774.4508549801933 1080.722704431442 1085.305286663947 1089.834457471251 1001.995932476235 330.0777099683114 1045.81512260421 293.0260360227061
430 0.005 2.15 1 907.35704951351 774.7718175154262 774.8387891108165 1080.723515418226 1085.306188547897 1089.835249013023 1002.036221179068 330.2139688567951 1045.821394682951 293.0260375804309
431 0.005 2.155 1 907.5496504310455 775.157131846256 775.2249146101516 1080.723469778608 1085.30570629686 1089.834515322059 1002.076272454709 330.3501566265217 1045.827002462609 293.0260389253513
432 0.005 2.16 1 907.7414977480792 775.54065415737 775.6092423440889 1080.72426352687 1085.306579196999 1089.835288554507 1002.116319413426 330.4862508298828 1045.833210107751 293.0260400666993
433 0.005 2.165 1 907.9323508830821 775.9223968426265 775.9917840704106 1080.724208916946 1085.306073543475 1089.834548413856 1002.156144324572 330.6222795316795 1045.838808426827 293.0260410146345
434 0.005 2.17 1 908.1227655198101 776.3023671141535 776.3725478828516 1080.724886427513 1085.306911262011 1089.835301573218 1002.195725831328 330.7582331208536 1045.844916807007 293.0260417798823
435 0.005 2.175 1 908.312080000542 776.6805738289523 776.7515432648504 1080.724803777159 1085.306419208031 1089.8345739903 1002.235261306444 330.8941268954355 1045.850395724865 293.0260423733089
436 0.005 2.18 1 908.50063620011 777.0570271904566 777.1287804780726 1080.725530343368 1085.30723083778 1089.835308317595 1002.274569180803 331.0299243568589 1045.856540953237 293.0260428059145
437 0.005 2.185 1 908.6881228192344 777.4317352026685 777.5042677532259 1080.725453516883 1085.306739112406 1089.834589919898 1002.313606686113 331.1656455648009 1045.861962623264 293.026043090723
438 0.005 2.19 1 908.874905225097 777.8047092954351 777.8780159831425 1080.726148914985 1085.307548427859 1089.83531891397 1002.352513336147 331.3012099072449 1045.86795134983 293.0260432424157
439 0.005 2.195 1 909.0606780694344 778.1759569262017 778.2500331174875 1080.726074716057 1085.307060206251 1089.834603839777 1002.391145463078 331.4367487331683 1045.873335642674 293.0260432778587
440 0.005 2.2 1 909.2459366337596 778.5454892095947 778.6203296961054 1080.72675784421 1085.307862344572 1089.835327101368 1002.42975131033 331.572201585053 1045.879239109676 293.0260432156701
441 0.005 2.205 1 909.4299502671184 778.9133138188663 778.9889144460194 1080.726722937713 1085.307385171566 1089.834621126634 1002.468233207367 331.7075881380842 1045.884652214742 293.0260430770301
442 0.005 2.21 1 909.6132519919654 779.2794395610595 779.3557958579723 1080.72742861795 1085.308193655223 1089.835346409478 1002.506603661226 331.8429031389318 1045.890577457947 293.0260428843745
443 0.005 2.215 1 909.7954729009547 779.6438746693793 779.720982163522 1080.727318597474 1085.307694350789 1089.834633145901 1002.544689554125 331.9781214198429 1045.895850967506 293.0260426610727
444 0.005 2.22 1 909.9771429256482 780.0066287605003 780.0844829645886 1080.728011631012 1085.3084954772 1089.835352021799 1002.582682196457 332.1132442715814 1045.90172289134 293.0260424320924
445 0.005 2.225 1 910.1578255561292 780.3677079516879 780.4463050143461 1080.727942184845 1085.308019428363 1089.834654198433 1002.620404427861 332.2482826257901 1045.906975884852 293.0260422218012
446 0.005 2.23 1 910.3378919159236 780.7271222912939 780.8064579763164 1080.728650786429 1085.308818526657 1089.835368407032 1002.658067317971 332.3832387641833 1045.912825817212 293.0260420538552
447 0.005 2.235 1 910.5169560924306 781.084878365075 781.164948846152 1080.728585041071 1085.308347782799 1089.834678563051 1002.695574640763 332.5181116973785 1045.918042992699 293.0260419503068
448 0.005 2.24 1 910.695399059992 781.4409857231844 781.5217869453437 1080.729293083921 1085.309141767627 1089.835386598727 1002.732868137277 332.6528889814183 1045.923891162879 293.026041931394
449 0.005 2.245 1 910.8728487223889 781.7954499925212 781.8769784093096 1080.729241643493 1085.308679047241 1089.834704550366 1002.770189991862 332.7875814338912 1045.929082832714 293.0260420138392
450 0.005 2.25 1 911.0496203655839 782.1482814457629 782.2305329245727 1080.729925631322 1085.309467381054 1089.835410061004 1002.807275184618 332.9221898519697 1045.934806066133 293.0260422119934
451 0.005 2.255 1 911.2254045300458 782.4994868273392 782.5824576012349 1080.72984725369 1085.308991728804 1089.834723811332 1002.844081296152 333.0566983578256 1045.939929488277 293.0260425358567
452 0.005 2.26 1 911.4006188615367 782.8490758345399 782.9327617966183 1080.730549391703 1085.309782613227 1089.835427939332 1002.881000306914 333.1911172381465 1045.945641458171 293.0260429930731
453 0.005 2.265 1 911.5748618928252 783.1970543144481 783.2814518859632 1080.730472310487 1085.309308679454 1089.834745029081 1002.917656209665 333.3254478795099 1045.950722096526 293.0260435858667
454 0.005 2.27 1 911.7484905502212 783.5434319678276 783.6285372005482 1080.731161749675 1085.310091818507 1089.835444520855 1002.954170658384 333.4596841618813 1045.956381163986 293.0260443147574
455 0.005 2.275 1 911.921154944707 783.8882143023213 783.9740237593347 1080.731085630568 1085.309621409869 1089.834767362225 1002.990487377158 333.5938247791775 1045.961426555964 293.0260451757907
456 0.005 2.28 1 912.0932384511634 784.2314104896913 784.3179205747984 1080.731768826531 1085.310397339701 1089.835459958878 1003.026808460821 333.7278343278913 1045.967043454955 293.0260461633762
457 0.005 2.285 1 912.2643741656151 784.5730272148337 784.6602342596379 1080.731693677788 1085.309925493943 1089.834785834601 1003.062842133492 333.861763499572 1045.972068578251 293.0260472676791
458 0.005 2.29 1 912.4348954474251 784.9130733022672 785.0009735473884 1080.732362893397 1085.310692503916 1089.835471827104 1003.09869852086 333.9956024646221 1045.977641127901 293.0260484778032
459 0.005 2.295 1 912.6044586135429 785.2515546365428 785.3401446697303 1080.732289804568 1085.310230090539 1089.83480627843 1003.134418646443 334.1293450092907 1045.982637218053 293.0260497797375
460 0.005 2.3 1 912.7734155083557 785.5884808347487 785.6777566481543 1080.73296500367 1085.310992808071 1089.835487206699 1003.169686599655 334.2630357883644 1045.988156497812 293.0260511594648
461 0.005 2.305 1 912.9414337163254 785.9238573663299 786.0138156563567 1080.732898511653 1085.3105332166 1089.834826526583 1003.204986644817 334.3966152332104 1045.993090910957 293.0260526003226
462 0.005 2.31 1 913.1088670266668 786.2576931911518 786.3483302576235 1080.733559213037 1085.311289795794 1089.835502262582 1003.240287340024 334.5300945168651 1045.998583707861 293.0260540861163
463 0.005 2.315 1 913.2753893334873 786.5899938149901 786.6813064085342 1080.733489984169 1085.310833891019 1089.834846534401 1003.275464018109 334.663447038072 1046.003489968509 293.0260555994654
464 0.005 2.32 1 913.4410608633494 786.9207678909634 787.0127525200336 1080.734146152756 1085.311583511838 1089.835516822926 1003.310595112271 334.796692925984 1046.008955799383 293.0260571243889
465 0.005 2.325 1 913.6058825448461 787.2500177688037 787.3426719350964 1080.734073131604 1085.311132046668 1089.83486794889 1003.345521542166 334.9298213779994 1046.013827139788 293.026058644301
466 0.005 2.33 1 913.7703443550521 787.5777555331456 787.6710751548844 1080.734717047709 1085.311877049881 1089.835530786367 1003.38027915799 335.062838731662 1046.019269397933 293.0260601447929
467 0.005 2.335 1 913.9338764149342 787.90398762619 787.9979693008435 1080.734647739345 1085.311425721429 1089.83488315586 1003.414890599892 335.1957796821188 1046.024137364458 293.0260616115831
468 0.005 2.34 1 914.0967874616434 788.2287213361114 788.3233615755554 1080.735286813503 1085.312170320964 1089.835545740629 1003.449357544572 335.3286120076469 1046.029499443585 293.0260630330607
469 0.005 2.345 1 914.2587412908081 788.5519626505727 788.6472583425972 1080.735228371362 1085.311727185539 1089.83490558183 1003.483726979506 335.4613153272483 1046.034301564846 293.0260643982809
470 0.005 2.35 1 914.4201896664229 788.8737206123873 788.9696680614037 1080.735870758082 1085.312461241148 1089.835560202052 1003.517999105491 335.593914732513 1046.039625959973 293.0260656995476
471 0.005 2.355 1 914.5807687789591 789.1939999577954 789.2905960992098 1080.735807247831 1085.312018547266 1089.834924488931 1003.552163045749 335.7263825790398 1046.044377921223 293.0260669306808
472 0.005 2.36 1 914.7407876118249 789.5128096279624 789.6100509319293 1080.736439275056 1085.312748337566 1089.835573616678 1003.586155233927 335.8587678551377 1046.049663699943 293.0260680890546
473 0.005 2.365 1 914.8998808794781 789.8301542876156 789.9280378424548 1080.736380061835 1085.312310102925 1089.834942547829 1003.619912448993 335.9910341962637 1046.054380588746 293.0260691734866
474 0.005 2.37 1 915.0585352034454 790.1460409482935 790.2445636481917 1080.73701494978 1085.313036039158 1089.835588596329 1003.653660979634 336.1231802223505 1046.05960734545 293.0260701852773
475 0.005 2.375 1 915.2164601864788 790.4604776551694 790.5596360101838 1080.736946041538 1085.312600583415 1089.834962501711 1003.687258831881 336.2552259147338 1046.064270851779 293.0260711269889
476 0.005 2.38 1 915.3738266995059 790.7734700666613 790.8732611013338 1080.737566812829 1085.31332377867 1089.835605320506 1003.720620363623 336.387161733191 1046.069479973411 293.0260720035348
477 0.005 2.385 1 915.5299401571694 791.0850246062986 791.1854454346023 1080.737515632064 1085.312893321923 1089.83498309784 1003.753855314739 336.5189929003823 1046.074129071094 293.0260728204884
478 0.005 2.39 1 915.6856301505209 791.3951501065559 791.4961972699859 1080.738134518545 1085.313608168049 1089.835619854586 1003.78697061218 336.6507067399428 1046.07926657421 293.0260735849953
479 0.005 2.395 1 915.8404864948936 791.7038512422491 791.8055218495658 1080.738090184632 1085.313183608009 1089.835004285789 1003.820027788106 336.7823117893547 1046.083861078013 293.0260743046443
480 0.005 2.4 1 915.9948927644258 792.0111374332458 792.113427986404 1080.738741191278 1085.313901470307 1089.835638175861 1003.853033954473 336.9137924422382 1046.089018066937 293.026074988265
481 0.005 2.405 1 916.1483803586657 792.3170125654268 792.4199202453001 1080.738678363561 1085.313472875505 1089.835024599878 1003.885821551065 337.0451728502363 1046.093567227267 293.0260756436945
482 0.005 2.41 1 916.3013117083927 792.6214849381369 792.7250062249966 1080.739279912562 1085.314180304116 1089.835653921437 1003.91839679183 337.176453627481 1046.09874275672 293.0260762794093
483 0.005 2.415 1 916.4534146000973 792.9245594637181 793.0286915090629 1080.739224910655 1085.313759826466 1089.835045344678 1003.95085295072 337.3076255186245 1046.103255320517 293.0260769024154
484 0.005 2.42 1 916.6050115323859 793.2262444492413 793.3309838274167 1080.73990045772 1085.314456136433 1089.835665982083 1003.98330976455 337.438687410855 1046.108256071509 293.0260775200195
485 0.005 2.425 1 916.755761318444 793.5265447358852 793.6318887740011 1080.739823871844 1085.314031938442 1089.835061220967 1004.015579607759 337.5696146282232 1046.112721330407 293.0260781374212
486 0.005 2.43 1 916.9059113788298 793.8254044551833 793.9313541376082 1080.740402900187 1085.314728047845 1089.835680080861 1004.047703928475 337.7004162015992 1046.117688861391 293.0260787601967
487 0.005 2.435 1 917.0552367220776 794.1228904309623 794.2294426301794 1080.74035424675 1085.314313866489 1089.835081156387 1004.079695936615 337.831079660543 1046.122145911174 293.0260793918108
488 0.005 2.44 1 917.2040188883865 794.4190122642422 794.5261630553241 1080.740948633054 1085.314999709239 1089.835693319005 1004.111553854421 337.9616178102029 1046.127089492362 293.0260800364425
489 0.005 2.445 1 917.3519829326232 794.7137754913568 794.8215215045441 1080.740902667244 1085.314591707154 1089.835101888612 1004.143283684902 338.0920374488659 1046.131507426287 293.0260806962909
490 0.005 2.45 1 917.4993921336608 795.0071884788625 795.1155262104819 1080.741491976447 1085.315276090171 1089.835710934752 1004.174867024318 338.2223308036279 1046.136419868937 293.0260813737743
491 0.005 2.455 1 917.6459961944898 795.2992556184316 795.4081820590386 1080.741427860913 1085.314862371835 1089.835117763765 1004.206428476917 338.3524982452076 1046.140796340015 293.026082069428
492 0.005 2.46 1 917.7921140022758 795.5899854360136 795.6994971063459 1080.7420177982 1085.315543165383 1089.835724291228 1004.23788372097 338.4825384332755 1046.145660451732 293.0260827841282
493 0.005 2.465 1 917.9374339481622 795.8793820478379 795.9894761265778 1080.741979563584 1085.315135868417 1089.835137281303 1004.269161657284 338.6124481843402 1046.150026166833 293.0260835167886
494 0.005 2.47 1 918.0822360295114 796.1674542400519 796.2781272735405 1080.74255887823 1085.315809873206 1089.835738083221 1004.300379699578 338.7422338894327 1046.15487955906 293.0260842669685
495 0.005 2.475 1 918.2262505165648 796.4542060492709 796.5654552142178 1080.742507804353 1085.315403751135 1089.835154164927 1004.331419536921 338.8718950422067 1046.159217573945 293.0260850328677
496 0.005 2.48 1 918.3696787718562 796.7396448075641 796.8514672056892 1080.743086426325 1085.316077796064 1089.835755111673 1004.362314438978 339.0014263513826 1046.164037612161 293.0260858131567
497 0.005 2.485 1 918.5123536440345 797.0237756487637 797.1361684171244 1080.743038359013 1085.315672502547 1089.835172725592 1004.393094325689 339.1308167640875 1046.168343018972 293.026086605364
498 0.005 2.49 1 918.6545394555777 797.3066062847619 797.4195662259929 1080.743603714009 1085.316339552462 1089.835768273404 1004.423759292894 339.2600857001873 1046.173084407696 293.026087407554
499 0.005 2.495 1 918.7959755688951 797.5881409389771 797.7016653205536 1080.74341872011 1085.31593236376 1089.835214358561 1004.454363082926 339.3892306015574 1046.177215751158 293.0260882167744
500 0.005 2.5 1 918.9371051864522 797.8683875755237 797.9824731743722 1080.743986613576 1085.316632120661 1089.835812719912 1004.484816777554 339.5182366504114 1046.181824352027 293.0260890307549
501 0.005 2.505 1 919.0773621072919 798.147349561832 798.2619939613311 1080.743929929335 1085.316220928908 1089.835235724247 1004.515114003626 339.6471307962002 1046.185951063877 293.0260898467432
502 0.005 2.51 1 919.217062477422 798.4250350854246 798.540235261896 1080.744519617067 1085.316895192001 1089.835826216175 1004.545286526521 339.7758913442579 1046.190558161401 293.0260906624764
503 0.005 2.515 1 919.3559627174324 798.7014481787563 798.8172016112991 1080.744453358591 1085.316480309023 1089.835252951807 1004.57534232783 339.9045232838733 1046.194654313203 293.0260914757066
504 0.005 2.52 1 919.4943460139862 798.9765963565216 799.0929000679191 1080.745022606648 1085.317145979778 1089.835836565303 1004.605243124283 340.0330208371398 1046.199250482716 293.0260922852972
505 0.005 2.525 1 919.6319634312036 799.2504846038813 799.3673358194685 1080.744933262072 1085.316729820365 1089.835266528238 1004.635066814794 340.1614008744813 1046.203283583398 293.0260930895536
506 0.005 2.53 1 919.7690757573259 799.5231201070062 799.6405159038708 1080.745504786822 1085.317397017694 1089.835850105268 1004.66472258676 340.289657359599 1046.207808953195 293.0260938880015
507 0.005 2.535 1 919.9054248275083 799.7945071031406 799.9124450100735 1080.745443880324 1085.316987368462 1089.835282508474 1004.694333630813 340.4177736304151 1046.21183512946 293.0260946794883
508 0.005 2.54 1 920.041286647275 800.0646531060916 800.1831301679499 1080.74600625156 1085.317647504628 1089.835861838808 1004.723879565997 340.5457510493094 1046.216329082101 293.0260954637175
509 0.005 2.545 1 920.1777624641056 800.3340121221564 800.4529240569976 1080.745865369266 1085.317204679322 1089.835288191013 1004.756927169478 340.6735827642953 1046.220265724185 293.0260962388363
510 0.005 2.55 1 920.3132978775118 800.6022272422715 800.7215952580968 1080.746387294779 1085.317869298322 1089.835867931751 1004.787913711728 340.8012783777054 1046.224694682682 293.0260970066439
511 0.005 2.555 1 920.447885771638 800.8692851355044 800.9891187767267 1080.746339410633 1085.317469742869 1089.835307769977 1004.817720941907 340.9288456247875 1046.228679705489 293.0260977677371
512 0.005 2.56 1 920.581882297214 801.1351825372442 801.2554891620446 1080.746954933998 1085.318126993109 1089.83588234847 1004.847546046656 341.0562803187585 1046.233178081016 293.0260985232873
513 0.005 2.565 1 920.7151008155663 801.3999172006434 801.5207022762041 1080.746899239817 1085.31772660615 1089.835328821691 1004.877129773556 341.1835740453305 1046.237132986695 293.0260992739764
514 0.005 2.57 1 920.8478402739782 801.6634910056822 801.7847580795458 1080.747451111757 1085.318378684843 1089.835897304757 1004.90645777954 341.3107261965119 1046.241541068337 293.0261000212516
515 0.005 2.575 1 920.9798713195078 801.9259020995247 802.0476542996073 1080.747387465486 1085.317978843624 1089.835343689691 1004.935511760272 341.4377396514364 1046.245471065069 293.026100766098
516 0.005 2.58 1 921.1114459133703 802.1871534307147 802.3093924880089 1080.747945217973 1085.31862825127 1089.835911316093 1004.964262226697 341.5646065427865 1046.249847036462 293.0261015096452
517 0.005 2.585 1 921.242292601245 802.4472456766509 802.5699729843444 1080.7478947418 1085.318232062455 1089.835361745074 1004.993079225876 341.6913376588344 1046.253745153585 293.0261022519223
518 0.005 2.59 1 921.372676480216 802.7061816778578 802.8293979684627 1080.748444527679 1085.318875237546 1089.835924974441 1005.02174384726 341.8179289271443 1046.258089903129 293.0261029931996
519 0.005 2.595 1 921.5023536749761 802.9639623581857 803.0876682614935 1080.748381488661 1085.318478562082 1089.835378495065 1005.050278147586 341.9443815851381 1046.261943698922 293.0261037326181
520 0.005 2.6 1 921.631587197541 803.220591644514 803.3447871102123 1080.748925073183 1085.319119011205 1089.835939444873 1005.078772046412 342.0706930925808 1046.266243686941 293.0261044696688
521 0.005 2.605 1 921.7600914105051 803.4760708391461 803.6007558559847 1080.748816581445 1085.31870897958 1089.835389055283 1005.107591661895 342.196861733661 1046.270062237278 293.0261052026019
522 0.005 2.61 1 921.8881793745121 803.7304050265261 803.8555788549485 1080.749328074481 1085.3193426351 1089.835946353435 1005.136042563774 342.3228924818388 1046.27432280213 293.0261059305928
523 0.005 2.615 1 922.0155932275621 803.9835951842415 804.109257545799 1080.74925601808 1085.318948054992 1089.835404711176 1005.164088501798 342.4487711449693 1046.278109197486 293.0261066520441
524 0.005 2.62 1 922.1425301157451 804.2356460878128 804.361796058354 1080.749786761755 1085.3195778774 1089.835958324654 1005.192021347106 342.5745035156742 1046.282335316039 293.0261073662894
525 0.005 2.625 1 922.2687951645911 804.4865606731714 804.6131973148239 1080.749734431207 1085.31918589991 1089.835419456066 1005.219845366025 342.7001036057815 1046.286096934896 293.0261080723337
526 0.005 2.63 1 922.3945929724009 804.7363431951597 804.8634653528103 1080.750257301431 1085.31981044108 1089.835968352343 1005.247528947492 342.8255612366324 1046.290281200591 293.0261087700568
527 0.005 2.635 1 922.5197123344319 804.9849967863616 805.1126032782513 1080.750199246839 1085.319419809752 1089.835433080624 1005.27511628415 342.9508853595455 1046.294009323958 293.0261094592531
528 0.005 2.64 1 922.6443868804122 805.232526737703 805.360615971228 1080.750723789242 1085.320044347284 1089.835982064325 1005.302594369508 343.0760555486658 1046.298175983657 293.02611014031
529 0.005 2.645 1 922.7683953662033 805.4789357176594 805.6075063933628 1080.75066802977 1085.319659573185 1089.835452503569 1005.329868285828 343.2010702077005 1046.301878576773 293.0261108133838
530 0.005 2.65 1 922.8920169045929 805.7242295259108 805.8532798001395 1080.751187191296 1085.320278550351 1089.835995119942 1005.357057958569 343.3259413993019 1046.306017037201 293.0261114791823
531 0.005 2.655 1 923.0149265106513 805.9684109412442 806.0979392891985 1080.751129959689 1085.319892212607 1089.835466156015 1005.384160664304 343.4506761634911 1046.309685608398 293.0261121382662
532 0.005 2.66 1 923.1373888042009 806.2114853505251 806.3414899446585 1080.75165124803 1085.320511383184 1089.836008958078 1005.411172266371 343.5752637366816 1046.313787325841 293.0261127916292
533 0.005 2.665 1 923.2591539078682 806.4534550371012 806.5839345027618 1080.751597620421 1085.320128550453 1089.835483939001 1005.437942646879 343.6996993015221 1046.317435208121 293.0261134394153
534 0.005 2.67 1 923.3804791609053 806.6943261584923 806.8252785517021 1080.752111828667 1085.32074352521 1089.836023899891 1005.464708823789 343.8239893329501 1046.321504777992 293.0261140820052
535 0.005 2.675 1 923.501144592368 806.9341017999878 807.0655254519705 1080.752056025091 1085.320360934696 1089.83550020514 1005.491418609741 343.9481327336467 1046.325115458275 293.0261147196006
536 0.005 2.68 1 923.6213984983689 807.1727877380403 807.3046806286238 1080.752561814141 1085.320965489329 1089.836031230336 1005.518025556134 344.0721314944776 1046.329146096761 293.0261153525943
537 0.005 2.685 1 923.7409836548454 807.410387285001 807.5427476216438 1080.752503156724 1085.320583558952 1089.83551144135 1005.544515957876 344.1959776124397 1046.332722239015 293.0261159809239
538 0.005 2.69 1 923.8602434495675 807.6469068681949 807.7797323582654 1080.753003406886 1085.321185699134 1089.83604311099 1005.570870405619 344.31968023769 1046.336647345636 293.0261166046531
539 0.005 2.695 1 923.9787954331437 807.8823488233727 808.0156377392384 1080.752943389165 1085.320806636124 1089.835526192895 1005.597153971777 344.4432402531745 1046.34020146503 293.0261172235784
540 0.005 2.7 1 924.0969068423545 808.1167189927137 808.2504692959212 1080.75344098523 1085.32140926216 1089.836057070413 1005.623279480441 344.566641976389 1046.344173521181 293.0261178382488
541 0.005 2.705 1 924.2146307686921 808.3500209773233 808.4842307372847 1080.753387491536 1085.321033648627 1089.835543967629 1005.649345231742 344.6898929172 1046.34769728327 293.0261184484349
542 0.005 2.71 1 924.3317688902031 808.58225988522 808.716927108546 1080.753886152069 1085.32163374126 1089.836071955249 1005.675284026728 344.8130018986906 1046.35163121259 293.026119054937
543 0.005 2.715 1 924.4481201252229 808.8134391801523 808.9485623635634 1080.753738574311 1085.321262280652 1089.835559212338 1005.701141976631 344.9359526457957 1046.355040002389 293.0261196580156
544 0.005 2.72 1 924.564047788982 809.0435648288627 809.1791416522997 1080.754306844365 1085.321857397813 1089.836082209509 1005.726944475191 345.0587456655679 1046.35894016288 293.0261202586292
545 0.005 2.725 1 924.6793723213414 809.2726379931431 809.4086666213019 1080.754315495045 1085.321480133124 1089.835572002867 1005.75270203197 345.1813776273298 1046.36238609925 293.0261208569386
546 0.005 2.73 1 924.7942656528263 809.5006663385388 809.6371447089731 1080.754803369411 1085.322072247751 1089.836094011933 1005.778225347711 345.3038928340149 1046.366262020334 293.026121453789
547 0.005 2.735 1 924.9085517288066 809.7276530492303 809.8645793120945 1080.754744832189 1085.321698126276 1089.835586848405 1005.803856449384 345.4262323795205 1046.369699968763 293.0261220494966
548 0.005 2.74 1 925.0225999146539 809.9536044213997 810.090976224149 1080.755210368951 1085.322286028017 1089.836105805279 1005.829318992319 345.5484211635958 1046.37352841315 293.0261226446279
549 0.005 2.745 1 925.1359631680724 810.178523909753 810.3163392446901 1080.755148837725 1085.321912709431 1089.835599114931 1005.854696013586 345.6704518674121 1046.376923296639 293.0261232394237
550 0.005 2.75 1 925.2488666211942 810.4024168990734 810.5406736220322 1080.755627408509 1085.322496972459 1089.836115376757 1005.87986389619 345.7923292153865 1046.380727010244 293.0261238343014
551 0.005 2.755 1 925.3611541763746 810.6252872869624 810.763983382332 1080.755570280592 1085.322127053118 1089.83561464579 1005.904934839985 345.9140536687869 1046.384092402092 293.0261244290402
552 0.005 2.76 1 925.4730228806911 810.8471402320071 810.9862735996231 1080.756052074117 1085.322714988785 1089.836130409355 1005.92986964503 346.0356240879792 1046.387866389162 293.0261250237764
553 0.005 2.765 1 925.5842831551278 811.0679795235895 811.2075482093795 1080.755997869913 1085.322344738347 1089.835626682708 1005.954686451016 346.1570399875459 1046.391210733796 293.0261256182578
554 0.005 2.77 1 925.6951245999321 811.2878090689358 811.4278114568399 1080.756477572786 1085.322928428495 1089.836139915731 1005.979565406337 346.2783364668251 1046.394952854026 293.0261262126447
555 0.005 2.775 1 925.8053485915142 811.5066335698054 811.6470676864832 1080.756426071033 1085.322565088448 1089.835643205023 1006.004271074848 346.3994630303663 1046.398267800349 293.0261268064855
556 0.005 2.78 1 925.9150430464108 811.7244624189159 811.8653188961023 1080.756893743544 1085.323143216331 1089.836151285701 1006.028875173102 346.520422840467 1046.401976839561 293.0261274000685
557 0.005 2.785 1 926.0242096165586 811.9412969486242 812.0825771638196 1080.756839311027 1085.322779263469 1089.835655205887 1006.05336736986 346.6412254056048 1046.405258260131 293.0261279930504
558 0.005 2.79 1 926.1329490200272 812.1571418330418 812.2988447445168 1080.757309798431 1085.323355098805 1089.836161426737 1006.077779604188 346.7618667851029 1046.408935936934 293.0261285854057
559 0.005 2.795 1 926.2414915013441 812.371998832706 812.5141233033145 1080.757248114323 1085.322992452158 1089.835669581988 1006.102062775932 346.8823559976537 1046.412176902459 293.0261291765497
560 0.005 2.8 1 926.3495366786284 812.585874746095 812.7284190064103 1080.757717865295 1085.32356684281 1089.83617454401 1006.126344865847 347.0026711648897 1046.41582006217 293.0261297665525
561 0.005 2.805 1 926.4569131310785 812.7987728813754 812.9417353033444 1080.757662011104 1085.323203554232 1089.83568182534 1006.150478025024 347.1228226230127 1046.419051534428 293.0261303547381
562 0.005 2.81 1 926.5638382017133 813.010698978854 813.154077568604 1080.758133119456 1085.323776170784 1089.836185753109 1006.174331297186 347.2428233436552 1046.422676886399 293.0261309411156
563 0.005 2.815 1 926.6701401267088 813.2216554202439 813.3654485830621 1080.758076557579 1085.323412201443 1089.835693680619 1006.198268611016 347.3626640070446 1046.425873159203 293.0261315248783
564 0.005 2.82 1 926.7759237598156 813.431647888058 813.5758537588833 1080.758536802866 1085.323983617289 1089.836197468157 1006.222075066956 347.4823588016845 1046.429464427495 293.0261321060834
565 0.005 2.825 1 926.881177998339 813.640680479115 813.7852971455329 1080.758480720026 1085.323620421182 1089.835707098878 1006.245806830196 347.601878778967 1046.43263625014 293.0261326841232
566 0.005 2.83 1 926.9860905244094 813.848758566253 813.9937839133706 1080.758934726832 1085.324184311183 1089.836205318193 1006.269420480328 347.7212415734851 1046.436192348725 293.0261332590531
567 0.005 2.835 1 927.0904542478564 814.0558854794529 814.2013176545495 1080.758894309179 1085.323831629125 1089.835723141204 1006.292954187822 347.8404467392089 1046.439346650773 293.0261338303721
568 0.005 2.84 1 927.1944315501474 814.2620659903936 814.407903023091 1080.759327261042 1085.324387235489 1089.836218094241 1006.316268427206 347.9594747832064 1046.442871380436 293.0261343978671
569 0.005 2.845 1 927.297888199383 814.4673040147223 814.613544036697 1080.759290409797 1085.324036401295 1089.83573726655 1006.339592338484 348.0783483607561 1046.446022593982 293.0261349610509
570 0.005 2.85 1 927.4009958036604 814.6716046145839 814.818245606279 1080.759737486144 1085.324592988325 1089.836230153409 1006.362848506217 348.1970663261527 1046.449543554866 293.0261355198741
571 0.005 2.855 1 927.5034529816519 814.874971493183 815.0220117087581 1080.759697286222 1085.324240500122 1089.835750312715 1006.386035404744 348.3156355690602 1046.452664781292 293.0261360742938
572 0.005 2.86 1 927.6055653896698 815.0774089417259 815.2248464638213 1080.760126016021 1085.324791467279 1089.836240862162 1006.409081572247 348.4340577751994 1046.456145689094 293.0261366247137
573 0.005 2.865 1 927.7071612901534 815.2789207470905 815.4267537850859 1080.760086927797 1085.324441757924 1089.835763557488 1006.432083239439 348.5522850227867 1046.459243249529 293.0261371710711
574 0.005 2.87 1 927.8084415546118 815.4795126232781 815.6277389514574 1080.760494738777 1085.324981749943 1089.836247400992 1006.454929715732 348.6703626790815 1046.462657148495 293.0261377137534
575 0.005 2.875 1 927.9091482302885 815.6791873173491 815.8278051862604 1080.760455155141 1085.324634375477 1089.835774300661 1006.477734292567 348.7882830347177 1046.465716392412 293.0261382529248
576 0.005 2.88 1 928.0094656637506 815.8779497383639 816.0269572400683 1080.760883447085 1085.325179568078 1089.836258806045 1006.500429950218 348.9060404086179 1046.469137420011 293.0261387890095
577 0.005 2.885 1 928.1092953608805 816.0758027545897 816.2251981856587 1080.760841127974 1085.324828441565 1089.835785113426 1006.523056413586 349.0236413481784 1046.472183976113 293.0261393218315
578 0.005 2.89 1 928.208738453323 816.272751598906 816.4225330649828 1080.761257241464 1085.325370146018 1089.836268780679 1006.545560446916 349.1410860550581 1046.475562028529 293.0261398516917
579 0.005 2.895 1 928.307648958464 816.4687999395894 816.6189656740984 1080.761218031489 1085.325023325201 1089.835797984514 1006.568020442455 349.2583910849838 1046.478574920689 293.0261403786038
580 0.005 2.9 1 928.4061762590982 816.6639526592306 816.8145007176828 1080.761637222466 1085.325562239964 1089.836278114788 1006.590349327889 349.3755229443988 1046.481936752677 293.0261409029451
581 0.005 2.905 1 928.5041805958923 816.8582132541384 817.0091418729058 1080.76159519317 1085.325215117927 1089.835808943519 1006.61263054312 349.4924712707996 1046.484923710351 293.0261414246121
582 0.005 2.91 1 928.6017986828953 817.0515859260123 817.2028933337682 1080.762008974996 1085.325751140785 1089.83628805767 1006.634773962605 349.6092874985351 1046.488253670393 293.0261419439284
583 0.005 2.915 1 928.698911762763 817.2440747270532 817.3957591189156 1080.761970454843 1085.325406746279 1089.835821722568 1006.656882182052 349.7259392709982 1046.491218019052 293.026142460755
584 0.005 2.92 1 928.7956572700829 817.4356843749771 817.5877438066842 1080.762384615307 1085.325943131813 1089.836300901849 1006.678861423837 349.8424299242805 1046.494524934896 293.0261429754046
585 0.005 2.925 1 928.8919032234019 817.6264184021109 817.7788510779588 1080.762338974469 1085.325595629183 1089.835833620526 1006.700827635991 349.9587459700927 1046.497457894395 293.0261434878123
586 0.005 2.93 1 928.9877701336546 817.8162809162922 817.9690850672939 1080.762744234107 1085.326126136031 1089.836308834187 1006.722589336849 350.0748849762285 1046.500728895425 293.0261439982891
587 0.005 2.935 1 929.0831221926867 818.0052757135593 818.1584496849428 1080.762682905451 1085.325782515021 1089.835845892748 1006.744318258062 350.1908740675744 1046.503659244067 293.026144506787
588 0.005 2.94 1 929.1781175019723 818.1934077165406 818.3469495153225 1080.763086985426 1085.326312672751 1089.836319383749 1006.765937113346 350.3067020861839 1046.506915049212 293.0261450136635
589 0.005 2.945 1 929.2725935470639 818.3806794237653 818.5345874763815 1080.763044211888 1085.325968534888 1089.835857420743 1006.787512514524 350.4223828343552 1046.509790517234 293.0261455186778
590 0.005 2.95 1 929.3666958226554 818.5670958041541 818.7213682508467 1080.763452560443 1085.32649466159 1089.836328398339 1006.808962005309 350.5379010911986 1046.51301067498 293.026146022124
591 0.005 2.955 1 929.4603303002565 818.7526603054646 818.9072954406601 1080.763413748726 1085.326154770717 1089.835871000034 1006.830384730767 350.6532635037514 1046.515870844925 293.026146523719
592 0.005 2.96 1 929.553623797786 818.9373778926378 819.0923737441572 1080.763813505374 1085.326677113834 1089.836338806248 1006.851680879211 350.7684466835379 1046.51906649064 293.0261470236524
593 0.005 2.965 1 929.6464359708536 819.1212514474861 819.2766063638603 1080.763765024593 1085.326334159196 1089.83587990157 1006.872825975913 350.8834582747751 1046.521898161229 293.0261475219392
594 0.005 2.97 1 929.7386532175683 819.3042852780254 819.4599975744819 1080.764172634995 1085.32685824785 1089.836348293113 1006.893851625038 350.9982985810752 1046.525088211322 293.0261480188796
595 0.005 2.975 1 929.8305266967711 819.4864829651151 819.642550942405 1080.764129780693 1085.326515968732 1089.835891507812 1006.914909275154 351.1129593940493 1046.52789585378 293.0261485140887
596 0.005 2.98 1 929.9220605368317 819.6678501009368 819.824271428047 1080.764523015763 1085.32703542879 1089.836358484052 1006.935856116179 351.2274605975455 1046.531021366917 293.026149007974
597 0.005 2.985 1 930.0131565913676 819.8483887793394 820.0051619879446 1080.764477231685 1085.326692984491 1089.835902243081 1006.956773192874 351.3417911138582 1046.533819586339 293.0261495001865
598 0.005 2.99 1 930.1039279691619 820.028103851942 820.1852271606728 1080.764867702087 1085.327210513169 1089.836366868774 1006.977563677177 351.4559576776093 1046.536938026604 293.026149990968
599 0.005 2.995 1 930.1942454608577 820.2069983382016 820.3644701584161 1080.764824357305 1085.326870129328 1089.835913319813 1006.998316752922 351.5699589357568 1046.539695036027 293.0261504797015
600 0.005 3 1 930.2842290482254 820.3850764287549 820.5428950585731 1080.765207604938 1085.327383741386 1089.836375785161 1007.018986883689 351.6838014467635 1046.542772663873 293.0261509667849
601 0.005 3.005 1 930.3737477077614 820.562341672299 820.7205054478269 1080.765167406887 1085.327046959101 1089.835926046976 1007.039577019541 351.797493089812 1046.545507407044 293.0261514514411
602 0.005 3.01 1 930.4629166906892 820.7387982050438 820.8973053889531 1080.765554792544 1085.327558974314 1089.836385700292 1007.060033552195 351.9110096858792 1046.548569958038 293.0261519342397
603 0.005 3.015 1 930.5516213600278 820.914449780615 821.0732986505656 1080.765511256987 1085.327219919263 1089.835935509297 1007.080479651494 352.024356945724 1046.551279985529 293.0261524144069
604 0.005 3.02 1 930.6399880096448 821.089300273376 821.2484890900975 1080.765893206577 1085.327729816242 1089.836395134552 1007.100776771774 352.137532129611 1046.554313741962 293.0261528925813
605 0.005 3.025 1 930.7279048360053 821.2633528277677 821.4228800161419 1080.765852873701 1085.327395677514 1089.835949209191 1007.121040421138 352.250540446901 1046.557003035428 293.0261533683987
606 0.005 3.03 1 930.8154807605483 821.4366118100028 821.5964755831479 1080.766230996726 1085.327899177669 1089.836403444086 1007.14113267479 352.3633753534483 1046.560014328978 293.0261538425497
607 0.005 3.035 1 930.9025960166358 821.6090803339769 821.7692790886939 1080.766186424505 1085.327562454777 1089.835956783171 1007.161266242707 352.4760478702357 1046.562684826204 293.0261543146057
608 0.005 3.04 1 930.9893857613442 821.7807626218192 821.9412946072659 1080.766565248899 1085.328071633446 1089.836414940557 1007.181273529109 352.5885915623751 1046.565682020484 293.0261547852501
609 0.005 3.045 1 931.0757251578478 821.9516617153628 822.1125253919811 1080.766519449523 1085.327737280973 1089.835968948943 1007.20122940863 352.7009479706448 1046.568321538369 293.0261552539467
610 0.005 3.05 1 931.1617362486464 822.1217818550411 822.2829755328627 1080.766894118866 1085.328240991645 1089.836421570736 1007.221043819544 352.8131395844956 1046.571282415127 293.0261557213311
611 0.005 3.055 1 931.2473068761682 822.291126207385 822.4526483324494 1080.766849633639 1085.327906328749 1089.835977366572 1007.240829408536 352.9251703626725 1046.573898585918 293.0261561867383
612 0.005 3.06 1 931.332547411172 822.4596991853002 822.6215480005183 1080.767226296749 1085.328411805171 1089.836432279557 1007.260491851285 353.0370236803333 1046.576833898564 293.0261566505678
613 0.005 3.065 1 931.4173494798916 822.6275036547797 822.7896776282106 1080.767182699156 1085.328079704312 1089.835990017222 1007.280127339065 353.1486991947835 1046.579427311992 293.0261571121123
614 0.005 3.07 1 931.501826845645 822.7945435598542 822.9570410745331 1080.767555159444 1085.328581888615 1089.836441987432 1007.299617799996 353.2602147210042 1046.582341688679 293.0261575721171
615 0.005 3.075 1 931.585867130771 822.960821867906 823.1236414320103 1080.767507490791 1085.328248441836 1089.835999810523 1007.319069918627 353.3715548712033 1046.584911944429 293.0261580299372
616 0.005 3.08 1 931.6696453981237 823.12634211289 823.2894816327388 1080.767854481692 1085.328741723679 1089.836446644718 1007.338403784444 353.4827202674272 1046.5878384609 293.0261584861852
617 0.005 3.085 1 931.7529617993384 823.2911079428366 823.4545659776234 1080.767803417707 1085.328412110141 1089.836009413981 1007.357713691076 353.5937174377774 1046.590374122815 293.0261589402832
618 0.005 3.09 1 931.8359429789737 823.4551235166425 823.618898518061 1080.768173493624 1085.32891036721 1089.836457835087 1007.376885689942 353.7045547165961 1046.593239231882 293.0261593928602
619 0.005 3.095 1 931.9184906862592 823.6183915668602 823.782482117717 1080.768143279794 1085.328569462015 1089.836014054854 1007.396049583501 353.8151738333265 1046.595742811502 293.0261598432764
620 0.005 3.1 1 932.000717445176 823.7809163618896 823.9453208861964 1080.768508452642 1085.329063183051 1089.836461729789 1007.415083010176 353.925642052569 1046.598593506828 293.0261602920406
621 0.005 3.105 1 932.0825138689694 823.9427007378558 824.1074178163536 1080.768458299487 1085.328734003984 1089.836026048484 1007.434092571395 354.0359492880588 1046.60109740805 293.0261607383659
622 0.005 3.11 1 932.1639990268295 824.1037485902664 824.2687766765607 1080.768816909028 1085.32922703286 1089.83647103618 1007.452973086992 354.1460910695042 1046.603915999074 293.0261611828136
623 0.005 3.115 1 932.2451002144362 824.2640627882181 824.4294005057105 1080.768768312104 1085.328896342269 1089.836036205002 1007.471850897139 354.2560685009573 1046.606389167733 293.0261616249359
624 0.005 3.12 1 932.3258882343953 824.4236472970099 824.5892930632845 1080.769130597579 1085.329389594171 1089.836481999848 1007.490590951079 354.36588302245 1046.609183158031 293.0261620655586
625 0.005 3.125 1 932.406225210143 824.582505169923 824.7484575143836 1080.769084140509 1085.329058614556 1089.83604539342 1007.509332772756 354.4755360982415 1046.611641529057 293.0261625043852
626 0.005 3.13 1 932.4862613325558 824.7406404352765 824.9068977309304 1080.769441307312 1085.329548078023 1089.836488924445 1007.527919053767 354.58502777425 1046.614410113475 293.0261629420395
627 0.005 3.135 1 932.5658610959294 824.8980554145534 825.0646163279779 1080.769391247818 1085.329219138574 1089.836056351062 1007.546464608509 354.69434028992 1046.616849560848 293.0261633781947
628 0.005 3.14 1 932.6452200451046 825.054754683797 825.2216175515084 1080.769749486475 1085.329706417778 1089.836496978226 1007.564929987691 354.8034486304183 1046.619602480552 293.0261638132694
629 0.005 3.145 1 932.7241417604935 825.2107402811084 825.377903786003 1080.76970237828 1085.329376743883 1089.836065577014 1007.583381396385 354.9123970339513 1046.622015930554 293.0261642466944
630 0.005 3.15 1 932.8027536257595 825.3660166644715 825.5334791857877 1080.770054749254 1085.329863522585 1089.836507243842 1007.601681300501 355.0211839239041 1046.624739122071 293.0261646790111
631 0.005 3.155 1 932.8810283092236 825.5205865624628 825.6883466963545 1080.770007093717 1085.32953486694 1089.836075493016 1007.619945713857 355.1298019000527 1046.627105065738 293.0261651094712
632 0.005 3.16 1 932.9589511764373 825.6744538354873 825.8425100136033 1080.770360315718 1085.330020084343 1089.836515676344 1007.638093265141 355.2382573021807 1046.6298057226 293.0261655386691
633 0.005 3.165 1 933.0364485844237 825.8276207156705 825.9959716639447 1080.770309620285 1085.329688895622 1089.836084427125 1007.656218590783 355.3465399899451 1046.632178397295 293.0261659660098
634 0.005 3.17 1 933.1136469927565 825.9800918696695 826.1487359977116 1080.770657824094 1085.330170985745 1089.836522812375 1007.674195998684 355.4546474032616 1046.634856471663 293.0261663919755
635 0.005 3.175 1 933.1904389638369 826.1318694871884 826.3008054421311 1080.770610384981 1085.329845290016 1089.8360960221 1007.69217103915 355.5625703065114 1046.637205768494 293.0261668159554
636 0.005 3.18 1 933.2669423074775 826.2829568543162 826.4521832129026 1080.770957776339 1085.33032581495 1089.836532186206 1007.71001674863 355.670324097836 1046.639860684701 293.0261672386018
637 0.005 3.185 1 933.3430393954402 826.4333569748435 826.6028724716773 1080.770911161735 1085.329999642346 1089.836105579132 1007.727828013425 355.7779159951679 1046.642199015344 293.0261676594733
638 0.005 3.19 1 933.418813892348 826.5830733231751 826.7528765481946 1080.771260136777 1085.330478424171 1089.836540288783 1007.745391506178 355.8853445502106 1046.644836897334 293.0261680792315
639 0.005 3.195 1 933.494224313969 826.7321092444945 826.9021986954812 1080.771212509899 1085.330152032008 1089.836115974794 1007.763022895247 355.9926013481422 1046.647141366549 293.0261684973599
640 0.005 3.2 1 933.5693041168431 826.8804682038246 827.0508423885016 1080.771554301774 1085.330627850395 1089.836547634016 1007.78052340211 356.0996826881885 1046.649784974156 293.0261689145884
641 0.005 3.205 1 933.6440261905677 827.028152539332 827.1988101759883 1080.771500923846 1085.330300141791 1089.836123743082 1007.798054644002 356.206594237882 1046.6520747262 293.0261693303847
642 0.005 3.21 1 933.7184785702026 827.1751662134745 827.346105799882 1080.77184078744 1085.330776447142 1089.836557646482 1007.815483697088 356.3133497153025 1046.654664016126 293.0261697452518
643 0.005 3.215 1 933.7925449558923 827.3215118226792 827.4927320142243 1080.771788994347 1085.330448220453 1089.836132306393 1007.832901960348 356.419934846622 1046.656926531206 293.0261701585414
644 0.005 3.22 1 933.866331615789 827.4671929404777 827.6386922881239 1080.772124939243 1085.33092016462 1089.83656376852 1007.850187583073 356.5263560411635 1046.6594900725 293.0261705708671
645 0.005 3.225 1 933.9397699075498 827.612211888459 827.783989123802 1080.772074130635 1085.330596144908 1089.836142432211 1007.867445306288 356.6326045018754 1046.661731348283 293.0261709814895
646 0.005 3.23 1 934.0129161951442 827.7565725223624 827.9286261799989 1080.7724125909 1085.331068447092 1089.836572787436 1007.884554384765 356.7386784499535 1046.66427534745 293.0261713908799
647 0.005 3.235 1 934.0856694242757 827.9002774662548 828.0726062372069 1080.772359617281 1085.330739218106 1089.836148346047 1007.901667568497 356.844590182632 1046.666496524588 293.0261717986441
648 0.005 3.24 1 934.1581416763373 828.043330555879 828.2159329267656 1080.772688973845 1085.331206258038 1089.836576721762 1007.918671017874 356.9503262523787 1046.66901603033 293.0261722052878
649 0.005 3.245 1 934.2302379505005 828.1857341080183 828.358608807534 1080.772638802738 1085.330885195278 1089.836160721529 1007.935670134888 357.0559901765591 1046.671220365892 293.0261726101308
650 0.005 3.25 1 934.3020657865576 828.3274916833841 828.5006372908957 1080.772968713645 1085.331351395972 1089.83658593692 1007.952544603542 357.1614305268666 1046.673719314201 293.026173013658
651 0.005 3.255 1 934.3735072183301 828.4686060491935 828.6420212272309 1080.77291558955 1085.331026428105 1089.836168100557 1007.969349066187 357.2666844886201 1046.675901727637 293.0261734152784
652 0.005 3.26 1 934.4446923827652 828.6090804213966 828.7827638237272 1080.773245909782 1085.331491775002 1089.836594155901 1007.986088462129 357.3717193487272 1046.678385337249 293.0261738153757
653 0.005 3.265 1 934.5155007242203 828.748917242182 828.9228676381346 1080.773192430161 1085.331170046422 1089.836179499889 1008.002820162798 357.4765853445524 1046.680546268864 293.0261742132967
654 0.005 3.27 1 934.586062308798 828.888120156098 829.0623361388592 1080.773520854776 1085.331633319108 1089.836602306679 1008.019443590525 357.5812979792652 1046.683007609554 293.0261746096762
655 0.005 3.275 1 934.6562421014419 829.0266914982299 829.2011718349049 1080.773466407581 1085.331310327253 1089.836186568271 1008.036036546477 357.6858633791846 1046.685147895996 293.0261750040317
656 0.005 3.28 1 934.7261320350829 829.1646342937826 829.3393778535434 1080.773792554032 1085.331770757578 1089.836609469569 1008.052609823016 357.7902425012923 1046.687591582799 293.0261753968989
657 0.005 3.285 1 934.7956510607266 829.3019516013511 829.476957058125 1080.773733839991 1085.331447048437 1089.836195002813 1008.0691298469 357.8944429449501 1046.689711836554 293.0261757878147
658 0.005 3.29 1 934.8649371708333 829.4386467975268 829.6139127362433 1080.774057428827 1085.331907661849 1089.836616634262 1008.085499812013 357.9984642938707 1046.692133381087 293.0261761775478
659 0.005 3.295 1 934.9338682188427 829.5747219619486 829.7502471989449 1080.774003307752 1085.331585564161 1089.836203244682 1008.101830720315 358.1023250871015 1046.694237725483 293.026176565432
660 0.005 3.3 1 935.0025462797907 829.7101806923071 829.8859638592011 1080.774324031057 1085.332041792268 1089.836621808399 1008.118034431662 358.2060152413495 1046.69663804129 293.0261769520989
661 0.005 3.305 1 935.0708666729535 829.8450251645418 830.0210650914286 1080.774264370312 1085.331718609315 1089.836210514046 1008.134222787224 358.3095270510121 1046.698720885223 293.0261773369212
662 0.005 3.31 1 935.1389306609033 829.979258641914 830.1555540558713 1080.774588520126 1085.332179495222 1089.836633046336 1008.15028329555 358.4128649941882 1046.701106286612 293.0261777205112
663 0.005 3.315 1 935.2066348514625 830.1128840297421 830.289433621261 1080.774532384185 1085.331856339864 1089.83622017264 1008.166352614862 358.516029462062 1046.703173435763 293.026178102287
664 0.005 3.32 1 935.2740982428994 830.2459046164862 830.42270702371 1080.774849114416 1085.33231006086 1089.836637548924 1008.182318403535 358.6190199307975 1046.705532830408 293.0261784829046
665 0.005 3.325 1 935.3411999814846 830.3783225107603 830.5553765559407 1080.77479187741 1085.331988437486 1089.836227209655 1008.198253364326 358.7218321512119 1046.707581348145 293.0261788619523
666 0.005 3.33 1 935.408056629217 830.5101412356016 830.6874455610841 1080.775107664322 1085.332442829581 1089.836645651573 1008.214080976819 358.8244699166684 1046.709919723927 293.0261792399082
667 0.005 3.335 1 935.4745629291953 830.6413629733819 830.8189163996441 1080.775052439373 1085.332124848405 1089.836239254391 1008.229947613168 358.9269351524719 1046.711951794569 293.026179616025
668 0.005 3.34 1 935.5408218864874 830.7719908383223 830.94979211412 1080.77536468871 1085.332573292424 1089.836651156946 1008.245653413993 359.0291978567586 1046.714273972271 293.0261799910252
669 0.005 3.345 1 935.6067264835275 830.9020271750132 831.0800751453794 1080.775306722875 1085.332252325349 1089.836242851624 1008.261329477863 359.1313069265897 1046.716292945159 293.0261803643874
670 0.005 3.35 1 935.6723907649522 831.0314752090118 831.2097686100678 1080.775619492582 1085.33270311611 1089.836658759122 1008.276889066311 359.233245755337 1046.718602823267 293.0261807368535
671 0.005 3.355 1 935.737694497032 831.1603372700193 831.3388749461991 1080.775563298037 1085.332382422092 1089.836250773193 1008.29245714039 359.3350265956676 1046.720606150013 293.02618110798
672 0.005 3.36 1 935.8027727919095 831.2886163032632 831.4673970566282 1080.775871430317 1085.332830948749 1089.836665442643 1008.307896976063 359.4366693996736 1046.722899276139 293.0261814783754
673 0.005 3.365 1 935.8675056609217 831.4163148694812 831.595337504647 1080.775813934314 1085.332511690631 1089.836259958818 1008.323322047313 359.5381279979619 1046.724887859477 293.0261818474275
674 0.005 3.37 1 935.9319929101703 831.5434359256117 831.7226992215977 1080.776112641885 1085.33295609848 1089.836672085256 1008.338611908157 359.6394059721571 1046.727153012691 293.0261822155733
675 0.005 3.375 1 935.99617420394 831.6699820374201 831.849484827627 1080.776071157405 1085.332639986395 1089.836267729205 1008.353936145531 359.7405219667544 1046.729141090025 293.0261825825581
676 0.005 3.38 1 936.0601107898657 831.79595601366 831.9756970775796 1080.776369424576 1085.333084562124 1089.836679170826 1008.369108421579 359.8414683756482 1046.731382826108 293.0261829486538
677 0.005 3.385 1 936.123710122857 831.9213603616882 832.1013385589056 1080.776324573709 1085.332767970145 1089.836275152699 1008.384301673397 359.9422324669704 1046.733350460175 293.0261833135859
678 0.005 3.39 1 936.1870553369353 832.0461981286327 832.2264122187554 1080.776626145545 1085.333210100472 1089.836685742243 1008.399373271775 360.0428183199882 1046.735583586496 293.0261836776377
679 0.005 3.395 1 936.2500256104281 832.1704710004644 832.3509199515097 1080.77655605602 1085.332886482346 1089.83628007558 1008.414437208487 360.1432340543619 1046.737504725052 293.0261840403062
680 0.005 3.4 1 936.3127798280925 832.2941823327009 832.474864963549 1080.776867801618 1085.33333509273 1089.836693345141 1008.429376626234 360.2434775575455 1046.739728563125 293.0261844021217
681 0.005 3.405 1 936.3752060243353 832.4173339165287 832.5982492427275 1080.776804841028 1085.333012105341 1089.836288101593 1008.444296910407 360.3435560100651 1046.741642339706 293.0261847624436
682 0.005 3.41 1 936.4374271576185 832.5399292731696 832.7210760588982 1080.777110092213 1085.333455222162 1089.836697819348 1008.45909892686 360.4434442049761 1046.74384579976 293.0261851218271
683 0.005 3.415 1 936.4993096436987 832.661970236457 832.8433474499633 1080.777047290039 1085.33313540495 1089.836296506021 1008.473897991193 360.5431699854398 1046.745741275464 293.0261854796461
684 0.005 3.42 1 936.5609759980795 832.7834601834339 832.9650665989974 1080.777353507551 1085.333579010931 1089.836705714313 1008.488593821611 360.6427499870647 1046.747927999992 293.0261858364411
685 0.005 3.425 1 936.622316319446 832.904401515484 833.0862359310547 1080.77729410753 1085.333256150248 1089.836302687661 1008.503374563056 360.7421568727794 1046.749811347113 293.0261861916078
686 0.005 3.43 1 936.6834353156544 833.0247969818713 833.2068582366808 1080.777593592262 1085.333698200624 1089.836712113511 1008.518007329256 360.8413880375876 1046.751979111293 293.0261865457354
687 0.005 3.435 1 936.7442200319038 833.1446485123271 833.3269355786359 1080.777527068334 1085.333377472657 1089.836310961639 1008.532600319149 360.9404496624824 1046.75383808393 293.0261868982354
688 0.005 3.44 1 936.8047847361067 833.263959302437 833.4464709962249 1080.777829783447 1085.333818269063 1089.836718480245 1008.547063630125 361.0393411436292 1046.755990118169 293.0261872498407
689 0.005 3.445 1 936.8650249115879 833.3827312899575 833.5654665671674 1080.777764861268 1085.333497412259 1089.836318134445 1008.561519598355 361.1380634871068 1046.757832289112 293.0261875998687
690 0.005 3.45 1 936.92505483736 833.5009674509571 833.6839251732342 1080.778065652 1085.333935808939 1089.836723538419 1008.575861462108 361.2366197658203 1046.759964933341 293.0261879489112
691 0.005 3.455 1 936.9847590308734 833.6186696797929 833.8018488435594 1080.778000115229 1085.333615056607 1089.836324848984 1008.590193886259 361.3349993751542 1046.761789597146 293.0261882962857
692 0.005 3.46 1 937.0442535005775 833.7358411015764 833.9192405569919 1080.77829896082 1085.334053203213 1089.836730836229 1008.604404362397 361.4332138267758 1046.763906136257 293.0261886427181
693 0.005 3.465 1 937.1034241138411 833.8524836115971 834.0361023398161 1080.778230552459 1085.333731218248 1089.836331513653 1008.618620680229 361.5312600237964 1046.765710729411 293.026188987363
694 0.005 3.47 1 937.162388291493 833.9686002522752 834.152437111835 1080.778529156603 1085.334169109539 1089.836737094674 1008.632729988482 361.6291349180256 1046.767812257838 293.0261893308795
695 0.005 3.475 1 937.2210328599641 834.0841930216739 834.26824697483 1080.77846478986 1085.333851222864 1089.836341092774 1008.646833714347 361.7268403709132 1046.769604920578 293.0261896727107
696 0.005 3.48 1 937.2794717684652 834.1992649474058 834.3835348349455 1080.778759720708 1085.334284915022 1089.836743625837 1008.660828893331 361.8243760175054 1046.771684077107 293.0261900133222
697 0.005 3.485 1 937.3375899722655 834.3138177666838 834.4983026069001 1080.778694799987 1085.333967632578 1089.836348630679 1008.67481566865 361.9217399068407 1046.773460314622 293.026190352188
698 0.005 3.49 1 937.3955071685534 834.4278545218507 834.6125531890721 1080.778987212017 1085.334399043875 1089.836749344903 1008.688695586525 362.01893423352 1046.775521767781 293.0261906899299
699 0.005 3.495 1 937.4531102831643 834.5413769912872 834.726288512798 1080.778919467107 1085.334079769887 1089.836354037561 1008.702569270655 362.1159587859365 1046.777279926506 293.0261910259692
700 0.005 3.5 1 937.510513681338 834.65438819805 834.8395114515172 1080.779213412778 1085.334512959237 1089.836756427243 1008.716337788184 362.2128119513901 1046.77932668989 293.0261913609586
701 0.005 3.505 1 937.5676127506015 834.7668894090077 834.9522235613503 1080.779140543404 1085.334190824747 1089.836359157563 1008.730090445049 362.3094967155033 1046.78106243856 293.0261916943359
702 0.005 3.51 1 937.624534972481 834.8788842901012 835.0644281400897 1080.779432525626 1085.334623430535 1089.836761722188 1008.743744977486 362.4060030184672 1046.783094478877 293.0261920268269
703 0.005 3.515 1 937.6811366477846 834.9903744707502 835.1761270332769 1080.779363591118 1085.334304212265 1089.836367598866 1008.757395395041 362.5023466089908 1046.784817270526 293.0261923578242
704 0.005 3.52 1 937.73754086812 835.1013628603051 835.287323027658 1080.779652675568 1085.334733420295 1089.836766802148 1008.770948610002 362.5985228635707 1046.786832761509 293.0261926879944
705 0.005 3.525 1 937.7936292036056 835.2118513432731 835.3980181204108 1080.77958492531 1085.334415438032 1089.836374748959 1008.784484744344 362.6944211855757 1046.788543518734 293.0261930167433
706 0.005 3.53 1 937.849515535917 835.3218426353478 835.5082149641172 1080.779871620106 1085.334843556102 1089.836773361778 1008.797914138899 362.7901865544605 1046.790539719469 293.0261933448098
707 0.005 3.535 1 937.9050944308347 835.4313385040807 835.6179154471333 1080.779803934856 1085.334526526935 1089.836382002236 1008.811342986694 362.8858037384213 1046.792234953876 293.0261936716479
708 0.005 3.54 1 937.9604755731644 835.5403416500168 835.7271221870943 1080.780089169439 1085.33495291024 1089.836779434216 1008.824697859499 362.9812696685156 1046.794212812004 293.0261939978673
709 0.005 3.545 1 938.015558240132 835.648853788919 835.8358370360575 1080.780015448531 1085.334635814371 1089.836388027424 1008.837935851577 363.0765704283467 1046.795897077088 293.0261943228788
710 0.005 3.55 1 938.0704492154301 835.7568780463521 835.9440629020634 1080.780300853158 1085.335059838761 1089.836784056018 1008.851117043587 363.1717207090363 1046.79785883194 293.02619464735
711 0.005 3.555 1 938.1250439070418 835.8644160265651 836.0518015636885 1080.780232968347 1085.334742868871 1089.836393801123 1008.864318483139 363.2667139470007 1046.799523377589 293.0261949705438
712 0.005 3.56 1 938.1794480646302 835.9714706716643 836.1590558049578 1080.780514103238 1085.335166445586 1089.836790406942 1008.877418889016 363.3615367596959 1046.801468629774 293.0261952930849
713 0.005 3.565 1 938.2335574415268 836.0780435736635 836.2658273917613 1080.780443841823 1085.334848021515 1089.836399324522 1008.89052498401 363.4561921604576 1046.803116274324 293.0261956143402
714 0.005 3.57 1 938.2874806112893 836.1841373266294 836.3721188381197 1080.780722714522 1085.335269605642 1089.836793196668 1008.903517592133 363.5506818120166 1046.805042793341 293.026195934828
715 0.005 3.575 1 938.3411206745668 836.2897538923181 836.4779321778457 1080.780659617431 1085.334954911921 1089.83640655681 1008.916517209993 363.645006692012 1046.806682177496 293.0261962538498
716 0.005 3.58 1 938.3945563573387 836.394895759253 836.5832698182438 1080.780933980634 1085.335375565122 1089.836800027438 1008.929399222483 363.7391628377908 1046.808590661244 293.0261965720277
717 0.005 3.585 1 938.4477171016289 836.49956507577 836.6881339343466 1080.780869143872 1085.335060400347 1089.836412324581 1008.94229764037 363.8331499771997 1046.810214961764 293.0261968887248
718 0.005 3.59 1 938.500676889487 836.6037641846738 836.7925268434468 1080.781142408372 1085.335479928204 1089.836805623824 1008.955078061011 363.9269689218298 1046.812107283896 293.0261972047221
719 0.005 3.595 1 938.5533623578976 836.7074949357774 836.8964504987891 1080.78107682931 1085.335164095666 1089.836417999363 1008.967873213749 364.0206195540388 1046.813716050345 293.0261975192939
720 0.005 3.6 1 938.6058523531757 836.8107596531428 836.9999071774265 1080.781347926622 1085.335581001664 1089.83680977881 1008.980548088536 364.1141029463491 1046.815593022016 293.0261978331853
721 0.005 3.605 1 938.6580686564616 836.9135603193953 837.1028989084296 1080.781281278134 1085.335264924397 1089.836422411201 1008.993234261966 364.2074062915173 1046.817187977796 293.0261981456807
722 0.005 3.61 1 938.7100890735966 837.0158994222552 837.2054280874113 1080.781552324949 1085.335683892108 1089.836816094528 1009.005804254611 364.3005440431355 1046.819048727982 293.0261984574755
723 0.005 3.615 1 938.7618448244743 837.1177791978492 837.3074969492268 1080.781488312208 1085.335369783518 1089.836429882213 1009.018394638701 364.3935118819573 1046.820631522009 293.0261987679628
724 0.005 3.62 1 938.8134045397721 837.2192017565083 837.4091076339176 1080.78175479735 1085.335783230277 1089.836819496667 1009.030863120914 364.4863130762132 1046.82247648797 293.026199077672
725 0.005 3.625 1 938.8646979305099 837.3201689807962 837.5102620981305 1080.78168902618 1085.33546998209 1089.836436043079 1009.043346571901 364.5789505805965 1046.824042611087 293.026199385923
726 0.005 3.63 1 938.9158002545952 837.4206832570557 837.610962650004 1080.781956140199 1085.335883496114 1089.836824569763 1009.055713010707 364.6714218482393 1046.825871618711 293.0261996933409
727 0.005 3.635 1 938.966652409362 837.5207460867572 837.7112109837562 1080.781897782464 1085.335571258779 1089.836441454441 1009.06809818916 364.7637259460071 1046.827432016604 293.026199999448
728 0.005 3.64 1 939.0172992426079 837.6203601129401 837.8110095451782 1080.782160537852 1085.335982378783 1089.836829706776 1009.080368053456 364.8558617363759 1046.829240743106 293.0262003047166
729 0.005 3.645 1 939.0676891955563 837.7195272651936 837.9103603248041 1080.782094091699 1085.335670574964 1089.836447389033 1009.092645037084 364.9478331348691 1046.830778695117 293.0262006087061
730 0.005 3.65 1 939.1178876034762 837.818249754424 838.0092655098744 1080.782358746914 1085.336082531373 1089.836835556385 1009.104811473258 365.0396497610772 1046.832575035873 293.026200911914
731 0.005 3.655 1 939.1678291594909 837.9165293528395 838.1077269601045 1080.782292313701 1085.335769272704 1089.83645341523 1009.116986364865 365.1312993720549 1046.834099595689 293.0262012138963
732 0.005 3.66 1 939.2175808158962 838.0143684186614 838.2057469457578 1080.782554163856 1085.336179377086 1089.836839549426 1009.129051404384 365.2227810102638 1046.835879377186 293.0262015150622
733 0.005 3.665 1 939.2670849542964 838.1117685823609 838.3033272174533 1080.782486791244 1085.335866151933 1089.836458320347 1009.141126784705 365.3141024194543 1046.837387409098 293.0262018147533
734 0.005 3.67 1 939.3163961466901 838.2087321208027 838.400469979487 1080.782746291986 1085.336274509073 1089.836844041667 1009.153086230546 365.4052527912458 1046.839153714264 293.0262021134176
735 0.005 3.675 1 939.3655979021829 838.3052609503715 838.4971771518495 1080.782677824734 1085.335961518649 1089.836463721071 1009.165066111274 365.4962199926166 1046.840648040395 293.0262024104946
736 0.005 3.68 1 939.4145366048984 838.4013575615586 838.5934511119951 1080.782936336591 1085.336369899775 1089.836849827059 1009.176872121975 365.5870281912435 1046.842396964951 293.0262027065779
737 0.005 3.685 1 939.4631951611294 838.4970234785828 838.6892935708436 1080.78287062434 1085.336059553445 1089.836470766121 1009.188750254349 365.6776835600583 1046.843880021619 293.0262030011273
738 0.005 3.69 1 939.5116488084071 838.592260963256 838.7847067118788 1080.783127548079 1085.336464793399 1089.836853700109 1009.200521497613 365.7681674599299 1046.845614388199 293.0262032946728
739 0.005 3.695 1 939.5598511146193 838.6870714440947 838.879692129948 1080.783051207142 1085.336154544684 1089.836474032445 1009.212303458319 365.8584719933912 1046.847076399593 293.02620358683
740 0.005 3.7 1 939.6078646693975 838.781457342346 838.9742520795488 1080.783309399263 1085.336560559288 1089.836858734731 1009.223965844514 365.9486182172014 1046.84879956012 293.026203878233
741 0.005 3.705 1 939.6556496930494 838.8754201700768 839.0683881987527 1080.783241982619 1085.336247867461 1089.836480139007 1009.235644237887 366.0385999044743 1046.850247956643 293.0262041683054
742 0.005 3.71 1 939.7032430807969 838.9689623865602 839.1621028014932 1080.783496598437 1085.33665249111 1089.83686448462 1009.247205391406 366.1284168121977 1046.851958787806 293.0262044578055
743 0.005 3.715 1 939.7505906212815 839.0620858141696 839.2553977621158 1080.783429909628 1085.336342060233 1089.836486070772 1009.258798941531 366.2180861038736 1046.853395703302 293.0262047462255
744 0.005 3.72 1 939.797713828572 839.1547924359112 839.3482750537529 1080.783684236169 1085.336746964668 1089.836870364309 1009.270272020221 366.3075839442034 1046.855083381708 293.0262050339985
745 0.005 3.725 1 939.8446138633028 839.2470841672948 839.4407366152942 1080.783613174673 1085.336432632565 1089.836490203717 1009.281776788641 366.3969128315616 1046.856505940924 293.0262053205775
746 0.005 3.73 1 939.8913353162851 839.3389631052911 839.5327845112764 1080.783866849431 1085.336837490397 1089.836874360356 1009.293155945932 366.4860747776025 1046.858192718174 293.0262056063754
747 0.005 3.735 1 939.9378200994544 839.4304308986916 839.6244204740844 1080.783798120152 1085.33652534009 1089.836495872008 1009.304554199734 366.5750972771658 1046.859603193134 293.0262058907609
748 0.005 3.74 1 939.9841449550368 839.521489614647 839.7156465289559 1080.784050482607 1085.33692813573 1089.836879720933 1009.315842303216 366.6639368943109 1046.861275359253 293.026206174257
749 0.005 3.745 1 940.0302366117381 839.6121408996977 839.8064643994785 1080.783979592286 1085.336615245243 1089.836500956045 1009.327164096988 366.7526112404832 1046.862672008163 293.0262064563101
750 0.005 3.75 1 940.0761558991182 839.702386964142 839.8968761907905 1080.784230078712 1085.337018374307 1089.836882855852 1009.338356715956 366.8411108716001 1046.864330001392 293.0262067375056
751 0.005 3.755 1 940.1218448971985 839.7922295713715 839.9868837102473 1080.784162719878 1085.336708474209 1089.836506788674 1009.349586973452 366.9294501553571 1046.86571797347 293.0262070173705
752 0.005 3.76 1 940.1673572412011 839.8816706950175 840.076488913356 1080.784407503877 1085.337106027232 1089.836885876964 1009.360684670651 367.017638197381 1046.867358715496 293.0262072965103
753 0.005 3.765 1 940.2126391431725 839.9707121400734 840.1656936230769 1080.784338710247 1085.336798447768 1089.836512287285 1009.37181355474 367.1056586817425 1046.868730506901 293.0262075744106
754 0.005 3.77 1 940.2577160022275 840.0593559218987 840.254499836947 1080.784586886305 1085.337198579215 1089.836891752888 1009.382821358737 367.1935119878661 1046.870365396414 293.026207851657
755 0.005 3.775 1 940.3025899250937 840.1476036018945 840.342909191957 1080.784517053049 1085.336888156235 1089.836517070265 1009.393861962645 367.2812004519171 1046.871723312807 293.026208127828
756 0.005 3.78 1 940.3472985956702 840.2354571793645 840.4309236375495 1080.784761757437 1085.337285090307 1089.836895266099 1009.40477633106 367.368735551825 1046.873338307883 293.0262084036355
757 0.005 3.785 1 940.3917816840246 840.3229183904965 840.5185449417828 1080.784691643899 1085.33697631988 1089.836521790173 1009.415725355689 367.4561017662556 1046.874684069959 293.0262086784003
758 0.005 3.79 1 940.4361001894786 840.4099891922369 840.6057750272001 1080.784938497275 1085.337374580615 1089.836901115401 1009.426578371919 367.543281040749 1046.876294830177 293.0262089526076
759 0.005 3.795 1 940.4801935148657 840.4966711674319 840.6926155447354 1080.784868806983 1085.337065515801 1089.836527263578 1009.437445410685 367.6303047388092 1046.877630005121 293.0262092256396
760 0.005 3.8 1 940.5241261980143 840.5829663795699 840.7790684642807 1080.785105406995 1085.337460051054 1089.836904230593 1009.448176432941 367.717168026806 1046.87921911736 293.0262094979549
761 0.005 3.805 1 940.5678301473855 840.6688763739476 840.8651354359197 1080.785033590035 1085.337150698144 1089.836531806724 1009.45894484772 367.8038683164198 1046.880538993285 293.0262097689621
762 0.005 3.81 1 940.6113678852967 840.7544030704632 840.9508183367668 1080.785279112238 1085.337547561956 1089.836909797582 1009.469590139022 367.8904080663666 1046.882115939259 293.0262100392566
763 0.005 3.815 1 940.6546843599845 840.8395480834948 841.0361188287926 1080.785206949116 1085.33723659873 1089.83653557999 1009.48027021001 367.9767893116345 1046.883423741283 293.0262103081943
764 0.005 3.82 1 940.6977760365301 840.9243133858881 841.1210388143456 1080.785455447625 1085.337634704821 1089.836913758632 1009.490869043543 368.0630048110576 1046.885005724236 293.0262105763957
765 0.005 3.825 1 940.7406847890311 841.008700710395 841.2055800673384 1080.785384359548 1085.337324698123 1089.836542364654 1009.501494191788 368.1490586368329 1046.886307912027 293.0262108432928
766 0.005 3.83 1 940.7834443514417 841.0927118710287 841.2897443956994 1080.785624587842 1085.33771758063 1089.836917322312 1009.511975689201 368.2349540363289 1046.887863996158 293.0262111095815
767 0.005 3.835 1 940.825990707209 841.1763484399972 841.3735334133391 1080.785555255391 1085.337411204828 1089.83654719593 1009.522485843176 368.3206817997622 1046.889149401122 293.0262113746788
768 0.005 3.84 1 940.8683674140322 841.2596120654113 841.4569487716446 1080.785780571923 1085.337796476315 1089.836917864885 1009.532786417176 368.4062494651924 1046.890676547834 293.026211639076
769 0.005 3.845 1 940.9105401054068 841.3425045184264 841.5399922302925 1080.785713958943 1085.3374918838 1089.836550648489 1009.543184260123 368.4916644035198 1046.891951064709 293.0262119023188
770 0.005 3.85 1 940.9525418604135 841.4250275821191 841.6226655483748 1080.785940938077 1085.337881388007 1089.836925329973 1009.553465611766 368.5769163988698 1046.893466867239 293.0262121647314
771 0.005 3.855 1 940.9943465460509 841.507182949753 841.7049704400266 1080.785876709412 1085.337576109626 1089.836556483289 1009.563803769993 368.6620129313769 1046.894735869512 293.0262124257765
772 0.005 3.86 1 941.035986891224 841.5889724823851 841.7869087316884 1080.786108580112 1085.337964674119 1089.836929294099 1009.574016699243 368.746946805257 1046.896246610915 293.0262126859021
773 0.005 3.865 1 941.07742432792 841.6703977077303 841.868482008876 1080.786040913527 1085.337657709444 1089.836559900595 1009.584270813021 368.8317203398857 1046.897501461029 293.0262129447432
774 0.005 3.87 1 941.1187437903047 841.7514599656536 841.9496915052079 1080.786268144875 1085.33804457467 1089.836932361631 1009.59441958278 368.9163189013488 1046.89899585613 293.0262132027716
775 0.005 3.875 1 941.159845764011 841.8321611484976 842.0305392198171 1080.78620162383 1085.337738682119 1089.8365638701 1009.604592757795 369.0007491785389 1046.900242793396 293.0262134595982
776 0.005 3.88 1 941.2007719843283 841.9125030834684 842.1110269692562 1080.786426100772 1085.338124013849 1089.836935826247 1009.614621799833 369.0850234719275 1046.901724795797 293.0262137157303
777 0.005 3.885 1 941.2414916590486 841.9924874989516 842.19115647733 1080.7863601421 1085.33781898334 1089.836568499796 1009.624702623903 369.1691405326252 1046.902957186116 293.0262139708594
778 0.005 3.89 1 941.2820467399702 842.0721160471446 842.2709294152692 1080.78658723439 1085.338204316622 1089.836939406587 1009.634659301122 369.2531001611188 1046.904432034502 293.0262142254726
779 0.005 3.895 1 941.3224068719256 842.1513905987778 842.3503475787624 1080.786513515037 1085.337898777557 1089.836572823593 1009.644712870125 369.3369008606517 1046.905643363145 293.0262144791129
780 0.005 3.9 1 941.3626040804371 842.2303130055665 842.4294128955338 1080.78673462979 1085.338282191635 1089.836943308563 1009.654607076985 369.4205559685372 1046.90709412206 293.026214732186
781 0.005 3.905 1 941.4026283147613 842.3088844026502 842.5081265177456 1080.786670402591 1085.337978882639 1089.836577884988 1009.664535190033 369.5040476776326 1046.908307445159 293.0262149840862
782 0.005 3.91 1 941.4424844395583 842.3871064686391 842.5864901346803 1080.786896475532 1085.338361858781 1089.836947018999 1009.674327931952 369.5873634800566 1046.909758378551 293.0262152353957
783 0.005 3.915 1 941.4821387646426 842.464980907681 842.6645054339238 1080.786827347377 1085.33805557242 1089.836580718493 1009.684167753109 369.6705251937591 1046.910955546546 293.0262154856812
784 0.005 3.92 1 941.5216327803419 842.5425092309902 842.7421739504268 1080.787052152409 1085.338440798414 1089.836952774214 1009.693877383318 369.7535305935771 1046.912395295925 293.0262157353634
785 0.005 3.925 1 941.5609313116306 842.619693019754 842.8194972726369 1080.786984205628 1085.338136310692 1089.836587109744 1009.703635892354 369.8363760919742 1046.913582595985 293.026215983907
786 0.005 3.93 1 941.6000698660296 842.6965338230356 842.8964769509424 1080.787206574039 1085.338517778788 1089.836955501719 1009.71326367083 369.9190572635716 1046.915007211709 293.026216231887
787 0.005 3.935 1 941.6390178990517 842.7730332475983 842.9731145899009 1080.787138815404 1085.338213547691 1089.836590701874 1009.722941078608 370.0015852646263 1046.916183120336 293.0262164787488
788 0.005 3.94 1 941.6778174215256 842.8491927449526 843.0494116093178 1080.787359795675 1085.338593638743 1089.836957166244 1009.732488644786 370.0839563301887 1046.917598109216 293.0262167250361
789 0.005 3.945 1 941.7164231471007 842.925013933756 843.1253696770226 1080.787292423563 1085.33828941942 1089.836593993082 1009.742086461002 370.1661710810073 1046.918765405259 293.0262169703061
790 0.005 3.95 1 941.7548734169224 843.0004984706355 843.2009904233963 1080.787512762624 1085.338670013058 1089.83696280849 1009.75155630813 370.2482236503904 1046.92016906403 293.026217215144
791 0.005 3.955 1 941.7931375835125 843.0756478835232 843.2762753917781 1080.787443995025 1085.338366465851 1089.836599961742 1009.761075821259 370.3301199956797 1046.921323979257 293.0262174590272
792 0.005 3.96 1 941.8312494056811 843.1504637719744 843.3512261661272 1080.787664144758 1085.338745917486 1089.83696618072 1009.770466801066 370.4118602045098 1046.922718210419 293.0262177024778
793 0.005 3.965 1 941.8691789050306 843.2249476690802 843.4258442962614 1080.787596625989 1085.338442888928 1089.836603863733 1009.779912351715 370.4934393705318 1046.923863936461 293.0262179449622
794 0.005 3.97 1 941.9069604263999 843.2991009929026 843.5001312229786 1080.787813969604 1085.338819557552 1089.836969268641 1009.789254496954 370.574869438487 1046.925244963006 293.0262181869803
795 0.005 3.975 1 941.9445593589354 843.3729252761816 843.5740884731686 1080.787742336326 1085.338516351585 1089.836608603945 1009.798621412879 370.6561477794975 1046.926376500169 293.0262184279878
796 0.005 3.98 1 941.9820058320051 843.4464220386981 843.6477175649806 1080.78796088276 1085.338894800348 1089.836973937794 1009.807851417824 370.7372677074936 1046.927748258314 293.0262186683887
797 0.005 3.985 1 942.0192741050219 843.5195928329956 843.7210200473422 1080.787890329496 1085.338589711886 1089.836611098342 1009.817136670555 370.8182295276344 1046.928872042624 293.0262189077929
798 0.005 3.99 1 942.0563933480992 843.5924393745772 843.7939975776382 1080.788101083552 1085.338967145904 1089.836977859299 1009.826293498617 370.8990339846818 1046.930226040894 293.0262191465964
799 0.005 3.995 1 942.0933306407671 843.6649628391241 843.8666514415181 1080.788031922822 1085.338662472675 1089.836615376512 1009.835501458942 370.9796847425896 1046.931337688303 293.0262193842856
800 0.005 4 1 942.1301173629993 843.7371648493754 843.9389832111628 1080.788244635014 1085.339038155446 1089.836980069664 1009.844581499278 371.0601765680065 1046.932681735442 293.0262196213676
801 0.005 4.005 1 942.1667279367111 843.8090470634999 844.0109945110401 1080.788178152578 1085.338735820265 1089.836619203065 1009.853708461926 371.1405150337594 1046.933787641426 293.0262198572534
802 0.005 4.01 1 942.2031869198975 843.8806105052895 844.0826864929558 1080.788389486875 1085.339110033856 1089.836983416643 1009.862708981232 371.2206962564697 1046.935122916633 293.0262200924972
803 0.005 4.015 1 942.2394719380615 843.9518568394712 844.1540607540128 1080.788320793909 1085.338806089664 1089.836622621722 1009.871766655307 371.3007207991848 1046.936217293954 293.0262203266304
804 0.005 4.02 1 942.2756140883808 844.0227875858862 844.2251187888251 1080.788534223075 1085.339183654599 1089.836988877336 1009.880700422934 371.3805637617585 1046.937544887353 293.0262205600173
805 0.005 4.025 1 942.3115607885684 844.0934042403313 844.2958621105519 1080.788463702623 1085.338877232881 1089.836625967866 1009.889689895546 371.4602626117679 1046.938629460502 293.0262207921924
806 0.005 4.03 1 942.34737434121 844.1637082078648 844.3662921129546 1080.788674782126 1085.339253141321 1089.836991825914 1009.898550304648 371.5398126165526 1046.939943619735 293.0262210236887
807 0.005 4.035 1 942.3830229159254 844.2337009969291 844.4364103100158 1080.788606222576 1085.338950010559 1089.83663094271 1009.907465236716 371.6192058389214 1046.941018344184 293.0262212540731
808 0.005 4.04 1 942.418532135918 844.303384000757 844.5062181039233 1080.788816629333 1085.339323714393 1089.836994641582 1009.916251384047 371.6984495434255 1046.942322685088 293.0262214838244
809 0.005 4.045 1 942.4538751817256 844.3727587362188 844.575716999949 1080.788747049618 1085.339019664441 1089.836634423289 1009.925091785777 371.7775462191539 1046.943386069193 293.0262217123707
810 0.005 4.05 1 942.4890787312836 844.4418266073645 844.6449084088074 1080.788955486566 1085.339391658911 1089.836997403002 1009.933812303868 371.8564879585342 1046.944678395673 293.0262219401209
811 0.005 4.055 1 942.5241132052575 844.5105889786645 844.7137937272144 1080.788885347779 1085.339088830546 1089.836638751051 1009.942578338055 371.9352745312955 1046.945731478011 293.0262221667026
812 0.005 4.06 1 942.5590023988748 844.579047216222 844.7823743242047 1080.789091798861 1085.339458834113 1089.836999419618 1009.951215752883 372.0139069106884 1046.947014782704 293.0262223925174
813 0.005 4.065 1 942.5937277115517 844.6472026949756 844.8506515883749 1080.789021482855 1085.339156636105 1089.836642413406 1009.959907943956 372.0923796256481 1046.948058450218 293.02622261717
814 0.005 4.07 1 942.6283156459309 844.7150569983194 844.91862703954 1080.789230094599 1085.339529988713 1089.837005842321 1009.968474705959 372.1706777965819 1046.949334137305 293.026222841152
815 0.005 4.075 1 942.6627379023755 844.7826114059444 844.9863020146332 1080.789160616623 1085.339227596899 1089.836647304631 1009.977097292372 372.248829493048 1046.950369122127 293.0262230640553
816 0.005 4.08 1 942.6970259933026 844.8498672826612 845.0536778612623 1080.78936733789 1085.339598589376 1089.837009113921 1009.985594302898 372.3268357957515 1046.951631871082 293.0262232863111
817 0.005 4.085 1 942.7311508015081 844.9168260008174 845.1207559792132 1080.789297871337 1085.339295119401 1089.836650396959 1009.994147776813 372.4046933369364 1046.952656923433 293.0262235075485
818 0.005 4.09 1 942.7651364983449 844.9834889609281 845.1875377445274 1080.789502786108 1085.339664730854 1089.837011804424 1010.002573307816 372.4823989890272 1046.953910760998 293.0262237281722
819 0.005 4.095 1 942.7989589409133 845.0498575192398 845.2540245383523 1080.789432339381 1085.339362604392 1089.836655023753 1010.011055129875 372.5599447528813 1046.954924847374 293.0262239478184
820 0.005 4.1 1 942.8326459271212 845.1159330329601 845.3202177043063 1080.789637349224 1085.339733007993 1089.837015860697 1010.019410507935 372.6373411348952 1046.956170051514 293.0262241670348
821 0.005 4.105 1 942.8661709969009 845.1817167690058 845.3861185484817 1080.789565533431 1085.339428704303 1089.836657401174 1010.027822031712 372.7145967993128 1046.957173715161 293.0262243852489
822 0.005 4.11 1 942.8995626614724 845.2472101373188 845.4517284474374 1080.789770267394 1085.33979837988 1089.837019183106 1010.036108585657 372.7916966646847 1046.95840762764 293.0262246029255
823 0.005 4.115 1 942.9328047796587 845.3124145446703 845.5170487915341 1080.789697329253 1085.339494405725 1089.836661428593 1010.044450413092 372.8686445824835 1046.959402819581 293.0262248196911
824 0.005 4.12 1 942.9659073935088 845.3773312110047 845.5820808466586 1080.789901530587 1085.339864841691 1089.837023612406 1010.052663746176 372.9454436466402 1046.960627363193 293.0262250360216
825 0.005 4.125 1 942.9988477605094 845.4419615109584 845.6468259749436 1080.789827954332 1085.339559644623 1089.83666428959 1010.060935109486 373.0220782571676 1046.961613286473 293.0262252513789
826 0.005 4.13 1 943.0316549682764 845.5063067381718 845.7112854736463 1080.790027470227 1085.339925459736 1089.837023406332 1010.06908119536 373.0985677118086 1046.962824860948 293.0262254663253
827 0.005 4.135 1 943.0643063047394 845.5703682200957 845.7754606782289 1080.789958503815 1085.339626457609 1089.836670685236 1010.0772860867 373.1749092366277 1046.963804020722 293.0262256802903
828 0.005 4.14 1 943.0968277977421 845.6341472399793 845.8393528699403 1080.790160346162 1085.339993315964 1089.837028687426 1010.085365825627 373.2510997733277 1046.96500900083 293.0262258938012
829 0.005 4.145 1 943.1291933787929 845.6976449347322 845.9029632373404 1080.790088121788 1085.339690348183 1089.836672998452 1010.093502483455 373.3271415080315 1046.965977799952 293.0262261064359
830 0.005 4.15 1 943.1614299206286 845.7608627673254 845.9662931510659 1080.790288822086 1085.340057478597 1089.837032148551 1010.101518752393 373.4030330112675 1046.967172360258 293.0262263186499
831 0.005 4.155 1 943.1935139597018 845.8238021704701 846.0293440567818 1080.79021793224 1085.339754686431 1089.83667675249 1010.109578380195 373.4787718620696 1046.968130540304 293.0262265299374
832 0.005 4.16 1 943.2254713097692 845.8864642848237 846.0921171332559 1080.790417733109 1085.340119991872 1089.837034891693 1010.117512077356 373.5543623965519 1046.969316963872 293.0262267408077
833 0.005 4.165 1 943.2572752815872 845.9488504844039 846.1546137726904 1080.790343925638 1085.33981724889 1089.836679976375 1010.125497391493 373.6298056295017 1046.97026845035 293.0262269507024
834 0.005 4.17 1 943.2889489330262 846.0109619401733 846.2168351348873 1080.790542764357 1085.340183319016 1089.837038830569 1010.133365529057 373.7050997058549 1046.971445061969 293.026227160213
835 0.005 4.175 1 943.320472368999 846.0727999024524 846.2787824822842 1080.790469859774 1085.339880566693 1089.836683785752 1010.141304669053 373.7802430858329 1046.972387235464 293.0262273687248
836 0.005 4.18 1 943.3518702744409 846.1343655872773 846.3404570252289 1080.790665674383 1085.340243253057 1089.837040850353 1010.1491187803 373.8552344857308 1046.973553487097 293.0262275767435
837 0.005 4.185 1 943.3831227269491 846.1956602811501 846.4018600563295 1080.790593712427 1085.339942265548 1089.836687275175 1010.156990963945 373.9300783622813 1046.974487014136 293.0262277836894
838 0.005 4.19 1 943.4142498078425 846.2566852343376 846.4629928178412 1080.790791128075 1085.340305991325 1089.837044402625 1010.164740331187 374.0047762161867 1046.975646594603 293.0262279901035
839 0.005 4.195 1 943.4452270398417 846.3174417070135 846.5238565736248 1080.790716549813 1085.34000300506 1089.83669017369 1010.172550480601 374.0793318941748 1046.976567538727 293.0262281954462
840 0.005 4.2 1 943.4760802559366 846.3779308700815 846.5844525061879 1080.790913307373 1085.34036613968 1089.837046891326 1010.180235563459 374.1537356648213 1046.977716669121 293.026228400187
841 0.005 4.205 1 943.5067872223889 846.4381540422121 846.6447819169434 1080.790838058296 1085.340063459112 1089.836693210185 1010.187980833554 374.2279881077834 1046.978634186341 293.0262286038538
842 0.005 4.21 1 943.5373700721258 846.4981123933721 846.7048459920908 1080.791034957472 1085.340428177184 1089.837051899007 1010.195601886992 374.3020920436123 1046.979773450175 293.026228807003
843 0.005 4.215 1 943.5678082577078 846.5578071856971 846.7646459909038 1080.790961650077 1085.340125678272 1089.836697837266 1010.203285488622 374.3760484953059 1046.980678888738 293.0262290090672
844 0.005 4.22 1 943.598121275902 846.617239455308 846.8241829706986 1080.791148959662 1085.340489154859 1089.837055855136 1010.210833493211 374.449857923226 1046.981802569579 293.0262292105904
845 0.005 4.225 1 943.6282929763825 846.6764106135247 846.8834583088266 1080.791074892526 1085.340186920829 1089.836701563291 1010.218447720363 374.5235192918499 1046.982699344483 293.0262294110797
846 0.005 4.23 1 943.6583442780786 846.7353217930485 846.9424731578845 1080.791269653939 1085.340547545453 1089.837056537478 1010.225940220817 374.5970868927355 1046.983820943867 293.0262296109815
847 0.005 4.235 1 943.6882527589895 846.7939742186348 847.001228746645 1080.791193619257 1085.340243823833 1089.836703754258 1010.233496280104 374.6704729972329 1046.984710523871 293.026229809832
848 0.005 4.24 1 943.7180416606313 846.8523690071663 847.0597262100187 1080.791384770251 1085.340603714264 1089.837058853286 1010.24092686062 374.7437058600336 1046.985821063699 293.0262300081444
849 0.005 4.245 1 943.7476898456987 846.9105073819509 847.1179667647098 1080.791312198572 1085.340304645181 1089.836708124091 1010.248420818706 374.8167839940434 1046.986706208775 293.026230205291
850 0.005 4.25 1 943.7772191331305 846.9683905039516 847.1759515664875 1080.791503222543 1085.340662756749 1089.837061430891 1010.255790052392 374.8897128411228 1046.987810783732 293.0262304018311
851 0.005 4.255 1 943.8066083931678 847.0260195771568 847.2336818297225 1080.791428641378 1085.340362069948 1089.836710817582 1010.263223097585 374.962493827629 1046.98868011895 293.0262305972562
852 0.005 4.26 1 943.8358807318316 847.083395698344 847.2911586561969 1080.791618414282 1085.340719297578 1089.837063654198 1010.270531521797 375.0351262502338 1046.989773715286 293.0262307922656
853 0.005 4.265 1 943.8650138994043 847.1405201155439 847.3483832805111 1080.791541966513 1085.340418046959 1089.836713058304 1010.27790295867 375.1076118754541 1046.99063723289 293.0262309862832
854 0.005 4.27 1 943.8940315934535 847.1973939552449 847.4053568353879 1080.791733589272 1085.340778321463 1089.837068126241 1010.285150215842 375.1799535194146 1046.991726301364 293.0262311797712
855 0.005 4.275 1 943.9230829401536 847.2540186979745 847.4620807433123 1080.791659702257 1085.34047692624 1089.836717195706 1010.292461615137 375.2521487049634 1046.992595180008 293.0262313723708
856 0.005 4.28 1 943.9519244767575 847.3103951193714 847.5185558715464 1080.791851290802 1085.340836461323 1089.83707119633 1010.299647531779 375.3241994543015 1046.993671274125 293.0262315646139
857 0.005 4.285 1 943.9805933554649 847.3665243552581 847.5747833653439 1080.791775575659 1085.340534018141 1089.836719657057 1010.306899787038 375.3961690930734 1046.994518028443 293.0262317558995
858 0.005 4.29 1 944.0091251141812 847.4224075727767 847.6307643597121 1080.791964292498 1085.340891470576 1089.837072416551 1010.314021198623 375.4679634685982 1046.9955899602 293.0262319468457
859 0.005 4.295 1 944.0375072866408 847.4780454654075 847.6864995873007 1080.791887857616 1085.340590401019 1089.83672317612 1010.32121056939 375.5396007009761 1046.996442887286 293.0262321369269
860 0.005 4.3 1 944.0657735429248 847.5334396231093 847.7419905893389 1080.792074984817 1085.340946972694 1089.837076116203 1010.328279930347 375.6110927002943 1046.997506691854 293.0262323266605
861 0.005 4.305 1 944.0939045041907 847.5885911552674 847.7972384970083 1080.791999664107 1085.340646780036 1089.836726879735 1010.33541350988 375.6824347437253 1046.998337864478 293.0262325157059
862 0.005 4.31 1 944.1219235601322 847.6435009750556 847.8522442688337 1080.792188421283 1085.341003494721 1089.837078879399 1010.342421569973 375.7536277173718 1046.999393269513 293.0262327045092
863 0.005 4.315 1 944.1498103809482 847.6981705377923 847.9070092637216 1080.792104065395 1085.340699833751 1089.836728314167 1010.34949620108 375.8246778881254 1047.000214875672 293.0262328925901
864 0.005 4.32 1 944.1775855971482 847.7526007706614 847.9615344705255 1080.792295850586 1085.341056770096 1089.837081593335 1010.356446330695 375.8955810606354 1047.001259281128 293.0262330803853
865 0.005 4.325 1 944.2052298743746 847.8067927538468 848.0158209752218 1080.792221909917 1085.340755307946 1089.83673214797 1010.363465043958 375.9663367677478 1047.002073809443 293.026233267329
866 0.005 4.33 1 944.2327651759214 847.8607477211685 848.069869971389 1080.792408753457 1085.341111693026 1089.837085211277 1010.370360808688 376.0369486309629 1047.003110037579 293.0262334538906
867 0.005 4.335 1 944.2601661807215 847.914466627001 848.1236824638986 1080.792330254422 1085.340811138751 1089.836736042153 1010.377316544439 376.1074169288885 1047.00391837639 293.0262336395091
868 0.005 4.34 1 944.2874615940254 847.967950612392 848.1772595737327 1080.792519151344 1085.341167595799 1089.837088136793 1010.384156002858 376.1777428261014 1047.004950268236 293.0262338246682
869 0.005 4.345 1 944.3146238357806 848.0212006995888 848.2306023427963 1080.792438757035 1085.34086507823 1089.83673855453 1010.39105524245 376.2479257013733 1047.005750003839 293.0262340089438
870 0.005 4.350000000000001 1 944.3416845295126 848.0742180173175 848.2837118847115 1080.792627397494 1085.341221045323 1089.837090764896 1010.397837914406 376.3179618533161 1047.006777096515 293.0262341927008
871 0.005 4.355 1 944.3686115440825 848.1270035685662 848.3365892211111 1080.792545409327 1085.340917093582 1089.836740836921 1010.404679714306 376.3878571551939 1047.007566332241 293.0262343756253
872 0.005 4.36 1 944.3954366260917 848.1795584584634 848.3892354439615 1080.792732511981 1085.341272705768 1089.837093578829 1010.411405631532 376.4576173864344 1047.008580883914 293.0262345579861
873 0.005 4.365 1 944.4221290187623 848.2318837136694 848.4416515948523 1080.792651958707 1085.340971189442 1089.836744844383 1010.418192736036 376.5272351367572 1047.009364805816 293.0262347394793
874 0.005 4.37 1 944.4487217083558 848.2839804519439 848.493838774016 1080.792839815202 1085.341327755759 1089.837097470272 1010.424862915924 376.5967103540634 1047.010376192973 293.0262349205244
875 0.005 4.375 1 944.4751796841201 848.3358496281453 848.545797968586 1080.792757590922 1085.341023399409 1089.836746515929 1010.431592112454 376.6660436309522 1047.011150840705 293.02623510069
876 0.005 4.38 1 944.5015398001494 848.3874922757876 848.5975302064661 1080.792943560655 1085.341377539428 1089.837098044631 1010.438202751741 376.7352375731192 1047.012149983322 293.0262352803547
877 0.005 4.385 1 944.5277714744255 848.4389094981767 848.6490365756371 1080.792862164897 1085.341075157436 1089.836749305758 1010.444874647875 376.8042805103071 1047.012916513558 293.0262354591333
878 0.005 4.39 1 944.5539039152408 848.4901023015086 848.7003180926419 1080.793047301212 1085.341429077554 1089.837100333216 1010.451431335923 376.873200826988 1047.013911615174 293.0262356373481
879 0.005 4.395 1 944.5799074962453 848.541071692829 848.7513757728291 1080.792965927089 1085.341127237496 1089.836752800712 1010.458051101259 376.9419801365879 1047.014672231207 293.026235814724
880 0.005 4.4 1 944.6058138598813 848.5918187320709 848.8022106650224 1080.793150857302 1085.341480230969 1089.837103540939 1010.464556304428 377.0106176261755 1047.015657202714 293.0262359915587
881 0.005 4.405 1 944.6315926007046 848.6423443467813 848.8528237266972 1080.793069187735 1085.341178872533 1089.836756087983 1010.471121619121 377.0791131566896 1047.016413096635 293.0262361674316
882 0.005 4.41 1 944.6572742381522 848.6926496258408 848.903216020929 1080.793252581413 1085.341530564215 1089.837105343344 1010.477571511079 377.1474676716765 1047.017390892126 293.0262363428834
883 0.005 4.415 1 944.6828304922443 848.7427355551143 848.9533885458939 1080.793171981163 1085.341229665901 1089.836758952096 1010.484083992318 377.2156871815936 1047.018137035725 293.0262365174659
884 0.005 4.42 1 944.7082893252665 848.7926031396237 849.0033423053623 1080.793351955019 1085.341578609386 1089.837105948777 1010.490479927588 377.2837651459374 1047.019103476124 293.0262366916438
885 0.005 4.425 1 944.7336206073436 848.8422533083595 849.0530782473888 1080.793274184485 1085.341279930724 1089.836762210438 1010.496934165649 377.3517035604916 1047.019845718832 293.0262368649979
886 0.005 4.43 1 944.7588613486582 848.8916871597371 849.1025974449491 1080.793453381226 1085.341629776038 1089.837110343278 1010.503277576327 377.4195020237603 1047.020807540154 293.0262370378895
887 0.005 4.435 1 944.7839760569858 848.94090561297 849.1519008344814 1080.793370801117 1085.341328456751 1089.836763713423 1010.509683356577 377.4871601999947 1047.02153644516 293.026237209907
888 0.005 4.44 1 944.8089944430745 848.9899096462714 849.2009894030211 1080.793557071572 1085.341680887275 1089.837112959359 1010.515977692184 377.5546822022646 1047.022496599358 293.0262373814361
889 0.005 4.445 1 944.8338917685518 849.0387000593198 849.249863995788 1080.793474671167 1085.341379216448 1089.836766622118 1010.522330893419 377.6220626815752 1047.023226083976 293.0262375521348
890 0.005 4.45 1 944.8586964310376 849.0872780426498 849.2985257278123 1080.793656547298 1085.341729935572 1089.83711531599 1010.52857071728 377.6893040524033 1047.024173706029 293.0262377225147
891 0.005 4.455 1 944.8833778386764 849.1356445093046 849.3469755407277 1080.7935715134 1085.341426267441 1089.836767987605 1010.534870884125 377.7564077537519 1047.024889735235 293.0262378921705
892 0.005 4.46 1 944.9079669527006 849.1838004416609 849.3952144136668 1080.793752184933 1085.341776634403 1089.837116737043 1010.541056374863 377.8233747137419 1047.025832115286 293.0262380614845
893 0.005 4.465 1 944.9324353700639 849.2317467948395 849.4432433040898 1080.793670154631 1085.34147723061 1089.836773377682 1010.547304742585 377.8901971754938 1047.026543604796 293.0262382300521
894 0.005 4.47 1 944.9568121886696 849.2794845656773 849.4910632012395 1080.79385113395 1085.341826119373 1089.837120023553 1010.553438644496 377.9568860855577 1047.027478005572 293.0262383981876
895 0.005 4.475000000000001 1 944.9810694938158 849.3270147809314 849.5386751196203 1080.793765871107 1085.34152411231 1089.836774392895 1010.559635151123 378.0234145239243 1047.028181113499 293.0262385654672
896 0.005 4.48 1 945.0052354959048 849.3743383159026 849.5860799568815 1080.793945476648 1085.3418722779 1089.837121074053 1010.565716119609 378.0898212258422 1047.029108214017 293.0262387323834
897 0.005 4.485 1 945.0292833858708 849.4214560619288 849.633278627349 1080.793863152968 1085.341572817259 1089.836777898113 1010.571863255732 378.1560834060754 1047.029806473825 293.0262388985138
898 0.005 4.49 1 945.0532409721429 849.4683690936279 849.680272164689 1080.794042125011 1085.341920596272 1089.837124543617 1010.577897255261 378.2222171883868 1047.030725970188 293.0262390642588
899 0.005 4.495 1 945.0770811655218 849.5150782450063 849.7270614402561 1080.793956690303 1085.341618177205 1089.836778762582 1010.583995152784 378.2882179348203 1047.031414488535 293.0262392291145
900 0.005 4.5 1 945.1008314696591 849.561584429694 849.7736473694033 1080.794137492797 1085.341968107268 1089.837127325389 1010.589979175916 378.3540859063465 1047.032327950213 293.0262393935677
901 0.005 4.505 1 945.1244653572654 849.6078885764995 849.8200308817173 1080.794053626422 1085.341666580455 1089.836782505379 1010.596002256438 378.419819912819 1047.033012764455 293.026239557087
902 0.005 4.51 1 945.1480110687643 849.6539917244984 849.8662129805432 1080.794233949199 1085.342016274078 1089.837130801238 1010.601924051188 378.4854209680572 1047.033920366915 293.0262397202225
903 0.005 4.515 1 945.1714419476888 849.6998947241768 849.9121945513112 1080.794148530153 1085.341713328722 1089.836784862861 1010.607918620145 378.5508869941618 1047.034598416637 293.0262398824148
904 0.005 4.52 1 945.1947856976876 849.7455984936719 849.9579765059977 1080.794327428463 1085.342062357694 1089.837133443606 1010.613802026525 378.6162189070809 1047.035499531637 293.0262400442259
905 0.005 4.525 1 945.2180135561429 849.7911037410744 850.0035596158173 1080.794240951792 1085.341758836875 1089.836787082136 1010.619750470232 378.6814038279542 1047.036168608602 293.0262402052796
906 0.005 4.53 1 945.2411542138816 849.8364115197921 850.0489448713873 1080.794419122407 1085.342107803639 1089.837135756553 1010.62558624324 378.7464594204461 1047.037062080609 293.0262403660317
907 0.005 4.535 1 945.2641822026505 849.8815227242467 850.0941331801299 1080.794334729542 1085.341806267457 1089.836789596998 1010.631487507919 378.8113829895199 1047.037727905791 293.0262405260418
908 0.005 4.54 1 945.287123379319 849.9264382710325 850.1391254473489 1080.794510048393 1085.342150836915 1089.837134478604 1010.637274665081 378.8761739696359 1047.038612591858 293.0262406856722
909 0.005 4.545 1 945.30995279127 849.9711591134691 850.1839226220307 1080.794423036228 1085.341848427621 1089.836790949505 1010.643128000892 378.9408327146979 1047.039270453788 293.0262408445927
910 0.005 4.55 1 945.3326958781226 850.0156861275785 850.2285255847929 1080.794597611793 1085.342194687734 1089.837137733667 1010.648865688517 379.0053723634255 1047.040147988578 293.0262410033544
911 0.005 4.555 1 945.3553279087179 850.0600201286071 850.2729351811474 1080.794514985313 1085.341896676446 1089.836796414585 1010.654669541033 379.0697736133363 1047.040802250104 293.0262411613986
912 0.005 4.56 1 945.3778760011272 850.1041620463639 850.317152322497 1080.794690471065 1085.342241014422 1089.837139949022 1010.660359683428 379.1340401466825 1047.041672826127 293.0262413191936
913 0.005 4.565 1 945.4003148662443 850.1481129234783 850.3611780148176 1080.794605504446 1085.341940137163 1089.836796884115 1010.666121630991 379.1981699554747 1047.042320140637 293.0262414763125
914 0.005 4.57 1 945.4226694917203 850.191873492 850.4050130363497 1080.794779900672 1085.342286186951 1089.837144071502 1010.671767244494 379.2621673724798 1047.043186856686 293.0262416330453
915 0.005 4.575 1 945.4449144058293 850.2354445603601 850.4486582137255 1080.794694533416 1085.341984886132 1089.836800253848 1010.677477610422 379.3260196397285 1047.04382676598 293.0262417889627
916 0.005 4.58 1 945.4670760710052 850.2788270696941 850.492114460748 1080.794869682664 1085.342329944375 1089.837145651049 1010.683075760163 379.389751842008 1047.044686450374 293.0262419445268
917 0.005 4.585 1 945.489129362898 850.3220218112867 850.5353825931471 1080.794784055492 1085.34202945255 1089.836803421083 1010.688740297083 379.4533548486983 1047.045319098412 293.0262420992867
918 0.005 4.59 1 945.5111005291475 850.3650296814634 850.5784634951004 1080.794957858314 1085.342374237684 1089.837148114282 1010.694290909176 379.5168245069702 1047.046172998329 293.0262422536033
919 0.005 4.595 1 945.5329374614073 850.4078511997183 850.6213577647088 1080.794871900634 1085.342072899446 1089.836805017766 1010.699907216793 379.5801605544248 1047.046797984453 293.0262424070628
920 0.005 4.600000000000001 1 945.554706447378 850.4504876017257 850.6640665219817 1080.795045423763 1085.342417131692 1089.837150556696 1010.705414167306 379.6433562909551 1047.047646608255 293.0262425601525
921 0.005 4.605 1 945.5763742973141 850.4929396416283 850.7065905652686 1080.79495748128 1085.342114831109 1089.836807760916 1010.710986675348 379.7064235915008 1047.048265811757 293.0262427123592
922 0.005 4.61 1 945.5979650427768 850.5352081546914 850.7489307268141 1080.795131690943 1085.342460852382 1089.837152953776 1010.716444799218 379.7693649750873 1047.049108588672 293.0262428642104
923 0.005 4.615 1 945.6194522593217 850.577293979379 850.7910878566977 1080.79504502618 1085.342158740198 1089.836809693314 1010.721971231684 379.8321872492295 1047.049723724796 293.0262430153013
924 0.005 4.62 1 945.6408618897523 850.6191982621691 850.8330630098228 1080.795216861728 1085.342502066293 1089.837154486807 1010.727388707066 379.8948738270923 1047.050556548493 293.0262431660941
925 0.005 4.625 1 945.6621668849474 850.6609215571033 850.8748568605167 1080.795130614682 1085.342201125627 1089.836812592551 1010.732871776739 379.9574276437887 1047.051163674051 293.0262433160402
926 0.005 4.63 1 945.6833918096005 850.7024647045473 850.916470221351 1080.795299860567 1085.342542147173 1089.837155895326 1010.738240307094 380.0198501836798 1047.051991409185 293.026243465645
927 0.005 4.635 1 945.7044600944739 850.7438284462228 850.9579038766786 1080.795214410491 1085.342242716154 1089.836814993415 1010.743662227395 380.0821418289293 1047.052594386543 293.0262436144075
928 0.005 4.64 1 945.7254798292876 850.785013672429 850.9991586695467 1080.795386521002 1085.342585896075 1089.837158349423 1010.748992986275 380.1443217171749 1047.0534183571 293.0262437627773
929 0.005 4.645 1 945.7464084255939 850.8260211554624 851.0402353926061 1080.795300696079 1085.342285948461 1089.836818334312 1010.754392013513 380.2063640248532 1047.054016272056 293.0262439103706
930 0.005 4.65 1 945.7672653209086 850.8668517331892 851.0811348683599 1080.79546985747 1085.342626569418 1089.837160553777 1010.759674940424 380.2682733927228 1047.054833378314 293.0262440576893
931 0.005 4.655 1 945.7880227781417 850.9075061449532 851.1218578584203 1080.795380745057 1085.342325374448 1089.836819353116 1010.765022889263 380.3300484754242 1047.055420581863 293.0262442043441
932 0.005 4.66 1 945.8087048621925 850.9479852522998 851.1624052043688 1080.79555229476 1085.342668669601 1089.837163504619 1010.770261660516 380.3916943460828 1047.056229897527 293.0262443508254
933 0.005 4.665 1 945.8292902010893 850.9882896080921 851.202777531076 1080.795467840299 1085.342368354787 1089.83682239144 1010.775568600048 380.4532127332716 1047.056818248667 293.0262444965431
934 0.005 4.67 1 945.8497943942826 851.0284201608453 851.2429757227768 1080.795635423359 1085.342708989677 1089.837164741137 1010.780758762007 380.5146010290562 1047.057621401658 293.0262446419168
935 0.005 4.675 1 945.8702035791473 851.0683778091505 851.2830006581896 1080.795548328192 1085.342407140322 1089.836823524165 1010.78602318413 380.5758609979105 1047.0582015029 293.0262447865752
936 0.005 4.68 1 945.890531642828 851.1081632531437 851.322853060962 1080.795715353425 1085.34274858763 1089.837167340808 1010.79117023986 380.6369920386057 1047.058997242774 293.0262449310296
937 0.005 4.685 1 945.9107660837462 851.1477773059113 851.362533746084 1080.795629225265 1085.342448348622 1089.836826104718 1010.796391658866 380.6979974087376 1047.059572686168 293.0262450746981
938 0.005 4.69 1 945.9309194387934 851.1872207127362 851.4020434623069 1080.795794878721 1085.342788272544 1089.837168807794 1010.801510103318 380.7588744221053 1047.060359469258 293.0262452181466
939 0.005 4.695 1 945.9509807763412 851.2264942775073 851.4413830180524 1080.795709208966 1085.342488642874 1089.836828675582 1010.806693975294 380.8196235306839 1047.060928628731 293.0262453607583
940 0.005 4.7 1 945.9709641264513 851.2655987508889 851.4805531586975 1080.795875427018 1085.342828097491 1089.837170403023 1010.811759832522 380.8802453496187 1047.061713807118 293.0262455030681
941 0.005 4.705 1 945.9908535952018 851.3045348527592 851.5195546270426 1080.795787434753 1085.342526090104 1089.836828649104 1010.816892220405 380.9407429965175 1047.062277644653 293.0262456446017
942 0.005 4.71 1 946.0106731276287 851.3433034524921 851.5583882560268 1080.795953235756 1085.342866663085 1089.837172552625 1010.821898135861 381.0011132053222 1047.063058376078 293.026245785927
943 0.005 4.715 1 946.0303959951812 851.38190522763 851.5970547559542 1080.795864995172 1085.342564586648 1089.836831297093 1010.82698722801 381.0613561086224 1047.063616783512 293.0262459264957
944 0.005 4.72 1 946.0500372182552 851.4203409412113 851.6355548800896 1080.796030546652 1085.34290505218 1089.837174162574 1010.831964989473 381.1214728359946 1047.064386369828 293.0262460668642
945 0.005 4.725000000000001 1 946.0695884267557 851.4586113753581 851.6738894153987 1080.795943565709 1085.342603749789 1089.836833706342 1010.837018553701 381.1814631357706 1047.064938768042 293.0262462064296
946 0.005 4.73 1 946.0890618656503 851.4967172756072 851.7120590998155 1080.796109242687 1085.342944529148 1089.83717727918 1010.84195829199 381.2413285644705 1047.065702862606 293.0262463457387
947 0.005 4.735 1 946.1084455632648 851.5346593958203 851.7500646962121 1080.796022007718 1085.342643331919 1089.836836281037 1010.846976768553 381.3010677823621 1047.066251651758 293.0262464842211
948 0.005 4.74 1 946.127753209425 851.5724384402832 851.7879069134418 1080.796187017144 1085.342982494877 1089.837178677846 1010.851876905477 381.3606733188886 1047.067015944827 293.0262466224481
949 0.005 4.745 1 946.1469701154251 851.6100551115348 851.8255864704519 1080.796098881444 1085.342682128681 1089.836838823767 1010.856847932478 381.4201630045854 1047.067554033188 293.026246759937
950 0.005 4.75 1 946.1661124985781 851.647510199206 851.8631041355375 1080.796265032666 1085.343021657484 1089.83718115084 1010.861705807243 381.4795334550373 1047.068311841851 293.0262468972584
951 0.005 4.755 1 946.1851630542785 851.6848044106342 851.900460625204 1080.796175436377 1085.34271951011 1089.83684011197 1010.866633411383 381.5387753487673 1047.068847865302 293.0262470338862
952 0.005 4.76 1 946.2041368792023 851.7219383516202 851.9376565710237 1080.796342705018 1085.343059513605 1089.837183685839 1010.871451001718 381.5978896873854 1047.069602940452 293.0262471702654
953 0.005 4.765 1 946.2230248432609 851.7589128190911 851.9746927521508 1080.796254109968 1085.342757689923 1089.836842752572 1010.87634396843 381.6568788210551 1047.070133573859 293.026247305866
954 0.005 4.77 1 946.2418381956195 851.7957285568926 852.0115699021089 1080.796416821731 1085.343096013426 1089.837184501941 1010.881120350448 381.7157450132899 1047.070877762676 293.0262474412744
955 0.005 4.775 1 946.2605671746958 851.8323863294401 852.0482887842478 1080.796330168333 1085.342796776376 1089.836845594567 1010.885972442366 381.7744871342372 1047.071404446562 293.0262475759329
956 0.005 4.78 1 946.2792218613912 851.868886813986 852.0848500779481 1080.796492143657 1085.343133080504 1089.8371858189 1010.890708814279 381.8331057041054 1047.072144043285 293.0262477102834
957 0.005 4.785 1 946.2977918355465 851.9052307275412 852.1212545128753 1080.796404220492 1085.342832445654 1089.836847281708 1010.895520801838 381.8915936192826 1047.07266598143 293.026247843863
958 0.005 4.79 1 946.3162880028589 851.9414187325131 852.1575027548101 1080.796567083079 1085.343170465159 1089.8371890398 1010.90021778281 381.9499617000957 1047.073398566475 293.0262479772177
959 0.005 4.795 1 946.3346974236781 851.9774516341739 852.1935955888646 1080.796477633917 1085.342868651505 1089.836848853254 1010.904985617064 382.0082061899311 1047.073913406958 293.0262481098454
960 0.005 4.8 1 946.3530385823442 852.0133301333465 852.2295337127587 1080.796641206572 1085.343208119946 1089.837191771877 1010.90964869457 382.0663296087378 1047.074643912462 293.0262482422517
961 0.005 4.805 1 946.3712920727827 852.0490548694004 852.2653177972929 1080.796551487112 1085.342906908536 1089.836852359767 1010.914382403866 382.124331164524 1047.075150938213 293.026248373178
962 0.005 4.81 1 946.3894762306528 852.0846265486355 852.3009485359652 1080.796715599059 1085.343246534708 1089.837195614572 1010.919002630538 382.1822112340488 1047.075875842454 293.026248504037
963 0.005 4.815 1 946.4075762771909 852.1200459284211 852.3364266758811 1080.796626339586 1085.342944123532 1089.83685474792 1010.923698913871 382.2399703060232 1047.076381852962 293.0262486346106
964 0.005 4.82 1 946.4256010718377 852.1553136131459 852.3717528468508 1080.796784173337 1085.343277662982 1089.837193751177 1010.928278711394 382.2976075989839 1047.077092989633 293.0262487646841
965 0.005 4.825 1 946.4435425834112 852.1904303383976 852.4069277694173 1080.796691986765 1085.342974231407 1089.836852147856 1010.932932140525 382.3551225014354 1047.077592092312 293.0262488944165
966 0.005 4.83 1 946.461420290216 852.2253968311539 852.4419521612041 1080.796856227986 1085.343313466497 1089.837195805289 1010.937478568971 382.4125191167696 1047.078309208305 293.0262490245228
967 0.005 4.835 1 946.4792087676757 852.2602137177017 852.4768266732727 1080.796765272089 1085.343012600731 1089.836857084355 1010.942105229195 382.4697937640538 1047.07880096278 293.0262491535601
968 0.005 4.84 1 946.4969351937955 852.294881697841 852.5115519958424 1080.796929664431 1085.34335157055 1089.837200029012 1010.946623990101 382.5269475731528 1047.079512647415 293.0262492826147
969 0.005 4.845 1 946.5145740789898 852.3294014480967 852.5461288097057 1080.796838142878 1085.343049507939 1089.836860417174 1010.951207385108 382.5839830585741 1047.080003346823 293.0262494113269
970 0.005 4.850000000000001 1 946.5321451896687 852.3637735866672 852.5805577463082 1080.796996803108 1085.343381883317 1089.837197651288 1010.955676582519 382.6408881867741 1047.080706099574 293.0262495393899
971 0.005 4.855 1 946.5496337303264 852.3979988110178 852.6148394936823 1080.796905049784 1085.34308100676 1089.83685992726 1010.960216989695 382.6976750955301 1047.081192365332 293.0262496668632
972 0.005 4.86 1 946.5670576997576 852.4320778333125 852.6489747524628 1080.797065786209 1085.343415425214 1089.837198307491 1010.964650188785 382.7543500232881 1047.081894345676 293.0262497943274
973 0.005 4.865 1 946.5843954313603 852.4660112238786 852.6829641239004 1080.796975756139 1085.34311791648 1089.836864651499 1010.969154259393 382.8109020613737 1047.082372015749 293.0262499205655
974 0.005 4.87 1 946.6016720443698 852.4997996948142 852.7168083018956 1080.797140600906 1085.343456633641 1089.837205896337 1010.973552723029 382.8673343384153 1047.083071110518 293.0262500466736
975 0.005 4.875 1 946.6188636910352 852.5334438814999 852.7505079298464 1080.797051453672 1085.34315759022 1089.836869513936 1010.978023447773 382.9236466681314 1047.083548514741 293.0262501716723
976 0.005 4.88 1 946.6359946498646 852.5669444523646 852.7840636705506 1080.797214056094 1085.343493910524 1089.837210470077 1010.982387748589 382.9798324809386 1047.08424153172 293.0262502967892
977 0.005 4.885 1 946.6530396437944 852.6003020313744 852.8174761603397 1080.797123540208 1085.34319522218 1089.836874598381 1010.986822909158 383.0359013032718 1047.084709983618 293.0262504209931
978 0.005 4.89 1 946.6700244504187 852.6335172796656 852.8507460520184 1080.797285925086 1085.343531607979 1089.837214753165 1010.991151085498 383.0918533878499 1047.085396645872 293.0262505454053
979 0.005 4.895 1 946.6869283857829 852.6665908280996 852.8838739885006 1080.797194482132 1085.343230707423 1089.836876582166 1010.995547611712 383.1476888587397 1047.08586459514 293.0262506697221
980 0.005 4.9 1 946.7037674571658 852.699523176238 852.9168604957913 1080.797345694302 1085.34355481316 1089.837207243007 1010.99983976633 383.2034033578773 1047.086540239065 293.0262507934443
981 0.005 4.905 1 946.7205220036975 852.7323151384304 852.949706336387 1080.797256195946 1085.343259920281 1089.83687497013 1011.004195776142 383.2589993626715 1047.08699898584 293.0262509159522
982 0.005 4.91 1 946.7372216550162 852.764967287728 852.9824120995531 1080.797413166579 1085.343588833714 1089.837209773956 1011.008454252096 383.3144642840711 1047.087677970737 293.0262510385751
983 0.005 4.915 1 946.753835796868 852.7974804404727 853.0149785670379 1080.797326207783 1085.343296358351 1089.836880001627 1011.012780317682 383.3698249780081 1047.08813241749 293.0262511603956
984 0.005 4.92 1 946.7703915643352 852.8298549970999 853.0474062032926 1080.797479013351 1085.343621587775 1089.83721108143 1011.017002989995 383.4250701655209 1047.088801656272 293.0262512818594
985 0.005 4.925 1 946.7868644147153 852.8620917183893 853.079695728738 1080.797390276867 1085.343324533349 1089.836876753079 1011.0212910507 383.4801992036332 1047.089251655012 293.0262514033639
986 0.005 4.93 1 946.8032793090784 852.8941911247463 853.1118476983154 1080.797543538272 1085.343649285357 1089.837207867401 1011.025477684076 383.5352105740084 1047.089917378484 293.0262515247122
987 0.005 4.935 1 946.8196111526271 852.9261539110458 853.143862784205 1080.797452740161 1085.343353840729 1089.836876416128 1011.029730154748 383.5901057071425 1047.0903609824 293.0262516452926
988 0.005 4.94 1 946.8358900589761 852.9579806202979 853.1757415524792 1080.797610442359 1085.343685259864 1089.837214192537 1011.033884245317 383.6448847836672 1047.091027556188 293.0262517662102
989 0.005 4.945 1 946.8520846469851 852.9896719225296 853.2074846576708 1080.797520370433 1085.343389067768 1089.836881298546 1011.03810081466 383.6995479127601 1047.091471080139 293.0262518863702
990 0.005 4.95 1 946.8682227153765 853.021228295077 853.2390926117542 1080.797674433879 1085.343716442824 1089.837215412494 1011.042218641232 383.7540940739074 1047.092125619651 293.026252005981
991 0.005 4.955 1 946.8842810789992 853.0526504989128 853.2705661302605 1080.797582708028 1085.343417904241 1089.836879760325 1011.046404255733 383.8085252480355 1047.092562340545 293.0262521253359
992 0.005 4.96 1 946.9002827781977 853.0839390335041 853.301905741671 1080.797734287954 1085.343742829326 1089.837212488877 1011.050488807895 383.8628403602955 1047.093212929142 293.0262522443154
993 0.005 4.965 1 946.9162064922918 853.1150947953965 853.3331122734214 1080.797644906344 1085.343448073589 1089.836881604201 1011.05464383489 383.9170450412316 1047.093644644453 293.0262523622142
994 0.005 4.97 1 946.9320753328626 853.1461181152885 853.3641861387135 1080.79779863398 1085.343774840151 1089.837214833896 1011.058696627153 383.9711261163106 1047.094294083406 293.0262524794829
995 0.005 4.975000000000001 1 946.9478632437307 853.177009686524 853.3951280031183 1080.797707800652 1085.343479170314 1089.836883292779 1011.062814037366 384.0250910689326 1047.094721120568 293.0262525959007
996 0.005 4.98 1 946.9635999862594 853.2077699864827 853.4259383749832 1080.797865114871 1085.343809967525 1089.837220124008 1011.066834056669 384.0789430242936 1047.095369238925 293.0262527127355
997 0.005 4.985 1 946.9792540913538 853.2383996714294 853.4566178922585 1080.797774684416 1085.343515539478 1089.836889316061 1011.070920083994 384.1326754005556 1047.095792101465 293.0262528288853
998 0.005 4.99 1 946.9948585467603 853.2688992798918 853.487167103853 1080.797932495734 1085.34384398183 1089.837222893464 1011.074910212804 384.1862940783541 1047.096432239683 293.0262529445358
999 0.005 4.995 1 947.0103779466951 853.2992694702803 853.5175866462221 1080.797836334582 1085.343545341877 1089.836890126652 1011.078961690802 384.2398018042615 1047.09684725995 293.0262530592595
1000 0.005 5 1 947.0258524233722 853.3295107403617 853.5478770449057 1080.797993766134 1085.343874643848 1089.83722489844 1011.082880331162 384.2931973864074 1047.097487042445 293.0262531736197
1001 0.005 5.005 1 947.0412425374849 853.3596237168156 853.5780389111574 1080.79789947448 1085.343577138638 1089.836891348327 1011.086888565416 384.3464767128098 1047.097899806237 293.0262532871934
1002 0.005 5.01 1 947.0565850423832 853.3896090296671 853.608072864113 1080.79805673681 1085.343905504676 1089.83722588255 1011.090814742176 384.3996437727072 1047.098533514897 293.0262534006977
1003 0.005 5.015 1 947.0718429728885 853.4194671795694 853.6379794272395 1080.797958653069 1085.343604323947 1089.836890563859 1011.094803623236 384.4526999738685 1047.098937604112 293.0262535137208
1004 0.005 5.02 1 947.0870635085931 853.4491985862686 853.6677589873141 1080.798114874709 1085.343933381575 1089.837226059751 1011.098696132521 384.5056426304778 1047.09956933962 293.026253626784
1005 0.005 5.025 1 947.1021980789195 853.4788039883126 853.6974123153265 1080.798020251219 1085.343635259427 1089.836893541928 1011.102650732847 384.55847269815 1047.099969523092 293.026253739461
1006 0.005 5.03 1 947.1172849018251 853.5082839600705 853.7269399817453 1080.798175858848 1085.343963131622 1089.837227472546 1011.106509571143 384.6111936194395 1047.100594971983 293.0262538523248
1007 0.005 5.035 1 947.1322892538126 853.5376390704974 853.7563425608964 1080.798080104 1085.343665401535 1089.836894867511 1011.110431354829 384.6637984544765 1047.100995471838 293.0262539647536
1008 0.005 5.04 1 947.1472456951133 853.566869850664 853.7856205891874 1080.798235651701 1085.34399320929 1089.837229141721 1011.114257700075 384.7162907552113 1047.101616874183 293.0262540773735
1009 0.005 5.045 1 947.1621225327906 853.5959769029436 853.8147746581946 1080.798142052073 1085.343696304563 1089.836897076355 1011.118148694687 384.7686721979728 1047.102011390756 293.0262541896238
1010 0.005 5.05 1 947.1769528170431 853.6249607304617 853.843805286297 1080.798294479471 1085.344020710417 1089.837228835429 1011.121944723366 384.8209413692646 1047.102625549994 293.0262543019456
1011 0.005 5.055 1 947.1917031542731 853.653821910165 853.8727130412323 1080.79819980949 1085.343725119159 1089.836899430931 1011.125804172251 384.8730983759846 1047.103017441035 293.0262544137228
1012 0.005 5.06 1 947.2064095255212 853.682560969155 853.9014984600872 1080.798354747576 1085.344052464378 1089.837232445154 1011.129568139388 384.9251439231741 1047.103632209606 293.0262545255782
1013 0.005 5.065 1 947.2210360209214 853.7111785029953 853.9301621217237 1080.798259305052 1085.343754278369 1089.836899849464 1011.133395629963 384.9770802280193 1047.104019725218 293.0262546369179
1014 0.005 5.07 1 947.2356174710068 853.7396749008359 853.9587044611354 1080.798412975977 1085.344080272119 1089.837232925825 1011.137128194793 385.0289162025074 1047.104627462555 293.0262547482494
1015 0.005 5.075 1 947.2501225098273 853.7680508367664 853.9871261066939 1080.798319241674 1085.343784809886 1089.836903037863 1011.14092819398 385.080635396626 1047.10501267229 293.0262548590034
1016 0.005 5.08 1 947.2645872908139 853.7963069794366 854.01542770802 1080.798480712444 1085.344113740838 1089.83723637156 1011.144637354057 385.1322434100554 1047.10562212073 293.0262549697042
1017 0.005 5.085 1 947.2789638523657 853.8244436112728 854.043609608034 1080.7983681756 1085.343806336742 1089.836899779872 1011.148402498112 385.1837359163825 1047.105989082128 293.0262550796547
1018 0.005 5.09 1 947.293305286791 853.8524615088858 854.0716725255588 1080.798535624803 1085.344142547608 1089.83723902958 1011.152076492394 385.2351090329176 1047.106599045932 293.0262551896259
1019 0.005 5.095 1 947.3075601456516 853.8803609256449 854.0996167865844 1080.798426440871 1085.343836207388 1089.83690308192 1011.155810777419 385.2863866495954 1047.106962110745 293.026255298815
1020 0.005 5.100000000000001 1 947.3217818451432 853.9081426744619 854.1274431291683 1080.798594629307 1085.344172047176 1089.837240619336 1011.159455935396 385.337552121511 1047.107570589032 293.0262554078643
1021 0.005 5.105 1 947.3359172698484 853.9358070246592 854.1551518899347 1080.798483411041 1085.343863681073 1089.836903143303 1011.163160029824 385.3886168012043 1047.107930640976 293.0262555160628
1022 0.005 5.11 1 947.350019203858 853.9633547438988 854.1827437803638 1080.798648641479 1085.344197505556 1089.837241132633 1011.166773999589 385.4395678509355 1047.108531575493 293.0262556241022
1023 0.005 5.115 1 947.3640363141759 853.990786108879 854.2102191327227 1080.798538458295 1085.343891538313 1089.836904773725 1011.170448492877 385.490408164455 1047.108887850811 293.0262557312467
1024 0.005 5.12 1 947.3780194720669 854.0181019131925 854.237578677613 1080.798704887841 1085.344225558582 1089.83724282338 1011.17403444774 385.5411390981593 1047.109488003374 293.0262558381482
1025 0.005 5.125 1 947.3919187139109 854.0453023226191 854.2648226725124 1080.798595355217 1085.343920491365 1089.836907729341 1011.17767991974 385.5917575757081 1047.109839520086 293.0262559441148
1026 0.005 5.13 1 947.4057865786048 854.0723881498834 854.2919518466607 1080.798759792562 1085.344253222463 1089.837244181069 1011.1812336614 385.6422672801057 1047.110432313122 293.026256049827
1027 0.005 5.135 1 947.4195704787883 854.0993596871524 854.3189665495764 1080.79865161604 1085.343949002073 1089.83690980246 1011.184849063371 385.6926687314952 1047.110781626437 293.0262561545562
1028 0.005 5.14 1 947.433321511891 854.1262176869133 854.3458674729196 1080.79881497988 1085.344280190473 1089.837244918446 1011.18837534428 385.7429591698473 1047.111370331608 293.0262562590901
1029 0.005 5.145 1 947.4469892513441 854.1529624179885 854.3726549515882 1080.798706215956 1085.343976200077 1089.836911410209 1011.191962633301 385.7931428604961 1047.111717800646 293.0262563626875
1030 0.005 5.15 1 947.460624843484 854.1795946326994 854.3993296769241 1080.79887099962 1085.344308467001 1089.83724699074 1011.195460422207 385.8432177929924 1047.112304732713 293.0262564660082
1031 0.005 5.155 1 947.4741770839615 854.206114602177 854.4258919794728 1080.798762263169 1085.344003764094 1089.836912464368 1011.199020248151 385.8931866362151 1047.112645803689 293.0262565684636
1032 0.005 5.16 1 947.4876985476029 854.2325231159084 854.4523425759373 1080.798925837919 1085.344335065822 1089.83724823546 1011.202490448767 385.9430491230035 1047.113225206137 293.0262566707864
1033 0.005 5.165 1 947.5011378586373 854.2588203886556 854.4786817582208 1080.798816700603 1085.344030201414 1089.836914191978 1011.206022158799 385.9928049400952 1047.113563969294 293.0262567722669
1034 0.005 5.17 1 947.5145457474778 854.285007153276 854.5049102043155 1080.798979065147 1085.344361197567 1089.837249894777 1011.2094635242 386.0424539236807 1047.114140900174 293.0262568736092
1035 0.005 5.175 1 947.5278718395341 854.3110836653017 854.5310282263108 1080.798868689462 1085.344056244 1089.836915152497 1011.212965738103 386.0919967967486 1047.114474178604 293.0262569743171
1036 0.005 5.18 1 947.5411675128391 854.3370506650219 854.5570365047179 1080.799034041828 1085.344389338551 1089.837251643419 1011.216378756259 386.1414332772763 1047.115050155127 293.0262570750837
1037 0.005 5.185 1 947.5543815705142 854.3629083775345 854.5829353318155 1080.798921945023 1085.344081392463 1089.836915323402 1011.219853542285 386.1907645113761 1047.115378679173 293.0262571751876
1038 0.005 5.19 1 947.5675675251553 854.3886575462284 854.6087253900115 1080.799086908201 1085.344415520422 1089.837253733345 1011.223239683188 386.2399895901484 1047.115952256269 293.0262572753185
1039 0.005 5.195 1 947.5806714001424 854.4142984101895 854.6344069741835 1080.798975538242 1085.344108274286 1089.836917280291 1011.226685859736 386.2891091133334 1047.116278776423 293.0262573748701
1040 0.005 5.2 1 947.5937458058025 854.4398316807913 854.6599807470114 1080.799138542999 1085.344441084574 1089.837254515808 1011.230042650516 386.3381228427571 1047.116843609255 293.0262574744841
1041 0.005 5.205 1 947.6067406783786 854.4652575489047 854.6854469661907 1080.799030028138 1085.344136105688 1089.836919717486 1011.233462084012 386.3870219912146 1047.117169954519 293.0262575734382
1042 0.005 5.21 1 947.6197061229769 854.4905767822057 854.710806328403 1080.799192165985 1085.344467016963 1089.837255216187 1011.236791496647 386.4358164644896 1047.117734811498 293.0262576724402
1043 0.005 5.215 1 947.6325920554791 854.5157896153365 854.7360591236878 1080.79908041707 1085.344160375485 1089.836920549306 1011.240182925634 386.4845067133709 1047.118052172734 293.0262577708215
1044 0.005 5.22 1 947.6454485253183 854.5408968028707 854.7612060419115 1080.799243794198 1085.34449335041 1089.837257919153 1011.243485118301 386.5330970054451 1047.118609687494 293.0262578692564
1045 0.005 5.225000000000001 1 947.65822736862 854.5658985535832 854.7862473603487 1080.799132645 1085.344186759349 1089.836921828984 1011.246850232942 386.5815815434619 1047.118927175444 293.0262579670874
1046 0.005 5.23 1 947.67097716104 854.5907955757737 854.8111837310886 1080.79929512229 1085.344518329354 1089.837258750867 1011.250126179307 386.6299614485537 1047.119485081228 293.0262580649387
1047 0.005 5.235 1 947.68364769389 854.6155880860782 854.8360154323977 1080.799180994677 1085.344210230001 1089.836922138089 1011.253463481458 386.6782366478081 1047.119793383447 293.026258162154
1048 0.005 5.24 1 947.6962909766996 854.6402768048624 854.8607431209156 1080.799345067924 1085.344543775148 1089.837260374194 1011.256712231802 386.7264073769467 1047.120345628032 293.0262582594826
1049 0.005 5.245 1 947.7088566774436 854.6648619456039 854.8853670768559 1080.799235257242 1085.344238323466 1089.836925584351 1011.260024074256 386.7744736708178 1047.120656259021 293.0262583562331
1050 0.005 5.25 1 947.7213945122061 854.6893442278975 854.9098879534969 1080.799396183588 1085.344568145947 1089.837260190071 1011.263246760304 386.8224365242901 1047.121203461528 293.0262584529606
1051 0.005 5.255 1 947.7338554745045 854.7137238615024 854.9343060236915 1080.799285684625 1085.344263486932 1089.836927223165 1011.266531164164 386.8702965626527 1047.121510554738 293.0262585490314
1052 0.005 5.26 1 947.7462902748449 854.738001551043 854.9586219342044 1080.799447632628 1085.34459392578 1089.837262442259 1011.269727173614 386.9180536175497 1047.12205764787 293.0262586451487
1053 0.005 5.265 1 947.7586467538149 854.762177481573 854.9828359386738 1080.799334015918 1085.344286634481 1089.836927177381 1011.272984873337 386.9657090191873 1047.122356632351 293.0262587406135
1054 0.005 5.27 1 947.7709770400984 854.7862523650347 855.006948681548 1080.799495833197 1085.344617736152 1089.837262928416 1011.276154744797 387.0132645687684 1047.122899543127 293.0262588361175
1055 0.005 5.275 1 947.78323037452 854.8102264095427 855.0309604329127 1080.799383760886 1085.344311862359 1089.836928962849 1011.279387017798 387.0607167269715 1047.123197095441 293.0262589308977
1056 0.005 5.28 1 947.7954575921332 854.8341003059159 855.0548718256356 1080.799543399099 1085.34464076809 1089.837262944907 1011.282530391843 387.108065816107 1047.123734233814 293.0262590256627
1057 0.005 5.285 1 947.8076102724744 854.8578742678759 855.0786831307857 1080.799432955309 1085.344336297642 1089.836931172971 1011.285737806287 387.155312841202 1047.124030674546 293.0262591196865
1058 0.005 5.29 1 947.8197362686562 854.8815489798269 855.1023949765175 1080.799592050032 1085.344664965435 1089.837264802709 1011.288855927897 387.2024567395852 1047.124566353008 293.0262592136953
1059 0.005 5.295 1 947.8317873273729 854.9051246445943 855.1260076242644 1080.799482071346 1085.344361093487 1089.836932972348 1011.29203825477 387.2494942840459 1047.124858424341 293.0262593069219
1060 0.005 5.3 1 947.843812498492 854.9286019371807 855.1495216929022 1080.799642150124 1085.34469027106 1089.837266449069 1011.295131941415 387.2964309346286 1047.125389612784 293.0262594000491
1061 0.005 5.305 1 947.8557639734713 854.9519810806961 855.1729374577567 1080.799530980967 1085.344385537387 1089.836934190042 1011.298289990511 387.3432682214112 1047.12567812661 293.0262594924712
1062 0.005 5.31 1 947.8676895940295 854.9752627342342 855.1962555309967 1080.799690512677 1085.344714522505 1089.837268188404 1011.301358494783 387.390005557534 1047.126205233089 293.0262595847866
1063 0.005 5.315 1 947.8795409032618 854.9984470892975 855.2194761574243 1080.799578747369 1085.344409319272 1089.836935083497 1011.30448968096 387.4366431973915 1047.126490363786 293.0262596763707
1064 0.005 5.32 1 947.8913684604311 855.0215348348896 855.2425999670933 1080.799737746155 1085.34473742171 1089.837268623091 1011.307599035991 387.4831867366519 1047.12701383696 293.0262597678542
1065 0.005 5.325 1 947.9031222980045 855.0445261488553 855.2656272016528 1080.799626836619 1085.344433049642 1089.836936743933 1011.31072854801 387.5296280210862 1047.127296899456 293.0262598586363
1066 0.005 5.33 1 947.914851325562 855.067421680728 855.2885584577867 1080.799784904619 1085.344760081244 1089.83726931816 1011.313751762199 387.5759726587688 1047.127815758543 293.0262599494343
1067 0.005 5.335 1 947.9265074328189 855.0902216302127 855.3113939907107 1080.799673305892 1085.344455572899 1089.836937610207 1011.316832470067 387.6222154249856 1047.128096304684 293.0262600396637
1068 0.005 5.34 1 947.9381382700082 855.1129266601482 855.3341344023802 1080.799830701768 1085.344782950393 1089.837270600925 1011.319823676311 387.6683569252673 1047.128614123759 293.0262601299065
1069 0.005 5.345 1 947.9496961850455 855.1355369402243 855.3567799277074 1080.79971826136 1085.3444780915 1089.83693844443 1011.322878561176 387.714401514843 1047.12888901138 293.0262602195181
1070 0.005 5.350000000000001 1 947.9612300182602 855.1580531441487 855.3793311780317 1080.799877058549 1085.344805986229 1089.837271538242 1011.325847277302 387.7603452479032 1047.129402672025 293.0262603092103
1071 0.005 5.355 1 947.9726925328846 855.1804754605361 855.4017883974877 1080.799765839332 1085.344501584163 1089.83694018661 1011.328879551564 387.8061762973085 1047.129675653438 293.0262603982769
1072 0.005 5.36 1 947.9841317501356 855.2028045388735 855.4241521813715 1080.799922688546 1085.344828366481 1089.837272280508 1011.331824752656 387.8519120426443 1047.130184810883 293.0262604873839
1073 0.005 5.365 1 947.9954989974123 855.2250405393544 855.4464227564985 1080.799811576329 1085.344525316436 1089.836942099262 1011.334833015959 387.8975513352732 1047.130455934211 293.0262605757979
1074 0.005 5.37 1 948.0068437774001 855.2471841287554 855.4686007223298 1080.799970711539 1085.344853428123 1089.83727493401 1011.337754755024 387.9430934157577 1047.13096507211 293.0262606642908
1075 0.005 5.375 1 948.0181170134534 855.2692354762644 855.490686311553 1080.799859430407 1085.344548936226 1089.836943247029 1011.34074053078 387.9885374764394 1047.131231656593 293.0262607522153
1076 0.005 5.38 1 948.0293674258135 855.2911952268473 855.5126801064291 1080.80001496389 1085.344873985773 1089.837274738136 1011.343637762061 388.0338854972175 1047.131735082773 293.026260840288
1077 0.005 5.385 1 948.0405467935866 855.3130635299121 855.534582328322 1080.799902260661 1085.344569502644 1089.836943667531 1011.346597696993 388.0791358091434 1047.131996419413 293.0262609277126
1078 0.005 5.39 1 948.0517038874098 855.3348410351814 855.5563935609312 1080.800059891947 1085.344897089124 1089.837276632673 1011.349471323983 388.124288679136 1047.132496073538 293.0262610151703
1079 0.005 5.395 1 948.0627913391821 855.3565279042081 855.5781140273267 1080.799948704314 1085.344593463395 1089.836945749218 1011.352410115956 388.1693415212032 1047.132758479441 293.0262611019858
1080 0.005 5.4 1 948.0738571236541 855.3781248141839 855.5997443375057 1080.800105831978 1085.344920014509 1089.837278136751 1011.355262230906 388.2142977034289 1047.133257421802 293.0262611888891
1081 0.005 5.405 1 948.0848534105443 855.3996319251439 855.6212847122259 1080.799994353359 1085.3446161666 1089.836947438547 1011.358178287509 388.2591569018981 1047.133517277258 293.0262612751193
1082 0.005 5.41 1 948.095828105695 855.4210498829789 855.6427357378188 1080.800149540212 1085.344940725768 1089.837278201764 1011.361006591682 388.3039195237358 1047.134012198791 293.0262613613615
1083 0.005 5.415 1 948.1067330006238 855.4423788189001 855.6640976139979 1080.800037176872 1085.344636676151 1089.836948152567 1011.363898891918 388.3485856578437 1047.134267850692 293.0262614469685
1084 0.005 5.42 1 948.1176160717142 855.4636193651977 855.6853709138154 1080.800192545013 1085.344962673965 1089.837280233755 1011.366702530792 388.3931554242398 1047.134758067654 293.0262615326489
1085 0.005 5.425 1 948.1284299007907 855.4847716762235 855.7065558522161 1080.800079886471 1085.344658541515 1089.836949077154 1011.369570916571 388.4376294197463 1047.135007610901 293.0262616176709
1086 0.005 5.43 1 948.139223938929 855.5058363837627 855.7276530010517 1080.80023704001 1085.344985015449 1089.837281254638 1011.372351697057 388.4820071432684 1047.135498846764 293.0262617026411
1087 0.005 5.435 1 948.1499487476729 855.5268136372677 855.7486625691866 1080.80012419194 1085.344679412932 1089.836949704707 1011.37519787569 388.5262892383019 1047.13574621244 293.0262617870413
1088 0.005 5.44 1 948.1606533291632 855.5477040811633 855.769585139054 1080.800280490197 1085.345006484188 1089.837282851095 1011.377957072561 388.5704759754412 1047.136230039563 293.0262618714489
1089 0.005 5.445 1 948.1712897432703 855.5685078375711 855.7904209004474 1080.800167621192 1085.344701711971 1089.836951362156 1011.38078151773 388.6145672198946 1047.13647468097 293.0262619552074
1090 0.005 5.45 1 948.1819078304229 855.5892255602591 855.8111704362486 1080.800324314837 1085.345028379381 1089.837283713736 1011.383520041093 388.6585629391802 1047.136958557679 293.0262620391034
1091 0.005 5.455 1 948.192455224323 855.6098573204911 855.8318339008932 1080.800208906084 1085.3447214803 1089.836951656097 1011.386320745449 388.7024637158801 1047.137197537836 293.0262621223559
1092 0.005 5.46 1 948.202984315335 855.6304038058523 855.8524119022406 1080.800365378044 1085.345048962675 1089.837285143852 1011.389035882584 388.7462684387819 1047.137677846692 293.0262622056443
1093 0.005 5.465 1 948.2134414925623 855.6508652289158 855.8729047016159 1080.80025158107 1085.344742591184 1089.836952434468 1011.39180181009 388.7899790252241 1047.137915748499 293.0262622883448
1094 0.005 5.47 1 948.2238816324885 855.6712421036589 855.8933127801436 1080.800407067998 1085.345068969002 1089.837285087297 1011.394494756552 388.8335949045129 1047.138392733712 293.0262623710589
1095 0.005 5.475000000000001 1 948.234255455247 855.6915345699327 855.9136363339767 1080.80029394706 1085.344764166877 1089.836954510251 1011.397254293623 388.8771168039488 1047.138629613627 293.0262624531687
1096 0.005 5.48 1 948.2446129550497 855.7117432228356 855.9338758974544 1080.800447834341 1085.345088831658 1089.837285998288 1011.399925720181 388.9205449403991 1047.139103792007 293.0262625352884
1097 0.005 5.485 1 948.2549031835938 855.7318682064455 855.9540316759014 1080.800335726202 1085.344785859753 1089.836957084026 1011.402660762171 388.9638790166755 1047.139335816739 293.0262626168308
1098 0.005 5.49 1 948.2651761702039 855.7519101381207 855.9741042248735 1080.800491942411 1085.345111940677 1089.837288706658 1011.405310176323 389.0071188971092 1047.139808981771 293.0262626984369
1099 0.005 5.495 1 948.2753819906899 855.7718691516985 855.9940937365441 1080.800379020101 1085.344807307332 1089.836957487604 1011.408024449917 389.0502659061803 1047.140040391679 293.0262627794085
1100 0.005 5.5 1 948.2855696799112 855.791745849703 856.0140007564542 1080.800534805071 1085.345132770267 1089.837289895376 1011.41065432748 389.0933189459915 1047.140510090831 293.0262628603855
1101 0.005 5.505 1 948.2956915255805 855.8115403527324 856.0338254682827 1080.800421270086 1085.344828028504 1089.836958849051 1011.41334874857 389.1362788657663 1047.140740791921 293.0262629407872
1102 0.005 5.51 1 948.3057946344142 855.8312532562417 856.0535684057564 1080.800573449216 1085.345150757294 1089.837289203712 1011.415956094658 389.1791454326802 1047.141204611751 293.0262630212234
1103 0.005 5.515 1 948.3158316795232 855.8508846845574 856.0732297536173 1080.800459678821 1085.344846372686 1089.836959332732 1011.418628309649 389.221919336669 1047.141427768565 293.0262631011344
1104 0.005 5.52 1 948.3258518153762 855.8704352227662 856.0928100420682 1080.800615148424 1085.345172606677 1089.837291667876 1011.421214449563 389.2646062321493 1047.141890147489 293.026263181127
1105 0.005 5.525 1 948.3358064253814 855.8899049973381 856.1123094538294 1080.800500701195 1085.344867035222 1089.836961024723 1011.423865534453 389.307198533286 1047.142113537739 293.0262632605321
1106 0.005 5.53 1 948.3457447951706 855.909294563618 856.1317284969982 1080.800654747186 1085.345190897985 1089.837290997375 1011.426430701547 389.3496939396279 1047.142574202152 293.0262633398797
1107 0.005 5.535 1 948.3556177976329 855.9286040705341 856.1510673708505 1080.800540035047 1085.344885958989 1089.836961617074 1011.429061533935 389.3920981743274 1047.142792423291 293.0262634186421
1108 0.005 5.54 1 948.3654738500036 855.9478341099742 856.1703266027522 1080.800692794229 1085.345209867054 1089.837292573747 1011.43160545406 389.4344106867094 1047.143249438692 293.0262634974654
1109 0.005 5.545 1 948.3752657575441 855.9669848074955 856.1895063809613 1080.800580759577 1085.344907622617 1089.836963966802 1011.434216185543 389.4766323207508 1047.143465813741 293.0262635757146
1110 0.005 5.55 1 948.3850420219293 855.9860567404212 856.2086072225636 1080.800733708143 1085.345230716407 1089.837294255685 1011.436740517965 389.5187636299892 1047.143919073833 293.0262636540384
1111 0.005 5.555 1 948.3947541634554 856.0050500702907 856.2276293424766 1080.80061984001 1085.344926244454 1089.836963940366 1011.439330651848 389.5608030358755 1047.144132523115 293.0262637317304
1112 0.005 5.56 1 948.4044500436809 856.023965342207 856.2465732360807 1080.800773760481 1085.345251419971 1089.837295556054 1011.441834163758 389.6027507503004 1047.144585480969 293.0262638094077
1113 0.005 5.565 1 948.4140821110968 856.0428026631192 856.2654390711549 1080.800659424335 1085.344945847982 1089.836964357804 1011.444403372845 389.6446074143719 1047.144795921251 293.0262638865794
1114 0.005 5.57 1 948.4236989199308 856.0615626129231 856.2842273701727 1080.800812080987 1085.345269571273 1089.837295641867 1011.446886909139 389.6863729570697 1047.145243664581 293.0262639638589
1115 0.005 5.575 1 948.4332576022523 856.0802453590994 856.3029383469776 1080.800698087987 1085.344965100075 1089.83696587727 1011.449437761274 389.7280478505297 1047.145454724342 293.0262640405829
1116 0.005 5.58 1 948.4427986462402 856.098851417713 856.3215724730412 1080.800850775319 1085.345288926585 1089.837296783492 1011.451901884653 389.7696323863337 1047.145901833303 293.0262641173176
1117 0.005 5.585 1 948.4522747540482 856.117380884214 856.3401299048188 1080.800734984921 1085.344983041972 1089.836966650214 1011.454431329659 389.8111261299476 1047.146106697787 293.0262641934764
1118 0.005 5.59 1 948.4617351928839 856.1358343366302 856.3586111628564 1080.800887557037 1085.345307110786 1089.837297480369 1011.456874749292 389.8525297408974 1047.146549620856 293.0262642696962
1119 0.005 5.595 1 948.4711317508006 856.1542118204137 856.3770163617456 1080.800775562743 1085.345003606607 1089.836968606435 1011.459376174055 389.8938428270832 1047.146754251445 293.0262643453811
1120 0.005 5.600000000000001 1 948.4805146359829 856.1725139844028 856.3953460698515 1080.800928414086 1085.34532679732 1089.837298690441 1011.461794440343 389.9350686473471 1047.147196623255 293.0262644211747
1121 0.005 5.605 1 948.4898349920049 856.1907408999143 856.4136004245624 1080.800812833244 1085.345021839806 1089.836969364976 1011.464282979537 389.976204665089 1047.147396074521 293.0262644964176
1122 0.005 5.61 1 948.4991402093116 856.2088931374254 856.4317799381122 1080.800966213277 1085.345346207906 1089.83730011775 1011.466686467036 390.0172516794249 1047.147832384767 293.0262645717801
1123 0.005 5.615 1 948.508385165375 856.226970784087 856.4498847627975 1080.800852870191 1085.345042348704 1089.836970633018 1011.46915891 390.0582091114726 1047.148034625955 293.0262646465886
1124 0.005 5.62 1 948.5176152090391 856.244974377827 856.4679153787263 1080.801003285629 1085.345363003906 1089.837299588662 1011.471543795386 390.0990772160162 1047.148468786135 293.0262647214403
1125 0.005 5.625 1 948.526783741382 856.2629040324757 856.4858719572643 1080.800887869904 1085.34505867246 1089.836971273617 1011.473996353151 390.1398566230208 1047.148664000381 293.0262647957313
1126 0.005 5.63 1 948.535938151839 856.2807602847934 856.5037549785613 1080.801040430573 1085.345383154427 1089.837302636972 1011.476361480685 390.180554465914 1047.149096460176 293.0262648701399
1127 0.005 5.635 1 948.5450319121252 856.2985432470865 856.5215646105638 1080.800925577912 1085.345078078502 1089.83697259773 1011.47879548228 390.2211614332012 1047.149290277903 293.0262649440018
1128 0.005 5.64 1 948.5541122295922 856.3162534579876 856.5393013335977 1080.801077060054 1085.345400673645 1089.837302332539 1011.481141231069 390.261677659691 1047.149720120863 293.0262650179362
1129 0.005 5.645 1 948.5631280806273 856.3338909706457 856.5569652701766 1080.800961458364 1085.3450963385 1089.8369739998 1011.483553363872 390.3021062264588 1047.14990937588 293.0262650912173
1130 0.005 5.65 1 948.5721369319364 856.3514564332173 856.5745569879214 1080.801113255694 1085.345418057277 1089.837302491572 1011.485882103965 390.3424455756181 1047.150338952933 293.0262651645327
1131 0.005 5.655 1 948.5810802285134 856.3689498457803 856.5920765637177 1080.800997050521 1085.345113692503 1089.836974431873 1011.48827539467 390.3826922669132 1047.15052604497 293.026265237189
1132 0.005 5.66 1 948.5900126229481 856.386371796802 856.6095245226825 1080.80114992527 1085.345437466738 1089.837304600265 1011.490583502512 390.4228530820849 1047.150955415639 293.0262653099213
1133 0.005 5.665 1 948.5988891769306 856.4037224070082 856.6269010340258 1080.801034502429 1085.345131100695 1089.836974454182 1011.492963364157 390.4629268674234 1047.151143297045 293.0262653820875
1134 0.005 5.67 1 948.6077499603695 856.4210021772224 856.6442065534719 1080.801184089459 1085.345453155794 1089.837304804714 1011.495253449492 390.5029136314641 1047.151563184953 293.0262654543091
1135 0.005 5.675 1 948.6165471404396 856.4382111226217 856.6614411709662 1080.801067745064 1085.345148818427 1089.83697563285 1011.497609853512 390.5428146449681 1047.151743492839 293.0262655259475
1136 0.005 5.68 1 948.625333399472 856.4553498308828 856.6786054030479 1080.801219534778 1085.34547214256 1089.837306216983 1011.49988028055 390.5826284535862 1047.152165592577 293.0262655976334
1137 0.005 5.685 1 948.6340633048536 856.4724183747893 856.6956993784759 1080.801104079909 1085.345166010592 1089.836976190156 1011.50222164381 390.6223551368863 1047.152346383928 293.0262656687531
1138 0.005 5.69 1 948.6427807818292 856.4894173061855 856.7127235887699 1080.801256431099 1085.345490670531 1089.837308523823 1011.504475856218 390.6619959523623 1047.152763801349 293.0262657399093
1139 0.005 5.695 1 948.6514380975185 856.5063466943338 856.7296781648002 1080.801138940051 1085.345183511034 1089.836976908829 1011.506798030105 390.7015512447045 1047.152941692993 293.0262658105072
1140 0.005 5.7 1 948.6600838893942 856.5232071113279 856.7465636044556 1080.801290990627 1085.345507994176 1089.837308871255 1011.509015648498 390.7410213951084 1047.153360034329 293.0262658811732
1141 0.005 5.705 1 948.668670429453 856.5399985812932 856.7633800180834 1080.801174568143 1085.345201156813 1089.836977977783 1011.511308028492 390.7804059626154 1047.153536469738 293.0262659512601
1142 0.005 5.71 1 948.6772460483303 856.5567216569481 856.7801278877878 1080.801326602728 1085.345525725305 1089.837310289611 1011.513519946542 390.8197048230629 1047.153951754188 293.0262660214395
1143 0.005 5.715 1 948.6857554982751 856.5733763861277 856.7968073381473 1080.801211375128 1085.34521989093 1089.836979681242 1011.515804938931 390.8589184935952 1047.154125866479 293.0262660910708
1144 0.005 5.72 1 948.694259199495 856.5899633798905 856.8134188845198 1080.801361352778 1085.345541913574 1089.837310273986 1011.518005965679 390.8980502542692 1047.154536393093 293.0262661609225
1145 0.005 5.725000000000001 1 948.7027061968283 856.6064826733822 856.8299626380002 1080.80124492743 1085.345236601826 1089.836980655433 1011.520276425381 390.9370960526981 1047.154708390794 293.0262662302446
1146 0.005 5.73 1 948.7111415295332 856.6229347925311 856.8464390631228 1080.801393507732 1085.345557727955 1089.837310950833 1011.522458591073 390.9760566417703 1047.155113724905 293.026266299736
1147 0.005 5.735 1 948.7195225161483 856.6393197959079 856.8628482848731 1080.801280208675 1085.345254969695 1089.836982715083 1011.524711260598 391.0149334591624 1047.155286170824 293.0262663686601
1148 0.005 5.74 1 948.7278916371408 856.6556381885169 856.8791907539327 1080.801428204938 1085.345574311209 1089.837310864144 1011.526876059053 391.0537226139011 1047.15569225618 293.0262664376693
1149 0.005 5.745 1 948.7362038133821 856.6718900515999 856.8954666027971 1080.801313936649 1085.345272018064 1089.836984378713 1011.529110869746 391.092428252993 1047.155861999166 293.0262665061583
1150 0.005 5.75 1 948.7445040241403 856.6880758867621 856.9116762840883 1080.801461460334 1085.345591394394 1089.837312389214 1011.531257756795 391.1310470029062 1047.156263145989 293.0262665747969
1151 0.005 5.755 1 948.7527479022451 856.70419577027 856.9278199261571 1080.801345724668 1085.345287822005 1089.83698475106 1011.533473866074 391.169583373409 1047.156428046061 293.026266642933
1152 0.005 5.76 1 948.7609821388018 856.7202501691754 856.9438979511519 1080.801495125919 1085.345608420796 1089.837313208178 1011.535603491519 391.2080366609884 1047.156828880547 293.0262667111469
1153 0.005 5.765 1 948.7691589752086 856.7362391793848 856.9599105005971 1080.80138021204 1085.345305058534 1089.836986093892 1011.537802998034 391.2464069706073 1047.156992339813 293.0262667787603
1154 0.005 5.77 1 948.7773271406224 856.7521633128358 856.9758580337182 1080.801530112632 1085.345626047892 1089.837314991 1011.539916634766 391.2847046287075 1047.157392909306 293.0262668464795
1155 0.005 5.775 1 948.7854380539159 856.7680226257947 856.9917406600314 1080.801413152277 1085.345320732456 1089.836986477157 1011.542100077748 391.3229155409404 1047.157553888517 293.0262669136729
1156 0.005 5.78 1 948.7935406363622 856.7838176554792 857.0075588573488 1080.801562113963 1085.345642037553 1089.837315447854 1011.54419566726 391.3610411876022 1047.157948999263 293.0262669809844
1157 0.005 5.785 1 948.8015863009476 856.7995484385175 857.0233127242565 1080.80144643381 1085.34533792209 1089.8369880061 1011.546361663949 391.3990828452176 1047.15810967165 293.0262670478436
1158 0.005 5.79 1 948.8096230456217 856.8152154797122 857.0390027090585 1080.801596221018 1085.345659656608 1089.837317060691 1011.548441390254 391.4370406259271 1047.15850357346 293.0262671148392
1159 0.005 5.795 1 948.8176031077445 856.8308188536647 857.0546289408527 1080.801478443148 1085.345353136173 1089.836987758515 1011.55059054354 391.4749153205937 1047.158660292639 293.0262671812251
1160 0.005 5.8 1 948.82557486285 856.8463590506848 857.0701918575121 1080.801628342165 1085.345675211933 1089.837318274181 1011.552654338131 391.5127069971882 1047.159053309632 293.0262672476987
1161 0.005 5.805 1 948.8334911424962 856.8618361186577 857.0856915657902 1080.8015131315 1085.345371316277 1089.836989939265 1011.554788366048 391.5504163170011 1047.159208509145 293.0262673136286
1162 0.005 5.81 1 948.8413986080727 856.8772505570103 857.1011285073411 1080.801661616491 1085.345691284117 1089.837319028265 1011.556835469395 391.5880432082279 1047.159599192965 293.0262673796793
1163 0.005 5.815 1 948.8492497524281 856.8926024078983 857.1165027830681 1080.801542682703 1085.345384833988 1089.836989038502 1011.558951995971 391.6255883302662 1047.159750256137 293.0262674451382
1164 0.005 5.82 1 948.8570930843779 856.9078921740925 857.131814842247 1080.801692698634 1085.345707713018 1089.837320475779 1011.560982507093 391.663050167725 1047.16013944712 293.026267510711
1165 0.005 5.825 1 948.8648804876228 856.9231198752927 857.1470647607591 1080.801573856623 1085.345401153277 1089.836990134584 1011.563082084098 391.7004304839969 1047.160288838433 293.0262675757023
1166 0.005 5.83 1 948.8726603339231 856.9382860338616 857.1622530001086 1080.801724198216 1085.345723791239 1089.837321542551 1011.565096085665 391.7377297327467 1047.160674879315 293.0262676407955
1167 0.005 5.835 1 948.8803856093843 856.9533906986009 857.1773796684857 1080.801606668439 1085.345417132543 1089.836990735843 1011.567180274499 391.7749548645693 1047.160823101031 293.0262677053098
1168 0.005 5.84 1 948.888103331873 856.9684343561073 857.1924451932405 1080.801755717209 1085.345738787172 1089.837321970428 1011.569178524808 391.8120961043124 1047.16120738111 293.0262677698349
1169 0.005 5.845 1 948.8957755334288 856.9834171320831 857.2074497495695 1080.801640233846 1085.345433026597 1089.836992454675 1011.571242525957 391.8491552571192 1047.161362023578 293.0262678338356
1170 0.005 5.850000000000001 1 948.9034251120254 856.9983394156714 857.2223936784584 1080.80178885316 1085.34575537973 1089.837323071718 1011.573226597132 391.8861337707865 1047.161736937547 293.0262678979805
1171 0.005 5.855 1 948.9110234385622 857.0132012766749 857.2372771061332 1080.801668470788 1085.34544696697 1089.836991699014 1011.575281261744 391.9230311106301 1047.161876605045 293.0262679616675
1172 0.005 5.86 1 948.9186165457374 857.0280032056461 857.252100470291 1080.801817669985 1085.345769629078 1089.837323578512 1011.577248669898 391.9598475776911 1047.162257507808 293.026268025518
1173 0.005 5.865 1 948.9261556567571 857.0427452236879 857.2668638546843 1080.801698503637 1085.345462444053 1089.836993193791 1011.579285341007 391.9965836003732 1047.162398566362 293.0262680887956
1174 0.005 5.87 1 948.9336831543567 857.0574277319995 857.2815676168173 1080.801850651952 1085.345785641927 1089.837325106844 1011.581239952739 392.0332393234945 1047.162770256736 293.0262681520594
1175 0.005 5.875 1 948.9411738224441 857.0720509292747 857.29621198474 1080.801731190674 1085.345477597133 1089.836994371596 1011.58325351135 392.0698155193184 1047.162925588548 293.0262682147766
1176 0.005 5.88 1 948.9486360507655 857.086615100753 857.3107972133599 1080.80187958557 1085.34579884151 1089.837324322065 1011.585191819932 392.1063105821401 1047.16328591472 293.0262682773773
1177 0.005 5.885 1 948.9560657144206 857.1011205029329 857.3253235810805 1080.801761761839 1085.345493645639 1089.836996293382 1011.587192581597 392.1427274290026 1047.163436669913 293.0262683395833
1178 0.005 5.89 1 948.9634682755071 857.115567386265 857.3397913206474 1080.801910580818 1085.345814247662 1089.837325603238 1011.589117463571 392.1790649130351 1047.163793080698 293.0262684019324
1179 0.005 5.895 1 948.9708376371635 857.1299560072014 857.354200709621 1080.801791843881 1085.345508288128 1089.836996559807 1011.59110378778 392.2153184969437 1047.163944135918 293.0262684639465
1180 0.005 5.9 1 948.9781855537474 857.1442866996371 857.3685520460044 1080.801936955088 1085.345828990206 1089.837326452465 1011.593008358028 392.2514941284743 1047.164308851196 293.0262685261247
1181 0.005 5.905 1 948.9854935425495 857.1585595690738 857.3828454872024 1080.801821831716 1085.345524668388 1089.836998821314 1011.594980323483 392.287592599988 1047.164450959014 293.0262685878714
1182 0.005 5.91 1 948.9927763712475 857.1727749395399 857.3970813174739 1080.801971060194 1085.345845099134 1089.837327635113 1011.596875973872 392.3236132829923 1047.164804318483 293.026268649653
1183 0.005 5.915 1 949.0000268544132 857.186933048797 857.4112598003402 1080.801850847274 1085.345537392344 1089.836997961652 1011.598831496979 392.3595564252446 1047.164950016866 293.0262687110118
1184 0.005 5.92 1 949.0072523245885 857.2010341585935 857.4253811732984 1080.802000257967 1085.345859313043 1089.83732794153 1011.600710621819 392.3954214980446 1047.165305284713 293.0262687723389
1185 0.005 5.925 1 949.0144448613527 857.2150785106144 857.4394457042519 1080.801880602169 1085.345552358707 1089.836999220166 1011.602650991322 392.431209013024 1047.165449093419 293.0262688332791
1186 0.005 5.93 1 949.021612679241 857.2290663576564 857.4534536186794 1080.802028148617 1085.345872952379 1089.837328728304 1011.604514451649 392.4669186090565 1047.165800810731 293.0262688941515
1187 0.005 5.935 1 949.0287485470506 857.2429979354907 857.4674051835624 1080.801909241774 1085.345566875572 1089.837000240371 1011.606439306138 392.5025508932455 1047.165943559499 293.0262689545513
1188 0.005 5.94 1 949.0358589448108 857.2568735222048 857.4813006408839 1080.802057711834 1085.345887745139 1089.837329130784 1011.608289207116 392.5381054631526 1047.166293755081 293.0262690149158
1189 0.005 5.945 1 949.0429369719562 857.2706933561198 857.4951402567056 1080.801937275404 1085.345581535028 1089.837001444696 1011.610199291426 392.5735819261965 1047.166432057768 293.0262690748231
1190 0.005 5.95 1 949.0499898752149 857.284457668178 857.5089242461246 1080.80208455255 1085.345900882222 1089.837329456336 1011.612033731421 392.6089814124159 1047.166778437957 293.02626913475
1191 0.005 5.955 1 949.057011520237 857.2981666926728 857.5226528651993 1080.80196584765 1085.345596073241 1089.837002412695 1011.613929198922 392.6443042996973 1047.166917887001 293.0262691942449
1192 0.005 5.96 1 949.0640096115059 857.3118206913332 857.5363263518182 1080.802115781963 1085.345916987344 1089.837331088324 1011.615751707404 392.6795500497823 1047.167265344574 293.0262692537152
1193 0.005 5.965 1 949.0709754266124 857.3254198789706 857.5499449470175 1080.801995658444 1085.345609851351 1089.837002074803 1011.617634290922 392.7147195165464 1047.167401582748 293.0262693127926
1194 0.005 5.97 1 949.0779170955743 857.338964497942 857.563508870618 1080.802142707251 1085.345929862103 1089.837331766252 1011.619441257728 392.7498123080364 1047.167744116253 293.0262693719517
1195 0.005 5.975000000000001 1 949.0848273442908 857.3524547611592 857.577018364358 1080.802023236847 1085.345623883572 1089.837003000282 1011.621309005987 392.7848291780853 1047.16787927058 293.0262694307685
1196 0.005 5.98 1 949.0917121998078 857.3658909200878 857.590473650693 1080.802169756914 1085.345943176208 1089.837331822458 1011.623100502787 392.8197695543048 1047.168219103169 293.0262694896743
1197 0.005 5.985 1 949.0985669167778 857.3792732086787 857.6038749857166 1080.802050805198 1085.345637951525 1089.837004458058 1011.624953289319 392.8546340824624 1047.16835144301 293.0262695481308
1198 0.005 5.99 1 949.1053981963576 857.3926018785824 857.6172225975483 1080.802198886291 1085.345958053042 1089.837332967633 1011.626730932934 392.8894319689502 1047.168693534443 293.0262696065753
1199 0.005 5.995 1 949.1121981802446 857.4058771390513 857.630516722593 1080.802078410119 1085.345650805886 1089.837003820337 1011.628569959708 392.924150857258 1047.168825564292 293.0262696645897
1200 0.005 6 1 949.1189742635572 857.4190992281068 857.6437575727044 1080.802224546399 1085.345970258141 1089.837333145343 1011.630333126294 392.9587920206078 1047.169162365466 293.0262697226579
1201 0.005 6.005 1 949.125721311614 857.4322683841216 857.6569454126432 1080.802105640364 1085.345664770023 1089.837004696621 1011.632159787529 392.9933566182748 1047.169290942286 293.026269780401
1202 0.005 6.01 1 949.132444690239 857.4453848400645 857.6700804480359 1080.802254177675 1085.345986079427 1089.837335387045 1011.633910370533 393.0278449936812 1047.169629067189 293.0262698382523
1203 0.005 6.015000000000001 1 949.1391366150303 857.4584488060118 857.6831629217479 1080.802134487832 1085.345678843399 1089.837005818248 1011.63572236451 393.0622580489779 1047.169755638075 293.026269895612
1204 0.005 6.02 1 949.1458051322469 857.4714605346477 857.6961930538224 1080.802282005491 1085.345999959928 1089.837336213489 1011.637458100326 393.0965955594119 1047.170089746854 293.026269952946
1205 0.005 6.025 1 949.1524436030204 857.4844202247207 857.7091710698384 1080.802160741348 1085.345692137956 1089.837006542564 1011.639254973092 393.1308574818538 1047.170214290468 293.0262700098776
1206 0.005 6.03 1 949.1590592133946 857.4973281188196 857.7220971943376 1080.802307921871 1085.346012891648 1089.83733651787 1011.640977484531 393.165044620681 1047.170545479242 293.0262700669281
1207 0.005 6.035 1 949.1656448841228 857.5101844371497 857.7349716610584 1080.802187815017 1085.345705960487 1089.837007642268 1011.642761529274 393.1991576832992 1047.170669387732 293.0262701236671
1208 0.005 6.04 1 949.1722073457915 857.5229894087515 857.747794684508 1080.802335291218 1085.346026734276 1089.83733708604 1011.644470295114 393.2331961868358 1047.170999988992 293.0262701805055
1209 0.005 6.045 1 949.1787406351781 857.5357432425391 857.7605664970644 1080.802216150933 1085.345720541054 1089.837008757383 1011.64624102314 393.2671604418963 1047.171123320753 293.0262702369488
1210 0.005 6.05 1 949.1852519639621 857.5484461749331 857.7732873086729 1080.802362069249 1085.346038640971 1089.837336820748 1011.647937225975 393.3010506121565 1047.171453738687 293.026270293396
1211 0.005 6.055 1 949.1917334856998 857.5610984057311 857.7859573483171 1080.80224152758 1085.345732445761 1089.837009702175 1011.649694209649 393.3348672832362 1047.171573136072 293.026270349393
1212 0.005 6.06 1 949.1981920767075 857.5737001664972 857.7985768187802 1080.802386660335 1085.346051036689 1089.837337469893 1011.651375640479 393.3686101396121 1047.171898027679 293.026270405448
1213 0.005 6.065 1 949.2046214727491 857.5862516653538 857.8111459570737 1080.80226699592 1085.345745608939 1089.837010064277 1011.653119286832 393.4022796881644 1047.172016049706 293.0262704611683
1214 0.005 6.07 1 949.2110290350164 857.5987531332364 857.8236649661341 1080.802414732781 1085.346066282568 1089.837339651598 1011.654787837106 393.435875798774 1047.172342743555 293.0262705169885
1215 0.005 6.075 1 949.2174080057866 857.6112047749073 857.8361340798064 1080.802294624294 1085.345759156111 1089.837010469453 1011.656518903756 393.4693989249589 1047.172459603152 293.0262705723694
1216 0.005 6.08 1 949.2237653902703 857.6236068151327 857.8485534949148 1080.802440606304 1085.346078250831 1089.837339506835 1011.658174377574 393.5028488834168 1047.172783212753 293.0262706277481
1217 0.005 6.085 1 949.2300941252388 857.6359594554403 857.8609234387998 1080.802320633492 1085.345772525888 1089.837011867442 1011.659892021737 393.5362262089187 1047.17289799527 293.026270682687
1218 0.005 6.09 1 949.2364001859 857.6482629169586 857.8732441110453 1080.802465852722 1085.346090287622 1089.837339890725 1011.661534660617 393.5695305619566 1047.173219686805 293.0262707376557
1219 0.005 6.095 1 949.2426781814499 857.660517401408 857.8855157376762 1080.802345547538 1085.345785049934 1089.837013104341 1011.663239246224 393.6027625019684 1047.173333356632 293.026270792192
1220 0.005 6.100000000000001 1 949.2489340737343 857.6727231291544 857.8977385113468 1080.80249033784 1085.346103442612 1089.837340270461 1011.664868047746 393.635919335353 1047.173652655251 293.0262708468062
1221 0.005 6.105 1 949.2551623470292 857.6848803055152 857.9099126651107 1080.802371545469 1085.34579831194 1089.83701359641 1011.666560134018 393.6690054746139 1047.173765045822 293.0262709010642
1222 0.005 6.11 1 949.2613683818806 857.6969891303789 857.9220383771002 1080.802516793734 1085.346116305978 1089.837340951292 1011.66817638695 393.7020217027947 1047.174082840118 293.0262709552981
1223 0.005 6.115 1 949.2675485739452 857.7090497977258 857.9341158702715 1080.802397966501 1085.345810789313 1089.837014187138 1011.669843976129 393.7349662444069 1047.174193542423 293.02627100911
1224 0.005 6.12 1 949.2737060967937 857.7210625535669 857.9461453550796 1080.802541678582 1085.34612743354 1089.837341173763 1011.67143816648 393.7678385905978 1047.174508489497 293.0262710629566
1225 0.005 6.125 1 949.2798361192224 857.7330275805098 857.9581270421703 1080.802421906029 1085.345822668011 1089.837014874642 1011.673102150242 393.8006396037214 1047.174619119545 293.0262711163708
1226 0.005 6.13 1 949.2859455940617 857.7449451041704 857.9700611308708 1080.802568308578 1085.346141818534 1089.837343068421 1011.67469217428 393.8333713488614 1047.174935983049 293.0262711698095
1227 0.005 6.135 1 949.2920273702317 857.7568153169294 857.9819478423769 1080.802448267338 1085.345836002398 1089.837016043334 1011.676347930039 393.8660310044763 1047.175042444371 293.0262712228578
1228 0.005 6.140000000000001 1 949.2980881368952 857.7686384322296 857.9937873639984 1080.802592145467 1085.346152807755 1089.837342718449 1011.677926626179 393.8986195833148 1047.175354812824 293.0262712759304
1229 0.005 6.145 1 949.3041210861022 857.7804146332177 858.0055798947565 1080.802470787012 1085.345847781994 1089.837016555731 1011.679571155065 393.931138612436 1047.175459160051 293.0262713286274
1230 0.005 6.15 1 949.3101337428807 857.7921441529584 858.017325652407 1080.802617054979 1085.346166227698 1089.837344245546 1011.681136914146 393.9635858686559 1047.175770858011 293.0262713813944
1231 0.005 6.155 1 949.3161201806728 857.8038271662186 858.0290248439728 1080.802496196195 1085.345860099994 1089.837017001293 1011.68276723729 393.9959621307227 1047.175876699004 293.0262714337529
1232 0.005 6.16 1 949.3220855330929 857.8154638883349 858.0406776564527 1080.802640179589 1085.346177106898 1089.837344041425 1011.684319457977 394.0282671677405 1047.176187368234 293.026271486132
1233 0.005 6.165 1 949.328023346591 857.8270545083158 858.0522843013363 1080.80251915161 1085.345871381234 1089.837017467881 1011.685937593904 394.0605019644357 1047.176287280269 293.0262715380983
1234 0.005 6.17 1 949.3339416296192 857.8385992367414 858.0638449673855 1080.802664372751 1085.346189869744 1089.837345430112 1011.687478749356 394.0926642696201 1047.176594155068 293.0262715901399
1235 0.005 6.175 1 949.3398351086109 857.8500982729422 858.0753598739478 1080.802544896345 1085.345885051874 1089.837019411848 1011.689086609381 394.1247579041717 1047.176695855587 293.0262716416875
1236 0.005 6.18 1 949.3457065599307 857.8615517743389 858.0868291684646 1080.802690041366 1085.346202646986 1089.837346363203 1011.690615507924 394.156780610083 1047.177001678884 293.0262716932702
1237 0.005 6.185 1 949.3515540588667 857.8729599950782 858.0982531100668 1080.802568534167 1085.345895986117 1089.837018812988 1011.692210249281 394.1887265474892 1047.177101738785 293.026271744437
1238 0.005 6.19 1 949.3573793446552 857.8843231021998 858.1096318505544 1080.802714406168 1085.346215282831 1089.837347160186 1011.693726758397 394.2206058633328 1047.177406578802 293.0262717957624
1239 0.005 6.195 1 949.36318024434 857.8956412931587 858.1209656117522 1080.802593392784 1085.345908429326 1089.83701977081 1011.695309936746 394.252417666871 1047.177505296743 293.0262718466799
1240 0.005 6.2 1 949.3689592209269 857.9069147481098 858.132254555267 1080.802738565565 1085.346227292865 1089.83734811824 1011.696814377603 394.2841606864426 1047.177809126806 293.0262718977706
1241 0.005 6.205 1 949.3747124856076 857.9181436461248 858.1434988808074 1080.802615123607 1085.345918655321 1089.837018990462 1011.698387521292 394.3158356793124 1047.177905113943 293.0262719484698
1242 0.005 6.21 1 949.3804452232689 857.9293281974373 858.1546987731109 1080.802760609828 1085.34623824218 1089.837348370776 1011.69988139542 394.3474430471848 1047.178206903344 293.0262719993426
1243 0.005 6.215 1 949.3861536386868 857.9404685868841 858.1658544446938 1080.802638850061 1085.345929692492 1089.837019704364 1011.701439167012 394.3789817963442 1047.178300736464 293.0262720498251
1244 0.005 6.22 1 949.3918425414483 857.9515650080584 858.1769660625772 1080.802784143227 1085.346250110026 1089.837349736398 1011.70292024698 394.4104514565087 1047.178603441096 293.0262721004126
1245 0.005 6.225000000000001 1 949.3975064339011 857.9626176464493 858.1880338371528 1080.802662296968 1085.345942272022 1089.837020994687 1011.704467254335 394.4418529636293 1047.178694654763 293.0262721505906
1246 0.005 6.23 1 949.4031500659929 857.9736266945553 858.1990579384905 1080.802806002777 1085.346260767172 1089.837349467371 1011.705936823122 394.4731859994513 1047.178992743511 293.0262722008673
1247 0.005 6.235 1 949.408769437809 857.9845923424086 858.2100385761298 1080.802685394478 1085.345953945473 1089.837021757318 1011.707472496536 394.5044501420782 1047.179084103856 293.0262722508039
1248 0.005 6.24 1 949.414368408655 857.9955147702726 858.2209759116619 1080.802828003161 1085.346271446917 1089.837349901556 1011.708930668119 394.5356462981063 1047.179380723498 293.0262723008715
1249 0.005 6.245 1 949.4199438900573 858.00639417398 858.2318701614017 1080.802707312075 1085.34596503944 1089.837022541378 1011.710454821096 394.5667718650813 1047.179469079973 293.0262723504585
1250 0.005 6.25 1 949.4254992457572 858.0172307315916 858.2427214829095 1080.802850548731 1085.346282551604 1089.837349989285 1011.711901256073 394.5978319832739 1047.17976562669 293.0262724001227
1251 0.005 6.255 1 949.4310303103669 858.0280246250322 858.2535300803764 1080.802729487864 1085.345976006105 1089.837023076138 1011.713414653529 394.6288248125637 1047.17985229714 293.0262724493429
1252 0.005 6.26 1 949.4365424278917 858.0387760398274 858.2642961173009 1080.802873225979 1085.346294273436 1089.837351304236 1011.714850127096 394.6597501776156 1047.180148572878 293.0262724986486
1253 0.005 6.265000000000001 1 949.4420305591271 858.0494851550972 858.2750197952058 1080.80275241382 1085.345987815119 1089.837024176507 1011.716351616977 394.6906087160165 1047.180234429248 293.0262725475296
1254 0.005 6.27 1 949.4474992390391 858.0601521452137 858.2857012708479 1080.802895627955 1085.346305295032 1089.837351248587 1011.717776139209 394.7214009741548 1047.180526082364 293.0262725965031
1255 0.005 6.275 1 949.4529445669597 858.0707771941269 858.2963407480672 1080.802774177009 1085.345998239068 1089.837024194705 1011.719267136057 394.7521224055771 1047.180611119724 293.026272645122
1256 0.005 6.28 1 949.458370615477 858.0813604822987 858.3069383846871 1080.802919002052 1085.346317515355 1089.837352598427 1011.720681158062 394.7827768302291 1047.180903740779 293.026272693965
1257 0.005 6.285 1 949.4637734680865 858.0919021882733 858.3174943798537 1080.802796448206 1085.346008462775 1089.837023982788 1011.722161203699 394.8133658535924 1047.18098861569 293.0262727423674
1258 0.005 6.29 1 949.469156760764 858.1024024872237 858.3280088907869 1080.802940068385 1085.346327281783 1089.837352438005 1011.723563840714 394.8438887908435 1047.18127410024 293.0262727908312
1259 0.005 6.295 1 949.4745175496893 858.112861561301 858.338482119072 1080.802819018408 1085.346020720858 1089.837025772335 1011.725033168209 394.8743535191223 1047.181358379095 293.026272838832
1260 0.005 6.3 1 949.479859481581 858.123279584932 858.3489142171404 1080.802963352691 1085.346339743039 1089.837354133333 1011.726424597369 394.904748379794 1047.181648972062 293.0262728868946
1261 0.005 6.305 1 949.4851783075982 858.1336567325051 858.3593053840004 1080.802840729979 1085.346031074587 1089.83702542609 1011.727882333288 394.9350763684821 1047.181729834764 293.0262729345772
1262 0.005 6.31 1 949.4904772970594 858.1439931795112 858.3696557714699 1080.802982226226 1085.346348130676 1089.837353838885 1011.7292621206 394.9653371615643 1047.182016957771 293.0262729823225
1263 0.005 6.315 1 949.4957539298972 858.1542890996941 858.3799655791643 1080.802862188359 1085.346043058305 1089.837027438863 1011.730709538193 394.9955321589633 1047.182095399605 293.0262730297033
1264 0.005 6.32 1 949.5010120108437 858.1645446666701 858.3902349540004 1080.80300534707 1085.346360072436 1089.83735458722 1011.732079882735 395.0256611504521 1047.182381203161 293.0262730772048
1265 0.005 6.325 1 949.50624774216 858.1747600541947 858.4004640906506 1080.802884655417 1085.346053653077 1089.837027735885 1011.733517307526 395.0557247021667 1047.182460101918 293.0262731243162
1266 0.005 6.33 1 949.5114647995778 858.1849354325989 858.4106531453374 1080.80302720836 1085.346370640083 1089.837355200049 1011.734877322894 395.0857242398087 1047.182744110413 293.0262731714781
1267 0.005 6.335 1 949.5166599110842 858.1950709735211 858.4208023082633 1080.802905799475 1085.346064262741 1089.837028661342 1011.736303528218 395.1156582032647 1047.18282179312 293.026273218208
1268 0.005 6.34 1 949.5218362641247 858.2051668460997 858.4309117249096 1080.803046978624 1085.346380826264 1089.837356054114 1011.737651736371 395.1455262124283 1047.183104043982 293.0262732650215
1269 0.005 6.345 1 949.5269907424469 858.2152232188045 858.440981591868 1080.802925932585 1085.34607495919 1089.837029091376 1011.739066540496 395.175329420564 1047.183179496604 293.0262733115034
1270 0.005 6.350000000000001 1 949.5321264043945 858.2252402511252 858.4510120410716 1080.803068039634 1085.346391247123 1089.837356219109 1011.740404263314 395.2050675964352 1047.183460109666 293.0262733580565
1271 0.005 6.355 1 949.5372411791604 858.2352181208421 858.4610032752894 1080.80294754019 1085.346085896119 1089.837030081962 1011.741809325337 395.234741144622 1047.183534525774 293.0262734042415
1272 0.005 6.36 1 949.5423373871779 858.2451569918188 858.4709554366443 1080.803090774986 1085.346403789021 1089.837358472705 1011.743137110047 395.2643500202972 1047.183814820858 293.026273450537
1273 0.005 6.365 1 949.5474120955819 858.2550570339235 858.4808687131838 1080.802969964991 1085.346097018772 1089.837030350333 1011.744531987191 395.293894740883 1047.183890239242 293.0262734964664
1274 0.005 6.37 1 949.5524683647956 858.2649184008161 858.4907432452394 1080.803110525994 1085.346412389364 1089.837356980075 1011.745849411883 395.3233749915408 1047.184166412882 293.02627354246
1275 0.005 6.375 1 949.5575041308002 858.2747412730407 858.5005792280313 1080.802990579662 1085.34610746909 1089.837031089636 1011.747234435176 395.3527913327134 1047.184240324085 293.0262735881315
1276 0.005 6.38 1 949.562521335235 858.2845258052092 858.5103767993155 1080.803132420137 1085.34642349504 1089.837358205608 1011.748542165096 395.3821417940985 1047.184518239897 293.0262736339272
1277 0.005 6.385 1 949.567517444524 858.2942721664976 858.5201361453771 1080.803010720778 1085.346116804908 1089.837031421149 1011.749916402607 395.4114309785385 1047.184588706366 293.0262736793687
1278 0.005 6.390000000000001 1 949.5724953394041 858.3039805062708 858.5298573985098 1080.80315099476 1085.346432243649 1089.837357568462 1011.751212683263 395.440656145461 1047.184863036007 293.0262737249271
1279 0.005 6.395 1 949.5774530513576 858.3136509952913 858.5395407537335 1080.803030635885 1085.346127129598 1089.83703207124 1011.752576803539 395.4698169386212 1047.184932725126 293.026273770193
1280 0.005 6.4 1 949.5823917277373 858.3232837815872 858.5491863333555 1080.803171484936 1085.346442853532 1089.837358664876 1011.753863250975 395.4989148284475 1047.185205392768 293.026273815543
1281 0.005 6.405 1 949.5873110128906 858.3328790486827 858.558794341781 1080.803050628513 1085.346137038836 1089.837032360727 1011.755217429893 395.5279483425798 1047.185275481 293.0262738604802
1282 0.005 6.41 1 949.5922118334172 858.3424369383166 858.5683649000518 1080.803191403798 1085.346453021221 1089.837359262013 1011.756494393928 395.556915797773 1047.185545628361 293.0262739054338
1283 0.005 6.415 1 949.5970922895998 858.3519575803638 858.577898175172 1080.803071215188 1085.346147732228 1089.837033570259 1011.7578386356 395.5858222223554 1047.185615702089 293.0262739499969
1284 0.005 6.42 1 949.6019558663797 858.3614411570055 858.5873943077404 1080.803211794351 1085.346463017342 1089.837359734712 1011.75910594342 395.6146664756407 1047.185887946749 293.0262739946911
1285 0.005 6.425 1 949.6067975747392 858.3708878287669 858.5968534883683 1080.803089785686 1085.346156642662 1089.837033610729 1011.76044002457 395.643448770973 1047.185948067571 293.0262740390862
1286 0.005 6.43 1 949.6116229279818 858.3802977672391 858.6062758601308 1080.803231564309 1085.346473198491 1089.837360307283 1011.761696636818 395.6721745315419 1047.186219454088 293.0262740835465
1287 0.005 6.435 1 949.6164280888064 858.3896711275437 858.6156616024557 1080.803109350305 1085.34616638197 1089.837034466246 1011.763019914987 395.7008355172405 1047.186282442607 293.0262741275862
1288 0.005 6.44 1 949.6212160538848 858.399008059779 858.6250108487638 1080.803251813846 1085.346483730543 1089.837361510893 1011.764267314355 395.7294330070231 1047.186551873976 293.0262741716563
1289 0.005 6.445 1 949.6259838297825 858.4083087158028 858.6343237682536 1080.803128808011 1085.346174943198 1089.83703332792 1011.765582298355 395.7579678384997 1047.186613395416 293.0262742152872
1290 0.005 6.45 1 949.6307352612365 858.4175732520815 858.6436005005521 1080.803270678546 1085.346492848393 1089.837361651545 1011.766820331247 395.7864400621578 1047.186881936738 293.0262742590133
1291 0.005 6.455 1 949.635466399599 858.4268018186061 858.6528412146647 1080.803148712422 1085.346186128944 1089.837035365181 1011.768125248133 395.8148515121428 1047.1869437886 293.0262743023617
1292 0.005 6.46 1 949.6401814425085 858.4359945949948 858.6620460627788 1080.803291292513 1085.34650346982 1089.837362837141 1011.76935489646 395.8432017949142 1047.187213839872 293.0262743457801
1293 0.005 6.465 1 949.6448749353186 858.4451517161134 858.6712152092072 1080.803167821874 1085.346195145673 1089.837035276053 1011.770650291427 395.8714898349398 1047.187272885061 293.0262743888624
1294 0.005 6.47 1 949.6495525159725 858.4542733215586 858.6803487741408 1080.803309579391 1085.346512152401 1089.837362548408 1011.771869602738 395.8997155778678 1047.187537262254 293.0262744319763
1295 0.005 6.475000000000001 1 949.6542105894057 858.4633595732598 858.6894469388636 1080.803186862506 1085.346204793421 1089.837035983693 1011.773155270813 395.9278800160514 1047.187596372561 293.0262744747632
1296 0.005 6.48 1 949.6588523993922 858.4724106093144 858.6985098203508 1080.80332831827 1085.346522084506 1089.837363736284 1011.774364281089 395.955982896909 1047.187860773818 293.0262745176137
1297 0.005 6.485 1 949.6634747047361 858.4814265913473 858.7075376039396 1080.803207170007 1085.346214406776 1089.837036507543 1011.775643774524 395.9840254021016 1047.187917297952 293.0262745601106
1298 0.005 6.49 1 949.6680803220245 858.4904076478614 858.7165303964279 1080.803347017239 1085.346531524584 1089.837364260376 1011.776842947048 396.0120063614531 1047.188181067612 293.0262746026715
1299 0.005 6.495 1 949.6726667629198 858.4993539724242 858.7254884038553 1080.803226087598 1085.346224186175 1089.837037092601 1011.778112348096 396.0399264627255 1047.188236674793 293.026274644871
1300 0.005 6.5 1 949.6772381864918 858.5082656780394 858.7344117278997 1080.803366582411 1085.346541470022 1089.837365053403 1011.779302447511 396.0677857274354 1047.188500018764 293.0262746871781
1301 0.005 6.505 1 949.6817893588399 858.5171429461876 858.7433005623315 1080.803244153232 1085.346232974241 1089.83703705021 1011.780561610086 396.0955845034127 1047.188556411899 293.0262747291177
1302 0.005 6.51 1 949.6863245356849 858.5259858722566 858.7521549952506 1080.803384192222 1085.346550235747 1089.837365101672 1011.781741558308 396.1233256346002 1047.188816936127 293.026274771198
1303 0.005 6.515000000000001 1 949.6908404633464 858.534794633247 858.7609752166867 1080.80326257091 1085.346241637995 1089.837037088357 1011.782991994414 396.1510056409007 1047.188870968841 293.0262748129721
1304 0.005 6.52 1 949.6953409073258 858.543569346701 858.7697613299171 1080.803402528007 1085.346559252011 1089.837365937921 1011.784162921026 396.178624694914 1047.189128890801 293.0262748549163
1305 0.005 6.525 1 949.6998172988912 858.5523101559361 858.7785134962186 1080.803278483347 1085.346250058653 1089.837037108179 1011.785402322124 396.2061835952642 1047.189177531959 293.0262748964861
1306 0.005 6.53 1 949.7042866374549 858.561017247094 858.7872318726754 1080.803420638898 1085.346568476011 1089.837366514879 1011.786566063757 396.2336822857073 1047.1894384675 293.0262749381902
1307 0.005 6.535 1 949.708734364307 858.5696907457425 858.7959166154666 1080.803299450204 1085.346260477563 1089.837038169925 1011.78779894205 396.2611212834263 1047.189491809367 293.0262749796073
1308 0.005 6.54 1 949.7131664890298 858.57833077395 858.8045678248321 1080.803439345566 1085.346577870484 1089.837366972451 1011.788952679882 396.2885003277019 1047.189748370587 293.0262750211037
1309 0.005 6.545 1 949.7175749196999 858.5869374717606 858.8131856646878 1080.803315331824 1085.346268945797 1089.837038377677 1011.790174163792 396.3158202042159 1047.189796623549 293.0262750622834
1310 0.005 6.55 1 949.7219753737328 858.5955110057103 858.8217702703231 1080.803456750254 1085.346585971619 1089.837366964733 1011.791319489186 396.3430838232947 1047.190055289569 293.0262751035903
1311 0.005 6.555 1 949.7263508202051 858.6040514876217 858.8303217853843 1080.803332736325 1085.34627757209 1089.837039098166 1011.7925326139 396.3702873886703 1047.190101683605 293.026275144492
1312 0.005 6.56 1 949.7307178281983 858.6125591018573 858.8388403649691 1080.803475092208 1085.346595489691 1089.837368104293 1011.793670309169 396.3974310205762 1047.190357785117 293.0262751855548
1313 0.005 6.565 1 949.7350606317195 858.621033937165 858.8473261265584 1080.803351788855 1085.346287326891 1089.837039734 1011.794875443425 396.4245153022432 1047.190404442407 293.026275226149
1314 0.005 6.57 1 949.7393942725602 858.6294761312282 858.8557791917111 1080.803491956131 1085.346603349544 1089.837367741894 1011.796003910012 396.4515402071351 1047.190657146982 293.0262752668925
1315 0.005 6.575 1 949.743702787759 858.6378858528568 858.8641997375199 1080.803369518905 1085.346296243854 1089.837039733737 1011.797199777423 396.4785065282946 1047.190703183243 293.0262753072793
1316 0.005 6.58 1 949.7480034769864 858.6462631951315 858.8725878525312 1080.803510274298 1085.346612582591 1089.83736878096 1011.798319465672 396.5054139115788 1047.19095800129 293.026275347811
1317 0.005 6.585 1 949.7522785573593 858.6546083655338 858.8809437370702 1080.803385712667 1085.346304096051 1089.837040247994 1011.7995070178 396.532263128316 1047.191001527597 293.0262753880336
1318 0.005 6.59 1 949.7565469151028 858.6629214628317 858.8892674906466 1080.803527781425 1085.34662157794 1089.837368774564 1011.800618575722 396.5590537533585 1047.191257426175 293.0262754284377
1319 0.005 6.595 1 949.7607892382649 858.6712026244866 858.8975592669616 1080.80340396036 1085.34631324186 1089.837040867319 1011.801797259622 396.5857865609437 1047.191297837172 293.0262754685509
1320 0.005 6.600000000000001 1 949.7650245557409 858.6794519797887 858.9058191780742 1080.803544808268 1085.346629720721 1089.83736922048 1011.802900221953 396.6124611111333 1047.191553594023 293.0262755087858
1321 0.005 6.605 1 949.7692350694313 858.6876696672658 858.914047380459 1080.803421121157 1085.346322211253 1089.837041956626 1011.804070200355 396.6390781324185 1047.191594666486 293.0262755485991
1322 0.005 6.61 1 949.7734379099874 858.6958558133389 858.9222439837325 1080.803561886497 1085.346638482915 1089.837369702121 1011.80516390537 396.6656371753859 1047.191846373601 293.0262755884826
1323 0.005 6.615 1 949.7776157087279 858.704010559943 858.9304091446031 1080.80343841149 1085.346330912587 1089.837042083678 1011.806325821319 396.6921388084285 1047.191886066848 293.0262756279492
1324 0.005 6.62 1 949.7817862308533 858.712134029947 858.9385429717665 1080.803579154814 1085.346647463357 1089.837370501313 1011.807411455279 396.7185829042701 1047.192134883732 293.0262756675497
1325 0.005 6.625 1 949.7859322656042 858.720226363984 858.946645619935 1080.803455344605 1085.346339092565 1089.837042265484 1011.808564988929 396.7449701472231 1047.192172886997 293.0262757067458
1326 0.005 6.63 1 949.7900711388636 858.728287680939 858.9547171955724 1080.80359612078 1085.346656074742 1089.837370777754 1011.809642193676 396.7712998354565 1047.192421893993 293.0262757460611
1327 0.005 6.635 1 949.7941853552194 858.7363181251932 858.9627578579817 1080.803472870506 1085.346347939679 1089.837043174175 1011.810788062788 396.7975726509625 1047.192459844682 293.0262757849745
1328 0.005 6.640000000000001 1 949.7982952523624 858.7443178486911 858.9707677362539 1080.803614407843 1085.346664991042 1089.837371514181 1011.811858282794 396.8237882243901 1047.192711190763 293.0262758240594
1329 0.005 6.645 1 949.8023765943885 858.7522869216129 858.9787469322454 1080.803489697202 1085.346356352138 1089.837043352263 1011.81299435484 396.8499472993884 1047.19274637701 293.0262758626873
1330 0.005 6.65 1 949.8064551624133 858.7602255311427 858.9866956021123 1080.803629877871 1085.346672259569 1089.837371324388 1011.814055536124 396.8760494266371 1047.192994830305 293.0262759015253
1331 0.005 6.655 1 949.8105047061242 858.7681337354082 858.9946138373584 1080.80350619971 1085.346365187809 1089.837044560652 1011.815183381201 396.9020944356362 1047.193029150709 293.0262759399648
1332 0.005 6.66 1 949.8145518093096 858.7760117285803 859.0025017984142 1080.803647812395 1085.346682023668 1089.837372968478 1011.816236870897 396.9280826684295 1047.19327749887 293.0262759786349
1333 0.005 6.665 1 949.818570612995 858.783859586597 859.010359588442 1080.803522653095 1085.346373089232 1089.837044678166 1011.817357192785 396.9540154275815 1047.193308812738 293.0262760169015
1334 0.005 6.67 1 949.8225871924985 858.7916774713417 859.0181873492334 1080.803663972722 1085.3466893242 1089.837372026425 1011.81840200352 396.9798905543557 1047.193558293076 293.0262760553233
1335 0.005 6.675 1 949.8265757382048 858.7994654656441 859.0259851877879 1080.803539766126 1085.346381464647 1089.837045525381 1011.819514212438 397.0057101897107 1047.193592134675 293.0262760932944
1336 0.005 6.68 1 949.8305608059723 858.8072237703838 859.0337532668309 1080.803679725027 1085.346697473646 1089.837372941383 1011.820551674857 397.0314778828335 1047.193834118304 293.0262761314484
1337 0.005 6.685 1 949.834518890451 858.8149524427182 859.0414916830674 1080.803556069278 1085.346390010326 1089.837045977319 1011.821656301285 397.0571886517417 1047.193865775518 293.0262761691608
1338 0.005 6.69 1 949.8384742464541 858.8226516586946 859.0492005811935 1080.803696367982 1085.346705494806 1089.837373494682 1011.822685949139 397.0828427036402 1047.19411115057 293.0262762070278
1339 0.005 6.695 1 949.8424017858675 858.8303214825328 859.0568800573413 1080.803572184929 1085.346398625303 1089.837047011761 1011.823781792918 397.10844188938 1047.194138979855 293.0262762444975
1340 0.005 6.7 1 949.8463266774869 858.837962065281 859.0645302403971 1080.80371268552 1085.346713574896 1089.837373531262 1011.824803215876 397.1339845416773 1047.194381966121 293.0262762822017
1341 0.005 6.705 1 949.850225313275 858.8455735016071 859.0721512440259 1080.80358959185 1085.346407146814 1089.837047675461 1011.82589218527 397.1594698122614 1047.194414955728 293.0262763194792
1342 0.005 6.71 1 949.8541206812912 858.8531559629674 859.0797432125781 1080.803728940416 1085.346721481351 1089.837373732555 1011.826906008493 397.1849002250667 1047.194655803613 293.0262763569563
1343 0.005 6.715 1 949.8579894996011 858.8607095163836 859.0873062402084 1080.803604398712 1085.346413881838 1089.837047188479 1011.827986172069 397.2102768362952 1047.19468436086 293.0262763939758
1344 0.005 6.72 1 949.8618556019054 858.8682343394858 859.0948404810175 1080.803744511848 1085.346730000474 1089.837374982629 1011.828992079383 397.2355980941446 1047.194925605378 293.026276431195
1345 0.005 6.725000000000001 1 949.8656963147487 858.8757305345102 859.1023460585582 1080.803619372909 1085.3464213994 1089.837047509859 1011.830063610392 397.2608648037058 1047.194952230518 293.0262764679954
1346 0.005 6.73 1 949.8695341495687 858.883198237069 859.1098230846167 1080.803760667397 1085.346738398169 1089.837375295882 1011.831061231473 397.2860765240591 1047.195194174177 293.0262765049592
1347 0.005 6.735 1 949.8733442592967 858.8906375205426 859.1172716600428 1080.803634714153 1085.346428477066 1089.837047237616 1011.832126644718 397.311233925005 1047.195220025618 293.0262765415221
1348 0.005 6.74 1 949.877151838601 858.8980485547182 859.1246919291889 1080.803776174572 1085.346746449515 1089.837376576684 1011.833117309373 397.3363366856142 1047.195460321946 293.026276578299
1349 0.005 6.745 1 949.8809328556185 858.9054314035994 859.1320839823314 1080.803651026102 1085.346436719737 1089.837047981519 1011.834175859041 397.3613853218968 1047.195484518511 293.0262766147018
1350 0.005 6.75 1 949.8847120791402 858.9127862353082 859.1394479606041 1080.803791160408 1085.346753477177 1089.837376211875 1011.835159180074 397.3863796746382 1047.195724785845 293.0262766512849
1351 0.005 6.755 1 949.8884642260421 858.9201131107196 859.1467839535874 1080.803665890648 1085.34644468499 1089.837048642594 1011.836209832492 397.4113201801781 1047.195745639358 293.0262766874836
1352 0.005 6.76 1 949.8922151410079 858.9274122100543 859.1540921139325 1080.803807954399 1085.34676257863 1089.837377455188 1011.837185893951 397.436206410323 1047.195986200085 293.0262767238828
1353 0.005 6.765000000000001 1 949.8959389722395 858.934683588117 859.1613725225599 1080.803681715424 1085.346452354258 1089.837048989677 1011.83822858782 397.4610374376602 1047.19600844365 293.0262767598564
1354 0.005 6.77 1 949.8996626545801 858.9419273914641 859.1686253049947 1080.803823011978 1085.346769357087 1089.837377460605 1011.839196894492 397.4858154254267 1047.196246052958 293.0262767960085
1355 0.005 6.775 1 949.903358545967 858.9491437019279 859.1758505661604 1080.803696712369 1085.346459429187 1089.837048893934 1011.840232587123 397.5105403363955 1047.196265289107 293.0262768317568
1356 0.005 6.78 1 949.907053405315 858.9563327142201 859.1830484647304 1080.803838271538 1085.346777438652 1089.837378647785 1011.841194344605 397.5352053990415 1047.196503546138 293.026276867734
1357 0.005 6.785 1 949.9107209023422 858.9634944603625 859.1902190702357 1080.803711576204 1085.346467327575 1089.837049612945 1011.84222233833 397.5598202500229 1047.19652276745 293.0262769033168
1358 0.005 6.79 1 949.9143874022539 858.9706291324401 859.1973625414367 1080.803853282028 1085.346784920941 1089.837378157722 1011.843176191858 397.5843829192108 1047.196758486898 293.0262769390101
1359 0.005 6.795 1 949.9180269652952 858.9777367457904 859.2044789352444 1080.8037271274 1085.346475061194 1089.837050266596 1011.844197643195 397.6088935236756 1047.196776091737 293.0262769742808
1360 0.005 6.8 1 949.9216661277518 858.9848175095799 859.211568418386 1080.803867929176 1085.346792092493 1089.837378253676 1011.845144297289 397.6333515053544 1047.197011921393 293.0262770097522
1361 0.005 6.805 1 949.9252787980557 858.9918714661611 859.2186310647004 1080.80374282266 1085.346483428913 1089.837051482333 1011.846157923508 397.6577570726724 1047.197029266395 293.0262770448353
1362 0.005 6.81 1 949.9288906678159 858.9988987837977 859.2256670172731 1080.803882600123 1085.346799046578 1089.837378495176 1011.847097209028 397.6821088214491 1047.197263600921 293.0262770801375
1363 0.005 6.815 1 949.9324749512383 859.0058995114102 859.2326763544618 1080.803756515149 1085.346489535335 1089.837050735864 1011.848103252352 397.7064086164403 1047.197279549413 293.0262771151283
1364 0.005 6.82 1 949.9360594132913 859.0128737901044 859.2396591956568 1080.803896370263 1085.346805651802 1089.837378774942 1011.849035580017 397.7306557495103 1047.197510217777 293.0262771503358
1365 0.005 6.825 1 949.9396174526598 859.0198217015798 859.2466156390865 1080.8037718807 1085.34649824351 1089.837052245435 1011.850034524856 397.7548518105364 1047.197529832816 293.0262771850457
1366 0.005 6.83 1 949.9431755384375 859.0267434155016 859.2535458282052 1080.803912291412 1085.346813783732 1089.837379150833 1011.850960834836 397.7789961581254 1047.197761188951 293.0262772198773
1367 0.005 6.835 1 949.9467069011913 859.0336389804412 859.2604498439098 1080.803787241666 1085.346506136114 1089.837052744351 1011.851952823237 397.8030879473146 1047.19777809089 293.0262772543093
1368 0.005 6.84 1 949.9502379049771 859.0405085623171 859.2673278191763 1080.803926935689 1085.346821146461 1089.837379921364 1011.852871148507 397.8271273747544 1047.198006766382 293.0262772890096
1369 0.005 6.845 1 949.95374270946 859.0473522115846 859.274179837745 1080.803801720316 1085.346513237145 1089.837052944045 1011.853855993175 397.851114731684 1047.198024336079 293.0262773233769
1370 0.005 6.850000000000001 1 949.9572467593005 859.0541701035185 859.2810060423338 1080.803940351318 1085.346827341586 1089.837379221308 1011.854766708085 397.8750501487699 1047.19825296197 293.0262773579548
1371 0.005 6.855 1 949.9607255065577 859.0609622818922 859.2878065067522 1080.803815577783 1085.346520159995 1089.837053496066 1011.855744501687 397.8989335620682 1047.198270076756 293.0262773921206
1372 0.005 6.86 1 949.9642032984025 859.0677289079684 859.2945813647397 1080.803954907105 1085.34683509309 1089.837380318246 1011.856648896326 397.9227651742617 1047.198498462849 293.0262774264705
1373 0.005 6.865 1 949.9676559239629 859.074470031704 859.3013306964134 1080.803829301926 1085.346526738996 1089.8370533342 1011.857620373518 397.9465452716449 1047.198512153638 293.026277460399
1374 0.005 6.87 1 949.9711075713687 859.0811858124034 859.308054631039 1080.803967881162 1085.346841589973 1089.837380150671 1011.858518035614 397.9702740085201 1047.19873660451 293.0262774944638
1375 0.005 6.875 1 949.9745338707447 859.0878763057798 859.3147532540236 1080.803844717359 1085.3465354987 1089.837054655996 1011.859483583866 397.9939515301201 1047.198748330827 293.0262775281215
1376 0.005 6.88 1 949.9779604452719 859.0945416695046 859.3214266926651 1080.803984193247 1085.346849696607 1089.837381404278 1011.860374838969 398.0175767562881 1047.198974992771 293.0262775619356
1377 0.005 6.885 1 949.9813603172587 859.1011819517256 859.3280750299378 1080.803857917949 1085.346541196795 1089.837054057331 1011.861332363777 398.0411513743117 1047.198986344414 293.0262775952881
1378 0.005 6.890000000000001 1 949.9847608085635 859.1077973114983 859.3346983904019 1080.80399708211 1085.346856079868 1089.837381174081 1011.862215892092 398.0646752787234 1047.199211670808 293.0262776288221
1379 0.005 6.895 1 949.9881356252055 859.1143877969429 859.3412968524758 1080.803871212202 1085.346547644998 1089.837054137667 1011.863166693304 398.0881485569842 1047.199222739172 293.0262776620269
1380 0.005 6.9 1 949.9915115360405 859.1209535753807 859.3478705524832 1080.804011982546 1085.346864456382 1089.837383110476 1011.86404441375 398.1115713119885 1047.19944964834 293.0262776954704
1381 0.005 6.905 1 949.9948613399774 859.1274946848603 859.3544195604495 1080.803885370857 1085.346554776407 1089.837054458377 1011.864988685382 398.1349436743407 1047.199457796095 293.02627772855
1382 0.005 6.91 1 949.9982115216659 859.1340112884777 859.3609440089658 1080.804024869647 1085.346870147073 1089.837382485775 1011.865861199644 398.1582654673728 1047.199681962974 293.026277761794
1383 0.005 6.915 1 950.001533994012 859.1405033963124 859.3674439489063 1080.803898057043 1085.346561876644 1089.837055366592 1011.866794452832 398.1815371436856 1047.199689347591 293.0262777946726
1384 0.005 6.92 1 950.0048602318976 859.1469712259033 859.3739195465613 1080.804039143865 1085.346877308993 1089.837382772341 1011.867662048418 398.2047588182553 1047.199913649756 293.0262778277112
1385 0.005 6.925 1 950.0081591024497 859.1534147642602 859.3803708422429 1080.803912092148 1085.346568605155 1089.837055456935 1011.868590149504 398.2279298043463 1047.199918917035 293.026277860294
1386 0.005 6.93 1 950.0114608367124 859.1598342236815 859.3867979965213 1080.804052077248 1085.346883271542 1089.837382412913 1011.869451398857 398.2510509437344 1047.200141896551 293.0262778930514
1387 0.005 6.935 1 950.0147346201047 859.1662295911356 859.3932010454041 1080.803925658829 1085.3465759105 1089.837056400393 1011.870372332522 398.2741224974104 1047.200149468013 293.0262779255099
1388 0.005 6.94 1 950.0180120106214 859.172601090807 859.3995801641968 1080.804065545389 1085.346890135346 1089.837383302282 1011.87122698823 398.2971440535478 1047.200371505933 293.0262779582288
1389 0.005 6.945 1 950.0212614245315 859.1789486943243 859.4059353739461 1080.803938675643 1085.346582528589 1089.83705664197 1011.872141478611 398.3201155160313 1047.200379061735 293.0262779905801
1390 0.005 6.95 1 950.0245143265034 859.1852726108652 859.4122668389558 1080.804079298626 1085.346897095324 1089.837383355904 1011.872990529861 398.3430376028393 1047.200601103272 293.0262780231554
1391 0.005 6.955 1 950.0277393287672 859.1915728277904 859.4185745928667 1080.803951790403 1085.346589532229 1089.83705736766 1011.873899417093 398.3659105891138 1047.200605121607 293.0262780553733
1392 0.005 6.96 1 950.0309678142512 859.197849561776 859.4248588014983 1080.804092958424 1085.34690395221 1089.837383320273 1011.874742004544 398.3887342255456 1047.200826356346 293.0262780877842
1393 0.005 6.965 1 950.0341690126742 859.2041027895756 859.4311194951513 1080.803965161371 1085.346595584532 1089.837057131634 1011.875643734273 398.4115099004288 1047.200829544039 293.0262781198084
1394 0.005 6.97 1 950.0373733927403 859.2103327240575 859.4373568364814 1080.804104971127 1085.346909513795 1089.837383290732 1011.876478925566 398.4342360923046 1047.201049971887 293.0262781520494
1395 0.005 6.975000000000001 1 950.0405501237191 859.2165393517935 859.4435708570263 1080.803978365792 1085.346602741988 1089.837058614301 1011.877374480092 398.4569127266415 1047.201052929803 293.0262781839184
1396 0.005 6.98 1 950.0437303954583 859.2227228751788 859.4497617179645 1080.804118546997 1085.346916388975 1089.837384045831 1011.878203384221 398.4795402035882 1047.201271905685 293.0262782159737
1397 0.005 6.985 1 950.04688348923 859.2288832802872 859.4559294479934 1080.80399123518 1085.346608683133 1089.837058275384 1011.879092489043 398.5021192701912 1047.201274617222 293.0262782475876
1398 0.005 6.99 1 950.0500409122291 859.2350207720356 859.4620742061659 1080.804131302249 1085.346923193393 1089.837384614378 1011.879915626528 398.524646585773 1047.201492480661 293.0262782794221
1399 0.005 6.995 1 950.0531704825828 859.2411353359946 859.4681960237906 1080.804005041892 1085.346616166973 1089.837059226269 1011.88079932427 398.5471267317603 1047.201491408369 293.0262783109716
1400 0.005 7 1 950.0563045364322 859.2472271792052 859.4742950647291 1080.804144197765 1085.346928937157 1089.837383665596 1011.881616440989 398.5695589400764 1047.20170949552 293.0262783427768
1401 0.005 7.005 1 950.0594113463026 859.2532962842359 859.4803713562081 1080.804017620948 1085.346622373545 1089.837059483891 1011.882493918185 398.5919434862838 1047.201710896944 293.0262783742415
1402 0.005 7.01 1 950.0625221598401 859.2593428539637 859.486425052536 1080.804156547455 1085.346935133843 1089.837384243688 1011.883304712934 398.6142799428439 1047.201924929796 293.0262784058155
1403 0.005 7.015000000000001 1 950.065605916117 859.2653668995516 859.4924562084057 1080.8040305889 1085.346629130297 1089.837060374143 1011.884176291824 398.6365685811245 1047.201926263076 293.0262784369261
1404 0.005 7.02 1 950.0686937429914 859.2713686047263 859.4984649651607 1080.804169501884 1085.346941678003 1089.837384953569 1011.884981234954 398.6588092625078 1047.202142674599 293.0262784682076
1405 0.005 7.025 1 950.0717542745826 859.2773479433376 859.5044513488473 1080.804043093222 1085.346635380595 1089.837060478982 1011.885846032867 398.6810022716974 1047.202141399011 293.0262784991415
1406 0.005 7.03 1 950.0748194598215 859.283305125688 859.5104155161631 1080.804182565323 1085.346948718314 1089.83738557337 1011.886644750072 398.7031474808232 1047.202356746386 293.0262785302593
1407 0.005 7.035 1 950.0778576993779 859.2892401284676 859.5163574962808 1080.804057004558 1085.346642461551 1089.837061037479 1011.887504437399 398.7252451253454 1047.202355485331 293.0262785610247
1408 0.005 7.04 1 950.0809002484881 859.2951531539362 859.5222774421177 1080.804195185882 1085.346954747668 1089.83738534068 1011.888297323553 398.7472950915756 1047.202570215294 293.0262785919504
1409 0.005 7.045 1 950.0839155902523 859.3010441788075 859.5281753781406 1080.804068264485 1085.346647850955 1089.837061217842 1011.889150306899 398.7692977375746 1047.202565777475 293.026278622504
1410 0.005 7.05 1 950.0869351036256 859.3069134072219 859.5340514610658 1080.804207175604 1085.346960847231 1089.83738552556 1011.889937462328 398.791252927311 1047.202778675879 293.0262786532162
1411 0.005 7.055 1 950.0899284466 859.3127608218988 859.5399057209194 1080.804080479773 1085.346654398317 1089.837061783599 1011.890784752757 398.8131620963327 1047.202775354824 293.0262786835525
1412 0.005 7.06 1 950.0929266162379 859.3185866200196 859.545738306458 1080.804220364034 1085.346967576445 1089.837385884379 1011.891566768416 398.8350343039912 1047.202988881014 293.0262787141146
1413 0.005 7.065 1 950.095897101156 859.3243907706606 859.5515492384925 1080.804092742515 1085.346660040609 1089.837061630976 1011.892407774393 398.8568544433589 1047.202985968863 293.0262787442653
1414 0.005 7.07 1 950.0988730694119 859.330173486077 859.5573386803712 1080.804232408707 1085.34697349396 1089.837386430405 1011.893183572712 398.8786252005197 1047.203196940552 293.0262787746113
1415 0.005 7.075 1 950.1018218971469 859.3359347219069 859.563106635871 1080.804105828459 1085.346666730403 1089.837062137733 1011.894019309429 398.9003470028141 1047.203191797086 293.0262788045724
1416 0.005 7.08 1 950.1047757718936 859.3416746909096 859.5688532678566 1080.804244109182 1085.346978991093 1089.837386300453 1011.894788115573 398.9220213783022 1047.203403834331 293.0262788347074
1417 0.005 7.085 1 950.1077024471192 859.3473933629705 859.5745785966919 1080.804117440701 1085.346672323041 1089.837061903416 1011.895617447258 398.943648813758 1047.203397094676 293.0262788644895
1418 0.005 7.09 1 950.1106347239212 859.3530909474775 859.5802827815849 1080.804255761894 1085.346984700157 1089.837386517113 1011.896381029149 398.9652344804631 1047.203608890458 293.0262788945119
1419 0.005 7.095 1 950.1135400038294 859.3587674090913 859.5859658352214 1080.804128637591 1085.346677656619 1089.837062031724 1011.897204820039 398.9867711980682 1047.203602250086 293.0262789241572
1420 0.005 7.100000000000001 1 950.1164502986938 859.364422955029 859.5916279192277 1080.804267562732 1085.346991342112 1089.837387522772 1011.897963004329 399.0082603792966 1047.203809800877 293.0262789539847
1421 0.005 7.105 1 950.1193347336762 859.3700575564195 859.5972690490797 1080.804140920967 1085.346684028653 1089.837062508091 1011.898781610167 399.0297029775913 1047.203803593864 293.0262789834684
1422 0.005 7.11 1 950.1222234162992 859.3756713898152 859.6028893619592 1080.804279405063 1085.346996945032 1089.837387421526 1011.899533861141 399.051098895219 1047.204011292873 293.0262790131831
1423 0.005 7.115 1 950.1250866405732 859.3812644236718 859.6084888739333 1080.804153244736 1085.346690135913 1089.837062983428 1011.900346865548 399.0724487636535 1047.204005646987 293.0262790425593
1424 0.005 7.12 1 950.1279543257061 859.3868368906777 859.6140677603585 1080.804291913203 1085.347003529451 1089.837388322228 1011.901094228262 399.0937523524786 1047.204213971824 293.0262790721433
1425 0.005 7.125 1 950.1307956784669 859.3923887324445 859.6196260151243 1080.804164922469 1085.34669597165 1089.837062862976 1011.901901517749 399.1150105906706 1047.204204421295 293.0262791014139
1426 0.005 7.13 1 950.1336429291601 859.3979201731978 859.6251638117288 1080.80430413142 1085.347009273544 1089.837388350421 1011.902643212518 399.1362226610996 1047.204413969835 293.0262791308874
1427 0.005 7.135 1 950.1364641386074 859.4034311569975 859.6306811465461 1080.804176956907 1085.346701918775 1089.83706333766 1011.90344498247 399.1573898559468 1047.204405523103 293.0262791599548
1428 0.005 7.140000000000001 1 950.1392902856062 859.4089219113637 859.6361781948515 1080.804316305397 1085.347015820645 1089.837389437067 1011.904181792474 399.1785162651892 1047.204611050034 293.0262791891981
1429 0.005 7.145 1 950.1420901208371 859.4143923707834 859.6416549480798 1080.804187750093 1085.346707300715 1089.837063326032 1011.904977519833 399.1995952809759 1047.204601483054 293.02627921804
1430 0.005 7.15 1 950.1448953654549 859.4198427764476 859.6471115834721 1080.804326556288 1085.347020598898 1089.837389197615 1011.905708289043 399.2206273475066 1047.204806082484 293.0262792470814
1431 0.005 7.155 1 950.1476745703307 859.4252730618684 859.6525480997266 1080.80419957704 1085.34671370396 1089.837064170892 1011.906498387273 399.2416138880018 1047.204796101737 293.0262792757424
1432 0.005 7.16 1 950.1504601742209 859.430683451639 859.6579646591866 1080.804339138539 1085.347026864124 1089.837389616906 1011.907224170688 399.262554876533 1047.205002012975 293.0262793046718
1433 0.005 7.165 1 950.1532184496983 859.4360738775051 859.6633612566541 1080.804209346501 1085.346717704175 1089.837063655565 1011.908008409691 399.2834506717032 1047.204989894093 293.026279333271
1434 0.005 7.17 1 950.1559832674733 859.441444578307 859.6687380663565 1080.804349783408 1085.347032599341 1089.837390041623 1011.908728913226 399.3043015275019 1047.20519522272 293.026279362081
1435 0.005 7.175 1 950.1587222084725 859.4467954848469 859.6740950811094 1080.804222299419 1085.34672553543 1089.837065234219 1011.909508797164 399.325107618013 1047.205183920827 293.0262793905096
1436 0.005 7.18 1 950.1614668239546 859.452126818533 859.6794324664446 1080.804361315023 1085.347038569131 1089.837390174175 1011.910223248219 399.3458687132655 1047.205387978776 293.0262794191038
1437 0.005 7.185 1 950.1641850669234 859.4574385161945 859.6847502153233 1080.804233328223 1085.346730543214 1089.837065070178 1011.91099699599 399.3665853251279 1047.20537356768 293.0262794473158
1438 0.005 7.19 1 950.1669096581149 859.4627308031301 859.6900484965503 1080.804372601021 1085.34704384384 1089.837390441184 1011.91170624849 399.3872573004281 1047.205577270447 293.0262794757166
1439 0.005 7.195 1 950.1696083781951 859.4680036151623 859.6953273001508 1080.804244721652 1085.346736329918 1089.837065582206 1011.912474952096 399.4078850371245 1047.205564074704 293.0262795037423
1440 0.005 7.2 1 950.172313459798 859.4732571765325 859.7005867989419 1080.804384575253 1085.347049858933 1089.837390907918 1011.913179473849 399.4284683409536 1047.205767849967 293.0262795319944
1441 0.005 7.205 1 950.1749925631948 859.4784914202228 859.705826980044 1080.804255631931 1085.346741665718 1089.837065607697 1011.913943145051 399.4490075474361 1047.205755056017 293.0262795598481
1442 0.005 7.21 1 950.1776776741248 859.4837065687692 859.7110480075362 1080.80439510524 1085.347055877861 1089.837391576255 1011.914642298636 399.4695026163255 1047.205954965119 293.0262795879211
1443 0.005 7.215 1 950.180337397038 859.4889025571958 859.7162498734493 1080.804266996008 1085.346747874196 1089.83706613107 1011.915401398301 399.4899538865984 1047.205941034737 293.0262796156579
1444 0.005 7.22 1 950.1830026443002 859.494079604871 859.7214327440633 1080.804406638442 1085.347061658659 1089.837392061174 1011.91609542372 399.5103611768203 1047.206141735707 293.0262796436062
1445 0.005 7.225000000000001 1 950.1856420496481 859.4992376469544 859.7265966096887 1080.804277487702 1085.346752728417 1089.837065844493 1011.916848970065 399.5307249390661 1047.20612549777 293.02627967119
1446 0.005 7.23 1 950.1882881256125 859.5043768990568 859.7317416292211 1080.804416601548 1085.347066528203 1089.837392066696 1011.917537623828 399.5510446796639 1047.206325425907 293.0262796989601
1447 0.005 7.235 1 950.1909102099929 859.5094973131837 859.7368678096775 1080.804288327115 1085.346758620931 1089.837066551281 1011.918285738746 399.5713211682356 1047.206310003714 293.0262797263603
1448 0.005 7.24 1 950.1935382785339 859.5145990970103 859.74197530423 1080.80442795374 1085.347072401353 1089.837392664072 1011.918969233486 399.5915540410253 1047.206509936271 293.0262797539467
1449 0.005 7.245 1 950.1961399055946 859.519682179723 859.74706409979 1080.804300369524 1085.346764860312 1089.837066964865 1011.919711925763 399.6117437735589 1047.206494017791 293.0262797811939
1450 0.005 7.25 1 950.1987489287252 859.5247467856981 859.7521343626728 1080.804439362891 1085.347077352965 1089.837392084087 1011.920390115113 399.6318901543859 1047.206696089462 293.0262798086916
1451 0.005 7.255 1 950.2013319033085 859.5297928412463 859.7571860769093 1080.804310777441 1085.346769536442 1089.837067220862 1011.921128607757 399.6519935464108 1047.206679000262 293.0262798358889
1452 0.005 7.26 1 950.2039205774691 859.5348205623225 859.7622194016468 1080.804448718387 1085.347082581485 1089.837392840132 1011.921801588998 399.6720537189585 1047.206877366069 293.0262798633033
1453 0.005 7.265000000000001 1 950.2064844606977 859.5398298856625 859.7672343310325 1080.804321864746 1085.346775656751 1089.837067722523 1011.922535042315 399.692071005834 1047.20686147693 293.0262798904019
1454 0.005 7.27 1 950.2090546694184 859.5448210265588 859.7722310226974 1080.804459455589 1085.347087383931 1089.837392219748 1011.923203431528 399.7120452733398 1047.207058662847 293.0262799176659
1455 0.005 7.275 1 950.2115993166389 859.5497939174501 859.7772094660345 1080.804332377498 1085.346780952523 1089.837068384062 1011.923932195755 399.7319766753824 1047.207039083 293.026279944543
1456 0.005 7.28 1 950.2141514617264 859.5547487763695 859.7821698219474 1080.804469811585 1085.347092423739 1089.837392787062 1011.92459545901 399.7518649488149 1047.207236389967 293.0262799716105
1457 0.005 7.285 1 950.2166778297513 859.5596855323308 859.7871120762692 1080.804342724776 1085.34678608716 1089.837068749841 1011.925318827929 399.7717110098322 1047.207216602819 293.0262799982971
1458 0.005 7.29 1 950.2192109330813 859.5646044004146 859.7920363890818 1080.804480210149 1085.347097787075 1089.837392786704 1011.925976984083 399.7915156065216 1047.207413893721 293.0262800251025
1459 0.005 7.295 1 950.2217191919495 859.5695053211269 859.7969427537506 1080.804352395377 1085.346790777286 1089.837068296668 1011.926695609372 399.8112747567309 1047.207392445144 293.026280051542
1460 0.005 7.3 1 950.2242344715971 859.5743885045729 859.8018313249217 1080.804491148441 1085.347103583851 1089.83739353592 1011.927349717845 399.8309923124167 1047.207589230959 293.0262800782153
1461 0.005 7.305 1 950.2267243804722 859.5792538828154 859.8067020949521 1080.804362983692 1085.346796001917 1089.837069029255 1011.928064033797 399.8506682678883 1047.207568505733 293.0262801045513
1462 0.005 7.31 1 950.2292208384777 859.5841016602648 859.8115552114751 1080.804501272371 1085.347108759935 1089.837393769927 1011.928713009695 399.8703022738709 1047.20776285125 293.0262801310783
1463 0.005 7.315 1 950.2316923519242 859.5889318040224 859.816390688635 1080.804372690756 1085.346800399712 1089.837068470481 1011.929422707073 399.8898946480895 1047.207741467255 293.0262801572428
1464 0.005 7.32 1 950.2341712799415 859.5937444878625 859.8212086551815 1080.804511340629 1085.347113828419 1089.837393895619 1011.930066943924 399.9094451523342 1047.207936218305 293.0262801836498
1465 0.005 7.325 1 950.2366250091644 859.5985396638901 859.8260091135751 1080.804383288231 1085.346806064964 1089.837069097985 1011.930771442632 399.9289541376982 1047.207914259741 293.0262802096418
1466 0.005 7.33 1 950.2390864829639 859.6033175205324 859.830792205722 1080.804521683437 1085.347119350369 1089.837394624306 1011.931410716371 399.9484213213726 1047.208109190703 293.026280235756
1467 0.005 7.335 1 950.2415228341393 859.6080780083145 859.8355579271138 1080.804393346822 1085.346810870451 1089.837069295375 1011.932110183052 399.9678472204751 1047.208085505488 293.0262802614947
1468 0.005 7.34 1 950.24396587526 859.6128213142526 859.8403064173548 1080.804531871407 1085.347124370871 1089.837395030677 1011.932745327489 399.9872314379137 1047.208278164794 293.026280287442
1469 0.005 7.345 1 950.2463843823148 859.6175473939602 859.845037682598 1080.80440376768 1085.346816506256 1089.837070272714 1011.933441151157 400.0065743198818 1047.208256332385 293.0262803131187
1470 0.005 7.350000000000001 1 950.2488099375845 859.6222564298268 859.8497518532002 1080.80454183291 1085.347129139745 1089.837394490047 1011.934071532037 400.0258757864609 1047.208448473943 293.0262803389954
1471 0.005 7.355 1 950.2512106551238 859.626948373285 859.8544489321787 1080.804412712223 1085.346821088923 1089.837070163523 1011.934761836035 400.0451362570768 1047.208423900459 293.0262803645182
1472 0.005 7.36 1 950.2536192667103 859.6316234146681 859.8591290605904 1080.804552266421 1085.347134656463 1089.837395157628 1011.935387163884 400.0643557359118 1047.20861697419 293.0262803902355
1473 0.005 7.365 1 950.2560025558111 859.6362815069845 859.8637922402694 1080.804423439574 1085.346826543174 1089.837070633273 1011.936072853237 400.0835342504615 1047.208590165531 293.0262804155786
1474 0.005 7.37 1 950.258394212323 859.640922834987 859.868438604687 1080.804561980729 1085.347139355257 1089.837395163851 1011.936693427512 400.1026716752408 1047.208783960712 293.0262804411144
1475 0.005 7.375 1 950.2607605068318 859.6455473416676 859.8730681507813 1080.80443293493 1085.346830952965 1089.837070366372 1011.937373858993 400.1217684442109 1047.20875740273 293.0262804663467
1476 0.005 7.38 1 950.2631344859311 859.6501552194492 859.877681016354 1080.804572061726 1085.347144838639 1089.837396114056 1011.937990162969 400.1408241909281 1047.208950970167 293.026280491856
1477 0.005 7.385 1 950.2654840512671 859.6547464148716 859.8822772022331 1080.804444238795 1085.346836909411 1089.837071035351 1011.938667151803 400.1598393920788 1047.208925853952 293.0262805170865
1478 0.005 7.390000000000001 1 950.2678413827351 859.6593211131408 859.8868568435199 1080.804582401098 1085.347149599757 1089.837396093063 1011.939279254241 400.1788138396504 1047.20911610532 293.0262805425401
1479 0.005 7.395 1 950.2701734912206 859.6638792464394 859.8914199239034 1080.804452917391 1085.346840379561 1089.83706999845 1011.939951284861 400.1977480467748 1047.209090181776 293.0262805676632
1480 0.005 7.4 1 950.2725138645192 859.6684210159132 859.8959665902878 1080.804591383995 1085.347154443868 1089.837396785528 1011.940558546812 400.2166416302858 1047.209280542042 293.0262805930047
1481 0.005 7.405 1 950.2748296677948 859.6729463634982 859.9004968378619 1080.804463093357 1085.346846187104 1089.83707130668 1011.941226231878 400.2354950382226 1047.209254447093 293.0262806179949
1482 0.005 7.41 1 950.2771525033661 859.6774554772192 859.9050108032355 1080.804600626675 1085.347158898805 1089.837396854164 1011.941829103467 400.2543080679218 1047.209443248064 293.0262806431687
1483 0.005 7.415 1 950.2794510014785 859.6819482999724 859.909508478364 1080.804471882983 1085.346850482121 1089.83707070627 1011.942492345132 400.273081144439 1047.209414171766 293.0262806680553
1484 0.005 7.42 1 950.2817584804288 859.6864250138725 859.9139899986284 1080.804611120621 1085.347164580445 1089.837398130347 1011.94309097526 400.2918139959662 1047.209604339616 293.0262806931983
1485 0.005 7.425 1 950.2840408494791 859.6908855649814 859.9184553594183 1080.804481773972 1085.346855584432 1089.837071379648 1011.94374992496 400.310507051383 1047.209575308103 293.0262807180582
1486 0.005 7.43 1 950.2863300898218 859.6953301364838 859.9229046924567 1080.804619176324 1085.347168315244 1089.837397392409 1011.944343175189 400.3291600895267 1047.20976315255 293.0262807431537
1487 0.005 7.435 1 950.2885967755025 859.6997586818811 859.9273379985922 1080.80449176494 1085.346860879265 1089.837072058664 1011.944998177711 400.347773508651 1047.209736003596 293.0262807679271
1488 0.005 7.44 1 950.2908706668385 859.7041713788709 859.931755410959 1080.804629274236 1085.347173581497 1089.837397917184 1011.945587502946 400.3663470795973 1047.209924545775 293.0262807929069
1489 0.005 7.445 1 950.2931204040327 859.708568174798 859.9361569226353 1080.804500531869 1085.346864830532 1089.83707180864 1011.946237461626 400.3848812425073 1047.209895067343 293.0262808175267
1490 0.005 7.45 1 950.295378340538 859.7129492525926 859.9405426703704 1080.80463860474 1085.347178042676 1089.83739771601 1011.946822529135 400.4033755546675 1047.21008367627 293.0262808423681
1491 0.005 7.455 1 950.2976112583902 859.7173145454303 859.9449126358605 1080.804509392513 1085.346869388371 1089.83707217077 1011.947467849273 400.4218307920772 1047.210052900181 293.026280866808
1492 0.005 7.46 1 950.299853308157 859.7216642462364 859.9492669643341 1080.804649314789 1085.347184044128 1089.837398812404 1011.948049485542 400.4402464849611 1047.210240798245 293.0262808913867
1493 0.005 7.465 1 950.3020707057022 859.7259982963421 859.9536056414049 1080.804519198764 1085.346874043656 1089.837072303979 1011.948691022311 400.4586226597721 1047.210210968353 293.0262809156022
1494 0.005 7.47 1 950.3042963391152 859.7303168755745 859.9579288014004 1080.804657370541 1085.347187702703 1089.837398784642 1011.949268124365 400.4769596624114 1047.210396590601 293.0262809400488
1495 0.005 7.475000000000001 1 950.3064980783795 859.7346199324102 859.9622364425213 1080.804528510463 1085.346878877729 1089.837072460548 1011.949905510307 400.4952578765038 1047.210367019557 293.0262809641059
1496 0.005 7.48 1 950.3087080106344 859.738907648421 859.9665286962348 1080.804666927727 1085.347192692362 1089.837399545984 1011.950478808741 400.5135162177638 1047.21055047794 293.0262809883857
1497 0.005 7.485 1 950.3108940875827 859.7431799689206 859.9708055535364 1080.804538157292 1085.346884192812 1089.837073302485 1011.951112264863 400.5317363624033 1047.210519098284 293.0262810122995
1498 0.005 7.49 1 950.3130885913391 859.7474370670152 859.9750671438895 1080.804676028685 1085.347197189572 1089.837399463844 1011.951681159651 400.5499176899196 1047.210706152363 293.0262810364408
1499 0.005 7.495 1 950.3152590871958 859.7516788888366 859.97931346184 1080.804546387581 1085.346888250084 1089.837073279613 1011.952310208793 400.5680605947824 1047.210672731704 293.0262810601766
1500 0.005 7.5 1 950.3174370390831 859.7559056104807 859.9835446330948 1080.804685506132 1085.3472025781 1089.837400169367 1011.95287463428 400.586164831521 1047.210857483152 293.0262810841222
1501 0.005 7.505 1 950.3195917689542 859.7601171770838 859.9877606530681 1080.804556263242 1085.346893346893 1089.83707366228 1011.953499512606 400.6042307709567 1047.210825752784 293.0262811076619
1502 0.005 7.51 1 950.3217553516284 859.7643137659742 859.9919616498537 1080.804694163594 1085.34720595672 1089.837399352578 1011.954059999055 400.6222581778241 1047.211009623492 293.0262811313754
1503 0.005 7.515000000000001 1 950.3238944956718 859.7684953164401 859.9961476094322 1080.804563910457 1085.34689669139 1089.83707346889 1011.954680366107 400.6402474226651 1047.210976841414 293.0262811548027
1504 0.005 7.52 1 950.3260425371045 859.7726620108022 860.000318669281 1080.804703191407 1085.347211417622 1089.837400441773 1011.955235994733 400.6581982932015 1047.21116130921 293.026281178471
1505 0.005 7.525 1 950.3281673276427 859.7768137947616 860.0044748196127 1080.804574386991 1085.346902597445 1089.837074349003 1011.955852623092 400.6761111563761 1047.211130744912 293.0262812017829
1506 0.005 7.53 1 950.3302992882682 859.7809508236995 860.0086161760396 1080.804711116213 1085.347214824991 1089.837399531096 1011.956403965833 400.6939856518316 1047.211311814719 293.0262812252925
1507 0.005 7.535 1 950.3324078082873 859.7850730577098 860.0127427375639 1080.804582603017 1085.346907022893 1089.83707519098 1011.957016477803 400.7118223545368 1047.211278228516 293.0262812484319
1508 0.005 7.54 1 950.33452612163 859.7891806783522 860.0168546387603 1080.804720501238 1085.347219776012 1089.837400050233 1011.957564366372 400.7296211222721 1047.211462133268 293.0262812717756
1509 0.005 7.545 1 950.3366198229915 859.7932736208231 860.0209518663036 1080.804591502735 1085.346911392867 1089.83707526972 1011.95817283727 400.7473821535521 1047.211427481795 293.0262812947087
1510 0.005 7.55 1 950.3387223904246 859.7973520587809 860.0250345454475 1080.804729075523 1085.34722339064 1089.837399414625 1011.958716918781 400.7651053305311 1047.211609421694 293.0262813178445
1511 0.005 7.555 1 950.3408013137091 859.8014159386355 860.0291026677266 1080.804599743472 1085.346915509773 1089.837075688383 1011.959321363483 400.7827910082457 1047.211574439996 293.0262813406744
1512 0.005 7.56 1 950.3428897289396 859.8054654309362 860.0331563580031 1080.804738446649 1085.347228758504 1089.837400643571 1011.959861988467 400.8004389325681 1047.211757013951 293.0262813637291
1513 0.005 7.565 1 950.3449540222147 859.8095004795766 860.0371956101466 1080.804609525901 1085.346920679051 1089.837076322735 1011.960462935375 400.8180494900513 1047.211721319911 293.0262813864304
1514 0.005 7.57 1 950.3470271295237 859.8135212522795 860.041220542454 1080.804746572046 1085.347232140117 1089.837400228329 1011.960999100764 400.8356224811962 1047.211903078563 293.0262814093376
1515 0.005 7.575 1 950.3490771815241 859.8175276981998 860.0452311495167 1080.804618165594 1085.346925203503 1089.837076260536 1011.961596359649 400.8531583020016 1047.211868065463 293.0262814318652
1516 0.005 7.58 1 950.3511357505794 859.8215199816516 860.0492275530007 1080.804755965782 1085.347237171527 1089.837401131238 1011.962129119911 400.8706566976088 1047.212048800962 293.0262814546107
1517 0.005 7.585 1 950.3531710786184 859.8254980502384 860.0532097437009 1080.804626693239 1085.346928897706 1089.837076033889 1011.962722490281 400.8881181015678 1047.212011093747 293.0262814770624
1518 0.005 7.59 1 950.3552150470047 859.82946206929 860.057177842484 1080.804763307781 1085.347240238415 1089.837400608765 1011.963251210479 400.9055423171661 1047.212190312558 293.0262814997651
1519 0.005 7.595 1 950.3572356448655 859.833411985898 860.0611318426787 1080.804634793606 1085.346933502257 1089.837076746782 1011.963840571947 400.9229297721262 1047.212154001738 293.026281522111
1520 0.005 7.600000000000001 1 950.3592649863638 859.8373479560501 860.0650718560821 1080.8047724043 1085.347245708846 1089.837401536651 1011.964364998597 400.940280672574 1047.212334326216 293.026281544649
1521 0.005 7.605 1 950.3612712488332 859.8412699351045 860.0689978810304 1080.8046426786 1085.346937311414 1089.837076882638 1011.964950320493 400.9575948515908 1047.212296625649 293.0262815668213
1522 0.005 7.61 1 950.3632864623928 859.8451780853327 860.0729100344885 1080.804780736778 1085.347249886522 1089.837401690883 1011.965471211068 400.9748722339776 1047.212475936163 293.0262815892464
1523 0.005 7.615 1 950.3652786316263 859.8490723555581 860.0768083131206 1080.804651711775 1085.346942122843 1089.837077050599 1011.966052572839 400.9921131464777 1047.212438170279 293.0262816113612
1524 0.005 7.62 1 950.3672796941353 859.8529529086684 860.080692831006 1080.804789522893 1085.347254070675 1089.837401885056 1011.966569943159 401.0093169808881 1047.212616665382 293.02628163375
1525 0.005 7.625 1 950.3692578534058 859.8568196907653 860.0845635833235 1080.804659900751 1085.346945858066 1089.837077171681 1011.967147570136 401.0264846405872 1047.212577958036 293.0262816558291
1526 0.005 7.63 1 950.3712451833565 859.8606728642948 860.0884206816537 1080.804797312194 1085.347257714144 1089.837402102665 1011.967661204853 401.04361572469 1047.212755123817 293.0262816781233
1527 0.005 7.635 1 950.373209036646 859.8645123802467 860.0922641276545 1080.804668311964 1085.346950543571 1089.837077813616 1011.968235706074 401.0607108271896 1047.212714068931 293.026281700083
1528 0.005 7.640000000000001 1 950.3751823852681 859.8683383941353 860.0960940315189 1080.804805215517 1085.347262129602 1089.837401945606 1011.968744901478 401.0777695092392 1047.212893674066 293.0262817222649
1529 0.005 7.645 1 950.3771321390857 859.8721508649769 860.0999103923663 1080.804675658444 1085.346953792772 1089.837077164431 1011.969315056156 401.0947923944349 1047.212852522136 293.02628174416
1530 0.005 7.65 1 950.3790918641879 859.8759499498786 860.10371332535 1080.804813323965 1085.347266220692 1089.837402549969 1011.96982092422 401.1117789565852 1047.21303061649 293.0262817662677
1531 0.005 7.655 1 950.3810287106559 859.8797355881406 860.1075028168233 1080.804683670091 1085.3469580892 1089.837077723682 1011.970387169216 401.1287296610959 1047.212992384765 293.0262817880932
1532 0.005 7.66 1 950.3829738005554 859.8835079398169 860.1112789808813 1080.804821504524 1085.347270776402 1089.837403104761 1011.970889420877 401.1456441957579 1047.213166895125 293.0262818101452
1533 0.005 7.665 1 950.3848968468895 859.8872669488841 860.1150418068453 1080.804692363795 1085.346962555274 1089.837077945581 1011.971452046791 401.162522928471 1047.213128315114 293.026281831874
1534 0.005 7.67 1 950.3868284746947 859.8910127765156 860.1187914106747 1080.804829523267 1085.347274588935 1089.837403060983 1011.971950581416 401.1793657275795 1047.213301459759 293.0262818538317
1535 0.005 7.675 1 950.388737901433 859.8947453705135 860.1225277881799 1080.8047004063 1085.346966404191 1089.837078118626 1011.972509939984 401.1961730616724 1047.213263313706 293.0262818754144
1536 0.005 7.68 1 950.3906567659902 859.8984648885073 860.1262510450313 1080.804837853532 1085.347278746593 1089.837403977032 1011.973004602024 401.21294465573 1047.213439400472 293.0262818972329
1537 0.005 7.685 1 950.3925529748326 859.9021712753911 860.1299611777924 1080.804708312866 1085.346970381377 1089.837078198966 1011.973560310397 401.2296809594011 1047.213398072802 293.0262819187342
1538 0.005 7.69 1 950.3944580068697 859.9058646898972 860.133658297279 1080.804845822815 1085.347282927932 1089.83740385672 1011.974051514506 401.2463816406276 1047.213574635566 293.0262819404723
1539 0.005 7.695 1 950.3963402688984 859.9095450745052 860.1373423911225 1080.804715425544 1085.346973220483 1089.83707792846 1011.974603729055 401.2630451012025 1047.213529298273 293.0262819619098
1540 0.005 7.7 1 950.3982323310379 859.9132125906405 860.1410135768804 1080.804853183713 1085.34728694755 1089.83740441291 1011.975091490654 401.2796739869754 1047.213704523685 293.0262819835326
1541 0.005 7.705 1 950.4001013359982 859.9168671815503 860.144671841988 1080.804723605923 1085.346977516606 1089.837078047182 1011.975640445636 401.2962648887294 1047.213660569177 293.0262820048331
1542 0.005 7.71 1 950.4019798966156 859.9205090029066 860.1483172985445 1080.804860383584 1085.347290238799 1089.837403902019 1011.976124442854 401.3128222198323 1047.213834356991 293.0262820263209
1543 0.005 7.715 1 950.4038361338179 859.9241380013947 860.1519499348706 1080.804731278454 1085.346981781667 1089.837078975399 1011.976669876209 401.3293454505674 1047.213791304864 293.0262820474451
1544 0.005 7.72 1 950.405702002622 859.9277543343959 860.1555698650209 1080.804868690891 1085.347294201295 1089.837404024594 1011.977150636405 401.3458341942172 1047.213966749301 293.0262820687632
1545 0.005 7.725000000000001 1 950.4075453000939 859.931357942943 860.1591770810761 1080.804738975137 1085.346985833896 1089.837079097359 1011.977692551138 401.3622885248881 1047.213924204638 293.0262820897588
1546 0.005 7.73 1 950.4093976768199 859.9349489833838 860.1627716841825 1080.804875901998 1085.347297911209 1089.837404089483 1011.978169481727 401.3787082263849 1047.214095787155 293.0262821109794
1547 0.005 7.735 1 950.4112276759412 859.9385274061792 860.1663536778755 1080.804746545007 1085.346989814137 1089.837079103392 1011.978707683856 401.3950935818522 1047.214054932782 293.0262821318573
1548 0.005 7.74 1 950.4130678683506 859.9420933643494 860.1699231623301 1080.80488390585 1085.347301928343 1089.837404461199 1011.979181499087 401.4114444971288 1047.214226400717 293.0262821529818
1549 0.005 7.745 1 950.4148855814996 859.9456467983322 860.1734801324169 1080.804754402816 1085.34699339536 1089.837079131258 1011.979716315707 401.4277609204499 1047.214183695276 293.0262821737529
1550 0.005 7.75 1 950.4167127190293 859.9491878577692 860.1770246883176 1080.804891037332 1085.347305319748 1089.83740461383 1011.980186895547 401.4440427153185 1047.21435622144 293.0262821947442
1551 0.005 7.755 1 950.4185170502075 859.9527164871012 860.180556821584 1080.804761422954 1085.346997281284 1089.837079873545 1011.980718081825 401.4602902217832 1047.214310150797 293.0262822154445
1552 0.005 7.76 1 950.420331429857 859.956232848493 860.1840766453796 1080.804899129279 1085.347309593042 1089.837405036975 1011.981185340016 401.4765032713539 1047.214480825645 293.0262822364135
1553 0.005 7.765000000000001 1 950.42212368499 859.9597368764511 860.187584142888 1080.804769727622 1085.347001222907 1089.837079609501 1011.981713402302 401.4926821522523 1047.214437784421 293.0262822569731
1554 0.005 7.77 1 950.4239257687831 859.9632287293252 860.1910794272159 1080.804907008457 1085.347313417062 1089.837405289811 1011.982177550933 401.5088267156794 1047.214611015225 293.0262822777505
1555 0.005 7.775 1 950.4257048062415 859.9667083469423 860.1945624822487 1080.804776800874 1085.347004641722 1089.837079731099 1011.98270272625 401.5249373298831 1047.214563860378 293.0262822982
1556 0.005 7.78 1 950.4274940468534 859.9701758827897 860.1980334144187 1080.804913479496 1085.347316529758 1089.837405285389 1011.983163046246 401.5410137640129 1047.214734118379 293.0262823188822
1557 0.005 7.785 1 950.4292617833743 859.9736312836403 860.2014922178125 1080.804784030748 1085.347008411904 1089.837080123155 1011.983684648073 401.5570563822316 1047.214689449416 293.0262823392452
1558 0.005 7.79 1 950.4310387710279 859.9770747033573 860.2049390031168 1080.804921306653 1085.347320909729 1089.837405786385 1011.984141774102 401.5730649155323 1047.214859793356 293.0262823598591
1559 0.005 7.795 1 950.432793269347 859.9805060737883 860.2083737437581 1080.804791083364 1085.347011625314 1089.837079957709 1011.984659772866 401.5890431126676 1047.214811344803 293.0262823801744
1560 0.005 7.8 1 950.4345584188818 859.9839254970084 860.2117965160719 1080.804929049492 1085.347325215556 1089.837406460929 1011.985113310772 401.6049863796121 1047.214984918138 293.0262824006836
1561 0.005 7.805000000000001 1 950.4363005623549 859.987332949703 860.2152073259435 1080.804798629307 1085.347015848158 1089.8370806259 1011.9856277936 401.6208952975341 1047.214937493631 293.0262824208346
1562 0.005 7.81 1 950.4380531980336 859.9907286057623 860.2186062948867 1080.804935896263 1085.347328104156 1089.837405874089 1011.986078382978 401.6367700760094 1047.215108808978 293.026282441151
1563 0.005 7.815 1 950.4397833845688 859.9941123914829 860.2219934017693 1080.804805811843 1085.3470198953 1089.837081157086 1011.986589917688 401.652611190923 1047.215059302596 293.0262824610817
1564 0.005 7.82 1 950.4415239535379 859.9974844777371 860.2253687642348 1080.80494407807 1085.347332668217 1089.837406445643 1011.987037551733 401.6684187417841 1047.215230741769 293.0262824812016
1565 0.005 7.825 1 950.4432428878241 860.0008447880472 860.2287323595364 1080.80481349818 1085.347023793445 1089.837081650862 1011.987545804771 401.6841933351164 1047.215182592557 293.026282501019
1566 0.005 7.83 1 950.4449713320647 860.0041934896105 860.2320843045652 1080.804951299347 1085.34733627619 1089.837406444069 1011.987989768345 401.6999345051846 1047.215352503562 293.0262825210967
1567 0.005 7.835 1 950.4466773863926 860.007530508202 860.2354245751252 1080.804820822866 1085.347027339168 1089.837081649327 1011.988494617653 401.7156425987025 1047.215303939433 293.0262825409193
1568 0.005 7.84 1 950.4483943517074 860.0108560138315 860.2387532902721 1080.804958957277 1085.347340264075 1089.837406902659 1011.988935579246 401.7313173912042 1047.215472934588 293.0262825609624
1569 0.005 7.845 1 950.4500890718458 860.0141699297617 860.2420704270394 1080.804828533954 1085.347031370636 1089.837082211472 1011.989437561902 401.7469592704188 1047.215423729947 293.0262825806691
1570 0.005 7.850000000000001 1 950.4517946649316 860.0174724257581 860.2453760996353 1080.80496639049 1085.347343818583 1089.83740701399 1011.989875158405 401.7625680510407 1047.215594576786 293.0262826006023
1571 0.005 7.855 1 950.4534766408136 860.0207634208278 860.2486702801067 1080.804835217577 1085.347034222988 1089.837081715948 1011.990374164948 401.7781440564151 1047.215543935105 293.0262826202058
1572 0.005 7.86 1 950.4551700963445 860.0240430854222 860.2519530888585 1080.804973101503 1085.347347253114 1089.837407212596 1011.990809005674 401.7936871488648 1047.215712876221 293.0262826400245
1573 0.005 7.865 1 950.4568413705467 860.0273113444691 860.2552245012789 1080.804842994126 1085.347038315797 1089.837082351939 1011.991305160154 401.8091975831315 1047.215663416771 293.0262826595208
1574 0.005 7.87 1 950.4585229503314 860.0305683581932 860.2584846290524 1080.80497965548 1085.347350369152 1089.837407270146 1011.991736554967 401.8246752271338 1047.215830832679 293.0262826792292
1575 0.005 7.875 1 950.460182405557 860.0338140547497 860.2617334481727 1080.804849217789 1085.347041316894 1089.837082136306 1011.992229322383 401.8401204059004 1047.21578150182 293.026282698581
1576 0.005 7.88 1 950.4618519962637 860.037048595037 860.2649710708411 1080.80498617745 1085.347353906159 1089.837407504273 1011.992657405964 401.8555327587685 1047.215947091843 293.0262827181309
1577 0.005 7.885 1 950.4635002642773 860.040271910431 860.2681974786218 1080.804856873125 1085.347045694402 1089.837083209499 1011.993147265268 401.8709128624466 1047.215897744768 293.026282737375
1578 0.005 7.890000000000001 1 950.4651590691444 860.0434841572971 860.2714127763143 1080.80499329689 1085.347357646445 1089.837408185156 1011.993572498866 401.8862605052221 1047.216065506774 293.0262827568098
1579 0.005 7.895 1 950.4667956168051 860.0466852626358 860.2746169420772 1080.804863628459 1085.34704923892 1089.837082821759 1011.994059030639 401.9015759492064 1047.216013917286 293.0262827759539
1580 0.005 7.9 1 950.4684418970111 860.0498753836423 860.277810086514 1080.804999364261 1085.347360208085 1089.837407602266 1011.994480989564 401.9168591160815 1047.216178649029 293.0262827953582
1581 0.005 7.905 1 950.4700679216135 860.0530544550857 860.2809921891959 1080.804870672181 1085.347052943792 1089.837083370942 1011.994964272489 401.9321101893502 1047.216130541793 293.0262828144501
1582 0.005 7.91 1 950.4717035246006 860.0562226305588 860.2841633557438 1080.805007144538 1085.347364443983 1089.837408262382 1011.995383246299 401.9473290750233 1047.216295362751 293.0262828337412
1583 0.005 7.915 1 950.473318050187 860.0593798398276 860.2873235680598 1080.804877133338 1085.347055898714 1089.837083207399 1011.995863773252 401.9625160745847 1047.216243873735 293.0262828527183
1584 0.005 7.92 1 950.4749427588671 860.0625262386317 860.2904729289683 1080.805013316709 1085.347367268154 1089.837408036541 1011.996279612699 401.9776709562372 1047.2164086415 293.0262828719476
1585 0.005 7.925 1 950.4765465826505 860.0656617526508 860.2936114154447 1080.804882592434 1085.347059082075 1089.837083479005 1011.996755128696 401.9927941077253 1047.216357450078 293.026282890947
1586 0.005 7.930000000000001 1 950.4781597710787 860.0687865426678 860.2967391391925 1080.805020145239 1085.347371066306 1089.83740848231 1011.997168709758 402.0078853061478 1047.216522243426 293.0262829101644
1587 0.005 7.935 1 950.4797520287644 860.0719005380176 860.2998560767769 1080.804890871993 1085.34706289677 1089.837083649306 1011.997644034255 402.0229449498339 1047.216470481223 293.0262829290269
1588 0.005 7.94 1 950.4813543853679 860.0750038912093 860.3029623360386 1080.805027595345 1085.34737479848 1089.837408890982 1011.998054669432 402.0379727460228 1047.216635203901 293.0262829480723
1589 0.005 7.945 1 950.4829364189055 860.078096529635 860.3060578888981 1080.804896530586 1085.347065966289 1089.837083816536 1011.998525223309 402.052969096636 1047.216583720609 293.026282966766
1590 0.005 7.95 1 950.4845279548296 860.0811786058705 860.3091428428157 1080.805034079 1085.347377758309 1089.837408775341 1011.998933841771 402.0679338730625 1047.216748879162 293.0262829856133
1591 0.005 7.955 1 950.4860981788357 860.0842500478536 860.3122171756106 1080.804903998598 1085.347069510555 1089.837084057146 1011.999403103936 402.0828673269871 1047.216696613305 293.0262830041636
1592 0.005 7.96 1 950.4876789783845 860.0873110136824 860.3152809905091 1080.805040254399 1085.347380920525 1089.837408841323 1011.999807826958 402.0977692095187 1047.216859371161 293.0262830229339
1593 0.005 7.965 1 950.4892387538422 860.0903614255145 860.31833426427 1080.804909267857 1085.347072541161 1089.83708420673 1012.000271976567 402.1126399032275 1047.216806670605 293.0262830413487
1594 0.005 7.97 1 950.4908088074865 860.0934014454566 860.3213771053593 1080.805047027554 1085.347384499122 1089.837409072524 1012.000673733862 402.1274792552692 1047.216969991129 293.0262830599871
1595 0.005 7.975000000000001 1 950.4923573255121 860.0964309982373 860.3244094915091 1080.804917184951 1085.347076086503 1089.837084312552 1012.001137271036 402.1422871167613 1047.21691719275 293.0262830782878
1596 0.005 7.98 1 950.4939168028034 860.0994502343564 860.3274315233291 1080.805052933371 1085.347387383458 1089.837409319334 1012.001535763399 402.1570639113824 1047.217079936512 293.0262830968355
1597 0.005 7.985 1 950.4954557336523 860.1024590825992 860.330443175073 1080.804922597484 1085.347079411467 1089.837084621028 1012.001994732948 402.1718098495394 1047.217026297397 293.0262831150861
1598 0.005 7.99 1 950.4970042422563 860.1054576975599 860.3334445574278 1080.805059411135 1085.347390376333 1089.837408883639 1012.002390952527 402.1865248181597 1047.217189706391 293.0262831336217
1599 0.005 7.995 1 950.4985324167535 860.1084460095593 860.3364356462579 1080.804928265534 1085.34708170563 1089.837084066171 1012.002847079102 402.2012082381478 1047.217133776551 293.026283151778
1600 0.005 8 1 950.500069679643 860.1114241696611 860.3394165465373 1080.805065453013 1085.347393497341 1089.837409321828 1012.003240575936 402.2158610094497 1047.217295449552 293.0262831701251
1601 0.005 8.005000000000001 1 950.5015877341085 860.1143921013833 860.3423872287199 1080.804934968391 1085.347085227743 1089.837084749513 1012.003694264372 402.2304833218461 1047.217242988541 293.0262831881558
1602 0.005 8.01 1 950.503115471069 860.1173499534325 860.3453477946175 1080.805072238539 1085.347397163156 1089.837409896813 1012.004084950095 402.2450782376665 1047.217404193968 293.0262832064149
1603 0.005 8.015000000000001 1 950.5046228352717 860.120297643594 860.3482982131532 1080.804941169994 1085.347088555674 1089.837085176016 1012.004535169564 402.2596412354008 1047.217348310405 293.0262832243257
1604 0.005 8.02 1 950.5061394974732 860.1232353365494 860.3512385969051 1080.805078991429 1085.34740066594 1089.837409983812 1012.004923593784 402.2741730186415 1047.217509722075 293.0262832424816
1605 0.005 8.025 1 950.5076367515455 860.126162953708 860.3541689141078 1080.804947747645 1085.347091744502 1089.837085129001 1012.005371110092 402.2886740842837 1047.217455645454 293.0262832603422
1606 0.005 8.029999999999999 1 950.509143712501 860.1290806516763 860.3570892774687 1080.805084925378 1085.34740361789 1089.837410051763 1012.005757054784 402.3031444354187 1047.217616347509 293.0262832784573
1607 0.005 8.035 1 950.5106305935647 860.1319883513682 860.3599996523429 1080.804953889722 1085.347094797086 1089.837085323942 1012.006202029243 402.3175848608682 1047.21756185898 293.0262832962729
1608 0.005 8.040000000000001 1 950.5121271387122 860.1348862089617 860.3629001463172 1080.805091762953 1085.34740740669 1089.837410707093 1012.006585426534 402.3319947898993 1047.21772216814 293.0262833143578
1609 0.005 8.045 1 950.5136037792538 860.1377741455588 860.3657907330347 1080.804960882968 1085.347098358444 1089.837085669595 1012.007027957723 402.3463745718219 1047.217666184645 293.026283332051
1610 0.005 8.050000000000001 1 950.5150907990399 860.1406523191077 860.3686715167448 1080.805098011051 1085.347410131202 1089.837410281487 1012.007408784937 402.3607239049891 1047.217826863462 293.0262833499535
1611 0.005 8.055 1 950.5165577382247 860.1435206456874 860.3715424688952 1080.804966827725 1085.347101018678 1089.837085567973 1012.007848379893 402.3750432387077 1047.217771628227 293.0262833675255
1612 0.005 8.06 1 950.5180343582771 860.1463792829796 860.374403691834 1080.805104306117 1085.347413458693 1089.837410853193 1012.00822638816 402.3893323978478 1047.217931221147 293.0262833853818
1613 0.005 8.065 1 950.5194909730998 860.1492281597292 860.3772551638044 1080.804972920555 1085.347104219128 1089.837085845942 1012.008663149747 402.4035905436517 1047.217875544914 293.0262834029289
1614 0.005 8.07 1 950.5209578585676 860.1520674260131 860.3800969883433 1080.805110440572 1085.347416699707 1089.837411142968 1012.009038320974 402.4178190925575 1047.218037787956 293.0262834207348
1615 0.005 8.074999999999999 1 950.5224049615242 860.1548969987869 860.3829291327138 1080.804978993426 1085.347107332026 1089.837085638947 1012.009472428339 402.4320182630086 1047.217981286539 293.0262834382231
1616 0.005 8.08 1 950.5238619148267 860.157717032244 860.3857516995736 1080.805116164742 1085.3474195396 1089.837411219999 1012.0098448906 402.446187492055 1047.218139392884 293.0262834560024
1617 0.005 8.085000000000001 1 950.5252984510699 860.1605274442741 860.3885646607424 1080.804984607683 1085.34711003139 1089.837085656594 1012.010276187361 402.4603273379161 1047.218081661599 293.0262834734836
1618 0.005 8.09 1 950.5267454277689 860.1633283928256 860.3913681176488 1080.80512231134 1085.347422833471 1089.837411391874 1012.010645870518 402.4744374970343 1047.218240978304 293.0262834912072
1619 0.005 8.095000000000001 1 950.5281731079223 860.1661197905818 860.3941620382543 1080.804990518544 1085.347112795186 1089.837085754317 1012.011075965426 402.4885184007716 1047.218184538881 293.0262835086081
1620 0.005 8.1 1 950.5296101012444 860.1689017962763 860.3969465307785 1080.805128380944 1085.347425974304 1089.837411747496 1012.011443456502 402.5025698643279 1047.218342657012 293.0262835262006
1621 0.005 8.105 1 950.5310272750021 860.1716743278024 860.3997215611699 1080.80499650055 1085.347116153214 1089.837086274199 1012.011869615968 402.5165920819858 1047.2182849848 293.0262835434645
1622 0.005 8.109999999999999 1 950.5324552182113 860.1744375425026 860.4024872374779 1080.805135116981 1085.347429689795 1089.837412051572 1012.012234385321 402.5305848803239 1047.21844325693 293.0262835610243
1623 0.005 8.115 1 950.5338626333997 860.1771913515944 860.4052435216826 1080.805001973094 1085.347118462104 1089.837085587192 1012.012657579021 402.5445485858398 1047.218383686347 293.0262835782864
1624 0.005 8.120000000000001 1 950.5352808826763 860.1799359172768 860.407990525717 1080.80514029206 1085.347431838518 1089.837411850485 1012.013019900453 402.5584829805337 1047.218542786619 293.0262835956979
1625 0.005 8.125 1 950.5366790522709 860.1826711496877 860.410728208301 1080.805008394375 1085.34712234235 1089.837086588416 1012.013440709125 402.5723884318256 1047.218483276273 293.0262836128132
1626 0.005 8.130000000000001 1 950.5380884569795 860.1853972110885 860.4134566838188 1080.805146615106 1085.347435087895 1089.837412088167 1012.013800417591 402.5862647337555 1047.2186424027 293.0262836301499
1627 0.005 8.135 1 950.539477349939 860.1881140113242 860.4161759120226 1080.805014396149 1085.347125191665 1089.837086296723 1012.014218426837 402.6001122067268 1047.218584693943 293.0262836471887
1628 0.005 8.140000000000001 1 950.5408764308092 860.1908217064367 860.418885995808 1080.80515160461 1085.347437382282 1089.837411890307 1012.014575402566 402.6139306217497 1047.218740646652 293.0262836644272
1629 0.005 8.145 1 950.5422556453032 860.1935202106444 860.4215869071996 1080.805019518443 1085.34712761465 1089.837086264846 1012.014990968501 402.627720296952 1047.218680926946 293.0262836813403
1630 0.005 8.15 1 950.5436455026553 860.1962096752053 860.4242787384826 1080.805157433162 1085.347440254194 1089.837412129056 1012.015345275039 402.6414806667514 1047.21883806057 293.0262836984426
1631 0.005 8.154999999999999 1 950.545015539761 860.1988900174993 860.4269614637917 1080.805025539978 1085.347130779029 1089.83708661595 1012.015758468419 402.6552125054528 1047.218778158036 293.0262837151378
1632 0.005 8.16 1 950.546395878605 860.2015613921857 860.4296351849024 1080.805163399947 1085.347443558904 1089.837412343212 1012.016110418707 402.6689152006368 1047.218934682233 293.0262837320141
1633 0.005 8.165000000000001 1 950.5477572994848 860.20422371884 860.4322998699884 1080.805031719224 1085.347134056779 1089.837087251686 1012.016521357558 402.6825896086662 1047.218876354646 293.0262837485531
1634 0.005 8.17 1 950.5491285693702 860.2068771442094 860.4349556206332 1080.805168671008 1085.347445989318 1089.837412112159 1012.016870571238 402.6962354571851 1047.219033565238 293.0262837653504
1635 0.005 8.175000000000001 1 950.5504805283757 860.2095215899524 860.4376024018106 1080.805037689933 1085.347137377607 1089.837087439359 1012.017278946514 402.7098530197204 1047.218974349536 293.0262837818836
1636 0.005 8.18 1 950.5518438789002 860.2121572233019 860.4402403312694 1080.805174343711 1085.347448433552 1089.83741193383 1012.017626309981 402.7234420329031 1047.219129659529 293.0262837986517
1637 0.005 8.185 1 950.5531873492562 860.2147839450977 860.4428693654498 1080.80504283792 1085.347139821419 1089.837087586283 1012.018032067364 402.7370028669458 1047.219069049277 293.0262838151322
1638 0.005 8.19 1 950.5545408253183 860.2174019053969 860.4454896026917 1080.805180057755 1085.347451548083 1089.837412274934 1012.018376020466 402.7505352501911 1047.219225874792 293.0262838318186
1639 0.005 8.195 1 950.5558748135103 860.2200110208912 860.4481010068871 1080.805048118964 1085.347142492483 1089.837087697981 1012.018779048566 402.7640396062523 1047.219163509845 293.0262838481438
1640 0.005 8.199999999999999 1 950.5572191847796 860.2226114425795 860.4507036830062 1080.805186074763 1085.347454787315 1089.837412516547 1012.019121089843 402.7775156981848 1047.219319873237 293.026283864703
1641 0.005 8.205 1 950.5585438489368 860.2252030867268 860.453297596483 1080.805053616145 1085.347144981567 1089.837087727645 1012.019522123215 402.7909637820702 1047.219259502953 293.0262838809548
1642 0.005 8.210000000000001 1 950.5598786734565 860.2277861028798 860.4558828450474 1080.805191630543 1085.347457781211 1089.837413137484 1012.019861544143 402.804383738562 1047.219413912884 293.0262838974583
1643 0.005 8.215 1 950.5611943561947 860.2303604091718 860.4584593972315 1080.805059201184 1085.34714777079 1089.837087550779 1012.020260769465 402.817775823432 1047.219352759813 293.0262839136448
1644 0.005 8.220000000000001 1 950.5625202665765 860.2329261497285 860.4610273500848 1080.805196202268 1085.347459544839 1089.837412384755 1012.020597521989 402.8311398582054 1047.219506456084 293.0262839300703
1645 0.005 8.225 1 950.5638272051465 860.2354832478027 860.4635866719237 1080.805064786372 1085.347151113318 1089.837088382499 1012.02099418386 402.844476106185 1047.219445551464 293.0262839462239
1646 0.005 8.23 1 950.5651451822009 860.2380318508111 860.4661374663133 1080.805202200597 1085.347463000326 1089.837413122675 1012.021328731683 402.8577845246759 1047.219600634507 293.0262839626341
1647 0.005 8.234999999999999 1 950.5664432908197 860.2405718755182 860.4686796926043 1080.80507069045 1085.347154120953 1089.837088369298 1012.021723203334 402.8710653563129 1047.219538318836 293.0262839787835
1648 0.005 8.24 1 950.5677521797647 860.243103469879 860.4712134536792 1080.805207130386 1085.347465003466 1089.837412468937 1012.022055364477 402.884318020905 1047.219692651956 293.0262839951837
1649 0.005 8.245000000000001 1 950.5690417536027 860.2456265528855 860.4737387198459 1080.805076051696 1085.347157047119 1089.837089051565 1012.022447503731 402.8975433053371 1047.219630289494 293.0262840112887
1650 0.005 8.25 1 950.570341875958 860.2481412670585 860.4762555801876 1080.805212869331 1085.347468129534 1089.83741295323 1012.022777357466 402.9107409556825 1047.21978421818 293.0262840276511
1651 0.005 8.255000000000001 1 950.5716224924643 860.2506475314095 860.4787640066479 1080.805081557388 1085.347159788632 1089.837089027994 1012.023166968785 402.9239113499193 1047.219720885386 293.0262840437127
1652 0.005 8.26 1 950.5729135670307 860.2531454912412 860.481264092268 1080.805217820652 1085.347470281925 1089.837412503472 1012.023494560771 402.9370542403755 1047.219873610101 293.0262840600114
1653 0.005 8.265000000000001 1 950.5741869870278 860.2556350699167 860.483755810567 1080.805087174987 1085.347162852255 1089.837089656979 1012.023882074441 402.9501700013768 1047.219812800357 293.0262840760282
1654 0.005 8.27 1 950.5754690349456 860.2581164021024 860.4862392484291 1080.805222908274 1085.347472774829 1089.837412753436 1012.024206984591 402.9632583676839 1047.219964417977 293.0262840922795
1655 0.005 8.275 1 950.5767330512058 860.2605894165612 860.4887143813572 1080.805092362191 1085.34716549436 1089.83708952541 1012.024592082532 402.976319306523 1047.219902172969 293.0262841082064
1656 0.005 8.279999999999999 1 950.5780074127613 860.2630542510781 860.4911813009605 1080.805228594709 1085.347475715807 1089.837412997692 1012.024915065979 402.9893529828322 1047.220055376529 293.0262841243174
1657 0.005 8.285 1 950.5792634514185 860.2655108267418 860.4936399763998 1080.805097378781 1085.34716796962 1089.837089592395 1012.025297983581 403.0023597724926 1047.219991317579 293.0262841401186
1658 0.005 8.290000000000001 1 950.5805296249166 860.2679592852721 860.4960905023285 1080.805233652544 1085.347478222848 1089.837413272285 1012.025618574556 403.0153393325036 1047.220144580734 293.0262841561297
1659 0.005 8.295 1 950.5817764421282 860.2703995477997 860.4985328454715 1080.80510285687 1085.347171003315 1089.837090036628 1012.025998841367 403.0282920492253 1047.220079709345 293.0262841717948
1660 0.005 8.300000000000001 1 950.5830345881106 860.2728317590413 860.5009671006788 1080.805239293885 1085.347481225315 1089.837413393806 1012.026317291988 403.0412177195607 1047.220233579586 293.0262841876532
1661 0.005 8.305 1 950.5842733985339 860.2752558336766 860.5033932331285 1080.805108166903 1085.347173759998 1089.837090146302 1012.026695300577 403.0541166652206 1047.220168873046 293.026284203225
1662 0.005 8.31 1 950.5855228363182 860.2776719177006 860.50581134172 1080.805245033319 1085.347484372097 1089.837413828728 1012.027011722765 403.0669886957985 1047.22032213087 293.0262842190558
1663 0.005 8.315 1 950.5867534229094 860.2800799234835 860.5082213854388 1080.805112903744 1085.34717579646 1089.837089913286 1012.027386947424 403.0798341278111 1047.220257652127 293.0262842346302
1664 0.005 8.32 1 950.5879949281024 860.2824800022986 860.5106234683193 1080.805250611693 1085.347487450876 1089.837414438415 1012.027701106929 403.0926526929122 1047.220410552065 293.0262842504229
1665 0.005 8.324999999999999 1 950.5892168296975 860.2848720604958 860.5130175479269 1080.805117603572 1085.347177877986 1089.837089640211 1012.028073974921 403.1054448030135 1047.220343937163 293.0262842658838
1666 0.005 8.33 1 950.5904499312546 860.2872562530829 860.5154037252969 1080.805255621669 1085.347490165151 1089.837414542994 1012.028386015698 403.1182101989503 1047.220497020181 293.026284281506
1667 0.005 8.335000000000001 1 950.5916637665669 860.2896324900364 860.5177819631982 1080.805123210939 1085.347180831724 1089.837090237613 1012.028757156827 403.1309492746815 1047.220430647115 293.0262842968267
1668 0.005 8.34 1 950.5928892112576 860.2920009200406 860.5201523562632 1080.805261055303 1085.347492886275 1089.837414694436 1012.029067469665 403.143661767355 1047.22058290625 293.0262843123666
1669 0.005 8.345000000000001 1 950.5940951909478 860.2943614521782 860.5225148701759 1080.805127981484 1085.347182821696 1089.837089674633 1012.029436357551 403.1563480095043 1047.220517071675 293.0262843276104
1670 0.005 8.35 1 950.5953120222582 860.2967142342709 860.5248696012264 1080.805265464923 1085.347495046098 1089.837414791546 1012.029743890405 403.1690077340318 1047.220666869922 293.0262843431089
1671 0.005 8.355 1 950.5965103284675 860.2990591748726 860.5272165033796 1080.805133764809 1085.347186130709 1089.837090281764 1012.030111067578 403.1816413528778 1047.220601137763 293.0262843582972
1672 0.005 8.359999999999999 1 950.5977198657007 860.3013964327292 860.529555687825 1080.805270944013 1085.347497959074 1089.837415189656 1012.03041654803 403.1942488941874 1047.220753654427 293.0262843737044
1673 0.005 8.365 1 950.5989100538741 860.3037259118357 860.5318871082237 1080.805138904854 1085.347188689453 1089.837090555592 1012.030781721254 403.2068303184478 1047.220688673448 293.0262843888075
1674 0.005 8.370000000000001 1 950.6001113782743 860.3060477598958 860.5342108641054 1080.805275740531 1085.347500446067 1089.837415293319 1012.031085174677 403.2193854394247 1047.220839710894 293.0262844041056
1675 0.005 8.375 1 950.6012945439915 860.3083618903829 860.5365269185536 1080.805144808209 1085.34719196593 1089.837090995665 1012.031448535875 403.2319146143632 1047.220775622392 293.0262844190806
1676 0.005 8.380000000000001 1 950.6024877429516 860.310668444406 860.5388353610579 1080.805280670885 1085.347502705624 1089.837415139806 1012.031749294974 403.2444176376594 1047.220925001893 293.0262844342636
1677 0.005 8.385 1 950.6036624760733 860.3129673359257 860.5411361577977 1080.805149563447 1085.347194348625 1089.837090856996 1012.032110007267 403.2568948298479 1047.220859425122 293.0262844491581
1678 0.005 8.390000000000001 1 950.6048479238228 860.3152587091294 860.5434294021549 1080.805285531918 1085.347505375865 1089.837415476546 1012.032408925935 403.2693460165509 1047.221008774411 293.0262844642784
1679 0.005 8.395 1 950.6060145319517 860.3175424779436 860.5457150573753 1080.805154804813 1085.347197211959 1089.837091206602 1012.032767847719 403.2817715150332 1047.220942655064 293.0262844790781
1680 0.005 8.4 1 950.607192498243 860.319818788916 860.5479932205086 1080.805291319137 1085.34750823978 1089.837415876305 1012.033064990711 403.2941711040886 1047.221092201897 293.0262844940853
1681 0.005 8.404999999999999 1 950.6083514757586 860.3220875501611 860.5502638515285 1080.805159399264 1085.347199179723 1089.83709080057 1012.033421567592 403.306545910651 1047.221025332051 293.0262845088097
1682 0.005 8.41 1 950.6095218404981 860.3243489082164 860.5525270444999 1080.805295917391 1085.347510470761 1089.837415835849 1012.03371581607 403.318894667544 1047.221174760104 293.0262845237625
1683 0.005 8.415000000000001 1 950.6106734805892 860.3266027742101 860.5547827600097 1080.805164119731 1085.34720169466 1089.837091304201 1012.034070298397 403.3312178463734 1047.221108745294 293.0262845384744
1684 0.005 8.42 1 950.6118356670108 860.3288492910204 860.5570310931358 1080.80530097905 1085.347513392816 1089.837416428832 1012.03436275022 403.3435152281972 1047.22125702341 293.0262845534515
1685 0.005 8.425000000000001 1 950.6129799719552 860.3310883715259 860.5592720054702 1080.805169577354 1085.347204698639 1089.837091503951 1012.034715466784 403.3557871302775 1047.221191181042 293.0262845680965
1686 0.005 8.43 1 950.6141346164547 860.3333201612228 860.5615055942222 1080.805305592834 1085.347515527055 1089.837416286114 1012.035005860741 403.3680333643914 1047.221338492041 293.0262845829463
1687 0.005 8.435 1 950.6152712045197 860.3355445676201 860.5637318161018 1080.805174171167 1085.347206823523 1089.837091433622 1012.035356476343 403.3802543937313 1047.221272599433 293.0262845975405
1688 0.005 8.44 1 950.6164184442063 860.3377617393362 860.5659507668723 1080.805310463268 1085.347518067898 1089.837416347703 1012.035644605713 403.3924499673461 1047.221421561891 293.026284612375
1689 0.005 8.445 1 950.6175471989301 860.3399715790567 860.5681624073479 1080.805178553051 1085.347209030425 1089.83709145477 1012.035992914492 403.404620378964 1047.221352504891 293.0262846269202
1690 0.005 8.449999999999999 1 950.6186870590415 860.3421742411658 860.5703668325987 1080.805315528144 1085.347520725622 1089.837416637273 1012.03627931407 403.4167654555794 1047.221502149727 293.0262846417082
1691 0.005 8.455 1 950.6198087900839 860.3443696288012 860.5725640012147 1080.805184176218 1085.347211822346 1089.837091919523 1012.036626006882 403.4288855308711 1047.221433555198 293.0262846561969
1692 0.005 8.460000000000001 1 950.6209411582098 860.3465578920645 860.5747540086883 1080.80532042738 1085.347523013167 1089.837416589457 1012.036910352853 403.4409796646219 1047.221583303718 293.0262846708753
1693 0.005 8.465 1 950.6220557730396 860.3487389325364 860.5769368141918 1080.805188660578 1085.347214432814 1089.837092333397 1012.03725450429 403.4530492767996 1047.221515934806 293.0262846852535
1694 0.005 8.470000000000001 1 950.6231812298595 860.3509129030323 860.5791125140513 1080.805325414504 1085.347525827324 1089.83741689686 1012.037536983993 403.4650940002113 1047.221664827196 293.0262846998664
1695 0.005 8.475 1 950.6242875896565 860.3530797015604 860.5812810588449 1080.805192897844 1085.347216210331 1089.837092032228 1012.037879151309 403.4771139803146 1047.221593850122 293.026284714221
1696 0.005 8.48 1 950.6254059178883 860.3552394784231 860.5834425487334 1080.80533024364 1085.347528470264 1089.837417319264 1012.038159531532 403.4891087859397 1047.221744186179 293.0262847288255
1697 0.005 8.484999999999999 1 950.6265053924769 860.3573921427441 860.5855969421357 1080.805197665275 1085.347218487832 1089.837091954758 1012.038499724945 403.5010783336191 1047.22167422593 293.0262847431054
1698 0.005 8.49 1 950.6276162751971 860.3595378386406 860.5877443352869 1080.805334668005 1085.347530795337 1089.837417317861 1012.038778121836 403.5130232406859 1047.221823559039 293.026284757566
1699 0.005 8.495000000000001 1 950.6287078741265 860.3616764724229 860.5898846820378 1080.805201874755 1085.347220535814 1089.83709196634 1012.039116355361 403.5249438383376 1047.221752185462 293.0262847717508
1700 0.005 8.5 1 950.6298111107368 860.3638081880435 860.5920180791732 1080.805339097718 1085.347533177514 1089.837417497008 1012.039392739261 403.5368397864305 1047.221897517537 293.0262847861514
1701 0.005 8.505000000000001 1 950.6308966585889 860.3659329005847 860.594144487485 1080.80520721707 1085.347223476145 1089.837092434865 1012.039729393167 403.548711330561 1047.221829285143 293.0262848002082
1702 0.005 8.51 1 950.6319930064044 860.3680507456453 860.5962639954108 1080.805344096461 1085.347535644673 1089.837417724017 1012.040003985267 403.5605582685296 1047.221976114266 293.0262848144524
1703 0.005 8.515000000000001 1 950.6330708967881 860.370161635431 860.5983765653255 1080.805210977972 1085.347224927604 1089.837091987307 1012.040338073916 403.5723809406359 1047.221905301086 293.0262848284691
1704 0.005 8.52 1 950.6341604168659 860.3722657110162 860.6004822873118 1080.805348641059 1085.347538212053 1089.837418115339 1012.040610822433 403.584179046215 1047.222052286744 293.0262848427488
1705 0.005 8.525 1 950.6352319061115 860.3743628853723 860.6025811248103 1080.805216793643 1085.347228234466 1089.837092621354 1012.040943401327 403.5959529079577 1047.221982779864 293.0262848567371
1706 0.005 8.529999999999999 1 950.6363146313508 860.3764533001206 860.6046731697039 1080.805354042246 1085.347540741929 1089.837418278368 1012.0412149165 403.6077024023207 1047.222130853871 293.0262848709502
1707 0.005 8.535 1 950.6373795385362 860.3785368590525 860.6067583770206 1080.805220597177 1085.347230016161 1089.837092579568 1012.041545545197 403.6194277062809 1047.222060162328 293.0262848847983
1708 0.005 8.540000000000001 1 950.6384542269885 860.3806137012836 860.6088368342809 1080.805357805045 1085.347542838146 1089.837418219026 1012.041814387959 403.6311286583589 1047.222205566904 293.0262848988018
1709 0.005 8.545 1 950.6395114091333 860.3826837441248 860.6109085093384 1080.8052253067 1085.347232499348 1089.837092713384 1012.042143066927 403.6428055871099 1047.222135957935 293.0262849125018
1710 0.005 8.550000000000001 1 950.6405800168021 860.3847471245577 860.61297348775 1080.805362474679 1085.347545023663 1089.837418440535 1012.042410645526 403.6544583418206 1047.222281880393 293.0262849264147
1711 0.005 8.555 1 950.6416307294488 860.3868037553133 860.6150317352765 1080.805230153166 1085.347235244258 1089.837093103561 1012.04273740365 403.6660872132857 1047.222212813206 293.0262849400629
1712 0.005 8.56 1 950.6426921271549 860.3888537688184 860.6170833324441 1080.805366417848 1085.347546540574 1089.837417988951 1012.04300268298 403.6776917700002 1047.222357599652 293.0262849539592
1713 0.005 8.565 1 950.6437351822185 860.3908970806599 860.6191282449088 1080.805234168268 1085.347237272869 1089.837093059424 1012.043327421657 403.689272550882 1047.222286337873 293.0262849675769
1714 0.005 8.57 1 950.6447897028879 860.3929338291733 860.6211665601053 1080.805370752915 1085.347548869441 1089.837418385658 1012.043591167822 403.7008293243259 1047.2224311913 293.0262849814265
1715 0.005 8.575000000000001 1 950.6458264515687 860.3949639245621 860.6231982416639 1080.805238095683 1085.347239205585 1089.837092979477 1012.043913800447 403.7123624619571 1047.222359282779 293.0262849950531
1716 0.005 8.58 1 950.646874703063 860.3969875087528 860.6252233764897 1080.805374990811 1085.347550832654 1089.83741838157 1012.044175747514 403.7238716510895 1047.222505726359 293.0262850089351
1717 0.005 8.585000000000001 1 950.6479042848213 860.3990044856156 860.6272419227189 1080.805242569994 1085.347241915619 1089.837093560485 1012.044496606523 403.7353572932717 1047.2224344287 293.0262850225368
1718 0.005 8.59 1 950.6489458557968 860.4010149986372 860.6292539719703 1080.805379627328 1085.347553522229 1089.837418677881 1012.044756747525 403.7468193208764 1047.222579605265 293.0262850363583
1719 0.005 8.595000000000001 1 950.6499686921212 860.4030189521766 860.6312594815462 1080.805247217308 1085.347244241867 1089.837093689865 1012.045075957353 403.7582577764422 1047.22250942397 293.0262850498729
1720 0.005 8.6 1 950.6510034277519 860.4050164907786 860.633258542935 1080.805383774824 1085.347555200833 1089.837418430392 1012.04533442455 403.769672485886 1047.222651787182 293.0262850636238
1721 0.005 8.605 1 950.6520199915591 860.4070075203329 860.6352511117309 1080.805251803932 1085.347246784462 1089.837094193888 1012.045651992463 403.7810638253538 1047.222580127629 293.0262850770699
1722 0.005 8.609999999999999 1 950.6530481792636 860.4089921823112 860.6372372793402 1080.805388283847 1085.347557446556 1089.837418496507 1012.045908565393 403.7924315326262 1047.22272418103 293.02628509075
1723 0.005 8.615 1 950.6540577340975 860.4109703803394 860.6392170024112 1080.805255576124 1085.347248460469 1089.837093981161 1012.046224388849 403.8037759379573 1047.222650736451 293.0262851041354
1724 0.005 8.620000000000001 1 950.6550793285897 860.4129422620966 860.6411903754274 1080.805392658045 1085.347559794556 1089.837418618307 1012.046479252285 403.815096827689 1047.222796978814 293.0262851177619
1725 0.005 8.625 1 950.656083390848 860.4149077295878 860.6431573526083 1080.805260208475 1085.3472511809 1089.837094568685 1012.046793141072 403.8263945441149 1047.222727093006 293.026285131102
1726 0.005 8.630000000000001 1 950.6570982171692 860.4168669244712 860.6451180248456 1080.805397149731 1085.347562044828 1089.837418512924 1012.047045790875 403.8376688459794 1047.222870453669 293.0262851446994
1727 0.005 8.635 1 950.6580953095942 860.4188197523247 860.6470723484662 1080.805264787657 1085.347253346641 1089.837094496474 1012.047358025271 403.848920063792 1047.222797108244 293.0262851580416
1728 0.005 8.640000000000001 1 950.6591038682317 860.4207663600397 860.6490204159095 1080.805401014689 1085.347563701471 1089.837418454611 1012.047608916605 403.8601506161295 1047.222940442146 293.0262851716122
1729 0.005 8.645 1 950.6600941354735 860.4227066485447 860.6509621832736 1080.805268897734 1085.347255566932 1089.837094882148 1012.047919470423 403.8713571210457 1047.222866323687 293.0262851848433
1730 0.005 8.65 1 950.6610961176892 860.4246407580703 860.6528977391517 1080.805405085288 1085.347565857648 1089.837418633128 1012.048168735747 403.8825398607955 1047.223009933498 293.0262851982612
1731 0.005 8.654999999999999 1 950.662080593534 860.4265685922096 860.6548270384027 1080.805273085907 1085.347257644684 1089.837094768305 1012.04847734442 403.8936993443265 1047.222938361221 293.0262852113889
1732 0.005 8.66 1 950.6630761924488 860.4284903012514 860.6567501771771 1080.805409510606 1085.347568199346 1089.837418990944 1012.048724830839 403.9048355309931 1047.223082765629 293.0262852247439
1733 0.005 8.665000000000001 1 950.6640545667498 860.4304057874306 860.6586671123767 1080.80527827209 1085.347260482153 1089.837095331364 1012.049032335086 403.9159488583529 1047.223011367337 293.0262852377949
1734 0.005 8.67 1 950.6650435153025 860.4323151841004 860.6605779271176 1080.805413865118 1085.347570383912 1089.837419132617 1012.049278219226 403.9270391640624 1047.223153369066 293.0262852510922
1735 0.005 8.675000000000001 1 950.6660150847067 860.4342183987118 860.6624825763167 1080.805281415579 1085.347261902637 1089.837094939286 1012.049583415532 403.9381067936125 1047.223080476069 293.026285264121
1736 0.005 8.68 1 950.666998326376 860.436115564269 860.664381148008 1080.805417489816 1085.347572125934 1089.837418991773 1012.049827255861 403.9491514159238 1047.223223008415 293.0262852773578
1737 0.005 8.685 1 950.6679639844867 860.4380065897154 860.6662735977563 1080.80528610792 1085.347264605725 1089.837095386221 1012.050130621893 403.9601734889944 1047.223151241874 293.0262852903056
1738 0.005 8.69 1 950.668940592539 860.439891617539 860.6681600164753 1080.805421596239 1085.347574218272 1089.83741898948 1012.05037297158 403.971172762571 1047.223292990145 293.0262853034903
1739 0.005 8.695 1 950.6698997617489 860.4417705510698 860.6700403605892 1080.805289910615 1085.347266163531 1089.837095023978 1012.050674785899 403.9821495827972 1047.22322072056 293.0262853163847
1740 0.005 8.700000000000001 1 950.6708701534224 860.4436435311051 860.6719147172535 1080.805425347231 1085.347576113168 1089.837419345063 1012.050915486374 403.9931036737681 1047.223359876533 293.0262853294867
1741 0.005 8.705 1 950.6718233102794 860.4455104609784 860.673783042884 1080.805293677695 1085.347268084148 1089.837095150125 1012.051215577131 404.0040354219741 1047.223286504562 293.0262853422988
1742 0.005 8.710000000000001 1 950.672787740481 860.4473714845922 860.6756454307417 1080.805429865491 1085.347578692041 1089.83741960652 1012.051454737437 404.0149445926801 1047.223427756412 293.0262853553508
1743 0.005 8.715 1 950.6737344833127 860.4492265004745 860.6775018286223 1080.805297622809 1085.347269949965 1089.837095132114 1012.051753260871 404.025831509966 1047.223354649132 293.0262853680834
1744 0.005 8.720000000000001 1 950.6746930582901 860.4510756529326 860.6793523311939 1080.805433970869 1085.347581002731 1089.837420215872 1012.05199047383 404.0366958939034 1047.223495868736 293.0262853810328
1745 0.005 8.725 1 950.6756340362958 860.4529188426786 860.6811968898738 1080.805301400876 1085.347271648235 1089.837094736302 1012.052287187211 404.0475382760861 1047.223422237734 293.0262853937101
1746 0.005 8.73 1 950.6765859198741 860.4547562107562 860.6830355932838 1080.805437633245 1085.347582786942 1089.837420058246 1012.052522878035 404.0583582110228 1047.223562250557 293.0262854066456
1747 0.005 8.734999999999999 1 950.6775206185329 860.4565876610973 860.6848683998048 1080.805305130792 1085.347273625311 1089.837094973118 1012.052818284729 404.0691560517096 1047.223488230748 293.0262854192742
1748 0.005 8.74 1 950.6784673675726 860.4584133360764 860.6866953973407 1080.805442050215 1085.347585303569 1089.837420571777 1012.053052522513 404.079931576778 1047.22363039071 293.0262854321519
1749 0.005 8.745000000000001 1 950.6793961242669 860.4602331329966 860.6885165349046 1080.805309257835 1085.347275533457 1089.837094903442 1012.053345938765 404.0906853611773 1047.223555873917 293.0262854447174
1750 0.005 8.75 1 950.6803366751329 860.4620471976608 860.6903319081359 1080.805446330802 1085.347587487785 1089.837420644722 1012.053578851582 404.1014168303365 1047.223697207347 293.0262854575083
1751 0.005 8.755000000000001 1 950.6812599458535 860.4638554280297 860.6921414687988 1080.805313043997 1085.347277300416 1089.837094829797 1012.053870791395 404.1121264013011 1047.22362111814 293.0262854700098
1752 0.005 8.76 1 950.6821940558928 860.4656579671303 860.6939453044873 1080.8054500859 1085.347589693053 1089.837421182749 1012.054101592066 404.1228138698148 1047.223761827428 293.0262854827521
1753 0.005 8.765000000000001 1 950.6831107890703 860.4674547135509 860.6957433653392 1080.805316899354 1085.347279065217 1089.837094591226 1012.054392046318 404.1334795310587 1047.223686779573 293.0262854952208
1754 0.005 8.77 1 950.6840389634607 860.4692458089285 860.6975357457333 1080.80545291726 1085.347590616512 1089.837420480355 1012.054621307228 404.1441231550824 1047.223826325257 293.0262855079386
1755 0.005 8.775 1 950.6849497382404 860.4710311618658 860.6993223983197 1080.805320338862 1085.347281152737 1089.837095215775 1012.05491026947 404.1547452062095 1047.22374904413 293.0262855203791
1756 0.005 8.779999999999999 1 950.6858728407112 860.4728109088982 860.7011034139603 1080.805457759634 1085.347593694586 1089.837421408714 1012.055138009593 404.1653453067032 1047.223891827599 293.0262855330328
1757 0.005 8.785 1 950.686778093968 860.4745849461243 860.7028787428702 1080.80532473205 1085.347283275055 1089.837094986286 1012.05542534189 404.1759232618098 1047.223814979315 293.0262855453907
1758 0.005 8.790000000000001 1 950.6876953418649 860.4763534153637 860.7046484701128 1080.805461266305 1085.347595235566 1089.837421164044 1012.055651201601 404.1864795113533 1047.223958260864 293.0262855579674
1759 0.005 8.795 1 950.6885951166845 860.4781162215208 860.7064125526134 1080.805328837896 1085.347285446864 1089.837095496828 1012.055937126719 404.1970144138211 1047.223881127446 293.0262855702407
1760 0.005 8.800000000000001 1 950.6895063529092 860.4798734986157 860.708171076132 1080.805465079056 1085.347597083196 1089.837421191264 1012.056161447141 404.2075277098562 1047.224023742071 293.0262855827253
1761 0.005 8.805 1 950.6903997915884 860.4816251499875 860.7099239893788 1080.805331972404 1085.347286732521 1089.837095037615 1012.056445347732 404.2180196719796 1047.223945601483 293.0262855949052
1762 0.005 8.81 1 950.6913055058583 860.4833713159534 860.7116713911605 1080.805468998577 1085.347599519213 1089.83742161827 1012.056667876726 404.2284900117715 1047.224087118541 293.0262856072913
1763 0.005 8.815 1 950.6921934135039 860.4851118994231 860.7134132263109 1080.805336376358 1085.347289170088 1089.837095447921 1012.056950563578 404.2389391123901 1047.224009597946 293.0262856193959
1764 0.005 8.82 1 950.6930936373928 860.4868470371252 860.715149583824 1080.805473009516 1085.347601358001 1089.837421536022 1012.057171581202 404.2493666856545 1047.224150707293 293.0262856317312
1765 0.005 8.825000000000001 1 950.6939755616675 860.4885766304087 860.7168804183869 1080.805339394622 1085.347290194827 1089.837094840062 1012.057452075821 404.259773058332 1047.224074273871 293.0262856437726
1766 0.005 8.83 1 950.6948703079495 860.4903008182996 860.71860581166 1080.805476200103 1085.347602962947 1089.837421810172 1012.057671862423 404.2701579976141 1047.224214391254 293.0262856560539
1767 0.005 8.835000000000001 1 950.6957471046893 860.4920195010742 860.7203257231051 1080.805343690923 1085.347293014285 1089.837095751578 1012.057951446944 404.2805218588633 1047.224136937265 293.0262856680297
1768 0.005 8.84 1 950.696636076246 860.4937328176438 860.7220402375218 1080.805480193993 1085.347604876657 1089.837421571094 1012.058169973112 404.2908643589166 1047.224277936758 293.026285680222
1769 0.005 8.845000000000001 1 950.6975067666502 860.495440667336 860.7237493029161 1080.805346582893 1085.347293916722 1089.837094958537 1012.058448061106 404.3011859065894 1047.224198839669 293.0262856921944
1770 0.005 8.85 1 950.6983901051731 860.4971431925244 860.7254530110299 1080.805484178352 1085.347607305268 1089.837422406273 1012.058664961499 404.3114861354433 1047.224340203519 293.0262857044108
1771 0.005 8.855 1 950.6992558903933 860.4988402925354 860.7271513156517 1080.805350580122 1085.347295935392 1089.837095135431 1012.058941767305 404.3217654635331 1047.224262211314 293.0262857163684
1772 0.005 8.859999999999999 1 950.7001337023922 860.5005321046935 860.7288443006328 1080.805487759574 1085.347609242555 1089.837422513554 1012.059156992401 404.3320236061998 1047.224401853937 293.0262857285637
1773 0.005 8.865 1 950.7009938168346 860.5022185303128 860.7305319208442 1080.805354572985 1085.347298124553 1089.837095270272 1012.059432121745 404.3422609845094 1047.224323386234 293.0262857404774
1774 0.005 8.870000000000001 1 950.7018663774389 860.5038997102238 860.7322142596273 1080.805492033312 1085.34761124082 1089.837422543241 1012.059646146676 404.3524772245664 1047.224463891388 293.026285752567
1775 0.005 8.875 1 950.7027210889647 860.505575539313 860.7338912698286 1080.805357826709 1085.347299359539 1089.837094984971 1012.059919665434 404.3626727274345 1047.224385549782 293.0262857643155
1776 0.005 8.880000000000001 1 950.7035879548107 860.507246159697 860.7355630388292 1080.805494444556 1085.347612590575 1089.837422585072 1012.060131664404 404.3728471819338 1047.224525514712 293.0262857763058
1777 0.005 8.885 1 950.7044369466942 860.508911474406 860.7372295205512 1080.805361705312 1085.347301735808 1089.837095467368 1012.060403585046 404.383001038077 1047.224445444746 293.026285787979
1778 0.005 8.890000000000001 1 950.7052989380228 860.5105716199995 860.7388908037432 1080.805498656926 1085.347614813113 1089.837423097026 1012.060614564173 404.3931340143488 1047.224587651883 293.026285799859
1779 0.005 8.895 1 950.7061426104619 860.5122264928424 860.7405468319782 1080.805365246059 1085.347303387354 1089.837095190834 1012.060885004056 404.4032465145687 1047.224507629504 293.0262858115206
1780 0.005 8.9 1 950.7069992370039 860.5138762342817 860.742197698553 1080.80550222277 1085.347616583633 1089.837422898062 1012.061094321976 404.4133382193411 1047.224649269378 293.0262858234222
1781 0.005 8.904999999999999 1 950.7078378440707 860.5155207397274 860.7438433495936 1080.805368204961 1085.347304812315 1089.837095408238 1012.061362839417 404.4234094987335 1047.224569108809 293.026285835053
1782 0.005 8.91 1 950.7086886208751 860.5171601527014 860.7454838753322 1080.805506429101 1085.347619382272 1089.837423924045 1012.0615712248 404.4334601364437 1047.224710000879 293.0262858469812
1783 0.005 8.915000000000001 1 950.709522146905 860.5187943710011 860.7471192279032 1080.805372362119 1085.347306997419 1089.837095426365 1012.061838684251 404.4434904230314 1047.224630067418 293.0262858586593
1784 0.005 8.92 1 950.7103675586951 860.5204235300475 860.7487494898841 1080.80550925111 1085.347620199152 1089.837423112779 1012.062045325897 404.4535000705189 1047.224768365354 293.0262858705582
1785 0.005 8.925000000000001 1 950.7111955479006 860.5220475266221 860.7503746088402 1080.805375202427 1085.347308330565 1089.837095354451 1012.062311091418 404.4634894683246 1047.224688585885 293.0262858821347
1786 0.005 8.93 1 950.7120360140887 860.523666502557 860.7519946774161 1080.805512699744 1085.347622147516 1089.837423470958 1012.062516149302 404.4734583058412 1047.224827908178 293.0262858939639
1787 0.005 8.935 1 950.7128583468844 860.5252803535369 860.7536096411702 1080.805378809587 1085.347310354651 1089.837095752451 1012.062780650032 404.4834070100048 1047.224748028443 293.0262859055498
1788 0.005 8.94 1 950.7136938943992 860.5268892218779 860.7552195904508 1080.805516543076 1085.347624052929 1089.837423484942 1012.06298456822 404.4933352248402 1047.224886649921 293.0262859173404
1789 0.005 8.945 1 950.714511072168 860.5284930021934 860.7568244731887 1080.805382471108 1085.347312233926 1089.837095830794 1012.063247617549 404.5032433967315 1047.224806595003 293.0262859288463
1790 0.005 8.950000000000001 1 950.715341808717 860.5300918371098 860.7584243787836 1080.805520571161 1085.347626303746 1089.83742389462 1012.06344993852 404.5131311737446 1047.224946590847 293.0262859406007
1791 0.005 8.955 1 950.716154104197 860.5316856196281 860.7600192507082 1080.805386239753 1085.347314248208 1089.837096070046 1012.063711492825 404.5229988763776 1047.22486618318 293.026285952079
1792 0.005 8.960000000000001 1 950.7169791366083 860.5332744911991 860.7616091819423 1080.805523556055 1085.347627671845 1089.837423487912 1012.063912008756 404.532846316266 1047.225005156225 293.0262859637663
1793 0.005 8.965 1 950.7177869073096 860.5348583500642 860.7631941199851 1080.805390021739 1085.347316350365 1089.837096612204 1012.064172342632 404.5426738776212 1047.224925651087 293.0262859751589
1794 0.005 8.970000000000001 1 950.7186066336096 860.5364373311338 860.7647741490589 1080.805527018711 1085.347629348691 1089.837423347068 1012.064371961546 404.5524812650474 1047.225062622646 293.0262859867943
1795 0.005 8.975 1 950.7194091924976 860.5380113308258 860.7663492186765 1080.805393438454 1085.347318063321 1089.837096606139 1012.06463104095 404.5622688776251 1047.224984006229 293.0262859981443
1796 0.005 8.98 1 950.7202240097581 860.5395804869904 860.7679194147086 1080.805530257953 1085.347630911497 1089.837423405891 1012.064829094954 404.5720363956393 1047.225121726337 293.0262860097092
1797 0.005 8.984999999999999 1 950.7210214598412 860.5411446996736 860.7694846862798 1080.805396598993 1085.347319785413 1089.837096919507 1012.065086714416 404.5817842582101 1047.225042065637 293.0262860209517
1798 0.005 8.99 1 950.7218315179413 860.5427041077456 860.7710451234292 1080.805534536882 1085.347633690389 1089.837424236831 1012.065283658134 404.5915120505944 1047.225180391554 293.0262860324023
1799 0.005 8.995000000000001 1 950.7226243317721 860.5442586087032 860.7726006729403 1080.805400814585 1085.347321937938 1089.837097250148 1012.065540215484 404.601220253331 1047.225102159688 293.0262860435196
1800 0.005 9 1 950.7234292575481 860.5458083383018 860.7741514209105 1080.80553768084 1085.347635046686 1089.837423618887 1012.065735602559 404.610908561765 1047.225238478833 293.0262860548489
1801 0.005 9.005000000000001 1 950.7242159817675 860.5473531913594 860.7756973109398 1080.805403690408 1085.347323239806 1089.83709695151 1012.065990343509 404.6205773486606 1047.225158124445 293.0262860658468
1802 0.005 9.01 1 950.725016167497 860.5488933193495 860.7772384441041 1080.805540988816 1085.347636777212 1089.837423919634 1012.066184542623 404.6302263003378 1047.22529399564 293.0262860770789
1803 0.005 9.015000000000001 1 950.7257986104597 860.5504286108153 860.7787747616289 1080.805407215197 1085.347325023931 1089.837097042869 1012.066437956931 404.6398558219147 1047.22521339963 293.0262860880417
1804 0.005 9.02 1 950.7265936772322 860.5519592011369 860.7803063463358 1080.805543727365 1085.347637714284 1089.837423535555 1012.066630601683 404.6494656086124 1047.225348836835 293.0262860992768
1805 0.005 9.025 1 950.7273712392525 860.5534849890237 860.7818331499146 1080.805410491436 1085.347326781393 1089.837097367626 1012.066882949204 404.6590560309987 1047.225268623215 293.0262861102357
1806 0.005 9.029999999999999 1 950.7281611695606 860.5550061096342 860.7833552550635 1080.805546990538 1085.347639561205 1089.837423703362 1012.06707402561 404.6686267722532 1047.225406426835 293.0262861214194
1807 0.005 9.035 1 950.7289342865048 860.5565224636173 860.7848726133197 1080.805414132998 1085.347328911949 1089.837097738656 1012.067324967301 404.6781782728042 1047.225324985382 293.0262861323006
1808 0.005 9.040000000000001 1 950.7297199386173 860.5580341837717 860.7863853095063 1080.805550469165 1085.347641103627 1089.837423473602 1012.06751491556 404.6877101359779 1047.22546135065 293.0262861434227
1809 0.005 9.045 1 950.7304874023083 860.559541166566 860.7878932903246 1080.805417103551 1085.347330331886 1089.837097654177 1012.067764250753 404.6972240745167 1047.225380015757 293.0262861542633
1810 0.005 9.050000000000001 1 950.7312682250317 860.5610435443285 860.7893966343785 1080.805553785066 1085.347642922246 1089.837423869071 1012.067952841263 404.7067180306539 1047.225517410553 293.026286165339
1811 0.005 9.055 1 950.7320313761132 860.5625412159642 860.7908952940475 1080.805420235667 1085.347331812698 1089.837097587002 1012.068200708374 404.716192622237 1047.225436329276 293.0262861761601
1812 0.005 9.06 1 950.7328071278505 860.5640343203753 860.7923893568707 1080.805556999732 1085.347644765609 1089.837424194041 1012.068388012478 404.7256476481098 1047.225572957011 293.0262861872491
1813 0.005 9.065 1 950.7335656124903 860.5655227530991 860.7938787655081 1080.805423472034 1085.347333629218 1089.837097793309 1012.068635064808 404.7350835631222 1047.225491506062 293.0262861980556
1814 0.005 9.07 1 950.7343366438081 860.5670066571072 860.7953636166534 1080.805560004192 1085.34764621524 1089.837424034715 1012.068820740362 404.7445000905101 1047.225627753005 293.0262862091145
1815 0.005 9.075000000000001 1 950.7350897664226 860.5684859222052 860.796843850355 1080.805426764267 1085.347335241284 1089.837097905623 1012.069066291353 404.7538975816954 1047.225543754548 293.0262862198975
1816 0.005 9.08 1 950.7358558787506 860.5699606885713 860.7983195521688 1080.805563496318 1085.347648197448 1089.837424664834 1012.069251194664 404.7632758267821 1047.225680277357 293.0262862309108
1817 0.005 9.085000000000001 1 950.7366051396134 860.5714308506597 860.7997906724719 1080.805430407519 1085.347337122962 1089.837097960512 1012.069495793184 404.7726352260549 1047.225598504866 293.0262862416158
1818 0.005 9.09 1 950.7373668222338 860.57289653624 860.801257288422 1080.80556648901 1085.347649410715 1089.837424149952 1012.069679196308 404.7819769808825 1047.225732789959 293.0262862525335
1819 0.005 9.095000000000001 1 950.738111122125 860.574357648223 860.8027193509504 1080.805433468332 1085.347338486834 1089.837097670044 1012.069922410914 404.7912993963701 1047.225651157774 293.026286263172
1820 0.005 9.1 1 950.7388688112397 860.5758143254528 860.804176946158 1080.805570288102 1085.347651828088 1089.837425188492 1012.070104817555 404.8006023960999 1047.22578884982 293.0262862740622
1821 0.005 9.105 1 950.7396084068233 860.5772664596184 860.8056300206431 1080.805436567175 1085.347340065226 1089.837097938055 1012.07034666286 404.8098865398855 1047.225706644001 293.026286284673
1822 0.005 9.109999999999999 1 950.7403616061215 860.5787141920879 860.8070786634153 1080.805573446697 1085.347653436796 1089.837424905552 1012.07052784665 404.8191515523679 1047.225844157856 293.0262862955112
1823 0.005 9.115 1 950.7410965833317 860.5801574135078 860.8085228155364 1080.805439792634 1085.34734181132 1089.837097981357 1012.070768515736 404.8283979080636 1047.225760903773 293.0262863060948
1824 0.005 9.120000000000001 1 950.7418447557321 860.5815962644314 860.809962566031 1080.805577027008 1085.347655276844 1089.837425243085 1012.070948394734 404.8376252725609 1047.225897411529 293.0262863169094
1825 0.005 9.125 1 950.742574986004 860.5830306338537 860.8113978567924 1080.805442526665 1085.34734304452 1089.837097896532 1012.071187353734 404.846834039261 1047.225812602095 293.0262863274589
1826 0.005 9.130000000000001 1 950.7433184105137 860.5844606634463 860.8128287767988 1080.805579684676 1085.3476564921 1089.83742487422 1012.071365797385 404.856023964404 1047.225948245902 293.026286338262
1827 0.005 9.135 1 950.7440449068051 860.5858862471204 860.8142552728654 1080.805445951308 1085.347344943763 1089.837098241464 1012.07160390967 404.8651954441654 1047.225865244034 293.0262863487889
1828 0.005 9.140000000000001 1 950.7447833239451 860.5873075211126 860.8156774302643 1080.805582620633 1085.347657854414 1089.837425049942 1012.071781496019 404.874348154062 1047.225999593166 293.0262863595555
1829 0.005 9.145 1 950.7455047994505 860.5887243779331 860.8170951895622 1080.80544888511 1085.34734667737 1089.837098561469 1012.072018283009 404.8834824688959 1047.225915205923 293.026286370063
1830 0.005 9.15 1 950.7462394490972 860.5901369593927 860.8185086422857 1080.805585878234 1085.347659406412 1089.837424899671 1012.072194647624 404.8925981548652 1047.226050377858 293.0262863808049
1831 0.005 9.154999999999999 1 950.7469566235709 860.5915451555051 860.8199177322077 1080.805452500087 1085.347348671952 1089.837098694204 1012.072430357984 404.9016954770199 1047.225967846158 293.0262863912193
1832 0.005 9.16 1 950.7476870509333 860.5929491056214 860.8213225465505 1080.805589588992 1085.347661371437 1089.8374252629 1012.072605284853 404.9107742472456 1047.226102301956 293.0262864018828
1833 0.005 9.165000000000001 1 950.7483995098294 860.5943487004482 860.8227230260291 1080.805455525096 1085.347350016487 1089.837098736718 1012.072839854495 404.919834819146 1047.226018238045 293.0262864122913
1834 0.005 9.17 1 950.7491250509647 860.5957440772694 860.8241192589785 1080.805591605894 1085.347662082954 1089.83742479681 1012.0730134019 404.928876875777 1047.226151956174 293.0262864229799
1835 0.005 9.175000000000001 1 950.7498335638642 860.5971351307905 860.8255111869898 1080.805458335174 1085.347351566249 1089.83709891889 1012.073246637425 404.9379007902492 1047.226069653573 293.0262864333922
1836 0.005 9.18 1 950.7505550005418 860.5985219998917 860.826898903018 1080.805595327755 1085.347664307967 1089.837425347237 1012.073419288689 404.9469063298204 1047.226204588082 293.0262864440577
1837 0.005 9.185 1 950.7512588870806 860.5999045742597 860.828282344379 1080.805461761368 1085.347353474795 1089.837099120631 1012.073651179402 404.9558937771012 1047.226120109277 293.0262864544115
1838 0.005 9.19 1 950.7519766664053 860.6012829954274 860.8296616024875 1080.805598546675 1085.347665793021 1089.837425120575 1012.073822592954 404.964862929332 1047.226257714746 293.0262864649644
1839 0.005 9.195 1 950.7526757953375 860.6026571494185 860.8310366148122 1080.805464444157 1085.347354454323 1089.837098656116 1012.074053246163 404.9738140915405 1047.226170842739 293.0262864752277
1840 0.005 9.200000000000001 1 950.7533886517907 860.604027177961 860.8324074717176 1080.805600883564 1085.347667034249 1089.837425298497 1012.074223232923 404.9827469961136 1047.226307543587 293.0262864857094
1841 0.005 9.205 1 950.7540837067755 860.605392971714 860.8337741166058 1080.80546761574 1085.347356407776 1089.837099427265 1012.074453033628 404.9916620261197 1047.22622293532 293.0262864959167
1842 0.005 9.210000000000001 1 950.7547920394701 860.6067546682848 860.8351366334163 1080.805604019052 1085.34766862219 1089.837425215895 1012.074622155481 405.000558893489 1047.226356703611 293.0262865063494
1843 0.005 9.215 1 950.7554833409559 860.6081121608881 860.8364949675378 1080.805470090689 1085.347357529592 1089.837099163918 1012.074850275304 405.0094379538227 1047.226273304525 293.0262865164904
1844 0.005 9.220000000000001 1 950.7561878094165 860.6094655874472 860.8378492051551 1080.805607486817 1085.347670734945 1089.837425846986 1012.07501833337 405.0182988516295 1047.226407741223 293.0262865268647
1845 0.005 9.225 1 950.7568744417978 860.6108148372031 860.8391992873445 1080.805473133886 1085.347358890616 1089.837099160286 1012.075245397067 405.0271420591676 1047.226323969565 293.0262865368939
1846 0.005 9.23 1 950.7575740681107 860.6121600490839 860.8405453032384 1080.80561059931 1085.347672294878 1089.83742572766 1012.075412104665 405.0359672532845 1047.226456303859 293.0262865471357
1847 0.005 9.234999999999999 1 950.7582569143823 860.6135011149905 860.841887193163 1080.805476134594 1085.347360222154 1089.837099041999 1012.075638282501 405.0447747953601 1047.22637313455 293.0262865570594
1848 0.005 9.24 1 950.7589521456014 860.6148381704953 860.8432250438032 1080.805613584403 1085.347673923808 1089.837426282999 1012.075803888886 405.0535643817864 1047.226504864159 293.0262865672356
1849 0.005 9.245000000000001 1 950.7596309692291 860.6161711101449 860.8445588000137 1080.805479316863 1085.347362066848 1089.837099352992 1012.076028774763 405.0623364333655 1047.226423094495 293.0262865771291
1850 0.005 9.25 1 950.7603225485316 860.6175000671178 860.8458885432996 1080.805616170986 1085.347675109256 1089.837425760263 1012.076192850085 405.0710905264901 1047.226554756427 293.0262865872809
1851 0.005 9.255000000000001 1 950.7609969270276 860.6188249356195 860.8472142222361 1080.805482088177 1085.347363461344 1089.837099143117 1012.076416494272 405.0798270899875 1047.226471196305 293.0262865971681
1852 0.005 9.26 1 950.761684209809 860.6201458505425 860.8485359147071 1080.805618969228 1085.347676558319 1089.837426096716 1012.076579526853 405.0885458866769 1047.226604282317 293.0262866073164
1853 0.005 9.265000000000001 1 950.7623546382927 860.6214627046294 860.8498535680816 1080.805484548961 1085.347364670375 1089.837099244171 1012.076801909224 405.0972472384232 1047.226519453317 293.0262866171906
1854 0.005 9.27 1 950.7630376816813 860.6227756340462 860.8511672697052 1080.805622000679 1085.347678131644 1089.837426167723 1012.076963993904 405.1059308028543 1047.226652136669 293.0262866272939
1855 0.005 9.275 1 950.7637041297165 860.624084532441 860.8524769587107 1080.805487750533 1085.347366358021 1089.837099304822 1012.077185614108 405.1145970506621 1047.226568150909 293.0262866370747
1856 0.005 9.279999999999999 1 950.7643835666865 860.6253895355344 860.8537827250472 1080.805625050873 1085.347679877915 1089.837426534656 1012.077346645971 405.1232456917097 1047.226701797276 293.0262866470651
1857 0.005 9.285 1 950.7650450740221 860.626690529299 860.8550845019446 1080.805489913532 1085.347367312813 1089.837098949596 1012.077566765703 405.1318770569106 1047.22661528255 293.0262866567838
1858 0.005 9.290000000000001 1 950.7657204578027 860.6279876571983 860.8563823845703 1080.805627580522 1085.347680716116 1089.8374261711 1012.077726461263 405.1404908247332 1047.226748992449 293.0262866667586
1859 0.005 9.295 1 950.7663782193919 860.6292808042458 860.8576763097498 1080.805492958383 1085.347369055813 1089.837099314743 1012.077945453139 405.1490864369902 1047.226662715233 293.0262866764726
1860 0.005 9.300000000000001 1 950.7670498279624 860.6305701153009 860.8589663663706 1080.805631035274 1085.347682969737 1089.837426976905 1012.078104285494 405.1576649616965 1047.226796535536 293.0262866864575
1861 0.005 9.305 1 950.7677035583126 860.6318554719445 860.8602524918603 1080.805495990276 1085.347370542668 1089.837099193757 1012.078322597892 405.1662264756418 1047.226710155498 293.0262866961834
1862 0.005 9.31 1 950.7683711554146 860.6331370183897 860.8615347766225 1080.805633360274 1085.347683769956 1089.837426510004 1012.078480221634 405.1747707900802 1047.226844408289 293.0262867061699
1863 0.005 9.315 1 950.7690208011659 860.6344146393559 860.8628131592069 1080.805498457728 1085.347371840617 1089.837099411086 1012.078697100018 405.1832981016275 1047.226757071865 293.0262867158633
1864 0.005 9.32 1 950.7696845952011 860.6356884876618 860.8640877361048 1080.805636524421 1085.34768558859 1089.837426938935 1012.078853738238 405.1918081812415 1047.226892209721 293.0262867258047
1865 0.005 9.325000000000001 1 950.770330396648 860.6369584402518 860.8653584390884 1080.805501475073 1085.347373345515 1089.837099494698 1012.07906985398 405.200301316253 1047.226805592052 293.0262867354378
1866 0.005 9.33 1 950.7709895765439 860.6382246364029 860.8666253567194 1080.805639124646 1085.347686768927 1089.837426660878 1012.079225295753 405.2087772295855 1047.226938149256 293.0262867453147
1867 0.005 9.335000000000001 1 950.7716324280208 860.6394869648709 860.8678884295929 1080.80550428525 1085.347374744889 1089.837099641608 1012.079440427617 405.2172362808921 1047.226853748392 293.0262867549103
1868 0.005 9.34 1 950.7722876518419 860.6407455624968 860.86914773841 1080.805641636078 1085.347688116179 1089.837426938097 1012.079594817217 405.2256781221839 1047.226985356086 293.0262867647455
1869 0.005 9.345000000000001 1 950.7729262165093 860.6420003186365 860.8704032332165 1080.805507336755 1085.347376484413 1089.837099721316 1012.079808882688 405.234103169792 1047.226900604965 293.0262867742225
1870 0.005 9.35 1 950.7735777186959 860.6432513701043 860.8716549920981 1080.805644493343 1085.347689513987 1089.837426827676 1012.07996235531 405.242511069515 1047.227033746376 293.0262867838962
1871 0.005 9.355 1 950.7742120496166 860.6444986045404 860.8729029562803 1080.805509803427 1085.347377804382 1089.837100056022 1012.080175435854 405.2509023119693 1047.226947804033 293.0262867932502
1872 0.005 9.359999999999999 1 950.7748601160129 860.6457421607593 860.8741472114991 1080.805647226691 1085.347690949106 1089.837426984957 1012.080327491214 405.2592762081306 1047.227079333911 293.0262868028647
1873 0.005 9.365 1 950.7754901929642 860.6469819252973 860.8753876988296 1080.805512422535 1085.347379236894 1089.837100080997 1012.080539166889 405.2676335216877 1047.226992529113 293.0262868122418
1874 0.005 9.370000000000001 1 950.7761343589088 860.648218040028 860.8766245063324 1080.805650109579 1085.347692482382 1089.8374270625 1012.0806902029 405.2759739084766 1047.22712379275 293.0262868219035
1875 0.005 9.375 1 950.7767609403098 860.6494503894374 860.8778575701624 1080.805515254987 1085.347380698795 1089.837099997911 1012.080900981294 405.284297744961 1047.227037559659 293.0262868313187
1876 0.005 9.380000000000001 1 950.7774010302879 860.6506791129237 860.8790869802359 1080.805652791597 1085.347693665064 1089.837426965311 1012.081051134252 405.2926047016937 1047.227168176566 293.0262868409729
1877 0.005 9.385 1 950.7780242730421 860.6519040989856 860.8803126742274 1080.805518071506 1085.347382071659 1089.837100061341 1012.081260831925 405.3008951673955 1047.227082712958 293.0262868503638
1878 0.005 9.390000000000001 1 950.7786605041651 860.6531254820916 860.8815347351447 1080.805654785463 1085.34769455041 1089.837426793254 1012.081409681589 405.3091688244617 1047.227213558724 293.0262868599964
1879 0.005 9.395 1 950.7792798093432 860.654343155729 860.8827531093474 1080.805520401861 1085.347383346673 1089.837100165607 1012.081618068064 405.3174261197049 1047.227127354874 293.0262868693401
1880 0.005 9.4 1 950.7799122471763 860.6555572539751 860.8839678767836 1080.805657354555 1085.34769599003 1089.837426989098 1012.081765884297 405.3256666519927 1047.227259083535 293.0262868788882
1881 0.005 9.404999999999999 1 950.7805279424138 860.6567676623531 860.8851789790743 1080.805523452937 1085.34738503481 1089.837100403942 1012.081973239537 405.3338908112096 1047.227172456773 293.0262868881289
1882 0.005 9.41 1 950.7811562948657 860.6579745170091 860.8863865007681 1080.80565952754 1085.347696860494 1089.837426730108 1012.082119777191 405.3420974060641 1047.227303360992 293.0262868975889
1883 0.005 9.415000000000001 1 950.7817681785384 860.6591777128172 860.8875903832638 1080.805526588851 1085.347387016469 1089.8371009279 1012.082326641876 405.3502878961299 1047.227218020153 293.0262869067664
1884 0.005 9.42 1 950.7823933657021 860.6603773808004 860.8887907086961 1080.805662881474 1085.347698614599 1089.83742693083 1012.082472483242 405.3584619944425 1047.2273490468 293.0262869162117
1885 0.005 9.425000000000001 1 950.7830021419724 860.6615734150262 860.8899874218848 1080.80552964442 1085.347388746063 1089.837101318661 1012.082678134268 405.3666199017809 1047.227262339951 293.0262869253942
1886 0.005 9.43 1 950.7836232197711 860.6627659440558 860.8911806023114 1080.805665166148 1085.347699447562 1089.83742668502 1012.08282278749 405.3747613964187 1047.227392760094 293.0262869348153
1887 0.005 9.435 1 950.7842280638638 860.6639548642692 860.8923701969178 1080.805532157327 1085.347390015185 1089.837101137308 1012.083027470874 405.3828867744239 1047.227306913375 293.0262869439958
1888 0.005 9.44 1 950.7848457322311 860.6651403050074 860.8935562808175 1080.805667623043 1085.347700803031 1089.837426667425 1012.083171197056 405.3909957170364 1047.22743726985 293.0262869534008
1889 0.005 9.445 1 950.7854469343756 860.6663221612188 860.8947388026927 1080.805534714465 1085.347391367965 1089.837101333011 1012.083374876497 405.3990885751309 1047.227351568376 293.0262869625109
1890 0.005 9.450000000000001 1 950.7860605214363 860.6675005593064 860.8959178395637 1080.805669974118 1085.347702004586 1089.837426775704 1012.083517395733 405.4071646262339 1047.22748115323 293.0262869718559
1891 0.005 9.455 1 950.7866582725272 860.6686753972538 860.8970933367635 1080.805537623113 1085.347393134152 1089.837101772958 1012.083720360867 405.4152248760215 1047.227394015609 293.0262869809213
1892 0.005 9.460000000000001 1 950.7872686619839 860.6698468037163 860.8982653746115 1080.805672950893 1085.34770354314 1089.837427010819 1012.083862199145 405.4232696043031 1047.227523805398 293.0262869902286
1893 0.005 9.465 1 950.7878625961058 860.6710146737023 860.8994338993587 1080.805540449564 1085.347394832099 1089.837102114249 1012.084064211035 405.4312981360517 1047.227437073279 293.0262869992663
1894 0.005 9.470000000000001 1 950.788469557192 860.6721791371746 860.9005989854612 1080.805675238607 1085.347704531918 1089.837426677583 1012.084204641423 405.4393103033157 1047.227567262718 293.0262870085453
1895 0.005 9.475 1 950.789059578399 860.6733400865688 860.9017605822139 1080.805542639612 1085.34739581849 1089.837101824062 1012.08440545542 405.4473065311309 1047.227480131678 293.0262870176019
1896 0.005 9.48 1 950.7896631645759 860.6744976528877 860.9029187655907 1080.805677906255 1085.347705907376 1089.837426833077 1012.084545205344 405.4552864486957 1047.22760971251 293.0262870268804
1897 0.005 9.484999999999999 1 950.7902498686466 860.6756517265388 860.9040734813121 1080.805545449151 1085.347397228717 1089.837102055018 1012.084745157642 405.4632505441035 1047.227522799778 293.0262870358658
1898 0.005 9.49 1 950.7908497379246 860.6768024399097 860.9052248073961 1080.80568011065 1085.347706812619 1089.837426565739 1012.08488396582 405.4711985939095 1047.227652664978 293.0262870450867
1899 0.005 9.495000000000001 1 950.7914331697746 860.6779496882615 860.9063726886957 1080.805547978711 1085.347398632282 1089.837102207985 1012.085082793972 405.4791308264059 1047.227566138809 293.026287053984
1900 0.005 9.5 1 950.7920298006492 860.6790936014552 860.9075172079663 1080.805683345772 1085.347708836526 1089.83742723744 1012.085220825058 405.487047077476 1047.227695869469 293.02628706311
1901 0.005 9.505000000000001 1 950.7926097673851 860.6802340721266 860.9086583073326 1080.805551038919 1085.347400272907 1089.837102608363 1012.085418984339 405.4949475875235 1047.227608900692 293.0262870719534
1902 0.005 9.51 1 950.793202250291 860.6813712268324 860.9097960604608 1080.805685469261 1085.347709526421 1089.83742659105 1012.085555621443 405.5028321673224 1047.227737702805 293.0262870810265
1903 0.005 9.515000000000001 1 950.7937790600475 860.6825049657182 860.9109304218443 1080.805553256857 1085.347401408454 1089.837102482155 1012.085753051814 405.510701130593 1047.227650714023 293.0262870898377
1904 0.005 9.52 1 950.7943678539676 860.683635412237 860.9120614597538 1080.805688049345 1085.34771115618 1089.837427217156 1012.085888534639 405.5185541685289 1047.227780143769 293.0262870988977
1905 0.005 9.525 1 950.7949411168591 860.6847624643621 860.9131891282157 1080.805555387735 1085.347402371475 1089.837102393858 1012.086084322658 405.5263916621946 1047.227692482571 293.0262871077057
1906 0.005 9.529999999999999 1 950.7955270131245 860.6858862495725 860.9143134997531 1080.805690123684 1085.347712235442 1089.837426686268 1012.086219030384 405.5342133471593 1047.2278214514 293.0262871167656
1907 0.005 9.535 1 950.7960961642671 860.6870066602369 860.915434517515 1080.805557669954 1085.34740353363 1089.837102502288 1012.086414251176 405.5420195356187 1047.22773327897 293.026287125553
1908 0.005 9.540000000000001 1 950.7966791920564 860.6881238308121 860.9165522687636 1080.805693181364 1085.347713983044 1089.837427413079 1012.086548340343 405.5498099197188 1047.227862433942 293.0262871345619
1909 0.005 9.545 1 950.7972448185192 860.6892376490913 860.9176666898849 1080.805560286349 1085.347404864118 1089.837102680592 1012.086742168095 405.5575849804813 1047.227773759684 293.0262871433068
1910 0.005 9.550000000000001 1 950.7978240963821 860.6903482473465 860.9187778599409 1080.805695234138 1085.347714779277 1089.837426753993 1012.086875061955 405.5653443027297 1047.22790263628 293.026287152262
1911 0.005 9.555 1 950.7983866773349 860.6914555171417 860.9198857257674 1080.805562408066 1085.34740586574 1089.837102577447 1012.087068034579 405.573088271164 1047.227814967755 293.0262871609112
1912 0.005 9.56 1 950.7989627443893 860.6925595937395 860.9209903700464 1080.805698092851 1085.347716426599 1089.837427558554 1012.087200305062 405.5808165397842 1047.227943191446 293.0262871697825
1913 0.005 9.565 1 950.7995220841825 860.6936603637362 860.9220917286599 1080.805564871511 1085.347407180268 1089.837102680666 1012.087392705558 405.5885295901869 1047.227855021548 293.0262871783733
1914 0.005 9.57 1 950.8000942961388 860.6947579581738 860.9231898833734 1080.805700007065 1085.347717295452 1089.837426984997 1012.087523859593 405.5962270738444 1047.227981826305 293.0262871872077
1915 0.005 9.575000000000001 1 950.8006502830787 860.6958522689137 860.9242847778683 1080.805566866382 1085.347407983981 1089.837102560039 1012.087715004473 405.6039093615572 1047.227894342072 293.0262871957784
1916 0.005 9.58 1 950.8012196541208 860.6969434301848 860.9253764932399 1080.805703380051 1085.347719708084 1089.837428279913 1012.087845513098 405.6115761343421 1047.228021873656 293.0262872046163
1917 0.005 9.585000000000001 1 950.8017726843091 860.6980313297631 860.9264649684546 1080.805569772774 1085.347409389565 1089.837102316921 1012.088035943107 405.6192277552296 1047.227936531755 293.0262872131879
1918 0.005 9.59 1 950.8023378915619 860.6991160960846 860.9275502850943 1080.805704762206 1085.347719839595 1089.837427180842 1012.088165354585 405.6268639334089 1047.228062475523 293.0262872220228
1919 0.005 9.595000000000001 1 950.8028880070835 860.7001976257034 860.9286323859673 1080.805571699882 1085.347410368615 1089.837102537003 1012.088354768332 405.6344850932727 1047.227976718312 293.0262872306203
1920 0.005 9.6 1 950.8034504009352 860.7012760485161 860.9297113520693 1080.805707555944 1085.347721772706 1089.837428194446 1012.088483397605 405.6420907632111 1047.228103723148 293.0262872394807
1921 0.005 9.605 1 950.8039967617369 860.7023512548757 860.9307871220883 1080.805574236595 1085.347411624118 1089.837102627289 1012.088671951029 405.6496802485476 1047.228016451986 293.0262872480427
1922 0.005 9.609999999999999 1 950.8045562661717 860.7034233685548 860.931859772941 1080.805709807743 1085.347722878332 1089.83742774703 1012.088799462421 405.6572547610178 1047.228144917448 293.0262872568117
1923 0.005 9.615 1 950.8050994230794 860.704492286409 860.9329292512899 1080.805576565829 1085.347412746868 1089.837102526276 1012.088987081357 405.6648146304021 1047.228056137581 293.0262872652614
1924 0.005 9.620000000000001 1 950.805655582794 860.7055581385002 860.9339956354942 1080.805712601308 1085.347724463689 1089.837428113922 1012.089113578672 405.6723594703316 1047.228185413423 293.0262872739342
1925 0.005 9.625 1 950.8061951813545 860.7066208159533 860.9350588675062 1080.805579360331 1085.347414172649 1089.837102838894 1012.08930067524 405.6798895575232 1047.22809547254 293.0262872823632
1926 0.005 9.630000000000001 1 950.8067485655234 860.7076804502086 860.9361190264423 1080.805715047983 1085.347725619947 1089.837428125625 1012.089426338406 405.687404498581 1047.2282252473 293.026287291031
1927 0.005 9.635 1 950.8072855692426 860.7087369309592 860.937176055736 1080.805581553588 1085.347415085366 1089.837102660676 1012.089612464476 405.6949047188796 1047.228136225353 293.0262872993965
1928 0.005 9.640000000000001 1 950.8078356560709 860.7097903872858 860.9382300335359 1080.805717246184 1085.34772695838 1089.837428485984 1012.089737073201 405.702389815209 1047.228264128034 293.0262873079817
1929 0.005 9.645 1 950.8083686542107 860.7108407089945 860.9392808971477 1080.805583352398 1085.347415996547 1089.837102688325 1012.089922059717 405.7098602395532 1047.228173745495 293.0262873162875
1930 0.005 9.65 1 950.8089153107404 860.7118880288166 860.9403287317459 1080.805719278017 1085.347728080161 1089.837428373931 1012.090045913667 405.7173155945169 1047.228302413341 293.0262873248464
1931 0.005 9.654999999999999 1 950.809445697994 860.7129322377253 860.9413734782789 1080.805585986525 1085.347417503056 1089.837102825932 1012.090230236532 405.7247562945259 1047.22821348867 293.0262873330978
1932 0.005 9.66 1 950.8099891242661 860.7139734645614 860.9424152148009 1080.805721547453 1085.347728990931 1089.837428190194 1012.090353239594 405.7321820183253 1047.228341544429 293.0262873415928
1933 0.005 9.665000000000001 1 950.8105161323177 860.7150115997385 860.9434538825801 1080.805588062472 1085.34741864119 1089.837102739549 1012.090536513753 405.7395931249277 1047.228253144636 293.0262873498004
1934 0.005 9.67 1 950.8110570446394 860.716046775319 860.9444895605629 1080.805724092051 1085.347730443557 1089.837428640249 1012.090658593534 405.7469892633049 1047.228381582601 293.0262873582732
1935 0.005 9.675000000000001 1 950.8115811713067 860.7170788815704 860.9455221909805 1080.805590700061 1085.347420088226 1089.837103094572 1012.090841317831 405.7543708665227 1047.228292526739 293.0262873664681
1936 0.005 9.68 1 950.8121183783232 860.7181080462957 860.9465518542489 1080.805726335955 1085.347731522548 1089.837428716814 1012.090962526892 405.7617376302055 1047.228419844893 293.0262873749126
1937 0.005 9.685 1 950.8126392508531 860.7191341601238 860.9475784890467 1080.805592831756 1085.347421214656 1089.837103126452 1012.091143781926 405.7690899253712 1047.22833027193 293.0262873830944
1938 0.005 9.69 1 950.8131735079938 860.7201573542145 860.9486021769351 1080.805728423952 1085.34773258589 1089.837428655712 1012.091264063578 405.7764273843451 1047.22845818707 293.0262873915292
1939 0.005 9.695 1 950.813691626071 860.7211775191693 860.9496228562404 1080.805595491267 1085.347422812822 1089.837103564577 1012.09144504503 405.7837504376876 1047.228368054204 293.0262873996754
1940 0.005 9.700000000000001 1 950.8142229228512 860.7221947846206 860.9506406099681 1080.805731046305 1085.347733951846 1089.837428724193 1012.091564686294 405.7910587726786 1047.22849582064 293.0262874080784
1941 0.005 9.705 1 950.8147379245441 860.7232090413049 860.9516553757732 1080.805597309937 1085.347423625781 1089.837103355067 1012.091744636657 405.7983528448726 1047.22840467342 293.02628741623
1942 0.005 9.710000000000001 1 950.8152661451865 860.7242204187642 860.9526672350851 1080.805733306991 1085.347735284663 1089.837428901343 1012.091863006384 405.8056322006155 1047.228532555864 293.0262874246086
1943 0.005 9.715 1 950.8157781233775 860.7252288086127 860.9536761292244 1080.805600034319 1085.3474250958 1089.837103665674 1012.092042629748 405.8128971614813 1047.228441152966 293.0262874326878
1944 0.005 9.720000000000001 1 950.8163029418383 860.7262343362833 860.9546821325965 1080.805735329502 1085.347736023602 1089.837428646365 1012.092160107516 405.820147516162 1047.228569078848 293.0262874409943
1945 0.005 9.725 1 950.8168120513327 860.7272368959375 860.9556851920479 1080.805601669092 1085.34742580065 1089.837103543549 1012.092338484879 405.827383711758 1047.228477962109 293.0262874490178
1946 0.005 9.73 1 950.8173341341817 860.7282366147126 860.9566853804416 1080.80573751164 1085.347737340614 1089.837428884379 1012.092454892191 405.8346053461251 1047.228605983532 293.0262874572651
1947 0.005 9.734999999999999 1 950.8178398430147 860.7292333838764 860.9576826424641 1080.805604103832 1085.347427097091 1089.837103679866 1012.092632795631 405.8418127724433 1047.228514436709 293.0262874652735
1948 0.005 9.74 1 950.8183592416087 860.7302273256266 860.9586770525569 1080.805739857595 1085.347738488474 1089.837429038771 1012.092748708705 405.8490057083348 1047.228643137674 293.0262874735348
1949 0.005 9.745000000000001 1 950.8188621171753 860.7312183313257 860.9596685495038 1080.805606432312 1085.347428330783 1089.837103827763 1012.092925704403 405.8561845420638 1047.228552045113 293.0262874815305
1950 0.005 9.75 1 950.8193784395581 860.7322065371927 860.9606572195013 1080.80574198511 1085.347739504105 1089.837428967781 1012.093040828586 405.8633489328229 1047.228679527335 293.0262874897674
1951 0.005 9.755000000000001 1 950.8198787508716 860.7331918272058 860.9616429944782 1080.805608331296 1085.347429078777 1089.837103548723 1012.093216951751 405.8704993010722 1047.228589158826 293.0262874977625
1952 0.005 9.76 1 950.8203922266626 860.734174337749 860.9626259621162 1080.805744183441 1085.347740749906 1089.837429347323 1012.093331219255 405.8776352879058 1047.228716430676 293.026287505991
1953 0.005 9.765000000000001 1 950.8208891645106 860.7351539562957 860.9636060593658 1080.805610674286 1085.347430513197 1089.837103963977 1012.093506526492 405.8847573312721 1047.22862618188 293.0262875139348
1954 0.005 9.77 1 950.8214000137982 860.7361308130094 860.9645833683979 1080.805746565127 1085.347742092791 1089.837429458305 1012.093620213001 405.8918650611074 1047.228753405105 293.0262875220967
1955 0.005 9.775 1 950.8218941809278 860.7371047947386 860.9655578234346 1080.805612876396 1085.34743144494 1089.837103696947 1012.093794602512 405.8989588725325 1047.22866306192 293.0262875299586
1956 0.005 9.779999999999999 1 950.8224018948976 860.7380760334579 860.9665295078258 1080.805748413375 1085.347742823622 1089.837429126818 1012.09390736178 405.9060384246475 1047.228789892563 293.0262875380656
1957 0.005 9.785 1 950.8228929014019 860.7390444155409 860.9674983617708 1080.805614659847 1085.347432428377 1089.837103827759 1012.094080942599 405.9131041251686 1047.228698597286 293.0262875459401
1958 0.005 9.790000000000001 1 950.8233974518238 860.7400100726433 860.968464460163 1080.8057503778 1085.34774443162 1089.837429828177 1012.094192359937 405.9201556591763 1047.228824702091 293.0262875540568
1959 0.005 9.795 1 950.8238863696808 860.7409728990855 860.9694277501225 1080.80561808372 1085.34743388865 1089.837103799684 1012.094366021363 405.9271933827226 1047.228735586266 293.0262875618956
1960 0.005 9.800000000000001 1 950.8243878655599 860.7419330120094 860.9703883017693 1080.805751729007 1085.347744385242 1089.837428962837 1012.094476516751 405.9342168196093 1047.228859742181 293.0262875699939
1961 0.005 9.805 1 950.824873754377 860.742890314781 860.9713460608722 1080.805620275386 1085.34743554358 1089.837104552953 1012.094649375882 405.941226585114 1047.228771295254 293.0262875778124
1962 0.005 9.81 1 950.8253726224303 860.7438449240937 860.9723011022902 1080.805754045331 1085.347745843709 1089.837429380926 1012.094758888148 405.9482223294706 1047.228895607865 293.0262875858703
1963 0.005 9.815 1 950.8258556272206 860.7447967397651 860.9732533735353 1080.805622213107 1085.347436283863 1089.837104331502 1012.094930847586 405.9552044609093 1047.22880649643 293.0262875936144
1964 0.005 9.82 1 950.8263513244599 860.7457458800285 860.9742029427831 1080.805756118608 1085.3477468056 1089.837429301336 1012.09503969959 405.9621725617593 1047.228930186501 293.0262876016243
1965 0.005 9.825000000000001 1 950.8268318344968 860.746692246543 860.9751497573068 1080.805624339443 1085.347437307223 1089.837104279591 1012.095211006464 405.969127016453 1047.228841442612 293.0262876093308
1966 0.005 9.83 1 950.8273244687722 860.7476359532502 860.9760938879551 1080.805757728464 1085.347747491485 1089.837429143569 1012.095318752165 405.976067526142 1047.228964601853 293.0262876172908
1967 0.005 9.835000000000001 1 950.827802394433 860.7485769057324 860.9770352843833 1080.805626254102 1085.347438461258 1089.837104441526 1012.095489024017 405.9829944736647 1047.228875253006 293.0262876248894
1968 0.005 9.84 1 950.8282926646199 860.7495152181421 860.9779740151117 1080.805760193389 1085.347749085652 1089.837429622905 1012.095596385513 405.9899074906604 1047.228999944417 293.0262876327542
1969 0.005 9.845000000000001 1 950.8287673390379 860.7504507935253 860.9789100304383 1080.805628633081 1085.347439765768 1089.837104709961 1012.09576598214 405.9968070472199 1047.228910817838 293.0262876403468
1970 0.005 9.85 1 950.8292551313767 860.7513837488517 860.9798433998518 1080.805762352035 1085.347750158966 1089.837429618557 1012.095872697631 406.0036927517993 1047.229034750814 293.0262876482191
1971 0.005 9.855 1 950.8297271413064 860.7523139837677 860.9807740683726 1080.80563056989 1085.34744053737 1089.837104483507 1012.096041385919 406.0105648008919 1047.228945935223 293.026287655854
1972 0.005 9.859999999999999 1 950.8302119111579 860.7532416165492 860.9817021100844 1080.805764642158 1085.347751503054 1089.837429901718 1012.096147538029 406.0174231121949 1047.229069854569 293.0262876637577
1973 0.005 9.865 1 950.8306809102562 860.754166546064 860.9826274695394 1080.805632617857 1085.347441684286 1089.837104611468 1012.096315421481 406.02426805031 1047.228980763874 293.0262876713685
1974 0.005 9.870000000000001 1 950.8311634381821 860.7550888915421 860.9835502191493 1080.805766682166 1085.347752277124 1089.837429474061 1012.09642073536 406.0310993690547 1047.22910567669 293.0262876792039
1975 0.005 9.875 1 950.8316299340993 860.7560085517797 860.9844703054354 1080.805634315687 1085.347442301984 1089.837104461106 1012.096588084526 406.03791733427 1047.229015587411 293.026287686711
1976 0.005 9.880000000000001 1 950.8321097914611 860.7569256464321 860.985387798429 1080.805768918405 1085.347753760847 1089.837430177893 1012.096692986791 406.0447216442649 1047.229140805782 293.026287694446
1977 0.005 9.885 1 950.8325735917953 860.7578400691299 860.9863026440129 1080.805636560728 1085.347443786749 1089.837104848587 1012.096859356768 406.0515127593438 1047.229049493262 293.0262877018897
1978 0.005 9.890000000000001 1 950.8330508724407 860.7587519437876 860.9872149142568 1080.805770841955 1085.347754377215 1089.837429603943 1012.096963317591 406.0582902914059 1047.229174376064 293.0262877096214
1979 0.005 9.895 1 950.8335114498074 860.7596611644984 860.9881245530402 1080.805638419297 1085.347444679068 1089.837104930873 1012.097128749577 406.0650545250311 1047.229082789347 293.0262877170688
1980 0.005 9.9 1 950.8339860079167 860.76056785692 860.9890316356066 1080.805773233178 1085.347756004413 1089.837430080795 1012.097232040702 406.0718053058081 1047.22920819761 293.0262877247924
1981 0.005 9.904999999999999 1 950.834444098156 860.7614719119426 860.9899361036917 1080.805640561001 1085.347445871492 1089.83710527451 1012.097396788931 406.0785428901731 1047.22911646459 293.0262877322233
1982 0.005 9.91 1 950.834915957725 860.7623734557747 860.9908380343437 1080.805775235554 1085.347756936233 1089.837430046782 1012.097499320132 406.0852669942879 1047.229241475032 293.0262877399323
1983 0.005 9.915000000000001 1 950.8353716913972 860.7632723792469 860.991737368146 1080.805642341486 1085.347446509817 1089.837104971005 1012.097663234835 406.0919779692798 1047.229149391629 293.0262877473403
1984 0.005 9.92 1 950.8358406818728 860.7641688070293 860.992634177937 1080.805777047712 1085.347757951002 1089.837430148548 1012.09776506724 406.0986755398667 1047.22927397587 293.0262877550138
1985 0.005 9.925000000000001 1 950.836293579545 860.7650626339304 860.9935284112581 1080.805644775 1085.347448009586 1089.837105243435 1012.097928285972 406.1053600692702 1047.229181995311 293.0262877623761
1986 0.005 9.93 1 950.8367598488508 860.765953982311 860.9944201370864 1080.80577909097 1085.347758585022 1089.837429596505 1012.098029275734 406.1120312452971 1047.22930668588 293.0262877699897
1987 0.005 9.935 1 950.8372106941378 860.7668427473128 860.9953092999344 1080.805646715039 1085.347448673572 1089.837105192928 1012.098192081821 406.1186894293219 1047.229215707249 293.0262877773067
1988 0.005 9.94 1 950.8376748384409 860.767729050572 860.9961959773864 1080.805781199959 1085.347759768167 1089.837430200238 1012.098292460042 406.1253342621589 1047.229340806127 293.026287784899
1989 0.005 9.945 1 950.8381222017089 860.7686127834107 860.997080106127 1080.805648222871 1085.347449747892 1089.837105237979 1012.098454100007 406.1319661983308 1047.229247386564 293.0262877922202
1990 0.005 9.950000000000001 1 950.83858360825 860.7694940723961 860.9979617651354 1080.80578260124 1085.347760250326 1089.837429585631 1012.098553387884 406.1385848598813 1047.22937404161 293.0262877998419
1991 0.005 9.955 1 950.839028883609 860.7703728086616 860.9988408930833 1080.805650212598 1085.347450801371 1089.837105488592 1012.098714455967 406.1451906197174 1047.229279947332 293.0262878071898
1992 0.005 9.960000000000001 1 950.839487782363 860.7712491167777 860.9997175660787 1080.805785067831 1085.347761786583 1089.837430225459 1012.098813586997 406.1517832331502 1047.229405947423 293.0262878147965
1993 0.005 9.965 1 950.8399302080421 860.7721228880234 861.0005917249831 1080.805652206529 1085.347451670071 1089.837105348106 1012.098974236318 406.158363028641 1047.229312804406 293.0262878221153
1994 0.005 9.970000000000001 1 950.8403864571828 860.7729942475307 861.0014634453599 1080.805786403672 1085.347762537898 1089.837430152437 1012.099071952315 406.1649296161676 1047.229437461872 293.0262878296938
1995 0.005 9.975 1 950.8408267810852 860.7738630889684 861.002332670933 1080.80565450825 1085.347453127243 1089.837105636687 1012.099231920423 406.1714834836008 1047.229345740912 293.0262878369579
1996 0.005 9.98 1 950.8412805650665 860.7747295355952 861.0031994744345 1080.805788525213 1085.347763438297 1089.837430170614 1012.099329239673 406.1780237637244 1047.229469821119 293.026287844492
1997 0.005 9.984999999999999 1 950.841718197432 860.7755934801112 861.0040637975698 1080.805656099759 1085.347453773735 1089.837105577896 1012.099488108232 406.1845518730534 1047.229377595718 293.0262878517196
1998 0.005 9.99 1 950.8421692778924 860.7764550447649 861.0049257145697 1080.805790049913 1085.347764322927 1089.837430028913 1012.099584458524 406.19106690913 1047.229501275361 293.0262878592226
1999 0.005 9.995000000000001 1 950.8426042740539 860.7773141248709 861.0057851700649 1080.805658296061 1085.347455253889 1089.837106036064 1012.099742903553 406.1975692364971 1047.229409325641 293.026287866457
2000 0.005 10 1 950.8430534331646 860.7781708426306 861.0066422350849 1080.805792484081 1085.347765790423 1089.83743048442 1012.099838665823 406.2040585952344 1047.229534220394 293.0262878739651
2001 0.005 10.005 1 950.8434860009889 860.7790250914617 861.0074968552294 1080.8056607533 1085.347456412066 1089.837105843442 1012.099996782966 406.2105353484733 1047.229441714985 293.0262878811681
2002 0.005 10.01 1 950.8439323997869 860.7798769905743 861.0083490993419 1080.805794127173 1085.347766303571 1089.837430091328 1012.100091831709 406.2170007403614 1047.229565960264 293.0262878886443
2003 0.005 10.015 1 950.8443625470837 860.7807264395398 861.0091989128794 1080.805662427493 1085.347457469047 1089.837106275921 1012.100248975291 406.2234529636817 1047.229473812177 293.0262878958403
2004 0.005 10.02 1 950.8448067478973 860.7815735554624 861.0100463714738 1080.805796171043 1085.347767360897 1089.837430214372 1012.100343294977 406.2298921185156 1047.229599093383 293.0262879032866
2005 0.005 10.025 1 950.8452343570466 860.7824182340634 861.0108914103765 1080.805664054729 1085.347458193158 1089.837106210979 1012.10049962038 406.2363201323046 1047.229505822175 293.0262879103846
2006 0.005 10.03 1 950.8456755033551 860.7832605963341 861.0117341107212 1080.805797819848 1085.347768222988 1089.837430116332 1012.10059317968 406.2427345104051 1047.229630752708 293.0262879177109
2007 0.005 10.035 1 950.8461010407017 860.7841005382949 861.0125744110865 1080.805666048381 1085.347459388955 1089.837106398282 1012.100748986413 406.2491359863988 1047.229537681255 293.0262879247196
2008 0.005 10.04 1 950.8465399614948 860.7849381776866 861.0134123844909 1080.805799990047 1085.347769456084 1089.837430463249 1012.10084233415 406.2555249653154 1047.229661896405 293.0262879319674
2009 0.005 10.045 1 950.8469625557937 860.7857734095637 861.0142479713003 1080.805667900606 1085.347460329364 1089.837106239287 1012.100997495268 406.2619012105203 1047.229568363252 293.0262879389217
2010 0.005 10.05 1 950.8473990910646 860.7866063569292 861.0150812475282 1080.805801571037 1085.34777012468 1089.837430133019 1012.101090251099 406.2682645435444 1047.22969195784 293.0262879461454
2011 0.005 10.055 1 950.8478196070548 860.7874369148536 861.0159121558803 1080.805669871796 1085.347461297771 1089.837106514212 1012.101244603813 406.2746153738422 1047.229599311355 293.0262879530812
2012 0.005 10.06 1 950.8482535284502 860.7882652021754 861.0167407694646 1080.805803898774 1085.347771495423 1089.837430746466 1012.101336265707 406.2809534541757 1047.229722770835 293.0262879602806
2013 0.005 10.065 1 950.8486721536918 860.7890911150548 861.0175670288995 1080.805671870619 1085.347462210071 1089.83710626923 1012.101489983145 406.2872791762422 1047.229630411093 293.0262879671983
2014 0.005 10.07 1 950.8491035696926 860.7899147724347 861.0183910087867 1080.805805462912 1085.347772050559 1089.837430380017 1012.101581176917 406.2935922592885 1047.22975328219 293.0262879743556
[truncated: 195,569 more chars]
