# Supplementary material for: Thermocouple Sensor Response in Hot Airstream
Source: Sensors (Basel). 2025 Jul 26;25(15):4634. doi: 10.3390/s25154634 (PMC12349096; doi:10.3390/s25154634)
Supplement: Supplementary file 1 [file sensors-25-04634-s001.zip › report-file-t_11R14.out]

"report-file-t"
"Time Step" "delta-time etc.."
("TimeStep" "delta-time" "flow-time" "iters-per-timestep" "t_1" "t_sensor" "t0" "t1" "t2" "t3" "ty_1" "ty_10" "ty1" "ty10")
0 0.005 0 0 292.9999999999998 292.9999999999999 292.9999999999998 292.9999999999998 292.9999999999998 292.9999999999998 292.9999999999998 292.9999999999998 292.9999999999998 292.9999999999998
1 0.005 0.005 20 329.2629217803987 293.1633069140017 293.0949952812092 554.5414649702415 639.5963437826747 730.5458752768859 401.7923315119639 301.2552099587738 483.5247583323708 318.8260115043051
2 0.005 0.01 20 461.475380528631 293.9464986515157 293.6017878864297 1010.455883859971 1048.285387428388 1068.352441503245 649.9649977509181 316.1337185627183 926.8274816613487 379.2362968690524
3 0.005 0.015 20 538.4000427646232 295.3134476408325 294.6469184858732 1091.939105725542 1094.332501525718 1095.640891890256 851.1239245705843 320.3553552436672 1070.463310358303 362.4295314093602
4 0.005 0.02 20 580.521573254117 297.0451316532844 296.1472267301457 1095.154701494764 1095.938041620316 1096.602831394619 950.8853265829263 315.9278308235325 1083.559443792942 334.5990976187335
5 0.005 0.025 20 626.9040982340633 298.9805501087314 297.9605158322212 1095.068545323324 1095.848114716441 1096.598994975787 995.7742518143199 310.3665019381075 1081.394077470415 317.5213105870123
6 0.005 0.03 20 667.6300386035097 301.0600489646292 299.9741596548443 1094.948850447226 1095.752517049779 1096.569096048364 1016.389106779758 306.1088778960637 1080.092761809642 307.9903670966008
7 0.005 0.035 20 698.0512489022869 303.2651451615263 302.122261684143 1094.862772957455 1095.68536797489 1096.553171008239 1025.719550651956 303.0708841903025 1079.345685910707 302.5704300912391
8 0.005 0.04 20 689.5195675054334 305.5704897772213 304.3682924798529 1094.798700205415 1095.636134215062 1096.540486927051 1030.505048488795 300.7302126585498 1078.795582401395 299.3702251786571
9 0.005 0.045 20 670.3879714085371 307.9484881683606 306.6887664708325 1094.756319434165 1095.605144898497 1096.53633856881 1033.544081303423 298.8539559227394 1078.360921778502 297.4026488556345
10 0.005 0.05 20 661.5087056399591 310.3762866415616 309.0653110476575 1094.730469860288 1095.58657800956 1096.535041817677 1035.454051792027 297.4021111712271 1078.102740565428 296.1492034840736
11 0.005 0.055 20 660.9129308358497 312.838644933514 311.4826523353694 1094.719535905221 1095.579191737335 1096.534694064842 1036.415218885897 296.3363499459489 1078.037196368781 295.3228459800627
12 0.005 0.06 20 662.283208865116 315.3256527436955 313.9288603738332 1094.717104204164 1095.576942044775 1096.533655198812 1036.712488932927 295.5968050747768 1078.099163288286 294.7566938273216
13 0.005 0.065 20 663.4772298078296 317.8306196596662 316.3955572560043 1094.720114290778 1095.579081258932 1096.533831369452 1036.660261910398 295.0990830448845 1078.204699299291 294.3536833159716
14 0.005 0.07000000000000001 20 664.4049000850133 320.348829189937 318.8773255981482 1094.723946781471 1095.581392778248 1096.533355276731 1036.469474291546 294.7564748037674 1078.307316660966 294.057971001262
15 0.005 0.075 20 665.3230809973619 322.8767248181377 321.3706902129812 1094.729059290297 1095.58506756507 1096.533858223298 1036.250431988456 294.50760094106 1078.391447209023 293.8363141757283
16 0.005 0.08 20 666.4074770130251 325.4117700185893 323.873353442602 1094.732622112378 1095.587256071524 1096.533390515188 1036.050180447972 294.3193192145749 1078.454221084189 293.6672679557087
17 0.005 0.08500000000000001 20 667.6796915739435 327.9521735812885 326.3837058434643 1094.736009116013 1095.589627523716 1096.533284601858 1035.887237215126 294.1744283735051 1078.49922197963 293.5360132945777
18 0.005 0.09 20 669.0966978029305 330.4966078578959 328.9005171408131 1094.739859281177 1095.592693738293 1096.534123818845 1035.764662967441 294.0624855114187 1078.531597307184 293.4330341489651
19 0.005 0.095 20 670.6011911848731 333.0440641699334 331.422772232382 1094.741798398764 1095.593723744858 1096.533592292408 1035.677558873389 293.9759428743862 1078.55427872257 293.3511778091199
20 0.005 0.1 20 672.1418120893967 335.5936884535113 333.9495582556496 1094.743762416288 1095.595267666393 1096.533849956334 1035.619688707708 293.9090996226631 1078.570452010998 293.2857587440713
21 0.005 0.105 20 673.706195110761 338.1447727090501 336.4800337487694 1094.745938905145 1095.597070204749 1096.534445579747 1035.584907182305 293.8576513299267 1078.583098134172 293.2332575220881
22 0.005 0.11 20 675.2769972652145 340.696663083022 339.0134004582184 1094.746628998721 1095.597292432094 1096.53387384327 1035.565875602999 293.818309881249 1078.592979602112 293.1908884923422
23 0.005 0.115 20 676.847804017747 343.2487370544512 341.5488918134693 1094.748490893114 1095.598832180284 1096.53445616825 1035.558824266201 293.7885118667061 1078.602628770508 293.1565688111834
24 0.005 0.12 20 678.4172728672364 345.8003909228738 344.0857638743803 1094.74888325545 1095.598792206222 1096.533813956158 1035.558605046481 293.7662077039802 1078.611512422876 293.1287452339721
25 0.005 0.125 20 679.9842561759677 348.3510409744029 346.6233008214745 1094.749853246784 1095.599449163224 1096.533783098002 1035.56321039397 293.7497240250861 1078.620842082542 293.106169146961
26 0.005 0.13 20 681.5500413647583 350.9001286073547 349.1608170613933 1094.751087312577 1095.600404057192 1096.533994818554 1035.570349456752 293.737721598115 1078.630809777315 293.0878374556611
27 0.005 0.135 20 683.1128792878293 353.4471132893281 351.6976585597612 1094.752798688377 1095.60187079562 1096.534607902869 1035.578932831553 293.729145372027 1078.641802204423 293.0729508293276
28 0.005 0.14 20 684.6721359532672 355.9914700661419 354.2332019478308 1094.752953784965 1095.601599658665 1096.53382537052 1035.586964646301 293.7231863726622 1078.652613409099 293.0608686354125
29 0.005 0.145 20 686.2324510052191 358.5327048289432 356.7668591778767 1094.753868877173 1095.602171578812 1096.533729066091 1035.595500514393 293.7192217625214 1078.664591379279 293.0510770760059
30 0.005 0.15 20 687.7928304916035 361.0703498041439 359.2980779435688 1094.755700940575 1095.603796353245 1096.534489718653 1035.604132972466 293.7167890537626 1078.677252443465 293.0431594598868
31 0.005 0.155 20 689.3537061851634 363.603956924642 361.8263367140599 1094.756079713112 1095.603750483185 1096.533832300873 1035.611669508996 293.7155486962068 1078.689692907417 293.0367760315542
32 0.005 0.16 20 690.9126284291713 366.1331064261799 364.3511460429717 1094.757124488304 1095.604449700387 1096.533816971831 1035.619456930178 293.7152493029177 1078.702904123373 293.0316477129726
33 0.005 0.165 20 692.4740554279306 368.6574053536954 366.8720480650952 1094.758611084046 1095.605667843403 1096.534207262849 1035.627286791713 293.7157056539896 1078.716331896812 293.0275440717585
34 0.005 0.17 20 694.0356179024091 371.1764815758988 369.3886098124386 1094.759976786832 1095.606758014998 1096.534489380588 1035.635154725997 293.7167830978685 1078.72992184514 293.0242796966547
35 0.005 0.175 20 695.5996247653731 373.6899856060218 371.9004264392423 1094.7604221332 1095.606823515879 1096.533928206189 1035.643010523581 293.7183848200294 1078.7431511282 293.0216922785841
36 0.005 0.18 20 697.1619324678829 376.197593172645 374.407122298173 1094.762324380197 1095.608403132753 1096.534622120841 1035.651789767948 293.7204389994257 1078.757526206401 293.019650979845
37 0.005 0.185 20 698.7238994435723 378.6989961064019 376.908343118492 1094.763051884072 1095.608683536577 1096.534267991843 1035.660373322092 293.7228980320823 1078.771151720377 293.0180484794871
38 0.005 0.19 20 700.2827738609832 381.1939090928524 379.4037592045188 1094.764723203502 1095.610091891278 1096.534861395281 1035.670010599517 293.7257241861444 1078.785096606978 293.0167960294717
39 0.005 0.195 20 701.8383681254942 383.6820602852227 381.8930583214611 1094.765167395095 1095.610164027708 1096.534400634705 1035.679537473893 293.7288935828577 1078.798428190541 293.0158228310544
40 0.005 0.2 20 703.3909253386907 386.1632027937991 384.3759515887692 1094.766815230334 1095.611546055476 1096.534986464276 1035.690271033365 293.7323895021152 1078.812233797147 293.0150701233036
41 0.005 0.205 20 704.9386630677404 388.6370959287406 386.8521651571334 1094.767226022112 1095.611574144719 1096.534513030178 1035.700899290811 293.7362003947567 1078.825399490505 293.0144900654691
42 0.005 0.21 20 706.4813289123604 391.1035207993808 389.3214438537556 1094.76888397518 1095.612986772847 1096.535139923736 1035.712929502415 293.740323566393 1078.839082835434 293.0140445494494
43 0.005 0.215 20 708.0195705233248 393.5622692908591 391.7835487825314 1094.769969236779 1095.613749602094 1096.535233088479 1035.725411970663 293.7447551764703 1078.852459898979 293.0137030813056
44 0.005 0.22 20 709.5512204836488 396.0131469913607 394.2382554147884 1094.770795832911 1095.614239608139 1096.535129092623 1035.738438515193 293.7494966063641 1078.865671433918 293.0134432305823
45 0.005 0.225 20 711.0790734740367 398.4559698754938 396.6853522396879 1094.77102445604 1095.614066048872 1096.534495618705 1035.75197978918 293.754551705125 1078.878608457462 293.0132461088343
46 0.005 0.23 20 712.6018907479837 400.8905698694934 399.1246434657227 1094.772336512016 1095.615087990894 1096.534836301172 1035.766928716572 293.7599209164761 1078.891970061325 293.0130959955986
47 0.005 0.235 20 714.1184392415299 403.3167851213163 401.5559430686571 1094.773796727765 1095.616307357951 1096.535324591953 1035.782480904023 293.7656124417389 1078.905203455473 293.0129815396186
48 0.005 0.24 20 715.6303628148403 405.7344643320691 403.9790756284805 1094.774090767483 1095.616215410191 1096.534761743867 1035.798155905269 293.7716322174761 1078.917998684452 293.012893565016
49 0.005 0.245 20 717.1365281458435 408.143470428506 406.3938806193056 1094.775722537812 1095.6175895881 1096.535380460121 1035.815026244735 293.777986999134 1078.93132686939 293.0128251260199
50 0.005 0.25 20 718.63823189385 410.543668222544 408.8002033835427 1094.775911079437 1095.617401301824 1096.534764951712 1035.831677613259 293.7846843391819 1078.943852878648 293.0127711125833
51 0.005 0.255 20 720.1361568322244 412.9349377641414 411.1979014738714 1094.777310889451 1095.618553324796 1096.53523782691 1035.849578468215 293.7917328251026 1078.956876711483 293.0127275989703
52 0.005 0.26 20 721.6320385368164 415.3171640697623 413.5868415900396 1094.778383818855 1095.619327062536 1096.535369345263 1035.867974570059 293.7991404524533 1078.969641283967 293.0126917806627
53 0.005 0.265 20 723.1250175452057 417.6902385735996 415.9668996813908 1094.779232243661 1095.619877117959 1096.535314269654 1035.886942648469 293.8069152607431 1078.982094251964 293.0126617655054
54 0.005 0.27 20 724.612445716555 420.0540587531686 418.3379580012107 1094.78029527923 1095.620669425708 1096.535489477686 1035.90645823711 293.8150658940651 1078.994727091131 293.0126362905472
55 0.005 0.275 20 726.0942114341747 422.4085306488445 420.699906984551 1094.780895404258 1095.620948786376 1096.535269643687 1035.926318414641 293.8236008167066 1079.00706241095 293.0126144920721
56 0.005 0.28 20 727.5693663734658 424.7535704804449 423.0526466501496 1094.782474258591 1095.622310207566 1096.535896933592 1035.947363510952 293.8325286444091 1079.019764762829 293.0125957287859
57 0.005 0.285 20 729.0378906600195 427.089096920253 425.3960823521118 1094.783321737892 1095.622866627555 1096.535882759993 1035.968683602116 293.8418583654869 1079.032101855351 293.0125796205934
58 0.005 0.29 20 730.4986666216937 429.4150329338241 427.730125207375 1094.783764154706 1095.622941626661 1096.535546505558 1035.990312816181 293.8515984663518 1079.044530293315 293.0125656217618
59 0.005 0.295 20 731.9536729446644 431.7313124565304 430.0546945181246 1094.785075765807 1095.624138429534 1096.536079753728 1036.013315266508 293.8617575947006 1079.056705978807 293.0125533815514
60 0.005 0.3 20 733.40327915978 434.0378735278193 432.3697165357408 1094.785783466918 1095.624587070952 1096.53596694058 1036.036816753462 293.8723462907782 1079.06852737144 293.0125425753956
61 0.005 0.305 20 734.8460420360166 436.3346565867645 434.6751206323302 1094.785861587375 1095.624308464452 1096.535315875393 1036.060508158643 293.8833677151935 1079.080248629329 293.0125331545754
62 0.005 0.31 20 736.2811060564559 438.6216123945454 436.9708443052927 1094.787334840058 1095.625594332146 1096.535928008605 1036.085627130115 293.8948331802692 1079.092564171659 293.0125249518437
63 0.005 0.315 20 737.7097877351792 440.8986887203801 439.256827945967 1094.787630660097 1095.625571767878 1096.535526471644 1036.110446665201 293.906751644298 1079.104184481121 293.0125177031929
64 0.005 0.32 20 739.1318622946573 443.1658459757174 441.5330202004321 1094.789553014275 1095.627266588969 1096.536403496895 1036.137052495146 293.9191309305759 1079.116909011989 293.0125112955927
65 0.005 0.325 20 740.548435411076 445.4230434475767 443.7993728880106 1094.78996214541 1095.627356570843 1096.536034198521 1036.163293224249 293.9319784781446 1079.128481367084 293.0125056308025
66 0.005 0.33 20 741.9592724980888 447.670247998635 446.0558422062025 1094.791498097507 1095.628703731378 1096.536668320417 1036.190618995096 293.9453021205722 1079.140445645103 293.012500604456
67 0.005 0.335 20 743.360091919531 449.9074212102129 448.3023860440157 1094.791886386201 1095.628801809549 1096.536335897711 1036.217623380334 293.9591105265465 1079.151822687618 293.012496149997
68 0.005 0.34 20 744.754619422717 452.1345358613419 450.538968133287 1094.792819014683 1095.62949676173 1096.536485317676 1036.245470676085 293.9734111254385 1079.163373691803 293.0124921970918
69 0.005 0.345 20 746.1428048382621 454.3515650536727 452.7655555576725 1094.793327419666 1095.629734430021 1096.536286696994 1036.273498382679 293.9882109848658 1079.174625435451 293.0124886902873
70 0.005 0.35 20 747.5249936661749 456.5584946132091 454.9821219687344 1094.794812912881 1095.631029821668 1096.536923426901 1036.302631995743 294.0035180809513 1079.186340974716 293.0124855786957
71 0.005 0.355 20 748.8991830787812 458.7553125841445 457.1886446182679 1094.795262667537 1095.631208631787 1096.536704238423 1036.331491120023 294.0193403875 1079.197450550298 293.0124828167817
72 0.005 0.36 20 750.2610536829532 460.9420197141043 459.3851088824202 1094.795961346466 1095.631671785401 1096.536715539179 1036.360953321747 294.0356866112118 1079.208651635785 293.0124803694453
73 0.005 0.365 20 751.6170196558579 463.1186288793968 461.5715101120822 1094.79689563536 1095.632385750982 1096.536916689501 1036.39109867515 294.0525600801795 1079.219910480468 293.012478207895
74 0.005 0.37 20 752.9654900833825 465.2851592384603 463.747851588297 1094.797377984021 1095.632617146376 1096.536751274037 1036.421437319116 294.0699708903955 1079.230843642349 293.0124763058802
75 0.005 0.375 20 754.306657224495 467.4416406662492 465.9141457688193 1094.798830187639 1095.633883261983 1096.537372558112 1036.452739488267 294.0879260240252 1079.242229028531 293.0124746085632
76 0.005 0.38 20 755.6399178999987 469.5881055258316 468.07041173468 1094.798932383089 1095.63371156776 1096.536901966794 1036.483578986344 294.1064333652412 1079.252847482267 293.0124731311415
77 0.005 0.385 20 756.9659502534671 471.7245757816639 470.2167088637663 1094.80039198756 1095.634983656007 1096.537548396407 1036.515682308894 294.1254990707735 1079.264087026942 293.0124718533503
78 0.005 0.39 20 758.2834205286579 473.8510517036582 472.3532207947945 1094.800379150265 1095.634683707869 1096.536984612585 1036.5472285077 294.145129834246 1079.274506354386 293.0124707593958
79 0.005 0.395 20 759.5936781713335 475.9675305858983 474.4800920692182 1094.801963334111 1095.636088535244 1096.537728950874 1036.580216172049 294.1653326923306 1079.285676127317 293.0124698361063
80 0.005 0.4 20 760.8958468179143 478.0740142732923 476.5970857123129 1094.801896071517 1095.635701630628 1096.537089193507 1036.612605249845 294.1861135576709 1079.295903565359 293.0124690683207
81 0.005 0.405 20 762.1906576441658 480.1704793265477 478.7041269469593 1094.803210606694 1095.636853675259 1096.53773611379 1036.645903403418 294.2074798069688 1079.30667748466 293.0124684460591
82 0.005 0.41 20 763.4784785294262 482.2569073079301 480.8011789921612 1094.803380791727 1095.636729974489 1096.537340824989 1036.679040833979 294.2294379907686 1079.316921886299 293.0124679572564
83 0.005 0.415 20 764.7632269190054 484.3332939633066 482.888225007446 1094.80504453511 1095.638214797734 1096.538183986467 1036.713504640614 294.2519938585663 1079.327921422774 293.0124676149431
84 0.005 0.42 20 766.0367747319062 486.3996388739927 484.9652557556636 1094.805029457002 1095.637900092846 1096.537649283705 1036.747227383728 294.2751551609786 1079.337969911079 293.0124673853548
85 0.005 0.425 20 767.3018375270452 488.4559470074288 487.0322701117906 1094.806535199372 1095.639218111287 1096.53838035804 1036.782272040122 294.2989259438687 1079.348723898345 293.0124672616245
86 0.005 0.43 20 768.5571188787719 490.5022178688236 489.0892657815937 1094.80637379318 1095.638762271308 1096.537731154473 1036.81660797564 294.3233130321088 1079.358551338053 293.0124672346996
87 0.005 0.435 20 769.8044578734145 492.5384593190774 491.136244201012 1094.806842921505 1095.639050789904 1096.537611338198 1036.851584819106 294.3483224562835 1079.368310256571 293.0124673012296
88 0.005 0.44 20 771.0467675134495 494.5646851165979 493.173212594525 1094.808865209322 1095.640887208528 1096.538802728285 1036.888128555651 294.3739591364864 1079.379432208824 293.0124674366398
89 0.005 0.445 20 772.2803462187983 496.5809011017437 495.2001750993329 1094.809139167146 1095.640858602551 1096.538427462697 1036.924030407191 294.4002300873349 1079.389465291456 293.0124676487062
90 0.005 0.45 20 773.5077817752911 498.5871215205614 497.2171402760576 1094.810314725643 1095.641872072249 1096.538991119579 1036.960453787425 294.4271404722829 1079.399636262115 293.0124679365628
91 0.005 0.455 20 774.7280723981086 500.5833576388592 499.2241161369381 1094.810325592504 1095.641597392891 1096.538442140614 1036.996752309701 294.4546954852726 1079.409250155889 293.0124682872943
92 0.005 0.46 20 775.940572424802 502.5696280272454 501.2211163808744 1094.811826022715 1095.642943161104 1096.539272499051 1037.034065356035 294.4829011790655 1079.419575672059 293.0124687115521
93 0.005 0.465 20 777.1464720593508 504.5459465969867 503.2081530294706 1094.811946959195 1095.642809085439 1096.538883615665 1037.070962100055 294.5117622320241 1079.429163901232 293.0124691799457
94 0.005 0.47 20 778.3453800060448 506.5123347396988 505.1852425558765 1094.813318234634 1095.643983272083 1096.539466044205 1037.10900345125 294.5412837967773 1079.439411012289 293.0124696970845
95 0.005 0.475 20 779.5368917727642 508.4688077434974 507.1523999404409 1094.813234102895 1095.643644205587 1096.538948592119 1037.146401099593 294.571471237501 1079.448725264263 293.0124702710453
96 0.005 0.48 20 780.7223462101016 510.4153892847556 509.1096443647507 1094.814576580213 1095.644806721139 1096.539567669786 1037.184940821301 294.602329929338 1079.458706152933 293.012470883034
97 0.005 0.485 20 781.9000115368563 512.352099300093 511.0569944332663 1094.814739022571 1095.644724068768 1096.539204620794 1037.223074352431 294.6338639857487 1079.468095381706 293.0124715307027
98 0.005 0.49 20 783.0699591772668 514.2789638674064 512.9944727701852 1094.816207558061 1095.646016284492 1096.539862823378 1037.262459247561 294.6660787923273 1079.47814359208 293.0124722039953
99 0.005 0.495 20 784.2328097023858 516.1960013139031 514.922098734112 1094.815857192138 1095.645471939939 1096.539223270379 1037.300484761295 294.6989782914038 1079.486748177243 293.0124729057931
100 0.005 0.5 20 785.3900587424893 518.1032419068067 516.8398970641957 1094.817102275143 1095.646572744803 1096.539772890216 1037.340132759332 294.7325671705377 1079.496348981053 293.0124736333839
101 0.005 0.505 20 786.5394194439433 520.000709057631 518.7478914439123 1094.8174894029 1095.646649265193 1096.539612066033 1037.379609214879 294.7668505549324 1079.506047321323 293.0124743885586
102 0.005 0.51 20 787.6826426164155 521.888432877913 520.6461087668562 1094.818891488136 1095.647877427114 1096.540264596993 1037.420032660383 294.801831831541 1079.515811048193 293.0124751573031
103 0.005 0.515 20 788.816868312104 523.7664352155585 522.5345721501222 1094.818426521072 1095.647195006577 1096.539386324113 1037.459325895256 294.8375160026818 1079.52417456941 293.0124759435911
104 0.005 0.52 20 789.9461303487259 525.6347511991489 524.4133115136627 1094.820132392986 1095.648733702302 1096.54037832026 1037.500417983091 294.8739062457428 1079.53429586072 293.0124767478634
105 0.005 0.525 20 791.0660640210089 527.4934037808232 526.282351965186 1094.819756504678 1095.648123052061 1096.539636318891 1037.540240653512 294.9110075823465 1079.542764728061 293.0124775636029
106 0.005 0.53 20 792.1804213400238 529.3424267485004 528.1417231426298 1094.820579152009 1095.648778384029 1096.539830988763 1037.581174616728 294.948823434678 1079.551898098879 293.0124783930194
107 0.005 0.535 20 793.2891703702429 531.1818537598299 529.9914573479856 1094.822404342606 1095.650421430532 1096.540883602364 1037.623094529722 294.9873574538396 1079.561958452259 293.0124792388236
108 0.005 0.54 20 794.3894239282776 533.0117118230864 531.83158299336 1094.822826577738 1095.650587802249 1096.540677178003 1037.664393217274 295.0266131864141 1079.571094359937 293.012480087305
109 0.005 0.545 20 795.4826609456585 534.8320313392489 533.6621293351131 1094.822793364872 1095.65039850471 1096.540343484991 1037.70509769158 295.0665939724543 1079.579369608488 293.01248094723
110 0.005 0.55 20 796.571181465706 536.6428501540313 535.4831300754148 1094.82428993856 1095.651706243979 1096.541098669996 1037.747438092598 295.107302625567 1079.588965112445 293.0124818130613
111 0.005 0.555 20 797.6503191279147 538.4441954634379 537.2946151078136 1094.824270211304 1095.65142140506 1096.540648928702 1037.788842782082 295.1487438298877 1079.597704270354 293.0124826870518
112 0.005 0.5600000000000001 20 798.7249131210403 540.2361061602562 539.0966190335013 1094.825616211777 1095.652607826897 1096.541286143897 1037.831477577608 295.1909195687 1079.606844484402 293.0124835666323
113 0.005 0.5650000000000001 20 799.7917826036559 542.0186116237644 540.8891732033291 1094.825384327206 1095.652117466696 1096.540643071679 1037.87329145001 295.2338339405803 1079.615212423425 293.0124844544001
114 0.005 0.5700000000000001 20 800.8526765515581 543.7917495840694 542.6723126733636 1094.826592090052 1095.653179011587 1096.541213413697 1037.916157170704 295.2774891246677 1079.624234942145 293.0124853469235
115 0.005 0.5750000000000001 20 801.9070114180885 545.555553220635 544.4460711001949 1094.827004271532 1095.65336747844 1096.541029983226 1037.958827327861 295.3218881868469 1079.632757488509 293.012486246338
116 0.005 0.58 20 802.954463752688 547.310059505077 546.2104842630399 1094.828238295471 1095.654463461105 1096.541682610321 1038.002024304074 295.3670338602695 1079.641737483711 293.0124871485007
117 0.005 0.585 20 803.9950664127347 549.0553009757705 547.965585376571 1094.828134947924 1095.654108253621 1096.541162068801 1038.044682846838 295.4129291241048 1079.64996941893 293.0124880579107
118 0.005 0.59 20 805.0287120656106 550.7913150354959 549.7114101537592 1094.829060493472 1095.654948099827 1096.541531354376 1038.087951845114 295.4595753304415 1079.658228513544 293.0124889728518
119 0.005 0.595 20 806.056693932132 552.5181370999281 551.4479938176107 1094.829128566504 1095.654718205671 1096.541128692893 1038.131217157973 295.5069760910385 1079.666827249461 293.0124898907617
120 0.005 0.6 20 807.0774857149402 554.2358044333151 553.1753728987125 1094.829944311139 1095.655323202209 1096.541231168748 1038.175158477021 295.5551335230395 1079.675465073989 293.0124908156787
121 0.005 0.605 20 808.0918656627266 555.944355712383 554.8935854564185 1094.831358650801 1095.656619860093 1096.542025418162 1038.219430804685 295.6040497624369 1079.684360238912 293.0124917459366
122 0.005 0.61 20 809.0997806259794 557.643824666541 556.6026661681076 1094.831053934487 1095.656082787211 1096.541433952981 1038.262641335905 295.6537265979462 1079.692091716695 293.0124926815582
123 0.005 0.615 20 810.1011525732795 559.3342514769794 558.3026529561273 1094.832127236058 1095.657027493613 1096.54194256197 1038.306999122058 295.7041665679212 1079.700596499298 293.0124936230595
124 0.005 0.62 20 811.0966438930981 561.0156741145856 559.9935838083866 1094.833003298934 1095.657726076801 1096.542214627105 1038.35145268718 295.7553707074218 1079.708977324139 293.0124945778711
125 0.005 0.625 20 812.0839345695654 562.6881290433629 561.6754955973651 1094.83339552474 1095.657889541027 1096.54203664799 1038.39588610401 295.8073415475307 1079.717209247971 293.0124955329215
126 0.005 0.63 20 813.0653660722994 564.3516564923026 563.3484272995566 1094.834569113474 1095.658956465032 1096.542676923106 1038.440618665719 295.8600794700947 1079.725521696352 293.0124964963816
127 0.005 0.635 20 814.0400348980361 566.0062913082529 565.0124149851201 1094.834244129095 1095.658375028364 1096.541927286423 1038.484840648128 295.9135875508836 1079.733061975967 293.0124974642305
128 0.005 0.64 20 815.0089347289761 567.652075845332 566.6674990272776 1094.835642632524 1095.659677899043 1096.542768725467 1038.530064407054 295.967866870811 1079.741552451491 293.012498439158
129 0.005 0.645 20 815.9715760083394 569.2890458746406 568.3137166818393 1094.835490868654 1095.659278349529 1096.542158217596 1038.574674939825 296.0229181444521 1079.74912638279 293.0124994278871
130 0.005 0.65 20 816.9280870244163 570.9172436442655 569.9511085796855 1094.836686386177 1095.660352759027 1096.542786447922 1038.620128522779 296.0787432959536 1079.757356808485 293.0125004245249
131 0.005 0.655 20 817.8777625708991 572.5367049737532 571.5797120305374 1094.836642606734 1095.660061373541 1096.542243021897 1038.665099685792 296.135343306533 1079.765064240173 293.0125014215741
132 0.005 0.66 20 818.822367196407 574.1474719392235 573.1995675303812 1094.837696750903 1095.661021421449 1096.542821469814 1038.710604707244 296.1927186610685 1079.773049613846 293.0125024293547
133 0.005 0.665 20 819.7602540574135 575.7495815781199 574.8107131655765 1094.837781422779 1095.660884465995 1096.542476632847 1038.755792185272 296.2508706487985 1079.780618167352 293.0125034432147
134 0.005 0.67 20 820.6924756209438 577.3430759980262 576.4131896982759 1094.839054457942 1095.662053934959 1096.543185422825 1038.801799336802 296.3098007513739 1079.788709555284 293.0125044704398
135 0.005 0.675 20 821.618030305158 578.9279911614507 578.0070347794854 1094.838871083838 1095.661633250576 1096.542605193138 1038.847075311048 296.3695093502411 1079.796070045289 293.0125055047863
136 0.005 0.68 20 822.5381652849279 580.5043701436506 579.5922895345893 1094.840145733887 1095.662823024819 1096.54332749242 1038.893310246035 296.4299970630328 1079.804060764948 293.0125065468825
137 0.005 0.6850000000000001 20 823.4521895210439 582.0722496276503 581.1689922103043 1094.840142212822 1095.662600698895 1096.542919830998 1038.938919321886 296.4912646726648 1079.811415759445 293.0125075961591
138 0.005 0.6900000000000001 20 824.3608955194596 583.6316722311449 582.7371838831062 1094.841391822026 1095.663751776524 1096.543605048913 1038.985377214842 296.5533126794359 1079.819324026008 293.0125086535609
139 0.005 0.6950000000000001 20 825.2637447389249 585.1826761998782 584.2969038696192 1094.841953449504 1095.664143575267 1096.543676440178 1039.031540745716 296.6161414379338 1079.826856153508 293.0125097182279
140 0.005 0.7000000000000001 20 826.1604454663794 586.725298839577 585.8481900627116 1094.841623878214 1095.66357634322 1096.543014443657 1039.077268089541 296.6797513274115 1079.833929576906 293.0125107898269
141 0.005 0.705 20 827.0520663597507 588.259583627821 587.3910840673792 1094.842885984358 1095.66475300476 1096.543730354001 1039.124018396978 296.7441427026848 1079.841747900052 293.0125118688766
142 0.005 0.71 20 827.9377345284111 589.7855673665377 588.9256244998571 1094.842860687027 1095.664513618823 1096.543318092372 1039.17013131784 296.809315502903 1079.848891603377 293.0125129543737
143 0.005 0.715 20 828.818154522932 591.3032928395249 590.4518528053601 1094.844105695751 1095.665668468866 1096.544014528952 1039.217052356424 296.8752701472747 1079.856608819244 293.0125140471076
144 0.005 0.72 20 829.6927283028797 592.8127977836431 591.9698081483517 1094.844485357974 1095.665860067543 1096.543954668194 1039.263563439074 296.9420064929608 1079.863839637568 293.0125151459279
145 0.005 0.725 20 830.5620159219905 594.3141204070876 593.4795289821824 1094.844312399395 1095.665476165439 1096.543422142885 1039.309807167209 297.0095246736856 1079.870806340869 293.0125162506501
146 0.005 0.73 20 831.4263543328242 595.8073041844565 594.9810571356088 1094.845632027752 1095.666722506498 1096.544202493426 1039.357022674848 297.077824139985 1079.87843293049 293.0125173619273
147 0.005 0.735 20 832.2847865153158 597.2923862345838 596.474431453373 1094.845760334856 1095.666649851011 1096.543917216514 1039.403619468572 297.146905268093 1079.885440944492 293.0125184784387
148 0.005 0.74 20 833.1378733894044 598.7694074111948 597.9596920598628 1094.846310941738 1095.667053179383 1096.544032471978 1039.450520599795 297.2167673022454 1079.892622769896 293.0125196001492
149 0.005 0.745 20 833.9854552789575 600.2384070381789 599.4368786776225 1094.846655325449 1095.66722720535 1096.54395961516 1039.497388045404 297.2874100935134 1079.899661077113 293.0125207273256
150 0.005 0.75 20 834.8279326655851 601.6994262751734 600.9060320569002 1094.847538845585 1095.667993221088 1096.544358748615 1039.544641759091 297.3588338894208 1079.906920382235 293.0125218597261
151 0.005 0.755 20 835.6646813593344 603.1525019313938 602.3671904035597 1094.847272805225 1095.667497631914 1096.54375883692 1039.591264615609 297.431037409214 1079.913587590783 293.0125229963786
152 0.005 0.76 20 836.496238592911 604.5976752726893 603.8203939561653 1094.847766251698 1095.667849785592 1096.543848903356 1039.638388307131 297.5040209554946 1079.920595837962 293.0125241374837
153 0.005 0.765 20 837.3229704304463 606.0349884931749 605.2656844095499 1094.849189736479 1095.669155292327 1096.544637253022 1039.686206000713 297.5777838156951 1079.928154557912 293.0125252827908
154 0.005 0.77 20 838.1433963754955 607.4644761810189 606.7030991368093 1094.848770449124 1095.668539842641 1096.543972070023 1039.732836198645 297.6523257262846 1079.934510510964 293.0125264323121
155 0.005 0.775 20 838.9591655264755 608.8861813147038 608.1326789363503 1094.849805477708 1095.669499954585 1096.544556105084 1039.78043693746 297.7276450753124 1079.941636930643 293.0125275859361
156 0.005 0.78 20 839.7694867960013 610.3001415390967 609.5544627383773 1094.850019633653 1095.669529089312 1096.544353359395 1039.827601467626 297.8037426022483 1079.948335149254 293.0125287425261
157 0.005 0.785 20 840.5753832909697 611.7063989223734 610.9684915820532 1094.8513678222 1095.670759239563 1096.545105065389 1039.875560101356 297.8806181175469 1079.9556994793 293.012529902138
158 0.005 0.79 20 841.3753482055998 613.1049885616698 612.3748029309996 1094.85093855536 1095.670074334826 1096.544348088276 1039.922474700429 297.9582690135636 1079.96208781115 293.0125310653436
159 0.005 0.795 20 842.1703074414581 614.4959516750739 613.7734366112512 1094.85153461417 1095.670607896805 1096.544631913705 1039.969937070267 298.03669563593 1079.968729249375 293.0125322323928
160 0.005 0.8 20 842.9606873408101 615.8793292110097 615.1644332597648 1094.852690723814 1095.671629929833 1096.5451945951 1040.017909249724 298.1158975186687 1079.975864997155 293.0125334012918
161 0.005 0.805 20 843.7453502364987 617.2551563899111 616.5478302420642 1094.852319433968 1095.671030421397 1096.544525560191 1040.064976359336 298.1958742616738 1079.982137536661 293.0125345720628
162 0.005 0.8100000000000001 20 844.5253869141346 618.6234752355432 617.9236679877998 1094.853383378005 1095.672019254776 1096.545124992589 1040.112885491506 298.2766253167126 1079.989049768242 293.0125357459122
163 0.005 0.8150000000000001 20 845.30019206381 619.984323163411 619.2919851560886 1094.853638358407 1095.672108006589 1096.544994954727 1040.160354712578 298.3581499453845 1079.995526475311 293.0125369219228
164 0.005 0.8200000000000001 20 846.070281596686 621.3377404740646 620.6528216383059 1094.854663828745 1095.67304821953 1096.54555369069 1040.208236768051 298.4404482783744 1080.002338696728 293.012538100677
165 0.005 0.8250000000000001 20 846.8351482263625 622.6837631317348 622.0062148242954 1094.854623872822 1095.672824181126 1096.545190083963 1040.255539520882 298.5235182447977 1080.008610131644 293.012539280879
166 0.005 0.8300000000000001 20 847.5952150483371 624.022430926408 623.352203792353 1094.855463501402 1095.673601899755 1096.545694745754 1040.303180509489 298.6073581826635 1080.015231446071 293.0125404537853
167 0.005 0.835 20 848.3504159049983 625.3537805491621 624.6908259428426 1094.855030549698 1095.672954774888 1096.544951750179 1040.350371231835 298.6919713723357 1080.021085397008 293.0125416338117
168 0.005 0.84 20 849.1009599125363 626.6778530448462 626.0221214287646 1094.856044442777 1095.673898758334 1096.545516717562 1040.398311442069 298.7773534466043 1080.027742378721 293.0125428110455
169 0.005 0.845 20 849.8465417002017 627.9946845056118 627.3461278818817 1094.856082705123 1095.673749454892 1096.545205728482 1040.445699238794 298.8635048326396 1080.033903955299 293.0125439880671
170 0.005 0.85 20 850.5876523065168 629.3043149568097 628.6628845408893 1094.857054657589 1095.674628946956 1096.545747663588 1040.493625687594 298.9504249518218 1080.040493786502 293.0125451637684
171 0.005 0.855 20 851.3238357896241 630.606780566461 629.972428624606 1094.857163179813 1095.674528077007 1096.545420626342 1040.541154172788 299.0381129378268 1080.046763237638 293.0125463347903
172 0.005 0.86 20 852.0555020686357 631.9021210171267 631.2747993033483 1094.858144064825 1095.675419728557 1096.545971331364 1040.589130337431 299.1265648937618 1080.053295112647 293.0125475046627
173 0.005 0.865 20 852.7822489023863 633.1903712952515 632.5700329320982 1094.858029478943 1095.675126553197 1096.5455229587 1040.636445069685 299.2157822646304 1080.059278207528 293.0125486709525
174 0.005 0.87 20 853.5048576404752 634.4715718581746 633.8581688195915 1094.859126223726 1095.676160907633 1096.546181491329 1040.684457970834 299.3057631191868 1080.065773331385 293.0125498354853
175 0.005 0.875 20 854.2223893454624 635.7457564465383 635.1392427436278 1094.858734431914 1095.675557763247 1096.545499913571 1040.731611689405 299.3965115919272 1080.071565036093 293.0125509978721
176 0.005 0.88 20 854.935812756804 637.0129649509279 636.413293241318 1094.859407940523 1095.676145093435 1096.54580764284 1040.779380248372 299.488017568939 1080.077809432207 293.0125521586943
177 0.005 0.885 20 855.6448141465966 638.2732348643622 637.680358575466 1094.86030594527 1095.676997543429 1096.546314716482 1040.827197034924 299.5802792911156 1080.083982230361 293.0125533213395
178 0.005 0.89 20 856.3493617707195 639.5266030167041 638.9404761922329 1094.860447304811 1095.676873679678 1096.545990298588 1040.87477541066 299.6732996471086 1080.090196455247 293.0125544881549
179 0.005 0.895 20 857.0495970604995 640.773106980915 640.1936833882386 1094.861362453869 1095.677740735501 1096.546526555474 1040.922634802382 299.7670746635479 1080.096353558338 293.012555656712
180 0.005 0.9 20 857.744982962349 642.0127807422975 641.440015310272 1094.861115483731 1095.677268882808 1096.545936895445 1040.969909465985 299.8616068183723 1080.102097531604 293.0125568229321
181 0.005 0.905 20 858.4362767945352 643.2456642048527 642.6795106617415 1094.862223020761 1095.678310754687 1096.546595060289 1041.017943897707 299.9568914320429 1080.108449458851 293.0125579927166
182 0.005 0.91 20 859.1226114696141 644.4717897911162 643.9122040620628 1094.861864539097 1095.677753881334 1096.545973374042 1041.065068189294 300.0529134873015 1080.113970694712 293.0125591630231
183 0.005 0.915 20 859.8049021996311 645.6911957651633 645.1381325709127 1094.862198384935 1095.677965468089 1096.545977773782 1041.112559880769 300.1496685283404 1080.119832993441 293.0125603370476
184 0.005 0.92 20 860.4829713652452 646.9039185942 646.357333069311 1094.862633307848 1095.678277814274 1096.546050559175 1041.160105449289 300.2471513922837 1080.12569731694 293.0125615150326
185 0.005 0.925 20 861.1568832365405 648.1099951839237 647.5698426900351 1094.863422501221 1095.678974047424 1096.546424812869 1041.207834813617 300.3453476275978 1080.131685912972 293.0125626974456
186 0.005 0.93 20 861.8267152041597 649.3094621389774 648.7756984246525 1094.864364169935 1095.679826901094 1096.546920298144 1041.255632956169 300.4442593740494 1080.137716563652 293.0125638848175
187 0.005 0.9350000000000001 20 862.4918424172943 650.5023517319025 649.9749339920853 1094.863971078246 1095.679250066307 1096.54629330891 1041.302626497411 300.5438842011445 1080.143061851516 293.0125650757044
188 0.005 0.9400000000000001 20 863.1530449630305 651.6887025127896 651.1675866127703 1094.864845238857 1095.680041835158 1096.546758284523 1041.350322663998 300.6442228228959 1080.149024804266 293.0125662723544
189 0.005 0.9450000000000001 20 863.8099221186754 652.8685488293956 652.3536916840336 1094.865229067018 1095.680304528119 1096.546788757566 1041.397714738024 300.7452679458164 1080.154694207021 293.0125674735214
190 0.005 0.9500000000000001 20 864.462771534874 654.0419265670172 653.5332851378881 1094.865790251574 1095.680755795248 1096.546979843453 1041.445172621985 300.8470197417818 1080.160429450492 293.0125686792435
191 0.005 0.9550000000000001 20 865.1115237135211 655.2088699316097 654.7064017551239 1094.865836924568 1095.680659476736 1096.546737189392 1041.492320164929 300.9494760347875 1080.165905160667 293.0125698890233
192 0.005 0.96 20 865.7564930090803 656.3694165563833 655.8730785638154 1094.866952093216 1095.681712130685 1096.547410397145 1041.540023317615 301.0526323634728 1080.171837192983 293.0125711023449
193 0.005 0.965 20 866.3978288673907 657.5235999306709 657.0333502729767 1094.867423299292 1095.682066636611 1096.547512803023 1041.587334763791 301.1564881605352 1080.177405915282 293.0125723201951
194 0.005 0.97 20 867.0352134377803 658.6714545368538 658.1872515682535 1094.86778216743 1095.682305448331 1096.547539084417 1041.634534287413 301.261039386295 1080.182901566626 293.012573540531
195 0.005 0.975 20 867.668275051709 659.8130132028582 659.3348158982158 1094.867427774349 1095.681784162353 1096.546967315819 1041.681250192223 301.3662830960216 1080.188041684999 293.012574763343
196 0.005 0.98 20 868.2978678016258 660.9483137579931 660.4760799418191 1094.868456278451 1095.682749885066 1096.547588366928 1041.728719635159 301.4722178894566 1080.193850262784 293.0125759892955
197 0.005 0.985 20 868.9233480470817 662.0773876334613 661.6110767948885 1094.868129006654 1095.682256638256 1096.54703237639 1041.775428070638 301.5788398024574 1080.198923947783 293.0125772159846
198 0.005 0.99 20 869.5451133775348 663.2002715207346 662.7398424145663 1094.86910435875 1095.683156874715 1096.547603922681 1041.822757444141 301.686147929336 1080.204644616528 293.012578445932
199 0.005 0.995 20 870.1628791331735 664.3169963593043 663.8624091228293 1094.868655667438 1095.682537306717 1096.546935745828 1041.869274068107 301.7941379804909 1080.209601317939 293.0125796760365
200 0.005 1 20 870.7768984073474 665.4275977564639 664.9788118287923 1094.869138194472 1095.682926860566 1096.547107383361 1041.916238065925 301.9028093446042 1080.215045893114 293.0125809080894
201 0.005 1.005 20 871.3875480626758 666.532111341518 666.0890859558571 1094.870127469569 1095.683836007307 1096.547683000393 1041.96349661166 302.0121578266309 1080.220666610583 293.0125821415751
202 0.005 1.01 20 871.9938132243057 667.6305668670208 667.19326323745 1094.869963809782 1095.683544316539 1096.547270907927 1042.009973889726 302.122180164155 1080.225639027948 293.01258337295
203 0.005 1.015 20 872.5967120468608 668.7230003226583 668.2913787286368 1094.87091127517 1095.68441745074 1096.547832912594 1042.057054676268 302.2328738837716 1080.231165611042 293.0125846072315
204 0.005 1.02 20 873.1955958120889 669.8094410797621 669.383463689721 1094.870574293619 1095.683922587485 1096.547263416868 1042.103377542953 302.3442353011995 1080.236067141973 293.012585840494
205 0.005 1.025 20 873.7910367917764 670.889923737181 670.4695518794792 1094.871596175234 1095.68488984779 1096.547886656974 1042.150385831909 302.4562632732355 1080.241603815577 293.0125870740992
206 0.005 1.03 20 874.3824151412886 671.9644760981753 671.5496686597776 1094.871222321562 1095.684355702626 1096.547308379916 1042.196578001274 302.5689525845406 1080.246402662969 293.0125883069147
207 0.005 1.035 20 874.9703062432692 673.033128933396 672.6238286027876 1094.871670807098 1095.68471173686 1096.547453302116 1042.243150532079 302.6823014342067 1080.251614301722 293.0125895391046
208 0.005 1.04 20 875.5547596038606 674.0959121828995 673.6920492004001 1094.872688738636 1095.685664956756 1096.548072706729 1042.290001845551 302.7963052986111 1080.257038119633 293.0125907715868
209 0.005 1.045 20 876.135198438938 675.1528533517605 674.7543917402438 1094.872383919044 1095.685207765518 1096.547536259077 1042.336031507868 302.9109622012526 1080.261809395408 293.0125920024036
210 0.005 1.05 20 876.7124831485734 676.2039905666956 675.8108944493564 1094.873451955347 1095.686227689888 1096.548204089861 1042.382781685488 303.0262684624098 1080.267235731161 293.0125932337145
211 0.005 1.055 20 877.2857080622906 677.2493556966807 676.8615904730373 1094.873055352673 1095.685667612267 1096.547610770245 1042.428638971531 303.1422222903307 1080.271898273625 293.0125944631861
212 0.005 1.06 20 877.8558409269375 678.288986082354 677.9065151058854 1094.874038112778 1095.686598105911 1096.548208066046 1042.475213720001 303.2588190265222 1080.277225247734 293.0125956931275
213 0.005 1.065 20 878.4220658622442 679.3229121102804 678.9456999557257 1094.87376159258 1095.686168759253 1096.547717099034 1042.521004855327 303.3760567809423 1080.281892896049 293.01259692133
214 0.005 1.07 20 878.9853420568168 680.3511702206692 679.9791798861486 1094.874784878219 1095.687135966023 1096.548344367729 1042.56751005755 303.4939309979046 1080.287216407087 293.0125981502256
215 0.005 1.075 20 879.5445883209231 681.3737892631792 681.0069855874839 1094.874389998926 1095.686580795673 1096.547757269237 1042.613089975222 303.6124397661442 1080.291757533047 293.0125993766716
216 0.005 1.08 20 880.1006309973766 682.3908029876468 682.029149886605 1094.874696686433 1095.686793458759 1096.547796731489 1042.659000299325 303.7315784480398 1080.296661956844 293.0126006031429
217 0.005 1.085 20 880.6537529738716 683.4022455075728 683.0457066390316 1094.875723196168 1095.687767539302 1096.548422791805 1042.705266893052 303.8513417904178 1080.301871919864 293.012601829242
218 0.005 1.09 20 881.203058800351 684.408146241514 684.0566867375737 1094.875550943694 1095.687442466752 1096.548015063418 1042.750781997559 303.9717298242545 1080.306457535228 293.0126030543041
219 0.005 1.095 20 881.749348262294 685.4085397443015 685.0621237717651 1094.876700486611 1095.688552617607 1096.548759374235 1042.796965961196 304.0927372829257 1080.31169711382 293.0126042792904
220 0.005 1.1 20 882.2918086408406 686.4034539384489 686.0620476222307 1094.876330607356 1095.68802979609 1096.548197248424 1042.842198604651 304.214362888294 1080.316118453598 293.0126055026301
221 0.005 1.105 20 882.8313874679689 687.3929227880104 687.0564910570704 1094.877185363606 1095.688821756157 1096.548717151525 1042.888056988801 304.3366009925473 1080.321139427181 293.0126067254596
222 0.005 1.11 20 883.3673498907962 688.376974554988 688.0454838957684 1094.876873545463 1095.688371801768 1096.548198287169 1042.933168118391 304.4594489187775 1080.325577829045 293.0126079472184
223 0.005 1.115 20 883.9005921801271 689.3556436045772 689.0290591759069 1094.877975295519 1095.689437040388 1096.548914578771 1042.979022439677 304.5829040140243 1080.330678772552 293.0126091680596
224 0.005 1.12 20 884.4300831094332 690.3289569034686 690.0072458468012 1094.877601096796 1095.688916030308 1096.548365560255 1043.023949412468 304.7069614096196 1080.335006219834 293.0126103871503
225 0.005 1.125 20 884.956688944563 691.2969479199219 690.9800761716253 1094.878440738692 1095.689690020687 1096.548870679072 1043.069480989457 304.8316185420821 1080.339912111886 293.012611606052
226 0.005 1.13 20 885.4797908069437 692.2596443426205 691.947579323063 1094.87826056014 1095.689387765554 1096.548462487807 1043.114343175409 304.9568717621996 1080.344301804876 293.012612822997
227 0.005 1.135 20 885.9999979770741 693.2170791363233 692.9097872388512 1094.879157695018 1095.690230141739 1096.549016017786 1043.159755851756 305.0827168443857 1080.349178172396 293.0126140395405
228 0.005 1.14 20 886.5166079057745 694.1692788853918 693.8667282433082 1094.878737376502 1095.689667108981 1096.548408276585 1043.204316597899 305.2091515859319 1080.353397783304 293.0126152538145
229 0.005 1.145 20 887.0305761120118 695.1162766172005 694.8184340739185 1094.879646823972 1095.690533306995 1096.548967331615 1043.249568025693 305.3361709345866 1080.358253891682 293.0126164677786
230 0.005 1.15 20 887.5410963473407 696.058099609324 695.7649335603022 1094.879485870062 1095.690244760444 1096.548595393426 1043.294121047647 305.4637722005198 1080.362535780557 293.0126176798473
231 0.005 1.155 20 888.0488645328841 696.9947799884693 696.706257913377 1094.880438589241 1095.691149889819 1096.549198702337 1043.339233012269 305.5919505749567 1080.367344207823 293.0126188911134
232 0.005 1.16 20 888.5530761905559 697.92634339147 697.6424345792223 1094.879949706878 1095.690518906511 1096.548541988976 1043.383415837684 305.7207038453782 1080.371423293714 293.0126200999488
233 0.005 1.165 20 889.0545806675428 698.8528210844959 698.5734937203512 1094.880369869014 1095.690859644843 1096.548691932921 1043.428024747976 305.8500280945537 1080.375942858891 293.0126213075207
234 0.005 1.17 20 889.5533047388476 699.7742432378649 699.4994656829787 1094.881249823689 1095.691684144678 1096.549231146014 1043.472826756105 305.9799199808579 1080.380625472446 293.0126225135937
235 0.005 1.175 20 890.0487256341659 700.6906360340279 700.4203780183866 1094.881162470341 1095.691484071867 1096.548907307189 1043.516968798415 306.1103760595006 1080.384841828007 293.0126237164534
236 0.005 1.18 20 890.5415432847127 701.6020307564214 701.3362610655964 1094.882168410655 1095.692458389361 1096.549551477601 1043.561664785291 306.2413926535957 1080.389574579464 293.0126249178809
237 0.005 1.185 20 891.0311479495676 702.5084539283042 702.2471425357759 1094.882400313059 1095.692592541151 1096.549514685959 1043.605813657838 306.3729656550655 1080.393879849074 293.0126261166257
238 0.005 1.19 20 891.5174953437665 703.4099318548954 703.1530491804621 1094.881876425504 1095.691928027891 1096.548872391491 1043.649426519321 306.5050915751075 1080.397805132513 293.0126273121281
239 0.005 1.195 20 892.0014451234446 704.3064963716457 704.0540113598952 1094.88287483268 1095.692896152102 1096.549516577296 1043.69382708422 306.6377671724327 1080.402471910966 293.0126285070693
240 0.005 1.2 20 892.4819634476581 705.1981716351048 704.950055265012 1094.882362765641 1095.692238455715 1096.548868612619 1043.737261726705 306.7709891968578 1080.406349962786 293.0126296990487
241 0.005 1.205 20 892.9597064154472 706.0849869454987 705.841209385322 1094.882496308607 1095.692278151712 1096.548789823068 1043.780965310292 306.9047529159958 1080.410542116529 293.0126308894768
242 0.005 1.21 20 893.4349834200149 706.9669724466307 706.7275035161711 1094.883536293456 1095.693338872747 1096.549521530991 1043.82500500051 307.039054241192 1080.414971781078 293.0126320802995
243 0.005 1.215 20 893.9069409224176 707.8441520952423 707.6089634627027 1094.883333366173 1095.692966835536 1096.54906400047 1043.868434374235 307.173892148536 1080.419074208218 293.0126332672489
244 0.005 1.22 20 894.3765299098991 708.7165563573416 708.4856184155049 1094.884229955139 1095.693870875843 1096.549688688098 1043.912229249214 307.3092599571672 1080.423419824584 293.0126344553532
245 0.005 1.225 20 894.8428031479184 709.5842084547619 709.3574933952273 1094.883749115398 1095.693203949053 1096.54900534414 1043.955306842705 307.4451571430244 1080.427357141629 293.0126356407748
246 0.005 1.23 20 895.3069259387506 710.4471394664622 710.2246177396228 1094.884767567865 1095.694195737847 1096.549673293825 1043.999098876923 307.5815778066875 1080.431917177595 293.0126368285951
247 0.005 1.235 20 895.7677522546294 711.3053729836751 711.0870170255495 1094.884532059247 1095.69383028067 1096.549256418853 1044.042041139392 307.7185199443528 1080.435794707174 293.0126380167393
248 0.005 1.24 20 896.226240377063 712.1589389921011 711.9447199799798 1094.88562788577 1095.694909513592 1096.54998819206 1044.085652909333 307.8559774279454 1080.440319093312 293.0126392068374
249 0.005 1.245 20 896.6815269159961 713.0078603192896 712.7977512563159 1094.885236800728 1095.694378045964 1096.549440791434 1044.128309583932 307.9939496192279 1080.444065158977 293.0126403960716
250 0.005 1.25 20 897.1345072015617 713.8521660767212 713.6461386893531 1094.88597731647 1095.695132933934 1096.549969623041 1044.171394641146 308.1324299566676 1080.448197326442 293.0126415860736
251 0.005 1.255 20 897.5843641452274 714.6918792396257 714.4899068059555 1094.885484479642 1095.694448589387 1096.549260489161 1044.21388036482 308.2714184446974 1080.451996142253 293.0126427720077
252 0.005 1.26 20 898.0318327542694 715.5270281799019 715.329082872205 1094.8859346755 1095.694831489468 1096.549459749039 1044.256736522116 308.4109073146888 1080.456138748478 293.0126439569157
253 0.005 1.265 20 898.4767195282726 716.3576395964216 716.1636939384582 1094.886693933792 1095.695596388314 1096.549990214894 1044.299540436647 308.5508941356449 1080.460217917471 293.0126451410715
254 0.005 1.27 20 898.9184342640314 717.1837368085195 716.9937645124501 1094.886547222672 1095.695288786919 1096.549569290043 1044.3419198586 308.6913771197188 1080.464115478738 293.0126463199177
255 0.005 1.275 20 899.3578960503977 718.0053477507286 717.8193215731214 1094.8872278335 1095.695973166056 1096.550056510144 1044.384495402358 308.832349456306 1080.46813822214 293.0126474983243
256 0.005 1.28 20 899.7944901400722 718.8224956198264 718.6403895415707 1094.887117882003 1095.695704781755 1096.549666245508 1044.426690210361 308.9738103633116 1080.472031013893 293.0126486717231
257 0.005 1.285 20 900.2288653440738 719.6352078406969 719.4569950012159 1094.887828768133 1095.696423838806 1096.55017670595 1044.469067958339 309.1157534637643 1080.476028913122 293.0126498445837
258 0.005 1.29 20 900.6603386654275 720.4435069483387 720.2691618080777 1094.887523159634 1095.695946053564 1096.549629671418 1044.510944646389 309.2581785057592 1080.479777818277 293.0126510124503
259 0.005 1.295 20 901.0897171779532 721.2474207748959 721.0769166587781 1094.888320165057 1095.69677242528 1096.550210351936 1044.553150755884 309.4010780305319 1080.483785713064 293.0126521801071
260 0.005 1.3 20 901.5161062007933 722.0469711138689 721.8802829706376 1094.887948737281 1095.696214252551 1096.54962138377 1044.594791335758 309.5444531278411 1080.487457292289 293.0126533429667
261 0.005 1.305 20 901.9404450263347 722.8421855191305 722.6792870554876 1094.888686219026 1095.696922623208 1096.550098794317 1044.636905325578 309.6882964275113 1080.491575412479 293.0126545046957
262 0.005 1.31 20 902.3621321108527 723.633087426343 723.4739533349752 1094.888944241353 1095.697089553213 1096.550097449029 1044.67865430788 309.8326060613187 1080.495431481736 293.0126556639819
263 0.005 1.315 20 902.7812919942797 724.4197016684379 724.2643066744231 1094.889395852161 1095.697484286421 1096.550304497792 1044.720338824306 309.9773762478941 1080.499326785877 293.0126568210815
264 0.005 1.32 20 903.1977625550718 725.202050966459 725.0503704359253 1094.889231017344 1095.697211843564 1096.549988513163 1044.761566709391 310.1226053410828 1080.502903553105 293.0126579752958
265 0.005 1.325 20 903.6121144318736 725.9801618681847 725.8321703190795 1094.890009363958 1095.69800892722 1096.550556727177 1044.803095507094 310.2682858762693 1080.506758011028 293.0126591284558
266 0.005 1.33 20 904.0235390457133 726.7540549875458 726.6097285907171 1094.889504487302 1095.697326435913 1096.549874873263 1044.844024653898 310.4144229104151 1080.510235164212 293.0126602772698
267 0.005 1.335 20 904.4326887494022 727.5237556841863 727.3830696969196 1094.889667298851 1095.697416978544 1096.549861812875 1044.885112547384 310.5610032023738 1080.513930645345 293.0126614236569
268 0.005 1.34 20 904.839543101416 728.2892882307385 728.1522181238806 1094.889990853149 1095.697676881822 1096.549965699211 1044.926180965227 310.7080276989544 1080.517667644597 293.0126625690644
269 0.005 1.345 20 905.244180494088 729.0506777535348 728.917198903694 1094.890858833879 1095.698572987254 1096.550588270158 1044.967313368145 310.8554911204636 1080.521488815801 293.0126637131963
270 0.005 1.35 20 905.645988767038 729.8079449981772 729.6780341447167 1094.890603544649 1095.69815138257 1096.550121295443 1045.007948785376 311.0033935020022 1080.525002351001 293.0126648531599
271 0.005 1.355 20 906.0457557686137 730.5611158841226 730.4347486538464 1094.891408990078 1095.698985733298 1096.550714131226 1045.048853824108 311.1517278843486 1080.528782171935 293.012665991958
272 0.005 1.36 20 906.4428605339383 731.3102108267474 731.1873642190185 1094.891022737787 1095.698425171269 1096.550138910029 1045.089210342889 311.3004918078282 1080.532206941594 293.0126671272054
273 0.005 1.365 20 906.8376259066157 732.0552535406974 731.9359040303494 1094.891022669761 1095.698398652507 1096.550069936261 1045.129424904096 311.449679618869 1080.535566810392 293.0126682604049
274 0.005 1.37 20 907.2303408315362 732.7962680126676 732.6803919360957 1094.891449348979 1095.698776213662 1096.550272178006 1045.169885955089 311.5992920052672 1080.539224546151 293.0126693920526
275 0.005 1.375 20 907.6210337769426 733.5332788514941 733.4208524952126 1094.892524996031 1095.699837264987 1096.551002581421 1045.210595742863 311.7493201495037 1080.543165174168 293.0126705212504
276 0.005 1.38 20 908.0089991790539 734.2663050896547 734.1573064135915 1094.892007417533 1095.699194043121 1096.550390572128 1045.250348087103 311.8997640997119 1080.546329231131 293.0126716475074
277 0.005 1.385 20 908.3950802296373 734.9953727065698 734.8897781764272 1094.893027233952 1095.700208795877 1096.551092377025 1045.290792223392 312.050619219767 1080.550240244122 293.0126727715152
278 0.005 1.39 20 908.7786186193879 735.7205012681063 735.618288869588 1094.892672909758 1095.699740463292 1096.55063166402 1045.330425501535 312.2018811095062 1080.553474849911 293.0126738932536
279 0.005 1.395 20 909.1601889076302 736.4417156766599 736.3428623010749 1094.893576623041 1095.700628942746 1096.551230182861 1045.370565981715 312.3535470869118 1080.557290887974 293.01267501246
280 0.005 1.4 20 909.5391939668962 737.1590348721658 737.0635188512717 1094.893076199814 1095.700007281641 1096.550645262176 1045.409849554173 312.5056139393822 1080.560395285849 293.0126761288778
281 0.005 1.405 20 909.9164195066155 737.8724838918841 737.7802823258747 1094.893856311853 1095.700758362309 1096.551167534347 1045.449724301735 312.6580782931954 1080.564121680446 293.0126772423206
282 0.005 1.41 20 910.2909984210399 738.5820816079681 738.4931731841446 1094.893417122439 1095.700210548294 1096.550623334203 1045.488786010993 312.8109355085093 1080.56722766309 293.0126783526078
283 0.005 1.415 20 910.6640297589558 739.2878535158329 739.202215336796 1094.894403984637 1095.701192064956 1096.551305810966 1045.528564090606 312.9641824391817 1080.571044899355 293.0126794617545
284 0.005 1.42 20 911.0342751808207 739.9898177831462 739.9074289403013 1094.894011478384 1095.700686494515 1096.550819355888 1045.567415985946 313.1178153185162 1080.574141264391 293.0126805667061
285 0.005 1.425 20 911.4029722035143 740.6879992196233 740.6088372935225 1094.894905856778 1095.701565171905 1096.551424227634 1045.606863670263 313.2718305147031 1080.577855774405 293.0126816707304
286 0.005 1.43 20 911.7690219552223 741.382415774157 741.3064601455877 1094.894392386906 1095.700934201759 1096.550831254392 1045.645429850542 313.4262250838671 1080.5808668349 293.0126827703277
287 0.005 1.435 20 912.1334388314133 742.0730921166014 742.0003206833399 1094.895325564833 1095.70185625879 1096.5514763407 1045.684648271052 313.5809950687342 1080.584565998988 293.0126838688132
288 0.005 1.44 20 912.4952449578295 742.7600457860185 742.6904383070209 1094.894709732689 1095.701115148255 1096.550794006303 1045.722912561595 313.7361374866735 1080.587488831769 293.012684963142
289 0.005 1.445 20 912.8553939977706 743.4433009207761 743.3768357156222 1094.895437210318 1095.701824422522 1096.551266927062 1045.761791011694 313.8916482212265 1080.591065077495 293.0126860559312
290 0.005 1.45 20 913.2132941642318 744.1228770050476 744.0595335202314 1094.895522381955 1095.701832604194 1096.551177825235 1045.800210216627 314.0475244830893 1080.594293102428 293.0126871455119
291 0.005 1.455 20 913.5693431852375 744.7987961595717 744.7385534259713 1094.896161346363 1095.70244158062 1096.551566633255 1045.838806856267 314.2037627953123 1080.597780621627 293.0126882329691
292 0.005 1.46 20 913.9229000739975 745.4710759731566 745.4139142911387 1094.895514515488 1095.701666940595 1096.550876953333 1045.876547550182 314.3603591156063 1080.600614926318 293.0126893163884
293 0.005 1.465 20 914.2747863987245 746.139739622614 746.0856379905133 1094.896038069242 1095.7021592592 1096.551185296529 1045.914806777052 314.5173105447357 1080.604030240115 293.0126903980598
294 0.005 1.47 20 914.6249205080006 746.8048086492227 746.7537463179636 1094.89693744743 1095.703045028424 1096.551782048169 1045.953178281675 314.6746127444274 1080.60759768637 293.0126914776017
295 0.005 1.475 20 914.9725387821629 747.4662999703063 747.4182577190304 1094.896431409884 1095.702424821251 1096.551215639066 1045.990655285486 314.8322624743834 1080.61044845094 293.0126925528248
296 0.005 1.48 20 915.3185826616321 748.1242368441835 748.0791940145001 1094.897207795161 1095.703176573723 1096.551738070267 1046.028691934049 314.990255994237 1080.613914403536 293.0126936264607
297 0.005 1.485 20 915.6622996702517 748.7786366639004 748.7365739964572 1094.896904248746 1095.702742049354 1096.551262063208 1046.06614297576 315.1485928731232 1080.616980733501 293.0126946951232
298 0.005 1.49 20 916.00448670298 749.4295227659392 749.390419768672 1094.897807020498 1095.703683481753 1096.55195832428 1046.10396279569 315.3072633797348 1080.620355341049 293.0126957635202
299 0.005 1.495 20 916.3442023663254 750.0769112927713 750.0407492481904 1094.897299626741 1095.703062181998 1096.55137786588 1046.140907849157 315.4662690352047 1080.623097944019 293.0126968274053
300 0.005 1.5 20 916.6824174151749 750.720824994318 750.687583783889 1094.898005810868 1095.703745314879 1096.551860254518 1046.178453671324 315.6256052876711 1080.626466042849 293.012697889292
301 0.005 1.505 20 917.0184084670555 751.3612813603937 751.3309421359693 1094.897782475355 1095.703434350994 1096.551502053186 1046.215328719671 315.7852682712407 1080.629368664123 293.0126989486183
302 0.005 1.51 20 917.352889014929 751.998302502506 751.9708454117381 1094.898665662779 1095.704313983038 1096.552121599276 1046.252750972457 315.9452546510593 1080.632814479559 293.0127000059367
303 0.005 1.515 20 917.6849561951434 752.6319044051618 752.6073112608366 1094.898126849227 1095.703657156653 1096.551518109939 1046.289220271772 316.1055605511842 1080.635508283898 293.0127010596834
304 0.005 1.52 20 918.0155411030282 753.2621093879897 753.240360629532 1094.898868646159 1095.704380049861 1096.552030610112 1046.326312623812 316.2661837766811 1080.638853008855 293.0127021113509
305 0.005 1.525 20 918.3438718921948 753.8889338928825 753.8700114054708 1094.898537781419 1095.703957782238 1096.551590483061 1046.362639267161 316.4271209256532 1080.641637654054 293.0127031596448
306 0.005 1.53 20 918.6706912602039 754.5123995996814 754.4962841996308 1094.899241159338 1095.704638103455 1096.552075123584 1046.399468219969 316.5883675621149 1080.644931455863 293.0127042058361
307 0.005 1.535 20 918.9953593515221 755.1325231211908 755.1191968605582 1094.899092553965 1095.70437549797 1096.551732236211 1046.435817144561 316.7499229461757 1080.647974917596 293.0127052477735
308 0.005 1.54 20 919.3186770688928 755.7493263188363 755.7387701554437 1094.899953674205 1095.705267307811 1096.552380736095 1046.472389340532 316.9117781719554 1080.651210364303 293.0127062906679
309 0.005 1.545 20 919.6399952300538 756.3628263394025 756.3550223193168 1094.90014664159 1095.705400846799 1096.552390901967 1046.508525934456 317.0739335078451 1080.654115858845 293.0127073288559
310 0.005 1.55 20 919.9589545437033 756.9730396230142 756.9679704117951 1094.899744588583 1095.704864442236 1096.551879924944 1046.544340974382 317.2363905734808 1080.65700111323 293.0127083625382
311 0.005 1.555 20 920.2767929602447 757.5799885120216 757.5776352095238 1094.900516473317 1095.705660788299 1096.552450132675 1046.580486800803 317.3991359010336 1080.660123764856 293.0127093960816
312 0.005 1.56 20 920.5922053411391 758.1836873559705 758.1840330134786 1094.899922710086 1095.704909881504 1096.55175043343 1046.615931179451 317.5621748635792 1080.662823177194 293.0127104232097
313 0.005 1.565 20 920.9064489322597 758.7841585606659 758.7871844595538 1094.900709504391 1095.705732792796 1096.552353359221 1046.651826764338 317.7254961164911 1080.665904643288 293.0127114508653
314 0.005 1.57 20 921.2183367078461 759.3814165816598 759.3871059711998 1094.90022829248 1095.705103210224 1096.551749216754 1046.687102546294 317.8891040435538 1080.668633433025 293.0127124724182
315 0.005 1.575 20 921.5287828917906 759.9754820441709 759.9838169197051 1094.900540340625 1095.705423048275 1096.551964735142 1046.722507689144 318.0529901821008 1080.671459550782 293.0127134933904
316 0.005 1.58 20 921.8378252140526 760.5663744380681 760.5773368510525 1094.901543517999 1095.706427453719 1096.552661687814 1046.758252859743 318.2171532482422 1080.674707776866 293.0127145121873
317 0.005 1.585 20 922.1449622167462 761.1541102283137 761.1676832114861 1094.901750567102 1095.706576012017 1096.552689305701 1046.793481300766 318.3815862180531 1080.677511345562 293.0127155273339
318 0.005 1.59 20 922.4498318429362 761.7387045090522 761.754871804985 1094.90104036676 1095.705754010117 1096.551984741799 1046.828050576875 318.5462922264629 1080.679916353599 293.0127165384851
319 0.005 1.595 20 922.7535794167992 762.3201787548227 762.3389224115155 1094.902008996365 1095.70673236714 1096.552681586023 1046.863449641076 318.7112709553715 1080.683211454806 293.0127175478266
320 0.005 1.6 20 923.0557693316789 762.8985479686781 762.9198512534591 1094.90140171289 1095.705994610874 1096.55201772887 1046.897818591819 318.8765075219036 1080.685600814354 293.0127185542267
321 0.005 1.605 20 923.3566303624915 763.4738315877627 763.4976773914863 1094.902195273305 1095.706788700013 1096.552569668964 1046.932854969931 319.0420062411953 1080.688705391695 293.0127195571978
322 0.005 1.61 20 923.6548946116582 764.0460443638426 764.0724168712529 1094.901818417234 1095.706322333339 1096.552124527248 1046.967141319746 319.207764437189 1080.69121531739 293.0127205570551
323 0.005 1.615 20 923.9520223672084 764.6152071807129 764.6440890712897 1094.90289185855 1095.707413548445 1096.552904957021 1047.002118427541 319.3737759972187 1080.694441565072 293.0127215552354
324 0.005 1.62 20 924.2470269682183 765.1813351633344 765.2127104599135 1094.903105929578 1095.707567527967 1096.552936736252 1047.036513865909 319.5400362839954 1080.697205539935 293.012722550605
325 0.005 1.625 20 924.5400224965435 765.7444437223318 765.7782967914685 1094.902634990857 1095.707007255859 1096.552430554296 1047.070397667275 319.7065440265709 1080.699634901348 293.0127235418971
326 0.005 1.63 20 924.8319677755766 766.3045527075708 766.3408666454461 1094.90332089552 1095.707683654758 1096.552879656916 1047.104762675052 319.8732974009573 1080.702606838527 293.0127245315069
327 0.005 1.635 20 925.1216449964369 766.8616757743755 766.9004352794167 1094.902712117657 1095.706964124419 1096.552242164223 1047.138335146945 320.0402916456439 1080.704947239514 293.0127255174701
328 0.005 1.64 20 925.4103447036917 767.4158332691289 767.457021439589 1094.903591903123 1095.707856709898 1096.552869201209 1047.172554620643 320.2075266502517 1080.707985133406 293.0127265011355
329 0.005 1.645 20 925.6968288926487 767.967038500941 768.0106402937887 1094.90300356517 1095.707149115994 1096.552230279333 1047.205874659909 320.3749951354874 1080.710287241267 293.0127274817069
330 0.005 1.65 20 925.9823110608355 768.5153115957212 768.5613104026584 1094.903990541723 1095.708168577046 1096.552986572872 1047.240015602573 320.5426984299004 1080.713395979366 293.0127284590158
331 0.005 1.655 20 926.2657248319271 769.0606662723559 769.1090471110397 1094.903665853089 1095.707748877604 1096.552560152531 1047.27327860953 320.7106288816992 1080.715814202057 293.0127294346981
332 0.005 1.66 20 926.5480159110491 769.6031213696956 769.6538680977275 1094.904496277224 1095.708589783637 1096.553146362791 1047.307035918572 320.8787871834697 1080.718792087692 293.012730406716
333 0.005 1.665 20 926.8282937921774 770.1426909058991 770.1957886480262 1094.904259065679 1095.708265361581 1096.552807054294 1047.340106705616 321.0471666860603 1080.721219584365 293.0127313763598
334 0.005 1.67 20 927.107158170838 770.6793920975178 770.7348253634751 1094.90448930655 1095.70845405438 1096.552888769718 1047.373311594614 321.2157652358219 1080.723883528596 293.0127323426781
335 0.005 1.675 20 927.3844290672006 771.2132404690177 771.2709941196221 1094.904457061905 1095.708357896955 1096.55274035396 1047.40625671673 321.3845794298626 1080.726388573039 293.012733306035
336 0.005 1.68 20 927.6604545065578 771.744253564819 771.8043120144013 1094.905086055059 1095.708983461641 1096.553159646447 1047.439458811131 321.5536089483305 1080.729208256949 293.0127342664048
337 0.005 1.685 20 927.9343945497837 772.2724443637579 772.3347934040705 1094.904457066531 1095.708240537473 1096.552505155565 1047.471839837695 321.722848175836 1080.731390350829 293.0127352239568
338 0.005 1.69 20 928.2073195304354 772.7978315202448 772.8624555693915 1094.905090398404 1095.708871185857 1096.552934939291 1047.504799056026 321.8922973982217 1080.734203677299 293.0127361781268
339 0.005 1.695 20 928.4785732193843 773.3204299457245 773.3873142842436 1094.905283997073 1095.709014245194 1096.552966433376 1047.537437200161 322.0619498213735 1080.736780460446 293.0127371304555
340 0.005 1.7 20 928.7483325956437 773.8402554312679 773.9093853497368 1094.905542568436 1095.709231820754 1096.553064899693 1047.569984908263 322.2318027645391 1080.739374167681 293.0127380794752
341 0.005 1.705 20 929.0164788692854 774.3573229920705 774.4286840447397 1094.905541434579 1095.70917185428 1096.552946880716 1047.602266891275 322.401854525605 1080.74182208428 293.0127390255348
342 0.005 1.71 20 929.2833564033458 774.8716493970148 774.9452267184597 1094.906093921637 1095.709710836459 1096.553300454279 1047.634756127097 322.5721015675057 1080.744535538597 293.0127399691378
343 0.005 1.715 20 929.5482937598904 775.3832472223002 775.4590271642555 1094.905464485146 1095.708970711225 1096.552650874535 1047.666434934938 322.7425406731107 1080.746625958531 293.0127409090405
344 0.005 1.72 20 929.8122196398906 775.8921344067386 775.9701019932363 1094.906035565987 1095.70954031988 1096.553046867816 1047.698689906374 322.9131740180987 1080.749319508269 293.0127418458516
345 0.005 1.725 20 930.0746068543428 776.3983260247658 776.4784669740641 1094.906445514177 1095.709918707485 1096.553255129632 1047.730766660315 323.0839912265126 1080.751929339511 293.012742780984
346 0.005 1.73 20 930.335480314918 776.9018361034304 776.9841365923799 1094.906298119465 1095.709693291737 1096.553004954867 1047.762363773521 323.2549891417368 1080.754189987168 293.0127437123609
347 0.005 1.735 20 930.5951813467362 777.4026819039933 777.4871273426396 1094.907172137321 1095.710576893892 1096.553631908434 1047.794463220169 323.4261691709989 1080.756995019532 293.012744641372
348 0.005 1.74 20 930.852971345132 777.9008755145608 777.9874527358737 1094.90681548889 1095.710129477015 1096.553199391384 1047.825754928102 323.5975281024834 1080.759159127998 293.0127455669607
349 0.005 1.745 20 931.1096104029849 778.3964336677407 778.4851284836493 1094.907316289504 1095.710615421517 1096.553519309712 1047.857418325044 323.7690621562444 1080.761766349899 293.0127464899267
350 0.005 1.75 20 931.3643775223611 778.8893683354546 778.9801677562378 1094.906658141747 1095.70985415318 1096.552861444415 1047.888326271752 323.9407688886376 1080.763778625802 293.0127474090811
351 0.005 1.755 20 931.6180223759019 779.3796959319493 779.4725859680093 1094.906762281861 1095.709909850908 1096.552848252467 1047.919497423014 324.1126455055756 1080.76615696314 293.0127483261043
352 0.005 1.76 20 931.8705594941088 779.8674329003117 779.9623994235036 1094.907361901242 1095.710483717839 1096.553230144909 1047.950907952898 324.2846891177804 1080.768805533346 293.0127492410857
353 0.005 1.765 20 932.1216837488333 780.3525934796605 780.4496229536991 1094.90799991297 1095.711110399934 1096.553637067925 1047.982214190602 324.4568958718241 1080.771414434533 293.0127501533552
354 0.005 1.77 20 932.3708726808364 780.8351888479845 780.9342688951739 1094.907314695993 1095.71031993521 1096.552956620827 1048.012654764395 324.6292633930108 1080.773362002795 293.0127510614505
355 0.005 1.775 20 932.6192768772238 781.3152368391648 781.4163533869178 1094.908163652732 1095.711188248111 1096.553596082144 1048.043871957028 324.8017898496255 1080.776093851834 293.0127519678528
356 0.005 1.78 20 932.865865291515 781.7927487729469 781.8958893424071 1094.907708735622 1095.710636127624 1096.553077442361 1048.07419346935 324.974472741213 1080.778120495037 293.012752870402
357 0.005 1.785 20 933.1115539703045 782.2677416918285 782.3728925175772 1094.908515354476 1095.7114462833 1096.553647263257 1048.105100568254 325.1473082578701 1080.780770068886 293.0127537706539
358 0.005 1.79 20 933.3554164228246 782.7402266990064 782.8473754961592 1094.908123256171 1095.71097618868 1096.553212519578 1048.135263821689 325.3202934962371 1080.78280125886 293.0127546662584
359 0.005 1.795 20 933.598415935307 783.2102210165478 783.3193541816073 1094.90903674362 1095.71189043024 1096.553864635216 1048.166023779635 325.4934250216203 1080.785512441611 293.0127555601352
360 0.005 1.8 20 933.8396146749343 783.6777353741217 783.7888408648241 1094.908506037717 1095.711284536671 1096.553331236631 1048.1959097434 325.6667013598315 1080.787442299999 293.0127564505955
361 0.005 1.805 20 934.0799549797089 784.1427866563 784.2558510417991 1094.909309421464 1095.712066953444 1096.553877356153 1048.226344466672 325.8401183760885 1080.79005346963 293.0127573386566
362 0.005 1.81 20 934.3184508208109 784.605385133553 784.7203966323273 1094.90865464706 1095.711316451296 1096.553209530865 1048.255910532503 326.0136747675158 1080.791919660363 293.0127582226351
363 0.005 1.815 20 934.556110181086 785.0655473799741 785.182492750743 1094.909325780002 1095.711997571383 1096.553690685459 1048.286122346389 326.1873663365612 1080.794442937077 293.0127591043653
364 0.005 1.82 20 934.7922801868443 785.5232856944924 785.6421527450724 1094.90925374347 1095.711860588671 1096.553514058406 1048.315800828675 326.3611912188403 1080.796581542312 293.0127599834919
365 0.005 1.825 20 935.0274402616897 785.9786153234274 786.0993912077471 1094.90997991685 1095.712591755732 1096.554026366456 1048.345816535115 326.5351476026043 1080.799108299058 293.012760860338
366 0.005 1.83 20 935.260904559216 786.4315470648612 786.5542201641338 1094.909536433214 1095.712058488491 1096.553548628402 1048.375064689723 326.7092315651384 1080.801029186542 293.012761733807
367 0.005 1.835 20 935.4935594630837 786.8820971727961 787.0066545937227 1094.910365524508 1095.712901755769 1096.554147663876 1048.404918870977 326.883439832752 1080.803597878064 293.0127626049954
368 0.005 1.84 20 935.7247731466673 787.3302776823207 787.4567075764896 1094.910454237988 1095.71292980624 1096.554093587579 1048.434277396717 327.0577710194752 1080.805777307663 293.0127634737082
369 0.005 1.845 20 935.9543405419566 787.7760994614615 787.9043904610552 1094.909750343758 1095.712123575084 1096.553414472789 1048.463033214881 327.2322222112318 1080.807533387325 293.0127643384109
370 0.005 1.85 20 936.1831930643937 788.2195789087723 788.3497182078127 1094.910482390459 1095.712867401155 1096.553941891781 1048.492497859147 327.4067897971753 1080.810026439982 293.0127652009909
371 0.005 1.855 20 936.4104584729456 788.6607268158227 788.7927030046678 1094.910183718933 1095.712490780907 1096.553581541043 1048.521279339711 327.5814730778843 1080.811966167008 293.0127660603379
372 0.005 1.86 20 936.6368114496248 789.0995585373944 789.2333593029828 1094.910821331695 1095.713114496029 1096.554039564438 1048.550508888451 327.7562677248291 1080.814385155666 293.0127669172804
373 0.005 1.865 20 936.8616533534907 789.5360848225707 789.6716989143254 1094.910641517856 1095.712877546708 1096.553761189508 1048.579132971523 327.9311707729132 1080.816377874584 293.0127677713546
374 0.005 1.87 20 937.0856175305837 789.9703206741696 790.107735959132 1094.911337733669 1095.713576915468 1096.55425259161 1048.608164721159 328.1061812042832 1080.8188088977 293.0127686229317
375 0.005 1.875 20 937.3077599358351 790.4022745554723 790.5414802651864 1094.910819190346 1095.713046632091 1096.55379866657 1048.636351789612 328.2812977852229 1080.820354466188 293.012769461921
376 0.005 1.88 20 937.5292817274744 790.831963318637 790.97294718833 1094.911502131329 1095.713740640146 1096.554283546302 1048.665157320541 328.4565154219078 1080.822731917973 293.0127703005213
377 0.005 1.885 20 937.7492464772882 791.2593972611716 791.4021484133789 1094.911129333586 1095.713283691861 1096.553868526225 1048.693269746083 328.6318324073754 1080.82458816703 293.012771138392
378 0.005 1.89 20 937.9683478554762 791.6845910971973 791.8290976668588 1094.91174522883 1095.713903295845 1096.55429473725 1048.721824456308 328.8072455845368 1080.826921905217 293.01277197497
379 0.005 1.895 20 938.185873930053 792.107554697125 792.2538061096104 1094.911177175737 1095.71323590097 1096.5537150816 1048.749609813456 328.982753571012 1080.828665638704 293.0127728096738
380 0.005 1.9 20 938.4027665251305 792.528303801598 792.6762880095532 1094.912128779434 1095.714221699438 1096.554432883709 1048.778143376721 329.1583537161504 1080.831144519262 293.012773642439
381 0.005 1.905 20 938.6181703366512 792.9468487092889 793.0965550561299 1094.912097703561 1095.714131333057 1096.554290863616 1048.806031482825 329.3340429329171 1080.833120048217 293.0127744730177
382 0.005 1.91 20 938.8322485501717 793.3632004113008 793.5146183500672 1094.911573372018 1095.713515913764 1096.553762812375 1048.833502446473 329.5098140480781 1080.834849310649 293.0127753003527
383 0.005 1.915 20 939.0457023482907 793.7773741593599 793.9304918730667 1094.912441815247 1095.71441419868 1096.554414328543 1048.861675599233 329.685679543468 1080.837258857549 293.0127761260807
384 0.005 1.92 20 939.2575388281948 794.1893792184945 794.3441865369111 1094.911970709412 1095.713849401964 1096.553913787604 1048.888997639837 329.861619068224 1080.838998488764 293.0127769487869
385 0.005 1.925 20 939.4686186665988 794.5992301918815 794.7557156977996 1094.912664125599 1095.714544174562 1096.554422000981 1048.916885911228 330.0376421632583 1080.841334699081 293.0127777694685
386 0.005 1.93 20 939.6782461288259 795.0069366251095 795.1650902180005 1094.912123548962 1095.713910803473 1096.553846969362 1048.94392339791 330.2137377286292 1080.843003977694 293.0127785870379
387 0.005 1.935 20 939.8872112106224 795.4125132747137 795.5723235100347 1094.912982437464 1095.714791977381 1096.554483125319 1048.971647018265 330.3899101353209 1080.845335134989 293.0127794028048
388 0.005 1.94 20 940.0944068485495 795.8159683151375 795.9774255857902 1094.912249599065 1095.713951738015 1096.553769380099 1048.998401864664 330.5661547182373 1080.846922530041 293.0127802153719
389 0.005 1.945 20 940.3010433592644 796.2173167112993 796.380409723002 1094.912925836703 1095.714638467699 1096.554258609263 1049.025818297049 330.7424707826006 1080.849156805815 293.012781025156
390 0.005 1.95 20 940.5063848280153 796.6165690952928 796.7812875877888 1094.913133053507 1095.714817022092 1096.554337093807 1049.052916410669 330.9188534298352 1080.851187074712 293.0127818324293
391 0.005 1.955 20 940.7105647605357 797.0137367582981 797.1800705275871 1094.913154764686 1095.71479053182 1096.554263865227 1049.079807952587 331.0953046392603 1080.85313941194 293.0127826371336
392 0.005 1.96 20 940.9138692931765 797.4088322000357 797.576770675711 1094.913566338711 1095.715186617363 1096.554517456529 1049.106747890945 331.2718137147729 1080.855174021786 293.0127834379126
393 0.005 1.965 20 941.1156743123869 797.8018648281608 797.9713983588617 1094.91314114987 1095.714682720546 1096.554071663277 1049.133180560153 331.4483867008146 1080.856896797082 293.0127842370865
394 0.005 1.97 20 941.3169354352656 798.1928491067915 798.3639667445094 1094.913966968937 1095.715526934028 1096.55469698106 1049.16016288367 331.6250133194242 1080.859117945906 293.0127850323341
395 0.005 1.975 20 941.5164823976039 798.5817926903158 798.7544853228391 1094.91317855173 1095.714633141933 1096.553927391346 1049.186153773373 331.8016959477928 1080.860607826576 293.0127858258825
396 0.005 1.98 20 941.7154481023797 798.9687097951901 799.1429666852551 1094.913764809958 1095.71523220365 1096.554356133075 1049.212809629596 331.9784337282179 1080.862758895587 293.0127866161659
397 0.005 1.985 20 941.9133818837516 799.3536115632629 799.5294226347506 1094.914178299321 1095.715622241556 1096.554594747495 1049.239256662346 332.1552239868721 1080.864783691619 293.0127874043206
398 0.005 1.99 20 942.1099225274742 799.7365074216174 799.9138633105607 1094.913880349437 1095.715259029005 1096.554262327366 1049.265221479426 332.3320633227253 1080.866480540066 293.0127881884274
399 0.005 1.995 20 942.3058588695226 800.1174110983903 800.2963013087953 1094.91468958552 1095.716084688927 1096.554864805892 1049.291686490928 332.5089489570747 1080.868689588514 293.0127889709996
400 0.005 2 20 942.5002500810384 800.4963304926368 800.6767460710404 1094.914151093281 1095.715461508437 1096.554316321324 1049.317329727734 332.6858808391487 1080.870249113449 293.0127897497741
401 0.005 2.005 20 942.6940448467948 800.8732794825247 801.0552100470023 1094.914894633488 1095.716227000856 1096.554877107663 1049.343570492922 332.8628530682005 1080.872425999757 293.0127905265682
402 0.005 2.01 20 942.8863770208449 801.2482660395591 801.4317026932954 1094.91432446272 1095.715565117323 1096.554294975069 1049.368961153672 333.0398681099846 1080.873947632198 293.0127913005241
403 0.005 2.015 20 943.0780822472844 801.6213038353559 801.8062363285489 1094.915008697998 1095.716260644278 1096.554811800404 1049.394961902096 333.2169181704052 1080.876068479621 293.012792071562
404 0.005 2.02 20 943.2683967886971 801.9924010276088 802.1788204905037 1094.914541010949 1095.715714511266 1096.554306260971 1049.420201228404 333.394006014307 1080.877619596404 293.0127928398744
405 0.005 2.025 20 943.4581710884679 802.3615715160194 802.5494677159936 1094.915462691372 1095.716673807602 1096.55501587626 1049.446145744744 333.5711262117358 1080.879846847972 293.0127936055552
406 0.005 2.03 20 943.6464669070092 802.7288229359472 802.9181872576436 1094.914986328037 1095.716109774006 1096.554508833946 1049.471195591408 333.7482795192236 1080.881364252516 293.0127943685096
407 0.005 2.035 20 943.8342368973422 803.0941685542144 803.2849910383429 1094.915732273824 1095.716879470232 1096.555068741184 1049.496832760506 333.9254598198921 1080.883486330104 293.0127951288907
408 0.005 2.04 20 944.0207466372464 803.457616575575 803.649888536327 1094.91545379573 1095.716529857294 1096.554734524226 1049.521794783655 334.1026697910931 1080.885116480787 293.0127958872417
409 0.005 2.045 20 944.2062331296917 803.8191781801709 804.0128903686436 1094.915550490392 1095.716595681202 1096.554745568695 1049.546833224874 334.2799039955426 1080.886884126047 293.0127966409801
410 0.005 2.05 2 944.3722816659917 804.1788267399269 804.373981936981 1094.912004427526 1095.713373605972 1096.55202161943 1049.56766102156 334.4558502795179 1080.88243377005 293.0127973820819
411 0.005 2.055 2 944.5445913040013 804.5366356484699 804.7332154238454 1094.914469642241 1095.716211719028 1096.554639337626 1049.594542734585 334.632448645529 1080.88629528706 293.0127981181639
412 0.005 2.06 2 944.7159099773004 804.8926061224187 805.0906053100066 1094.913834236724 1095.715125306187 1096.553485204398 1049.621265900159 334.809410988079 1080.887445069148 293.0127988499589
413 0.005 2.065 2 944.8889348176119 805.246754176462 805.4461615241274 1094.914815166051 1095.716484504169 1096.554844289161 1049.64729903181 334.9861445793961 1080.889079658343 293.0127995875971
414 0.005 2.07 2 945.0624774001959 805.5990852528987 805.7998889396383 1094.91416001324 1095.715409955201 1096.55355283007 1049.673931654745 335.1626537960784 1080.889638109377 293.0128003377236
415 0.005 2.075 20 945.26943518086 805.9496114660288 806.1517976298762 1094.914206944446 1095.714891215441 1096.553384351777 1049.699906780475 335.3402589769462 1080.895485777061 293.0128011457741
416 0.005 2.08 20 945.4614090758846 806.2983034837189 806.5018623401076 1094.915245308715 1095.715982514776 1096.554348186626 1049.722214942761 335.5173935249417 1080.89821197271 293.0128019064131
417 0.005 2.085 20 945.6465574681754 806.6451740188804 806.8500940434918 1094.914632812751 1095.715203143732 1096.553493866125 1049.744884039832 335.6945819592456 1080.899543873982 293.0128026798207
418 0.005 2.09 2 945.8069050166988 806.9902075418989 807.1964932328285 1094.91401657033 1095.715516695379 1096.55354784171 1049.765506432666 335.8706126362978 1080.896724757187 293.0128034356528
419 0.005 2.095 2 945.9727243721064 807.3334748690299 807.5411193551554 1094.915154540431 1095.716231721779 1096.553837015362 1049.792360877986 336.0471821889216 1080.89963577692 293.012804173705
420 0.005 2.1 2 946.1379196681407 807.6749829008685 807.8839789990399 1094.915888252309 1095.717246522714 1096.555057040077 1049.81797809913 336.2240732800843 1080.90209997012 293.0128049000466
421 0.005 2.105 2 946.3033088823667 808.0147387689125 808.225076596364 1094.914360005617 1095.715392908231 1096.553203835633 1049.842877889837 336.4007750036263 1080.901854657545 293.0128056273383
422 0.005 2.11 2 946.4701667822576 808.352758264929 808.5644253451446 1094.915596271642 1095.717026412829 1096.554887731842 1049.867934519463 336.5772669820649 1080.903564578314 293.012806362033
423 0.005 2.115 2 946.6366418644451 808.689045678918 808.9020310469258 1094.915244059008 1095.716193594084 1096.553763817778 1049.89383073505 336.7537479959908 1080.904642041756 293.0128071079618
424 0.005 2.12 2 946.8021778158077 809.0236106422891 809.2379048547474 1094.915772628173 1095.717046569916 1096.554759647142 1049.918400366522 336.9302106073419 1080.906268864127 293.0128078658097
425 0.005 2.125 2 946.9668250984837 809.3564587514113 809.572052589244 1094.915205846645 1095.716082055792 1096.553605305021 1049.943631718088 337.1066564910518 1080.907261773782 293.0128086349674
426 0.005 2.13 2 947.1307267295433 809.6876017233122 809.904486380625 1094.916252767997 1095.717493726441 1096.555055224017 1049.968118090893 337.2830846589699 1080.909380732773 293.0128094129785
427 0.005 2.135 2 947.2941515801285 810.0170448268058 810.2352117986214 1094.915655472153 1095.716471757969 1096.553805871132 1049.99310615433 337.4594950004335 1080.910476489269 293.0128101976392
428 0.005 2.14 2 947.4570943237064 810.3447989249848 810.5642401055824 1094.916202814506 1095.7173483874 1096.5548344238 1050.017014151652 337.6358804571187 1080.912314314186 293.0128109858288
429 0.005 2.145 2 947.6193399482115 810.6708701529328 810.8915772785537 1094.915553864352 1095.716311507931 1096.553624028702 1050.041511469862 337.8122409188807 1080.913283056649 293.0128117752147
430 0.005 2.15 2 947.7811246525603 810.9952704687214 811.2172353701103 1094.916541774649 1095.717683665324 1096.555042985907 1050.065235436841 337.9885771021423 1080.915313156183 293.0128125630181
431 0.005 2.155 2 947.9422202103264 811.3180053210729 811.5412202289701 1094.915935954315 1095.716667531237 1096.553802441899 1050.089456669998 338.164885298845 1080.916308304647 293.0128133474602
432 0.005 2.16 2 948.102696647108 811.6390854627043 811.8635429033988 1094.916495932967 1095.717557676085 1096.554838118905 1050.112650249196 338.3411631292623 1080.918075606529 293.0128141264331
433 0.005 2.165 2 948.2623351885622 811.9585165432329 812.1842090269663 1094.915656313789 1095.716352119745 1096.553477131146 1050.13622524082 338.5173775460804 1080.918703230109 293.0128148990269
434 0.005 2.17 2 948.4220151820377 812.2763120061645 812.5032312594968 1094.917008056494 1095.718032177163 1096.555125674215 1050.159753272127 338.6936147256399 1080.921163752208 293.0128156607481
435 0.005 2.175 2 948.5804422608405 812.592475718746 812.8206148057418 1094.916060422123 1095.716715873662 1096.553662014761 1050.183034197252 338.8697808146356 1080.921749690046 293.0128164116717
436 0.005 2.18 2 948.7387656848616 812.907020218603 813.1363713664425 1094.916956691887 1095.71791825911 1096.554967409468 1050.205936382897 339.0459098050601 1080.923833845693 293.0128171478995
437 0.005 2.185 1 948.8888738619878 813.2184853744524 813.4490719126372 1094.917674259722 1095.718534428374 1096.556365934717 1050.324944613772 339.220865655944 1080.93252715579 293.0128177473478
438 0.005 2.19 2 949.0508602963411 813.5299039931754 813.761715301973 1094.926424440792 1095.727642184732 1096.565723905531 1050.254118892403 339.3976074655643 1080.932321720261 293.0128184586684
439 0.005 2.195 1 949.1987459097469 813.8382242956602 814.0712524796286 1094.923770691922 1095.725274751047 1096.563225878092 1050.371804220197 339.572653214224 1080.939563214286 293.0128191499263
440 0.005 2.2 1 949.3470199364745 814.1449212217623 814.3791641930007 1094.920958714051 1095.722947773757 1096.559857394438 1050.410727653477 339.7478409359398 1080.938643336699 293.0128198906049
441 0.005 2.205 1 949.4946574687318 814.4500522232368 814.6855135950102 1094.918362366502 1095.719991774954 1096.557098356479 1050.42981534246 339.9231659437023 1080.93556283561 293.0128206142085
442 0.005 2.21 2 949.6539835175095 814.7552217657528 814.9918728110811 1094.916590604722 1095.716232424163 1096.552705610985 1050.339109000415 340.1007169337078 1080.930997518914 293.0128212904933
443 0.005 2.215 1 949.8009055776548 815.0573407088823 815.2951570394979 1094.916773951069 1095.717140926347 1096.55464975727 1050.45644161573 340.2757986817551 1080.940761427078 293.0128220692049
444 0.005 2.22 1 949.946195825022 815.3578582341945 815.5968357729777 1094.91436237386 1095.71860422713 1096.556552042134 1050.494948484378 340.4508908841281 1080.937704865214 293.0128227936497
445 0.005 2.225 1 950.0930602405624 815.6568593247714 815.8969987897876 1094.919143119835 1095.72198830074 1096.559652716869 1050.515706988878 340.6259824617518 1080.940699791865 293.0128235149091
446 0.005 2.23 1 950.2405193914458 815.9543522688489 816.1956480119163 1094.91855430589 1095.721176163665 1096.558936774483 1050.535514216024 340.8010413824719 1080.940272374827 293.012824195244
447 0.005 2.235 1 950.3874783279953 816.2503506425622 816.4927915103291 1094.920253252182 1095.722226713709 1096.559442794755 1050.556438585652 340.9760241840546 1080.942765124233 293.0128248796117
448 0.005 2.24 1 950.5346320102632 816.5448572835295 816.7884326478713 1094.918281129265 1095.720333296475 1096.55770656331 1050.577488975336 341.1509564853918 1080.942390108555 293.0128255442738
449 0.005 2.245 1 950.6805341666312 816.8378818677502 817.0825798640543 1094.92038535754 1095.72218101093 1096.559182519459 1050.598919847687 341.3258941855393 1080.945650852774 293.0128262160674
450 0.005 2.25 1 950.8258854180935 817.1294250524255 817.3752371439049 1094.918583031204 1095.720921525638 1096.558223307682 1050.619980209392 341.5008102189171 1080.945483002881 293.0128268655907
451 0.005 2.255 1 950.9699946162685 817.4194941729602 817.6664102718728 1094.919561648013 1095.721286588927 1096.558181542298 1050.640947764372 341.6757143882706 1080.946643258501 293.0128275285012
452 0.005 2.26 1 951.114682704787 817.7081064315827 817.9561156142775 1094.918942110102 1095.720862249291 1096.558029227002 1050.662439030463 341.8505962364828 1080.947788984595 293.0128281744288
453 0.005 2.265 1 951.2588038116229 817.9952676574632 818.2443596237586 1094.921267725322 1095.722771535561 1096.559288624812 1050.684294734686 342.0254603132372 1080.951194912518 293.0128288295834
454 0.005 2.27 1 951.4020524759638 818.2809817354718 818.5311488226087 1094.919719052413 1095.721590508169 1096.558406338872 1050.705884561122 342.2003032367076 1080.951863486179 293.0128294587839
455 0.005 2.275 1 951.5441249503019 818.5652537482989 818.8164879596829 1094.920771527673 1095.722232676572 1096.558728800445 1050.726968336505 342.3750912729031 1080.953552064295 293.0128300953372
456 0.005 2.28 1 951.6857113413887 818.8480912445636 819.100385810686 1094.91861413168 1095.720245940965 1096.55720979097 1050.74752029115 342.54981090341 1080.953309434859 293.0128307119559
457 0.005 2.285 1 951.8272914233906 819.1295072134955 819.3828531078224 1094.921020433072 1095.722572829955 1096.559244259904 1050.768317439202 342.7244462840822 1080.956478894765 293.0128313398669
458 0.005 2.29 1 951.9679538622606 819.4095061779051 819.6638974956463 1094.91974970607 1095.721737894279 1096.558605128343 1050.788955801314 342.8989872959306 1080.956919863115 293.0128319461899
459 0.005 2.295 1 952.1074309850932 819.6880917295719 819.9435215511241 1094.920451292929 1095.721855079545 1096.558290686283 1050.809540675826 343.073432627285 1080.957893731186 293.0128325672399
460 0.005 2.3 1 952.2469233517253 819.9652738255068 820.2217360167925 1094.91907064216 1095.720759240655 1096.557609942396 1050.829740591165 343.247773364803 1080.958200005984 293.0128331710791
461 0.005 2.305 1 952.3860705188879 820.2410646787554 820.4985504550145 1094.921229061764 1095.722634545035 1096.558976912311 1050.850117127753 343.4220144805499 1080.96109047147 293.0128337900852
462 0.005 2.31 1 952.5243671250985 820.5154642157709 820.7739691272548 1094.919792985939 1095.721612154168 1096.558245665018 1050.870410612831 343.5961561650788 1080.961415197422 293.0128343906639
463 0.005 2.315 1 952.6614646624909 820.7884814263427 821.0479983864579 1094.92102582661 1095.722399076848 1096.558645957255 1050.890250173463 343.7701975032419 1080.962952601998 293.012835008192
464 0.005 2.32 1 952.7982118312752 821.0601226557505 821.3206463741403 1094.919183710962 1095.720708838149 1096.557346280261 1050.90992431849 343.9441437491487 1080.962776910182 293.0128356141161
465 0.005 2.325 1 952.9351440416079 821.3304022360109 821.5919236350239 1094.921710224778 1095.723100513505 1096.559363928766 1050.930017895062 344.1179975206896 1080.965955965584 293.0128362391352
466 0.005 2.33 1 953.0710888198122 821.5993194431267 821.8618344778952 1094.920499145468 1095.722290840126 1096.558729653403 1050.949977940581 344.2917590918315 1080.966418600907 293.012836849832
467 0.005 2.335 1 953.2056795871611 821.866880606994 822.1303832377548 1094.921346046153 1095.722550587265 1096.558546287533 1050.969693776542 344.4654373297649 1080.967525767132 293.0128374815503
468 0.005 2.34 1 953.3401574060214 822.1330954879362 822.3975803806029 1094.919947948441 1095.721380071657 1096.557771715756 1050.989019912589 344.6390354080732 1080.967887925476 293.0128381023553
469 0.005 2.345 1 953.4743216376703 822.3979744300566 822.6634342509616 1094.922192596512 1095.723351789042 1096.559252078487 1051.008719389876 344.8125405961485 1080.970935766132 293.0128387428352
470 0.005 2.35 1 953.6075715867714 822.6615198714663 822.9279500555749 1094.920779942745 1095.722333487117 1096.55850691827 1051.028311975586 344.9859628296344 1080.971392584709 293.0128393679043
471 0.005 2.355 1 953.7397424717177 822.9237386207991 823.1911329342872 1094.921946136241 1095.723039541937 1096.558827869651 1051.047668904168 345.15931220999 1080.972950843289 293.0128400123166
472 0.005 2.36 1 953.8714789386582 823.1846367468603 823.4529906140193 1094.920135536054 1095.721384789029 1096.557571513127 1051.06669937647 345.3325689550217 1080.972920796624 293.012840642651
473 0.005 2.365 1 954.0031255782189 823.4442268707577 823.7135330410105 1094.922615434972 1095.723702126199 1096.559510863854 1051.086015078512 345.5057199014873 1080.976148835198 293.0128412894638
474 0.005 2.37 1 954.1338702582733 823.7025108695934 823.9727649236119 1094.921314642203 1095.722813682163 1096.558825169325 1051.105213809809 345.6787643606883 1080.976625383254 293.0128419153625
475 0.005 2.375 1 954.2634228021924 823.9594948139008 824.2306906544882 1094.922162256373 1095.723104125256 1096.558698485005 1051.124134970442 345.8517105590952 1080.977795117492 293.0128425562175
476 0.005 2.38 1 954.3929288795362 824.2151856540572 824.4873187555391 1094.920660478972 1095.721830809408 1096.557833608222 1051.142786199086 346.0245512992266 1080.978040576926 293.0128431769456
477 0.005 2.385 1 954.5221517905647 824.4695952174332 824.7426584415689 1094.922897032566 1095.723826775605 1096.559367338375 1051.161674661441 346.1972783312311 1080.981057555217 293.0128438091925
478 0.005 2.39 1 954.6505890156934 824.72272323734 824.9967132250815 1094.921466815118 1095.722800723025 1096.558611457234 1051.180431167875 346.3699100051706 1080.981429423152 293.0128444154539
479 0.005 2.395 1 954.7778750038404 824.9745785288642 825.2494889483639 1094.922574404659 1095.72345298448 1096.558884642304 1051.198972030234 346.5424335705307 1080.982852709714 293.0128450320013
480 0.005 2.4 1 954.9049263078383 825.2251682960153 825.5009940890457 1094.920792144449 1095.721839504808 1096.55766777609 1051.217189848482 346.7148525210497 1080.982771251815 293.0128456257778
481 0.005 2.405 1 955.0318104574069 825.4745034194773 825.7512375807478 1094.92323960739 1095.724132823967 1096.559573968576 1051.235706995458 346.8871450697457 1080.985892682295 293.0128462288589
482 0.005 2.41 1 955.1580001229197 825.7225867044214 826.0002246979097 1094.921940123206 1095.723239733525 1096.558881773124 1051.25433081964 347.0593342379142 1080.986270705071 293.0128468056291
483 0.005 2.415 1 955.282710649437 825.9694220509565 826.2479578113098 1094.922824425336 1095.723590761323 1096.55881723182 1051.272542362596 347.2314230296417 1080.9873637497 293.0128473927357
484 0.005 2.42 1 955.4077049051238 826.2150189533485 826.4944479366512 1094.921318299089 1095.722289034798 1096.557911690425 1051.290465577033 347.4034045244171 1080.987612770914 293.0128479575243
485 0.005 2.425 1 955.5320309948819 826.4593869345656 826.7397024033017 1094.923594857398 1095.724348199782 1096.559513473705 1051.308592571145 347.5752819434402 1080.990519918492 293.012848533298
486 0.005 2.43 1 955.6560402694304 826.7025293826791 826.9837270072924 1094.922215444201 1095.723352328323 1096.558765377207 1051.326643189602 347.7470716905482 1080.990959395717 293.0128490846283
487 0.005 2.435 1 955.7784362241258 826.9444496531279 827.2265243520625 1094.923303093839 1095.723983759671 1096.5590094775 1051.344469114858 347.9187331269905 1080.992250123302 293.0128496494251
488 0.005 2.44 1 955.9011085435768 827.1851577546581 827.4681045470401 1094.921582857727 1095.722413035552 1096.557827981921 1051.362005363214 348.0902766701899 1080.992296454211 293.0128501959142
489 0.005 2.445 1 956.0231082283595 827.4246624778305 827.7084747707687 1094.924006163512 1095.72468742693 1096.559708435938 1051.379838335828 348.2617091152759 1080.995288733153 293.0128507574522
490 0.005 2.45 1 956.1449097571669 827.6629670175287 827.9476407987864 1094.922715221626 1095.723777751804 1096.559000394385 1051.397577072667 348.4330140990178 1080.995794997208 293.0128512986321
491 0.005 2.455 1 956.2648658742478 827.9000745407352 828.1856047240956 1094.923610563561 1095.724158312352 1096.558974069177 1051.415054998548 348.6041948099636 1080.996847255303 293.0128518575152
492 0.005 2.46 1 956.3852769880591 828.1359962553812 828.4223782261828 1094.922066766212 1095.72280770196 1096.558022915543 1051.432384097679 348.775267295008 1080.997107048039 293.0128524007866
493 0.005 2.465 1 956.5049030458824 828.3707383507598 828.6579660093158 1094.924333679557 1095.724879870657 1096.559653914417 1051.449912097439 348.9462320105281 1080.999977957123 293.0128529619217
494 0.005 2.47 1 956.6244308792409 828.6043076314155 828.8923759006658 1094.922966852546 1095.723887676706 1096.558906509149 1051.467357940707 349.1170661705681 1081.000441845483 293.0128535046606
495 0.005 2.475 1 956.7421726543339 828.8367060137301 829.1256095677415 1094.924000108517 1095.72446967946 1096.559111146625 1051.484513658412 349.2877833327537 1081.001658170079 293.0128540660082
496 0.005 2.48 1 956.86037779196 829.0679422880341 829.357676674489 1094.922295875243 1095.722917871542 1096.557951770025 1051.501397743365 349.4583738487322 1081.001720960631 293.0128546130852
497 0.005 2.485 1 956.9777885360205 829.298024516506 829.5885836305212 1094.924687004062 1095.725161643631 1096.559803332313 1051.51859131085 349.6288445267367 1081.004661034194 293.0128551781103
498 0.005 2.49 1 957.0951448262429 829.5269566224619 829.818336500316 1094.923380147426 1095.724234221121 1096.559083323978 1051.535680259793 349.7991880692107 1081.005144513234 293.0128557237257
499 0.005 2.495 1 957.2105570716618 829.7547412649218 830.0469369287638 1094.92427357831 1095.724630797014 1096.559084496948 1051.552501147591 349.9694069715612 1081.006164706207 293.0128562865762
500 0.005 2.5 1 957.3266988521876 829.9813889792752 830.2743956914021 1094.922724185644 1095.723263320053 1096.558110514893 1051.569092440819 350.1394997550335 1081.006377193168 293.0128568326668
501 0.005 2.505 1 957.4418582482959 830.2069064524413 830.5007183541193 1094.925011748642 1095.72536198899 1096.559775629924 1051.585932173354 350.3094691047642 1081.009218321585 293.0128573945775
502 0.005 2.51 1 957.5569825538691 830.4312978404172 830.7259110846945 1094.923637507294 1095.724366110375 1096.55902006063 1051.602680256492 350.4793121431123 1081.009650982489 293.0128579349889
503 0.005 2.515 1 957.6705047720915 830.6545667889563 830.9499761274504 1094.924663243745 1095.724939192525 1096.559212807222 1051.619437395589 350.6490067999279 1081.010801020212 293.0128584906938
504 0.005 2.52 1 957.7843487505944 830.8767208160439 831.1729223981336 1094.922971586189 1095.723405288925 1096.558068695717 1051.635710187836 350.8185795741479 1081.010841962647 293.012859027946
505 0.005 2.525 1 957.8973973459447 831.0977698979979 831.3947573039742 1094.925372095094 1095.725648228626 1096.559910501729 1051.652260924399 350.9880211487644 1081.013771169579 293.0128595795864
506 0.005 2.53 1 958.0102565038443 831.3177166824159 831.6154860981333 1094.924053684296 1095.724714582949 1096.559185189149 1051.668687793858 351.1573465214807 1081.014190253546 293.012860107919
507 0.005 2.535 1 958.1214282872223 831.5365626596418 831.835109648027 1094.924970540715 1095.725135883585 1096.559211823689 1051.684855158361 351.326538946843 1081.015232810034 293.0128606511978
508 0.005 2.54 1 958.2329309027896 831.7543190993464 832.0536388519448 1094.923394692936 1095.723745274607 1096.558212786485 1051.700799198902 351.4955975215427 1081.015340990534 293.0128611746143
509 0.005 2.545 1 958.3439244641489 831.9709933941191 832.2710800366672 1094.925711214954 1095.725870296586 1096.559906326265 1051.716798465005 351.6645262906256 1081.018240801998 293.0128617124576
510 0.005 2.55 1 958.4544081012938 832.1865877299615 832.4874377900913 1094.924334961687 1095.724877608137 1096.559147416074 1051.732999967387 351.8333169336928 1081.018573732453 293.0128622268087
511 0.005 2.555 1 958.5636294702083 832.401107830707 832.7027158241293 1094.925362645501 1095.725437722244 1096.559325871905 1051.748969525557 352.0019688855223 1081.019787700345 293.0128627568214
512 0.005 2.56 1 958.67270817734 832.6145583847281 832.9169209967951 1094.923663998157 1095.723910427135 1096.558192116297 1051.764618340447 352.1704890271451 1081.019707606154 293.0128632679075
513 0.005 2.565 1 958.7820828772598 832.8269495276224 833.130061011115 1094.92607485802 1095.726147759534 1096.560023262741 1051.780580793617 352.3388723513663 1081.022727456056 293.0128637951897
514 0.005 2.57 1 958.8903727800289 833.0382832626785 833.3421402132021 1094.924726947865 1095.725192552798 1096.559284113567 1051.796448079391 352.5071129113701 1081.02300179247 293.012864299963
515 0.005 2.575 1 958.9976984690577 833.248564040777 833.553161603592 1094.925679965621 1095.72564275531 1096.559338103326 1051.812111926771 352.6752070986718 1081.024161519538 293.0128648225589
516 0.005 2.58 1 959.1046049608202 833.4577997468371 833.7631336317183 1094.924065792388 1095.724221095762 1096.558313347797 1051.827500902423 352.8431645805413 1081.024104642514 293.0128653268958
517 0.005 2.585 1 959.2120280818787 833.665999488927 833.9720637001541 1094.926405530269 1095.726363317136 1096.560025943744 1051.843158075849 353.0109854503237 1081.027116315554 293.0128658489271
518 0.005 2.59 1 959.3179890953473 833.8731641565082 834.1799553278622 1094.925001718919 1095.725358568623 1096.559261577657 1051.858723321529 353.1786630094172 1081.02728068364 293.0128663488429
519 0.005 2.595 1 959.4234732387126 834.0792992145213 834.3868123650464 1094.926045794001 1095.72591925007 1096.559435390454 1051.874077263162 353.3461951195384 1081.02860259875 293.0128668674213
520 0.005 2.6 1 959.5279470560233 834.2844093430782 834.5926411191822 1094.924329358554 1095.724388745757 1096.558305015253 1051.88914850942 353.513566835911 1081.028361798781 293.0128673677457
521 0.005 2.605 1 959.633290360738 834.4885072204065 834.7974511078436 1094.926744095773 1095.726621953357 1096.560128465591 1051.904580083224 353.6807912566869 1081.031479517952 293.0128678862686
522 0.005 2.61 1 959.7368449020355 834.6915910146855 835.0012441349767 1094.925359178833 1095.725644451491 1096.559375050731 1051.919880264013 353.8478866323726 1081.0315571576 293.012868382185
523 0.005 2.615 1 959.8402680658186 834.8936669271993 835.204024708983 1094.926347541712 1095.726120708382 1096.559454705923 1051.934978665163 354.0148337591136 1081.032858918203 293.0128688969026
524 0.005 2.62 1 959.9423677571555 835.0947389659802 835.4057982473425 1094.924692957496 1095.72467235929 1096.558408463934 1051.949793939421 354.1816379640706 1081.03259753216 293.0128693922647
525 0.005 2.625 1 960.0458986395348 835.2948197898431 835.6065744099321 1094.927073219278 1095.726841555597 1096.560145458053 1051.965028317564 354.3483017473671 1081.035763505362 293.0128699053642
526 0.005 2.63 1 960.1471259769585 835.4939071333397 835.806354297466 1094.925635350093 1095.725821925558 1096.55936995162 1051.980046863742 354.5148155947178 1081.035696740628 293.0128703947605
527 0.005 2.635 1 960.2489759582405 835.6920094501003 836.0051439736922 1094.926714192704 1095.726391941477 1096.55954498655 1051.994913430216 354.6811733905627 1081.037207949744 293.0128709021541
528 0.005 2.64 1 960.348944789973 835.8891277436335 836.202946910799 1094.924948250778 1095.724843946386 1096.558407730021 1052.009431301993 354.8473880864704 1081.036678988941 293.0128713895197
529 0.005 2.645 1 960.4506997789667 836.0852763353395 836.3997743173106 1094.927423179205 1095.727097045939 1096.560238029507 1052.024327189383 355.0134529818943 1081.040077569489 293.0128718940366
530 0.005 2.65 1 960.5498458510074 836.2804517625998 836.5956256449635 1094.925958693978 1095.726087030326 1096.559469498829 1052.03903651388 355.179368774779 1081.039766479186 293.0128723745378
531 0.005 2.655 1 960.6497674992946 836.4746633927812 836.7905085457415 1094.927045612787 1095.726606256633 1096.559573675585 1052.053645123153 355.3451334104601 1081.041456566879 293.0128728722597
532 0.005 2.66 1 960.7476842169287 836.6679126277633 836.9844256016347 1094.92528605156 1095.725109948687 1096.558500269763 1052.067868883536 355.5107435828595 1081.040730217792 293.0128733504939
533 0.005 2.665 1 960.8474926594001 836.8602149617236 837.1773893821972 1094.927769836665 1095.727323058074 1096.560264220562 1052.082549991113 355.6762006140736 1081.044337006276 293.0128738446978
534 0.005 2.67 1 960.9446748126866 837.0515630717922 837.3693967977416 1094.926227452092 1095.726266003184 1096.559473300975 1052.096965483989 355.8415012157884 1081.043752080277 293.0128743161249
535 0.005 2.675 1 961.0427783772985 837.2419675291036 837.5604558585966 1094.927409843301 1095.726868104591 1096.559656159162 1052.111341695017 356.0066475703619 1081.04573911948 293.0128748033624
536 0.005 2.68 1 961.1388649525419 837.4314278763383 837.7505679578594 1094.925540679366 1095.725286872219 1096.558510396064 1052.125266066184 356.1716446735238 1081.044680985761 293.0128752730023
537 0.005 2.685 1 961.236719770171 837.6199621235096 837.9397477258281 1094.928113101596 1095.727571866528 1096.560349274406 1052.139712535883 356.3364831584215 1081.048526270333 293.0128757573289
538 0.005 2.69 1 961.332098122146 837.8075618983042 838.1279907390688 1094.926541483038 1095.726516337543 1096.559560779901 1052.153850022223 356.5011614126412 1081.047724086529 293.0128762211755
539 0.005 2.695 1 961.4280692288268 837.9942393888258 838.3153068601555 1094.927723457941 1095.72707729311 1096.559688451812 1052.167987418781 356.6656842321751 1081.049817461942 293.012876699561
540 0.005 2.7 1 961.5223803770901 838.1799927061137 838.5016958367501 1094.925854737313 1095.725532702879 1096.558589850185 1052.181655571331 356.8300454452981 1081.04862577274 293.012877162262
541 0.005 2.705 1 961.6182017080376 838.3648387905084 838.6871720980669 1094.928433557025 1095.727787524765 1096.560377791616 1052.195818914537 356.9942485302469 1081.052575622848 293.0128776384203
542 0.005 2.71 1 961.7118472998765 838.5487696662072 838.8717308313976 1094.926807294281 1095.726697564784 1096.559573288345 1052.209688026279 357.1582886709054 1081.051635660556 293.0128780957891
543 0.005 2.715 1 961.8058617182492 838.7317979508607 839.0553824938124 1094.928049750171 1095.727317927413 1096.55976112812 1052.223578126158 357.3221704895545 1081.053841729514 293.0128785664765
544 0.005 2.72 1 961.8984498175367 838.9139213625328 839.2381262894195 1094.926122887899 1095.725716009259 1096.558608239365 1052.236965751101 357.4858841764086 1081.052535382325 293.0128790229165
545 0.005 2.725 1 961.9923497212063 839.0951572156092 839.4199769726788 1094.9287419277 1095.728017419827 1096.560452562258 1052.250945132806 357.6494425807155 1081.056523892261 293.0128794918745
546 0.005 2.73 1 962.0842636790643 839.2754972339116 839.6009295421776 1094.92712464661 1095.72694002464 1096.559651680349 1052.264592012599 357.8128348537725 1081.055562614755 293.0128799429586
547 0.005 2.735 1 962.1763734138626 839.4549537969622 839.7809942227193 1094.928326502815 1095.727513201502 1096.559791777147 1052.27833744438 357.9760675904571 1081.057696078326 293.0128804066806
548 0.005 2.74 1 962.2672619408067 839.6335237814841 839.960169875614 1094.926439184253 1095.725954114826 1096.558681286258 1052.291529839326 358.1391560251267 1081.056439477228 293.0128808564759
549 0.005 2.745 1 962.3593050638112 839.8112252255452 840.138471307649 1094.929024838481 1095.728219532637 1096.560482641319 1052.305258199894 358.3020721964419 1081.060350082488 293.012881318264
550 0.005 2.75 1 962.4495244857903 839.9880502374801 840.3158939355495 1094.927402123129 1095.727125866425 1096.559671164623 1052.318657474892 358.4648150256522 1081.059419876741 293.0128817621485
551 0.005 2.755 1 962.5398623119231 840.1640103863085 840.4924473306572 1094.928624726833 1095.727737834472 1096.559856482969 1052.332069005109 358.627394250098 1081.061519930557 293.0128822185074
552 0.005 2.76 1 962.6290106582784 840.3391034203777 840.6681309724082 1094.926720468531 1095.726144641253 1096.558708422333 1052.345008753292 358.7898076183735 1081.060275319894 293.0128826607352
553 0.005 2.765 1 962.7193047584897 840.5133459316679 840.8429587248374 1094.929311740895 1095.72843514665 1096.560547210673 1052.358492538247 358.9520555762915 1081.06412371994 293.0128831150789
554 0.005 2.77 1 962.807797622717 840.6867308282057 841.0169265230919 1094.927715969622 1095.727361308773 1096.559746408959 1052.371695759681 359.1141317116637 1081.063232383142 293.012883551189
555 0.005 2.775 1 962.8964027272553 840.8592694191581 841.190043616581 1094.928898424316 1095.727931782678 1096.559890242228 1052.384876149467 359.2760226543176 1081.065235143795 293.0128840002385
556 0.005 2.78 1 962.9838501905945 841.0309595145756 841.3623096217583 1094.927031910629 1095.726376219946 1096.558778440124 1052.397605062966 359.4377298065661 1081.064041317122 293.0128844344353
557 0.005 2.785 1 963.0724670481911 841.2018166308909 841.5337376385946 1094.929592488238 1095.728634120073 1096.560579717476 1052.410847701675 359.5992819058226 1081.067823750002 293.0128848813326
558 0.005 2.79 1 963.1592227660924 841.3718334554856 841.7043234695798 1094.927987991705 1095.727544649255 1096.559768376313 1052.423943536939 359.7606708310594 1081.066951859716 293.0128853091931
559 0.005 2.795 1 963.2461777105807 841.5410207538146 841.8740758228161 1094.929193415056 1095.728153065977 1096.559954935381 1052.436913377213 359.9218944526308 1081.06894525014 293.0128857505626
560 0.005 2.8 1 963.3318576240893 841.7093775356284 842.0429949368669 1094.927299060957 1095.726559149828 1096.558803332211 1052.449409435617 360.0829509378061 1081.067731942286 293.0128861768529
561 0.005 2.805 1 963.4188052846386 841.8769193824764 842.2110939330427 1094.92987593673 1095.72884612818 1096.56064370513 1052.462424857941 360.2438406220088 1081.071492772185 293.0128866164065
562 0.005 2.81 1 963.503839444023 842.0436387180638 842.3783684952932 1094.928286732983 1095.727767731345 1096.559836098438 1052.475132835411 360.404579854649 1081.070626280698 293.0128870367691
563 0.005 2.815 1 963.5891262239918 842.2095470476687 842.5448277119555 1094.929463494119 1095.728342871909 1096.559988137464 1052.487860244556 360.5651357003541 1081.072564729604 293.0128874711097
564 0.005 2.82 1 963.6731347759537 842.3746428672945 842.7104717036859 1094.927589924843 1095.72677396095 1096.558863729496 1052.500165606421 360.7255127109062 1081.071359363312 293.0128878901427
565 0.005 2.825 1 963.758880457642 842.5389415798751 842.8753132812301 1094.930150484219 1095.729039723263 1096.560677783223 1052.512981566636 360.8857217746342 1081.075095891176 293.0128883226505
566 0.005 2.83 1 963.8424445373691 842.7024354223328 843.0393481900929 1094.928548601881 1095.727949053316 1096.559863513579 1052.525502090293 361.0457489882883 1081.074200130059 293.012888735799
567 0.005 2.835 1 963.9261932305222 842.8651346845224 843.2025847986788 1094.929745053583 1095.728551433883 1096.560046532892 1052.538012171372 361.2056052946824 1081.076149005502 293.0128891630532
568 0.005 2.84 1 964.0085916475811 843.0270380714204 843.3650230716653 1094.92785165176 1095.726957082284 1096.558894578078 1052.550075706309 361.3652869897208 1081.074906974803 293.0128895749781
569 0.005 2.845 1 964.0922796170006 843.1881610697569 843.5266759767628 1094.930422963224 1095.729241238877 1096.560734371848 1052.562652856313 361.5247939404998 1081.078640567981 293.0128900005619
570 0.005 2.85 1 964.1740701723236 843.3484961873471 843.6875391380801 1094.928823401448 1095.728154485366 1096.559921071866 1052.574959301514 361.6841354891657 1081.07772633283 293.0128904068278
571 0.005 2.855 1 964.2561112225438 843.5080534915379 843.847620727758 1094.930000234038 1095.728734219169 1096.560081391022 1052.587246668069 361.8433030415881 1081.079631350857 293.0128908269763
572 0.005 2.86 1 964.3369133466581 843.6668314118435 844.0069207024785 1094.928134144836 1095.727164816725 1096.558952032535 1052.599114860915 362.0023031744619 1081.078403597946 293.0128912321667
573 0.005 2.865 1 964.4189813518981 843.8248455143952 844.1654518277652 1094.93068268765 1095.729426201601 1096.560767934055 1052.611476019274 362.1611174583085 1081.082101769988 293.0128916507511
574 0.005 2.87 1 964.4991531615913 843.9820880245359 844.3232096633043 1094.929080791019 1095.728334895811 1096.559952671342 1052.623545700319 362.3197435948649 1081.081173677472 293.0128920501421
575 0.005 2.875 1 964.5796346392242 844.1385694789589 844.4802027619145 1094.930291064056 1095.728943340751 1096.560139206693 1052.635655668424 362.4781906062275 1081.083112380431 293.0128924639047
576 0.005 2.88 1 964.6587674870653 844.2942869767245 844.636429857134 1094.928376336564 1095.727338440048 1096.558982844401 1052.647263430903 362.6364366579796 1081.081808053659 293.0128928619194
577 0.005 2.885 1 964.7392775708057 844.4492577115426 844.7919049684576 1094.930948136844 1095.729619010581 1096.56081880066 1052.659459996542 362.7945098057218 1081.085521777889 293.0128932734103
578 0.005 2.89 1 964.8178496388776 844.6034721312309 844.9466223446799 1094.929327411493 1095.728522452559 1096.560001270928 1052.671299430824 362.9524012290032 1081.084544270198 293.012893665328
579 0.005 2.895 1 964.8968146197384 844.7569421527675 845.1005915542767 1094.930544824118 1095.729123166112 1096.560175328746 1052.683291197377 363.1101349983776 1081.086482970645 293.0128940722053
580 0.005 2.9 1 964.9743415598293 844.9096620987801 845.2538093040753 1094.928553333732 1095.727495588888 1096.559022995744 1052.694624935812 363.2676819192009 1081.085011176627 293.0128944604567
581 0.005 2.905 1 965.0535623559634 845.0616524841964 845.4062921361385 1094.931250810011 1095.729801606261 1096.560838373673 1052.706755275918 363.4250476685348 1081.08899607484 293.0128948683836
582 0.005 2.91 1 965.1304335859977 845.2129009153575 845.5580316470262 1094.929434615266 1095.728621380459 1096.559998786513 1052.718252033363 363.5822323933936 1081.087674908919 293.0128952489449
583 0.005 2.915 1 965.2081818195657 845.3634230408137 845.7090406810264 1094.93101399404 1095.729441812567 1096.560292692823 1052.730125198027 363.7392448576442 1081.09010725449 293.0128956547348
584 0.005 2.92 1 965.2840883114427 845.513210600115 845.8593136750051 1094.928808111497 1095.727673279016 1096.559062108764 1052.741229614839 363.8960743310234 1081.088339848584 293.0128960351605
585 0.005 2.925 1 965.3617832431748 845.6622846025564 846.0088676733828 1094.931506592544 1095.7299888384 1096.560887124316 1052.753136830379 364.0527128839764 1081.092295381155 293.0128964360158
586 0.005 2.93 1 965.4371577605017 845.810631981815 846.1576939460103 1094.929690992663 1095.728811195108 1096.56004943361 1052.76442405992 364.2091693341774 1081.090951740874 293.0128968095231
587 0.005 2.935 1 965.513413007764 845.9582668749289 846.3058043477205 1094.931263648994 1095.729619881337 1096.560331489288 1052.776110479515 364.3654489841479 1081.093357236576 293.0128972082452
588 0.005 2.94 1 965.5878535281928 846.1051833127017 846.453194410142 1094.929059889576 1095.727857028083 1096.559108502171 1052.787027714441 364.5215451525202 1081.091585500069 293.0128975815794
589 0.005 2.945 1 965.6640828100399 846.2514013278534 846.5998807211163 1094.931755770855 1095.730168536965 1096.56092626832 1052.79873735318 364.6774571632558 1081.095526460083 293.0128979755303
590 0.005 2.95 1 965.7379995274024 846.3969076873876 846.7458544004955 1094.929933254064 1095.728982139597 1096.560082297374 1052.809826912773 364.8331931309569 1081.094162497634 293.0128983422395
591 0.005 2.955 1 965.8128067913063 846.5417183394112 846.8911282870264 1094.931507370203 1095.729798533964 1096.560374692478 1052.821319866717 364.9887431925333 1081.096557136491 293.0128987343012
592 0.005 2.96 1 965.8858019813653 846.6858251893628 847.0356968680104 1094.929293166359 1095.728022233146 1096.559138682886 1052.832048117986 365.144111701951 1081.094758745475 293.0128991009459
593 0.005 2.965 1 965.9606126405849 846.8292582347087 847.1795821358409 1094.931992130096 1095.73034296463 1096.560970788967 1052.843599859246 365.2992899888271 1081.098686278914 293.0128994882648
594 0.005 2.97 1 966.0331105298103 846.9719960729348 847.322771767846 1094.930175787643 1095.729160422649 1096.56012828877 1052.854414443284 365.4542788192334 1081.097311248242 293.0128998483132
595 0.005 2.975 1 966.1065046196013 847.1140537339741 847.4652778368054 1094.931745698452 1095.729970616584 1096.560413527372 1052.86568703365 365.6090824145737 1081.099683895088 293.012900233838
596 0.005 2.98 1 966.1781005024595 847.2554233326679 847.6070947675922 1094.92954144765 1095.728203999532 1096.559186359887 1052.876240059161 365.7636949843573 1081.097887524251 293.0129005938777
597 0.005 2.985 1 966.2513922130624 847.3961262180255 847.7482393035131 1094.932255504635 1095.730514147737 1096.561007228272 1052.887621789699 365.9181490961911 1081.101797551503 293.0129009746963
598 0.005 2.99 1 966.3224554991417 847.5361479509252 847.8887022483622 1094.930428579303 1095.729325943926 1096.56016043164 1052.898367821606 366.0723887893658 1081.10040371713 293.0129013282652
599 0.005 2.995 1 966.3944175709449 847.6755034891306 848.0284956712932 1094.931995028704 1095.730141423216 1096.560454598281 1052.909458853843 366.2264276648204 1081.102770969543 293.0129017073441
600 0.005 3 1 966.4646121114757 847.8141843856234 848.1676136728007 1094.929789270682 1095.728368044416 1096.559219561368 1052.919832298459 366.3802707712346 1081.100953601588 293.0129020611288
601 0.005 3.005 1 966.5366344831901 847.9522115755929 848.3060729203637 1094.932481858074 1095.730685866942 1096.561051385842 1052.930950098032 366.5339283071229 1081.104852797167 293.0129024355452
602 0.005 3.01 1 966.6063809936815 848.0895708160647 848.4438640058751 1094.930669785469 1095.729500765193 1096.560204677585 1052.941503120023 366.6874122798079 1081.10345739362 293.0129027828488
603 0.005 3.015 1 966.6769970467511 848.2262780513392 848.5809993466876 1094.932215173305 1095.730302556011 1096.560490409471 1052.952404591763 366.8407075287597 1081.105776088732 293.01290315542
604 0.005 3.02 1 966.7458627607308 848.3623265763567 848.717474331777 1094.930029035581 1095.728540794096 1096.559262682854 1052.962632947256 366.9938049604914 1081.103969498613 293.0129035029843
605 0.005 3.025 1 966.8165027150527 848.4977345125006 848.8533040911975 1094.932698560388 1095.730845600003 1096.561085322523 1052.97356507872 367.1467176044194 1081.107829081864 293.0129038710058
606 0.005 3.03 1 966.8849023634264 848.6324886894517 848.9884795997808 1094.930893918167 1095.729661436877 1096.560237220035 1052.983990458469 367.2994353087787 1081.106429968027 293.0129042120408
607 0.005 3.035 1 966.9541770991609 848.7666032851535 849.123012470494 1094.932443800658 1095.730471087571 1096.56053361361 1052.994715934332 367.4519680463617 1081.108741340943 293.0129045783668
608 0.005 3.04 1 967.0217094224267 848.9000717084278 849.2568978273123 1094.930248694264 1095.728695876696 1096.55929161774 1053.004751142025 367.6043089014838 1081.106915539168 293.0129049197217
609 0.005 3.045 1 967.0910312372266 849.0329125666517 849.3901510814238 1094.932923148714 1095.731009905954 1096.561127288486 1053.015548392745 367.7564678574152 1081.110768086402 293.012905281606
610 0.005 3.05 1 967.1581971743625 849.1651147164657 849.5227647671367 1094.931249600533 1095.729900785575 1096.560318770212 1053.025880168263 367.9084275730353 1081.109486417634 293.0129056166143
611 0.005 3.055 1 967.2260867557208 849.2966895803402 849.654748210228 1094.932669614653 1095.730632432477 1096.560571284963 1053.036369059906 368.0602024469644 1081.111673161124 293.012905976989
612 0.005 3.06 1 967.2922768380261 849.4276316113692 849.7860974072247 1094.930472574154 1095.72886081091 1096.559333644265 1053.046180907269 368.2117845505159 1081.109817934118 293.012906312093
613 0.005 3.065 1 967.3603905164753 849.5579603889305 849.9168284576471 1094.933136381259 1095.731162281978 1096.561157750018 1053.056722991577 368.3631762614779 1081.11365094941 293.0129066680481
614 0.005 3.07 1 967.4261918250869 849.6876618947066 850.0469318431277 1094.931326615319 1095.729971813978 1096.560303844121 1053.066750061078 368.5143707314073 1081.112219366723 293.012906996793
615 0.005 3.075 1 967.4927627472183 849.8167501065581 850.1764189106558 1094.932885078589 1095.730789426399 1096.56060845468 1053.07712304938 368.6653762532313 1081.114518375076 293.0129073513035
616 0.005 3.08 1 967.557635151252 849.9452180163216 850.305284515284 1094.930684484078 1095.729010138959 1096.559362389604 1053.086817106967 368.8161890294199 1081.11265907554 293.012907680562
617 0.005 3.085 1 967.6243862755314 850.0730854580521 850.4335447095572 1094.933357329046 1095.731322653842 1096.561198821589 1053.097224895098 368.9668106570525 1081.116482865644 293.0129080306276
618 0.005 3.09 1 967.6889964235679 850.2003393841902 850.5611909577138 1094.931676741341 1095.730208057216 1096.560386328364 1053.107199420867 369.1172428210777 1081.115166543117 293.0129083535313
619 0.005 3.095 1 967.7542353477817 850.3269916985292 850.6882324286769 1094.932945488554 1095.730852552384 1096.560594350163 1053.117275830971 369.2674863309952 1081.117174530274 293.0129087021415
620 0.005 3.1 1 967.8180505448175 850.4530383731119 850.8146668915092 1094.931003331564 1095.729224638833 1096.559429279803 1053.126878500855 369.4175317612361 1081.115536249108 293.0129090256915
621 0.005 3.105 1 967.8833837738654 850.5784938072387 850.9405062013582 1094.933486200923 1095.731429904465 1096.561210621466 1053.137034633211 369.5673880310446 1081.11917284372 293.0129093696208
622 0.005 3.11 1 967.9466491380532 850.7033478006069 851.0657435557753 1094.931757015524 1095.73028294348 1096.560375311886 1053.146758004907 369.7170486779798 1081.117785788444 293.0129096865789
623 0.005 3.115 1 968.0107327349781 850.8276139311371 851.1903897181913 1094.933152288879 1095.730999995341 1096.560624503746 1053.156788947027 369.8665082633498 1081.119911005358 293.0129100293036
624 0.005 3.12 1 968.0734117741287 850.9512862332633 851.3144408896073 1094.931207112772 1095.729373847539 1096.559464163694 1053.166264611022 370.0157729131911 1081.118258203648 293.0129103471693
625 0.005 3.125 1 968.1376237171637 851.0743816585849 851.4379106161758 1094.933693480911 1095.731576849 1096.561242967168 1053.17628811653 370.1648412328423 1081.121899070876 293.012910685188
626 0.005 3.13 1 968.1996682683897 851.1968873981021 851.5607904732859 1094.931966620639 1095.73043941632 1096.560416661445 1053.185825663395 370.3137194583834 1081.120490904756 293.0129109964755
627 0.005 3.135 1 968.2625472666485 851.3188177650189 851.6830915547029 1094.933358409867 1095.731148651504 1096.560658537421 1053.195672628753 370.4623844341156 1081.1226074007 293.0129113334214
628 0.005 3.14 1 968.3239280225519 851.4401667633074 851.8048101070274 1094.93141307413 1095.729522686779 1096.559499493651 1053.20498010984 370.6108576504552 1081.120940804803 293.0129116455063
629 0.005 3.145 1 968.3869003872699 851.5609513763086 851.925959715501 1094.933890973286 1095.731722966 1096.561276297298 1053.214784510051 370.7591442020072 1081.124564767061 293.0129119778899
630 0.005 3.15 1 968.4478490407089 851.6811597033181 852.0465326244007 1094.932283272833 1095.730652045026 1096.560485970525 1053.224236736486 370.9072386750763 1081.123262302892 293.0129122836906
631 0.005 3.155 1 968.5094667998196 851.8008034387359 852.1665380866074 1094.933563872327 1095.731298502544 1096.560697768073 1053.233860777715 371.0551391992822 1081.125266806009 293.0129126149587
632 0.005 3.16 1 968.5695428156752 851.9198768862499 852.2859723815081 1094.931612008729 1095.729668067346 1096.559532352824 1053.242987586436 371.2028402663431 1081.123578459217 293.0129129218334
633 0.005 3.165 1 968.6313152054963 852.0383963995406 852.404848800041 1094.934087863374 1095.731864314605 1096.561308879529 1053.252691343569 371.3503427208618 1081.1271849329 293.0129132481227
634 0.005 3.17 1 968.6910675838415 852.1563512724807 852.5231600456024 1094.932476904133 1095.73079505453 1096.560519669717 1053.261898689033 371.49764988663 1081.125863674511 293.0129135485884
635 0.005 3.175 1 968.7515372185791 852.273754761609 852.6409163257516 1094.93375885211 1095.73144039737 1096.560731193703 1053.271352369586 371.6447670927349 1081.127859230308 293.012913874421
636 0.005 3.18 1 968.8105684107113 852.390599865534 852.7581133925537 1094.931807709569 1095.729810428393 1096.559565021901 1053.280308389147 371.7916889296475 1081.126160434167 293.0129141759357
637 0.005 3.185 1 968.8712361517157 852.5069032387159 852.8747646189091 1094.934280657944 1095.73200386154 1096.561340194185 1053.289846217988 371.9384042354407 1081.129752192337 293.0129144969238
638 0.005 3.19 1 968.9298930035923 852.6226533255902 852.9908623548722 1094.932682419167 1095.730938802682 1096.560551924328 1053.298995090337 372.0849277904659 1081.128438299518 293.0129147923899
639 0.005 3.195 1 968.9892142289701 852.7378621293552 853.1064158099873 1094.933949030912 1095.731578751289 1096.560762524593 1053.308308756983 372.2312832546783 1081.13039907361 293.0129151127478
640 0.005 3.2 1 969.0471347431294 852.8525249520412 853.2214220428249 1094.932002605028 1095.729947599364 1096.559594728162 1053.317128523488 372.37739134149 1081.128702359401 293.0129154089013
641 0.005 3.205 1 969.1066605951346 852.9666561781137 853.3358930898208 1094.934467818041 1095.732140797156 1096.561373431923 1053.32650699135 372.5233078960396 1081.132265943389 293.0129157243029
642 0.005 3.21 1 969.1642030403318 853.0802458675328 853.4498221578128 1094.932875121344 1095.731077874387 1096.560585260492 1053.335497390524 372.6690378677583 1081.130946101899 293.0129160143088
643 0.005 3.215 1 969.2224025549164 853.193305924678 853.5632183631236 1094.934127476425 1095.731711406867 1096.560793069259 1053.344644829004 372.8145724595453 1081.132881086741 293.0129163288488
644 0.005 3.22 1 969.2792574600453 853.3058302073533 853.676078143271 1094.932199026393 1095.730087609118 1096.559626453763 1053.353316241936 372.9599066837426 1081.131134491699 293.012916619769
645 0.005 3.225 1 969.3376739856889 853.4178345260756 853.7884139844222 1094.934652868904 1095.73227642293 1096.561404790152 1053.362521528976 373.1050455216206 1081.134691083858 293.0129169297738
646 0.005 3.23 1 969.3941157482357 853.5293088562811 853.9002192965521 1094.933065528913 1095.731213062187 1096.560614379504 1053.371380779109 373.2499792780083 1081.133379676845 293.0129172146844
647 0.005 3.235 1 969.4512169953638 853.6402632840648 854.011502130124 1094.934315932993 1095.731846909049 1096.560825847626 1053.380377620706 373.3947186575054 1081.135301394372 293.0129175241246
648 0.005 3.24 1 969.5069499810704 853.7506930863361 854.1222595135164 1094.932378241685 1095.730216660563 1096.559654104236 1053.388901548265 373.5392615148232 1081.133586304125 293.0129178098567
649 0.005 3.245 1 969.5642749826983 853.8606138725623 854.2325039053621 1094.934832720925 1095.732408805336 1096.561436656793 1053.397953026083 373.6836078733386 1081.13711912155 293.0129181147426
650 0.005 3.25 1 969.6196536008621 853.9700150563376 854.3422283614736 1094.933245296346 1095.731343752657 1096.560644270025 1053.406656170322 373.8277613283785 1081.135779923562 293.0129183944153
651 0.005 3.255 1 969.6756908454964 854.0789074459241 854.4514412603206 1094.93449374921 1095.7319768728 1096.560854839784 1053.415504193785 373.9717196950489 1081.13769294988 293.0129186987232
652 0.005 3.26 1 969.7303719278221 854.1872863224711 854.5601396726933 1094.932561184029 1095.73034864794 1096.55968465036 1053.423896065682 374.1154709791447 1081.135977882937 293.0129189793579
653 0.005 3.265 1 969.7866455350705 854.2951665887846 854.6683356777137 1094.935010810506 1095.732537633641 1096.561465357736 1053.432808425052 374.2590264442458 1081.139498117803 293.0129192792384
654 0.005 3.27 1 969.8409809480595 854.4025376428943 854.7760222785384 1094.933424682612 1095.731472155169 1096.560672751824 1053.441374147808 374.402387565257 1081.138150169349 293.0129195539438
655 0.005 3.275 1 969.8959743866433 854.5094104578147 854.8832078966219 1094.934675141822 1095.732107676574 1096.560886571843 1053.450073327023 374.5455459905867 1081.140056642107 293.0129198533644
656 0.005 3.28 1 969.9495939753014 854.6157801924999 854.9898895515353 1094.932730061031 1095.730470728219 1096.559709370053 1053.458317095713 374.688503924397 1081.138312234709 293.012920128932
657 0.005 3.285 1 970.0048007538552 854.7216621254403 855.096079495024 1094.935192494553 1095.732670200177 1096.561499034054 1053.46709780384 374.8312592682425 1081.141829815701 293.0129204241386
658 0.005 3.29 1 970.0581047544757 854.8270456344652 855.2017707068181 1094.933598567233 1095.731596611966 1096.560699105207 1053.475525617781 374.9738148235266 1081.140469695639 293.0129206937408
659 0.005 3.295 1 970.1120563062724 854.9319409946352 855.3069712410562 1094.934844849053 1095.732230206269 1096.560913824946 1053.484038496884 375.1161727709894 1081.142360234484 293.012920988269
660 0.005 3.3 1 970.1646685500938 855.0363435491626 855.4116780881446 1094.932909499607 1095.730598149363 1096.55973959106 1053.492130373838 375.258347293844 1081.140619401902 293.0129212588567
661 0.005 3.305 1 970.2188843751362 855.140268503382 855.5159034922449 1094.935365809086 1095.73279530014 1096.561528525301 1053.500740651855 375.4003132089699 1081.14412385388 293.0129215492366
662 0.005 3.31 1 970.2711849160113 855.2437047308545 855.6196401095484 1094.933771430329 1095.731720182817 1096.560726312863 1053.509039974197 375.5420741487414 1081.142752916618 293.0129218139676
663 0.005 3.315 1 970.3241376542312 855.3466633466065 855.7228963410037 1094.935014571537 1095.732355407364 1096.560944575892 1053.51744791632 375.6836476312955 1081.144628384561 293.012922103742
664 0.005 3.32 1 970.3757525732414 855.4491379033427 855.8256681644784 1094.933076239235 1095.730717653901 1096.559764633353 1053.525407057071 375.8250180313536 1081.142870035952 293.0129223695468
665 0.005 3.325 1 970.4289772255751 855.5511447387445 855.927968448026 1094.935532540788 1095.732914896382 1096.561556308203 1053.533890708242 375.9661375948424 1081.146365660014 293.0129226552349
666 0.005 3.33 1 970.4802926672469 855.6526724758393 856.0297896330201 1094.933941074733 1095.731840220262 1096.560752521533 1053.542018279928 376.1070530778236 1081.144981484724 293.0129229152546
667 0.005 3.335 1 970.5322676091344 855.7537317415519 856.1311398590599 1094.935180132736 1095.732476935919 1096.560973526783 1053.550275908541 376.2477823094459 1081.146852119046 293.0129232004176
668 0.005 3.34 1 970.5829119938121 855.8543177963147 856.2320160241537 1094.933241402998 1095.730837929318 1096.559792003095 1053.558114997045 376.3883177349614 1081.145081941926 293.0129234616136
669 0.005 3.345 1 970.6351732000143 855.9544461287693 856.332430644272 1094.935695982659 1095.733035786781 1096.561584938182 1053.566446252351 376.5286617815825 1081.148566854123 293.012923742709
670 0.005 3.35 1 970.6855326325509 856.0541048623062 856.4323757741978 1094.934091929269 1095.731953042476 1096.560776378834 1053.574482221324 376.668758214056 1081.147179210383 293.0129239981967
671 0.005 3.355 1 970.7365585137152 856.1533053741246 856.5318600044624 1094.93533278152 1095.732593468609 1096.561000850848 1053.582643118682 376.80868437237 1081.14902782868 293.0129242788108
672 0.005 3.36 1 970.7862270583431 856.2520417887073 856.6308795729972 1094.933395544255 1095.73095186702 1096.559815277854 1053.590323273668 376.9484177270426 1081.147255853683 293.012924535474
673 0.005 3.365 1 970.8375357345618 856.3503296166712 856.7294469192997 1094.935851410205 1095.733151852064 1096.561612742508 1053.598555527557 377.0879556361785 1081.150730030105 293.0129248120259
674 0.005 3.37 1 970.8869164970797 856.4481580319778 856.8275546364075 1094.934252829627 1095.732070115714 1096.560802438539 1053.606433158014 377.2272968902719 1081.149327261473 293.0129250629636
675 0.005 3.375 1 970.9369730493191 856.5455375531318 856.9252108946852 1094.935494637977 1095.732710840041 1096.561028884955 1053.614454134322 377.3664499772568 1081.15116882804 293.0129253390293
676 0.005 3.38 1 970.9856747714621 856.6424622036903 857.0224118453431 1094.933558078837 1095.731069326037 1096.559843239384 1053.622005397386 377.5053965064624 1081.149389629005 293.0129255911483
677 0.005 3.385 1 971.0360414494337 856.7389473971673 857.1191698355095 1094.936011237076 1095.733267741896 1096.561638970435 1053.630104671968 377.6441312298475 1081.152852547221 293.0129258632013
678 0.005 3.39 1 971.0844856466928 856.8349822717139 857.2154773935378 1094.934412530746 1095.732184164851 1096.560827161551 1053.637854121449 377.7826736732301 1081.151440375961 293.0129261095875
679 0.005 3.395 1 971.1336276870936 856.9305767744188 857.311342332085 1094.935652418345 1095.732824586999 1096.561054869553 1053.645739106373 377.9210002889293 1081.153275341014 293.0129263811799
680 0.005 3.4 1 971.1814353307097 857.0257250691791 857.4067607771259 1094.933711771246 1095.731179630168 1096.559866598863 1053.65315282558 378.0591247451463 1081.151482973698 293.0129266288499
681 0.005 3.405 1 971.2309039463557 857.1204430490861 857.5017452928558 1094.936168563581 1095.733382209687 1096.561665901923 1053.661120461398 378.1970495274025 1081.154936820542 293.0129268965164
682 0.005 3.41 1 971.2784501440786 857.2147197964247 857.5962884099959 1094.934568430308 1095.73229687589 1096.560852451095 1053.668741633567 378.3347956598531 1081.153514873826 293.0129271385429
683 0.005 3.415 1 971.3267026241218 857.3085655757493 857.6903981333681 1094.935809053758 1095.73293777224 1096.561081694455 1053.676523827914 378.4723424523031 1081.155339022748 293.0129274057714
684 0.005 3.42 1 971.3736214244091 857.4019752804786 857.7840710217502 1094.933868404132 1095.731292639479 1096.559893159002 1053.68382756216 378.6096804288362 1081.153533916163 293.0129276491557
685 0.005 3.425 1 971.4221918666167 857.4949634890073 857.877319011654 1094.936323354449 1095.733493931909 1096.561691987798 1053.691682708778 378.7468163381459 1081.156975925518 293.012927912558
686 0.005 3.43 1 971.4688791487149 857.5875201055958 857.9701350755599 1094.934725054721 1095.732407031516 1096.560876830193 1053.699174119595 378.883734947882 1081.155551810684 293.0129281503403
687 0.005 3.435 1 971.5162469113279 857.6796545584696 858.062526699048 1094.935958523056 1095.733045915863 1096.561104999882 1053.706793473964 379.0204580808851 1081.15736174804 293.012928413444
688 0.005 3.44 1 971.5622880042176 857.7713612406942 858.1544901789201 1094.934022352643 1095.731400841277 1096.559915989816 1053.713964760214 379.1569806905311 1081.155557853398 293.0129286526525
689 0.005 3.445 1 971.6099910549078 857.8626555803042 858.2460377425026 1094.936474763215 1095.733604763261 1096.561719329593 1053.721675545093 379.2933034975384 1081.1589853797 293.0129289119739
690 0.005 3.45 1 971.6557944168205 857.9535261440412 858.3371616575225 1094.93488023374 1095.73251838507 1096.560903027955 1053.729063120656 379.4294317170388 1081.157553698039 293.0129291456188
691 0.005 3.455 1 971.7022959286185 858.0439825287857 858.4278693245159 1094.93611060784 1095.733157576941 1096.561133230149 1053.736566295855 379.5653706759605 1081.159351799003 293.0129294046445
692 0.005 3.46 1 971.7474765143561 858.1340195334085 858.518157236026 1094.934171894261 1095.731509461913 1096.559941015802 1053.743619712987 379.7011124629091 1081.1575378719 293.012929639761
693 0.005 3.465 1 971.7943143169592 858.2236523084257 858.6080375006042 1094.936620585756 1095.733710978573 1096.561743550186 1053.751173147146 379.836644409871 1081.160954092313 293.0129298950849
694 0.005 3.47 1 971.8392279724757 858.3128695189325 858.6975022662594 1094.935012100656 1095.732617052291 1096.560923492326 1053.758414724723 379.9719707682245 1081.159494557211 293.01293012441
695 0.005 3.475 1 971.8848984128972 858.4016822331323 858.7865601009282 1094.936269164818 1095.733270563353 1096.561160967142 1053.765818177394 380.1071084213905 1081.161322985193 293.0129303798359
696 0.005 3.48 1 971.9292047413905 858.4900835965522 858.8752063443144 1094.934313205919 1095.731612016945 1096.559962872346 1053.772733487621 380.2420437791405 1081.159476311293 293.0129306109563
697 0.005 3.485 1 971.9752270751457 858.5780899216212 858.9634538843036 1094.936768767058 1095.733816293341 1096.561767511411 1053.78022634896 380.3767719409042 1081.162895622093 293.0129308622852
698 0.005 3.49 1 972.0192906388725 858.6656884798535 859.0512940088947 1094.935159581381 1095.732720105082 1096.560945855794 1053.787329899835 380.5112948112881 1081.161416143989 293.0129310875903
699 0.005 3.495 1 972.0640947259085 858.7528902992359 859.1387351584815 1094.936421667778 1095.733376773441 1096.561187488831 1053.794596653142 380.6456123811607 1081.163234548492 293.0129313390849
700 0.005 3.5 1 972.1075756067486 858.8396890042608 859.2257729414411 1094.934461560504 1095.731714560864 1096.559984835401 1053.801403743711 380.7797274270667 1081.16138033419 293.0129315662438
701 0.005 3.505 1 972.1527684181401 858.9261003434672 859.312419916283 1094.936919107534 1095.733921644004 1096.561792959965 1053.808768600371 380.9136422240487 1081.164793117843 293.0129318136546
702 0.005 3.51 1 972.1960210016845 859.0121122129142 859.3986676552107 1094.935300976771 1095.73282130321 1096.560967893774 1053.815769207295 381.0473451947968 1081.163307747793 293.0129320351184
703 0.005 3.515 1 972.2400336157007 859.0977355023699 859.4845248193471 1094.936560165675 1095.733477276519 1096.561209956888 1053.822918607475 381.180850505606 1081.165116792704 293.0129322828361
704 0.005 3.52 1 972.2827117095381 859.182964101776 859.5699868669525 1094.934601947627 1095.731816138787 1096.560008328876 1053.829611256217 381.3141498533698 1081.163255347765 293.012932506155
705 0.005 3.525 1 972.3270959789138 859.2678130568981 859.6550659686061 1094.937059951102 1095.734023750528 1096.561817323948 1053.836858823207 381.4472575857055 1081.166659653995 293.012932749755
706 0.005 3.53 1 972.3695473056595 859.3522705418137 859.7397537945302 1094.935440617407 1095.73292181226 1096.560989798684 1053.84374432626 381.5801621473142 1081.16515729977 293.0129329673826
707 0.005 3.535 1 972.4127606600526 859.4363474465254 859.8240587942221 1094.936699500775 1095.73357834693 1096.561234204498 1053.850780953915 381.7128586816952 1081.166959830768 293.0129332112469
708 0.005 3.54 1 972.4546480099427 859.5200371660748 859.9079763832195 1094.934741241031 1095.731916097334 1096.560030743166 1053.857358966033 381.8453566307031 1081.165091187804 293.0129334307435
709 0.005 3.545 1 972.4982458518074 859.603355400264 859.9915190678774 1094.937197489838 1095.734124057054 1096.561841721289 1053.864494292544 381.9776545923918 1081.168486586566 293.0129336706149
710 0.005 3.55 1 972.5399160646034 859.6862897958464 860.074678232232 1094.935577769689 1095.733020645955 1096.561012596799 1053.871264015709 382.109755688888 1081.16698135944 293.012933884536
711 0.005 3.555 1 972.582347002987 859.7688514341331 860.1574623917414 1094.936833534283 1095.733675250811 1096.561255298181 1053.878184875565 382.2416527070767 1081.168773680225 293.0129341246913
712 0.005 3.56 1 972.6234530736067 859.8510337507208 860.2398669823092 1094.934877356046 1095.732014077727 1096.560053129878 1053.884653722628 382.3733475823539 1081.166899178696 293.0129343404986
713 0.005 3.565 1 972.6662668234188 859.9328518505573 860.3219041265335 1094.937330553527 1095.734220282715 1096.561863368817 1053.891672878 382.5048493994252 1081.170283044731 293.0129345766155
714 0.005 3.57 1 972.7071604768144 860.0142936488622 860.4035653468178 1094.935709568741 1095.733114518649 1096.561031898808 1053.898332109618 382.6361350846254 1081.168768171288 293.0129347868892
715 0.005 3.575 1 972.7488188723139 860.095369960539 860.4848589093546 1094.936964281913 1095.733771584398 1096.561279024337 1053.905146609439 382.7672295977819 1081.170548199904 293.0129350233722
716 0.005 3.58 1 972.7891718954604 860.1760749785092 860.5657807079233 1094.935007983884 1095.732108906575 1096.560074774093 1053.911508336105 382.898121307616 1081.168661659279 293.0129352355394
717 0.005 3.585 1 972.831245280379 860.2564235634881 860.6463428290554 1094.937459705244 1095.734314835943 1096.561884166432 1053.918399276789 383.0288184706353 1081.172040955418 293.0129354680898
718 0.005 3.59 1 972.8713951005028 860.336403215109 860.7265364905561 1094.935840300679 1095.733210660876 1096.56105463259 1053.924942363141 383.1593117764787 1081.170520590533 293.0129356747506
719 0.005 3.595 1 972.912311479912 860.41602486017 860.8063701285409 1094.937089743715 1095.733863667663 1096.561299048565 1053.931632011397 383.2896048045577 1081.17228854443 293.0129359077009
720 0.005 3.6 1 972.9519112598397 860.4952814558353 860.885838767048 1094.935133814645 1095.732201549446 1096.560095715798 1053.93787346068 383.4196967113954 1081.170397968421 293.0129361163904
721 0.005 3.605 1 972.9932282895553 860.5741887269281 860.9649548020801 1094.937585301727 1095.734407258386 1096.561906398609 1053.944665367496 383.5495923029325 1081.173764732573 293.0129363454231
722 0.005 3.61 1 973.0326366670037 860.6527344587058 861.0437096622437 1094.935967159888 1095.733303308272 1096.561075531118 1053.951103830231 383.6792849364222 1081.172239080551 293.0129365485624
723 0.005 3.615 1 973.0728167688908 860.7309296115246 861.1221117507347 1094.937218525562 1095.733956577011 1096.561319896542 1053.957696336306 383.8087761551928 1081.174006913954 293.0129367779902
724 0.005 3.62 1 973.1116783524465 860.8087682145591 861.2001570625449 1094.935259112065 1095.732292141212 1096.560115354981 1053.963845266047 383.9380665903304 1081.172105613473 293.0129369830822
725 0.005 3.625 1 973.1523530053095 860.8862637788036 861.2778563309943 1094.93771240192 1095.734498795438 1096.561927313453 1053.970546208988 384.0671566342638 1081.175470829212 293.0129372086936
726 0.005 3.63 1 973.1910640104849 860.9634046880523 861.3552014252649 1094.936093572296 1095.733394587724 1096.561096859122 1053.97688412737 384.1960470182261 1081.173934768143 293.0129374082847
727 0.005 3.635 1 973.2305302299089 861.04020204063 861.4322007997778 1094.937346212278 1095.7340488636 1096.561342063711 1053.983370721313 384.3247377069258 1081.175695939886 293.0129376343205
728 0.005 3.64 1 973.2686946150238 861.1166484088019 861.5088493045953 1094.935385863513 1095.732382668271 1096.560136123405 1053.989451471186 384.4532357745691 1081.173772297532 293.0129378360359
729 0.005 3.645 1 973.3085802629972 861.1927598065438 861.5851595038008 1094.93783882473 1095.734590207711 1096.561948536339 1053.996064333161 384.5815302341138 1081.177131565603 293.012938058238
730 0.005 3.65 1 973.346563052554 861.2685234157707 861.6611224637217 1094.936214060342 1095.733480738333 1096.561115066477 1054.002292468936 384.7096197619073 1081.175584603749 293.0129382544595
731 0.005 3.655 1 973.3853155192654 861.3439502319716 861.7367465754553 1094.93746816944 1095.734138064745 1096.561363395384 1054.008679800694 384.8375054005294 1081.17733665807 293.0129384771284
732 0.005 3.66 1 973.4227767035898 861.419033298475 861.8120269149822 1094.935507893499 1095.732471050521 1096.560155563423 1054.014601728889 384.9651949003332 1081.17541562065 293.0129386755325
733 0.005 3.665 1 973.4619621004557 861.4937881214705 861.8869757967777 1094.937961060443 1095.734678948407 1096.561969945205 1054.021098734135 385.09269450201 1081.178767609891 293.0129388944223
734 0.005 3.67 1 973.4992527540213 861.5682020895325 861.9615843412553 1094.936337146504 1095.733569061442 1096.561134552237 1054.027225583601 385.2199951391611 1081.177212234317 293.0129390874174
735 0.005 3.675 1 973.5373086384076 861.642285857269 862.035860733357 1094.937590824036 1095.734226735323 1096.561384382784 1054.033506301892 385.3470893976704 1081.178957366216 293.0129393068483
736 0.005 3.68 1 973.574086899291 861.7160327891653 862.1098002058984 1094.935631946453 1095.732560271969 1096.560177379104 1054.039331008997 385.4739863496043 1081.177035542866 293.0129395019261
737 0.005 3.685 1 973.6125817881083 861.7894575424871 862.1834145834907 1094.938082541346 1095.734766707199 1096.561990334599 1054.045717973625 385.600688798599 1081.180378262469 293.0129397176086
738 0.005 3.69 1 973.6491907806529 861.8625479064033 862.2566951390221 1094.936456233383 1095.73365473023 1096.5611530907 1054.051741798581 385.7271885579871 1081.17881751044 293.0129399073605
739 0.005 3.695 1 973.6865694846082 861.9353149853276 862.3296502951711 1094.937709131591 1095.734312865233 1096.561404745353 1054.057920855091 385.8534891808015 1081.180554044356 293.0129401236192
740 0.005 3.7 1 973.7226669838783 862.0077514894766 862.4022749501024 1094.935746915274 1095.732642893766 1096.560193836166 1054.063649857825 385.9795909049784 1081.178616337963 293.0129403155369
741 0.005 3.705 1 973.7604868542408 862.0798727084443 862.4745812346582 1094.938198117398 1095.734851317881 1096.562010304795 1054.069938070413 386.1054866915988 1081.181950138901 293.01294052805
742 0.005 3.71 1 973.7964310395496 862.1516661256712 862.5465602829318 1094.93657593116 1095.733741653514 1096.561173948514 1054.075864880662 386.2311835527668 1081.180384670892 293.0129407145906
743 0.005 3.715 1 973.8331456117069 862.223142190507 862.6182201449899 1094.937828299326 1095.73439949443 1096.561425666647 1054.0819464378 386.3566771573775 1081.182118084004 293.0129409276736
744 0.005 3.72 1 973.8685908694612 862.2942942919373 862.6895560121507 1094.935865823996 1095.73272865257 1096.560214154366 1054.087571656888 386.4819749896598 1081.180176748047 293.0129411164597
745 0.005 3.725 1 973.9057558675298 862.3651376393325 862.7605799944984 1094.938313326451 1095.734933615103 1096.562027413021 1054.093762142431 386.6070686517036 1081.183504017223 293.0129413258621
746 0.005 3.73 1 973.9410513868667 862.4356596920387 862.8312832224868 1094.936690376093 1095.73382408718 1096.561192763541 1054.099594032785 386.7319661357379 1081.18193275552 293.0129415093569
747 0.005 3.735 1 973.9771196852954 862.5058709593706 862.9016737733083 1094.937943572703 1095.734482581341 1096.561444487672 1054.105579607444 386.8566712864128 1081.183656724741 293.0129417193457
748 0.005 3.74 1 974.0119177112809 862.5757646372806 862.9717467341732 1094.935979413686 1095.732809745795 1096.560231445619 1054.111108216892 386.9811767273555 1081.181708453964 293.0129419050753
749 0.005 3.745 1 974.0484174759407 862.6453554806002 863.0415138635973 1094.938423830468 1095.735017082875 1096.562049035693 1054.117168180462 387.1054838041285 1081.185019410441 293.012942111706
750 0.005 3.75 1 974.0831065373059 862.7146317979154 863.1109669906315 1094.936820425148 1095.733913947439 1096.561214969355 1054.122957377305 387.2295806832101 1081.183466793121 293.0129422921594
751 0.005 3.755 1 974.1185150271222 862.7836031695502 863.1801132660295 1094.938039488631 1095.734555217849 1096.56145841053 1054.128814197159 387.3534931276774 1081.185149109787 293.0129424988945
752 0.005 3.76 1 974.1526941698907 862.8522632634241 863.2489483932859 1094.936093616375 1095.732891059141 1096.560249736556 1054.134276894353 387.4772369895792 1081.183211673799 293.0129426813994
753 0.005 3.765 1 974.1885597015888 862.9206236369773 863.3174821154693 1094.938538562999 1095.735100131165 1096.56206899257 1054.140228936784 387.6007572589769 1081.186518637797 293.0129428850481
754 0.005 3.77 1 974.2226186852367 862.9886752595219 863.3857074344857 1094.936932138297 1095.733993195927 1096.561231876472 1054.145922863152 387.7240637858362 1081.184959144939 293.0129430625169
755 0.005 3.775 1 974.2574240664899 863.056427596296 863.4536314374084 1094.938151171726 1095.734636576606 1096.561478441762 1054.151637661313 387.8471815350203 1081.186644622672 293.0129432663359
756 0.005 3.78 1 974.2909808129532 863.1238743616358 863.5212499359827 1094.936204696734 1095.732970763398 1096.560267598427 1054.156986903785 387.9700916664706 1081.184695373807 293.0129434458987
757 0.005 3.785 1 974.3262312190368 863.1910301967162 863.5885744011608 1094.938646387468 1095.735177675101 1096.562085772144 1054.162845809329 388.0928192613557 1081.187997676572 293.012943646658
758 0.005 3.79 1 974.3596738966005 863.2578832684051 863.6555966675501 1094.937038588247 1095.734070721222 1096.561250086947 1054.168443085839 388.2153438298631 1081.186426469275 293.0129438212427
759 0.005 3.795 1 974.3938437410109 863.3244425698148 863.7223234860556 1094.938263592144 1095.734717694428 1096.561498129036 1054.17411018078 388.3376770026268 1081.188098739148 293.0129440220791
760 0.005 3.8 1 974.426791170517 863.3907026075564 863.7887509991119 1094.936314387324 1095.733049594934 1096.560285165412 1054.179385049308 388.4598045578099 1081.186149442764 293.0129441986734
761 0.005 3.805 1 974.4614320264702 863.4566771404448 863.8548901880147 1094.938753866915 1095.735255849909 1096.562104010344 1054.185155993745 388.5817429300182 1081.189440228923 293.0129443964892
762 0.005 3.81 1 974.4942745158996 863.522355197253 863.9207332793842 1094.937146686539 1095.734147936672 1096.561266572207 1054.190666102693 388.7034817534739 1081.187864853777 293.0129445681871
763 0.005 3.815 1 974.5278459027529 863.5877458477652 863.9862871146257 1094.938367925758 1095.734792763507 1096.561514871601 1054.196238310193 388.8250230763036 1081.189531641189 293.0129447661642
764 0.005 3.82 1 974.56018370782 863.6528429888074 864.0515475315073 1094.936417993157 1095.733124702434 1096.560302045464 1054.201425090606 388.946366859271 1081.187567381426 293.0129449399353
765 0.005 3.825 1 974.5942326008424 863.7176607874866 864.1165256844116 1094.938860028792 1095.735333030116 1096.562121640777 1054.207106297367 389.0675130793322 1081.19085569069 293.012945134923
766 0.005 3.83 1 974.6264855313638 863.7821873695478 864.1812133202033 1094.93725111005 1095.734222902314 1096.561282931996 1054.212525718935 389.1884635489886 1081.189273124045 293.0129453037568
767 0.005 3.835 1 974.659466870342 863.8464321486962 864.2456173760577 1094.93847366799 1095.734870415659 1096.56153448364 1054.218009724637 389.3092349035375 1081.190931858589 293.0129454989988
768 0.005 3.84 1 974.6912335805787 863.910389261245 864.3097338033026 1094.936523579446 1095.7332009379 1096.560319785317 1054.223109420296 389.4298108753895 1081.18896480411 293.0129456699574
769 0.005 3.845 1 974.7247012958118 863.9740728094897 864.3735737540893 1094.938965810939 1095.73540969605 1096.562140309574 1054.228706501069 389.5501816641226 1081.19224895976 293.0129458622096
770 0.005 3.85 1 974.7563773782045 864.0374711263794 864.437129065263 1094.93735658478 1095.734299597243 1096.561300823194 1054.234030095178 389.6703511898339 1081.190662293133 293.0129460283025
771 0.005 3.855 1 974.7887897823786 864.1005931897915 864.5004064424829 1094.938576326976 1095.734943931888 1096.561549820336 1054.239424667052 389.7903268953811 1081.192314276085 293.0129462207913
772 0.005 3.86 1 974.8200213244206 864.1634328115466 864.5634016894001 1094.936625751319 1095.733273592518 1096.560335421856 1054.244441073592 389.9101062953624 1081.190344830358 293.0129463889978
773 0.005 3.865 1 974.8529385485003 864.2260045508684 864.6261260472818 1094.939064983625 1095.735481489638 1096.562156500588 1054.249939237488 390.0296956241529 1081.193620019861 293.0129465785502
774 0.005 3.87 1 974.8840509954395 864.2882964701273 864.6885712265275 1094.937458049094 1095.734373578137 1096.561318920265 1054.255189332397 390.1490886172195 1081.192026417648 293.0129467418978
775 0.005 3.875 1 974.9158991288483 864.3503177924732 864.7507440715589 1094.938680031998 1095.735019585193 1096.561568616002 1054.26049729377 390.2682874856454 1081.193674418701 293.0129469316817
776 0.005 3.88 1 974.9465290909787 864.4120621346827 864.8126401911535 1094.936725511874 1095.733346066009 1096.560351609149 1054.265427261735 390.3872870853003 1081.191690734494 293.0129470972317
777 0.005 3.885 1 974.9788794547112 864.4735440170934 864.8742708629671 1094.939163172967 1095.735555647277 1096.562174726587 1054.270851133974 390.5060979741856 1081.19495880792 293.0129472840767
778 0.005 3.89 1 975.0094378995241 864.5347517147667 864.9356279745053 1094.937555079937 1095.734444665221 1096.561334348252 1054.276016288255 390.6247092551224 1081.193362921266 293.0129474447684
779 0.005 3.895 1 975.0407259922981 864.5956939963354 864.9967179975157 1094.938771625101 1095.735087210554 1096.561582439041 1054.28124402935 390.7431285918437 1081.194999868658 293.0129476319016
780 0.005 3.9 1 975.0708098936731 864.6563648798045 865.0575368534468 1094.936820273743 1095.733416288257 1096.560367691227 1054.286087123602 390.8613478635887 1081.193016149013 293.0129477947867
781 0.005 3.905 1 975.1026025094684 864.7167783529336 865.1180954854765 1094.939262971158 1095.735628152051 1096.562192685703 1054.291439485808 390.9793823474516 1081.196282841143 293.0129479789925
782 0.005 3.91 1 975.1326126629041 864.7769228233715 865.178385799781 1094.937654159259 1095.734516592126 1096.561350690491 1054.296526835873 391.0972234286189 1081.194680492051 293.012948137082
783 0.005 3.915 1 975.1633601863498 864.8368068343608 865.2384141677535 1094.938876227557 1095.73516243172 1096.561601018125 1054.301690229847 391.2148686084073 1081.196321668345 293.0129483217187
784 0.005 3.92 1 975.1928945640453 864.8964245899665 865.2981764851936 1094.93691599631 1095.733485514653 1096.560382941723 1054.306450832942 391.3323180957612 1081.194319740368 293.0129484819197
785 0.005 3.925 1 975.2241604092889 864.9557901750778 865.3576838218573 1094.93936289765 1095.735699560726 1096.562209214784 1054.311711364157 391.4495733390738 1081.197586580556 293.0129486636089
786 0.005 3.93 1 975.2536246758186 865.0148916654714 865.4169278225403 1094.937746129644 1095.734583679561 1096.561365405666 1054.316708735884 391.5666300144503 1081.195966818597 293.0129488189485
787 0.005 3.935 1 975.2838472327662 865.0737379648228 865.4759150771758 1094.938969957479 1095.735231272961 1096.561616391515 1054.32177999911 391.6834942486179 1081.197606488899 293.0129490010141
788 0.005 3.94 1 975.3128627701332 865.1323228925809 865.5346412700015 1094.937012438874 1095.733555717969 1096.560399719666 1054.326437461217 391.8001650623232 1081.195604092635 293.0129491586471
789 0.005 3.945 1 975.3436042851007 865.1906606965218 865.5931175029442 1094.939456072492 1095.735767682959 1096.562224621988 1054.331608598651 391.9166466328934 1081.198865582414 293.0129493378205
790 0.005 3.95 1 975.3725506096279 865.2487395245562 865.6513354830686 1094.937840260599 1095.734651681523 1096.561381069108 1054.336520274454 392.0329358224373 1081.197243530805 293.012949490659
791 0.005 3.955 1 975.4022540515459 865.3065682754299 865.7093018143107 1094.939062526176 1095.735297719106 1096.561630847687 1054.341503893741 392.1490324396927 1081.198875818229 293.0129496702284
792 0.005 3.96 1 975.430747320121 865.3641408517682 865.7670122112435 1094.937104045985 1095.733622401539 1096.560414754046 1054.346097215042 392.2649403827216 1081.196870573737 293.0129498253556
793 0.005 3.965 1 975.4609715244479 865.4214711879682 865.8244776268782 1094.939551517216 1095.735837341354 1096.562241799382 1054.351199969567 392.3806549906748 1081.200130279474 293.0129500020005
794 0.005 3.97 1 975.4894028176478 865.4785471882773 865.8816895788593 1094.937932431616 1095.734717543022 1096.56139408132 1054.356039570105 392.4961767707428 1081.19850070616 293.0129501523711
795 0.005 3.975 1 975.5186019459733 865.5353780504119 865.938654800711 1094.939165613681 1095.73537160608 1096.561651241824 1054.360930166791 392.6115018390975 1081.200149108568 293.0129503300012
796 0.005 3.98 1 975.5465882530818 865.5919575599411 865.9953689096516 1094.937195143918 1095.733689377118 1096.56043061316 1054.365450496808 392.7266368731347 1081.198113406759 293.0129504822809
797 0.005 3.985 1 975.5763057350409 865.6482998538293 866.0518430133064 1094.939646571398 1095.735904236367 1096.562256019249 1054.370473109072 392.8415928702583 1081.201381435329 293.012950656718
798 0.005 3.99 1 975.6042639729299 865.7043931281096 866.1080688450103 1094.938030164758 1095.734787068377 1096.561411767988 1054.375242751605 392.9563434192746 1081.199749960131 293.0129508047902
799 0.005 3.995 1 975.632929317747 865.760245792952 866.1640526257638 1094.939241963735 1095.735430463374 1096.561662783279 1054.380056241548 393.0709092873171 1081.201351016498 293.0129509791212
800 0.005 4 1 975.6604437838979 865.8158518687603 866.2197901460266 1094.937299672446 1095.733762172262 1096.560448845823 1054.384507299868 393.1852790980724 1081.19936204227 293.0129511295587
801 0.005 4.005 1 975.6896466828753 865.8712257895068 866.2752925558108 1094.939723643857 1095.735962537973 1096.562268186009 1054.38947669926 393.2994585539838 1081.202584525411 293.0129513009583
802 0.005 4.01 1 975.7171091676239 865.9263551770231 866.3305513023254 1094.938122577792 1095.734853665624 1096.561426886747 1054.394178982704 393.4134543177117 1081.200967645962 293.0129514467899
803 0.005 4.015 1 975.7452722906065 865.9812487022745 866.385572760635 1094.939332176923 1095.735495495603 1096.561678107341 1054.398961433835 393.5272447000527 1081.202564285441 293.0129516187565
804 0.005 4.02 1 975.7722957663927 866.0359006455958 866.4403528503256 1094.937389087344 1095.733825895899 1096.560462670518 1054.403350048723 393.6408483372738 1081.20056554493 293.0129517669022
805 0.005 4.025 1 975.8010083701962 866.0903241851921 866.4949020307661 1094.939812540712 1095.736027339331 1096.562283450492 1054.408209706496 393.7542649037363 1081.203781301023 293.0129519359718
806 0.005 4.03 1 975.8279893071841 866.1445082020784 866.5492123581599 1094.938212407636 1095.734917150822 1096.561440492058 1054.412824827668 393.8674981932788 1081.202167405912 293.0129520795518
807 0.005 4.035 1 975.8556731387235 866.1984607494993 866.6032898576566 1094.939416911476 1095.735557609014 1096.561691912172 1054.417483672793 393.9805236797897 1081.203751257352 293.0129522490859
808 0.005 4.04 1 975.8822272102866 866.2521762115189 866.6571305426503 1094.937477998845 1095.733890131739 1096.560477959908 1054.421790581659 394.0933637986828 1081.201755837251 293.0129523949747
809 0.005 4.045 1 975.910461620387 866.3056681871965 866.7107450501152 1094.939901419443 1095.736090893814 1096.562297453243 1054.426574856071 394.2060155618448 1081.204966507246 293.0129525617208
810 0.005 4.05 1 975.9369707969863 866.358924989085 866.7641251808632 1094.938301188163 1095.734982864496 1096.561458391939 1054.431115272883 394.3184785830315 1081.20334365625 293.012952703025
811 0.005 4.055 1 975.9641791668899 866.4119551832355 866.8172772022343 1094.939501258724 1095.735618217677 1096.561704313597 1054.435701013967 394.430753553234 1081.204914710488 293.0129528702765
812 0.005 4.06 1 975.9902697866036 866.4647526485634 866.8701968853512 1094.937564916859 1095.733952871057 1096.560491879971 1054.439902496051 394.5428447120113 1081.202919169132 293.0129530138881
813 0.005 4.065 1 976.018035968331 866.5173310403127 866.9228948436468 1094.939983728017 1095.736150101709 1096.562309864333 1054.444601206608 394.6547423613396 1081.206121853852 293.0129531783478
814 0.005 4.07 1 976.0440825360283 866.5696785526287 866.97536280437 1094.938389394914 1095.735047705754 1096.561474755775 1054.449071839483 394.7664490935029 1081.204497913686 293.0129533174252
815 0.005 4.075 1 976.0708339828526 866.6218038044316 867.0276070314599 1094.9395865868 1095.735679233786 1096.561718052327 1054.45358895257 394.8779645226871 1081.206067317788 293.0129534824353
816 0.005 4.08 1 976.096463231155 866.6737026842135 867.0796244031841 1094.937646359227 1095.734012149273 1096.560505687332 1054.457756750445 394.9892904021838 1081.204062472928 293.0129536238477
817 0.005 4.085 1 976.1237759975226 866.7253872030713 867.1314248658578 1094.940070584974 1095.736213983311 1096.56232607793 1054.462400803035 395.1004346084907 1081.207262687898 293.0129537861239
818 0.005 4.09 1 976.1493676751095 866.7768453355353 867.1829999498348 1094.938472298502 1095.735107856146 1096.561488068261 1054.466801920925 395.2113832621482 1081.20563367691 293.0129539230056
819 0.005 4.095 1 976.1756686979567 866.8280860100947 867.2343560720911 1094.93967178935 1095.735741875191 1096.561733302798 1054.471251611829 395.3221474824713 1081.207197738722 293.0129540858404
820 0.005 4.1 1 976.2008469389227 866.8791026373351 867.2854887136 1094.937733517455 1095.734074466944 1096.560520143093 1054.475346952332 395.4327098599629 1081.205191666314 293.0129542250437
821 0.005 4.105 1 976.2277071533954 866.9299090934848 867.3364085599541 1094.940153000289 1095.736272630033 1096.562338634345 1054.479917874589 395.5430955257929 1081.20838678573 293.0129543851539
822 0.005 4.11 1 976.2528525565272 866.9804936485427 867.3871073624272 1094.938553297143 1095.735166024191 1096.561500847642 1054.484248451521 395.6532929534419 1081.206752080992 293.0129545198511
823 0.005 4.115 1 976.2787092999629 867.0308645912767 867.4375911978981 1094.939754351947 1095.73580219937 1096.561748464206 1054.488623462917 395.7633064601721 1081.208313063245 293.0129546805306
824 0.005 4.12 1 976.3034455821845 867.0810157086479 867.487855722612 1094.937815305704 1095.734134085701 1096.56053395666 1054.492646354405 395.8731269230843 1081.206298728394 293.0129548176139
825 0.005 4.125 1 976.329867898404 867.1309605815128 867.5379114681123 1094.940234931987 1095.736332298856 1096.562352671871 1054.49714819918 395.9827693604162 1081.209489183971 293.0129549755555
826 0.005 4.13 1 976.3545777541265 867.1806877379576 867.5877503012831 1094.938635642356 1095.735225564883 1096.561514289345 1054.501410331817 396.0922305800254 1081.207850670964 293.0129551081407
827 0.005 4.135 1 976.3799986747373 867.2302052201528 867.6373781678996 1094.939832695751 1095.735858004248 1096.561759321105 1054.505715338507 396.2015016938655 1081.209404753159 293.0129552666703
828 0.005 4.14 1 976.4043026820482 867.2795070790789 867.6867908550843 1094.937895859127 1095.734192998464 1096.560548864586 1054.509671090812 396.3105835483949 1081.207387825601 293.012955401608
829 0.005 4.145 1 976.4302939400043 867.3286063432573 867.7359985954192 1094.94031547582 1095.736390634771 1096.562366006935 1054.514102012807 396.4194799128625 1081.210572777886 293.0129555574496
830 0.005 4.15 1 976.4545724662242 867.3774921049513 867.7849935382839 1094.938713611483 1095.735281851787 1096.561527051139 1054.518298433412 396.528198693993 1081.208928686453 293.012955687896
831 0.005 4.155 1 976.4795678556679 867.4261730068309 867.8337820052918 1094.939912821347 1095.73591668477 1096.561773237765 1054.522534178213 396.6367293475626 1081.210479822957 293.0129558443746
832 0.005 4.16 1 976.5034483511836 867.4746422961581 867.8823593727072 1094.937972522082 1095.734248317211 1096.560560258787 1054.526418254046 396.7450679514836 1081.208454969772 293.0129559772154
833 0.005 4.165 1 976.5290191478217 867.5229134649205 867.9307361073462 1094.940393851029 1095.736447501134 1096.562379315319 1054.530784049494 396.8532147108876 1081.211636322744 293.0129561309974
834 0.005 4.17 1 976.5528798791551 867.5709746805131 867.978903855746 1094.938792629121 1095.735339216544 1096.561540379387 1054.534911257748 396.9611839979167 1081.209988242896 293.0129562593428
835 0.005 4.175 1 976.5774592740572 867.6188348329794 868.0268689953251 1094.939993442887 1095.73597500797 1096.561787718557 1054.539089857813 397.0689690624227 1081.211536804376 293.012956413687
836 0.005 4.18 1 976.6009266641616 867.6664873720947 868.0746270366003 1094.938057052449 1095.734308733683 1096.560574803401 1054.542917669946 397.1765610293652 1081.209515459311 293.0129565445281
837 0.005 4.185 1 976.6260771435628 867.7139450597363 868.1221879945153 1094.940470179263 1095.736502745901 1096.562391220352 1054.547209682902 397.2839757966518 1081.212683756752 293.0129566962406
838 0.005 4.19 1 976.6495277681621 867.761196925335 868.1695439538189 1094.938874788603 1095.735397829878 1096.56155495333 1054.551273533517 397.3912160789779 1081.211040741882 293.0129568225986
839 0.005 4.195 1 976.6736898717096 867.808250978724 868.2167008150117 1094.940068877484 1095.736029997819 1096.561800800649 1054.55537809182 397.4982665134335 1081.212577038918 293.0129569749307
840 0.005 4.2 1 976.6967461815385 867.8551013693526 868.263654412024 1094.938130753103 1095.734362403319 1096.560586503617 1054.559135945245 397.6051420768883 1081.210548316411 293.0129571037306
841 0.005 4.205 1 976.7214867532351 867.9017611223419 868.3104149521453 1094.940545982344 1095.736558623148 1096.562405292119 1054.563367546501 397.7118299344922 1081.21371188995 293.0129572534094
842 0.005 4.21 1 976.74453577985 867.9482187605123 868.3569742725842 1094.938952858091 1095.73545465897 1096.561568114025 1054.56737187695 397.8183349448511 1081.212068984845 293.0129573777116
843 0.005 4.215 1 976.7682928333073 867.9944824422438 868.4033383156775 1094.940144244658 1095.73608452377 1096.561812818554 1054.57141354001 397.9246542872559 1081.213598551164 293.0129575280478
844 0.005 4.22 1 976.7909517988375 868.0405458085439 868.4495026319009 1094.938207012517 1095.734417950754 1096.560600350029 1054.57510845564 398.0307837701611 1081.211568278127 293.0129576548276
845 0.005 4.225 1 976.8152972613847 868.0864226713612 868.4954778321668 1094.940620915892 1095.736612528189 1096.562416933964 1054.579277990876 398.1367329614543 1081.214728678162 293.0129578024831
846 0.005 4.23 1 976.8379471681258 868.1321009121772 868.5412554359732 1094.939023618306 1095.735506135198 1096.561579519527 1054.583214751452 398.2425036674547 1081.213071295601 293.0129579248035
847 0.005 4.235 1 976.8613106146533 868.1775886608619 868.5868413297517 1094.940219074206 1095.736139553694 1096.561826526096 1054.587192969798 398.3481016917351 1081.21460066448 293.0129580731557
848 0.005 4.24 1 976.8835766677221 868.2228804249189 868.632231542452 1094.938280806927 1095.734470929365 1096.560611708083 1054.590828540712 398.4535136173155 1081.212567192771 293.0129581979517
849 0.005 4.245 1 976.9075281680568 868.2679891554498 868.677436244844 1094.940692291508 1095.736664148984 1096.562427925502 1054.59493516455 398.5587416777237 1081.215720049198 293.0129583436511
850 0.005 4.25 1 976.9297890344037 868.3129029929572 868.7224470675566 1094.939095832636 1095.735558179819 1096.561590726761 1054.598809128464 398.6637866378723 1081.21406265468 293.0129584640353
851 0.005 4.255 1 976.952764862639 868.357630206644 868.7672699681954 1094.940291243603 1095.736192223091 1096.561838560888 1054.602726602732 398.7686508294184 1081.215588170421 293.0129586104395
852 0.005 4.26 1 976.9746441871847 868.4021650164644 868.811900830071 1094.938353755721 1095.734524176064 1096.560624187838 1054.606302576821 398.8733365562451 1081.213550394955 293.0129587333446
853 0.005 4.265 1 976.9982125664642 868.4465201713847 868.8563496926345 1094.940765014827 1095.736716406718 1096.56243925138 1054.610348740424 398.9778443649834 1081.216700860963 293.0129588771454
854 0.005 4.27 1 977.0200926987703 868.4906840517592 868.9006082791233 1094.939168663165 1095.735611378655 1096.561603973264 1054.614164248021 399.0821768758398 1081.215038317172 293.0129589955756
855 0.005 4.275 1 977.0426892478077 868.5346649625548 868.9446825688946 1094.940362280038 1095.736243428229 1096.561850134615 1054.618021103931 399.1863230582061 1081.216556584867 293.0129591400564
856 0.005 4.28 1 977.0641887442212 868.5784567783164 868.9885682520201 1094.938422238683 1095.734574002905 1096.560635267351 1054.621532142316 399.2902852527238 1081.21451239102 293.0129592610684
857 0.005 4.285 1 977.0873822078935 868.6220725274645 869.0322754940379 1094.940838312589 1095.7367706961 1096.562453739097 1054.625518641009 399.3940616887077 1081.217665660442 293.0129594029632
858 0.005 4.29 1 977.10888848174 868.6655004848726 869.075795956648 1094.939240157516 1095.735662841556 1096.561614972708 1054.629273739932 399.4976607268779 1081.216003138086 293.0129595195402
859 0.005 4.295 1 977.1311082843074 868.7087487837579 869.1191355155532 1094.940430393123 1095.736292651358 1096.56186043464 1054.633068187486 399.6010774606054 1081.217511806683 293.0129596621808
860 0.005 4.3 1 977.1522370274078 868.7518118128119 869.1622901207704 1094.938494007733 1095.734626387961 1096.560648379568 1054.636519970304 399.7043190665869 1081.215465045497 293.0129597813084
861 0.005 4.305 1 977.1750615718026 868.7947026030918 869.2052699867143 1094.94090878437 1095.736820853841 1096.562464561725 1054.640450916904 399.8073898101448 1081.218608667217 293.0129599213813
862 0.005 4.31 1 977.1961982631752 868.837409294027 869.2480667216811 1094.939310966825 1095.735714160314 1096.561627449474 1054.644148707432 399.9102779788392 1081.216942316078 293.0129600360825
863 0.005 4.315 1 977.2180537896846 868.8799395654554 869.2906859566262 1094.940504222485 1095.736346413358 1096.561874255411 1054.647887223158 400.01299623236 1081.218455044941 293.0129601768682
864 0.005 4.32 1 977.238818860426 868.922287814795 869.3331236048185 1094.938565523722 1095.734677495471 1096.560659995506 1054.651284681099 400.1155371055834 1081.21640613757 293.0129602941729
865 0.005 4.325 1 977.2612809874989 868.964467117532 869.3753898597012 1094.94097809332 1095.73687140383 1096.562476664827 1054.655158067132 400.2178990227814 1081.21954707096 293.0129604324212
866 0.005 4.33 1 977.2820491833814 869.0064654462664 869.4174762189735 1094.939378344221 1095.735763555025 1096.561638453638 1054.65879304561 400.3200831846692 1081.217873219113 293.0129605453119
867 0.005 4.335 1 977.3035461481653 869.0482910589199 869.4593886126215 1094.940570130621 1095.736393422311 1096.5618834551 1054.662473928039 400.4220856300003 1081.219381199482 293.0129606842708
868 0.005 4.34 1 977.3239637654835 869.0899378497645 869.5011227069759 1094.938630454915 1095.734724562293 1096.560669795936 1054.665811396408 400.5239078577926 1081.21732636979 293.0129607997719
869 0.005 4.345 1 977.3460696746175 869.1314188885339 869.5426886631714 1094.941044510289 1095.736919689991 1096.562487940335 1054.669623442371 400.6255533599944 1081.220462040599 293.0129609361927
870 0.005 4.350000000000001 1 977.3664982077967 869.1727224140069 869.5840781164686 1094.939446956638 1095.735813304225 1096.561650971863 1054.673207716312 400.7270247188995 1081.218785079444 293.0129610473298
871 0.005 4.355 1 977.3876465499084 869.2138565470827 869.6252969244794 1094.940638847831 1095.736443685304 1096.561895415789 1054.676832188614 400.828322408895 1081.220290421616 293.0129611844961
872 0.005 4.36 1 977.4076978587782 869.2548149450548 869.6663405983717 1094.938695846811 1095.734772986183 1096.560680821547 1054.680107022545 400.9294431919919 1081.21822529357 293.0129612981432
873 0.005 4.365 1 977.4294633908514 869.2956109993673 869.7072195070165 1094.941114096643 1095.736969549705 1096.562499814381 1054.683874059481 401.0303901474592 1081.221367082424 293.0129614328608
874 0.005 4.37 1 977.4495295223296 869.3362326320846 869.7479250476254 1094.939508741114 1095.735858497065 1096.561659926116 1054.687393473497 401.131159476566 1081.219676119802 293.0129615420868
875 0.005 4.375 1 977.4703405493268 869.3766881924064 869.7884632585401 1094.940708285173 1095.736493530156 1096.561907623017 1054.690968974307 401.2317577964522 1081.221189765342 293.012961677663
876 0.005 4.38 1 977.4900442550985 869.4169712921575 869.828829581605 1094.938761352036 1095.73482088853 1096.56069242935 1054.694163958227 401.3321823820135 1081.2191163967 293.0129617895561
877 0.005 4.385 1 977.5114686276402 869.4570953899779 869.8690344405896 1094.941184235768 1095.737021039639 1096.562513158549 1054.697875502498 401.4324382372969 1081.222258638169 293.0129619225356
878 0.005 4.39 1 977.5311971573848 869.4970480912135 869.9090690242969 1094.939571761536 1095.735904228596 1096.561668949402 1054.701340133405 401.5325255570425 1081.22055948729 293.0129620300345
879 0.005 4.395 1 977.5516708857533 869.5368378220018 869.9489394016379 1094.940771985736 1095.736539848796 1096.561918495568 1054.704862687722 401.6324358739111 1081.22206922102 293.0129621638957
880 0.005 4.4 1 977.5710393082691 869.5764582089498 869.9886410221935 1094.93882819039 1095.734870382319 1096.560705288965 1054.708029365552 401.732172140686 1081.219995004 293.0129622740794
881 0.005 4.405 1 977.5921272228426 869.6159224953678 870.0281841880225 1094.94124526006 1095.737065317413 1096.56252213274 1054.711687524631 401.8317238742701 1081.22313007085 293.0129624053433
882 0.005 4.41 1 977.6115208037421 869.6552186886598 870.0675602888887 1094.939634308588 1095.735950062659 1096.561679330855 1054.715087426619 401.9311060757304 1081.221427445787 293.012962511145
883 0.005 4.415 1 977.6316628971316 869.6943550337284 870.106775318809 1094.940835478905 1095.73658589624 1096.561928982839 1054.718552665236 402.0303184724683 1081.222934774704 293.0129626433164
884 0.005 4.42 1 977.6506994129674 869.7333250621065 870.1458246620434 1094.938888326822 1095.734914238841 1096.560714574229 1054.721663026361 402.129356899039 1081.220853180955 293.0129627517922
885 0.005 4.425 1 977.6714589145636 869.7721421304921 870.1847186619011 1094.941309697559 1095.737113095407 1096.562533958566 1054.725268776905 402.228229674318 1081.223987815687 293.0129628813935
886 0.005 4.43 1 977.6905226972536 869.8107941766254 870.2234486968177 1094.939699174235 1095.735997002001 1096.56169109725 1054.728626751371 402.3269473847079 1081.222283926096 293.012962985496
887 0.005 4.435 1 977.7103367414101 869.849289357147 870.2620206878736 1094.940900369526 1095.736633551831 1096.561940752679 1054.73204459922 402.4254865977342 1081.223785396078 293.0129631160054
888 0.005 4.44 1 977.7290479328335 869.8876212187294 870.3004299994496 1094.938951076511 1095.734958882395 1096.560723386989 1054.735102861094 402.5238496437856 1081.221701546445 293.0129632228142
889 0.005 4.445 1 977.7494843588956 869.9258028790376 870.3386868384353 1094.941370339991 1095.737156493822 1096.562543132043 1054.738656361603 402.6220399019414 1081.224834069163 293.012963350758
890 0.005 4.45 1 977.7682238286752 869.963822447615 870.3767826418962 1094.939759927445 1095.736041491573 1096.5617011216 1054.74195863452 402.7200610710597 1081.223123943678 293.012963453239
891 0.005 4.455 1 977.7877140745261 870.0016882109593 870.4147233909999 1094.940956355236 1095.736675036117 1096.561949692649 1054.745319502862 402.8179064336209 1081.224620076615 293.0129635819061
892 0.005 4.46 1 977.8061247394852 870.0393938724637 870.4525046124411 1094.939018821505 1095.735007456534 1096.560735865107 1054.748338280123 402.9155828716482 1081.222547914266 293.012963687224
893 0.005 4.465 1 977.8262265515262 870.0769523219943 870.4901363024502 1094.941429075322 1095.737200564573 1096.562553776453 1054.751828737706 403.013090002363 1081.225660430154 293.0129638134729
894 0.005 4.47 1 977.8446694041285 870.1143515683563 870.5276099442328 1094.939828290849 1095.736088978111 1096.561712091808 1054.755096812726 403.1104304693788 1081.223963069618 293.0129639145658
895 0.005 4.475000000000001 1 977.8638336064409 870.1515996831773 870.5649312879336 1094.941017163736 1095.736720138749 1096.561960385983 1054.758403934613 403.207580274614 1081.225442688184 293.0129640415983
896 0.005 4.48 1 977.8819303800336 870.188690581051 870.6020959873347 1094.939079906358 1095.735051510253 1096.560746023983 1054.761377498835 403.3045609957058 1081.223367199999 293.0129641453023
897 0.005 4.485 1 977.9017213816228 870.2256372077751 870.639114080096 1094.941487516345 1095.737242398904 1096.562562212618 1054.764820894822 403.4013798373305 1081.226475082944 293.0129642699171
898 0.005 4.49 1 977.9198564813306 870.2624276609997 870.6759770881007 1094.939887754965 1095.736132732492 1096.561722870689 1054.768041295978 403.49802822958 1081.224776933757 293.0129643694077
899 0.005 4.495 1 977.9387128176286 870.299069847292 870.7126906853015 1094.941074390465 1095.736761765406 1096.561969299361 1054.771295353846 403.5945355499778 1081.226249218787 293.0129644948592
900 0.005 4.5 1 977.9565051543634 870.3355576808324 870.7492505168719 1094.939142112333 1095.735097107527 1096.560757446653 1054.774220184776 403.6908619989961 1081.224176259631 293.0129645969651
901 0.005 4.505 1 977.9759911583436 870.3719039210639 870.7856664966317 1094.941546870369 1095.737284904274 1096.562570965051 1054.777611922758 403.7870176795639 1081.227280954976 293.0129647199968
902 0.005 4.51 1 977.9938225129788 870.4080967098351 870.8219301521269 1094.939947227693 1095.73617558822 1096.561732496442 1054.780783345027 403.8830052098295 1081.225580122861 293.0129648178968
903 0.005 4.515 1 978.0123768284515 870.4441441757906 870.8580472730803 1094.941136302313 1095.736806669595 1096.561980825505 1054.783991501171 403.9788171364852 1081.227054070218 293.0129649418085
904 0.005 4.52 1 978.0298669653067 870.4800400149265 870.8940133899162 1094.939198792666 1095.735138142313 1096.560766513772 1054.786865489996 404.0744629539188 1081.224972677961 293.0129650423644
905 0.005 4.525 1 978.0490507643131 870.5157970860337 870.9298384620322 1094.941604816108 1095.737328147726 1096.562582039613 1054.790206334157 404.1699444526439 1081.22807292922 293.0129651638774
906 0.005 4.53 1 978.0665850293165 870.5514036343434 870.9655140899671 1094.940006489773 1095.736218823101 1096.561742487597 1054.7933301783 404.2652586355812 1081.226368989516 293.0129652602517
907 0.005 4.535 1 978.0848406483907 870.5868673163486 871.001045783578 1094.941193048297 1095.736847871425 1096.561989274629 1054.796489565794 404.3604046222497 1081.227836667912 293.0129653825685
908 0.005 4.54 1 978.1020384526552 870.6221820323744 871.0364291620713 1094.939259072625 1095.735181261762 1096.560776666826 1054.799318415849 404.4553845869163 1081.225758693125 293.0129654815849
909 0.005 4.545 1 978.1209330799655 870.6573606825727 871.0716742021491 1094.941664161275 1095.737370417302 1096.562591771531 1054.80261506345 404.5501987935641 1081.228856763219 293.0129656015517
910 0.005 4.55 1 978.1381656413929 870.692391261152 871.106772323004 1094.940059615042 1095.736257882561 1096.561750679256 1054.805683563095 404.6448475164527 1081.227140563748 293.0129656963471
911 0.005 4.555 1 978.1561386648517 870.7272818926301 871.1417293298069 1094.941253586741 1095.736891655924 1096.562000267677 1054.808800565331 404.7393293003899 1081.228613717669 293.012965817275
912 0.005 4.56 1 978.1730374364888 870.7620261568851 871.1765406348071 1094.939311304667 1095.73522004597 1096.560784911966 1054.811574976325 404.8336413457241 1081.226521147088 293.012965914719
913 0.005 4.565 1 978.1916474506349 870.7966371581828 871.2112163561953 1094.941722518462 1095.737413507794 1096.562602719322 1054.814828329271 404.9277907899789 1081.229622179162 293.0129660332233
914 0.005 4.57 1 978.2085956386945 870.8311031557894 871.2457480671828 1094.940120241303 1095.736302596062 1096.561762604108 1054.817853757871 405.0217729306578 1081.227907695977 293.0129661264638
915 0.005 4.575 1 978.2262688960477 870.865431872328 871.2801415364262 1094.941329131788 1095.736934784882 1096.562009738486 1054.820904671807 405.1155930113858 1081.229371799823 293.0129662458901
916 0.005 4.58 1 978.2428753409646 870.8996169571684 871.3143920070473 1094.939380833337 1095.735261551934 1096.560793631284 1054.823624848789 405.2092232470804 1081.227275999843 293.012966341852
917 0.005 4.585 1 978.2611975265369 870.9336712676052 871.3485094235299 1094.941799738819 1095.737456048236 1096.562612246941 1054.82683448729 405.3027044796042 1081.23037655872 293.0129664588769
918 0.005 4.59 1 978.2778603411159 870.9675828528838 871.3824852602789 1094.940190737893 1095.736344865239 1096.561772540346 1054.829812376051 405.3960230558922 1081.228654945895 293.0129665506455
919 0.005 4.595 1 978.2952665640219 871.0013596381177 871.416325194191 1094.941379228475 1095.73697258986 1096.562017694181 1054.8328395598 405.4891817894144 1081.230132618967 293.0129666686185
920 0.005 4.600000000000001 1 978.3116016152391 871.0349954125398 871.4500247475783 1094.939434476838 1095.735303977353 1096.560805267101 1054.835519886525 405.5821789813701 1081.228029633731 293.0129667631076
921 0.005 4.605 1 978.3296490869297 871.0685029830481 871.4835938187198 1094.94185221901 1095.737493718271 1096.562619425686 1054.838681845774 405.6750164647466 1081.231123080229 293.0129668786943
922 0.005 4.61 1 978.3460362528506 871.1018703907739 871.5170238808116 1094.940243295927 1095.736383004434 1096.561781007613 1054.841612643776 405.7676881823962 1081.229391549981 293.0129669690303
923 0.005 4.615 1 978.363168154558 871.1351055403724 871.5503205995641 1094.941432821324 1095.737011843541 1096.562026382453 1054.84459262817 405.8601912887511 1081.230867011207 293.0129670855447
924 0.005 4.62 1 978.3792286793396 871.1682016511103 871.5834791490081 1094.939487835485 1095.735343008784 1096.560813600062 1054.847225469458 405.9525347994859 1081.228760679938 293.0129671786282
925 0.005 4.625 1 978.3970039592357 871.2011720645272 871.61650967907 1094.941907681735 1095.737534181117 1096.562629337056 1054.850344787169 406.0447175437634 1081.231854744599 293.0129672927882
926 0.005 4.63 1 978.4131191704914 871.2340046795497 871.6494035890099 1094.940297929901 1095.736422512406 1096.561790187746 1054.853230719727 406.1367324702468 1081.230117709399 293.0129673817203
927 0.005 4.635 1 978.4299836993775 871.2667075768735 871.6821666412615 1094.941488463607 1095.737051503643 1096.562035898659 1054.856167746936 406.2285899752269 1081.231597131134 293.0129674968939
928 0.005 4.64 1 978.4457673939368 871.2992741730565 871.7147941026205 1094.9395356073 1095.735379206881 1096.560821799838 1054.858750982415 406.3202853285506 1081.229477615577 293.0129675885096
929 0.005 4.645 1 978.4632829172172 871.3317175177187 871.7472960432285 1094.941963782612 1095.73757535725 1096.562639848843 1054.861831729806 406.4118195287352 1081.232578545088 293.0129677012665
930 0.005 4.65 1 978.4791530743081 871.3640260169145 871.7796641244396 1094.940379686332 1095.73647924333 1096.561809057373 1054.864682165532 406.5031924304698 1081.230879759417 293.0129677899419
931 0.005 4.655 1 978.4957112812741 871.3962070749527 871.8119036990018 1094.941504254014 1095.73706790252 1096.56203325377 1054.867564940842 406.5944066661636 1081.232258302798 293.0129679020239
932 0.005 4.66 1 978.5112699213751 871.4282545361464 871.8440103644474 1094.939614880891 1095.735434160936 1096.560839064686 1054.870115708951 406.6854613607127 1081.230228341166 293.0129679932829
933 0.005 4.665 1 978.5284855886554 871.4601809950376 871.8759938166587 1094.941992307573 1095.737597702169 1096.562640345322 1054.873141789457 406.7763567971279 1081.233252540997 293.0129681036439
934 0.005 4.67 1 978.544101074697 871.4919749331071 871.9078458093852 1094.94043054395 1095.736517033132 1096.561817393109 1054.875949607813 406.8670875671198 1081.23158144635 293.0129681910481
935 0.005 4.675 1 978.5604042353888 871.5236439603153 871.9395717934416 1094.941553912997 1095.737103521559 1096.562040882294 1054.878793707286 406.9576612514646 1081.232959914334 293.0129683018663
936 0.005 4.68 1 978.5757018543306 871.555181820053 871.9711672928599 1094.939667181562 1095.735473223069 1096.560848792331 1054.881303643907 407.0480716284236 1081.230925571477 293.0129683917772
937 0.005 4.685 1 978.5926628740846 871.5866011460937 872.0026420378351 1094.942043851218 1095.737634596235 1096.562648270795 1054.884291197507 407.1383243118265 1081.233950466655 293.0129685008158
938 0.005 4.69 1 978.6080250344252 871.6178901304628 872.0339876161111 1094.940480598485 1095.736553600956 1096.561825484286 1054.887054785304 407.2284179657967 1081.232278476119 293.0129685869543
939 0.005 4.695 1 978.6240747729014 871.6490564138882 872.0652094532239 1094.941607295139 1095.737143025767 1096.562051575957 1054.88985739055 407.318353181062 1081.233657832905 293.0129686964347
940 0.005 4.7 1 978.6391143167707 871.6800936514218 872.0963029880253 1094.939710367162 1095.735505661327 1096.560854276444 1054.892313480843 407.4081372595646 1081.231607592472 293.0129687849084
941 0.005 4.705 1 978.6558442364633 871.7110147458259 872.1272781387473 1094.942100258556 1095.737674704172 1096.562658709238 1054.895272630469 407.4977599958024 1081.234646392921 293.0129688927316
942 0.005 4.71 1 978.6709314226043 871.7418076523506 872.158126278522 1094.940520408639 1095.736584740442 1096.561831333333 1054.897978575927 407.5872232862253 1081.232946907322 293.012968977238
943 0.005 4.715 1 978.6867532262452 871.7724804215163 872.1888531632884 1094.941665192841 1095.737183926079 1096.562061575552 1054.900756995723 407.6765243716983 1081.234347681068 293.0129690857601
944 0.005 4.72 1 978.7015308754466 871.8030262605411 872.2194539077883 1094.939760529084 1095.735542125672 1096.560862737387 1054.903168489874 407.7656652367088 1081.23228477282 293.0129691728436
945 0.005 4.725000000000001 1 978.7180075442666 871.833458238666 872.249938543628 1094.94214828818 1095.737709347593 1096.562665922418 1054.906085544236 407.8546485054135 1081.235318948788 293.0129692793561
946 0.005 4.73 1 978.7328464612006 871.863764257174 872.2802984031126 1094.940571324071 1095.736622478346 1096.561841481648 1054.908750559241 407.9434738607382 1081.233620591014 293.0129693625845
947 0.005 4.735 1 978.7484225593431 871.893952233796 872.3105391626991 1094.941717015778 1095.737221799013 1096.562070757322 1054.911488512219 408.0321430929515 1081.235023999328 293.0129694697908
948 0.005 4.74 1 978.7629495574787 871.9240155303476 872.3406560065712 1094.939807093952 1095.735575598917 1096.560869462027 1054.913858742266 408.1206523531965 1081.232954276895 293.0129695555744
949 0.005 4.745 1 978.7791799712355 871.9539672312516 872.3706589803601 1094.942197254597 1095.737745290538 1096.562674133507 1054.916736911022 408.2089881783947 1081.235985573647 293.0129696607954
950 0.005 4.75 1 978.7937767477277 871.9837951389326 872.4005393770581 1094.940622412258 1095.736659657543 1096.561850780424 1054.919363871289 408.2971731048195 1081.234286555407 293.0129697426881
951 0.005 4.755 1 978.8091093802708 872.0135071937339 872.4303028702994 1094.941764269663 1095.737256133893 1096.562078357581 1054.922060841361 408.3852066284303 1081.235682148049 293.0129698486116
952 0.005 4.76 1 978.8233961400603 872.0430968802204 872.4599447195645 1094.939857508014 1095.735612973099 1096.560878517835 1054.924391475917 408.4730952377139 1081.233611622062 293.0129699331458
953 0.005 4.765 1 978.8393885824204 872.0725769817053 872.4894748062288 1094.94224634246 1095.737780988161 1096.562682570205 1054.927229366779 408.5608291694415 1081.23664364373 293.0129700370695
954 0.005 4.77 1 978.8537456176291 872.1019354519302 872.5188844589867 1094.940667704908 1095.73669253177 1096.561857359079 1054.929814553399 408.6484041821533 1081.234936323028 293.0129701177116
955 0.005 4.775 1 978.8688401002142 872.1311802156258 872.548179343218 1094.94181233938 1095.737291430637 1096.562086616091 1054.932473097648 408.7358242298062 1081.236330014903 293.0129702223502
956 0.005 4.78 1 978.8828903330649 872.1603047540556 872.57735470571 1094.939903957555 1095.73564659395 1096.560886081249 1054.934764850807 408.8230886323848 1081.234256988815 293.0129703056139
957 0.005 4.785 1 978.8986470592547 872.1893219674619 872.6064205156398 1094.942293541528 1095.737816000295 1096.562691004711 1054.937563081194 408.9101989535749 1081.237287033854 293.0129704083165
958 0.005 4.79 1 978.9127706138506 872.2182195888089 872.6353679919785 1094.940715328657 1095.736727543834 1096.561865047547 1054.940110129898 408.9971472564597 1081.2355800164 293.012970487691
959 0.005 4.795 1 978.9276323115274 872.2470056051225 872.6642028080083 1094.941858488637 1095.737325437117 1096.562094233213 1054.942727555807 409.0839430529437 1081.236970856272 293.0129705911059
960 0.005 4.8 1 978.941452156393 872.2756734905837 872.6929202102267 1094.939952140857 1095.735681806036 1096.560894426827 1054.944981411819 409.1705852037602 1081.23489749215 293.0129706731231
961 0.005 4.805 1 978.95697705886 872.3042361359619 872.7215301390245 1094.942338945188 1095.737848909293 1096.562697771196 1054.947741375764 409.2570762870136 1081.237922166994 293.0129707745286
962 0.005 4.81 1 978.9708688845337 872.3326814828188 872.7500239430767 1094.940762362387 1095.736762399714 1096.561873782919 1054.950249553553 409.3434125874147 1081.236213931823 293.0129708526898
963 0.005 4.815 1 978.9855056804896 872.3610173368323 872.7784072178537 1094.941906344783 1095.737360037508 1096.562102986145 1054.952834994707 409.4295975138813 1081.237603602342 293.0129709548594
964 0.005 4.82 1 978.9990953641734 872.389237014821 872.8066750425801 1094.939999670819 1095.735717220546 1096.560903752126 1054.95505154015 409.5156283918545 1081.235527458427 293.0129710356676
965 0.005 4.825 1 979.0143941551053 872.4173535009843 872.8348374526705 1094.942386409395 1095.73788340799 1096.562705917098 1054.957775863447 409.6015063816008 1081.238547645939 293.0129711358679
966 0.005 4.83 1 979.0280600865136 872.4453545233442 872.8628856800459 1094.940807751006 1095.736794733847 1096.561880395489 1054.960245574477 409.6872296731731 1081.236836019192 293.012971212804
967 0.005 4.835 1 979.0424591486656 872.4732478192875 872.8908252464354 1094.941945060754 1095.737389646334 1096.562108899987 1054.962781698359 409.7728011290122 1081.238213824878 293.0129713135432
968 0.005 4.84 1 979.0558407174885 872.5010273282697 872.9186516878473 1094.94004802933 1095.735751424875 1096.56091134719 1054.964972033551 409.858214656998 1081.236152097779 293.0129713932643
969 0.005 4.845 1 979.0709074110448 872.5287055714605 872.9463746751549 1094.94242859822 1095.737915192328 1096.562712860814 1054.967652010754 409.943475001904 1081.239160963719 293.012971492213
970 0.005 4.850000000000001 1 979.0843642651072 872.556270488558 872.9739855741012 1094.940858905461 1095.736831329886 1096.561889571591 1054.970096407398 410.0285838813853 1081.23745977723 293.0129715681846
971 0.005 4.855 1 979.0985394287067 872.5837297982804 873.0014898588405 1094.941990132883 1095.737422325554 1096.562116150555 1054.972593693728 410.113544521278 1081.238828502274 293.0129716677173
972 0.005 4.86 1 979.1116968914829 872.611077103933 873.0288828974952 1094.940089924741 1095.735782327572 1096.560918261776 1054.974744389069 410.1983517560556 1081.236756571608 293.0129717462422
973 0.005 4.865 1 979.1265453648805 872.6383250608359 873.0561744338418 1094.942473520644 1095.737948480889 1096.562721714386 1054.977387909836 410.2830104971936 1081.239763635591 293.012971844003
974 0.005 4.87 1 979.1397854396074 872.6654616630708 873.0833558756559 1094.940904604817 1095.736865039129 1096.561897970101 1054.979797125411 410.3675178880979 1081.238061932179 293.0129719187811
975 0.005 4.875 1 979.1537427656389 872.6924945288735 873.1104326562645 1094.942036075797 1095.737456070618 1096.562123830971 1054.982258305295 410.451880599143 1081.239430441573 293.0129720170922
976 0.005 4.88 1 979.166684350458 872.7194172966356 873.1374001524034 1094.940134710326 1095.73581440514 1096.560924767846 1054.984372291727 410.5360895141189 1081.237360331251 293.0129720944652
977 0.005 4.885 1 979.1813171580228 872.7462426416253 873.1642680990956 1094.942518958923 1095.737981862392 1096.562729793274 1054.986980705246 410.6201492681234 1081.240368394257 293.0129721910666
978 0.005 4.89 1 979.1943412575711 872.7729585462201 873.1910278827052 1094.940947279408 1095.73689576357 1096.561904479073 1054.989354206056 410.7040578090089 1081.238661273821 293.0129722646898
979 0.005 4.895 1 979.2080844354688 872.7995726270157 873.2176849122494 1094.942077446106 1095.7374863116 1096.562130671545 1054.991778132941 410.7878173294121 1081.240024037246 293.0129723619009
980 0.005 4.9 1 979.2208143840163 872.8260785411242 873.2442345578492 1094.940179620739 1095.735847680015 1096.560933509188 1054.993858340463 410.8714253061731 1081.237952207194 293.0129724381066
981 0.005 4.905 1 979.2352365788264 872.8524889396433 873.2706865748316 1094.942561603366 1095.738012755997 1096.562736376296 1054.996430340751 410.9548863671292 1081.240956537895 293.0129725335291
982 0.005 4.91 1 979.2480505329548 872.8787917413749 873.2970323004714 1094.940991767768 1095.736928895222 1096.561912996459 1054.99876853297 411.0381979654456 1081.239247803283 293.0129726060011
983 0.005 4.915 1 979.2615850254562 872.9049946188937 873.3232771600129 1094.942120314919 1095.737517450336 1096.562137017355 1055.001157985809 411.1213586906039 1081.240608565176 293.0129727021056
984 0.005 4.92 1 979.2741080020186 872.9310911146127 873.3494164755911 1094.940222896142 1095.735879534682 1096.560941176512 1055.003202848283 411.2043684699528 1081.238538736562 293.0129727771921
985 0.005 4.925 1 979.288322458532 872.9570939818288 873.3754600058729 1094.942604800176 1095.738044716402 1096.562744281233 1055.005741843056 411.2872306833684 1081.241538365097 293.0129728714841
986 0.005 4.93 1 979.3009324923656 872.9829911759101 873.4013991375351 1094.941035468493 1095.736960723673 1096.561920536077 1055.008048044493 411.3699445065153 1081.239830226478 293.0129729428315
987 0.005 4.935 1 979.3142611446535 873.008790359732 873.4272392897611 1094.942160866124 1095.737546825482 1096.562143043605 1055.010403425338 411.4525146024523 1081.241183325981 293.0129730377942
988 0.005 4.94 1 979.3265798561144 873.0344850984595 873.4529758039905 1094.940263798974 1095.735909690682 1096.56094797181 1055.01241449315 411.5349354659271 1081.239107625159 293.0129731117672
989 0.005 4.945 1 979.3405917215548 873.0600878491921 873.4786182933537 1094.942645746111 1095.738074590166 1096.562750628074 1055.01491753277 411.6172108821916 1081.242106987138 293.0129732049178
990 0.005 4.95 1 979.3529993163445 873.0855866588711 873.5041581470074 1094.941076417326 1095.736990876101 1096.561927263604 1055.017187037858 411.6993367876321 1081.240397442282 293.0129732751507
991 0.005 4.955 1 979.3661274724257 873.1109893280775 873.5296008691651 1094.942203298767 1095.737577981228 1096.562150774686 1055.019509406326 411.7813182991867 1081.241751960794 293.012973368995
992 0.005 4.96 1 979.3782455040985 873.1362893462766 873.5549417572856 1094.940306348376 1095.735940715434 1096.560955463716 1055.021488065024 411.8631536490305 1081.239675165154 293.0129734418915
993 0.005 4.965 1 979.3920577874864 873.1614990920651 873.5801903544275 1094.94268730488 1095.738105079566 1096.5627578116 1055.023957626217 411.9448441704232 1081.242671972114 293.0129735339569
994 0.005 4.97 1 979.4042669603768 873.1866067487134 873.6053381301404 1094.94111934773 1095.737022461731 1096.561934863622 1055.026197437361 412.0263871151155 1081.240959607744 293.0129736031311
995 0.005 4.975000000000001 1 979.4171980619202 873.2116198592073 873.6303904334641 1094.942245419145 1095.737608660752 1096.562157938792 1055.0284826695 412.107782101495 1081.24231156208 293.0129736958661
996 0.005 4.98 1 979.4291200660819 873.2365320391322 873.6553426162536 1094.94034638436 1095.735969622498 1096.56096114175 1055.030430013989 412.1890317168302 1081.240232981474 293.0129737676954
997 0.005 4.985 1 979.4427368802588 873.2613558397729 873.6802043328925 1094.942727913063 1095.738134964962 1096.562765176418 1055.032868232975 412.2701382171817 1081.243225598884 293.0129738586857
998 0.005 4.99 1 979.4547496966077 873.2860791104154 873.7049668816344 1094.941157763411 1095.737050530366 1096.561940880949 1055.03507162857 412.3510970829714 1081.241510855144 293.0129739267443
999 0.005 4.995 1 979.4674855067697 873.3107095578893 873.7296356844647 1094.94228535389 1095.737638324428 1096.562164918492 1055.037326888546 412.431911895314 1081.24286181047 293.0129740184432
1000 0.005 5 1 979.479210786857 873.3352408809239 873.7542061218837 1094.940386593821 1095.735999558153 1096.560968406753 1055.039240232447 412.5125726030835 1081.240777714357 293.0129740891241
1001 0.005 5.005 1 979.4926399510413 873.3596856563305 873.7786878906256 1094.942770719354 1095.738165841931 1096.562772167056 1055.041649937072 412.5930943269228 1081.243777071592 293.012974179088
1002 0.005 5.01 1 979.50445719121 873.3840316479789 873.8030722156917 1094.9411950227 1095.737077792344 1096.561946798601 1055.043819354333 412.6734720263443 1081.242051805653 293.0129742460794
1003 0.005 5.015 1 979.5170061502455 873.4082865750072 873.8273645438046 1094.94232670259 1095.737668685029 1096.562172518049 1055.046044469776 412.7537100322261 1081.243405563545 293.0129743367459
1004 0.005 5.02 1 979.5285190862467 873.4324440214973 873.8515601839135 1094.940426621845 1095.736029174642 1096.560975635436 1055.047918405571 412.8338039884435 1081.241317625833 293.0129744064089
1005 0.005 5.025 1 979.5417562530484 873.4565165693049 873.8756688271515 1094.942810870839 1095.738195714445 1096.562779330627 1055.05029513546 412.9137563018147 1081.244314529541 293.0129744953632
1006 0.005 5.03 1 979.5533793462265 873.4804920194089 873.8996817111999 1094.941236052983 1095.737107650724 1096.561953608541 1055.052435958819 412.9935626774502 1081.24258954661 293.0129745613136
1007 0.005 5.035 1 979.5657433013932 873.5043781038125 873.9236042963753 1094.942367401588 1095.737697718638 1096.562179113576 1055.054630849935 413.0732272034984 1081.243944174369 293.0129746509302
1008 0.005 5.04 1 979.5770877862019 873.5281683139247 873.9474318316965 1094.940464767738 1095.736056888126 1096.560981489663 1055.056479831547 413.1527477957337 1081.241852098021 293.0129747195741
1009 0.005 5.045 1 979.5901463418417 873.5518752718318 873.9711740083717 1094.9428487659 1095.73822309531 1096.562785120728 1055.058824539268 413.232136500424 1081.244846825668 293.0129748074925
1010 0.005 5.05 1 979.6015873618426 873.575486761438 873.9948220639189 1094.941273302069 1095.737134767682 1096.561959160044 1055.060932663785 413.3113768640206 1081.243118381145 293.0129748724276
1011 0.005 5.055 1 979.6137673327678 873.5990105101688 874.0183814438138 1094.942403984066 1095.737725464714 1096.562185958155 1055.063095060234 413.3904705412486 1081.244467299699 293.0129749610558
1012 0.005 5.06 1 979.6249310869732 873.6224399400713 874.0418473685314 1094.940505750671 1095.736087230197 1096.560989604914 1055.06491497384 413.4694216997846 1081.242376752273 293.0129750286586
1013 0.005 5.065 1 979.6378066266508 873.6457877168488 874.0652295298609 1094.942886419449 1095.738250231235 1096.562790959784 1055.067229664133 413.5482355204995 1081.24536733625 293.0129751155469
1014 0.005 5.07 1 979.6490673939337 873.6690416939538 874.0885192139084 1094.941313819137 1095.737165002692 1096.561967067506 1055.069312406954 413.6269042621853 1081.243641202499 293.0129751795234
1015 0.005 5.075 1 979.6610667527331 873.6922094259925 874.1117217699021 1094.942443008656 1095.737753922299 1096.562192536425 1055.071439753238 413.7054350448257 1081.244985905473 293.0129752671257
1016 0.005 5.08 1 979.6720503108672 873.7152845122118 874.1348324956052 1094.940543937119 1095.73611513837 1096.560996126133 1055.073225581006 413.7838258138228 1081.242895252217 293.0129753337252
1017 0.005 5.085 1 979.6847460800201 873.7382795091045 874.1578610376446 1094.942923686718 1095.738277704354 1096.562797697671 1055.075508464379 413.862076581225 1081.245880625988 293.0129754196456
1018 0.005 5.09 1 979.6958298466758 873.7611823416267 874.1807987086202 1094.94135208694 1095.737192994673 1096.561973586805 1055.077557771057 413.940178726352 1081.244155047965 293.0129754825942
1019 0.005 5.095 1 979.7076511519945 873.7840005069014 874.2036508302879 1094.942480395543 1095.737780996936 1096.562198172977 1055.079661294098 414.0181464881348 1081.245497429357 293.012975569225
1020 0.005 5.100000000000001 1 979.7184556491876 873.8067275481906 874.2264126642248 1094.940579477568 1095.736141434724 1096.561001828296 1055.081419614851 414.0959735605803 1081.243401121058 293.0129756348594
1021 0.005 5.105 1 979.7309777610343 873.8293759662401 874.2490938256273 1094.942961838816 1095.738305873393 1096.562804677511 1055.08367427035 414.1736622129567 1081.246389293698 293.0129757198124
1022 0.005 5.11 1 979.7418833922351 873.8519336586575 874.2716855954384 1094.941387114627 1095.737219039407 1096.561979292102 1055.08569203273 414.2512123550277 1081.244655278576 293.012975781738
1023 0.005 5.115 1 979.7535337310525 873.8744084138621 874.2941934536378 1094.942519309339 1095.737809260198 1096.562204724722 1055.087767936166 414.3286292876464 1081.246001631429 293.0129758674117
1024 0.005 5.12 1 979.7641644513972 873.896793503762 874.3166125258767 1094.940615899308 1095.736167758603 1096.561007712613 1055.089495537119 414.4059026799077 1081.243903420186 293.0129759320513
1025 0.005 5.125 1 979.7765145328088 873.9191016488767 874.3389525395113 1094.943000058755 1095.7383340655 1096.562811524599 1055.091722615476 414.4830410312999 1081.246892687331 293.012976016058
1026 0.005 5.13 1 979.7872505373017 873.9413207068367 874.3612047604928 1094.94142431062 1095.737246147453 1096.561985256872 1055.093712253331 414.5600372766855 1081.245157038843 293.0129760770316
1027 0.005 5.135 1 979.7987274855724 873.9634581005612 874.383374472077 1094.942553556199 1095.737834730363 1096.562210901817 1055.095758054606 414.6368950486223 1081.246496030022 293.0129761617646
1028 0.005 5.14 1 979.8091892330226 873.9855073731771 874.4054569148321 1094.940653198808 1095.736195429512 1096.561014454684 1055.097459025874 414.7136131152868 1081.244399131533 293.0129762254714
1029 0.005 5.145 1 979.8213689727839 874.007481113139 874.4274617438474 1094.94303589599 1095.738359991383 1096.56281695352 1055.099654519408 414.7901941275398 1081.247386439855 293.0129763085192
1030 0.005 5.15 1 979.8319411062164 874.0293670527494 874.4493801560594 1094.94146143084 1095.737272603997 1096.561991071676 1055.101618250364 414.8666418999514 1081.245651267618 293.0129763686032
1031 0.005 5.155 1 979.8432416727229 874.0511707817981 874.4712163357801 1094.942592621143 1095.737863475163 1096.562218650967 1055.103627256378 414.9429404392741 1081.246989671707 293.0129764524012
1032 0.005 5.16 1 979.8535322085202 874.0728840148944 874.4929642756624 1094.940690221487 1095.736221426582 1096.561020324582 1055.105290004129 415.0191144077464 1081.244888091864 293.0129765151962
1033 0.005 5.165 1 979.8655341533068 874.0945224296464 874.5146350266916 1094.94307182387 1095.738386443984 1096.562823389831 1055.107452841724 415.0951505151152 1081.247869456983 293.0129765972774
1034 0.005 5.17 1 979.8759347349078 874.1160739863584 874.5362200229339 1094.941497169124 1095.737298502382 1096.561996822203 1055.10938540353 415.1710471619947 1081.246132943161 293.0129766564053
1035 0.005 5.175 1 979.8870685502355 874.1375463041203 874.5577246926466 1094.942627358215 1095.737889086725 1096.562224822512 1055.111368223145 415.2468084501577 1081.247470409235 293.012976739281
1036 0.005 5.18 1 979.8971993976454 874.1589330047117 874.5791443998351 1094.940726063103 1095.736248155599 1096.56102645252 1055.113011761286 415.3224264639681 1081.245368814827 293.0129768011408
1037 0.005 5.185 1 979.9090383838775 874.1802465863058 874.6004887804249 1094.943107376291 1095.738412472927 1096.562829169623 1055.115147097034 415.3979127689887 1081.248348123143 293.012976882323
1038 0.005 5.19 1 979.9192767092363 874.2014749274014 874.6217491471465 1094.941533521565 1095.737325137047 1096.562003869438 1055.117054872528 415.473263419362 1081.246611925697 293.0129769405388
1039 0.005 5.195 1 979.9302469357971 874.2226256524202 874.642930886717 1094.942661878849 1095.737914521578 1096.562230643552 1055.119010288677 415.5484845150928 1081.247946518383 293.0129770224529
1040 0.005 5.2 1 979.9402154185747 874.2436923362517 874.6640293178483 1094.940761087837 1095.736274064784 1096.561032421823 1055.12062937155 415.6235704255776 1081.245840445725 293.0129770834514
1041 0.005 5.205 1 979.951892741443 874.2646874955351 874.6850540584921 1094.943142656923 1095.738438186626 1096.562834942057 1055.122738732324 415.6985194929411 1081.248818743287 293.0129771636786
1042 0.005 5.21 1 979.961969168604 874.28559884076 874.7059963125988 1094.941567520838 1095.737350012571 1096.562009932417 1055.124617987835 415.7733326994593 1081.24707891681 293.0129772209585
1043 0.005 5.215 1 979.9727798735075 874.306434086897 874.7268614917419 1094.942696875787 1095.737940168917 1096.562236549958 1055.12654728136 415.8480123754763 1081.248413538895 293.0129773019814
1044 0.005 5.22 1 979.9825893746751 874.327186726421 874.7476448559883 1094.940794929716 1095.736298182337 1096.561037469345 1055.128138843484 415.9225580141862 1081.24630886186 293.0129773620427
1045 0.005 5.225000000000001 1 979.994107214007 874.3478691564817 874.7683559405782 1094.943175840911 1095.738463256939 1096.56284183874 1055.130220950393 415.996969937386 1081.249285222171 293.0129774414066
1046 0.005 5.23 1 980.0040264978237 874.3684692978283 874.7889860442282 1094.941602266395 1095.737375872808 1096.562015934747 1055.132074944316 416.0712479746678 1081.24754528364 293.0129774978183
1047 0.005 5.235 1 980.0146803276839 874.3889947669032 874.8095405254269 1094.942732232442 1095.737965781635 1096.562242446113 1055.13397927737 416.1453949273214 1081.248876965653 293.0129775779466
1048 0.005 5.24 1 980.024332712608 874.4094392317678 874.8300147315052 1094.940828635861 1095.736323087752 1096.561043158711 1055.135544382939 416.2194068125631 1081.246767767256 293.0129776371202
1049 0.005 5.245 1 980.0356957248711 874.4298150066373 874.8504181728963 1094.943209713398 1095.738487428267 1096.562846547 1055.137599482656 416.2932852653567 1081.249743563897 293.0129777155928
1050 0.005 5.25 1 980.0454581221778 874.4501096967479 874.8707419588854 1094.941634545727 1095.737399610491 1096.562020956638 1055.139425099475 416.3670274972609 1081.248000716832 293.0129777711018
1051 0.005 5.255 1 980.0559543673816 874.4703310613943 874.8909914988635 1094.942763768831 1095.737989426856 1096.562247933558 1055.141303890452 416.4406390267532 1081.249328877678 293.0129778503559
1052 0.005 5.26 1 980.0654511610633 874.4904726219157 874.9111620505338 1094.940863021455 1095.736348765923 1096.561050137816 1055.142844160282 416.5141176205346 1081.247220344736 293.0129779086702
1053 0.005 5.265 1 980.0766613091843 874.5105469271818 874.9312632301132 1094.943241916717 1095.738511128146 1096.562851745345 1055.144873160684 416.5874655163438 1081.250193878717 293.0129779862614
1054 0.005 5.27 1 980.0862717309274 874.5305417317895 874.9512862383372 1094.941666801139 1095.737423120246 1096.562025925032 1055.146672817889 416.6606805605587 1081.248447804115 293.0129780409254
1055 0.005 5.275 1 980.0966209909269 874.5504645870851 874.9712364043435 1094.942797432282 1095.738014326956 1096.562253694639 1055.148526156411 416.7337648306695 1081.249776234531 293.0129781193258
1056 0.005 5.28 1 980.105967737873 874.5703090019913 874.9911089517121 1094.940893839525 1095.736371077771 1096.561053957791 1055.150039646896 416.8067229397323 1081.247664975172 293.01297817677
1057 0.005 5.285 1 980.1170292083714 874.5900874796652 875.0109134741028 1094.943275332048 1095.738535911332 1096.562858557659 1055.152045829147 416.8795485462682 1081.250637250398 293.0129782535207
1058 0.005 5.29 1 980.1264911968472 874.6097877917266 875.0306411764731 1094.941700460425 1095.737448238027 1096.562032546004 1055.15382182285 416.9522395637475 1081.248891139927 293.012978307328
1059 0.005 5.295 1 980.1366908653896 874.629417590244 875.0502974288743 1094.942829289217 1095.738037578555 1096.562258544589 1055.155649030401 417.0247993052942 1081.250216733453 293.0129783848833
1060 0.005 5.3 1 980.1458891359138 874.6489703088483 875.0698774276656 1094.940926211294 1095.736395174349 1096.561060122376 1055.157135914072 417.0972270972677 1081.248102793024 293.0129784414797
1061 0.005 5.305 1 980.1568045537837 874.6684583743912 875.0893907255378 1094.943307979282 1095.738559469896 1096.562863139767 1055.159117688017 417.1695262222274 1081.251076076027 293.0129785174037
1062 0.005 5.31 1 980.1661176918574 874.6878695915543 875.1088285265612 1094.941730289266 1095.737470593417 1096.5620376111 1055.160867594492 417.2416941039889 1081.249324335759 293.0129785703816
1063 0.005 5.315 1 980.1761725988185 874.7072114812089 875.1281961265369 1094.942860701504 1095.738060355102 1096.56226364638 1055.162671361439 417.3137324712364 1081.250651715593 293.012978647089
1064 0.005 5.32 1 980.1852267152674 874.7264775372109 875.1474887437271 1094.940958778229 1095.736419087676 1096.561066352846 1055.164136150658 417.3856433745652 1081.248537272756 293.012978702829
1065 0.005 5.325 1 980.1959963104771 874.7456802060171 875.1667159278697 1094.943339888386 1095.738583271133 1096.562868676656 1055.166093993175 417.4574251789377 1081.251504799463 293.0129787779442
1066 0.005 5.33 1 980.20516666498 874.7648073047013 875.1858688925008 1094.941763491798 1095.737494466003 1096.562043058194 1055.167819622959 417.52907586285 1081.249757400203 293.0129788301089
1067 0.005 5.335 1 980.2150771327912 874.7838662701403 875.2049528770563 1094.942892772604 1095.73808413295 1096.56226971741 1055.169597190066 417.6005995053578 1081.251080927922 293.0129789060313
1068 0.005 5.34 1 980.2239878181006 874.8028506865604 875.2239631453374 1094.940990747038 1095.736442611354 1096.56107128899 1055.171039340721 417.6719925548728 1081.248964501475 293.012978960968
1069 0.005 5.345 1 980.2346126849923 874.8217729062427 875.2429091917527 1094.94336999383 1095.738604933512 1096.562873051791 1055.172972589257 417.7432510882657 1081.251927392665 293.0129790352292
1070 0.005 5.350000000000001 1 980.2436411087903 874.8406208173826 875.2617822789148 1094.941795091896 1095.737517597591 1096.562048886137 1055.174674904414 417.8143850764668 1081.250179309585 293.0129790865501
1071 0.005 5.355 1 980.2534108422781 874.8594019219028 875.2805876748446 1094.942924432584 1095.738107465764 1096.562275717495 1055.176424094472 417.8853939544206 1081.251504492257 293.0129791616397
1072 0.005 5.36 1 980.2621793373122 874.8781097071771 875.2993206049929 1094.941020343452 1095.736464392076 1096.561075750526 1055.177838408719 417.9562742881336 1081.249384016292 293.0129792157783
1073 0.005 5.365 1 980.2726671635738 874.8967565179177 875.3179905199736 1094.943402310088 1095.738629183576 1096.562879117202 1055.179748276588 418.027028399143 1081.252350738346 293.012979289282
1074 0.005 5.37 1 980.2815569785103 874.915330268771 875.3365887235734 1094.941826311175 1095.737540413594 1096.562054080087 1055.181428650482 418.0976541119212 1081.250597795514 293.0129793398361
1075 0.005 5.375 1 980.2911893052834 874.9338384961252 875.3551204986441 1094.94295525125 1095.738129742173 1096.56228038006 1055.183161773833 418.1681555354986 1081.251919395565 293.0129794141635
1076 0.005 5.38 1 980.2998213229718 874.9522745811611 875.3735810180534 1094.941051291355 1095.736486668431 1096.561081063617 1055.184553736874 418.2385292015027 1081.249800926847 293.0129794675065
1077 0.005 5.385 1 980.3101724846949 874.9706508667924 875.3919797200221 1094.943433408488 1095.738652378457 1096.562885611616 1055.186439542849 418.3087767211733 1081.252767742164 293.0129795401821
1078 0.005 5.39 1 980.318925730706 874.9889552053218 875.4103078593841 1094.941856486924 1095.737563149876 1096.562059309181 1055.188094400329 418.378900410375 1081.251012985505 293.0129795899539
1079 0.005 5.395 1 980.3284203042832 875.0071952022271 875.4285707537805 1094.94298445306 1095.738151362837 1096.562284699855 1055.18980202379 418.4488985031634 1081.252328870479 293.0129796634922
1080 0.005 5.4 1 980.3369170318616 875.0253642312503 875.4467635645128 1094.941080595814 1095.736507505868 1096.561084813782 1055.191172636786 418.5187615611158 1081.250209114781 293.0129797160786
1081 0.005 5.405 1 980.3471333960046 875.0434745884897 875.4648957042722 1094.943463339121 1095.738674651791 1096.562891193243 1055.193036164196 418.5885026148985 1081.253174262481 293.0129797879948
1082 0.005 5.41 1 980.3557413698344 875.0615142955178 875.4829585006953 1094.941877874814 1095.737579216017 1096.562061002943 1055.194660805385 418.6581187731504 1081.251405224186 293.0129798368248
1083 0.005 5.415 1 980.3651217594479 875.0794909405596 875.5009573367201 1094.943021245287 1095.738177607947 1096.562292345212 1055.196361994736 418.7276112749307 1081.252742464889 293.0129799098645
1084 0.005 5.42 1 980.3734719197594 875.0973975731471 875.5188871196372 1094.941106267459 1095.736527512791 1096.561089407658 1055.197697897601 418.7969825571838 1081.250606235229 293.0129799615518
1085 0.005 5.425 1 980.3835679605793 875.115246830143 875.536757485769 1094.943495900678 1095.738698115648 1096.56289715812 1055.19954669858 418.8662281620381 1081.253579688918 293.0129800327928
1086 0.005 5.43 1 980.3920392560542 875.1330264517841 875.554559578816 1094.94191046093 1095.737603746611 1096.562067809658 1055.201145741592 418.9353469041367 1081.251808369874 293.0129800808274
1087 0.005 5.435 1 980.4012786922813 875.1507441379686 875.5722988497662 1094.943052462455 1095.738199838679 1096.562297297709 1055.202826242463 419.004341169032 1081.253139788913 293.0129801531396
1088 0.005 5.44 1 980.4094909809752 875.1683930495722 875.5899702563991 1094.941135512988 1095.736548812215 1096.561094176435 1055.204140220668 419.0732105419369 1081.251004186299 293.0129802040846
1089 0.005 5.445 1 980.419453046104 875.1859856816168 875.607583361387 1094.943522451769 1095.738717117309 1096.562900569129 1055.20596465411 419.1419586837359 1081.253969753233 293.0129802745832
1090 0.005 5.45 1 980.4277934263087 875.2035097458165 875.6251292978995 1094.941939858777 1095.737625640806 1096.56207363567 1055.207540759413 419.2105809818467 1081.252203796353 293.0129803218272
1091 0.005 5.455 1 980.4369090093784 875.2209728495188 875.6426134369392 1094.943082084133 1095.738222000192 1096.562303032232 1055.209198655281 419.2790801711416 1081.253535123875 293.0129803933777
1092 0.005 5.46 1 980.4449947750215 875.2383682791824 875.6600307964146 1094.941165387869 1095.736570953968 1096.561099682231 1055.210490081569 419.3474549247121 1081.251398746802 293.0129804435925
1093 0.005 5.465 1 980.4548303988712 875.2557085072684 875.6773909385311 1094.94355225646 1095.738738569057 1096.562904798727 1055.212293130939 419.4156984576984 1081.254366238054 293.0129805133678
1094 0.005 5.47 1 980.4630408255231 875.2729812408518 875.6946849840108 1094.941965774411 1095.737644526195 1096.562077039842 1055.213847334844 419.4838203487387 1081.252589315035 293.0129805599356
1095 0.005 5.475000000000001 1 980.4720353362496 875.2901941949942 875.7119183619328 1094.943111108751 1095.738243719272 1096.56230855271 1055.215484325192 419.5518226385578 1081.253925865007 293.012980630715
1096 0.005 5.48 1 980.4799959443409 875.3073404751431 875.7290860059778 1094.941193752119 1095.736591902771 1096.561104968438 1055.216754229081 419.6197031357526 1081.251782212197 293.0129806801847
1097 0.005 5.485 1 980.4896944710829 875.3244324942274 875.7461974066167 1094.943578086688 1095.738759366163 1096.562909844638 1055.218525780351 419.6874652761145 1081.254743972064 293.0129807491413
1098 0.005 5.49 1 980.4978044874399 875.3414582514378 875.7632439053699 1094.942002412022 1095.737668858233 1096.562083558382 1055.220078011802 419.7551041232022 1081.252988256537 293.0129807952475
1099 0.005 5.495 1 980.5066516030998 875.3584250760745 875.7802306339506 1094.943130331564 1095.738260198444 1096.562311567287 1055.221673914202 419.8226224438064 1081.254296752687 293.012980864994
1100 0.005 5.5 1 980.5145093070805 875.3753265068038 875.7971528472193 1094.941229457411 1095.736616771572 1096.561111565158 1055.222937896807 419.8900180014226 1081.252173938844 293.0129809139585
1101 0.005 5.505 1 980.5240785157699 875.3921747093043 875.8140198465798 1094.943603826534 1095.738778035269 1096.562913350736 1055.22468477091 419.957297293167 1081.255120786197 293.0129809821542
1102 0.005 5.51 1 980.5320649442074 875.40895772915 875.8308230215862 1094.942031470668 1095.737690636955 1096.562089465323 1055.22621408567 420.0244520633691 1081.253364749545 293.0129810275566
1103 0.005 5.515 1 980.5407896648104 875.4256828594762 875.8475674771471 1094.943158451472 1095.738280091385 1096.562315436982 1055.227788990282 420.0914862413167 1081.254674417197 293.012981096612
1104 0.005 5.52 1 980.5485257567292 875.4423437240857 875.8642485146161 1094.941256747945 1095.736636972606 1096.561116190984 1055.229032460638 420.158398300647 1081.252553120443 293.0129811448307
1105 0.005 5.525 1 980.557971708627 875.4589524324441 875.8808754087092 1094.943630525753 1095.738798153756 1096.562918333181 1055.230757784139 420.2251906070733 1081.25549588829 293.0129812123591
1106 0.005 5.53 1 980.5658385978128 875.475497188978 875.8974396372294 1094.942059627096 1095.737711343023 1096.562094181518 1055.232268491139 420.2918608639451 1081.253741667215 293.0129812570418
1107 0.005 5.535 1 980.5744416330432 875.4919850308747 875.9139461766277 1094.943184362076 1095.738299088953 1096.562319661173 1055.23382326881 420.3584140682242 1081.255044108833 293.0129813253798
1108 0.005 5.54 1 980.5820558037485 875.5084095232698 875.9303902801472 1094.941282292928 1095.736655907756 1096.561120172425 1055.235044388946 420.4248428237397 1081.252918225013 293.0129813729028
1109 0.005 5.545 1 980.5913871427949 875.5247827400887 875.9467811909367 1094.943659184006 1095.738818969843 1096.562923087752 1055.236751784051 420.4911559266735 1081.255864521205 293.0129814397502
1110 0.005 5.55 1 980.5991291368731 875.5410928452927 875.9631103223566 1094.942085065254 1095.73773068703 1096.56209844208 1055.238236766732 420.5573471619051 1081.254106893301 293.012981483687
1111 0.005 5.555 1 980.6076190167149 875.5573471319894 875.9793828149369 1094.943213992087 1095.738320935809 1096.562325498772 1055.23977500654 420.6234229456202 1081.255411945598 293.0129815514329
1112 0.005 5.56 1 980.6151115419653 875.573539078748 875.9955938553923 1094.941309135598 1095.736675804903 1096.561124446368 1055.240974447504 420.6893882367679 1081.253283497503 293.0129815982316
1113 0.005 5.565 1 980.6243284815968 875.5896809252423 876.0117528076428 1094.94368640972 1095.738838346525 1096.562927744715 1055.242664798593 420.7552210463643 1081.256232103 293.0129816643826
1114 0.005 5.57 1 980.6319526549619 875.6057606048486 876.0278509608048 1094.942111192022 1095.737750142892 1096.562103292714 1055.244128980144 420.8209350915881 1081.254468114359 293.0129817076441
1115 0.005 5.575 1 980.6403274479613 875.6217854802084 876.0438934903731 1094.943242138037 1095.738341760834 1096.562330978147 1055.245647650065 420.8865301630628 1081.255775520778 293.0129817747172
1116 0.005 5.58 1 980.647703491613 875.6377489576399 876.0598755335715 1094.941334781011 1095.736694427497 1096.561127935034 1055.246825205945 420.952007439969 1081.253643623267 293.0129818208508
1117 0.005 5.585 1 980.6568039148532 875.6536632730445 876.0758064449757 1094.943713291513 1095.738858177956 1096.56293225841 1055.248494802754 421.0173709620185 1081.256591251198 293.0129818863653
1118 0.005 5.59 1 980.6643126144351 875.6695163980274 876.091677534314 1094.942136603639 1095.737768797541 1096.562107242305 1055.249938956712 421.0826148707678 1081.254825103782 293.0129819289538
1119 0.005 5.595 1 980.6725726805925 875.6853156282722 876.1074939312308 1094.943267889733 1095.738361006525 1096.562335557154 1055.251438251209 421.1477442415026 1081.25613321322 293.0129819953299
1120 0.005 5.600000000000001 1 980.6798347094135 875.7010544187331 876.1232507996591 1094.941361188265 1095.736714370473 1096.561133170296 1055.252596440039 421.2127526601863 1081.253998310279 293.0129820407969
1121 0.005 5.605 1 980.6888230902662 875.7167450927494 876.1389575454642 1094.94374182748 1095.738878857348 1096.56293728135 1055.254249286106 421.2776456756192 1081.256947555586 293.0129821056381
1122 0.005 5.61 1 980.6962183282766 875.7323753337565 876.1546053176673 1094.942163098599 1095.737787927517 1096.562111535254 1055.255672953684 421.34242018336 1081.255179395848 293.0129821475737
1123 0.005 5.615 1 980.7043662928173 875.7479527586801 876.170199405722 1094.943295610297 1095.73838098416 1096.562340430223 1055.25715394547 421.407079672785 1081.256484809045 293.0129822133347
1124 0.005 5.62 1 980.7115150971323 875.7634706714196 876.185734902053 1094.941386278346 1095.736732880361 1096.561137591357 1055.25829069551 421.4716222566984 1081.25434858408 293.0129822581509
1125 0.005 5.625 1 980.7203925533968 875.7789413491671 876.2012211855183 1094.94376726247 1095.738897554223 1096.562941211783 1055.259923748525 421.5360567739327 1081.257297354052 293.0129823223139
1126 0.005 5.63 1 980.7276757389582 875.7943525888629 876.2166494539538 1094.942187687622 1095.737806226527 1096.562115742698 1055.261328063634 421.6003711731686 1081.255527280067 293.0129823635982
1127 0.005 5.635 1 980.7357139621279 875.809711876249 876.2320249434093 1094.943321773271 1095.738400096617 1096.56234447305 1055.262790901169 421.6645706861251 1081.256837646389 293.0129824286967
1128 0.005 5.64 1 980.7427529631291 875.8250125616753 876.2473427491957 1094.941412542055 1095.736752276435 1096.561142405981 1055.26391029867 421.7286512995639 1081.254698574132 293.0129824728467
1129 0.005 5.645 1 980.7515253054761 875.8402673992344 876.2626125440599 1094.943798719295 1095.73891926062 1096.56294707139 1055.265536803282 421.7926195662395 1081.257651021361 293.0129825364382
1130 0.005 5.65 1 980.7586845862847 875.8554636981318 876.2778252563398 1094.942207050607 1095.737821786323 1096.562118903011 1055.266908120764 421.8564702394325 1081.255865868241 293.0129825769359
1131 0.005 5.655 1 980.7666246596558 875.8706090439001 876.2929861938643 1094.943353007591 1095.738422620753 1096.56235029085 1055.268360012451 421.9202066342439 1081.257182727205 293.0129826415552
1132 0.005 5.66 1 980.7735448765117 875.8856964686712 876.3080902536526 1094.941433214882 1095.736768593616 1096.561146213272 1055.269448647548 421.9838277358351 1081.255032207591 293.012982685012
1133 0.005 5.665 1 980.7822153769508 875.9007386201909 876.3231470253295 1094.943822346896 1095.73893655283 1096.562950485583 1055.271059475111 422.0473389276838 1081.257987954156 293.0129827479633
1134 0.005 5.67 1 980.7892680579224 875.9157230230455 876.338147516615 1094.942231617887 1095.737840293902 1096.56212312412 1055.272413241618 422.1107255925965 1081.256200929452 293.0129827878127
1135 0.005 5.675 1 980.7971027484002 875.9306573316736 876.3530970745891 1094.943377705866 1095.738440217971 1096.562353970442 1055.273845984492 422.1740014032839 1081.25752042646 293.0129828517766
1136 0.005 5.68 1 980.8039173297676 875.9455348673512 876.3679907634516 1094.941456167507 1095.736785520048 1096.561149682334 1055.274917232663 422.2371655447268 1081.255367022999 293.0129828946053
1137 0.005 5.685 1 980.8124827893438 875.960368066327 876.3828380942871 1094.943847232963 1095.738955305591 1096.56295528496 1055.276510618749 422.3002177076256 1081.258323430253 293.0129829569523
1138 0.005 5.69 1 980.8194309058288 875.9751443627581 876.3976300170889 1094.942257941428 1095.73785990746 1096.562128272526 1055.277846850506 422.3631553546292 1081.256536336616 293.0129829961988
1139 0.005 5.695 1 980.8271602435398 875.9898714628804 876.4123719003667 1094.943402804424 1095.73845855543 1096.562358227557 1055.279262246421 422.4259854087373 1081.257852671789 293.0129830595286
1140 0.005 5.7 1 980.8338697681535 876.0045425594275 876.4270587321063 1094.941480270411 1095.73680246347 1096.561152752804 1055.280316263872 422.4886941712563 1081.255697676414 293.0129831017714
1141 0.005 5.705 1 980.8423308997842 876.0191702081679 876.4417000788748 1094.943870932639 1095.738972629438 1096.562959251435 1055.281891262189 422.5512934556082 1081.258655079366 293.0129831634872
1142 0.005 5.71 1 980.84917458661 876.0337419896895 876.45628697758 1094.942280894938 1095.737877051674 1096.562132070504 1055.283208210052 422.6137799918879 1081.256867808877 293.0129832021292
1143 0.005 5.715 1 980.8567993438667 876.0482654236343 876.4708247099392 1094.943425928611 1095.738475973364 1096.562362158408 1055.284605413612 422.676155454405 1081.258181000791 293.0129832648474
1144 0.005 5.72 1 980.8634054585526 876.062733702705 876.4853082555942 1094.941503354426 1095.736819956942 1096.561156536844 1055.285639647958 422.7384222214385 1081.256025495559 293.0129833064485
1145 0.005 5.725000000000001 1 980.8717638234486 876.0771593098576 876.4997471329432 1094.943895207574 1095.738990561385 1096.562963645993 1055.287197457697 422.80058036562 1081.258981492964 293.0129833675795
1146 0.005 5.73 1 980.8785057846389 876.0915298160487 876.514132366146 1094.942305697494 1095.737895382472 1096.562136978652 1055.288498453282 422.8626232078446 1081.257190799298 293.012983405573
1147 0.005 5.735 1 980.8860294901808 876.1058527562548 876.528469231799 1094.943449884931 1095.738493181903 1096.562365789829 1055.289878953535 422.9245637326046 1081.258502577149 293.0129834677039
1148 0.005 5.74 1 980.8925351235606 876.1201215428513 876.542752830427 1094.941528332476 1095.736838706258 1096.561161860407 1055.290897178094 422.9863889818008 1081.256347549829 293.0129835087185
1149 0.005 5.745 1 980.9007937813208 876.1343484783516 876.5569925994079 1094.943919627987 1095.739008228265 1096.562967202337 1055.292437314354 423.0481008077576 1081.259304715466 293.0129835692555
1150 0.005 5.75 1 980.9074363805479 876.1485211562056 876.5711795670038 1094.942329809057 1095.737912763526 1096.562140491977 1055.293721895461 423.1096989530297 1081.257515907438 293.0129836066596
1151 0.005 5.755 1 980.9148587096124 876.1626471484736 876.5853190285135 1094.943472110573 1095.738509720699 1096.562369429878 1055.295084355179 423.171185768638 1081.258823465943 293.0129836681985
1152 0.005 5.76 1 980.9212649226139 876.1767197144864 876.5994060059739 1094.941553008651 1095.736857168713 1096.561166970509 1055.296086010339 423.2325613308727 1081.256666782532 293.012983708621
1153 0.005 5.765 1 980.9294236641061 876.1907515005889 876.6134501154745 1094.943942015505 1095.739024541733 1096.562970382491 1055.297608652293 423.2938325636793 1081.259619874743 293.0129837685316
1154 0.005 5.77 1 980.935966523625 876.204729798549 876.6274422380149 1094.942351616824 1095.737929094431 1096.562144145529 1055.298874262261 423.3549892324405 1081.257828892889 293.0129838053678
1155 0.005 5.775 1 980.943291412943 876.2186622308784 876.64138768824 1094.943495762142 1095.738527254322 1096.562373598757 1055.300219141811 423.416035909778 1081.259140538068 293.0129838663178
1156 0.005 5.78 1 980.949599649865 876.2325420657329 876.6552814839364 1094.941575432686 1095.736873906025 1096.561170816062 1055.301203350372 423.4769721251185 1081.256982861833 293.012983906156
1157 0.005 5.785 1 980.9576605802433 876.246381733729 876.669133119202 1094.943964391531 1095.739041441853 1096.562974568869 1055.302708269259 423.5377997657123 1081.259933669072 293.0129839655264
1158 0.005 5.79 1 980.9641072015702 876.2601687378249 876.6829335695198 1094.942375682464 1095.737947182412 1096.562148829624 1055.303957824428 423.5985155056757 1081.25814181106 293.0129840017744
1159 0.005 5.795 1 980.9713347775531 876.2739105645458 876.6966880797113 1094.943518708207 1095.738543930117 1096.562377070927 1055.305286454055 423.6591229528521 1081.259449924571 293.0129840621595
1160 0.005 5.8 1 980.9775479181599 876.2876005981402 876.7103917206446 1094.941598411051 1095.736890309836 1096.561174270666 1055.306255789035 423.7196212880863 1081.257292910549 293.0129841014103
1161 0.005 5.805 1 980.9855122271949 876.3012512671593 876.7240539860969 1094.943987286226 1095.739058543408 1096.562979103644 1055.307743547092 423.7800127336135 1081.260241780848 293.0129841602062
1162 0.005 5.81 1 980.9918633060703 876.3148500435485 876.7376658430825 1094.942397766041 1095.737963334887 1096.562151899618 1055.30897696712 423.8402981395957 1081.258448493433 293.0129841959081
1163 0.005 5.815 1 980.9989961317517 876.3284044924189 876.7512325724233 1094.943540744945 1095.738559922854 1096.562380417767 1055.310289469572 423.9004750041734 1081.259754710698 293.0129842557383
1164 0.005 5.82 1 981.0051151740953 876.341907990463 876.7647492576671 1094.941622532911 1095.736908294628 1096.561178841434 1055.311242519626 423.960543771982 1081.257600400006 293.0129842944152
1165 0.005 5.825 1 981.0129860491933 876.3553728958794 876.7782253509264 1094.944010900756 1095.739075886841 1096.562982956436 1055.312715344904 424.0205047055177 1081.260551164996 293.0129843526263
1166 0.005 5.83 1 981.0192430030604 876.3687866856835 876.7916518136004 1094.942419062435 1095.73797906359 1096.562155709888 1055.313931821394 424.0803570760413 1081.258754008483 293.0129843877979
1167 0.005 5.835 1 981.0262822198224 876.3821568360115 876.8050338820259 1094.943564334266 1095.738577071496 1096.5623847232 1055.315228980064 424.140102016021 1081.260059884713 293.0129844470315
1168 0.005 5.84 1 981.0323078278273 876.3954767653637 876.8183666390245 1094.941642136313 1095.736922866956 1096.561182126547 1055.31616308503 424.1997389242088 1081.257899695875 293.0129844852533
1169 0.005 5.845 1 981.040085004078 876.4087588058901 876.8316595319226 1094.944032695077 1095.739092504244 1096.562987159962 1055.317619697106 424.2592697056891 1081.260847692016 293.0129845428546
1170 0.005 5.850000000000001 1 981.046251155915 876.4219904307504 876.8449035172179 1094.942443503767 1095.737996677057 1096.562159754207 1055.318820618458 424.3186932496874 1081.259054800702 293.0129845774989
1171 0.005 5.855 1 981.0531989211628 876.4351792648205 876.8581038950164 1094.943586500367 1095.73859347284 1096.562388318672 1055.320103179033 424.3780093725797 1081.260363271158 293.0129846361316
1172 0.005 5.86 1 981.0591321440808 876.4483185772916 876.8712556918462 1094.941664324473 1095.736939176673 1096.561186214223 1055.321020601838 424.4372185827806 1081.258201386172 293.0129846738348
1173 0.005 5.865 1 981.0668190431359 876.4614207604551 876.8843683694721 1094.944056473378 1095.739109673214 1096.562991393608 1055.322464679229 424.4963248608619 1081.261147848636 293.0129847309248
1174 0.005 5.87 1 981.0728929741499 876.4744733022928 876.8974328949654 1094.942464540762 1095.738012434233 1096.56216343424 1055.323648124866 424.5553226407274 1081.259353011944 293.0129847650179
1175 0.005 5.875 1 981.0797481114879 876.4874836717095 876.9104544886492 1094.943605273037 1095.738607183449 1096.562390384637 1055.324912096391 424.6142151642603 1081.260654017958 293.0129848230986
1176 0.005 5.88 1 981.0855911103482 876.5004452342358 876.9234282156697 1094.941686473918 1095.736956053316 1096.561190512525 1055.325815019861 424.6730009832761 1081.258490700394 293.0129848602296
1177 0.005 5.885 1 981.0931897403786 876.5133704124161 876.9363635551433 1094.944078690969 1095.739126022576 1096.562995256614 1055.327242614525 424.7316852966815 1081.261440477303 293.0129849167398
1178 0.005 5.89 1 981.0991739549687 876.5262466640223 876.9492514609523 1094.942485134355 1095.738027296053 1096.562166367733 1055.328410207546 424.7902632594085 1081.259643523106 293.0129849503254
1179 0.005 5.895 1 981.1059409093209 876.5390816237335 876.9620972419275 1094.943627507228 1095.738624021594 1096.562394897 1055.329660285076 424.8487369274673 1081.26094399917 293.0129850078804
1180 0.005 5.9 1 981.111696443728 876.5518684625195 876.9748958739482 1094.941708007415 1095.736971756534 1096.561194031179 1055.330547941905 424.907104691335 1081.258781199696 293.0129850444966
1181 0.005 5.905 1 981.1192075503679 876.564619646187 876.9876568555723 1094.944100152769 1095.739141988991 1096.562999145469 1055.331958338259 424.965366250145 1081.261728969155 293.0129851004646
1182 0.005 5.91 1 981.125105691919 876.5773225188125 877.0003710480536 1094.94250658939 1095.738043035652 1096.562170089148 1055.333109309602 425.0235216481945 1081.259931909168 293.0129851335178
1183 0.005 5.915 1 981.1317871814 876.589984848868 877.0130438565199 1094.943650322481 1095.738640650899 1096.562399103305 1055.334346829739 425.081575188848 1081.261235521917 293.0129851905716
1184 0.005 5.92 1 981.1374556792009 876.602599781491 877.0256702103802 1094.941729207103 1095.736987640819 1096.561197518469 1055.335218925255 425.1395240981212 1081.259069703564 293.0129852266298
1185 0.005 5.925 1 981.1448766891896 876.6151798934565 877.0382597257457 1094.944119823057 1095.739156272735 1096.563001907879 1055.336616372082 425.1973701228175 1081.262014014998 293.0129852821198
1186 0.005 5.93 1 981.1506881981541 876.6277126331153 877.0508033082518 1094.942528142661 1095.738058909864 1096.562173824817 1055.337754566175 425.2551115452463 1081.260218336586 293.0129853145791
1187 0.005 5.935 1 981.1572799820192 876.640205489952 877.0633062135865 1094.943667807902 1095.738654287716 1096.562402118298 1055.338971664902 425.3127510451811 1081.261514055013 293.0129853711032
1188 0.005 5.94 1 981.1628658920954 876.6526515567676 877.0757633416706 1094.941750472725 1095.737002747666 1096.561200174457 1055.339830054028 425.3702858373298 1081.259353905422 293.0129854066568
1189 0.005 5.945 1 981.1701978535025 876.6650634268741 877.0881842855466 1094.944135651976 1095.739168300456 1096.563003737851 1055.341208687949 425.4277185782091 1081.262294345014 293.0129854615852
1190 0.005 5.95 1 981.1759266221595 876.6774285385989 877.1005599430637 1094.942548636299 1095.738074081679 1096.562177599119 1055.342334444604 425.4850473056602 1081.260498645728 293.0129854935603
1191 0.005 5.955 1 981.1824334190355 876.6897544157181 877.112895580548 1094.94368905854 1095.738669975934 1096.56240562377 1055.343537911444 425.542274584331 1081.261796213178 293.0129855496055
1192 0.005 5.96 1 981.1879346539325 876.7020341954652 877.1251861210508 1094.941772626654 1095.737019751604 1096.561205466071 1055.344383463368 425.5993980147726 1081.25963228907 293.0129855846421
1193 0.005 5.965 1 981.1951828292878 876.7142804362486 877.1374411381898 1094.944157500847 1095.739183809193 1096.563006931647 1055.345748957415 425.6564200366328 1081.262572132437 293.0129856391138
1194 0.005 5.97 1 981.2008276979423 876.726480533752 877.1496515055966 1094.942568469816 1095.738089130769 1096.562180926805 1055.346858749952 425.7133388220491 1081.260774867868 293.0129856705881
1195 0.005 5.975000000000001 1 981.2072508528852 876.7386420262292 877.1618224902742 1094.943709742888 1095.738685432464 1096.562409814392 1055.348047995754 425.770157722882 1081.262069349817 293.0129857261078
1196 0.005 5.98 1 981.2126701627183 876.7507581762731 877.1739490869255 1094.941793216119 1095.737034707804 1096.561208730387 1055.348878589516 425.8268739906645 1081.259909061659 293.0129857606673
1197 0.005 5.985 1 981.2198341639793 876.7628414277229 877.186040810552 1094.944177628276 1095.739198322584 1096.563009823032 1055.350229259112 425.8834899469545 1081.262849509233 293.0129858146193
1198 0.005 5.99 1 981.2253960216475 876.7748792132126 877.1980885542673 1094.942588420543 1095.738103710226 1096.562184509798 1055.351324892164 425.9400027448168 1081.261049362846 293.0129858456132
1199 0.005 5.995 1 981.2317361127803 876.7868791815044 877.2100976403435 1094.943729509611 1095.738700168434 1096.562413141142 1055.352499225152 425.9964134185931 1081.262346378031 293.012985900671
1200 0.005 6 1 981.2370714198842 876.7988344491929 877.2220629956187 1094.941811976729 1095.737048381773 1096.561211628696 1055.353315745994 426.0527216763658 1081.260180706213 293.0129859346756
1201 0.005 6.005 1 981.244156334583 876.8107575313159 877.2339941750114 1094.944196934408 1095.739213185001 1096.563013426284 1055.354652422671 426.1089303474986 1081.263119142312 293.0129859881384
1202 0.005 6.01 1 981.2496363729078 876.8226358533306 877.2458820670104 1094.942607135379 1095.738117684024 1096.562187311658 1055.355732649612 426.1650402028716 1081.261317623745 293.0129860185902
1203 0.005 6.015000000000001 1 981.255897425823 876.834476996235 877.2577319757437 1094.94374871986 1095.738714555354 1096.562416649178 1055.356893523354 426.2210597917534 1081.2626137534 293.0129860731591
1204 0.005 6.02 1 981.2611523143188 876.8462741332346 877.2695388385426 1094.941830869581 1095.73706251167 1096.561214777326 1055.357695534595 426.2769767007458 1081.260445845591 293.0129861066799
1205 0.005 6.025 1 981.2681589032552 876.8580396545843 877.2813121457031 1094.944218561179 1095.739229165477 1096.563017529773 1055.359019891272 426.3327935826551 1081.263386063264 293.0129861596796
1206 0.005 6.03 1 981.2735596593664 876.8697610993867 877.2930428328091 1094.942626909806 1095.738132154764 1096.562190266208 1055.360087787611 426.3885081813291 1081.261583448365 293.0129861896543
1207 0.005 6.035 1 981.2797420721648 876.8814459908452 877.3047361752657 1094.943768612695 1095.738728906088 1096.562419825121 1055.361235145185 426.4441226784365 1081.262879901264 293.0129862437296
1208 0.005 6.04 1 981.2849189426586 876.8930875237886 877.3163871165478 1094.941850587905 1095.737077051583 1096.561218310861 1055.362023481197 426.499635531823 1081.260713903248 293.0129862767708
1209 0.005 6.045 1 981.2918459560078 876.9046982923707 877.3280052674844 1094.944237658837 1095.739243778694 1096.563021781673 1055.363334333016 426.555049870067 1081.263651302822 293.0129863292892
1210 0.005 6.05 1 981.2971686438957 876.9162655470724 877.3395814252949 1094.94264721691 1095.738147077287 1096.562193631024 1055.364388506344 426.6103631281686 1081.261848534976 293.0129863588349
1211 0.005 6.055 1 981.3032732015672 876.9277968676416 877.3511208633701 1094.943788836387 1095.738743925599 1096.56242364976 1055.365522826502 426.6655786013839 1081.263143111002 293.0129864124246
1212 0.005 6.06 1 981.3083721821847 876.9392854229201 877.3626185236757 1094.941870313294 1095.737091419557 1096.561221466103 1055.366298306584 426.7206944594255 1081.260974690634 293.0129864450011
1213 0.005 6.065 1 981.3152214512305 876.9507436317716 877.374083894645 1094.944256449282 1095.739257216669 1096.563024402914 1055.367594187932 426.7757140315458 1081.26391100034 293.0129864970299
1214 0.005 6.07 1 981.3204667809727 876.9621589266076 877.3855078592624 1094.942665591661 1095.73816083262 1096.562196774901 1055.368634900058 426.8306328790864 1081.262108083237 293.0129865260748
1215 0.005 6.075 1 981.3264936103783 876.9735387975554 877.3968956483199 1094.943806280253 1095.738756898091 1096.562426017824 1055.369753791156 426.8854546241061 1081.263401568864 293.0129865792367
1216 0.005 6.08 1 981.3315170271946 876.9848764997716 877.4082422396424 1094.941890952039 1095.737107003236 1096.561225719614 1055.370517254191 426.9401739563399 1081.261235577412 293.0129866113343
1217 0.005 6.085 1 981.338289569544 876.9961845006214 877.4195571569888 1094.944275995128 1095.739271993058 1096.563028338998 1055.371799779456 426.9947971853644 1081.264169501573 293.0129866629114
1218 0.005 6.09 1 981.3434585216235 877.0074500362535 877.4308311786856 1094.942682928486 1095.738172951998 1096.562198534868 1055.372825280052 427.0493223332512 1081.262362721568 293.0129866915269
1219 0.005 6.095 1 981.3494105786366 877.018680797947 877.4420696298365 1094.943825865525 1095.738771596077 1096.562430040577 1055.373931992272 427.1037499965212 1081.263659111028 293.0129867441847
1220 0.005 6.100000000000001 1 981.3543578521598 877.0298699743904 877.4532674646225 1094.941907992566 1095.737119696211 1096.561228656992 1055.37468166506 427.1580807793667 1081.261486322637 293.0129867758329
1221 0.005 6.105 1 981.3610557316638 877.0410300477865 877.4644342135856 1094.944294695183 1095.739285527002 1096.563031022777 1055.375950991787 427.2123170515173 1081.264421177194 293.012986826924
1222 0.005 6.11 1 981.3661506512007 877.0521484290579 877.4755607538784 1094.94270258614 1095.738187835792 1096.562202987126 1055.37696538708 427.2664547794128 1081.2626141218 293.0129868550851
1223 0.005 6.115 1 981.372028160478 877.0632326302776 877.4866523346579 1094.943844405421 1095.73878521973 1096.562432798255 1055.378057599705 427.3204975673471 1081.263911307588 293.0129869072952
1224 0.005 6.12 1 981.3769018055806 877.0742758295667 877.4977038972812 1094.941927181726 1095.737134040959 1096.561231970561 1055.378793017975 427.3744404962478 1081.261742575987 293.0129869384903
1225 0.005 6.125 1 981.3835264954316 877.0852905441271 877.5087249883744 1094.944313462973 1095.739299414763 1096.563034218984 1055.380050508516 427.4282901720888 1081.264676395729 293.0129869891571
1226 0.005 6.13 1 981.3885476302738 877.0962641122122 877.5197064353664 1094.942722083664 1095.738202354982 1096.562206882951 1055.381052938284 427.4820421687652 1081.262868087369 293.012987016877
1227 0.005 6.135 1 981.3943522445015 877.107204094035 877.5306535206983 1094.943862200873 1095.738797526288 1096.562434587205 1055.382132906803 427.5357000023702 1081.264162370719 293.012987068623
1228 0.005 6.140000000000001 1 981.3991525734837 877.1181036325705 877.5415611539893 1094.94194521159 1095.737147856151 1096.561235697466 1055.382856224884 427.589260303456 1081.261992089938 293.0129870993819
1229 0.005 6.145 1 981.4057032242176 877.1289753404109 877.5524389357245 1094.944330300001 1095.739311983231 1096.563036496025 1055.384100592814 427.6427273227334 1081.264920362936 293.0129871496023
1230 0.005 6.15 1 981.41065273912 877.1398065070338 877.5632776828296 1094.9427396526 1095.738215027364 1096.562209330762 1055.385090357473 427.6960975494673 1081.263114126622 293.0129871768391
1231 0.005 6.155 1 981.4163845584148 877.1506046971408 877.5740826652411 1094.943880410734 1095.738811517419 1096.562438504105 1055.386157556451 427.7493777610487 1081.264406719592 293.0129872281587
1232 0.005 6.16 1 981.4211132766678 877.1613630072987 877.5848487798803 1094.941963091937 1095.737160978939 1096.561238803652 1055.386868267395 427.8025605063186 1081.26223527109 293.0129872584573
1233 0.005 6.165 1 981.4275921911861 877.1720939097066 877.5955855307708 1094.944347768677 1095.739324772482 1096.563039627732 1055.388098559121 427.8556495222528 1081.26516428817 293.0129873082559
1234 0.005 6.17 1 981.4324718642863 877.1827848370019 877.6062838075491 1094.942759706458 1095.73823062624 1096.562214036769 1055.389077285611 427.908643767119 1081.263359694279 293.0129873350555
1235 0.005 6.175 1 981.4381334265493 877.1934432156148 877.616948800618 1094.943899542111 1095.738825671412 1096.56244189865 1055.390133109694 427.9615436321489 1081.264652095209 293.0129873859599
1236 0.005 6.18 1 981.4427912346381 877.204062365429 877.6275755146526 1094.941980610783 1095.737173539173 1096.561240928933 1055.390831898045 428.0143485593494 1081.262476276616 293.012987415845
1237 0.005 6.185 1 981.4491998664876 877.2146546569312 877.6381734204451 1094.944364617706 1095.739336961132 1096.563041523929 1055.392049322059 428.0670606037854 1081.265405296753 293.0129874651932
1238 0.005 6.19 1 981.45400851035 877.2252074418791 877.6487333494281 1094.942775436622 1095.738241970854 1096.562216287344 1055.393013704951 428.1196763111411 1081.263597066837 293.0129874915849
1239 0.005 6.195 1 981.4596013049919 877.2357283825331 877.6592606249468 1094.943918041665 1095.738839509407 1096.562445654499 1055.394058284293 428.1721996099745 1081.264891390354 293.0129875420249
1240 0.005 6.2 1 981.4641895751786 877.2462105719519 877.6697501381234 1094.941997355826 1095.737185846479 1096.56124346179 1055.394743744559 428.2246278418815 1081.262717403612 293.0129875714763
1241 0.005 6.205 1 981.4705292727706 877.2566664343331 877.6802113806012 1094.944382777705 1095.73935066208 1096.563045280425 1055.395949825179 428.2769659407056 1081.265647071694 293.0129876204346
1242 0.005 6.21 1 981.4752687289994 877.2670834558668 877.6906352583771 1094.94279259988 1095.738255217671 1096.562219671504 1055.396902290841 428.3292086048863 1081.263836190802 293.0129876463881
1243 0.005 6.215 1 981.4807929483112 877.2774690609724 877.7010269692761 1094.943936142577 1095.738853098101 1096.562448808465 1055.397933589568 428.381360110528 1081.26512894142 293.0129876964171
1244 0.005 6.22 1 981.4853126915235 877.2878164784258 877.7113814702735 1094.94201540069 1095.737198726195 1096.561246086644 1055.398607414899 428.4334176053142 1081.262952483766 293.0129877254282
1245 0.005 6.225000000000001 1 981.4915842640639 877.2981381097842 877.7217082373376 1094.944399767727 1095.739363265798 1096.563048158143 1055.399800233294 428.4853839268667 1081.265882401563 293.0129877739429
1246 0.005 6.23 1 981.4962556717079 877.3084213123432 877.7319981050885 1094.942810124664 1095.738267677687 1096.562222141458 1055.400741872776 428.5372526994425 1081.264070483862 293.0129877994924
1247 0.005 6.235 1 981.5017175450371 877.3186736954676 877.7422563882362 1094.943953483647 1095.73886486529 1096.562451244984 1055.401767801045 428.5890307590557 1081.265365981554 293.0129878492231
1248 0.005 6.24 1 981.5061644968861 877.3288883006938 877.7524778835007 1094.942032812195 1095.737212329871 1096.561250018555 1055.402424165285 428.640717415333 1081.26318810365 293.0129878777483
1249 0.005 6.245 1 981.5123706215129 877.3390777173588 877.762672211879 1094.944417183488 1095.739376540877 1096.563051534288 1055.40360789108 428.6923134570183 1081.266114926491 293.0129879258712
1250 0.005 6.25 1 981.5169700644859 877.3492291572047 877.7728301102015 1094.942825203493 1095.738278872398 1096.562223370409 1055.404530418572 428.7438156915305 1081.264301172942 293.0129879508886
1251 0.005 6.255 1 981.5223672345369 877.3593504451159 877.7829570329346 1094.94397027862 1095.738877770808 1096.562454985956 1055.405547901192 428.7952280908346 1081.265595215375 293.0129880002325
1252 0.005 6.26 1 981.5267484016182 877.3694344686108 877.79304769531 1094.942050059467 1095.73722530423 1096.561253448509 1055.406192914553 428.8465431628026 1081.263415302146 293.0129880283381
1253 0.005 6.265000000000001 1 981.5328795812131 877.3794937213623 877.8031116362667 1094.944429900737 1095.739386595736 1096.563052951536 1055.407357054105 428.8977711985095 1081.266339195283 293.0129880759643
1254 0.005 6.27 1 981.5374340147914 877.3895156825234 877.8131398087676 1094.94284861364 1095.738294604231 1096.562227976914 1055.408285968367 428.9489069356606 1081.264541400924 293.0129881008344
1255 0.005 6.275 1 981.542748470735 877.3995077702074 877.8231373305583 1094.943981536483 1095.738887704787 1096.562456488423 1055.409278804742 428.9999539270651 1081.265817022068 293.012988149478
1256 0.005 6.28 1 981.5470798694568 877.4094631928633 877.8330992003036 1094.942071043652 1095.737239422705 1096.561256894228 1055.409925793276 429.0509086521344 1081.263650158515 293.0129881773167
1257 0.005 6.285 1 981.5531429240406 877.4193943493082 877.843034822284 1094.944447695367 1095.739400305913 1096.563056878709 1055.411072852961 429.1017749985864 1081.266565231949 293.0129882245606
1258 0.005 6.29 1 981.5576293788808 877.4292887001047 877.85293516984 1094.942865541742 1095.738307010508 1096.562230999802 1055.411987927465 429.1525506170375 1081.264766375227 293.0129882490262
1259 0.005 6.295 1 981.5628793123743 877.439153693034 877.8628053750364 1094.943997600664 1095.738899573004 1096.562459430885 1055.412969516213 429.2032380240813 1081.266042798231 293.0129882972643
1260 0.005 6.3 1 981.5671434552336 877.4489825617434 877.8726404491013 1094.942086747832 1095.737250923747 1096.56125902746 1055.413604640638 429.2538374025141 1081.263873286644 293.012988324772
1261 0.005 6.305 1 981.5731399344585 877.4587876455595 877.8824497744024 1094.944462577146 1095.739411280211 1096.56305917493 1055.414738617001 429.3043479555257 1081.266787770677 293.012988371601
1262 0.005 6.31 1 981.577563030227 877.4685563741282 877.8922243002281 1094.942882223264 1095.738319648981 1096.562234336804 1055.41563872918 429.3547657086274 1081.264990127356 293.0129883956384
1263 0.005 6.315 1 981.582749764141 877.4782962083298 877.9019691544726 1094.944014619916 1095.738912008919 1096.562462025006 1055.416608352759 429.4050982757661 1081.266266695008 293.0129884434859
1264 0.005 6.32 1 981.5869537347907 877.4880004050377 877.9116793668642 1094.942105150154 1095.737264626361 1096.561262658881 1055.417232907011 429.4553379335092 1081.264100798856 293.01298847055
1265 0.005 6.325 1 981.5928860892235 877.4976812832143 877.9213643011165 1094.944478687585 1095.739423281936 1096.563061959543 1055.418359547677 429.5054891044878 1081.267009389244 293.0129885170127
1266 0.005 6.33 1 981.5972474941304 877.5073263910125 877.9310149701265 1094.942899441373 1095.738332167046 1096.562237076953 1055.419253100966 429.5555494405349 1081.265212883697 293.0129885406968
1267 0.005 6.335 1 981.6023727098125 877.5169431251514 877.9406364862421 1094.944031150143 1095.738923987577 1096.562465002674 1055.420212434458 429.6055219479618 1081.266488683102 293.0129885881102
1268 0.005 6.34 1 981.6065105026947 877.5265246889987 877.9502238360996 1094.942120324535 1095.737276221566 1096.561265869679 1055.420826381235 429.6554052293801 1081.264315600919 293.0129886148155
1269 0.005 6.345 1 981.6123849361755 877.5360834323858 877.9597864075569 1094.944494229656 1095.739434349015 1096.563063903414 1055.421939853598 429.7051997036058 1081.267229293998 293.0129886608909
1270 0.005 6.350000000000001 1 981.6166803225515 877.5456069179766 877.9693152154235 1094.942911452895 1095.738342227062 1096.562239295248 1055.422819892343 429.7549048942013 1081.265424613128 293.0129886841042
1271 0.005 6.355 1 981.621749065294 877.5551024979578 877.9788153589108 1094.944051345088 1095.738938498498 1096.562468773659 1055.423767048809 429.8045232376597 1081.266709036946 293.0129887312375
1272 0.005 6.36 1 981.6258255004642 877.5645634093474 877.9882818269909 1094.942137137245 1095.737288504328 1096.561268917609 1055.424372139836 429.8540543785367 1081.264534689524 293.0129887575433
1273 0.005 6.365 1 981.6316369880426 877.5740018973539 877.9977239528997 1094.94450805601 1095.739444772422 1096.563065600747 1055.425473218095 429.9034856006385 1081.267447669247 293.0129888032158
1274 0.005 6.37 1 981.6358704892207 877.5834055388016 878.00713274691 1094.942926867829 1095.738353824261 1096.562242014752 1055.426342856005 429.9528324738142 1081.265639309129 293.0129888260805
1275 0.005 6.375 1 981.640878317172 877.5927817406371 878.0165133342313 1094.94406617122 1095.738949256492 1096.562470917712 1055.427280525334 430.0020967916592 1081.266920690426 293.0129888728624
1276 0.005 6.38 1 981.6448948955618 877.6021237513193 878.0258607152055 1094.942152457806 1095.737299857939 1096.561271530777 1055.427874728533 430.051274052213 1081.264747472439 293.0129888987661
1277 0.005 6.385 1 981.6506480606135 877.61144380744 878.0351842232808 1094.944526276686 1095.73945835132 1096.563069938433 1055.428967306742 430.1003669027198 1081.267660411154 293.0129889440555
1278 0.005 6.390000000000001 1 981.6548223456225 877.6207295263648 878.0444748850315 1094.942943038356 1095.738365723416 1096.562244594184 1055.429827592384 430.1493715239076 1081.265852253078 293.0129889665324
1279 0.005 6.395 1 981.6597693686514 877.6299882409957 878.0537377891517 1094.944081569817 1095.73896083875 1096.562473794106 1055.430753678936 430.1982915023407 1081.267132129502 293.0129890129231
1280 0.005 6.4 1 981.6637285343144 877.6392132406195 878.062967959995 1094.942170817632 1095.73731346065 1096.561275283637 1055.43133997618 430.2471242100781 1081.264962143896 293.0129890384609
1281 0.005 6.405 1 981.6694212872061 877.6484167086968 878.0721746903803 1094.944540314098 1095.739468498664 1096.563071095131 1055.432418403847 430.2958829620964 1081.267873936751 293.0129890833875
1282 0.005 6.41 1 981.6735363501691 877.6575862906802 878.0813490314566 1094.942957983337 1095.738376765157 1096.562247256604 1055.433268455977 430.3445514398447 1081.266065464407 293.0129891055061
1283 0.005 6.415 1 981.6784241242415 877.6667292966588 878.0904960498555 1094.944095445863 1095.738971204674 1096.562476140112 1055.434184020916 430.3931337723262 1081.267341160302 293.0129891515517
1284 0.005 6.42 1 981.682323246773 877.6758389979613 878.0996107546566 1094.942184843925 1095.737324119744 1096.561277507462 1055.434758481209 430.4416262914508 1081.265169881439 293.0129891766962
1285 0.005 6.425 1 981.6879581806448 877.6849276281184 878.1087024760818 1094.944555121789 1095.739479465258 1096.563073699838 1055.43582682654 430.4900329906337 1081.268080601903 293.0129892212414
1286 0.005 6.43 1 981.6920171011195 877.6939829065335 878.1177622995366 1094.942975971494 1095.738390367672 1096.562251256776 1055.43666801161 430.5383507802225 1081.266275023538 293.0129892429954
1287 0.005 6.435 1 981.6968473968948 877.7030121003784 878.1267952770229 1094.944111197389 1095.738982570643 1096.562478317308 1055.437573508595 430.586583145874 1081.267550582714 293.0129892886545
1288 0.005 6.44 1 981.7006887374876 877.7120084220198 878.1357963930085 1094.942199522398 1095.737334969442 1096.561279697142 1055.438136801054 430.6347280703386 1081.265375889003 293.0129893134597
1289 0.005 6.445 1 981.7062659780098 877.720984107789 878.1447749659527 1094.944570134289 1095.739490485626 1096.563076187306 1055.439196051196 430.6827903702252 1081.268284937401 293.0129893576511
1290 0.005 6.45 1 981.7102674676185 877.7299266909775 878.1537219758302 1094.942989482868 1095.738400112356 1096.562253177832 1055.440026144172 430.7307626810341 1081.266478642859 293.0129893790403
1291 0.005 6.455 1 981.7150414005655 877.7388436329179 878.1626425679007 1094.944127159371 1095.738994919575 1096.562481970417 1055.440921404387 430.7786389617795 1081.267756072823 293.0129894243219
1292 0.005 6.46 1 981.7188267020404 877.7477281365619 878.1715317206847 1094.942216737946 1095.737347758858 1096.561283116279 1055.441477236055 430.826435639588 1081.26558301163 293.0129894487555
1293 0.005 6.465 1 981.7243468976592 877.7565925010427 878.1803987848197 1094.944584688915 1095.739501058697 1096.563078375705 1055.44252651555 430.8741536087317 1081.268488501713 293.012989492616
1294 0.005 6.47 1 981.7282920401693 877.7654242219419 878.1892347433319 1094.943004381974 1095.738411141633 1096.56225556184 1055.443346090804 430.9217873808869 1081.266684057447 293.0129895136645
1295 0.005 6.475000000000001 1 981.7330108187075 877.7742307562916 878.1980447278669 1094.944142590859 1095.739006063855 1096.562484648079 1055.444231875127 430.9693399431371 1081.267961429429 293.01298955864
1296 0.005 6.48 1 981.7367396842747 877.7830053983741 878.2068237746199 1094.942229123014 1095.737357156398 1096.561284749058 1055.44477636342 431.0168011939044 1081.265784533184 293.0129895827196
1297 0.005 6.485 1 981.7422041842619 877.7917603298321 878.2155811821414 1094.944600078211 1095.739512906813 1096.563081629626 1055.445817278926 431.0641848300771 1081.268689652452 293.012989626186
1298 0.005 6.49 1 981.7460929710655 877.8004830873421 878.2243079374842 1094.94301786831 1095.738420824841 1096.562257334648 1055.446626922464 431.1114846080572 1081.266880230126 293.0129896468752
1299 0.005 6.495 1 981.7507562115502 877.8091810540823 878.2330091457511 1094.9441563944 1095.739016307208 1096.56248672692 1055.447501972828 431.1587036583123 1081.268158981775 293.0129896915023
1300 0.005 6.5 1 981.75443190908 877.8178474834801 878.2416798082463 1094.942245819636 1095.737369798692 1096.561288470566 1055.448037235461 431.2058397645933 1081.2659858203 293.0129897152179
1301 0.005 6.505 1 981.759842650502 877.8264946117949 878.2503292475064 1094.944615782967 1095.739524176339 1096.563084004636 1055.449068331676 431.2528946467653 1081.26888976702 293.0129897583624
1302 0.005 6.51 1 981.7636773020564 877.8351099635784 878.2589484363976 1094.943032472895 1095.738431543079 1096.562259520612 1055.449868560087 431.2998648202963 1081.267079555257 293.0129897787087
1303 0.005 6.515000000000001 1 981.7682851007024 877.8437009367393 878.2675424876189 1094.944169365886 1095.739026097559 1096.562488989596 1055.450733070986 431.3467540854951 1081.268354064356 293.0129898229712
1304 0.005 6.52 1 981.7719053093658 877.8522606499675 878.2761063273222 1094.942259655864 1095.737380432738 1096.561291387203 1055.451256729239 431.3935590711922 1081.266181903421 293.0129898463577
1305 0.005 6.525 1 981.777262516551 877.8608014855752 878.2846493439542 1094.944631498108 1095.739536016064 1096.563087388324 1055.452279292549 431.4402834320303 1081.269088649162 293.0129898891761
1306 0.005 6.53 1 981.7810460370725 877.8693109438871 878.2931625100939 1094.943047506708 1095.738442260464 1096.562261275198 1055.453070625279 431.4869232135707 1081.267278929266 293.0129899091892
1307 0.005 6.535 1 981.7855984835904 877.8777963538128 878.3016508869309 1094.944182797528 1095.739035512784 1096.562490198342 1055.453925642157 431.5334825922643 1081.268548786398 293.0129899530881
1308 0.005 6.54 1 981.7891656428752 877.8862509643433 878.3101094738803 1094.942272105553 1095.737389838809 1096.56129357082 1055.454440776979 431.5799571249441 1081.266370542327 293.0129899761485
1309 0.005 6.545 1 981.7944683332732 877.8946870954783 878.3185476388329 1094.944645093882 1095.739546515756 1096.563090204617 1055.455452921417 431.6263517292923 1081.269279841486 293.0129900185893
1310 0.005 6.55 1 981.7981980294371 877.9030921875044 878.3269563138025 1094.943061360548 1095.738452828834 1096.562264089381 1055.456233924251 431.6726616889804 1081.267470526714 293.0129900382944
1311 0.005 6.555 1 981.8026994739935 877.9114737535987 878.3353406655118 1094.944198961065 1095.739047802977 1096.562493656762 1055.457081083871 431.7188999964785 1081.268743664564 293.0129900818594
1312 0.005 6.56 1 981.8062147944802 877.919824921884 878.3436956346559 1094.942286176706 1095.737399587491 1096.561294912749 1055.457586761018 431.7650527498707 1081.266564801765 293.0129901045734
1313 0.005 6.565 1 981.811464103977 877.9281580457836 878.352030600226 1094.944658679549 1095.739556805105 1096.563093020475 1055.458589540736 431.8111267106022 1081.269468845531 293.0129901467122
1314 0.005 6.57 1 981.815143207074 877.9364605317486 878.3603364882341 1094.943076303912 1095.738464048673 1096.562267029692 1055.459362210882 431.8571127400904 1081.267659923615 293.0129901660596
1315 0.005 6.575 1 981.8195927606288 877.9447398190853 878.3686184119557 1094.944213113039 1095.739058310692 1096.562496035902 1055.46019911389 431.9030200587525 1081.268935642048 293.0129902093188
1316 0.005 6.58 1 981.823056531055 877.952989086279 878.3768713298257 1094.942300435716 1095.737410245145 1096.561297569217 1055.46069638122 431.9488455999127 1081.266755216488 293.0129902317125
1317 0.005 6.585 1 981.8282544747682 877.9612206661997 878.3851046208425 1094.944672642603 1095.739566710971 1096.563094791269 1055.461690013454 431.9945915158083 1081.269659355677 293.0129902735194
1318 0.005 6.59 1 981.8318728397469 877.9694218674937 878.3933091068708 1094.943090099416 1095.738475250605 1096.56227041578 1055.462445698443 432.0402570926922 1081.267848555879 293.0129902926507
1319 0.005 6.595 1 981.8362797028353 877.9776003865811 878.401490128269 1094.944224495297 1095.739065964796 1096.562496867777 1055.463282468458 432.0858427442209 1081.26911782691 293.0129903354701
1320 0.005 6.600000000000001 1 981.8396848529312 877.9857491438798 878.4096424153788 1094.942315634343 1095.737422372355 1096.561301126118 1055.46376092199 432.1313475416152 1081.266938445996 293.0129903576411
1321 0.005 6.605 1 981.8448465263041 877.9938807987292 878.417775604976 1094.944687113599 1095.739576400372 1096.563096900901 1055.464759684962 432.1767735395963 1081.269846466239 293.0129903990218
1322 0.005 6.61 1 981.8484096241926 878.0019823802813 878.425880320437 1094.943103121907 1095.738484833926 1096.562272220904 1055.465500560548 432.2221181995936 1081.268034618897 293.0129904178253
1323 0.005 6.615 1 981.8527665344064 878.0100616784379 878.4339619569499 1094.944239086167 1095.739077062209 1096.562499853325 1055.466328555402 432.267384168935 1081.26930838574 293.0129904603518
1324 0.005 6.62 1 981.8561200820615 878.018111600108 878.4420152459613 1094.94232863043 1095.737431689351 1096.561302663112 1055.466798616813 432.3125700114346 1081.267124941336 293.0129904822362
1325 0.005 6.625 1 981.8612312624065 878.0261447421497 878.4500497850451 1094.944699974699 1095.739586198713 1096.563099023274 1055.467787439599 432.357677615931 1081.270033563652 293.0129905233022
1326 0.005 6.63 1 981.8647440943965 878.0341482439803 878.4580562554523 1094.943117854702 1095.738496453501 1096.562275897847 1055.468520691376 432.4027046406276 1081.26822062071 293.0129905417875
1327 0.005 6.635 1 981.8690512413851 878.0421298853156 878.4660400571174 1094.944252922924 1095.739087018333 1096.56250173041 1055.469341006568 432.4476537550495 1081.269493019108 293.0129905839877
1328 0.005 6.640000000000001 1 981.8723561978279 878.0500825111236 878.4739958827807 1094.942342835549 1095.737442076701 1096.561305062553 1055.46980305195 432.492521344055 1081.267311430964 293.0129906055429
1329 0.005 6.645 1 981.877416658372 878.0580187362176 878.4819333381652 1094.944712034487 1095.739595118895 1096.563101065652 1055.470781143834 432.5373117511305 1081.270215094661 293.0129906462851
1330 0.005 6.65 1 981.8808822035418 878.065925700862 878.4898431046308 1094.943131054897 1095.73850622412 1096.56227813634 1055.471505844064 432.5820224955193 1081.268401348394 293.0129906644967
1331 0.005 6.655 1 981.8851389119064 878.0738111633223 878.4977305681219 1094.944265430928 1095.739096937068 1096.56250451892 1055.47231650504 432.6266562018749 1081.26967096666 293.0129907063821
1332 0.005 6.66 1 981.8883961287374 878.081668004754 878.5055904461149 1094.942357528178 1095.737452632174 1096.561307456629 1055.47277085723 432.6712111946797 1081.267492423716 293.0129907276155
1333 0.005 6.665 1 981.8934089045265 878.0895087992257 878.5134323167143 1094.944724839306 1095.739604088405 1096.563102424749 1055.473741382222 432.715689091312 1081.270395918592 293.0129907680404
1334 0.005 6.67 1 981.8968253345701 878.0973206777252 878.5212468534069 1094.943144217943 1095.738516216493 1096.562280622198 1055.474457310392 432.7600886167897 1081.26858290967 293.0129907859236
1335 0.005 6.675 1 981.901034452252 878.1051113552165 878.5290394137904 1094.944278875663 1095.739106812367 1096.562506945487 1055.475261015055 432.8044130518986 1081.269851571881 293.0129908274906
1336 0.005 6.68 1 981.9042427689573 878.1128737552461 878.5368047307608 1094.942368913944 1095.737461518446 1096.561309492089 1055.475704071284 432.8486582121753 1081.267670119145 293.0129908484287
1337 0.005 6.685 1 981.909208197426 878.1206204427572 878.5445523835026 1094.944739230821 1095.73961514441 1096.563105071416 1055.476664946955 432.8928257083818 1081.270575645802 293.0129908885542
1338 0.005 6.69 1 981.9125777048409 878.1283386280314 878.5522730800845 1094.943157605044 1095.738525627815 1096.562282524624 1055.477372753227 432.9369206224271 1081.268760814823 293.0129909061347
1339 0.005 6.695 1 981.9167386120768 878.1360360153136 878.5599721889025 1094.944291682695 1095.739116160356 1096.562509084234 1055.478167600193 432.9809370797757 1081.270026388458 293.0129909474017
1340 0.005 6.7 1 981.9198997623603 878.1437054916653 878.5676444201054 1094.942381579253 1095.73747084958 1096.561311659098 1055.478602955257 433.02487391416 1081.267844321754 293.0129909680426
1341 0.005 6.705 1 981.9248194028744 878.1513596409939 878.5752993648593 1094.94475286322 1095.739625136919 1096.563107627208 1055.479557547681 433.0687341364448 1081.270752903747 293.0129910078533
1342 0.005 6.71 1 981.9281413266627 878.1589855912099 878.5829276885122 1094.943169407119 1095.738535102366 1096.562285001158 1055.480255624066 433.1125156521922 1081.268936221907 293.0129910251284
1343 0.005 6.715 1 981.9322569311825 878.1665910709128 878.5905347585763 1094.944306221015 1095.739127058436 1096.562512132671 1055.48104280961 433.1562212389619 1081.270204894628 293.0129910660987
1344 0.005 6.72 1 981.9353709710009 878.1741689195214 878.5981152608609 1094.942394423013 1095.737479925678 1096.561313298992 1055.481470112906 433.1998509054314 1081.26802053831 293.0129910864527
1345 0.005 6.725000000000001 1 981.9402433767384 878.181731792653 878.605678813305 1094.944765319864 1095.739634595841 1096.563109763525 1055.482416784529 433.2434048999809 1081.270924775245 293.0129911259728
1346 0.005 6.73 1 981.9435199594337 878.1892668238887 878.6132160979906 1094.943183412277 1095.738545119716 1096.562287225673 1055.483108384994 433.2868749632909 1081.269112067223 293.01299114294
1347 0.005 6.735 1 981.9475891994783 878.1967816763895 878.6207324344603 1094.944317194683 1095.739135193171 1096.562513835775 1055.483884663332 433.3302722669728 1081.270378396183 293.0129911836154
1348 0.005 6.74 1 981.9506584549617 878.2042693495383 878.6282226030271 1094.942407796617 1095.737490128514 1096.561316054735 1055.484303023984 433.3735941688029 1081.268195749384 293.0129912036264
1349 0.005 6.745 1 981.9554845533676 878.211742313935 878.6356961291675 1094.944777265892 1095.739643365244 1096.56311119382 1055.48524098917 433.4168421851287 1081.27109779807 293.0129912428674
1350 0.005 6.75 1 981.9587155723166 878.2191877688198 878.6431437159382 1094.943196371898 1095.738554944055 1096.562289980541 1055.485925158286 433.460014569597 1081.26928139344 293.0129912595561
1351 0.005 6.755 1 981.9627391778896 878.2266133773788 878.6505706934648 1094.944330450046 1095.73914507655 1096.562516422838 1055.486694520713 433.5031124564963 1081.270551407845 293.0129912999367
1352 0.005 6.76 1 981.965762906397 878.2340120984884 878.6579718082933 1094.942419985989 1095.73749887264 1096.561317602017 1055.487105484246 433.5461344493408 1081.268367028521 293.0129913197012
1353 0.005 6.765000000000001 1 981.9705467338305 878.2413965309016 878.6653566602954 1094.944789217714 1095.739652131452 1096.563113508144 1055.48803574715 433.5890823956961 1081.271269924082 293.0129913586583
1354 0.005 6.77 1 981.9737289594523 878.2487537787902 878.6727158988404 1094.943207337227 1095.738563665145 1096.562292113965 1055.488708027211 433.6319579682336 1081.26944877795 293.0129913750661
1355 0.005 6.775 1 981.9777129600286 878.2560915349512 878.680054884364 1094.944344887401 1095.739155192627 1096.562518352207 1055.489474108534 433.6747592062305 1081.270719998603 293.012991415125
1356 0.005 6.78 1 981.9806897701452 878.26340273733 878.6873683355861 1094.942432008521 1095.737508458964 1096.561320367674 1055.489875240784 433.7174807917381 1081.268533037977 293.0129914345618
1357 0.005 6.785 1 981.9854295684073 878.2706999219938 878.6946658296457 1094.944803168014 1095.739662013558 1096.5631153353 1055.490798633967 433.7601303804588 1081.271437740608 293.0129914732299
1358 0.005 6.79 1 981.9885685270958 878.2779702776871 878.7019380524598 1094.943220184812 1095.738572739741 1096.562294020061 1055.491463402755 433.8027051105753 1081.269621319257 293.0129914893852
1359 0.005 6.795 1 981.9925080750577 878.2852214511291 878.7091903361154 1094.944356557876 1095.739164428422 1096.562521316254 1055.492219827197 433.8452069621563 1081.270889062566 293.0129915291514
1360 0.005 6.8 1 981.9954392084612 878.2924463746679 878.7164173981861 1094.942443400821 1095.737516971946 1096.561321871359 1055.492612894306 433.8876344453641 1081.268698298677 293.0129915483275
1361 0.005 6.805 1 982.0001360615249 878.2996576070201 878.7236288242759 1094.944815590046 1095.739671589999 1096.563118131027 1055.493527838571 433.9299886858141 1081.271605477578 293.0129915866842
1362 0.005 6.81 1 982.0032321994227 878.3068423119895 878.7308152865033 1094.943232726261 1095.738581615228 1096.562295565308 1055.49418615399 433.9722678870534 1081.269787426965 293.0129916025489
1363 0.005 6.815 1 982.007125669525 878.3140081039103 878.7379820937251 1094.944365409885 1095.739170894077 1096.562521431621 1055.494932136849 434.0144749452108 1081.271051390757 293.0129916420692
1364 0.005 6.82 1 982.0100167486664 878.3211479632179 878.7451239981086 1094.942458168301 1095.737528248065 1096.561326007537 1055.495319385433 434.0566105772979 1081.268865522952 293.0129916609606
1365 0.005 6.825 1 982.0146691680058 878.3282744189534 878.7522505584395 1094.944828587563 1095.739681029567 1096.563120291388 1055.496230608995 434.098672465619 1081.271769067569 293.0129916990256
1366 0.005 6.83 1 982.0177246284885 878.3353746103172 878.7593524374684 1094.943245719094 1095.73859154146 1096.562298156264 1055.496878768843 434.1406581264634 1081.269951010193 293.0129917146185
1367 0.005 6.835 1 982.021573023623 878.3424562395571 878.7664349845905 1094.944380082694 1095.7391816544 1096.562524664593 1055.497619820052 434.1825705395875 1081.271215841192 293.0129917538289
1368 0.005 6.84 1 982.0244241322536 878.3495122802702 878.7734929552968 1094.942469117769 1095.737535722637 1096.561326608567 1055.497997313915 434.2244095977853 1081.269028658267 293.0129917724664
1369 0.005 6.845 1 982.0290322827792 878.3565552559161 878.780535908332 1094.944839065264 1095.739688967717 1096.563122120564 1055.498898486968 434.2661765183705 1081.271931287127 293.0129918102548
1370 0.005 6.850000000000001 1 982.0320461821399 878.3635723066726 878.7875545071718 1094.943256730429 1095.738599963315 1096.562300147195 1055.499538426005 434.3078699764668 1081.27011516272 293.012991825561
1371 0.005 6.855 1 982.0358529538204 878.3705711425447 878.7945541160548 1094.944392293576 1095.739190858449 1096.562526793388 1055.500272729445 434.3494930070827 1081.27137761669 293.0129918645025
1372 0.005 6.86 1 982.0386615156501 878.377544639077 878.8015294312144 1094.94248135048 1095.7375449346 1096.561329041624 1055.500643254951 434.3910427146909 1081.269191526596 293.0129918828846
1373 0.005 6.865 1 982.0432288140305 878.3845053971687 878.8084900453315 1094.944852164843 1095.739698769685 1096.563124960473 1055.501538906556 434.4325208180429 1081.272092134172 293.012991920391
1374 0.005 6.87 1 982.0462018007288 878.3914405858383 878.8154266446335 1094.943269032064 1095.738608884144 1096.562302168719 1055.502172395697 434.4739256527413 1081.270273399762 293.0129919354306
1375 0.005 6.875 1 982.0499673892363 878.3983578357524 878.8223445476311 1094.944404683651 1095.739200020225 1096.562529163013 1055.502899251477 434.5152595351549 1081.271538572899 293.0129919740795
1376 0.005 6.88 1 982.0527341437789 878.4052501261993 878.8292385030968 1094.942491126576 1095.737552279021 1096.561329859101 1055.503260564337 434.5565198628978 1081.269349339644 293.012991992191
1377 0.005 6.885 1 982.0572602627775 878.4121300021856 878.836118084385 1094.944863659901 1095.739707265668 1096.56312699425 1055.504149438473 434.5977098192774 1081.272249284029 293.0129920294418
1378 0.005 6.890000000000001 1 982.0601912613444 878.4189845647296 878.8429739372101 1094.943280060798 1095.738617390965 1096.56230457374 1055.504774962622 434.6388267337104 1081.270430113062 293.0129920442034
1379 0.005 6.895 1 982.0639163112158 878.4258215064366 878.8498114044286 1094.944415482141 1095.739208013514 1096.562530349487 1055.505493614142 434.6798735602403 1081.271694444134 293.0129920826072
1380 0.005 6.9 1 982.0666424812595 878.4326337328222 878.8566251953008 1094.942504104397 1095.73756183069 1096.561332560508 1055.505847346331 434.7208481726033 1081.269508175612 293.0129921004116
1381 0.005 6.905 1 982.0711290428675 878.4394338418772 878.8634249088889 1094.944875285471 1095.739715717308 1096.563128785624 1055.506729707903 434.7617507885499 1081.272409612997 293.0129921373839
1382 0.005 6.91 1 982.0740191868596 878.4462089079888 878.8702011723484 1094.943292689825 1095.738626984477 1096.562307195308 1055.50734858287 434.8025817269934 1081.270588229544 293.0129921519024
1383 0.005 6.915 1 982.0777044142525 878.4529666182655 878.8769593255029 1094.944427429416 1095.739216741644 1096.562532431131 1055.508060797445 434.8433444500295 1081.27185172019 293.0129921900491
1384 0.005 6.92 1 982.080390105048 878.4596998884306 878.8836940780075 1094.942514074983 1095.737569056409 1096.56133375707 1055.508407281898 434.8840348371253 1081.26966237798 293.0129922076309
1385 0.005 6.925 1 982.0848367315266 878.466421314517 878.8904150325487 1094.944887296379 1095.73972473423 1096.563131169432 1055.509282111066 434.9246549630753 1081.272565589958 293.0129922443333
1386 0.005 6.93 1 982.087686257404 878.4731179686231 878.8971128056872 1094.943303693942 1095.738635112838 1096.562308942407 1055.509893661733 434.9652036303066 1081.270742932167 293.0129922585913
1387 0.005 6.935 1 982.0913326326843 878.4797975817891 878.9037927668173 1094.944439065995 1095.739225315313 1096.562534398863 1055.510598964417 435.0056834259073 1081.272007766719 293.0129922964911
1388 0.005 6.94 1 982.0939787051234 878.4864530245676 878.9104496042149 1094.942524414267 1095.737576522276 1096.561335145744 1055.510937400544 435.0460921341332 1081.269818223269 293.0129923137956
1389 0.005 6.945 1 982.0983850606789 878.4930969158593 878.9170929234233 1094.944897767472 1095.739732963161 1096.563133230003 1055.511804637538 435.0864320440635 1081.27271714386 293.0129923502378
1390 0.005 6.95 1 982.101196797585 878.4997163384814 878.9237133612916 1094.943316437517 1095.738644881707 1096.562311645607 1055.512409817614 435.1266995101982 1081.270898586872 293.012992364218
1391 0.005 6.955 1 982.1048026734212 878.5063189330966 878.9303162313514 1094.944449713417 1095.739233290719 1096.562536351759 1055.513107942797 435.1668966727822 1081.272158898167 293.0129924018502
1392 0.005 6.96 1 982.107409832088 878.512897636756 878.9368962523527 1094.942535950664 1095.737584931439 1096.561336799903 1055.51344011939 435.2070248005342 1081.269968755777 293.0129924189017
1393 0.005 6.965 1 982.1117775015773 878.5194650664018 878.9434630288142 1094.944909024566 1095.739741507771 1096.563135596157 1055.514298813107 435.2470846321672 1081.272868564527 293.0129924551145
1394 0.005 6.97 1 982.1145513663587 878.5260083325654 878.9500072168067 1094.943327612366 1095.73865301972 1096.562313419246 1055.514897407544 435.2870756357462 1081.271050447989 293.0129924688294
1395 0.005 6.975000000000001 1 982.1181183936526 878.5325350441973 878.9565341083043 1094.944460819457 1095.739241307381 1096.56253758387 1055.515589114258 435.3269899530368 1081.272311321333 293.012992506201
1396 0.005 6.98 1 982.1206872166189 878.5390381334161 878.963038423941 1094.942546497668 1095.737593026355 1096.561339166309 1055.515914903586 435.3668369456351 1081.27011983748 293.0129925230171
1397 0.005 6.985 1 982.125016032409 878.5455302155365 878.9695297647064 1094.944920084207 1095.739749723191 1096.56313737212 1055.516767397043 435.4066190450977 1081.273017465531 293.0129925589659
1398 0.005 6.99 1 982.1277519938213 878.5519984281126 878.9759988024365 1094.943338526439 1095.738661379333 1096.562315913563 1055.517358824525 435.4463294660195 1081.271199880359 293.0129925724293
1399 0.005 6.995 1 982.1312820546194 878.5584502928313 878.9824507789726 1094.944473277888 1095.739250683796 1096.5625402496 1055.518043241867 435.485973193304 1081.272462694058 293.0129926095228
1400 0.005 7 1 982.1338132664067 878.5648788162699 878.9888804514887 1094.942557903895 1095.73760119538 1096.56134026127 1055.518363104133 435.5255538189073 1081.270270124671 293.0129926261004
1401 0.005 7.005 1 982.1381043215655 878.5712965819802 878.9952974043966 1094.944930938613 1095.739757510998 1096.56313866252 1055.5192102238 435.5650652093532 1081.273166362967 293.012992661815
1402 0.005 7.01 1 982.1408015519785 878.5776906887656 879.0016922789944 1094.943347994934 1095.738668354117 1096.562317232125 1055.519793975815 435.6045057856203 1081.271345517117 293.0129926750188
1403 0.005 7.015000000000001 1 982.1442937033686 878.5840688433409 879.0080704317588 1094.944483244179 1095.739258191682 1096.562541990992 1055.520471721179 435.643879379608 1081.272607133288 293.012992711868
1404 0.005 7.02 1 982.1467881752432 878.5904239034545 879.0144265423256 1094.942569184918 1095.737609824373 1096.561342668207 1055.520780668407 435.6831888065843 1081.270417789055 293.0129927281861
1405 0.005 7.025 1 982.1510420205141 878.596768423209 879.0207701720879 1094.944941057863 1095.739765106266 1096.563140386845 1055.521619932824 435.7224291430423 1081.273312895221 293.0129927636498
1406 0.005 7.03 1 982.1537022403334 878.6030895478519 879.0270919895577 1094.943359562576 1095.738677148602 1096.56231943273 1055.522197176925 435.7615987325598 1081.271493331165 293.0129927766254
1407 0.005 7.035 1 982.1571585260934 878.6093949868856 879.0333973420729 1094.944494257036 1095.739266522475 1096.562544425197 1055.522868696156 435.8007020186379 1081.272757473271 293.0129928132486
1408 0.005 7.04 1 982.1596145859475 878.6156775801905 879.0396809045178 1094.942579512207 1095.737617587798 1096.561344402227 1055.52317352926 435.8397286952306 1081.270562617383 293.0129928293067
1409 0.005 7.045 1 982.1638328629156 878.6219500170224 879.0459523221168 1094.944952211174 1095.739773206794 1096.563142558068 1055.524008421155 435.8786904622364 1081.273458911104 293.012992864537
1410 0.005 7.05 1 982.1664570426975 878.6281993320146 879.052202204377 1094.943370359276 1095.738684953207 1096.56232056138 1055.524579092617 435.9175832996161 1081.271639061684 293.0129928772851
1411 0.005 7.055 1 982.1698765652199 878.6344332052576 879.058435886702 1094.944504516843 1095.739274228371 1096.562545858984 1055.525244314281 435.9564105799215 1081.272899136738 293.0129929136373
1412 0.005 7.06 1 982.1722969268385 878.6406445252036 879.064648058985 1094.942589487628 1095.737625159821 1096.561346203963 1055.525541657276 435.9951700370308 1081.270706318704 293.0129929295012
1413 0.005 7.065 1 982.1764789764533 878.6468458675495 879.0708483052048 1094.944962637862 1095.739780815164 1096.56314392615 1055.526369513027 436.0338653248443 1081.273601949395 293.0129929644701
1414 0.005 7.07 1 982.1790670563345 878.6530243345536 879.0770272647001 1094.943380761454 1095.738692804704 1096.562322708413 1055.526934349135 436.0724912495036 1081.271779836886 293.0129929769622
1415 0.005 7.075 1 982.1824515638139 878.6591876194152 879.0831902800459 1094.944515766389 1095.73928223778 1096.562548057387 1055.527592851648 436.1110519488439 1081.273044483318 293.012993013105
1416 0.005 7.08 1 982.1848363561314 878.6653286476322 879.0893320634 1094.942600352758 1095.737633592048 1096.561348750083 1055.527884133638 436.1495468207909 1081.270850549389 293.0129930287106
1417 0.005 7.085 1 982.1889823351331 878.6714599889264 879.0954621979047 1094.94497245809 1095.739788305152 1096.563145449989 1055.528704970587 436.1879753103797 1081.273746185619 293.0129930634413
1418 0.005 7.09 1 982.1915346575139 878.6775687087394 879.1015713058582 1094.94339088986 1095.738700296237 1096.562324409831 1055.529263611602 436.2263387101099 1081.271922621898 293.0129930756978
1419 0.005 7.095 1 982.1948830549621 878.6836625002343 879.1076647266456 1094.944525972387 1095.739290161933 1096.562550043386 1055.529916371562 436.2646364878054 1081.273183879529 293.012993111612
1420 0.005 7.100000000000001 1 982.1972324003788 878.6897342131401 879.1137371320806 1094.942611320923 1095.737641575131 1096.561349991784 1055.530202476258 436.3028656118329 1081.270987763588 293.0129931269873
1421 0.005 7.105 1 982.2013446296889 878.6957964692469 879.1197981228122 1094.944983277374 1095.739795752261 1096.563147003997 1055.531017239966 436.3410282844259 1081.273885007784 293.0129931615041
1422 0.005 7.11 1 982.2038624517112 878.7018363392403 879.1258383204541 1094.943400360298 1095.738707386675 1096.562325844373 1055.531567722963 436.379124096185 1081.272064052566 293.0129931735236
1423 0.005 7.115 1 982.2071761682553 878.7078615273335 879.1318630759214 1094.944536144764 1095.739297897768 1096.562551907771 1055.53221378469 436.4171563243331 1081.273324924239 293.0129932092111
1424 0.005 7.12 1 982.2094914370565 878.7138649111339 879.1378670727687 1094.94262213112 1095.737649893189 1096.561352314447 1055.532493899971 436.4551230172236 1081.271130060644 293.0129932243242
1425 0.005 7.125 1 982.2135679112746 878.7198590853707 879.1438599007115 1094.944993602445 1095.73980347967 1096.56314901293 1055.533302267906 436.4930256196076 1081.274027085003 293.0129932586128
1426 0.005 7.13 1 982.2160516358365 878.7258311103174 879.1498321785624 1094.943411610912 1095.738715645435 1096.562328053908 1055.533847718276 436.5308612154026 1081.2722043069 293.0129932704186
1427 0.005 7.135 1 982.2193307348564 878.7317886885141 879.1557892482841 1094.944545816553 1095.739305093719 1096.562553750388 1055.534487048386 436.5686332780849 1081.273462788024 293.0129933058394
1428 0.005 7.140000000000001 1 982.2216100343894 878.7377246562601 879.1617257670904 1094.942630572643 1095.737656157208 1096.561353105601 1055.534759369472 436.6063397481598 1081.271266450501 293.0129933207475
1429 0.005 7.145 1 982.2256540498686 878.7436516699909 879.1676513681181 1094.945005086144 1095.739812294658 1096.563151699898 1055.535562799544 436.6439826872057 1081.274164118562 293.012993354793
1430 0.005 7.15 1 982.2281019626543 878.7495567617736 879.1735566477314 1094.943420106399 1095.738721709657 1096.562328555979 1055.536101616792 436.6815594724855 1081.27233576133 293.0129933663806
1431 0.005 7.155 1 982.231348348108 878.7554476574556 879.1794469639224 1094.9445566178 1095.739313317403 1096.562555659533 1055.536735033324 436.7190730508954 1081.273598550525 293.0129934016004
1432 0.005 7.16 1 982.2335957644692 878.7613172218213 879.1853169970129 1094.942641829772 1095.737664158404 1096.561355130831 1055.537002603282 436.7565211422705 1081.271403825268 293.0129934162587
1433 0.005 7.165 1 982.2376057665883 878.7671780596869 879.1911763417368 1094.945015155252 1095.739819900565 1096.563153789283 1055.537800313297 436.7939063507134 1081.274300178898 293.0129934500738
1434 0.005 7.17 1 982.2400209703728 878.7730171836303 879.1970155868109 1094.94343037395 1095.738729366756 1096.56233038161 1055.538334392695 436.8312262246072 1081.272474365568 293.0129934614395
1435 0.005 7.175 1 982.2432326527778 878.7788423383524 879.2028400963325 1094.944565585686 1095.739320181509 1096.562557518373 1055.53896114986 436.8684833709193 1081.273734345724 293.0129934964406
1436 0.005 7.18 1 982.2454471427753 878.7846463954384 879.2086445515222 1094.942652623694 1095.737672343148 1096.561357439559 1055.539223608072 436.9056755321491 1081.271539595346 293.0129935108831
1437 0.005 7.185 1 982.2494227999317 878.7904419186099 879.2144385276896 1094.945023970746 1095.739826236542 1096.563154464726 1055.54001287312 436.9428050744029 1081.274433893565 293.0129935444515
1438 0.005 7.19 1 982.2518053677161 878.7962160049639 879.2202126588062 1094.943440306036 1095.738736900249 1096.562332059871 1055.540539918288 436.9798692725804 1081.272607415426 293.0129935556105
1439 0.005 7.195 1 982.2549845373055 878.8019763504244 879.2259722877767 1094.944575534763 1095.739327064754 1096.56255821055 1055.54116175905 437.0168712671526 1081.27386644395 293.0129935903941
1440 0.005 7.2 1 982.2571659020238 878.8077158404024 879.2317120973765 1094.942661301204 1095.737678927952 1096.561359126493 1055.541417636546 437.0538078530075 1081.271672618223 293.0129936046139
1441 0.005 7.205 1 982.2611091938296 878.8134470436871 879.2374416713552 1094.945034061751 1095.739834196121 1096.563156646957 1055.542201380681 437.0906827001075 1081.274567346725 293.0129936379655
1442 0.005 7.21 1 982.2634593176762 878.8191570405043 879.2431516330145 1094.943449907348 1095.738743822789 1096.562333432459 1055.542723175025 437.1274927667656 1081.272740317881 293.0129936488876
1443 0.005 7.215 1 982.2666063682971 878.8248535261747 879.2488473197353 1094.944585611842 1095.739334718925 1096.562560622431 1055.543339395369 437.1642412267093 1081.273999800595 293.0129936834413
1444 0.005 7.22 1 982.2687548497684 878.8305293719808 879.2545234146351 1094.942670762637 1095.737686124253 1096.561360720797 1055.543589188568 437.2009257464877 1081.271802282836 293.0129936974844
1445 0.005 7.225000000000001 1 982.2726652441738 878.8361972088372 879.2601895265185 1094.945043046496 1095.739841066468 1096.563158458714 1055.544367146198 437.2375490473895 1081.274695846636 293.0129937306473
1446 0.005 7.23 1 982.2749852886623 878.8418440991305 879.2658362782688 1094.943461220769 1095.738752349079 1096.562336018692 1055.544884191688 437.2741080818404 1081.272874445662 293.0129937413203
1447 0.005 7.235 1 982.2781000278062 878.8474776913449 879.2714689802475 1094.944595308195 1095.739341732427 1096.562561869117 1055.545493383272 437.3106058156187 1081.274131702256 293.0129937756586
1448 0.005 7.24 1 982.2802172356317 878.8530908958224 879.27708233882 1094.942680582912 1095.737693446431 1096.561362421988 1055.545737483309 437.347040428449 1081.271933452159 293.0129937894737
1449 0.005 7.245 1 982.2840961075702 878.858696282897 879.282685925643 1094.945052748758 1095.739848220605 1096.563160337091 1055.546510280547 437.3834138587013 1081.274828520548 293.0129938224252
1450 0.005 7.25 1 982.286382046128 878.8642809092975 879.288270353613 1094.943468506133 1095.738757993423 1096.562336858803 1055.547019157921 437.419723202913 1081.273001053024 293.012993832908
1451 0.005 7.255 1 982.2894662558579 878.8698524236137 879.2938409336471 1094.944605894744 1095.739349973074 1096.562564473707 1055.547624055802 437.4559720308832 1081.274259532966 293.0129938670263
1452 0.005 7.26 1 982.2915526426475 878.8754037450443 879.2993923649951 1094.94269078299 1095.737700214538 1096.561363324929 1055.547863118001 437.492157617807 1081.272063940899 293.0129938806106
1453 0.005 7.265000000000001 1 982.2954004611684 878.8809474915058 879.3049342532757 1094.945062247037 1095.739855376072 1096.563162031535 1055.548630796469 437.5282801631315 1081.274956884282 293.0129939133678
1454 0.005 7.27 1 982.297655537272 878.886470694775 879.3104571955134 1094.943478419013 1095.738765108441 1096.562338292569 1055.54913509715 437.5643400535682 1081.273129337142 293.0129939236411
1455 0.005 7.275 1 982.3007081789546 878.891981003066 879.3159665069327 1094.944614083476 1095.739356419429 1096.562566349635 1055.549733571823 437.6003400343769 1081.274386593552 293.0129939575598
1456 0.005 7.28 1 982.3027634042066 878.8974713680202 879.3214569065361 1094.942700868552 1095.737708429615 1096.561366070408 1055.549967564514 437.6362777797253 1081.2721901858 293.0129939709354
1457 0.005 7.285 1 982.3065810656403 878.9029543377794 879.3269379611626 1094.94507206965 1095.739862237123 1096.56316290146 1055.550729904039 437.6721557703759 1081.275085331652 293.0129940034822
1458 0.005 7.29 1 982.3088042715414 878.9084169438549 879.3324002573665 1094.943485722113 1095.738770240086 1096.562338784098 1055.551225475251 437.7079705878878 1081.273257299554 293.0129940135296
1459 0.005 7.295 1 982.3118269480427 878.9138669114108 879.3378491621227 1094.944625323719 1095.739365134961 1096.562569295926 1055.551819860984 437.7437258206529 1081.274514966666 293.0129940472543
1460 0.005 7.3 1 982.3138516572775 878.9192971010295 879.3432793358145 1094.942709679085 1095.737714579668 1096.561366955835 1055.552047952995 437.7794190390231 1081.272318186394 293.0129940604157
1461 0.005 7.305 1 982.3176395992053 878.9247201112613 879.3487003790423 1094.945081448911 1095.739869202054 1096.56316432381 1055.55280469319 437.8150528652838 1081.275212588827 293.0129940927315
1462 0.005 7.31 1 982.3198318743317 878.9301229712443 879.354102876708 1094.943494781014 1095.738777074562 1096.562340810473 1055.553295758593 437.8506240511773 1081.273380575049 293.0129941026079
1463 0.005 7.315 1 982.3228240213863 878.9355134204314 879.3594921928673 1094.944634567304 1095.739372008242 1096.562570634129 1055.553884551075 437.8861362739449 1081.27464138642 293.0129941361184
1464 0.005 7.32 1 982.3248190683555 878.9408843068851 879.3648629992323 1094.942719835938 1095.737722441571 1096.561369516546 1055.554109135456 437.921588008746 1081.272442057388 293.0129941490968
1465 0.005 7.325 1 982.3285764918437 878.9462482139918 879.3702248757755 1094.945090489049 1095.739876005386 1096.563166004929 1055.554861031649 437.9569801900219 1081.275334319399 293.0129941811918
1466 0.005 7.33 1 982.3307388367812 878.9515921824377 879.3755684167426 1094.943503352621 1095.738783470088 1096.562341990035 1055.555345634137 437.9923099610004 1081.273502663615 293.01299419081
1467 0.005 7.335 1 982.3337022927831 878.9569239330913 879.3808989775457 1094.944644623094 1095.739379505407 1096.562572582688 1055.555928952417 438.0275808762325 1081.274766070038 293.0129942241434
1468 0.005 7.34 1 982.3356679897228 878.9622363149782 879.3862112323052 1094.942727820594 1095.737728015607 1096.561370156543 1055.55614607001 438.0627905882062 1081.272567610454 293.0129942369344
1469 0.005 7.345 1 982.339393772879 878.9675419180575 879.3915147448736 1094.94509936528 1095.73988309485 1096.563167826449 1055.556892332899 438.097941761989 1081.275458095635 293.0129942688309
1470 0.005 7.350000000000001 1 982.3415289524434 878.9728278004579 879.3968001429522 1094.943514153534 1095.738791244633 1096.562344056501 1055.557374528248 438.133031149814 1081.273628709573 293.0129942782801
1471 0.005 7.355 1 982.3444608924556 878.9781016341749 879.4020727401762 1094.944650855774 1095.739384421085 1096.56257343409 1055.557949353594 438.1680622177748 1081.274887701877 293.0129943113851
1472 0.005 7.36 1 982.3463976632364 878.9833563327547 879.4073272465305 1094.942738753311 1095.737736503461 1096.561373048208 1055.55816218773 438.2030324995322 1081.272691318638 293.0129943239539
1473 0.005 7.365 1 982.3500946319139 878.9886044558324 879.4125732218185 1094.945108566346 1095.739889886606 1096.563169322922 1055.558904068112 438.2379445132683 1081.275579755116 293.0129943556935
1474 0.005 7.37 1 982.3522005571849 878.9938330585298 879.4178012764995 1094.943521916379 1095.738796589103 1096.562344294019 1055.559380453361 438.2727953039222 1081.273748647799 293.0129943649571
1475 0.005 7.375 1 982.3551038708479 878.9990498449807 879.4230167558316 1094.944660116464 1095.739391214242 1096.562575008791 1055.559951348138 438.3075883308794 1081.275007024283 293.012994397858
1476 0.005 7.38 1 982.3570132885002 879.004247676692 879.4282143312985 1094.942746660601 1095.737742358743 1096.561374045868 1055.560158940079 438.3423209209056 1081.272809954087 293.0129944102109
1477 0.005 7.385 1 982.3606808766787 879.009439114895 879.4334035714243 1094.945117627269 1095.739896645112 1096.563171054411 1055.560893163145 438.376995942054 1081.275699521283 293.012994441757
1478 0.005 7.390000000000001 1 982.3627590377222 879.0146111876492 879.4385750609745 1094.94353199392 1095.738804480452 1096.562346845304 1055.561365160397 438.4116100232772 1081.273870851727 293.012994450805
1479 0.005 7.395 1 982.3656328230767 879.0197716196151 879.4437341531216 1094.94466899442 1095.73939758534 1096.562576439807 1055.561930980984 438.4461668474589 1081.275128862627 293.0129944835208
1480 0.005 7.4 1 982.3675129117549 879.0249132796687 879.4488755245973 1094.942755179846 1095.737748798647 1096.561375438207 1055.562132475374 438.4806649333136 1081.272930896864 293.0129944957082
1481 0.005 7.405 1 982.3711513770304 879.0300487325733 879.454008741952 1094.945125575538 1095.739902416987 1096.563172088201 1055.562861915723 438.5151054440312 1081.275820084324 293.0129945270532
1482 0.005 7.41 1 982.3732011296268 879.035165075791 879.4591244371659 1094.943540754055 1095.738811315908 1096.562348470342 1055.563328349587 438.5494855746164 1081.273990509784 293.0129945359195
1483 0.005 7.415 1 982.3760483823859 879.0402699763632 879.4642279338291 1094.944678488557 1095.739404506958 1096.562577941796 1055.563890001044 438.5838083700184 1081.275249061294 293.0129945684226
1484 0.005 7.42 1 982.3778990410001 879.0453562690991 879.4693138845989 1094.942763298413 1095.737754762564 1096.561376785014 1055.564086616384 438.6180727003888 1081.273047931699 293.0129945804143
1485 0.005 7.425 1 982.3815100811229 879.0504364635608 879.474391831975 1094.945134344922 1095.739908953707 1096.563173670481 1055.564810212977 438.6522800491426 1081.275938635509 293.0129946115551
1486 0.005 7.43 1 982.383531027241 879.0554977722589 879.4794524481341 1094.94354849537 1095.738816823303 1096.562349283224 1055.565272565613 438.6864271827868 1081.274107372054 293.0129946202189
1487 0.005 7.435 1 982.3863500472522 879.0605477618344 879.4845010208765 1094.944687019296 1095.739411397638 1096.562579756537 1055.565829695862 438.7205173374851 1081.275363888876 293.0129946525566
1488 0.005 7.44 1 982.3881756168081 879.0655793609534 879.4895322505294 1094.942772875704 1095.737761786129 1096.561378571901 1055.566020704693 438.7545489976485 1081.273164009416 293.0129946643899
1489 0.005 7.445 1 982.3917590618887 879.0706051285683 879.4945556959523 1094.945144052732 1095.739916000934 1096.563175721426 1055.566739860735 438.7885246392917 1081.276057480162 293.0129946953028
1490 0.005 7.45 1 982.393752426443 879.0756121141674 879.4995619650955 1094.943557448892 1095.73882367068 1096.562351292084 1055.567196399112 438.8224405585118 1081.27422667771 293.0129947037874
1491 0.005 7.455 1 982.3965411585081 879.0806080265347 879.5045563936364 1094.94469433223 1095.739416863778 1096.562580689586 1055.567747517907 438.8563003793928 1081.275479728665 293.0129947359543
1492 0.005 7.46 1 982.3983402667693 879.0855857272422 879.5095336649086 1094.942780214089 1095.737767199789 1096.561379269725 1055.567933951646 438.8901017494838 1081.273280692657 293.0129947475746
1493 0.005 7.465 1 982.4018943726146 879.0905577982248 879.5145033541872 1094.945151453156 1095.739921469569 1096.563176873872 1055.568647384247 438.9238474009167 1081.276171150843 293.0129947783088
1494 0.005 7.47 1 982.4038642052573 879.0955112456236 879.5194560382405 1094.943566887694 1095.738830789296 1096.562353018084 1055.56909965079 438.9575339256382 1081.274340540856 293.0129947866077
1495 0.005 7.475000000000001 1 982.4066245243505 879.1004538034996 879.5243970651477 1094.944701860982 1095.739422222929 1096.562581222287 1055.569646321937 438.9911648841579 1081.275591565266 293.0129948185699
1496 0.005 7.48 1 982.4083974052193 879.1053783122499 879.5293211084415 1094.942790723376 1095.737775391692 1096.561382065247 1055.56982962399 439.0247399894157 1081.273394713833 293.0129948300041
1497 0.005 7.485 1 982.4119247736701 879.1102973506502 879.5342377321712 1094.945160112457 1095.739927578955 1096.563177966041 1055.570539174907 439.0582589772853 1081.276286086128 293.0129948605469
1498 0.005 7.49 1 982.4138682031717 879.1151979628936 879.5391375389546 1094.943574943997 1095.738836855435 1096.562354703504 1055.570985885039 439.0917179239165 1081.27445760745 293.0129948686636
1499 0.005 7.495 1 982.4166014253005 879.1200879143728 879.5440258949827 1094.944711567194 1095.739430051417 1096.562583983676 1055.571527677004 439.1251231942381 1081.275707494523 293.0129949004537
1500 0.005 7.5 1 982.4183473158002 879.1249599731276 879.548897438929 1094.942797796842 1095.737780423935 1096.56138244157 1055.571704006145 439.1584691782433 1081.273510929189 293.0129949117052
1501 0.005 7.505 1 982.4218475735083 879.1298267105969 879.5537617236821 1094.945168060226 1095.739933791955 1096.563179537836 1055.572406945237 439.1917593668396 1081.276400160672 293.012994942061
1502 0.005 7.51 1 982.4237626520153 879.1346752439364 879.558609395011 1094.943581890721 1095.738841935758 1096.562355134143 1055.572848963658 439.2249992907022 1081.274565568569 293.0129949500037
1503 0.005 7.515000000000001 1 982.4264719681167 879.1395132215022 879.5634457571721 1094.944721645649 1095.739437290523 1096.562586173523 1055.573386950387 439.2581808911253 1081.2758226988 293.0129949816008
1504 0.005 7.52 1 982.4281927648734 879.1443335293515 879.568265502954 1094.942807067024 1095.737787049167 1096.561384085356 1055.573560443079 439.2913040753093 1081.273626559563 293.0129949926584
1505 0.005 7.525 1 982.4316657093703 879.1491486725315 879.5730781562362 1094.945176221628 1095.73994018103 1096.56318148372 1055.57425853932 439.3243730135537 1081.276514081011 293.0129950228387
1506 0.005 7.53 1 982.4335554000447 879.1539458372749 879.5778743944356 1094.943591094284 1095.738849038013 1096.562357317595 1055.574696274458 439.3573841301472 1081.274679768265 293.0129950306145
1507 0.005 7.535 1 982.4362372227775 879.1587326200246 879.5826595060953 1094.944729361494 1095.739442806327 1096.562586822176 1055.575229122462 439.3903404832311 1081.275933482992 293.0129950620339
1508 0.005 7.54 1 982.4379316194041 879.1635019202205 879.5874281812313 1094.94281373483 1095.737791814148 1096.561384729249 1055.575396670709 439.4232401187053 1081.273736293139 293.0129950729108
1509 0.005 7.545 1 982.4413793063858 879.1682662071885 879.5921899314814 1094.945184203225 1095.739946402526 1096.563182912682 1055.576089914559 439.456085137172 1081.276623696803 293.0129951029182
1510 0.005 7.55 1 982.4432431300977 879.1730126546066 879.5969354224637 1094.943599081445 1095.738854934783 1096.562358240478 1055.576522204367 439.4888732755604 1081.274790301518 293.0129951105059
1511 0.005 7.555 1 982.4458996148176 879.1777488975249 879.6016699538259 1094.944737352384 1095.739448605582 1096.562588369666 1055.57705116263 439.521607393103 1081.2760420409 293.0129951417501
1512 0.005 7.56 1 982.4475687146645 879.1824678066824 879.6063882114303 1094.942822775293 1095.737799000696 1096.561387248897 1055.577215082003 439.5542851108734 1081.273844496889 293.0129951524351
1513 0.005 7.565 1 982.4509915129802 879.1871819942144 879.6110997785049 1094.945193616669 1095.739953426229 1096.563184787577 1055.577905197399 439.5869091741106 1081.27673356979 293.0129951822649
1514 0.005 7.57 1 982.4528303519187 879.1918784911053 879.6157952555481 1094.943607395019 1095.738861026827 1096.562359865614 1055.578333178727 439.6194766745229 1081.274899960118 293.0129951896754
1515 0.005 7.575 1 982.4554617309531 879.1965649595716 879.6204799534772 1094.944744444655 1095.739453884045 1096.562589069733 1055.578855092703 439.651990213992 1081.276153712734 293.0129952207599
1516 0.005 7.58 1 982.4571034941671 879.2012342510018 879.6251485378259 1094.942829134754 1095.737803778299 1096.561387398834 1055.579012896619 439.6844386308873 1081.273952694029 293.0129952313022
1517 0.005 7.585 1 982.4605009897922 879.2058989638654 879.6298105917629 1094.945200382699 1095.739958341409 1096.563185541691 1055.579698510278 439.7168376762538 1081.276838484107 293.012995260971
1518 0.005 7.59 1 982.4623164174179 879.2105461378675 879.6344567155081 1094.943616982327 1095.738868324651 1096.562362267766 1055.580123415299 439.7491825137844 1081.275009689615 293.0129952681803
1519 0.005 7.595 1 982.4649220517271 879.2151834182343 879.6390922027416 1094.944752281491 1095.739459807889 1096.562590358444 1055.580641376473 439.7814752952151 1081.276261023133 293.0129952990807
1520 0.005 7.600000000000001 1 982.4665397104192 879.2198036748678 879.6437117328816 1094.942837618922 1095.737809909551 1096.561389056482 1055.580793916658 439.8137134109247 1081.274061846645 293.0129953094254
1521 0.005 7.605 1 982.469912349669 879.224419494503 879.6483248777159 1094.945208525179 1095.739964502696 1096.563187413098 1055.581474930225 439.8458988534952 1081.276947575255 293.0129953389413
1522 0.005 7.61 1 982.4717024245776 879.2290180181935 879.6529222905381 1094.943623969702 1095.738874085556 1096.562363779076 1055.581895100833 439.8780287863411 1081.275116085253 293.0129953459625
1523 0.005 7.615 1 982.4742842442525 879.2336068875559 879.6575092860804 1094.944761426545 1095.739466553847 1096.562591897276 1055.582410762061 439.9101062438918 1081.27636979859 293.0129953766872
1524 0.005 7.62 1 982.4758776569105 879.2381789166677 879.6620805126063 1094.942845319896 1095.737815280703 1096.561389971827 1055.582559484292 439.9421288376886 1081.274169999686 293.0129953868739
1525 0.005 7.625 1 982.4792257286647 879.2427466637566 879.6666455139612 1094.945216424536 1095.739970766175 1096.563189318758 1055.583234204812 439.9740987381364 1081.277056237351 293.0129954162233
1526 0.005 7.63 1 982.4809900163879 879.2472972158807 879.6711949241305 1094.94363178634 1095.73887977006 1096.562364754452 1055.583648428846 440.0060132961343 1081.275222020192 293.012995423103
1527 0.005 7.635 1 982.4835478868199 879.2518382611819 879.6757340639977 1094.944769046982 1095.739471998987 1096.562593081483 1055.584160785976 440.0378754023573 1081.276475902984 293.0129954536741
1528 0.005 7.640000000000001 1 982.4851169388236 879.2563626187938 879.6802575881319 1094.942852364232 1095.737820288355 1096.561390588524 1055.584305485394 440.0696829562671 1081.274273888522 293.0129954636727
1529 0.005 7.645 1 982.4884409468674 879.2608828479127 879.6847750462792 1094.945223726905 1095.739976651987 1096.563191054162 1055.58497595574 440.1014383533206 1081.277158826289 293.0129954928439
1530 0.005 7.65 1 982.4901820003172 879.2653860423251 879.6892770690691 1094.943640899017 1095.738886489801 1096.562366449996 1055.585386065577 440.1331387720489 1081.275327825286 293.0129954995652
1531 0.005 7.655 1 982.4927163681295 879.2698798871359 879.6937689763358 1094.944777289787 1095.7394779082 1096.562594474515 1055.585893911541 440.1647874036869 1081.276581127003 293.0129955299448
1532 0.005 7.66 1 982.4942604968518 879.2743571913703 879.6982454183278 1094.942858405671 1095.737825125305 1096.561391810628 1055.586032456493 440.1963818147538 1081.274377955264 293.0129955397891
1533 0.005 7.665 1 982.4975606087788 879.2788304697341 879.7027159146282 1094.945231006137 1095.739981935532 1096.563191740164 1055.586698907832 440.2279244920585 1081.277264206368 293.0129955687838
1534 0.005 7.67 1 982.4992783936178 879.283286830871 879.7071711048384 1094.943648340807 1095.738892175808 1096.562367825987 1055.587105759867 440.2594132577435 1081.275430351454 293.0129955753329
1535 0.005 7.675 1 982.5017898643349 879.2877339913457 879.711616326796 1094.944786411129 1095.739484767938 1096.562596313932 1055.587609434718 440.2908512326256 1081.276686064263 293.0129956055655
1536 0.005 7.68 1 982.5033102187053 879.2921647471791 879.7160462149139 1094.942866723228 1095.737831108698 1096.561393141077 1055.587744664234 440.3222347272804 1081.274481466828 293.0129956152267
1537 0.005 7.685 1 982.506585755614 879.2965917006226 879.7204703497208 1094.945237404487 1095.739986697703 1096.563192825416 1055.588406792823 440.3535666167236 1081.277364218931 293.0129956440696
1538 0.005 7.69 1 982.5082812612233 879.3010019037449 879.7248793361396 1094.94365589181 1095.738897967652 1096.562369483507 1055.588809095095 440.3848441095823 1081.275535353099 293.0129956504489
1539 0.005 7.695 1 982.5107691565314 879.3054030647505 879.7292785153876 1094.944793860522 1095.739490668427 1096.562597723303 1055.589307676411 440.4160705070221 1081.276790310941 293.0129956804952
1540 0.005 7.7 1 982.512265286177 879.3097880060971 879.733662535274 1094.942873712924 1095.737836267396 1096.561393906499 1055.58943942252 440.4472436283171 1081.27458286502 293.0129956900391
1541 0.005 7.705 1 982.5155171564979 879.3141692715509 879.7380409383313 1094.945244357459 1095.739991961719 1096.563193659574 1055.590095414319 440.4783650776978 1081.27746575297 293.0129957187233
1542 0.005 7.71 1 982.5171905116551 879.3185339366539 879.7424043550301 1094.943664059291 1095.738903913325 1096.56237079034 1055.590493164375 440.5094329972769 1081.275638329605 293.0129957249423
1543 0.005 7.715 1 982.5196548452645 879.3228897591096 879.7467581372149 1094.944800799752 1095.739496045672 1096.562599268436 1055.590986330095 440.5404502103606 1081.276890947223 293.0129957548189
1544 0.005 7.72 1 982.5211298664173 879.3272295035051 879.7510969146489 1094.942884042056 1095.737844081393 1096.561396684217 1055.591116325017 440.5714145768296 1081.274686447382 293.0129957641789
1545 0.005 7.725000000000001 1 982.5243585920364 879.3315657352373 879.7554302375032 1094.945251977051 1095.739997214182 1096.563194769134 1055.591770321631 440.6023275017009 1081.277566847534 293.0129957927048
1546 0.005 7.73 1 982.5260071838119 879.3358855155667 879.7597487214142 1094.943670042133 1095.738908298265 1096.562371288339 1055.592163323495 440.6331874258427 1081.275736826215 293.0129957987439
1547 0.005 7.735 1 982.5284487109308 879.3401965560884 879.7640576978437 1094.944806880684 1095.739500762049 1096.562600039214 1055.592652044862 440.6639976278433 1081.276990514614 293.0129958284739
1548 0.005 7.74 1 982.5299012554349 879.3444916614415 879.7683518108668 1094.942891768605 1095.73785028204 1096.561398432058 1055.592775907137 440.6947553834625 1081.274786871388 293.0129958376642
1549 0.005 7.745 1 982.5331086978686 879.3487834083743 879.772640624137 1094.945259879881 1095.740002738922 1096.563195652846 1055.5934262824 440.7254627161698 1081.277670774004 293.0129958660155
1550 0.005 7.75 1 982.5347345819346 879.353058875658 879.7769147559105 1094.943676992153 1095.738913583439 1096.562372752934 1055.59381661352 440.7561170735399 1081.275837857848 293.0129958719241
1551 0.005 7.755 1 982.5371521237314 879.3573256803004 879.7811794871407 1094.944813061376 1095.739505405128 1096.56260089638 1055.594300360725 440.7867213014015 1081.277088048781 293.0129959015015
1552 0.005 7.76 1 982.5385837635389 879.3615767481544 879.7854295302999 1094.942899428687 1095.737856188653 1096.561400211627 1055.594419917913 440.8172737980542 1081.274888539488 293.0129959105514
1553 0.005 7.765000000000001 1 982.5417697196042 879.3658245786398 879.789674401556 1094.945269710183 1095.740010373421 1096.563198287008 1055.595066745916 440.8477764449889 1081.277772342627 293.0129959387152
1554 0.005 7.77 1 982.5433728512586 879.3700563205214 879.7939047624878 1094.943683547282 1095.738917945849 1096.56237273701 1055.59545219439 440.8782267862778 1081.275937768304 293.0129959444454
1555 0.005 7.775 1 982.5457692865933 879.3742798149962 879.7981260322845 1094.944818344434 1095.739509071868 1096.562601456415 1055.595931450052 440.9086280735706 1081.277184955705 293.012995973867
1556 0.005 7.78 1 982.5471770108145 879.3784874482169 879.8023326260535 1094.942905910914 1095.737861573228 1096.561401694313 1055.596046636926 440.9389766625238 1081.274985249529 293.0129959827403
1557 0.005 7.785 1 982.5503414315954 879.3826922548596 879.8065343468681 1094.945277389514 1095.74001640162 1096.563199616259 1055.596690917115 440.9692764850683 1081.277870039499 293.0129960107602
1558 0.005 7.79 1 982.5519240507965 879.3868811259847 879.8107217291487 1094.943691224697 1095.738923711109 1096.562374275382 1055.597071742164 440.9995226684691 1081.276035470993 293.0129960163288
1559 0.005 7.795 1 982.5542983895599 879.3910616319585 879.8149000283267 1094.94482612372 1095.739514538842 1096.562602570657 1055.597546465709 441.0297201872538 1081.277284471664 293.0129960456125
1560 0.005 7.8 1 982.5556858748262 879.3952266917757 879.8190639380233 1094.942913174849 1095.737866954934 1096.561403222185 1055.597658238662 441.0598665864969 1081.275083367983 293.0129960543426
1561 0.005 7.805000000000001 1 982.5588289235397 879.3993888220373 879.8232229972132 1094.945285360098 1095.740022597839 1096.563201693463 1055.598299611942 441.0899639518232 1081.277968043966 293.0129960822134
1562 0.005 7.81 1 982.5603881883854 879.4035351313224 879.8273678266711 1094.943697576755 1095.738928233794 1096.562374773503 1055.598676571182 441.1200086608002 1081.27613135172 293.0129960876312
1563 0.005 7.815 1 982.5627401994684 879.4076732122443 879.8315037001618 1094.944833547708 1095.739520391069 1096.562604317045 1055.59914744766 441.1500044159533 1081.27738097624 293.012996116726
1564 0.005 7.82 1 982.5641061967056 879.4117959866539 879.835625320052 1094.942920548132 1095.737872514319 1096.56140442154 1055.599255866112 441.1799495809793 1081.275179351894 293.0129961253238
1565 0.005 7.825 1 982.5672283519569 879.4159159628923 879.8397422159787 1094.945292733928 1095.740027790845 1096.563202489783 1055.599893066309 441.209845479485 1081.278064340923 293.0129961530208
1566 0.005 7.83 1 982.568766473064 879.4200202464003 879.8438450115076 1094.943704631342 1095.738933332055 1096.562375913898 1055.600266116942 441.2396906810462 1081.276228947927 293.0129961582974
1567 0.005 7.835 1 982.5710970542053 879.4241163285823 879.8479389189811 1094.944839266286 1095.739524628957 1096.562604766611 1055.600731275211 441.2694878263914 1081.277476497734 293.0129961872851
1568 0.005 7.84 1 982.5724411259715 879.4281972283571 879.8520186869343 1094.94292787504 1095.737878278802 1096.561406375705 1055.600835525779 441.2992344215792 1081.275273465694 293.012996195703
1569 0.005 7.845 1 982.5755421220832 879.4322754218999 879.8560938309929 1094.945299708567 1095.740033371783 1096.563204266509 1055.60146797927 441.3289326616446 1081.278159146083 293.0129962232489
1570 0.005 7.850000000000001 1 982.5770586577955 879.4363380818905 879.8601550096234 1094.943711763556 1095.738938856138 1096.562376949249 1055.601837042817 441.3585802655227 1081.27632296453 293.0129962283664
1571 0.005 7.855 1 982.5793690061603 879.4403927355077 879.8642074653197 1094.94484774793 1095.739530614042 1096.562606132113 1055.602300237223 441.3881795492208 1081.277572340219 293.0129962571983
1572 0.005 7.86 1 982.580692389802 879.4444323461689 879.8682459148079 1094.942934343579 1095.737882873912 1096.561407422216 1055.602400285552 441.4177285612967 1081.275370021251 293.0129962654893
1573 0.005 7.865 1 982.5837719987351 879.4484693317348 879.872279846215 1094.945306128923 1095.740038018334 1096.563204799531 1055.603028798072 441.4472296668469 1081.278254433126 293.0129962929074
1574 0.005 7.87 1 982.5852686303543 879.452490886755 879.8762999235113 1094.943719226766 1095.738944738823 1096.562379133315 1055.603395614263 441.4766800319759 1081.27641810826 293.0129962978785
1575 0.005 7.875 1 982.5875578761188 879.4565046231899 879.8803114342282 1094.944854646364 1095.739535687225 1096.562606960862 1055.603854846556 441.5060832837148 1081.277667148045 293.0129963265351
1576 0.005 7.88 1 982.58886017687 879.4605034189381 879.8843090585256 1094.942941057828 1095.737887802803 1096.561408607863 1055.603950694573 441.5354365365076 1081.275462308891 293.0129963346789
1577 0.005 7.885 1 982.5919194215855 879.4644997590482 879.8883023116798 1094.945312477842 1095.740042709306 1096.563205820177 1055.604573805218 441.5647420309603 1081.278348191014 293.0129963619554
1578 0.005 7.890000000000001 1 982.593394528918 879.4684808015552 879.8922818462191 1094.943724901639 1095.738948977811 1096.562379606044 1055.604935592084 441.5939973852188 1081.276508516801 293.012996366768
1579 0.005 7.895 1 982.5956633580402 879.4724541782961 879.8962529584992 1094.94486202407 1095.739541518267 1096.562608709929 1055.605391749901 441.6232053591335 1081.27775981173 293.0129963952961
1580 0.005 7.9 1 982.5969452333596 879.4764127472582 879.9002103198926 1094.942947602123 1095.737892510488 1096.561409523412 1055.60548492034 441.6523666656429 1081.275554313067 293.0129964033325
1581 0.005 7.905 1 982.5999844226475 879.4803689759379 879.9041634389756 1094.945320457068 1095.740048994309 1096.563207768369 1055.606105809134 441.6814783440004 1081.278440100299 293.0129964304602
1582 0.005 7.91 1 982.6014403708701 879.4843100435369 879.9081029679268 1094.943732817462 1095.738954635529 1096.562381133804 1055.606465292997 441.7105400513187 1081.276602081952 293.0129964351086
1583 0.005 7.915 1 982.6036880908119 879.4882435786621 879.9120342075711 1094.944867814147 1095.739545762301 1096.562609231327 1055.606916717464 441.7395567115732 1081.277850921779 293.0129964634717
1584 0.005 7.92 1 982.6049502990554 879.4921624303256 879.9159518268564 1094.942954494311 1095.737897798945 1096.56141086262 1055.607004547154 441.7685235354597 1081.27564826623 293.0129964713341
1585 0.005 7.925 1 982.6079684571473 879.4960791046921 879.9198653478979 1094.945327611751 1095.740054827502 1096.563209888935 1055.607620778999 441.7974429394788 1081.278532231457 293.0129964983335
1586 0.005 7.930000000000001 1 982.6094034599648 879.4999807312661 879.9237654083981 1094.943738283381 1095.738958255043 1096.562380900474 1055.607975576905 441.8263124593286 1081.276691922991 293.0129965028728
1587 0.005 7.935 1 982.6116317849192 879.5038749335873 879.9276572955057 1094.944874733293 1095.739551401888 1096.562611411145 1055.608423667514 441.8551353445382 1081.277941226291 293.0129965311014
1588 0.005 7.94 1 982.6128749312344 879.5077545817632 879.9315356887015 1094.942961234871 1095.737902647202 1096.561411582954 1055.60850905132 441.8839091976518 1081.275738748559 293.0129965388072
1589 0.005 7.945 1 982.615872728776 879.5116321707682 879.935410105647 1094.945334026806 1095.740059182227 1096.563210336808 1055.609123073811 441.9126369877901 1081.278621398892 293.0129965656499
1590 0.005 7.95 1 982.6172893797127 879.5154948416425 879.9392711899195 1094.943746055701 1095.738964523518 1096.562383561486 1055.609474918081 441.9413154324478 1081.276785346417 293.0129965700605
1591 0.005 7.955 1 982.6194976600252 879.5193502188367 879.9431242289188 1094.944881576713 1095.739556307868 1096.562612024039 1055.609919223109 441.9699474574049 1081.278031574431 293.0129965981437
1592 0.005 7.96 1 982.6207209835624 879.523191184851 879.9469639106298 1094.942968251197 1095.737908060407 1096.561413241263 1055.610002005266 441.9985302410366 1081.275828326312 293.0129966057084
1593 0.005 7.965 1 982.6236991577136 879.527030228682 879.9507997479913 1094.945340903686 1095.740064480499 1096.563211950457 1055.610611181682 442.027067278804 1081.278712197787 293.0129966324059
1594 0.005 7.97 1 982.6250955232391 879.5308544789353 879.9546223781631 1094.943752546637 1095.738969301579 1096.562383989953 1055.610959114599 442.0555557474377 1081.276873737991 293.0129966366729
1595 0.005 7.975000000000001 1 982.6272841008368 879.5346715500451 879.9584370861987 1094.944887281722 1095.739560747164 1096.562613278863 1055.6113985736 442.0839983648689 1081.278120189703 293.0129966646207
1596 0.005 7.98 1 982.6284886281785 879.538474318696 879.9622385504267 1094.942974782751 1095.737912601705 1096.561413759061 1055.61147634747 442.1123914791827 1081.275918460158 293.0129966720342
1597 0.005 7.985 1 982.6314472315919 879.5422752827047 879.966036291778 1094.945347002929 1095.740068785067 1096.563212798302 1055.612082113443 442.1407397822859 1081.278802556952 293.0129966985836
1598 0.005 7.99 1 982.6328250040362 879.5460615905597 879.9698209549746 1094.943759916833 1095.738975238484 1096.562386227611 1055.612427612445 442.1690401159848 1081.27696475299 293.0129967027217
1599 0.005 7.995 1 982.6349941739742 879.5498407842175 879.9735977846839 1094.944893907937 1095.739565059175 1096.562613551888 1055.612864953357 442.1972946783705 1081.278209405097 293.0129967305375
1600 0.005 8 1 982.6361782138425 879.5536057972384 879.9773614850151 1094.942980491669 1095.737917385818 1096.56141534737 1055.612939669561 442.225500588596 1081.276005174364 293.012996737827
1601 0.005 8.005000000000001 1 982.6391185573574 879.5573691814459 879.9811216122415 1094.945353534812 1095.740073904909 1096.563214116783 1055.613541223004 442.2536599330096 1081.278891235383 293.0129967642243
1602 0.005 8.01 1 982.6404772502506 879.5611179662324 879.984868753 1094.943766527986 1095.738980037226 1096.562386892119 1055.613883170979 442.2817721210944 1081.277052858596 293.0129967682245
1603 0.005 8.015000000000001 1 982.6426267731819 879.5648598321258 879.9886082132908 1094.944899649427 1095.739569544136 1096.56261472555 1055.61431571577 442.3098394957078 1081.278295129143 293.012996795922
1604 0.005 8.02 1 982.6437929967097 879.5685876127478 879.9923346580239 1094.942987387449 1095.737922317978 1096.561416213085 1055.614386792174 442.337859955785 1081.276093380533 293.0129968030912
1605 0.005 8.025 1 982.6467145530447 879.5723138769404 879.9960576471823 1094.945359305642 1095.740077911822 1096.563214788687 1055.614985667392 442.3658365945057 1081.278977464592 293.0129968293538
1606 0.005 8.029999999999999 1 982.6480539653196 879.5760256593225 879.9997677621207 1094.943773182892 1095.738985564047 1096.56238910923 1055.615323515505 442.3937655477448 1081.277140014435 293.0129968332198
1607 0.005 8.035 1 982.6501859545039 879.5797306483184 880.0034703245113 1094.944906399835 1095.739574278247 1096.562615482576 1055.61575373287 442.4216495999771 1081.27838420858 293.0129968607441
1608 0.005 8.040000000000001 1 982.6513336071121 879.5834216707919 880.0071599907084 1094.942995035677 1095.737928361264 1096.561418131547 1055.615822714261 442.449486763481 1081.276182594639 293.0129968677646
1609 0.005 8.045 1 982.6542360380639 879.5871113066048 880.0108463220331 1094.945365012004 1095.740082286294 1096.563215726701 1055.616417428082 442.4772791213026 1081.279064027424 293.0129968939335
1610 0.005 8.050000000000001 1 982.6555571502724 879.5907865814879 880.0145199012919 1094.94377956182 1095.738990034883 1096.562389600498 1055.616751719743 442.5050242295137 1081.277226802189 293.0129968976632
1611 0.005 8.055 1 982.6576702820769 879.5944551801844 880.0181860498873 1094.944912298261 1095.739578837291 1096.562616755879 1055.617178254536 442.5327247388831 1081.2784708739 293.0129969250737
1612 0.005 8.06 1 982.6587983721136 879.5981099294548 880.0218394181833 1094.943000730038 1095.737932517108 1096.561418948955 1055.61724388439 442.5603787436701 1081.276265887331 293.0129969319635
1613 0.005 8.065 1 982.6616824763059 879.6017633805586 880.025489551355 1094.945371184032 1095.740086879939 1096.563216588053 1055.617835264231 442.5879884631163 1081.279145575084 293.0129969579883
1614 0.005 8.07 1 982.6629864431893 879.6054026352814 880.0291270791594 1094.943786813606 1095.738995537569 1096.562391425221 1055.618166773797 442.6155510118292 1081.277311568989 293.0129969615995
1615 0.005 8.074999999999999 1 982.6650810873257 879.6090353243376 880.0327572860398 1094.944918126241 1095.739582981781 1096.562617246779 1055.61858925387 442.6430701110128 1081.27855428944 293.0129969888468
1616 0.005 8.08 1 982.6661918930631 879.612654310811 880.0363748517916 1094.943007648176 1095.737937809985 1096.561420671768 1055.618651737742 442.6705426764855 1081.276353226588 293.0129969956025
1617 0.005 8.085000000000001 1 982.6690581323016 879.6162720784781 880.0399892840524 1094.945378135499 1095.740092553602 1096.56321862867 1055.619239890268 442.6979711313336 1081.279234233655 293.0129970214902
1618 0.005 8.09 1 982.670342509239 879.6198757349515 880.0435912045685 1094.943793656985 1095.739000723339 1096.56239233374 1055.619567034696 442.7253526483786 1081.277397144421 293.0129970249512
1619 0.005 8.095000000000001 1 982.672420201197 879.6234728674241 880.0471858778457 1094.944924382985 1095.739587389137 1096.562617915616 1055.619987790947 442.7526904556298 1081.278640402687 293.0129970521202
1620 0.005 8.1 1 982.6735118370708 879.6270563842761 880.0507679916097 1094.943013145717 1095.737941622892 1096.561421077504 1055.620045999746 442.7799822295672 1081.276435051588 293.0129970587642
1621 0.005 8.105 1 982.6763599952192 879.6306387826506 880.0543470671586 1094.945382683847 1095.740095748283 1096.563218821754 1055.620630488646 442.807230368099 1081.279316669565 293.0129970845123
1622 0.005 8.109999999999999 1 982.6776269356147 879.6342072026592 880.0579137511985 1094.943799358856 1095.73900509134 1096.562393512719 1055.620955170455 442.8344321140641 1081.277481091693 293.0129970878311
1623 0.005 8.115 1 982.6796865498872 879.6377692582973 880.0614733192298 1094.944931149838 1095.739592932343 1096.562620093793 1055.621372290265 442.8615907081484 1081.278723817973 293.0129971148468
1624 0.005 8.120000000000001 1 982.680760836261 879.6413178029449 880.0650204430425 1094.943019693288 1095.737946479276 1096.561421939134 1055.621427662951 442.8887034410785 1081.276518764695 293.0129971213245
1625 0.005 8.125 1 982.6835915429731 879.6448653396372 880.0685646423171 1094.945389307984 1095.740100481297 1096.563219928505 1055.622009139685 442.9157729202204 1081.279400641537 293.01299714698
1626 0.005 8.130000000000001 1 982.6848405335276 879.6483990032816 880.0720965512812 1094.943804650001 1095.739008960539 1096.562394564428 1055.622329735282 442.9427963762365 1081.277563246336 293.0129971501892
1627 0.005 8.135 1 982.6868825089942 879.6519264059575 880.0756214522446 1094.944937352068 1095.739597825119 1096.562620998255 1055.622743030674 442.9697768595285 1081.278806627995 293.0129971771008
1628 0.005 8.140000000000001 1 982.6879390152509 879.655440425418 880.0791340261918 1094.943025506318 1095.737950870848 1096.561422954787 1055.622795108888 442.996711964717 1081.276600720156 293.0129971834484
1629 0.005 8.145 1 982.6907527497157 879.6589535327654 880.0826437791238 1094.945396152468 1095.740105498102 1096.563221166767 1055.623374476425 443.0236041090467 1081.279483384686 293.0129972089348
1630 0.005 8.15 1 982.6919845463526 879.6624528862002 880.0861413592145 1094.943811034537 1095.739013783642 1096.562395773952 1055.623692335983 443.0504504240712 1081.277646704744 293.0129972120137
1631 0.005 8.154999999999999 1 982.6940082515187 879.6659461143814 880.089632055322 1094.944943742074 1095.73960271021 1096.5626224262 1055.624103224971 443.0772540345166 1081.278887330554 293.0129972387892
1632 0.005 8.16 1 982.6950474447664 879.669426033208 880.0931105159437 1094.943030619994 1095.737954711119 1096.561423502914 1055.624150430883 443.1040128239529 1081.276682466464 293.0129972450488
1633 0.005 8.165000000000001 1 982.6978450688767 879.6729052192119 880.0965863018397 1094.945402854549 1095.740110426887 1096.563222362292 1055.624726839476 443.130728818163 1081.279566784477 293.0129972704394
1634 0.005 8.17 1 982.6990588734359 879.6763706941088 880.1000499917224 1094.943816332021 1095.739017484059 1096.562396376356 1055.625041314169 443.1573997722333 1081.277726524928 293.0129972733787
1635 0.005 8.175000000000001 1 982.7010658737609 879.679830151141 880.1035069065967 1094.944949166148 1095.73960660097 1096.562623139682 1055.625448346486 443.1840281317741 1081.278967828424 293.0129973000247
1636 0.005 8.18 1 982.7020873466722 879.6832763969835 880.1069516848595 1094.943035910325 1095.737958808931 1096.561424227958 1055.625491571933 443.2106120039697 1081.27676255863 293.012997306153
1637 0.005 8.185 1 982.7048673409467 879.6867219880691 880.1103938782568 1094.945408460152 1095.740114973709 1096.563223576142 1055.626065224667 443.2371533709158 1081.279645198877 293.0129973313999
1638 0.005 8.19 1 982.7060645839713 879.6901539953212 880.1138240871422 1094.943823369992 1095.739022968513 1096.562397881552 1055.626377002043 443.2636524451721 1081.277807347393 293.0129973342209
1639 0.005 8.195 1 982.7080553040103 879.6935801361046 880.1172476515277 1094.944955497561 1095.739611141278 1096.562624059799 1055.626781634523 443.2901080239297 1081.279049591566 293.0129973607611
1640 0.005 8.199999999999999 1 982.7090604336103 879.6969931798236 880.1206591945024 1094.943042538396 1095.737963485102 1096.561425563765 1055.626823284666 443.3165190241234 1081.276843554625 293.0129973667553
1641 0.005 8.205 1 982.7118234024917 879.700405699404 880.1240682758132 1094.945414876664 1095.740119996503 1096.563225147608 1055.627393735703 443.3428867907737 1081.279724610282 293.0129973918985
1642 0.005 8.210000000000001 1 982.71300390085 879.7038047386153 880.1274654855823 1094.943828187998 1095.739026294669 1096.562398251418 1055.627702808968 443.3692104709566 1081.27788671728 293.0129973945957
1643 0.005 8.215 1 982.7149774770469 879.7071979708928 880.1308561336498 1094.944961366961 1095.739615786371 1096.56262512198 1055.62810377646 443.3954921886348 1081.279131054858 293.0129974209918
1644 0.005 8.220000000000001 1 982.7159664009929 879.7105782126191 880.1342348600894 1094.943048335202 1095.737967780705 1096.561426659219 1055.628141243623 443.4217300279911 1081.276924734153 293.0129974268657
1645 0.005 8.225 1 982.718711963306 879.713958022718 880.1376112248793 1094.945420297839 1095.74012406632 1096.563225885254 1055.628707564557 443.4479262217977 1081.279803461421 293.0129974518923
1646 0.005 8.23 1 982.7198760406399 879.7173244550477 880.1409758142153 1094.943833874821 1095.739030620801 1096.562399246523 1055.629013539391 443.4740779895779 1081.27796581246 293.0129974544556
1647 0.005 8.234999999999999 1 982.721833627298 879.7206851815292 880.1443339426481 1094.944966683806 1095.73961989785 1096.562626209105 1055.629411508218 443.5001868253087 1081.279209416408 293.0129974807176
1648 0.005 8.24 1 982.722805786086 879.7240330165845 880.1476802546017 1094.943054760207 1095.737972540131 1096.561427735464 1055.629446608937 443.526252623471 1081.277003523887 293.0129974864601
1649 0.005 8.245000000000001 1 982.725535982672 879.727380531187 880.1510243077129 1094.945426644753 1095.740128688409 1096.56322711229 1055.630011040138 443.5522772232906 1081.279885349927 293.0129975113809
1650 0.005 8.25 1 982.7266827030975 879.7307146741936 880.1543566340189 1094.943839375441 1095.739034753276 1096.562400191751 1055.630312990437 443.5782570695768 1081.278044509767 293.0129975138385
1651 0.005 8.255000000000001 1 982.7286230121191 879.7340431966734 880.1576825795897 1094.944972670625 1095.739624594089 1096.562627450382 1055.630707943946 443.6041963205301 1081.279285231818 293.0129975399944
1652 0.005 8.26 1 982.7295801543693 879.7373589249352 880.1609967980909 1094.9430602463 1095.73797653504 1096.561428472246 1055.630739627208 443.6300926482144 1081.27708287051 293.0129975456307
1653 0.005 8.265000000000001 1 982.7322933928564 879.7406744530648 880.1643088620526 1094.945432104652 1095.740132690489 1096.563227748897 1055.631300965963 443.6559476535124 1081.279963591332 293.0129975704156
1654 0.005 8.27 1 982.7334242597682 879.7439768161034 880.1676093593497 1094.943845496989 1095.739039362414 1096.562401214633 1055.631600393921 443.6817595756698 1081.27812194498 293.0129975727667
1655 0.005 8.275 1 982.73534919052 879.7472736393703 880.1709035752276 1094.944978923808 1095.739629017483 1096.562628707052 1055.631993776519 443.707530382869 1081.279365871969 293.0129975987975
1656 0.005 8.279999999999999 1 982.7362890339123 879.7505577597248 880.1741861620791 1094.943065019607 1095.737980177602 1096.561429219524 1055.632023605002 443.7332578108736 1081.277159690126 293.0129976043046
1657 0.005 8.285 1 982.738986866613 879.7538417300899 880.1774666677815 1094.945437257436 1095.740136903418 1096.56322912741 1055.632579134389 443.7589445846433 1081.280039164908 293.0129976289674
1658 0.005 8.290000000000001 1 982.7401012188583 879.7571126419975 880.1807357039944 1094.943851350137 1095.7390436738 1096.562402164162 1055.632876606849 443.7845883404669 1081.278197657405 293.0129976311966
1659 0.005 8.295 1 982.7420108573639 879.7603781432238 880.1839985741652 1094.944985423731 1095.739633865416 1096.562630035847 1055.633267542918 443.8101917753825 1081.279441760224 293.0129976571346
1660 0.005 8.300000000000001 1 982.742934853774 879.7636310509467 880.1872499234731 1094.94307038382 1095.737984397495 1096.561430208116 1055.633294302733 443.8357526514973 1081.277233951359 293.0129976625207
1661 0.005 8.305 1 982.7456162615913 879.7668839126879 880.1904992945355 1094.945442739286 1095.74014080329 1096.563229532181 1055.633846948967 443.8612729550159 1081.280114937515 293.0129976870608
1662 0.005 8.31 1 982.7467165052992 879.7701237817021 880.1937372799906 1094.943857192111 1095.739047732376 1096.562402925866 1055.634142358137 443.8867504345017 1081.278275702047 293.0129976891881
1663 0.005 8.315 1 982.7486099812352 879.773358316059 880.1969691823701 1094.944990439006 1095.73963764588 1096.562630804184 1055.634528835763 443.9121880196054 1081.27951798245 293.0129977149896
1664 0.005 8.32 1 982.7495175876101 879.7765803453075 880.2001896525876 1094.94307658705 1095.737989214982 1096.561431650472 1055.63455295634 443.937583181843 1081.277311318412 293.0129977202626
1665 0.005 8.324999999999999 1 982.7521834681631 879.7798023725068 880.2034082069357 1094.945448557606 1095.740145178137 1096.563230965263 1055.635102225384 443.9629378948179 1081.280190823732 293.012997744709
1666 0.005 8.33 1 982.7532680618083 879.7830114820538 880.2066154519026 1094.943862443312 1095.739051735336 1096.56240385353 1055.635394011826 443.9882499269968 1081.278351568242 293.0129977467067
1667 0.005 8.335000000000001 1 982.7551456692779 879.7862153684633 880.2098167103185 1094.944996347295 1095.739641996946 1096.562631681389 1055.635778261885 444.0135219775699 1081.27959351799 293.0129977723921
1668 0.005 8.34 1 982.7560375362589 879.7894068441135 880.2130066271014 1094.943081793942 1095.737993194042 1096.561432408522 1055.635799182852 444.0387544229251 1081.277386415468 293.0129977775471
1669 0.005 8.345000000000001 1 982.7586888268122 879.7925985044965 880.2161947710831 1094.945454160305 1095.740149400855 1096.563231756039 1055.636346463019 444.0639462690282 1081.28026602711 293.0129978018966
1670 0.005 8.35 1 982.7597566367589 879.7957773484302 880.2193717135764 1094.943866878776 1095.73905482297 1096.562404033753 1055.636634436007 444.0890951414241 1081.278424171346 293.0129978037846
1671 0.005 8.355 1 982.7616199946258 879.798951066652 880.2225427736513 1094.945002471273 1095.73964682248 1096.562633376396 1055.63701640748 444.11420382299 1081.279668688564 293.0129978293305
1672 0.005 8.359999999999999 1 982.762496486696 879.8021124624331 880.2257025827764 1094.943087200649 1095.737997023013 1096.56143311002 1055.637034892583 444.1392706022088 1081.277459406418 293.0129978343787
1673 0.005 8.365 1 982.7651327275904 879.8052740887507 880.228860694689 1094.945459946525 1095.74015336296 1096.563232411147 1055.637579431864 444.1642977063321 1081.280341900837 293.0129978586019
1674 0.005 8.370000000000001 1 982.7661850473362 879.8084229796432 880.2320076832829 1094.943871850175 1095.739059044974 1096.562405538338 1055.637864046643 444.1892825740193 1081.278499836855 293.0129978603926
1675 0.005 8.375 1 982.7680334598908 879.8115668395219 880.2351488810581 1094.945007485322 1095.739650570784 1096.562633996358 1055.638243147346 444.2142281354256 1081.279743870256 293.0129978858281
1676 0.005 8.380000000000001 1 982.76889492622 879.8146984411522 880.2382789068917 1094.94309330457 1095.738001911847 1096.561434265339 1055.638259137348 444.239132205302 1081.277533781541 293.0129978908032
1677 0.005 8.385 1 982.7715142627734 879.8178303625635 880.2414073114199 1094.945464246712 1095.74015653954 1096.563232769181 1055.638799831927 444.2639970876364 1081.280411342802 293.0129979148866
1678 0.005 8.390000000000001 1 982.7725524463433 879.8209496280306 880.2445246797492 1094.943877329023 1095.739063120993 1096.562406794769 1055.639081797544 444.2888200667858 1081.278571033106 293.0129979165265
1679 0.005 8.395 1 982.774385774923 879.8240639415234 880.2476363359087 1094.945012177526 1095.739654341143 1096.562635045546 1055.63945755495 444.3136042212479 1081.27981505227 293.0129979418633
1680 0.005 8.4 1 982.7752332225183 879.8271660977729 880.2507369136184 1094.943099295652 1095.738006428225 1096.561435373158 1055.639471248908 444.3383470593256 1081.27760904619 293.0129979467197
1681 0.005 8.404999999999999 1 982.7778385886456 879.8302686685793 880.2538359661542 1094.945470653327 1095.74016108711 1096.563233856313 1055.640010337241 444.3630511892816 1081.280485793273 293.0129979706962
1682 0.005 8.41 1 982.778861165824 879.8333586736975 880.2569240680097 1094.943882311698 1095.739066674745 1096.56240744037 1055.640289084451 444.3877129273857 1081.278643274086 293.0129979722729
1683 0.005 8.415000000000001 1 982.7806784576014 879.8364438075929 880.2600065383835 1094.945016858693 1095.739657619863 1096.562635283145 1055.64066149042 444.4123363812997 1081.279886778283 293.0129979974908
1684 0.005 8.42 1 982.7815116088913 879.8395168905512 880.2630780313896 1094.943104814491 1095.738011105845 1096.561437329505 1055.640673091345 444.4369189793399 1081.277680007628 293.0129980022131
1685 0.005 8.425000000000001 1 982.7841018506954 879.8425904699767 880.2661480808446 1094.945475740177 1095.740165145768 1096.563234842396 1055.641208547398 444.4614632597783 1081.280557616149 293.0129980260903
1686 0.005 8.43 1 982.7851109722241 879.8456515634997 880.269207266609 1094.943888687655 1095.739071260429 1096.562408291446 1055.641485309339 444.4859660892532 1081.278718166212 293.012998027551
1687 0.005 8.435 1 982.7869133918516 879.8487079043523 880.2722609235399 1094.94502193952 1095.739661313253 1096.562636043205 1055.641855701626 444.5104307682467 1081.27995869772 293.0129980526875
1688 0.005 8.44 1 982.7877317827897 879.8517522854689 880.2753036967725 1094.943110100149 1095.738014744992 1096.561437902344 1055.641864612052 444.5348547996429 1081.277750796314 293.012998057278
1689 0.005 8.445 1 982.7903073543847 879.8547972439773 880.278345112111 1094.945479585285 1095.740167903939 1096.563234987562 1055.642397142436 444.559240709107 1081.280628240854 293.0129980810345
1690 0.005 8.449999999999999 1 982.7913012917836 879.857829817489 880.2813757598614 1094.943893192901 1095.739074976279 1096.56240929145 1055.64267022667 444.5835854081227 1081.27878854062 293.0129980823935
1691 0.005 8.455 1 982.7930902767264 879.8608577011689 880.2844009554628 1094.945028167568 1095.739666328268 1096.562637878576 1055.643038100142 444.6078922369909 1081.280029585294 293.0129981074097
1692 0.005 8.460000000000001 1 982.7938944470247 879.8638737071135 880.2874153463137 1094.943115864989 1095.738018949349 1096.561439056476 1055.643044523557 444.632158651904 1081.277820645812 293.0129981119174
1693 0.005 8.465 1 982.7964557144514 879.8668903739873 880.290428466766 1094.945485727033 1095.740172323712 1096.563235884109 1055.643574746418 444.6563872200436 1081.280700460024 293.0129981355884
1694 0.005 8.470000000000001 1 982.7974357378484 879.8698947445067 880.2934309016981 1094.943898292634 1095.739078939672 1096.562410526876 1055.643845890886 444.6805749221105 1081.278858802617 293.0129981368193
1695 0.005 8.475 1 982.7992103679444 879.8728945139546 880.2964279772256 1094.945033833571 1095.739670553 1096.562638657535 1055.64421130344 444.7047250224042 1081.280101354391 293.0129981617364
1696 0.005 8.48 1 982.799999686471 879.8758824937784 880.2994143333889 1094.943119918491 1095.738021770243 1096.561439398145 1055.644215198339 444.7288346702656 1081.277890429202 293.0129981661411
1697 0.005 8.484999999999999 1 982.8025469783823 879.8788712210744 880.3023995030886 1094.945491429359 1095.740176793281 1096.563237150264 1055.644743077951 444.7529068499242 1081.280770187759 293.012998189709
1698 0.005 8.49 1 982.8035128558622 879.8818477432002 880.3053740783723 1094.943903617279 1095.739082863082 1096.56241116295 1055.645011036649 444.7769385365972 1081.278929240829 293.0129981908256
1699 0.005 8.495000000000001 1 982.8052728494101 879.8848197338054 880.3083433686663 1094.945037555551 1095.739673074191 1096.56263840348 1055.645372553933 444.800932970701 1081.28017167953 293.0129982156473
1700 0.005 8.5 1 982.8060476333616 879.887780015526 880.311302024016 1094.943125185751 1095.738025849456 1096.561440592923 1055.645373006473 444.8248876180461 1081.277960444769 293.0129982199393
1701 0.005 8.505000000000001 1 982.8085816243188 879.8907411497648 880.3142595872405 1094.945496342511 1095.740180273151 1096.563238061426 1055.645898933143 444.8488046320857 1081.280841135637 293.0129982433976
1702 0.005 8.51 1 982.8095332775742 879.8936901571609 880.3172066392158 1094.943908173902 1095.739086610045 1096.562412274623 1055.646164502842 444.8726813681469 1081.278997624498 293.0129982444379
1703 0.005 8.515000000000001 1 982.8112787093482 879.8966346942885 880.3201484757147 1094.945043256511 1095.739677541434 1096.562639879658 1055.6465236869 444.896521167228 1081.28023972163 293.0129982691412
1704 0.005 8.52 1 982.812040793759 879.8995676056159 880.3230797567122 1094.943130436781 1095.738029643033 1096.561441335272 1055.646521726337 444.9203213205163 1081.278031583471 293.0129982733367
1705 0.005 8.525 1 982.8145603268157 879.9025014173932 880.3260100103358 1094.945501503905 1095.740184300009 1096.56323896017 1055.647044129027 444.944084459261 1081.280910479719 293.0129982966781
1706 0.005 8.529999999999999 1 982.815498161239 879.9054231733282 880.3289298193396 1094.943914200232 1095.739091062632 1096.562413418344 1055.647308344969 444.9678075727147 1081.279067621096 293.0129982976342
1707 0.005 8.535 1 982.8172300307939 879.9083405562048 880.3318445005877 1094.945046978524 1095.739680041253 1096.562639815967 1055.647664456883 444.9914939753044 1081.280308993526 293.0129983222317
1708 0.005 8.540000000000001 1 982.8179781794998 879.9112463958911 880.3347487076719 1094.943135967427 1095.738034231782 1096.561442808708 1055.647660067083 445.0151411640177 1081.278100858854 293.0129983263084
1709 0.005 8.545 1 982.820483331942 879.9141532222136 880.3376519713871 1094.945506173325 1095.740187710746 1096.563239483213 1055.648179980903 445.0387517122396 1081.280977342687 293.0129983495628
1710 0.005 8.550000000000001 1 982.8214081100392 879.9170480786029 880.3405448761004 1094.943919207154 1095.739094511568 1096.562413996505 1055.648441649701 445.0623224557208 1081.279135456295 293.0129983503674
1711 0.005 8.555 1 982.8231263454667 879.9199386418469 880.3434327287752 1094.945052461123 1095.739684415002 1096.562641542285 1055.648795287349 445.0858595344685 1081.280376260663 293.0129983748749
1712 0.005 8.56 1 982.8238610205506 879.9228177571257 880.346310203192 1094.943141030914 1095.738037784617 1096.561443221944 1055.648788325428 445.1093568083137 1081.278168205539 293.0129983788785
1713 0.005 8.565 1 982.8263525735252 879.925697898737 880.3491867855937 1094.945510621465 1095.740191228928 1096.563240487602 1055.649305596884 445.1328170128228 1081.281045340886 293.012998401997
1714 0.005 8.57 1 982.827264247779 879.9285661696316 880.3520530976202 1094.943924759558 1095.739098815673 1096.562415283106 1055.649564522279 445.1562377020426 1081.279204472553 293.0129984027017
1715 0.005 8.575000000000001 1 982.8289690043966 879.9314302131636 880.3549144355967 1094.945057738252 1095.739687927431 1096.562641733692 1055.649915960656 445.179622016796 1081.280445416622 293.0129984271022
1716 0.005 8.58 1 982.829689472019 879.9342828605965 880.357765447877 1094.943144909627 1095.738040799889 1096.561443917281 1055.649905952291 445.2029673935065 1081.278236051572 293.0129984310053
1717 0.005 8.585000000000001 1 982.8321674714161 879.9371366593907 880.3606156716265 1094.945515050508 1095.740194782083 1096.563241347797 1055.650420370626 445.2262765815012 1081.281113251664 293.0129984540631
1718 0.005 8.59 1 982.8330662689455 879.9399786508078 880.3634557010967 1094.943929969964 1095.73910267085 1096.562416428409 1055.650677311037 445.2495464050039 1081.279272071439 293.012998454684
1719 0.005 8.595000000000001 1 982.8347573484405 879.942816495918 880.3662908322708 1094.945063068844 1095.739692463222 1096.562643608841 1055.651025477047 445.2727803760631 1081.280512233185 293.0129984789642
1720 0.005 8.6 1 982.8354654011176 879.9456430295663 880.3691157238864 1094.943150845819 1095.738045034896 1096.561444557936 1055.651014657973 445.295975782518 1081.278304200018 293.0129984827433
1721 0.005 8.605 1 982.8379301107 879.9484707855371 880.3719399014576 1094.945519795726 1095.740197876668 1096.56324154092 1055.65152705521 445.3191353932816 1081.281180479664 293.012998505688
1722 0.005 8.609999999999999 1 982.8388153436177 879.951286806218 880.3747539581808 1094.943934770843 1095.739106655083 1096.562417763106 1055.651780224236 445.3422559777199 1081.279340054352 293.0129985062155
1723 0.005 8.615 1 982.8404939278348 879.9540987712226 880.3775631995146 1094.945067462925 1095.739695443084 1096.562643883273 1055.652126747995 445.3653404595829 1081.280578829639 293.0129985304122
1724 0.005 8.620000000000001 1 982.8411878332446 879.9568994913228 880.3803622739179 1094.943155255122 1095.738048258125 1096.561445102248 1055.652112850519 445.3883868165046 1081.278368978415 293.0129985340991
1725 0.005 8.625 1 982.8436399065403 879.9597015199677 880.3831607165039 1094.945524433206 1095.740201573587 1096.563242780798 1055.652623561995 445.4113977370937 1081.281244757791 293.0129985569595
1726 0.005 8.630000000000001 1 982.8445120330584 879.9624919008186 880.3859491226158 1094.943939655522 1095.739110139541 1096.562418285096 1055.652874736564 445.4343698411838 1081.279404438731 293.0129985573703
1727 0.005 8.635 1 982.8461778068565 879.9652782985155 880.3887327867104 1094.945072715117 1095.739699656266 1096.5626454214 1055.653219002419 445.4573067526609 1081.280644741542 293.0129985814733
1728 0.005 8.640000000000001 1 982.8468592444948 879.9680535352202 880.3915063656531 1094.943160042305 1095.738051845171 1096.561445792706 1055.65320161371 445.4802058038723 1081.278435230719 293.0129985850473
1729 0.005 8.645 1 982.8492973617775 879.9708301451394 880.394279383908 1094.945529273713 1095.740205316447 1096.563243596484 1055.653708738771 445.5030697587329 1081.281310881777 293.0129986078184
1730 0.005 8.65 1 982.8501580175109 879.9735951548871 880.3970424267874 1094.943946292136 1095.739115104715 1096.562419993631 1055.653960351115 445.525894806044 1081.279471200479 293.0129986081551
1731 0.005 8.654999999999999 1 982.8518097679722 879.9763562434513 880.3998007952808 1094.945077345986 1095.739702865583 1096.562645544614 1055.654302055491 445.5486846588065 1081.280708605198 293.0129986321446
1732 0.005 8.66 1 982.8524794373039 879.9791062548733 880.4025491517697 1094.94316451375 1095.738054998915 1096.561446485029 1055.654282617508 445.5714373084649 1081.278500033963 293.0129986356291
1733 0.005 8.665000000000001 1 982.8549035305988 879.9818576919564 880.4052970035403 1094.945533236524 1095.740208488851 1096.5632446558 1055.654785439084 445.5941546940034 1081.281373923725 293.0129986582895
1734 0.005 8.67 1 982.8557518069968 879.9845976393576 880.4080349744689 1094.943951273173 1095.739119160633 1096.562420975762 1055.655034320918 445.616834314983 1081.279534884246 293.0129986585659
1735 0.005 8.675000000000001 1 982.8573907384271 879.9873337455757 880.4107683473866 1094.945081528501 1095.739705694631 1096.56264578926 1055.655374144688 445.6394790070354 1081.280772682385 293.0129986824602
1736 0.005 8.68 1 982.8580473798214 879.990058836268 880.4134917788014 1094.943168631541 1095.738058306459 1096.561447445746 1055.65535229084 445.6620865402207 1081.278564460135 293.0129986858501
1737 0.005 8.685 1 982.8604596262038 879.9927854317855 880.4162147857817 1094.945539407277 1095.740213338748 1096.563246153974 1055.655852968561 445.6846591842271 1081.281438606389 293.0129987084094
1738 0.005 8.69 1 982.8612955184497 879.9955006027366 880.4189279800279 1094.943956177667 1095.739122352515 1096.562421091679 1055.656100211998 445.7071944982339 1081.279600246862 293.0129987085471
1739 0.005 8.695 1 982.862921866733 879.9982119880991 880.4216366384226 1094.94508596614 1095.739708992952 1096.562646549195 1055.656437320518 445.7296951017868 1081.280837038056 293.0129987323456
1740 0.005 8.700000000000001 1 982.8635657672221 880.0009124402687 880.4243354268227 1094.943172216854 1095.738061059611 1096.561447995259 1055.656411862827 445.7521570001051 1081.278628669248 293.0129987356546
1741 0.005 8.705 1 982.8659656457464 880.0036144625088 880.4270338643306 1094.945544715528 1095.74021722944 1096.563247130173 1055.656911322932 445.7745845564724 1081.28150468773 293.0129987581205
1742 0.005 8.710000000000001 1 982.8667882872843 880.006305131282 880.4297225543097 1094.943959928436 1095.73912551254 1096.562422155619 1055.657155090201 445.7969761372185 1081.279663765921 293.0129987581549
1743 0.005 8.715 1 982.8684026596131 880.0089920881895 880.4324067835634 1094.945091276707 1095.739713243313 1096.562647662302 1055.657489256311 445.8193330675947 1081.280901637126 293.0129987818728
1744 0.005 8.720000000000001 1 982.8690341060161 880.0116681658936 880.4350812055571 1094.943176943631 1095.738064446007 1096.561448542952 1055.657462863292 445.8416535712644 1081.278690977537 293.0129987850864
1745 0.005 8.725 1 982.8714219259889 880.0143458930138 880.4377553442779 1094.945550042429 1095.740221527933 1096.563248844395 1055.657960075061 445.8639393919877 1081.281568351137 293.0129988074536
1746 0.005 8.73 1 982.8722323071999 880.0170123240962 880.4404198006879 1094.943964358622 1095.739128653431 1096.562422489221 1055.658201145472 445.8861883404798 1081.27972579637 293.0129988074181
1747 0.005 8.734999999999999 1 982.8738336247378 880.0196751197042 880.4430798696579 1094.945095148585 1095.739716117898 1096.562648127374 1055.658532339101 445.9084030507125 1081.280962397615 293.0129988310244
1748 0.005 8.74 1 982.8744532700462 880.0223271150523 880.4457302069427 1094.943182505098 1095.738068517513 1096.561449642569 1055.658504669894 445.9305815207267 1081.278754137032 293.0129988341454
1749 0.005 8.745000000000001 1 982.8768297508583 880.0249808639935 880.4483803536818 1094.945554134338 1095.74022422479 1096.563248631251 1055.659000812622 445.9527259090621 1081.281631646958 293.0129988564385
1750 0.005 8.75 1 982.8776270438715 880.0276233379875 880.4510208583082 1094.943968927619 1095.739132223075 1096.562423736432 1055.659239672282 445.9748335654788 1081.279788095778 293.0129988562766
1751 0.005 8.755000000000001 1 982.8792170279773 880.0302622409013 880.4536570401463 1094.94509993551 1095.739719985008 1096.56264934876 1055.659568970962 445.9969072093371 1081.281024678327 293.0129988797821
1752 0.005 8.76 1 982.8798239403541 880.032890400932 880.4562835478786 1094.943186609973 1095.738071429869 1096.561449926328 1055.65953792728 446.0189446233283 1081.27881451503 293.0129988828342
1753 0.005 8.765000000000001 1 982.8821882163895 880.0355203514524 880.4589099153404 1094.945558407957 1095.740227492001 1096.563249582643 1055.660030464369 446.0409479074633 1081.281693301626 293.0129989050346
1754 0.005 8.77 1 982.8829746602635 880.0381391482974 880.4615267384593 1094.943974440798 1095.739136543142 1096.562425054515 1055.66026829435 446.0629148100934 1081.279850937136 293.0129989047796
1755 0.005 8.775 1 982.8845519670938 880.0407544361078 880.4641393008853 1094.945104494417 1095.739723208254 1096.562649791502 1055.66059631078 446.0848478461878 1081.281086862544 293.0129989281943
1756 0.005 8.779999999999999 1 982.8851476231833 880.0433590780522 880.4667422784051 1094.94319163896 1095.738075337922 1096.561450910807 1055.660562678453 446.1067451514512 1081.278877907935 293.0129989311601
1757 0.005 8.785 1 982.8874990332444 880.0459655757689 880.4693451829688 1094.945562031595 1095.74022987609 1096.563249500816 1055.661051975594 446.1286085344915 1081.281753198335 293.0129989532516
1758 0.005 8.790000000000001 1 982.8882731476195 880.0485609852282 880.4719386100606 1094.943978104426 1095.739139649673 1096.562426208709 1055.661286729208 446.1504359487675 1081.279912105576 293.0129989529254
1759 0.005 8.795 1 982.8898386524403 880.0511529616523 880.4745278546067 1094.945108736832 1095.739726338288 1096.562650405494 1055.661612501203 446.1722287150708 1081.281146663341 293.012998976251
1760 0.005 8.800000000000001 1 982.8904221180504 880.0537343357951 880.4771075636685 1094.943196016016 1095.738078812145 1096.561452013065 1055.66157719523 446.1939863750781 1081.278937101683 293.0129989791261
1761 0.005 8.805 1 982.8927632204637 880.0563176331287 880.4796872685433 1094.945567073547 1095.740233389463 1096.563250242914 1055.662065120447 446.2157106472186 1081.281814962019 293.0129990011367
1762 0.005 8.81 1 982.8935256909306 880.058889909047 880.4822575637568 1094.943982526452 1095.739143054127 1096.562426898962 1055.662297540752 446.237399133396 1081.279972698874 293.0129990007244
1763 0.005 8.815 1 982.8950791428948 880.0614588182162 880.4848237389377 1094.945113506288 1095.739729844128 1096.562651460004 1055.662620471798 446.2590542888124 1081.281209596778 293.0129990239575
1764 0.005 8.82 1 982.8956510975354 880.064017218413 880.4873804653432 1094.943200729065 1095.738082137869 1096.561452469451 1055.662583635925 446.2806743600622 1081.278999451835 293.01299902674
1765 0.005 8.825000000000001 1 982.8979793810755 880.0665776092944 880.4899372536385 1094.945570643407 1095.740236615807 1096.563251537075 1055.663069179226 446.3022611524559 1081.281873256306 293.0129990486464
1766 0.005 8.83 1 982.8987308946107 880.0691270451288 880.4924847049399 1094.943988003678 1095.73914699894 1096.562427808632 1055.663300894928 446.3238122375493 1081.28003363248 293.0129990481504
1767 0.005 8.835000000000001 1 982.9002727776831 880.0716731756542 880.4950280982187 1094.945117592707 1095.739732814216 1096.562651638221 1055.663621014875 446.345330268768 1081.281268954104 293.0129990713121
1768 0.005 8.84 1 982.9008331627906 880.074208861058 880.4975621056498 1094.94320427234 1095.738084627732 1096.561452691253 1055.663580363896 446.3668183244698 1081.279058761583 293.0129990739952
1769 0.005 8.845000000000001 1 982.9031494698986 880.0767466026599 880.5000962433464 1094.945574631362 1095.740239873193 1096.563252424678 1055.664063559794 446.3882710664442 1081.281932545587 293.0129990958337
1770 0.005 8.85 1 982.903890122786 880.0792734626787 880.5026211093333 1094.943993398497 1095.739151221509 1096.562429329112 1055.664293984851 446.4096872896267 1081.280093725491 293.012999095221
1771 0.005 8.855 1 982.9054215846827 880.0817970889846 880.505141992998 1094.945123010789 1095.739736572385 1096.562652512536 1055.664613139104 446.4310701154776 1081.281329649211 293.0129991182894
1772 0.005 8.859999999999999 1 982.9059698605433 880.0843103038409 880.5076535374452 1094.943207606656 1095.738087208573 1096.561453188085 1055.664569775434 446.4524178554508 1081.27911850506 293.012999120893
1773 0.005 8.865 1 982.9082743235142 880.0868256155161 880.5101652590558 1094.945579229156 1095.740243419712 1096.563253111179 1055.665051757913 446.4737341287977 1081.281991028793 293.0129991426675
1774 0.005 8.870000000000001 1 982.9090035118011 880.0893301097807 880.5126677725242 1094.943998379018 1095.739154949635 1096.56243052086 1055.665279941996 446.4950145176167 1081.280151984926 293.0129991419648
1775 0.005 8.875 1 982.9105241436574 880.0918314243723 880.5151663549309 1094.945126893827 1095.739739137704 1096.562652554209 1055.665596310348 446.5162618760445 1081.281389249737 293.0129991649455
1776 0.005 8.880000000000001 1 982.9110605133359 880.0943223803803 880.5176556567648 1094.943211497401 1095.738090462259 1096.561454471055 1055.665549873122 446.5374743288308 1081.279177163 293.0129991674343
1777 0.005 8.885 1 982.9133544208759 880.0968155425194 880.5201452219244 1094.945584250688 1095.740247345131 1096.563254171851 1055.666030431184 446.5586532855919 1081.28204916964 293.0129991891145
1778 0.005 8.890000000000001 1 982.9140710499432 880.0992979280395 880.5226256245388 1094.944001517944 1095.739156991762 1096.562430181119 1055.666256318081 446.5797975391058 1081.280207256439 293.0129991883535
1779 0.005 8.895 1 982.9155813320452 880.1017772067415 880.5251021718151 1094.945131324424 1095.739742645714 1096.562653897646 1055.666569943384 446.600909618303 1081.281448558778 293.012999211218
1780 0.005 8.9 1 982.9161059979344 880.1042461916029 880.5275694980943 1094.943215630574 1095.738093719151 1096.56145534519 1055.666521756726 446.6219876532786 1081.279234524532 293.0129992136591
1781 0.005 8.904999999999999 1 982.918389857089 880.1067174350571 880.5300371466882 1094.945589543478 1095.740251172385 1096.563255137804 1055.667000253357 446.6430334742305 1081.282110823485 293.012999235255
1782 0.005 8.91 1 982.9190963453502 880.1091779830424 880.532495710508 1094.944005379988 1095.739159729144 1096.562430596541 1055.667224012 446.6640446805469 1081.28026852312 293.0129992343895
1783 0.005 8.915000000000001 1 982.9205937622706 880.1116354784474 880.5349504724572 1094.945135103758 1095.739745588573 1096.562654371986 1055.667535341896 446.6850237687302 1081.281505446913 293.0129992571661
1784 0.005 8.92 1 982.9211072964843 880.1140827201621 880.5373960630978 1094.943219557198 1095.738096651492 1096.561455732438 1055.667483976866 446.7059688892491 1081.279291527216 293.0129992595262
1785 0.005 8.925000000000001 1 982.923380394703 880.1165322831121 880.5398420385945 1094.945594305331 1095.740254818406 1096.563256076569 1055.667961333831 446.7268819446996 1081.28216878956 293.0129992810338
1786 0.005 8.93 1 982.9240757551386 880.1189712061571 880.5422789811424 1094.944009585711 1095.739162856308 1096.562431299305 1055.668182494569 446.7477605744316 1081.280328045889 293.0129992800953
1787 0.005 8.935 1 982.9255623081845 880.1214071422501 880.5447121879521 1094.94513824858 1095.73974792313 1096.562654756754 1055.668492117106 446.7686072918787 1081.281562839579 293.0129993028134
1788 0.005 8.94 1 982.9260655122821 880.1238329107892 880.5471362990811 1094.943224473372 1095.738100505818 1096.561457177056 1055.668440628988 446.7894203512982 1081.27934981567 293.012999305051
1789 0.005 8.945 1 982.9283273590878 880.126261055272 880.5495608506648 1094.94559793559 1095.740257619536 1096.563256543488 1055.668914745342 446.8102015434059 1081.282225303274 293.0129993264567
1790 0.005 8.950000000000001 1 982.9290114164094 880.128678616691 880.5519764345208 1094.944013864928 1095.739165870686 1096.562431872889 1055.669134231524 446.8309482458026 1081.280384176444 293.0129993254608
1791 0.005 8.955 1 982.9304876057264 880.1310932494994 880.5543883377293 1094.945142884107 1095.73975145104 1096.562655546386 1055.669442246252 446.8516634769422 1081.281620108997 293.0129993481115
1792 0.005 8.960000000000001 1 982.9309803694534 880.1334977872021 880.5567912110356 1094.943229601763 1095.738104385157 1096.561458431968 1055.669389222444 446.8723452190399 1081.279408376369 293.0129993502468
1793 0.005 8.965 1 982.9332312567782 880.1359047615916 880.5591945908435 1094.94560177432 1095.740260294 1096.563257068711 1055.66986100159 446.892995462992 1081.282282894916 293.0129993715621
1794 0.005 8.970000000000001 1 982.933905171104 880.1383012193686 880.5615890671469 1094.944018285528 1095.73916942497 1096.562432755618 1055.670077749379 446.913611781247 1081.280441183133 293.0129993704896
1795 0.005 8.975 1 982.9353595200141 880.1406801080022 880.5639705919423 1094.945152887772 1095.73975659759 1096.562656742362 1055.670351758001 446.934201873146 1081.281685603384 293.0129993930725
1796 0.005 8.98 1 982.9357931144366 880.1430468279964 880.5663403535416 1094.943223179807 1095.738102158982 1096.561456405329 1055.670248628822 446.9547556635008 1081.279450312427 293.0129993950679
1797 0.005 8.984999999999999 1 982.9380569436739 880.1454147967152 880.5687088909654 1094.945615083759 1095.740266901466 1096.563258944125 1055.670749040074 446.9752804672373 1081.282352058825 293.0129994163721
1798 0.005 8.99 1 982.9386753956356 880.1477706947916 880.5710665561816 1094.944015071727 1095.739170217221 1096.562433186707 1055.670919785116 446.9957690872631 1081.280484285572 293.0129994151784
1799 0.005 8.995000000000001 1 982.9401486630658 880.1501232627598 880.5734196658622 1094.945158358921 1095.739759924982 1096.562657314376 1055.671249882171 447.016228677873 1081.281742254178 293.012999437665
1800 0.005 9 1 982.9405787880276 880.152464308978 880.5757620802883 1094.943227545612 1095.738105528055 1096.561457506457 1055.671153559075 447.0366532361501 1081.279506020315 293.0129994395184
1801 0.005 9.005000000000001 1 982.9428333693668 880.1548070669096 880.5781040057859 1094.945619817424 1095.740270512415 1096.563260510782 1055.671652391726 447.0570494116735 1081.282407519326 293.0129994607227
1802 0.005 9.01 1 982.9434412373603 880.1571381448341 880.580435657533 1094.944018441278 1095.739172535419 1096.562433163104 1055.671821414811 447.0774098225791 1081.280540368364 293.0129994594502
1803 0.005 9.015000000000001 1 982.944902528655 880.1594662395169 880.5827632740164 1094.945161746983 1095.739762538348 1096.562657789428 1055.672149572637 447.0977415698439 1081.281797202628 293.0129994818441
1804 0.005 9.02 1 982.9453210472277 880.1617831365432 880.5850806602762 1094.943231598673 1095.738108623981 1096.561457932274 1055.672051597807 447.1180384941043 1081.279559863882 293.0129994836275
1805 0.005 9.025 1 982.9475631667091 880.1641020426492 880.5873979655729 1094.945623193964 1095.74027309055 1096.563260667435 1055.672549159126 447.1383073147761 1081.282459570686 293.0129995047232
1806 0.005 9.029999999999999 1 982.9481585058599 880.1664095397834 880.5897053697306 1094.944022189855 1095.739175409743 1096.562434121342 1055.672715404836 447.1585404999133 1081.280593061402 293.0129995033272
1807 0.005 9.035 1 982.9496073105415 880.168714316833 880.5920090775959 1094.945165699149 1095.739765596155 1096.562658798735 1055.6730411141 447.1787452050428 1081.281851778844 293.012999525586
1808 0.005 9.040000000000001 1 982.9500147389157 880.1710081483731 880.5943028715519 1094.943236813036 1095.738112237208 1096.561458746106 1055.672942375401 447.1989153789814 1081.279616241539 293.0129995272919
1809 0.005 9.045 1 982.9522443116689 880.1733042245228 880.5965968748615 1094.945627076359 1095.740276196103 1096.563261799204 1055.673438646819 447.2190555920411 1081.282515688526 293.0129995483119
1810 0.005 9.050000000000001 1 982.9528280600019 880.1755891289197 880.5988812548178 1094.944026265093 1095.739178297696 1096.562434605348 1055.673605286963 447.2391612742761 1081.280649566623 293.0129995468178
1811 0.005 9.055 1 982.9542641486915 880.1778715239823 880.6011621873877 1094.945168741423 1095.739767954628 1096.562659072756 1055.673929122895 447.2592391001077 1081.281905018911 293.0129995689589
1812 0.005 9.06 1 982.9546607506052 880.1801431933237 880.6034334594463 1094.943242004389 1095.738116512107 1096.561460479976 1055.673829141524 447.2792826976005 1081.279670730038 293.0129995705702
1813 0.005 9.065 1 982.9568795276083 880.1824173005907 880.6057051650871 1094.945632275997 1095.740279907461 1096.563262622585 1055.674324227077 447.2992987249127 1081.282571989977 293.0129995915117
1814 0.005 9.07 1 982.9574520033747 880.1846804224407 880.6079674672875 1094.944030955848 1095.739181807764 1096.562435809893 1055.674489443975 447.3192795496703 1081.280703100348 293.0129995899276
1815 0.005 9.075000000000001 1 982.9588775197954 880.1869412107134 880.6102265207035 1094.945171366513 1095.73976965783 1096.562658863394 1055.674810779615 447.3392323887186 1081.28195713797 293.0129996119697
1816 0.005 9.08 1 982.959262520514 880.1891914427147 880.6124761011174 1094.94324540835 1095.738119312299 1096.561461037179 1055.674707825584 447.3591509660725 1081.279723367724 293.0129996134714
1817 0.005 9.085000000000001 1 982.9614709126586 880.1914442754903 880.6147262998227 1094.945636441764 1095.740282993397 1096.563263293845 1055.675201262141 447.3790420288022 1081.282624765217 293.0129996343002
1818 0.005 9.09 1 982.96203326805 880.1936862745411 880.616967261013 1094.944034673744 1095.739184283543 1096.562435935691 1055.675365369018 447.3988979429911 1081.280756811851 293.0129996326224
1819 0.005 9.095000000000001 1 982.9634477810226 880.195926105824 880.6192051529709 1094.9451739475 1095.739771748091 1096.562659583482 1055.675684339799 447.4187258240968 1081.282010114618 293.0129996545919
1820 0.005 9.1 1 982.9638219347565 880.1981555186728 880.6214337255689 1094.943248911957 1095.738122304761 1096.561461919683 1055.675578903051 447.438519155629 1081.279774824977 293.0129996560094
1821 0.005 9.105 1 982.9660211762803 880.2003876943992 880.62366308223 1094.945641698557 1095.740287000558 1096.563264432174 1055.676072698183 447.4582854175282 1081.282677066867 293.0129996767373
1822 0.005 9.109999999999999 1 982.9665738308478 880.202609192111 880.6258833626995 1094.944039939037 1095.73918817406 1096.562437262759 1055.676237117367 447.4780168484617 1081.280809949187 293.0129996749876
1823 0.005 9.115 1 982.9679776143129 880.2048286323619 880.6281007050917 1094.945177339357 1095.739774088427 1096.562659557855 1055.676554355424 447.4977207103458 1081.282061409823 293.0129996968766
1824 0.005 9.120000000000001 1 982.9683408935416 880.2070377866146 880.6303088665092 1094.943252047063 1095.738124439846 1096.561462169224 1055.676446805249 447.5173911839281 1081.279827641987 293.0129996982225
1825 0.005 9.125 1 982.9705293716996 880.209249832575 880.6325179489576 1094.945644967775 1095.740289727862 1096.56326533766 1055.676938629305 447.5370348263562 1081.282728115011 293.0129997188778
1826 0.005 9.130000000000001 1 982.9710722684486 880.2114513151026 880.6347180803737 1094.944043787604 1095.739191187083 1096.562437860583 1055.677099704234 447.5566435350986 1081.28086306355 293.0129997170315
1827 0.005 9.135 1 982.972465915995 880.2136508754637 880.6369154054793 1094.945181937818 1095.739777488343 1096.562660565605 1055.677415939511 447.5762246977707 1081.282114607111 293.0129997388506
1828 0.005 9.140000000000001 1 982.9728203075358 880.2158402703286 880.6391036839423 1094.943256661498 1095.738127876229 1096.561463209959 1055.677308491892 447.5957722213485 1081.279880974165 293.0129997400965
1829 0.005 9.145 1 982.9749976222568 880.2180326588303 880.6412929928903 1094.945648695556 1095.740292470376 1096.563265820481 1055.677797780079 447.6152931636199 1081.282778743687 293.0129997606692
1830 0.005 9.15 1 982.9755302494033 880.2202145926785 880.643473462414 1094.944046946096 1095.739193632097 1096.562438421142 1055.677956520154 447.634779401424 1081.280914680272 293.0129997587258
1831 0.005 9.154999999999999 1 982.9769138726357 880.2223947076715 880.6456512392452 1094.94518611746 1095.739780689163 1096.562661480791 1055.678271508489 447.6542381167424 1081.282165812737 293.0129997804719
1832 0.005 9.16 1 982.9772582901458 880.2245647658829 880.6478200788853 1094.943260075049 1095.73813040646 1096.561463566054 1055.678162007339 447.6736641360283 1081.279932713342 293.0129997816518
1833 0.005 9.165000000000001 1 982.9794263074007 880.2267379230259 880.6499900596408 1094.945651854275 1095.740294626656 1096.56326576735 1055.678649175225 447.6930634524309 1081.282831106255 293.012999802129
1834 0.005 9.17 1 982.9799484363153 880.228900721056 880.6521513005086 1094.944050553491 1095.739196630114 1096.562439427322 1055.678805826178 447.7124282268481 1081.280965030746 293.0129998001054
1835 0.005 9.175000000000001 1 982.9813233263449 880.2310618038364 880.6543099613498 1094.945191470636 1095.739784999002 1096.562663112804 1055.679121149157 447.7317657534971 1081.282216430152 293.0129998217569
1836 0.005 9.18 1 982.9817046973593 880.233227170227 880.6564689330515 1094.943273128323 1095.738137529637 1096.561466324835 1055.67908069425 447.7510681666104 1081.279996563822 293.0129998229683
1837 0.005 9.185 1 982.9838399575765 880.2353971519651 880.6586312510137 1094.945645232504 1095.740293076899 1096.563264569002 1055.679535352436 447.7703423510937 1081.282870190165 293.0129998433215
1838 0.005 9.19 1 982.9843952921802 880.2375585554128 880.6607870779623 1094.944060712907 1095.739201356866 1096.562440238985 1055.679732029555 447.7895852335091 1081.281027699981 293.012999841233
1839 0.005 9.195 1 982.985742438266 880.2397188747739 880.6629414787923 1094.945188567171 1095.739785610037 1096.562663185555 1055.680019580498 447.8087992762641 1081.282260362923 293.0129998628276
1840 0.005 9.200000000000001 1 982.9861073062699 880.2418708530397 880.665088949847 1094.943277528716 1095.738140752697 1096.561467216161 1055.679946402807 447.8279823334693 1081.28004818053 293.0129998639584
1841 0.005 9.205 1 982.9882306940158 880.2440269571201 880.6672388897133 1094.945648985475 1095.74029567215 1096.563264930554 1055.680398236922 447.8471363433042 1081.282921505887 293.0129998842492
1842 0.005 9.210000000000001 1 982.9887771715255 880.2461741495314 880.6693817783627 1094.944065456823 1095.739205150177 1096.56244163012 1055.68059507254 447.8662588587165 1081.281078934381 293.0129998821313
1843 0.005 9.215 1 982.9901155351521 880.2483200578391 880.6715228234997 1094.945192766889 1095.739788692653 1096.562663920725 1055.680880546174 447.8853522941647 1081.282311752723 293.0129999036942
1844 0.005 9.220000000000001 1 982.9904723147519 880.2504574324249 880.6736565860887 1094.943280996549 1095.738143049388 1096.561467475503 1055.680805184731 447.904415035708 1081.280098466056 293.0129999048025
1845 0.005 9.225 1 982.9925883604823 880.2525987638725 880.6757925241584 1094.945652256899 1095.740298116551 1096.563265440989 1055.681255220182 447.9234489142566 1081.282972342482 293.0129999250474
1846 0.005 9.23 1 982.9931277366895 880.2547310547396 880.6779211697666 1094.944069146173 1095.739207793194 1096.562442077375 1055.681450703237 447.9424515903774 1081.281129450449 293.0129999228632
1847 0.005 9.234999999999999 1 982.9944582599578 880.2568618994804 880.6800477380431 1094.945195730569 1095.739790997698 1096.562664199788 1055.681734674586 447.9614256624025 1081.282361276049 293.0129999443583
1848 0.005 9.24 1 982.9948081365711 880.2589840897944 880.6821668311418 1094.943284827462 1095.738146251913 1096.561468524746 1055.681657164538 447.9803692530317 1081.280149991662 293.012999945416
1849 0.005 9.245000000000001 1 982.9969166399954 880.2611101266448 880.6842879315764 1094.945655784792 1095.740300974416 1096.563266178333 1055.682105110339 447.9992842590578 1081.283022781863 293.0129999655966
1850 0.005 9.25 1 982.9974485635306 880.2632270260885 880.6864015873874 1094.944073482209 1095.7392111301 1096.562442874734 1055.682299079281 448.0181683485584 1081.281180018369 293.0129999633554
1851 0.005 9.255000000000001 1 982.9987725273122 880.2653423966592 880.6885130452182 1094.945200217784 1095.739794101426 1096.562664960137 1055.682580592326 448.0370239630267 1081.282412458002 293.0129999848111
1852 0.005 9.26 1 982.9991141921316 880.2674490257673 880.6906169023024 1094.943288484696 1095.73814880654 1096.561468970292 1055.682501039752 448.0558493996651 1081.280200107897 293.012999985823
1853 0.005 9.265000000000001 1 983.0012147248613 880.2695594124449 880.6927226568989 1094.945658682974 1095.740302904747 1096.563266253577 1055.682947013388 448.0746463665033 1081.283073447239 293.0130000059536
1854 0.005 9.27 1 983.0017378971023 880.271660588998 880.6948208696032 1094.944075825063 1095.739213192373 1096.562443507834 1055.683137889615 448.0934125911102 1081.281229464304 293.0130000036527
1855 0.005 9.275 1 983.0030537083973 880.2737601737215 880.6969167952363 1094.945204503625 1095.739797997681 1096.562666612467 1055.683417677942 448.1121506952441 1081.28246169517 293.0130000250813
1856 0.005 9.279999999999999 1 983.0033876567115 880.2758509663938 880.6990050520545 1094.943293506316 1095.738152575767 1096.561469910203 1055.683336817478 448.1308588481239 1081.280249979479 293.0130000260123
1857 0.005 9.285 1 983.0054799013642 880.277945477171 880.7010951411348 1094.945662372103 1095.740305306312 1096.563266532915 1055.683781478472 448.1495388367792 1081.283122982754 293.0130000460811
1858 0.005 9.290000000000001 1 983.0059943279556 880.280030728504 880.7031776272348 1094.944079633516 1095.739216184586 1096.562444400035 1055.683969958777 448.1681883047406 1081.281278010946 293.0130000437455
1859 0.005 9.295 1 983.007302373317 880.2821143554045 880.7052577762335 1094.945208382006 1095.739800587839 1096.562666894167 1055.68424845954 448.1868098546621 1081.2825116872 293.0130000650958
1860 0.005 9.300000000000001 1 983.0076282286655 880.2841891534561 880.7073302099808 1094.943296473821 1095.738154790237 1096.561470328984 1055.684165879429 448.205401666715 1081.280299200426 293.0130000659667
1861 0.005 9.305 1 983.0097122210212 880.2862676258844 880.709404430157 1094.945666307171 1095.740308219457 1096.563267261548 1055.684607921601 448.223965523097 1081.283172416383 293.0130000859665
1862 0.005 9.31 1 983.0102180990541 880.2883368103178 880.7114710051161 1094.944082587847 1095.739218580755 1096.562445238194 1055.684793563822 448.2424991584664 1081.281327633612 293.013000083567
1863 0.005 9.315 1 983.0115177756213 880.2904043622318 880.7135352185952 1094.945212640088 1095.739803820262 1096.562667618196 1055.685071164854 448.2610050511827 1081.282560814886 293.0130001048399
1864 0.005 9.32 1 983.0118356829025 880.2924630665377 880.7155916916753 1094.943299966945 1095.738157194397 1096.561470661071 1055.684986690857 448.2794813944583 1081.280349809748 293.0130001056466
1865 0.005 9.325000000000001 1 983.0139106476415 880.2945254408478 880.7176499288408 1094.945669119666 1095.740310752761 1096.563267987145 1055.68542629376 448.2979302280427 1081.283220964957 293.0130001256125
1866 0.005 9.33 1 983.0144095004312 880.2965785276026 880.7197005166486 1094.944087164519 1095.739222080154 1096.562446023029 1055.685611036972 448.3163490108113 1081.281376036816 293.0130001231432
1867 0.005 9.335000000000001 1 983.0156999511346 880.2986299534749 880.7217487206278 1094.945215758863 1095.739806139101 1096.562668127109 1055.6858861549 448.3347403083182 1081.282608014736 293.0130001443472
1868 0.005 9.34 1 983.0160106236223 880.3006725204029 880.7237891654714 1094.943304860042 1095.738160765098 1096.561471912907 1055.685800476617 448.3531022693995 1081.280399835165 293.0130001450958
1869 0.005 9.345000000000001 1 983.0180771006823 880.3027187427391 880.7258313605914 1094.945671677844 1095.740312160591 1096.563267546829 1055.68623771029 448.3714368364922 1081.283269510522 293.0130001649799
1870 0.005 9.35 1 983.0185667940202 880.3047556683146 880.7278658882024 1094.944090112004 1095.739224645649 1096.562446845983 1055.686420122076 448.3897415906914 1081.281423337868 293.013000162459
1871 0.005 9.355 1 983.0198510584363 880.3067909433605 880.7298980327627 1094.945219872555 1095.739809103474 1096.562668883292 1055.686695068167 448.4080190512516 1081.282657377942 293.0130001835919
1872 0.005 9.359999999999999 1 983.020152701249 880.308817362859 880.7319224207106 1094.943307544876 1095.73816292156 1096.561472180109 1055.686607351466 448.4262674320559 1081.280447773457 293.0130001842832
1873 0.005 9.365 1 983.0222102342021 880.3108474395029 880.7339485545742 1094.945674904545 1095.740315061352 1096.563268472102 1055.68704264572 448.444488570662 1081.283316351901 293.0130002041188
1874 0.005 9.370000000000001 1 983.0226924875566 880.3128682345888 880.7359670312755 1094.944094293872 1095.739227476342 1096.562447161917 1055.687224257191 448.4626800891421 1081.281471391287 293.0130002015084
1875 0.005 9.375 1 983.0239679558996 880.3148873800475 880.7379831233804 1094.945223298592 1095.73981168435 1096.562669797223 1055.687496481941 448.4808445409013 1081.28270426544 293.0130002226166
1876 0.005 9.380000000000001 1 983.0242618240821 880.3168976856466 880.739991464216 1094.943311051131 1095.738165695255 1096.561473002002 1055.687407002438 448.4989801699133 1081.280495742492 293.0130002232338
1877 0.005 9.385 1 983.0263116516423 880.3189116461817 880.7420015543938 1094.945678983883 1095.740317965849 1096.563268946278 1055.687841503031 448.5170897599803 1081.283364550015 293.0130002429956
1878 0.005 9.390000000000001 1 983.0267853319179 880.3209163498102 880.744004001809 1094.944097333818 1095.739229769791 1096.562447838596 1055.688020935528 448.5351695576663 1081.281519667321 293.0130002403413
1879 0.005 9.395 1 983.0280523111757 880.3229194326594 880.746004085951 1094.945227013188 1095.739814632801 1096.562670633612 1055.68829141967 448.5532223832595 1081.282752233591 293.0130002613709
1880 0.005 9.4 1 983.0283385026905 880.3249136940387 880.7479964379609 1094.943315460902 1095.738168958032 1096.561473948762 1055.688201069628 448.5712463977388 1081.280542532605 293.0130002619082
1881 0.005 9.404999999999999 1 983.030380328884 880.3269116445693 880.7499905637668 1094.945682311222 1095.74032036759 1096.563269359226 1055.688634210655 448.5892434295266 1081.283411800799 293.0130002815932
1882 0.005 9.41 1 983.0308458542523 880.3289003390016 880.7519770535146 1094.944100923913 1095.739232300758 1096.562448402883 1055.68881186199 448.6072113085161 1081.281567345597 293.0130002788755
1883 0.005 9.415000000000001 1 983.0321041624004 880.3308874165456 880.7539611894747 1094.945230062901 1095.739817157877 1096.562671420946 1055.689079475248 448.625152450101 1081.282800297683 293.0130002998369
1884 0.005 9.42 1 983.032382202322 880.3328656929185 880.7559376086672 1094.94331878376 1095.738171283686 1096.561474105103 1055.688987670853 448.6430650611392 1081.28058988236 293.0130003002911
1885 0.005 9.425000000000001 1 983.0344160566584 880.3348476829319 880.7579158238866 1094.94568534745 1095.740322426638 1096.563269357337 1055.689419135326 448.6609510974929 1081.283458300837 293.0130003199063
1886 0.005 9.43 1 983.0348733231028 880.3368204353503 880.759886421032 1094.944104031142 1095.739234849158 1096.562449233027 1055.689594901636 448.6788080775606 1081.281613300838 293.0130003171254
1887 0.005 9.435 1 983.036124280339 880.3387915911039 880.7618546826493 1094.945233501232 1095.739819749287 1096.562671909023 1055.68986158679 448.6966388980468 1081.282847795856 293.0130003380048
1888 0.005 9.44 1 983.0363934257782 880.3407539684403 880.7638152468619 1094.943321942161 1095.738173858498 1096.56147487433 1055.689767986687 448.7144414705209 1081.28063582932 293.0130003383905
1889 0.005 9.445 1 983.038418958531 880.342720079048 880.7657776239183 1094.945689634379 1095.740326128956 1096.563271040869 1055.690197667117 448.7322175295416 1081.283504482427 293.0130003579378
1890 0.005 9.450000000000001 1 983.0388699238598 880.3446769844484 880.7677324156087 1094.944108976561 1095.73923822401 1096.56244986754 1055.690373402952 448.7499647683588 1081.281662541045 293.0130003550747
1891 0.005 9.455 1 983.0401115900344 880.3466323074324 880.7696848862798 1094.945236135226 1095.739821399711 1096.562671625513 1055.690637613319 448.7676853663358 1081.282893535999 293.0130003758967
1892 0.005 9.460000000000001 1 983.0403724836402 880.3485788626716 880.7716296726927 1094.943324977241 1095.738176366175 1096.561475677505 1055.69054195745 448.7853771781932 1081.280681917705 293.0130003762242
1893 0.005 9.465 1 983.0423904032911 880.3505291833213 880.7735762999978 1094.945692992783 1095.740328470094 1096.563271484845 1055.690970200367 448.8030430964878 1081.283550228332 293.0130003956887
1894 0.005 9.470000000000001 1 983.0428325935001 880.3524703179994 880.7755153608588 1094.944111822461 1095.7392404058 1096.562450587512 1055.691143873536 448.8206805557953 1081.281707399353 293.0130003927651
1895 0.005 9.475 1 983.044066985196 880.3544098997996 880.7774521296762 1094.945240349312 1095.739824755247 1096.562672673771 1055.691407109086 448.8382916767423 1081.282939498871 293.0130004135049
1896 0.005 9.48 1 983.0443200649734 880.3563407349669 880.7793812374758 1094.943329189143 1095.738179226249 1096.561476097711 1055.691310615478 448.8558753402805 1081.280728260148 293.0130004137904
1897 0.005 9.484999999999999 1 983.0463298300607 880.3582753528625 880.7813122017091 1094.945695096769 1095.740329800032 1096.563271429876 1055.691736548697 448.8734329291253 1081.283595966937 293.0130004332111
1898 0.005 9.49 1 983.0467633632381 880.3602008021693 880.7832356187021 1094.944114083741 1095.739242429461 1096.562450842644 1055.691907437596 448.8909621048 1081.281751204965 293.0130004302237
1899 0.005 9.495000000000001 1 983.0479904215008 880.3621247318896 880.7851567685835 1094.945244622908 1095.739828117152 1096.562673840881 1055.692169261845 448.9084654001448 1081.282985420964 293.0130004509214
1900 0.005 9.5 1 983.0482353485994 880.3640399373876 880.7870702849035 1094.943331990293 1095.738181603493 1096.561476754887 1055.692071003205 448.9259410239379 1081.280773341605 293.0130004511374
1901 0.005 9.505000000000001 1 983.050236982239 880.3659589605797 880.7889856852227 1094.945699063864 1095.740332809757 1096.563272348206 1055.692495988771 448.9433908025099 1081.283640814861 293.0130004705086
1902 0.005 9.51 1 983.0506626796714 880.367868836808 880.7908935620515 1094.944117682007 1095.739244979811 1096.5624513702 1055.692665548507 448.9608123433429 1081.281796475994 293.0130004674515
1903 0.005 9.515000000000001 1 983.051881946599 880.3697772255844 880.7927992034855 1094.945247583737 1095.73983035854 1096.562674180491 1055.692925353205 448.9782082222641 1081.28303173074 293.0130004880838
1904 0.005 9.52 1 983.0521191913789 880.3716769340443 880.7946972443324 1094.943335317032 1095.738184143246 1096.561477421078 1055.692826571985 448.9955766163991 1081.280819529984 293.0130004882362
1905 0.005 9.525 1 983.0541122876407 880.3735804885242 880.7965972011126 1094.945702447397 1095.740335461939 1096.563273075458 1055.69325 449.0129193287965 1081.283683829957 293.0130005075424
1906 0.005 9.529999999999999 1 983.0545306200105 880.3754749376346 880.798489670314 1094.944121588211 1095.739247888277 1096.562452120835 1055.693418518181 449.0302340564033 1081.281839560289 293.013000504426
1907 0.005 9.535 1 983.0557429614125 880.3773679341521 880.8003799387943 1094.945251284643 1095.739832770671 1096.562674642895 1055.693676984102 449.0475233638137 1081.283078101036 293.0130005249982
1908 0.005 9.540000000000001 1 983.0559721259347 880.3792522754034 880.8022626334875 1094.943338040514 1095.738186223623 1096.561477915433 1055.693574857484 449.0647853089752 1081.280864771549 293.0130005250702
1909 0.005 9.545 1 983.0579573773334 880.3811405284936 880.8041472949435 1094.945705976926 1095.740338448942 1096.563274033526 1055.693995905791 449.0820218013927 1081.283731253249 293.0130005443336
1910 0.005 9.550000000000001 1 983.058367596328 880.3830197181999 880.8060245088247 1094.944124306621 1095.739249859021 1096.562452348506 1055.694162280139 449.0992304634593 1081.28188724415 293.0130005411695
1911 0.005 9.555 1 983.0595721022079 880.3848974646501 880.8078995469112 1094.945254516054 1095.739835297987 1096.562675114868 1055.694420320085 449.1164138497105 1081.283123801085 293.0130005616421
1912 0.005 9.56 1 983.0597925713942 880.3867665845875 880.8097670388676 1094.943341216417 1095.738188459679 1096.561478256923 1055.694317194946 449.1335700887176 1081.280906968572 293.0130005616667
1913 0.005 9.565 1 983.0617713284505 880.3886396297457 880.8116365248809 1094.945709945625 1095.740341295544 1096.563274930583 1055.694737693303 449.1507010651943 1081.283775738292 293.0130005808471
1914 0.005 9.57 1 983.0621740789368 880.3905036813783 880.8134986100946 1094.944128094115 1095.739252543264 1096.562452921829 1055.694903866864 449.1678063367126 1081.281932362944 293.0130005776185
1915 0.005 9.575000000000001 1 983.0633702885184 880.3923663515667 880.8153585701352 1094.945257193901 1095.739837490281 1096.562675803486 1055.695160361588 449.1848855185305 1081.283166477872 293.0130005980338
1916 0.005 9.58 1 983.0635830898457 880.394220435458 880.8172110253138 1094.943344185072 1095.738190784704 1096.56147886457 1055.695054679124 449.201937381632 1081.280951706291 293.0130005979866
1917 0.005 9.585000000000001 1 983.0655547658736 880.3960784824432 880.8190655146701 1094.945713831913 1095.740344391873 1096.563275741935 1055.695474098893 449.2189639588504 1081.283821148054 293.013000617115
1918 0.005 9.59 1 983.0659496804128 880.3979275173937 880.820912611961 1094.944131441812 1095.739255266636 1096.562453752162 1055.695638175856 449.2359629794509 1081.281977435836 293.0130006138281
1919 0.005 9.595000000000001 1 983.0671375171274 880.3997752042829 880.8227576127879 1094.94526010262 1095.739839529798 1096.562675950768 1055.695892725913 449.2529370314932 1081.28320878611 293.0130006341946
1920 0.005 9.6 1 983.0673429880472 880.4016143394568 880.8245951429216 1094.943346848431 1095.738192553599 1096.561478952218 1055.695785259105 449.2698842969785 1081.280995336619 293.0130006340785
1921 0.005 9.605 1 983.0693071828616 880.403457470288 880.8264347360903 1094.945716445114 1095.740346136833 1096.563275953288 1055.696203498984 449.2868066646694 1081.283865210254 293.013000653131
1922 0.005 9.609999999999999 1 983.0696944216905 880.4052916350287 880.8282669754359 1094.944134466149 1095.739257565368 1096.562454091179 1055.696366079654 449.303701835556 1081.282020791444 293.0130006497848
1923 0.005 9.615 1 983.0708756016367 880.4071244850378 880.8300971526626 1094.945264179564 1095.739843024856 1096.562677571398 1055.696619472359 449.3205719094441 1081.283254104505 293.0130006700833
1924 0.005 9.620000000000001 1 983.0710728645461 880.4089484674777 880.8319196928275 1094.943350775938 1095.738195449074 1096.561479745012 1055.6965107658 449.3374151456732 1081.281038073164 293.0130006699097
1925 0.005 9.625 1 983.0730282970092 880.4107764258683 880.8337442597275 1094.945719952515 1095.740349012416 1096.563276782523 1055.696927068311 449.3542338387192 1081.283907486584 293.0130006888998
1926 0.005 9.630000000000001 1 983.0734079316301 880.4125954047206 880.8355614452038 1094.944137247385 1095.739259330938 1096.562453944749 1055.697088315304 449.3710255933623 1081.282062220024 293.0130006854956
1927 0.005 9.635 1 983.0745818030409 880.4144130662391 880.8373765553182 1094.945267326182 1095.739845359803 1096.562678053452 1055.697339123671 449.3877928114616 1081.283296833447 293.0130007057376
1928 0.005 9.640000000000001 1 983.0747717422674 880.4162222073663 880.8391842152821 1094.943353883414 1095.738197825427 1096.56148033804 1055.697228987739 449.4045337436302 1081.281081203216 293.0130007054979
1929 0.005 9.645 1 983.0767203793523 880.4180353776228 880.8409939640148 1094.945723393853 1095.740351503574 1096.563277303755 1055.697643664643 449.4212501719477 1081.283952031703 293.013000724408
1930 0.005 9.65 1 983.0770922068755 880.4198396012166 880.8427963779729 1094.944139849643 1095.739261342117 1096.56245461521 1055.697803451158 449.4379404117838 1081.282105943743 293.0130007209338
1931 0.005 9.654999999999999 1 983.078258197133 880.4216425565587 880.8445967633204 1094.945270640043 1095.739847818414 1096.562678647886 1055.698053930849 449.4546060402112 1081.283339731989 293.0130007411492
1932 0.005 9.66 1 983.0784404403747 880.4234370319089 880.8463897468313 1094.943356374332 1095.738199674068 1096.561480575821 1055.697942099586 449.4712453591142 1081.281122290119 293.0130007408915
1933 0.005 9.665000000000001 1 983.0803816869416 880.4252355752707 880.8481848573914 1094.945725723589 1095.740353158461 1096.56327734193 1055.698354818838 449.4878611638586 1081.283992828881 293.0130007597531
1934 0.005 9.67 1 983.080746444767 880.4270251717097 880.8499726598261 1094.944143222279 1095.739263968554 1096.562455345775 1055.698512629307 449.5044519884755 1081.282149133257 293.0130007561889
1935 0.005 9.675000000000001 1 983.0819054564839 880.4288135317524 880.8517584654891 1094.94527463973 1095.739850947207 1096.562679792667 1055.6987626104 449.5210176379503 1081.283383297464 293.0130007763145
1936 0.005 9.68 1 983.0820802425471 880.4305934476062 880.8535368968745 1094.943359769703 1095.738202246225 1096.561481259066 1055.698650322557 449.5375564577267 1081.281165319883 293.0130007759935
1937 0.005 9.685 1 983.0840140552783 880.4323774670571 880.8553174996972 1094.945729802247 1095.740356475438 1096.563278645446 1055.699062107511 449.5540707402025 1081.284035094232 293.0130007947939
1938 0.005 9.69 1 983.0843714366995 880.4341526192343 880.8570908479946 1094.944146595254 1095.739266339329 1096.562455685013 1055.699217572313 449.5705583389638 1081.282191314144 293.0130007911858
1939 0.005 9.695 1 983.085523284802 880.4359265739251 880.8588622454899 1094.94527750575 1095.739853028594 1096.562680148198 1055.699465693064 449.5870218499737 1081.283426046263 293.0130008112606
1940 0.005 9.700000000000001 1 983.0856909008078 880.4376921222273 880.8606263095068 1094.943363375925 1095.738204762525 1096.56148179636 1055.699352771921 449.6034593963876 1081.281209648301 293.0130008108823
1941 0.005 9.705 1 983.0876173598494 880.4394618166107 880.862392580313 1094.945732230476 1095.74035850987 1096.563279210832 1055.699762604564 449.6198729356011 1081.284078439815 293.0130008296147
1942 0.005 9.710000000000001 1 983.0879672010331 880.4412227276076 880.8641516649507 1094.944149796247 1095.739268862785 1096.562456269496 1055.699917629289 449.636260261088 1081.282233332757 293.0130008259404
1943 0.005 9.715 1 983.0891114231098 880.4429824825094 880.8659088446807 1094.945279663194 1095.739854384235 1096.562679907372 1055.70016376312 449.6526236720006 1081.283467217018 293.0130008459477
1944 0.005 9.720000000000001 1 983.0892725285197 880.4447338789315 880.8676587427823 1094.943366051607 1095.738206762157 1096.561482276012 1055.700049420371 449.6689613286247 1081.281250852843 293.0130008455081
1945 0.005 9.725 1 983.0911920828937 880.4464775643352 880.8694032940373 1094.945744374423 1095.74036484998 1096.5632814912 1055.700440651608 449.6852772043888 1081.284131895563 293.0130008642446
1946 0.005 9.73 1 983.0914882660007 880.4482108247959 880.8711384822059 1094.944147204298 1095.739269451303 1096.562456556188 1055.700547308264 449.7015641291015 1081.282266225513 293.0130008605282
1947 0.005 9.734999999999999 1 983.0926434882794 880.4499424827671 880.8728707907468 1094.945289328648 1095.739859144138 1096.562681336041 1055.700817762881 449.7178290735649 1081.283518768243 293.0130008804732
1948 0.005 9.74 1 983.0927582302669 880.4516643695806 880.8745941271144 1094.943360187074 1095.738205456313 1096.56148149258 1055.700664040793 449.7340666770828 1081.281278910997 293.0130008798561
1949 0.005 9.745000000000001 1 983.0946961525295 880.4533897004402 880.8763186825167 1094.945747512078 1095.74036650826 1096.563281060431 1055.701102857732 449.7502824376875 1081.284172308225 293.013000898552
1950 0.005 9.75 1 983.0949916236694 880.4551051002395 880.8780346986866 1094.944148803618 1095.739270567851 1096.562456552949 1055.701213496756 449.7664701469806 1081.282306138465 293.0130008947268
1951 0.005 9.755000000000001 1 983.0961406719672 880.4568192517587 880.8797484028976 1094.945292269181 1095.739861484319 1096.562682038915 1055.701482099014 449.7826366827127 1081.283557917993 293.0130009146222
1952 0.005 9.76 1 983.0962484118741 880.4585239317918 880.8814536011586 1094.943362848015 1095.738207449001 1096.561481554132 1055.701327370841 449.7987760807508 1081.281319412864 293.0130009139356
1953 0.005 9.765000000000001 1 983.0981787252382 880.4602323198278 880.8831604150464 1094.945750758239 1095.740369127003 1096.563282267107 1055.701765786293 449.8148951192074 1081.284212923787 293.0130009325422
1954 0.005 9.77 1 983.0984661178401 880.4619310201466 880.8848590470668 1094.944152120262 1095.73927298709 1096.562457050748 1055.701876100123 449.8309857900067 1081.282345579803 293.0130009286769
1955 0.005 9.775 1 983.0996065444472 880.4636286970543 880.8865556803867 1094.94529512995 1095.739863908301 1096.562683015487 1055.702144038656 449.84705535634 1081.283596595344 293.0130009484868
1956 0.005 9.779999999999999 1 983.099706924792 880.4653171175266 880.8882440958496 1094.943366606014 1095.738210126261 1096.561482059992 1055.701988383174 449.8630977687438 1081.281359672821 293.0130009477227
1957 0.005 9.785 1 983.1016281116963 880.467009438509 880.8899343794818 1094.945753243125 1095.740370860831 1096.563282240817 1055.702425053122 449.879119879071 1081.284252486912 293.0130009662665
1958 0.005 9.790000000000001 1 983.1019063717522 880.4686922570124 880.8916167192516 1094.944154795931 1095.739275093965 1096.562457766244 1055.702534215011 449.8951137216875 1081.282384251932 293.0130009623037
1959 0.005 9.795 1 983.1030385788605 880.4703742304703 880.8932972831369 1094.945297560188 1095.739865762833 1096.56268324873 1055.702801330045 449.9110865151972 1081.283635612482 293.0130009820639
1960 0.005 9.800000000000001 1 983.1031300431653 880.4720471112502 880.8949698253566 1094.943368736926 1095.738211499621 1096.561481959646 1055.70264397888 449.9270322846061 1081.281399315812 293.0130009812495
1961 0.005 9.805 1 983.1050445176287 880.4737240608068 880.8966444389567 1094.945757133794 1095.740373823098 1096.563283521349 1055.703080297132 449.9429578623157 1081.284293999431 293.0130009997127
1962 0.005 9.81 1 983.1053151866494 880.4753916624111 880.8983112875583 1094.944158370555 1095.739278169739 1096.562458930558 1055.703189359543 449.9588551512446 1081.282424633987 293.013000995676
1963 0.005 9.815 1 983.1064383281367 880.477058556565 880.8999765220071 1094.945300187969 1095.739867704925 1096.56268344082 1055.703455067243 449.9747317240935 1081.28367422117 293.0130010153561
1964 0.005 9.82 1 983.1065233017434 880.4787165079406 880.9016339050377 1094.943372952634 1095.738214645992 1096.561483038701 1055.70329771357 449.9905814004421 1081.281438524376 293.0130010144431
1965 0.005 9.825000000000001 1 983.1084300972432 880.4803786542915 880.9032935052268 1094.945759643598 1095.740375643236 1096.56328358195 1055.703731908383 450.0064110098866 1081.284333098724 293.0130010328575
1966 0.005 9.83 1 983.1086933822529 880.4820315803945 880.9049454796082 1094.944160734956 1095.739279585809 1096.562458790086 1055.703839862595 450.0222125673902 1081.282464490428 293.0130010287447
1967 0.005 9.835000000000001 1 983.1098094864019 880.4836839215277 880.9065959769835 1094.945302746907 1095.739869713436 1096.562684027215 1055.704104791798 450.0379933329722 1081.283712170544 293.0130010483427
1968 0.005 9.84 1 983.1098866533687 880.4853274328138 880.9082387513984 1094.943374667424 1095.738215991634 1096.561483347848 1055.70394530307 450.0537471056357 1081.281475965978 293.0130010473858
1969 0.005 9.845000000000001 1 983.1117861093998 880.4869867102612 880.9098911884979 1094.945754800105 1095.740374941784 1096.563282988829 1055.704394799729 450.0694797565608 1081.284361546862 293.013001065676
1970 0.005 9.85 1 983.1120882836376 880.4886384719292 880.9115382504892 1094.944169644819 1095.739283944451 1096.562459690583 1055.704548684851 450.085187222236 1081.282512723008 293.0130010615171
1971 0.005 9.855 1 983.113178390676 880.4902901910849 880.9131848934333 1094.94529892638 1095.73986938981 1096.562683504617 1055.70478625083 450.1008720850166 1081.283741910516 293.0130010810676
1972 0.005 9.859999999999999 1 983.1132879369677 880.4919345964388 880.9148256038839 1094.943386774011 1095.738222205572 1096.561485735666 1055.704663919845 450.1165321876175 1081.281528637705 293.0130010801424
1973 0.005 9.865 1 983.1151550558901 880.4935841610711 880.9164697912157 1094.945757647363 1095.740377606774 1096.563284056504 1055.705065582922 450.1321694836993 1081.284400776672 293.0130010983415
1974 0.005 9.870000000000001 1 983.1154444503626 880.4952258580104 880.9181079386834 1094.944173342755 1095.739286486956 1096.562460457555 1055.705212295573 450.1477816655758 1081.282554021642 293.0130010941652
1975 0.005 9.875 1 983.116526232567 880.4968672939236 880.9197452513509 1094.945301697445 1095.739871474461 1096.562683985124 1055.705448256649 450.1633712323748 1081.283782700932 293.0130011136603
1976 0.005 9.880000000000001 1 983.116628199317 880.498501248216 880.9213763096245 1094.943389868822 1095.738224886733 1096.561486668552 1055.70532406671 450.1789362102933 1081.281568835854 293.0130011127054
1977 0.005 9.885 1 983.1184888451294 880.5001402173954 880.9230105831555 1094.945760853382 1095.740379880475 1096.563284491407 1055.70572515384 450.1944786800598 1081.284438664151 293.0130011308868
1978 0.005 9.890000000000001 1 983.118772885766 880.5017712087242 880.9246385979026 1094.944176373232 1095.739288468592 1096.562460470881 1055.705871394642 450.2099961503226 1081.282591890955 293.0130011266639
1979 0.005 9.895 1 983.1198501115307 880.5034018369222 880.9262655969571 1094.945304694114 1095.739873722184 1096.562684609144 1055.706105474959 450.2254911622817 1081.283824646741 293.0130011460966
1980 0.005 9.9 1 983.1199452194795 880.5050248785528 880.9278861707288 1094.943391344503 1095.738226206152 1096.561486735754 1055.705978639196 450.2409617569764 1081.281606594734 293.0130011450794
1981 0.005 9.904999999999999 1 983.1218006282069 880.5066528472742 880.9295098215621 1094.945764055005 1095.740382435922 1096.563285170108 1055.706378165432 450.2564095591529 1081.284476076519 293.0130011632163
1982 0.005 9.91 1 983.1220794206326 880.5082727648032 880.9311270965965 1094.944179218919 1095.739290744135 1096.562461434194 1055.706522949412 450.2718327500498 1081.28262959418 293.0130011589334
1983 0.005 9.915000000000001 1 983.1231524776269 880.5098922522524 880.9327432505124 1094.945308245847 1095.739876422626 1096.562685266081 1055.706755695403 450.2872337766132 1081.28386423307 293.0130011783434
1984 0.005 9.92 1 983.1232414041851 880.511504085306 880.9343528811442 1094.943394080589 1095.738228281063 1096.561487175937 1055.706627399622 450.3026106310398 1081.281644938151 293.0130011772755
1985 0.005 9.925000000000001 1 983.1250921885145 880.5131208089675 880.9359655178023 1094.945767108154 1095.740384536758 1096.563285701677 1055.707026808254 450.3179653150722 1081.284515807496 293.0130011953724
1986 0.005 9.93 1 983.1253650044946 880.5147294232358 880.9375716985583 1094.944181689646 1095.739292658093 1096.562461756168 1055.707169305323 450.3332955084873 1081.282667827895 293.0130011910629
1987 0.005 9.935 1 983.1264314461907 880.5163375602018 880.9391766938558 1094.945311132054 1095.739878496974 1096.562685804769 1055.707400173641 450.3486036914961 1081.283901019943 293.0130012104196
1988 0.005 9.94 1 983.1265149938368 880.5179380125118 880.9407751184324 1094.943396155835 1095.738229648723 1096.56148712072 1055.707271072062 450.3638879353504 1081.281681973354 293.0130012093334
1989 0.005 9.945 1 983.1283594698904 880.5195433134396 880.942376489881 1094.945769593543 1095.740386717788 1096.56328635204 1055.707667848472 450.379150120327 1081.284552902486 293.0130012273758
1990 0.005 9.950000000000001 1 983.1286274842273 880.5211404818749 880.9439713711563 1094.944185948169 1095.739296045144 1096.562463231457 1055.707810366941 450.394387877382 1081.282708729207 293.0130012230221
1991 0.005 9.955 1 983.1296876391581 880.5227371403173 880.945565026783 1094.945313900836 1095.739880473354 1096.562685948899 1055.708039710091 450.40960382147 1081.283940425965 293.013001242344
1992 0.005 9.960000000000001 1 983.1297651696732 880.5243260920051 880.9471520752161 1094.943399991237 1095.738232521091 1096.56148802708 1055.707909599711 450.4247958740144 1081.281721052202 293.0130012412494
1993 0.005 9.965 1 983.1316027668682 880.5259198632967 880.9487420370718 1094.945771231374 1095.740387685566 1096.563286084397 1055.708304547215 450.4399661537018 1081.284590392771 293.013001259251
1994 0.005 9.970000000000001 1 983.1318652811813 880.5275054904328 880.9503254876682 1094.944188074897 1095.739297523823 1096.562463256014 1055.708445899641 450.455112196179 1081.2827471294 293.013001254849
1995 0.005 9.975 1 983.132919298647 880.5290906128705 880.9519076999534 1094.945317010303 1095.739882970493 1096.56268690257 1055.708674520025 450.4702367519411 1081.283977988868 293.0130012741482
1996 0.005 9.98 1 983.1329912752639 880.5306680230738 880.9534832939851 1094.943402856112 1095.738234918249 1096.561488730174 1055.708542941172 450.4853376358947 1081.281760249813 293.013001272999
1997 0.005 9.984999999999999 1 983.1348237979112 880.5322502528786 880.9550617929523 1094.945774848722 1095.740390820344 1096.563287221039 1055.708936766176 450.500416811981 1081.284630308696 293.0130012909426
1998 0.005 9.99 1 983.1350789981409 880.5338243201267 880.9566337634046 1094.944190763974 1095.739299464666 1096.562463417198 1055.709075501864 450.515471917434 1081.282784224818 293.0130012865077
1999 0.005 9.995000000000001 1 983.136126906555 880.5353978668591 880.9582044794586 1094.945319535963 1095.739884579084 1096.56268699473 1055.709303246478 450.5305054968649 1081.284014760727 293.0130013057683
2000 0.005 10 1 983.136193958155 880.5369636886775 880.9597685666987 1094.943405577849 1095.738236582051 1096.561488696728 1055.709171077059 450.5455156193361 1081.281798263912 293.0130013045436
2001 0.005 10.005 1 983.1380192848984 880.5385343121881 880.9613355401008 1094.945775910413 1095.740391501438 1096.563287040067 1055.709562646016 450.5605042832108 1081.284666893821 293.01300132246
2002 0.005 10.01 1 983.1382690556891 880.5400967815915 880.9628959822587 1094.944193330323 1095.739301991702 1096.562464648945 1055.709700622521 450.5754689920635 1081.282820767613 293.0130013180097
2003 0.005 10.015 1 983.1393118807254 880.5416587332128 880.9644551701231 1094.945323484799 1095.739887730942 1096.562688191468 1055.709927987018 450.5904123882797 1081.284051692328 293.0130013372136
2004 0.005 10.02 1 983.1393728232295 880.5432129590496 880.9660077259499 1094.94340933332 1095.738239581818 1096.561489935041 1055.709794332678 450.6053325051322 1081.281835238185 293.013001335938
2005 0.005 10.025 1 983.1411931207216 880.5447719837262 880.9675631636983 1094.945779258243 1095.740393634364 1096.563287400217 1055.710185213315 450.6202272066658 1081.284704369208 293.0130013537996
2006 0.005 10.03 1 983.1414365270167 880.5463228532689 880.9691120701423 1094.944195366337 1095.739303289836 1096.56246440862 1055.710321292567 450.6351002056879 1081.282857092767 293.0130013492615
2007 0.005 10.035 1 983.1424736506992 880.5478732099314 880.9706597189175 1094.945326073256 1095.739889922953 1096.562689007354 1055.710547831559 450.6499527987472 1081.284089096983 293.0130013684487
2008 0.005 10.04 1 983.1425284168922 880.5494158511647 880.9722007443481 1094.943411399214 1095.738241142697 1096.561489686627 1055.710412520602 450.6647827669581 1081.281870289037 293.0130013671229
2009 0.005 10.045 1 983.1443424017456 880.5509633057907 880.9737446582758 1094.945781894848 1095.740395656207 1096.56328774022 1055.710801994363 450.6795917827907 1081.284741673923 293.0130013849238
2010 0.005 10.05 1 983.1445798915202 880.552502605913 880.9752820442434 1094.944198094101 1095.739305309449 1096.562465114519 1055.710935914729 450.6943774412084 1081.282894294674 293.013001380336
2011 0.005 10.055 1 983.1456113228409 880.554041402146 880.9768181820846 1094.945328879921 1095.739891950506 1096.562689529362 1055.711161024061 450.70914216054 1081.284126718413 293.0130013994569
2012 0.005 10.06 1 983.1456598174783 880.5555724935855 880.9783477007197 1094.943413789135 1095.738242854249 1096.561490129686 1055.711025028823 450.7238840908049 1081.281907077237 293.0130013980772
2013 0.005 10.065 1 983.1474678150742 880.5571083978306 880.9798801111697 1094.945784348338 1095.740397623656 1096.563288258732 1055.711412733225 450.7386048881108 1081.284778827833 293.0130014158341
[truncated: 195,779 more chars]
