# Supplementary material for: Thermocouple Sensor Response in Hot Airstream
Source: Sensors (Basel). 2025 Jul 26;25(15):4634. doi: 10.3390/s25154634 (PMC12349096; doi:10.3390/s25154634)
Supplement: Supplementary file 1 [file sensors-25-04634-s001.zip › report-file-t_11R15.out]

"report-file-t"
"Time Step" "delta-time etc.."
("TimeStep" "delta-time" "flow-time" "iters-per-timestep" "t_1" "t_sensor" "t0" "t1" "t2" "t3" "ty_1" "ty_10" "ty1" "ty10")
0 0.005 0 0 292.9999999999998 292.9999999999999 292.9999999999998 292.9999999999998 292.9999999999998 292.9999999999998 292.9999999999998 292.9999999999998 292.9999999999998 292.9999999999998
1 0.005 0.005 20 301.9690839058994 293.0409203368555 293.0242324830343 393.9198061816957 454.8254139662418 537.4447415269595 321.1143915509048 293.6413209634198 354.7068090673993 295.890700914721
2 0.005 0.01 20 356.3291421910491 293.3203018692552 293.2044113620386 770.6830032533892 892.1815498017201 973.5042383836873 426.5826831771811 296.5531445515246 633.7424431947065 317.2297360309103
3 0.005 0.015 20 465.425790146936 294.0115329585201 293.7105898295899 1039.518674429554 1068.638823663442 1080.794624687976 562.8556618460123 300.9077621894582 930.1486263567723 336.58214833856
4 0.005 0.02 20 539.4367814759705 295.0084304833892 294.5490824018168 1079.488261457799 1085.115004159017 1088.773160473942 669.8772741921839 304.1452145108967 1021.09255628901 333.010597821715
5 0.005 0.025 20 565.0505002239183 296.2055950943981 295.6420819597269 1081.76076183137 1085.629621687779 1089.155616681738 746.5229758451354 305.3081721258169 1042.810741784902 322.4985129497559
6 0.005 0.03 20 579.2484815475641 297.5337363323723 296.9094003414244 1081.609935761131 1085.407444301351 1089.151901332552 799.0390732247594 304.929916489424 1045.599931741436 313.0144112459716
7 0.005 0.035 20 592.6352135181462 298.9521096386783 298.2917907272866 1081.434187593751 1085.247575411432 1089.130374256614 833.9370907993177 303.7667165252988 1045.394620739925 306.2493253549495
8 0.005 0.04 20 607.5469693517782 300.4387120570414 299.7519000415826 1081.309908202394 1085.142938232034 1089.126714855984 856.8100322365945 302.3251184263558 1044.989376743924 301.7810635751725
9 0.005 0.045 20 624.2066872400781 301.9808930885503 301.2682270107409 1081.220847552683 1085.067084561912 1089.122165415014 871.6713753496414 300.8719927894335 1044.654650847609 298.8840475761685
10 0.005 0.05 20 640.0026478741879 303.5698753141807 302.8286771340263 1081.154001245078 1085.008549217129 1089.117549275654 881.3586108574343 299.5255750443701 1044.392561530068 296.9998869418865
11 0.005 0.055 20 651.4461284537945 305.1981305632276 304.4258750018431 1081.101473456608 1084.963173081851 1089.114086124119 887.8696125628672 298.3354843342361 1044.203212127493 295.7609277894879
12 0.005 0.06 20 657.9957552080535 306.8588284544489 306.0544858859825 1081.060305419719 1084.928581768376 1089.111408654174 892.4412878126658 297.3181333250049 1044.0946049798 294.935322406634
13 0.005 0.065 20 661.2970044260207 308.5457626032079 307.7098935623785 1081.029811811358 1084.903942306708 1089.109953003139 895.7241071171366 296.4708104245091 1043.991822827712 294.3788012213485
14 0.005 0.07000000000000001 20 663.1565733372271 310.2535952711239 309.387772753561 1081.008604141234 1084.887072935572 1089.108449249406 898.0377347344959 295.782416322829 1043.9162741165 293.9993468749495
15 0.005 0.075 20 664.5138695565117 311.9778867050523 311.0841332166845 1080.995471554244 1084.876658989846 1089.107060196823 899.5767490546144 295.2362270146954 1043.89000588204 293.7354967607362
16 0.005 0.08 20 665.7023002210695 313.7150798541864 312.7954851566139 1080.987784691529 1084.870310001583 1089.105860270088 900.5194473933515 294.8118295888421 1043.912490493376 293.5472842222129
17 0.005 0.08500000000000001 20 666.8116889845709 315.4623895916822 314.518945282832 1080.984409090496 1084.867210189802 1089.105247504233 901.0392802264176 294.487914056468 1043.96782937281 293.41195481209
18 0.005 0.09 20 667.8513285645342 317.2176884710514 316.2522394403077 1080.983310634273 1084.865787097047 1089.104582742093 901.2832186422256 294.2444743651207 1044.036946896905 293.3131774842154
19 0.005 0.095 20 668.8175205478685 318.9793265882712 317.9935987399488 1080.983463551001 1084.865416692503 1089.103935775126 901.3608104273067 294.0639135574389 1044.105851223443 293.2399380277189
20 0.005 0.1 20 669.7255924979158 320.746018871587 319.7416387718143 1080.984362351864 1084.865700336596 1089.103279782114 901.3462038238591 293.9314198255104 1044.167839518004 293.185319230624
21 0.005 0.105 20 670.5905199609347 322.5167539709166 321.4952578545378 1080.986400581155 1084.86703001923 1089.10312658682 901.286986683559 293.8349119621072 1044.220069737228 293.1444293672684
22 0.005 0.11 20 671.4303386852968 324.290723961784 323.2535581110007 1080.989000206258 1084.868793796173 1089.103013728947 901.2115835458604 293.7648544335003 1044.263051486171 293.1137440810151
23 0.005 0.115 20 672.2564086343007 326.0672683630305 325.0157888907625 1080.991785640441 1084.870749117741 1089.102929746849 901.136005230749 293.7140222260287 1044.297598108969 293.0906230843633
24 0.005 0.12 20 673.0812026929257 327.8458362723738 326.781308919809 1080.994064550205 1084.872409196462 1089.102678096892 901.0694349983761 293.677066102614 1044.324119380572 293.0731255503656
25 0.005 0.125 20 673.9083193472039 329.6259550310191 328.5495586673135 1080.996884341996 1084.87454372172 1089.10279455535 901.0168430927008 293.6500979161329 1044.345985041787 293.0598637878425
26 0.005 0.13 20 674.7390870366335 331.4072048451165 330.3200378155533 1080.999022473937 1084.876141545107 1089.102618546126 900.9788513261209 293.6303520805703 1044.36353885976 293.0498020018083
27 0.005 0.135 20 675.574504610557 333.1892079436904 332.0922926415871 1081.001344438716 1084.877917735353 1089.102624471832 900.9556433774145 293.6158704254026 1044.37871387622 293.0421611582289
28 0.005 0.14 20 676.4147790878885 334.9716173383434 333.8659059888466 1081.00382564908 1084.879791730945 1089.102744684764 900.946307023854 293.6052808704617 1044.392617890484 293.0363545831185
29 0.005 0.145 20 677.2597358899733 336.75410765564 335.6404887815527 1081.006089756356 1084.88147303972 1089.102809963082 900.9488733966998 293.5976153194546 1044.405439484193 293.031942059381
30 0.005 0.15 20 678.1084031438417 338.5363749982117 337.4156764664764 1081.008163864996 1084.88305154619 1089.102854133479 900.9615153836465 293.5921871102171 1044.41786973446 293.028589905274
31 0.005 0.155 20 678.9599432120757 340.3181296000224 339.1911255853039 1081.010241097254 1084.884613421186 1089.102926016736 900.9823922383747 293.5885042239569 1044.430417960312 293.0260449242896
32 0.005 0.16 20 679.814250611147 342.0990949115975 340.9665098907396 1081.012125266032 1084.88602848174 1089.102961415157 901.0098195944953 293.5862169026686 1044.442856167683 293.024111706673
33 0.005 0.165 20 680.6703725559746 343.8790073785303 342.741519941964 1081.013878692151 1084.887321525192 1089.102933784896 901.0423015005418 293.5850595994637 1044.455518519266 293.0226384644227
34 0.005 0.17 20 681.5281370185559 345.6576168507954 344.5158626977831 1081.015813170206 1084.888774668697 1089.10302116555 901.0789865561693 293.5848390493986 1044.468705278484 293.0215087269237
35 0.005 0.175 20 682.3868653163888 347.4346826698541 346.2892594073515 1081.017603417096 1084.890111934923 1089.103064805736 901.1187757542124 293.5854044391525 1044.482152953804 293.020634453274
36 0.005 0.18 20 683.2460719548897 349.2099777177008 348.0614464458453 1081.019406369625 1084.891429873928 1089.103098560658 901.1611444904759 293.5866398658837 1044.496063248741 293.0199495586368
37 0.005 0.185 20 684.1050347187326 350.9832829550469 349.8321724967309 1081.021223914033 1084.892764837245 1089.1031511034 901.2050711797465 293.5884551784537 1044.510366168832 293.0194050500725
38 0.005 0.19 20 684.9641751434563 352.7543918348805 351.6011990564536 1081.022967185461 1084.894045044152 1089.10318439349 901.250607875845 293.5907761875467 1044.524890899141 293.0189651184081
39 0.005 0.195 20 685.8227361361527 354.5231065162901 353.368299491689 1081.024685503244 1084.895303575895 1089.103207382153 901.297060922867 293.5935460721027 1044.539662063352 293.0186035347873
40 0.005 0.2 20 686.6805262148863 356.2892403189617 355.1332594511791 1081.026395921327 1084.896550732896 1089.10322894315 901.3443952055032 293.5967169440222 1044.554576418199 293.0183011996917
41 0.005 0.205 20 687.537819608168 358.0526166665322 356.8958767010006 1081.02815228992 1084.897824432435 1089.103258620463 901.3924324675289 293.6002530140186 1044.569766361086 293.0180442677009
42 0.005 0.21 20 688.3941064519609 359.8130662826994 358.6559587983011 1081.029840310335 1084.899057818965 1089.103283422271 901.4410926354976 293.6041215387853 1044.585069109714 293.0178227653768
43 0.005 0.215 20 689.2492066660396 361.5704299547232 360.4133243195845 1081.031573372919 1084.90031659056 1089.103311849664 901.490426970954 293.6083013156735 1044.600566141225 293.017629640124
44 0.005 0.22 20 690.102838906126 363.3245554092865 362.1678009726888 1081.033360188132 1084.901623176079 1089.103354366957 901.5403401365577 293.6127774436308 1044.616220141323 293.0174596571044
45 0.005 0.225 20 690.956330782996 365.0752997612131 363.9192257485731 1081.035059151717 1084.902856798532 1089.103388647552 901.5912442918444 293.6175365038765 1044.631746321086 293.0173090205641
46 0.005 0.23 20 691.8070877981803 366.8225243166323 365.6674431797074 1081.036403349769 1084.903715396338 1089.103115571681 901.6428845587106 293.6225712010665 1044.6469547813 293.017174988346
47 0.005 0.235 20 692.657765560484 368.5661018947757 367.4123075168448 1081.0380185558 1084.904865808688 1089.103090981819 901.6956020945614 293.6278794410468 1044.662430931132 293.0170555448112
48 0.005 0.24 20 693.5071707367971 370.3059128586231 369.1536822083969 1081.040333297928 1084.906676817537 1089.103581881541 901.7499139203431 293.6334545751019 1044.67865274514 293.0169490834531
49 0.005 0.245 20 694.3544072213841 372.041840428075 370.8914369365568 1081.04224845152 1084.908086073719 1089.103713418673 901.8049596804551 293.6393017264302 1044.694625580569 293.0168543271136
50 0.005 0.25 20 695.20024471106 373.7737772182432 372.6254491550942 1081.043878069449 1084.909263305525 1089.103728987106 901.8609157191624 293.6454229412879 1044.710179187522 293.0167701642648
51 0.005 0.255 20 696.0435586899541 375.5016191420506 374.3556025484033 1081.045485952514 1084.910443799408 1089.103742996915 901.9176418469879 293.651821154732 1044.725632836943 293.016695604914
52 0.005 0.26 20 696.8857639048722 377.2252693318603 376.0817875187832 1081.047129267808 1084.911632062431 1089.103760264716 901.9754612537714 293.6585004105012 1044.74108372058 293.0166297187307
53 0.005 0.265 20 697.7261055056563 378.9446360071232 377.803900298907 1081.048750426873 1084.912803034962 1089.103779973603 902.0342580021343 293.6654680202996 1044.756429033848 293.0165716478852
54 0.005 0.27 20 698.564309535388 380.6596315975414 379.5218425382747 1081.050358955565 1084.913974100696 1089.103801995002 902.0939890041653 293.6727296336546 1044.771821822022 293.0165206110267
55 0.005 0.275 20 699.4004577058862 382.3701733776006 381.2355207727309 1081.051991417619 1084.915153557217 1089.103825312263 902.154787274475 293.6802918603473 1044.787276049535 293.0164758659989
56 0.005 0.28 20 700.2345295249124 384.0761832773725 382.9448467861474 1081.053449303336 1084.916261215452 1089.103856734658 902.21634334933 293.6881606148115 1044.802336721944 293.0164367353216
57 0.005 0.285 20 701.0668431266798 385.7775880517223 384.6497367043582 1081.05501915478 1084.917418037762 1089.103880063486 902.2792147034006 293.6963423215583 1044.817538037739 293.0164025971243
58 0.005 0.29 20 701.8971395142149 387.4743183714896 386.350111901916 1081.056599247331 1084.918578761909 1089.103899945119 902.3431842029642 293.7048438326437 1044.832766802024 293.0163728880854
59 0.005 0.295 20 702.7243459741082 389.16630786609 388.0458979749667 1081.058219987601 1084.919757125143 1089.103932410567 902.4079670028957 293.7136716275788 1044.848071237024 293.0163470718636
60 0.005 0.3 20 703.550010223427 390.8534948938673 389.7370247708288 1081.059820244315 1084.920925434761 1089.103956670769 902.4740240522914 293.7228319470749 1044.863302892569 293.0163246781493
61 0.005 0.305 20 704.3739402899519 392.5358208808004 391.4234256537088 1081.061166022296 1084.921815639094 1089.10373032961 902.5410740556661 293.7323304376599 1044.87841400623 293.0163052806813
62 0.005 0.31 20 705.1943381889985 394.2132298947031 393.1050377481195 1081.062681397681 1084.922911242527 1089.103719373933 902.6086812478865 293.7421734636614 1044.893547564295 293.016288492171
63 0.005 0.315 20 706.0126368895816 395.8856699177063 394.7818018213054 1081.064223675007 1084.92403745262 1089.103732851441 902.6772701775296 293.7523670073645 1044.908673250657 293.0162739897398
64 0.005 0.32 20 706.8283753101193 397.5530917215149 396.4536619242953 1081.065759532333 1084.925159543803 1089.103756438495 902.7470421670533 293.7629163880852 1044.923743660486 293.0162614738375
65 0.005 0.325 20 707.6424952968182 399.2154493267122 398.1205655544768 1081.067281485532 1084.926268459681 1089.103774862494 902.8177320879938 293.7738273333675 1044.938818163618 293.0162506927401
66 0.005 0.33 20 708.45357891579 400.8726983379337 399.7824631119555 1081.06883358382 1084.927386398419 1089.103794169496 902.8892212303952 293.7851053038042 1044.953926254806 293.0162414214757
67 0.005 0.335 20 709.2627744677906 402.5247969374732 401.4393070828683 1081.070347981006 1084.928488063133 1089.103819158809 902.9615156187994 293.796755364679 1044.968965989351 293.0162334616818
68 0.005 0.34 20 710.0694405828797 404.1717061393401 403.0910530488549 1081.071830363344 1084.929576558127 1089.103837996443 903.0344999398902 293.8087831139939 1044.983946100119 293.0162266540513
69 0.005 0.345 20 710.873613265877 405.8133886652293 404.7376590910045 1081.073325846193 1084.93066750686 1089.103859571684 903.1084078963778 293.8211932410865 1044.998938549384 293.0162208435054
70 0.005 0.35 20 711.6760370725884 407.4498109567894 406.3790863933351 1081.075101909869 1084.932021816327 1089.104058500589 903.1834041779406 293.8339911430628 1045.014115848682 293.0162158968242
71 0.005 0.355 20 712.4756466297066 409.0809402426513 408.0152975364062 1081.076631340427 1084.933137851694 1089.104109279945 903.2589532012636 293.8471819966799 1045.029103141941 293.0162117146111
72 0.005 0.36 20 713.2727545894732 410.7067465486905 409.6462576227772 1081.078127178669 1084.934224236965 1089.104134614194 903.3351051909711 293.8607698482084 1045.04404433058 293.0162081995323
73 0.005 0.365 20 714.0677028889243 412.3272007678508 411.2719334683844 1081.079614428561 1084.93530276687 1089.104159804504 903.4118903447945 293.8747601289124 1045.058932639972 293.0162052653288
74 0.005 0.37 20 714.8598324571129 413.9422755392715 412.8922939249979 1081.080815081348 1084.936108099957 1089.104009166562 903.4891338886924 293.8891575439623 1045.073601728224 293.0162028483736
75 0.005 0.375 20 715.6504740111736 415.5519484247756 414.5073111276604 1081.082517447305 1084.937397546088 1089.104177894274 903.567462717034 293.9039665522067 1045.088578748157 293.0162008683764
76 0.005 0.38 20 716.4380365114386 417.1561962894156 416.1169590511154 1081.08401569851 1084.938499363477 1089.104222599296 903.6462696112754 293.9191920201555 1045.103429406244 293.0161992841894
77 0.005 0.385 20 717.2232150114818 418.7549984600842 417.7212135918745 1081.085497996541 1084.939591326301 1089.104247985509 903.7256956081167 293.9348384203161 1045.118235347807 293.0161980472927
78 0.005 0.39 20 718.0059114367398 420.3483357530118 419.3200523514324 1081.086958869971 1084.940667771229 1089.104267847202 903.8057898751016 293.9509105328067 1045.132981978122 293.0161971195798
79 0.005 0.395 20 718.7860910484105 421.9361905415768 420.9134543423611 1081.088433615517 1084.941749231959 1089.10429372207 903.8865177574982 293.9674122751388 1045.147729452317 293.0161964587413
80 0.005 0.4 20 719.563670965851 423.5185463904289 422.5013999162523 1081.089882478524 1084.942813635312 1089.10431391179 903.9678328813051 293.9843489741787 1045.162416094472 293.01619603245
81 0.005 0.405 20 720.3386897513902 425.095388565909 424.0838713238427 1081.091272159276 1084.943852176553 1089.10432574205 904.0497394268177 294.00172452291 1045.17698563063 293.0161958097836
82 0.005 0.41 20 721.1109825269795 426.666703058774 425.6608521254692 1081.092713389065 1084.94490430099 1089.104344053718 904.1322373059975 294.019542554982 1045.191619171561 293.0161957716938
83 0.005 0.415 20 721.880757244715 428.2324777529267 427.232327435603 1081.094136006395 1084.945951442129 1089.10436475496 904.2153475858253 294.0378076775112 1045.206215909217 293.0161958888305
84 0.005 0.42 20 722.6480657697424 429.792701565621 428.7982835446385 1081.095547359514 1084.946989926802 1089.104385723364 904.2989942401246 294.0565240012972 1045.220796913404 293.0161961418492
85 0.005 0.425 20 723.4130791054152 431.3473648306265 430.3587081043493 1081.096953327248 1084.948022752513 1089.104407552397 904.3832012560401 294.0756956276641 1045.235351401946 293.016196513619
86 0.005 0.43 20 724.1757027988729 432.896458812835 431.9135899844893 1081.098354657336 1084.949049756212 1089.104428532873 904.4677823138933 294.0953265417549 1045.249876036442 293.0161969882316
87 0.005 0.435 20 724.9357031772072 434.4399761578233 433.462919587156 1081.099739492654 1084.950063794007 1089.104448459381 904.5528372081003 294.1154207630579 1045.264364517993 293.01619755357
88 0.005 0.44 20 725.6933506239751 435.977911034652 435.0066887549333 1081.101117836263 1084.951073955069 1089.104467801886 904.6384446269795 294.1359823887541 1045.278816713318 293.0161981986521
89 0.005 0.445 20 726.4480874848978 437.5102576715106 436.5448901390324 1081.102492034742 1084.952083708131 1089.104488412476 904.7245142293129 294.1570151515884 1045.293253489158 293.0161989090273
90 0.005 0.45 20 727.2001405685947 439.0370119825102 438.0775176580009 1081.103859312544 1084.95308690707 1089.104508925378 904.8111211724693 294.1785228554159 1045.307670846558 293.0161996742364
91 0.005 0.455 20 727.9493257233737 440.5581705013573 439.6045663176446 1081.105226137155 1084.954092426595 1089.10453113803 904.8982407032649 294.200509223201 1045.322059864895 293.0162004864144
92 0.005 0.46 20 728.6958400668794 442.0737311114122 441.1260320910591 1081.106586213569 1084.955093319345 1089.104554374814 904.9858774903776 294.2229781338727 1045.336413151279 293.016201337082
93 0.005 0.465 20 729.439511028493 443.5836919635452 442.6419116451906 1081.107938199641 1084.956087199553 1089.104577024536 905.0739564334376 294.2459329761123 1045.350753164237 293.0162022224653
94 0.005 0.47 20 730.1808023485682 445.0880524332112 444.1522021967662 1081.109279552705 1084.957076472882 1089.104597314363 905.1625580489213 294.269377029933 1045.365066045385 293.0162031358498
95 0.005 0.475 20 730.9198321222925 446.5868129579216 445.6569022908732 1081.110677944795 1084.958129032027 1089.104639813117 905.2516771019525 294.29331398159 1045.379407490864 293.0162040707609
96 0.005 0.48 20 731.6565406676455 448.0799742776061 447.1560112117596 1081.112036559065 1084.959165394498 1089.104676827749 905.3412626161946 294.3177478079561 1045.39364876431 293.0162050182726
97 0.005 0.485 20 732.3903743764942 449.5675379339901 448.6495291915209 1081.113388603788 1084.960197647684 1089.104714370242 905.4312669062359 294.3426816287762 1045.407873604221 293.0162059754343
98 0.005 0.49 20 733.121491769905 451.0495059899423 450.1374570222089 1081.114728711017 1084.961221873949 1089.104753465262 905.5217196510806 294.3681185381718 1045.422059120226 293.0162069390651
99 0.005 0.495 20 733.8498877926312 452.5258817143536 451.6197964380063 1081.116056481943 1084.962239628754 1089.104790787313 905.6126297945008 294.394061739673 1045.436225305421 293.0162079066469
100 0.005 0.5 20 734.5756821750302 453.9966687432474 453.0965497539596 1081.117380811355 1084.963250898828 1089.10482738018 905.703997900125 294.4205144932513 1045.450355783649 293.0162088746225
101 0.005 0.505 20 735.2989359022157 455.4618713695625 454.5677200444501 1081.118695473514 1084.964253673419 1089.104862345205 905.7958227159672 294.4474797848229 1045.464461463201 293.0162098411545
102 0.005 0.51 20 736.0200109224546 456.9214938875475 456.0333107911213 1081.120003616903 1084.965251994086 1089.104898681991 905.8880693882502 294.474960631863 1045.478544521139 293.0162108044584
103 0.005 0.515 20 736.739003663583 458.3755418726165 457.4933261722776 1081.121303546508 1084.966242726354 1089.104935483458 905.9807838970419 294.502959986313 1045.492583112824 293.0162117621736
104 0.005 0.52 20 737.4549977558723 459.824021166914 458.9477710982612 1081.122600789453 1084.967230977046 1089.104970157174 906.0738713244037 294.5314807861317 1045.506612936455 293.0162127128784
105 0.005 0.525 20 738.1686993545649 461.2669380716079 460.3966510345087 1081.12388509215 1084.968211527334 1089.105006607846 906.1674219794508 294.5605257123481 1045.520600628824 293.0162136572645
106 0.005 0.53 20 738.8797600855619 462.7043000877957 461.8399722492883 1081.125164131254 1084.969188329514 1089.105043400642 906.2613806264166 294.5900976289324 1045.534559670382 293.0162145947075
107 0.005 0.535 20 739.5886107056994 464.1361150638974 463.2777415015361 1081.126429784991 1084.970152716957 1089.1050778448 906.3558083640252 294.6201991358093 1045.548466794508 293.0162155228733
108 0.005 0.54 20 740.2949354917735 465.5623906034041 464.7099659769279 1081.127690375907 1084.971114742455 1089.105112389084 906.4505518940056 294.6508329652445 1045.562364350879 293.0162164413276
109 0.005 0.545 20 740.9986927187364 466.9831380513039 466.1366542548241 1081.128957663893 1084.972077263526 1089.105150571678 906.5456629823381 294.68200122403 1045.576250531045 293.0162173502988
110 0.005 0.55 20 741.6997604502003 468.3983734565861 467.5578174679741 1081.13020283918 1084.973026800652 1089.105184879508 906.6411181862942 294.713706945419 1045.590090778906 293.0162182502481
111 0.005 0.555 20 742.3981403961089 469.8081186932206 468.9734706491403 1081.131439487245 1084.973971958826 1089.105219399259 906.7369135877939 294.7459525433474 1045.603908385635 293.0162191414786
112 0.005 0.5600000000000001 20 743.0938711776009 471.2123985693581 470.3836350223071 1081.132667635424 1084.97491089925 1089.105253157729 906.8330879012927 294.7787402617766 1045.617687925051 293.0162200246888
113 0.005 0.5650000000000001 20 743.7868552959276 472.6112364605246 471.7883644503163 1081.133903319811 1084.975874270875 1089.105291576032 906.9296041402365 294.8120723563688 1045.631454239331 293.016220900575
114 0.005 0.5700000000000001 20 744.4771904286791 474.0046589221362 473.1877730157622 1081.135133341595 1084.976844281691 1089.105332277948 907.0264540811366 294.8459508402958 1045.645193133116 293.0162217693187
115 0.005 0.5750000000000001 20 745.1648856598392 475.3926818339791 474.581842836719 1081.136358372606 1084.977806595582 1089.105369824287 907.1236486486571 294.8803778365865 1045.658909082111 293.0162226318237
116 0.005 0.58 20 745.8499400540293 476.7753099492289 475.9705210396767 1081.137580525181 1084.978768505609 1089.105410331026 907.221191352447 294.9153555864478 1045.672596731166 293.0162234888738
117 0.005 0.585 20 746.5323316987492 478.1525408571214 477.3537960556096 1081.138785041549 1084.979716477339 1089.10544764534 907.3190769726239 294.9508860858166 1045.686227090818 293.0162243425415
118 0.005 0.59 20 747.2120898871773 479.524376851461 478.7316680292971 1081.139983189564 1084.980660492861 1089.105485102422 907.4172751910487 294.9869709829722 1045.699845582626 293.0162251925005
119 0.005 0.595 20 747.8893007453554 480.8908233447625 480.104141721128 1081.141187289056 1084.981606144907 1089.105526508667 907.5157983612849 295.0236121939147 1045.71344099012 293.0162260395492
120 0.005 0.6 20 748.5638502490069 482.2518878342406 481.4712237811764 1081.142388315229 1084.982541873829 1089.105563822697 907.6146546973818 295.0608116149319 1045.727004237546 293.0162268846586
121 0.005 0.605 20 749.2358176865868 483.6075787067633 482.832921818667 1081.143574725157 1084.983467592328 1089.10559924604 907.7138503558699 295.0985710830348 1045.740533315005 293.0162277286742
122 0.005 0.61 20 749.905212720942 484.9579051936688 484.1892442703036 1081.14476319493 1084.98439273253 1089.105636433485 907.8133696445424 295.1368920834622 1045.754039779444 293.0162285723939
123 0.005 0.615 20 750.5725043348571 486.3028775269056 485.5402000420598 1081.145961984548 1084.985318803333 1089.105674072381 907.9132151471508 295.175776440416 1045.767556016625 293.0162294176122
124 0.005 0.62 20 751.2365336072806 487.6425051979094 486.8857983954377 1081.147138435642 1084.986235214828 1089.105712542156 908.0133733463831 295.2152251985386 1045.781002913752 293.0162302641064
125 0.005 0.625 20 751.897791975768 488.9767993490488 488.22604932011 1081.148313288471 1084.987162321989 1089.105749437845 908.1138205171313 295.2552402833493 1045.794405290982 293.0162311125342
126 0.005 0.63 20 752.5563372670308 490.3057715042096 489.5609633003808 1081.149471979664 1084.988080983584 1089.10578353196 908.2145534670117 295.2958233664464 1045.807774503156 293.0162319631384
127 0.005 0.635 20 753.2122638120646 491.6294339021902 490.8905515550202 1081.150636341734 1084.988999365572 1089.105820562014 908.3156088946064 295.3369747117556 1045.821117922262 293.0162328159781
128 0.005 0.64 20 753.8655440823145 492.9477987891024 492.2148256222653 1081.151798617796 1084.989915738332 1089.10586000366 908.4169504582137 295.3786959740634 1045.834439329555 293.0162336718849
129 0.005 0.645 20 754.5161894063219 494.2608788294145 493.5337974516939 1081.152958143324 1084.990827171325 1089.105898072598 908.5185713627541 295.4209881085467 1045.847740490887 293.0162345311383
130 0.005 0.65 20 755.1642380943222 495.5686869116636 494.8474792016889 1081.154108239634 1084.991733224627 1089.105937192104 908.6204898285494 295.4638525708958 1045.860994648433 293.0162353937785
131 0.005 0.655 20 755.8097140942405 496.8712363099651 496.1558835732449 1081.155244542965 1084.992628979218 1089.105972860027 908.7227026909046 295.5072903097689 1045.87421809484 293.0162362601719
132 0.005 0.66 20 756.452529651163 498.1685404782196 497.459023534938 1081.156381343987 1084.993526201748 1089.106012965332 908.8251664266526 295.551302228573 1045.887413115632 293.0162371305857
133 0.005 0.665 20 757.0928407768001 499.4606131938846 498.7569122710434 1081.157506390502 1084.994412488319 1089.106048475458 908.9279209795303 295.5958892810486 1045.900576867757 293.0162380044716
134 0.005 0.67 20 757.7305340096397 500.7474683695659 500.0495632863533 1081.158625846105 1084.995294997719 1089.106085637815 909.0309210578213 295.6410525626419 1045.913716057955 293.01623888308
135 0.005 0.675 20 758.3656948854242 502.0291203264336 501.3369903941787 1081.15974046324 1084.996173391986 1089.106122786005 909.1341939363127 295.6867926553879 1045.926828029676 293.0162397661312
136 0.005 0.68 20 758.9982623874084 503.3055834228198 502.6192076181466 1081.160847301514 1084.997045019668 1089.106158324762 909.2377090023741 295.7331104012702 1045.939909406231 293.0162406534482
137 0.005 0.6850000000000001 20 759.6283107041539 504.5768727506407 503.8962296201368 1081.161974452117 1084.997922853608 1089.106199180817 909.3415288368827 295.7800060704243 1045.953001579892 293.016241545288
138 0.005 0.6900000000000001 20 760.2557968252211 505.8430027709608 505.1680706281874 1081.163074123663 1084.998787701421 1089.106237510895 909.4455118476745 295.8274808114753 1045.966032769598 293.0162424415895
139 0.005 0.6950000000000001 20 760.8806928740167 507.1039884090977 506.4347452219739 1081.164161980143 1084.999644082019 1089.106272535858 909.5497224126752 295.87553494376 1045.979024776593 293.0162433422341
140 0.005 0.7000000000000001 20 761.5030634244395 508.3598448793265 507.6962683494094 1081.165262101955 1085.000504596844 1089.106311850172 909.6541697745755 295.9241687774552 1045.991999641493 293.0162442470989
141 0.005 0.705 20 762.1228616202019 509.6105871395622 508.9526546031163 1081.166317520083 1085.001344595491 1089.106346624588 909.7588407702923 295.9733834287093 1046.004912623515 293.0162451561968
142 0.005 0.71 20 762.7403883656234 510.8562310135404 510.2039195423671 1081.16739521553 1085.002189007536 1089.106383770134 909.8638063826161 296.0231792116022 1046.017814843642 293.0162460697778
143 0.005 0.715 20 763.3552086250756 512.0967920495918 511.4500785909931 1081.168475549119 1085.003042499451 1089.106418609284 909.9689342065038 296.0735556449675 1046.030714056252 293.0162469897851
144 0.005 0.72 20 763.9675338882803 513.3322859355911 512.6911472024734 1081.169552731103 1085.003891821845 1089.106452455744 910.0742755298211 296.1245133290934 1046.043576656035 293.0162479142257
145 0.005 0.725 20 764.5773551232737 514.5627284997894 513.9271409583324 1081.170623830725 1085.004736814997 1089.106486460575 910.1798223839083 296.1760525164103 1046.056414950516 293.0162488427478
146 0.005 0.73 20 765.1846985030894 515.7881357956896 515.1580757359918 1081.171692264848 1085.005579920335 1089.106522240806 910.2855611829826 296.228173381194 1046.069218872899 293.0162497750498
147 0.005 0.735 20 765.789604993331 517.00852403002 516.3839674519292 1081.172738262234 1085.006409686655 1089.10655463001 910.391514817572 296.2808754122481 1046.081980490395 293.0162507106479
148 0.005 0.74 20 766.3920524961919 518.2239090927201 517.6048321230079 1081.173803196083 1085.007247758548 1089.106590953538 910.4976298882906 296.3341604096432 1046.094724811479 293.0162516498359
149 0.005 0.745 20 766.9921036002924 519.4343071629178 518.820685689038 1081.174836446821 1085.008069739453 1089.106622113534 910.6039321578688 296.3880276697544 1046.107412134126 293.0162525926887
150 0.005 0.75 20 767.589728549249 520.6397349236652 520.0315445916289 1081.175877556624 1085.008893137401 1089.10665641171 910.7104308298321 296.4424765237866 1046.120087328621 293.0162535391538
151 0.005 0.755 20 768.1849643682353 521.8402089922848 521.237425243467 1081.176901109543 1085.009705720712 1089.106688256485 910.817134066558 296.4975058685046 1046.13271503554 293.016254488795
152 0.005 0.76 20 768.7777878780214 523.035745969089 522.4383442484931 1081.177932878629 1085.010520322866 1089.106721917005 910.9239972441012 296.5531173000289 1046.145326129411 293.0162554416661
153 0.005 0.765 20 769.368263136505 524.2263625909011 523.6343182665649 1081.178957497722 1085.011329302801 1089.106754902001 911.0310381485476 296.6093104425557 1046.157904075076 293.0162563974491
154 0.005 0.77 20 769.9562385629392 525.4120755328123 524.8253639467283 1081.179973223588 1085.012130805285 1089.106785656398 911.1382156390086 296.6660851102104 1046.17045217951 293.0162573570047
155 0.005 0.775 20 770.5418534369229 526.5929015892987 526.0114979939041 1081.180987037518 1085.012931896815 1089.106819646645 911.2455746266115 296.7234406059891 1046.182971189674 293.0162583189921
156 0.005 0.78 20 771.1251455827364 527.7688575689491 527.1927371373203 1081.181997770327 1085.013728203935 1089.106852003194 911.3530939190816 296.7813766235124 1046.195455129976 293.0162592836028
157 0.005 0.785 20 771.7060863450274 528.9399605648892 528.3690983738461 1081.182999780435 1085.014518771148 1089.106884760381 911.4607715903115 296.8398927763797 1046.207914536256 293.0162602506863
158 0.005 0.79 20 772.2846160737698 530.1062273653232 529.5405985282273 1081.183992547221 1085.01530385023 1089.106916633024 911.5685932317778 296.8989887960105 1046.220333911004 293.0162612199185
159 0.005 0.795 20 772.8608393984669 531.2676750593872 530.7072546048562 1081.184981813889 1085.016084590872 1089.106947669608 911.6765506486984 296.9586641581015 1046.232718936588 293.0162621919877
160 0.005 0.8 20 773.434756274365 532.424320752163 531.8690836424166 1081.185967893497 1085.016863148507 1089.106980946902 911.784640138564 297.0189183955532 1046.245076831611 293.0162631666513
161 0.005 0.805 20 774.0063156692528 533.5761813704967 533.0261025406103 1081.186914368034 1085.017622127886 1089.107006770003 911.892852293306 297.0797512732033 1046.257345410453 293.016264143612
162 0.005 0.8100000000000001 20 774.5756494657883 534.7232743981976 534.1783286474688 1081.18788666165 1085.018390609008 1089.107037695827 912.0012180982293 297.1411615985564 1046.269641990706 293.0162651227702
163 0.005 0.8150000000000001 20 775.1428028980431 535.8656168155503 535.325779026438 1081.188626679418 1085.018967402892 1089.10695832598 912.1095965206393 297.2031489665899 1046.281658667947 293.0162661081802
164 0.005 0.8200000000000001 20 775.7073845676387 537.0032257763113 536.4684708497956 1081.18954590922 1085.019695146234 1089.106967132001 912.2181123851818 297.2657131041506 1046.293792993952 293.016267093884
165 0.005 0.8250000000000001 20 776.2698275755573 538.1361187951317 537.6064214802764 1081.190489916904 1085.020436338815 1089.106991646495 912.3268087405654 297.3288529779412 1046.305951013519 293.0162680792416
166 0.005 0.8300000000000001 20 776.829971041803 539.2643132917736 538.7396483599937 1081.191447163906 1085.021188566659 1089.10702344692 912.4356127256158 297.392568278 1046.318131316152 293.0162690663075
167 0.005 0.835 20 777.3878910051285 540.3878266582582 539.8681688983712 1081.192400506947 1085.02193585434 1089.107053102122 912.5445239940401 297.4568579631563 1046.330289812925 293.0162700558906
168 0.005 0.84 20 777.9436471609465 541.5066762999886 540.9920005223954 1081.19334978709 1085.022680165363 1089.10708520575 912.6535468551061 297.5217209533112 1046.342417281006 293.0162710473626
169 0.005 0.845 20 778.497085412213 542.6208794706972 542.1111605871997 1081.19429271087 1085.023419471062 1089.107116112977 912.7626328246827 297.5871570858066 1046.354546342832 293.0162720428534
170 0.005 0.85 20 779.0481844331675 543.7304537574229 543.2256666246799 1081.19546572242 1085.024347944433 1089.107261030877 912.871916251599 297.6531656484767 1046.366891752868 293.0162730372139
171 0.005 0.855 20 779.5971605575625 544.835416543693 544.3355361127617 1081.196451220351 1085.025114767468 1089.107313594268 912.9812335447784 297.719745504357 1046.379049947281 293.016274037391
172 0.005 0.86 20 780.1438426405878 545.9357850832913 545.440786358942 1081.197399372127 1085.025854981802 1089.10734800566 913.0905953338099 297.7868960531349 1046.391121967121 293.0162750420375
173 0.005 0.865 20 780.6883743411782 547.0315766488313 546.5414346468255 1081.198103237777 1085.026394051796 1089.107267243373 913.1999447965084 297.8546158350361 1046.402885301987 293.0162760528016
174 0.005 0.87 20 781.2305160615346 548.1228085997913 547.6374983343858 1081.198976361921 1085.027079428101 1089.107274608211 913.309416008214 297.9229052098902 1046.414759477915 293.0162770616337
175 0.005 0.875 20 781.7704679529459 549.2094984863108 548.7289949784713 1081.19987874481 1085.027783144749 1089.10730045339 913.4190189136646 297.991762780407 1046.42665432391 293.01627806913
176 0.005 0.88 20 782.3082546378747 550.291663848784 549.8159421799812 1081.200789460837 1085.028492484274 1089.107329363472 913.528720048172 298.0611877149005 1046.438553441217 293.0162790773572
177 0.005 0.885 20 782.843869996791 551.369322013128 550.8983573705859 1081.201697825527 1085.029201048058 1089.107359576138 913.6384915141151 298.1311794029244 1046.450431540127 293.0162800873962
178 0.005 0.89 20 783.3773270718522 552.4424904564961 551.9762580282567 1081.202601874217 1085.029905298467 1089.107389058718 913.7483348214163 298.201736765895 1046.462282323451 293.0162810993151
179 0.005 0.895 20 783.9085853384794 553.5111865390354 553.0496615960307 1081.203509892566 1085.030613620693 1089.107420708246 913.8582097892817 298.2728591229522 1046.474115636377 293.01628211497
180 0.005 0.9 20 784.4376911979679 554.5754277002511 554.1185854922144 1081.204395740038 1085.031304392917 1089.10744829853 913.9681626932365 298.3445462352047 1046.485887240864 293.0162831311962
181 0.005 0.905 20 784.9646736682296 555.6352312127455 555.1830471321508 1081.205289011716 1085.03199978922 1089.107476840804 914.0781626646908 298.416796038185 1046.497656136909 293.0162841497468
182 0.005 0.91 20 785.489448770403 556.6906145529324 556.2430639994612 1081.206165281493 1085.032684902079 1089.107506140661 914.1882161137474 298.4896093166217 1046.509374305273 293.0162851692634
183 0.005 0.915 20 786.0120924624187 557.741595055233 557.2986535623621 1081.207046287164 1085.033367875601 1089.107532942434 914.2983206755338 298.5629840804893 1046.521081716781 293.0162861902004
184 0.005 0.92 20 786.5326415268989 558.7881900436458 558.3498332320842 1081.207922517398 1085.034050720907 1089.107562780845 914.4084596876219 298.6369198066795 1046.532753352799 293.0162872125134
185 0.005 0.925 20 787.0511779235903 559.8304168183359 559.3966203788943 1081.208801695665 1085.034735267433 1089.107592876079 914.518622159355 298.7114151832814 1046.544429149696 293.0162882372805
186 0.005 0.93 20 787.5675615629958 560.868292778373 560.4390324284774 1081.209676206558 1085.035415144232 1089.107623035356 914.6288200727016 298.7864706821417 1046.556072411376 293.0162892638957
187 0.005 0.9350000000000001 20 788.0818235443531 561.9018350989728 561.4770866314052 1081.210537833319 1085.036085791592 1089.107652629848 914.739048796122 298.8620851946915 1046.567685550984 293.0162902916744
188 0.005 0.9400000000000001 20 788.5939975248231 562.9310610519971 562.5108003004848 1081.211392004773 1085.036748994046 1089.107677905876 914.8493147047167 298.9382574741493 1046.579285642026 293.0162913179643
189 0.005 0.9450000000000001 20 789.1041084405425 563.9559878832475 563.5401907744439 1081.212246535809 1085.03741274678 1089.107706165215 914.9596053037003 299.0149859177444 1046.590851311652 293.0162923445061
190 0.005 0.9500000000000001 20 789.6121372798491 564.9766327585077 564.5652753236747 1081.213097480866 1085.038075042709 1089.107734875696 915.069907468252 299.0922715481409 1046.602387928047 293.0162933714964
191 0.005 0.9550000000000001 20 790.1180547391562 565.9930128288814 565.5860712032322 1081.213946514516 1085.038733794248 1089.107763479095 915.1802098732578 299.1701096917604 1046.613892208963 293.0162943997155
192 0.005 0.96 20 790.6219327682637 567.00514525311 566.6025956351406 1081.214788871327 1085.03938865935 1089.107791408126 915.2905184933679 299.2485006189684 1046.625380444305 293.0162954295615
193 0.005 0.965 20 791.1238690274952 568.0130471584591 567.61486583317 1081.215625970895 1085.040039033098 1089.10781870735 915.4008397693289 299.327444330049 1046.636846054147 293.0162964600428
194 0.005 0.97 20 791.6237812985021 569.0167354982991 568.6228988406448 1081.216439739096 1085.040677248379 1089.107842826093 915.5111688052565 299.4069423976777 1046.648264373012 293.0162974913542
195 0.005 0.975 20 792.1216604114146 570.0162274881482 569.6267119528371 1081.217267583175 1085.041321806368 1089.107871081019 915.6215078583219 299.4869906472112 1046.659666652378 293.0162985235199
196 0.005 0.98 20 792.6175212662249 571.0115400898017 570.6263222298438 1081.218089367552 1085.041961031575 1089.107897212716 915.7318555847733 299.5675853521436 1046.67104745455 293.0162995567765
197 0.005 0.985 20 793.1113441220746 572.0026903467638 571.6217468009083 1081.218913636137 1085.042600341917 1089.107925687447 915.8422142977544 299.648725848642 1046.682399527147 293.0163005911508
198 0.005 0.99 20 793.6031599118946 572.9896952556234 572.6130027256658 1081.219732427189 1085.043235436418 1089.107953320169 915.9525722226158 299.7304146115377 1046.693712707314 293.0163016266296
199 0.005 0.995 20 794.0929602829434 573.9725715580282 573.6001068893374 1081.220544969135 1085.043867392002 1089.107980516064 916.0629206821678 299.8126454183388 1046.704995087703 293.0163026634426
200 0.005 1 20 794.580765749546 574.9513362584037 574.5830763517761 1081.221362247822 1085.04449895943 1089.108008366156 916.1732708324611 299.8954239278307 1046.716248010591 293.016303701609
201 0.005 1.005 20 795.0666234460422 575.9260063598141 575.5619281642701 1081.222179211141 1085.04512690264 1089.108035048 916.2836209946909 299.978741836065 1046.727472941457 293.0163047406746
202 0.005 1.01 20 795.5504827883675 576.8965986331885 576.5366792525294 1081.222996159169 1085.045755201484 1089.108064077677 916.3939434893946 300.0625884836353 1046.738673418071 293.0163057809001
203 0.005 1.015 20 796.0323907482549 577.8631298546354 577.5073464574418 1081.223808130424 1085.046386357913 1089.108089947904 916.5042523100544 300.1469621060148 1046.749843650718 293.0163068218275
204 0.005 1.02 20 796.5123551040865 578.8256170621198 578.4739468858129 1081.224634665433 1085.047021166883 1089.108118435465 916.6145626999976 300.2318584540012 1046.761012788359 293.0163078647216
205 0.005 1.025 20 796.9903518847107 579.7840767774268 579.4364972251216 1081.225454762447 1085.04765265378 1089.108147066417 916.7248354039608 300.3172694260494 1046.77217523802 293.0163089083985
206 0.005 1.03 20 797.4663908273865 580.7385254947093 580.3950140799946 1081.226256677174 1085.048275672811 1089.108173558998 916.8350863677276 300.4031941805954 1046.783291359058 293.0163099525861
207 0.005 1.035 20 797.9404774357808 581.6889795915087 581.3495139078219 1081.227035497588 1085.048885061154 1089.108195550316 916.945331897182 300.4896289312059 1046.794355446101 293.0163109971287
208 0.005 1.04 20 798.4126391852509 582.6354558584563 582.3000135842153 1081.22782797144 1085.049501329007 1089.108221760387 917.0555395793052 300.5765767748317 1046.805401739099 293.016312042512
209 0.005 1.045 20 798.8830440873539 583.5779709481781 583.2465298096267 1081.228622742586 1085.050118519853 1089.108248159936 917.1657354071029 300.6640337288019 1046.816411777341 293.0163130898501
210 0.005 1.05 20 799.3513798197296 584.5165411847374 584.1890791235007 1081.229412892964 1085.050733146509 1089.108277056279 917.2758689054427 300.7519979948037 1046.82739626809 293.016314136067
211 0.005 1.055 20 799.8177861208623 585.451182938318 585.1276779825436 1081.230187028812 1085.051337305292 1089.10830228705 917.3859663247172 300.8404688609362 1046.838336603461 293.0163151820536
212 0.005 1.06 20 800.2823748208464 586.3819127812295 586.0623430160737 1081.230967466066 1085.051942699603 1089.10832913435 917.4960365080033 300.9294428266426 1046.849258449503 293.0163162287095
213 0.005 1.065 20 800.7451012880841 587.3087470568798 586.9930906483891 1081.231744764955 1085.052546033522 1089.108356143182 917.6060633017294 301.018920219334 1046.860154448947 293.0163172761828
214 0.005 1.07 20 801.2058384589692 588.2317019342602 587.9199372055461 1081.232503768871 1085.053135395424 1089.108381081435 917.71600497067 301.1088971333874 1046.871000638843 293.0163183216125
215 0.005 1.075 20 801.6648877757556 589.1507939181588 588.8428991879774 1081.233281073203 1085.053731469581 1089.108401054121 917.8259548721534 301.1993719517224 1046.88185961737 293.016319375051
216 0.005 1.08 20 802.1218716912858 590.0660388974218 589.7619927615544 1081.234041125727 1085.05432319066 1089.108428682319 917.9357966203462 301.2903443332464 1046.892644396972 293.0163204232892
217 0.005 1.085 20 802.5771018022302 590.9774531751381 590.6772341956481 1081.23479121579 1085.054902548088 1089.108450154415 918.0456178942612 301.3818113184543 1046.903413702819 293.0163214746363
218 0.005 1.09 20 803.0304783649176 591.8850528449191 591.5886397292752 1081.235550052687 1085.055490954277 1089.108474642355 918.1553776962805 301.4737703758363 1046.914166631514 293.0163225279592
219 0.005 1.095 20 803.4819923380644 592.7888539810797 592.4962255302452 1081.236292258215 1085.056068326787 1089.10849710299 918.2650876282717 301.5662206585392 1046.92486446719 293.0163235820054
220 0.005 1.1 20 803.9316373708161 593.6888725870638 593.4000077226898 1081.237040948749 1085.056647626356 1089.108520531674 918.3747366088536 301.6591595718817 1046.935547538994 293.0163246365461
221 0.005 1.105 20 804.3794552058888 594.5851246507988 594.3000023879287 1081.237786262137 1085.057226038121 1089.108546019082 918.4843318433019 301.7525852349537 1046.946200816368 293.0163256908456
222 0.005 1.11 20 804.8255017177352 595.4776261965847 595.1962256443608 1081.238530892104 1085.05779947678 1089.108569827899 918.5938940007155 301.8464963489656 1046.95682341013 293.0163267451169
223 0.005 1.115 20 805.2697508297707 596.366393064425 596.0886934403468 1081.239268859432 1085.058369590769 1089.108593890286 918.7033906814252 301.9408906405997 1046.967415488348 293.0163277997731
224 0.005 1.12 20 805.7121652568526 597.2514410044045 596.9774216656689 1081.240005072521 1085.058937956363 1089.108618377905 918.8128136118213 302.0357659332577 1046.97798395975 293.0163288545673
225 0.005 1.125 20 806.1528285548778 598.1327858587028 597.8624262439029 1081.240726731482 1085.059490492696 1089.108634822698 918.9221845688363 302.1311204782231 1046.988537865467 293.0163299090372
226 0.005 1.13 20 806.5917900639383 599.010443418664 598.7437230722059 1081.24146522102 1085.060059272411 1089.108657775123 919.0314791210886 302.2269510549086 1046.999059379126 293.0163309663715
227 0.005 1.135 20 807.0288836690798 599.884429297945 599.6213278932825 1081.242200233263 1085.060627155596 1089.108686397636 919.1406892132235 302.3232576254926 1047.009538014634 293.0163320196465
228 0.005 1.14 20 807.4641967357521 600.7547591289953 600.4952564310337 1081.242915270213 1085.061178762219 1089.108708917328 919.249832633151 302.4200375460458 1047.019982131626 293.0163330710287
229 0.005 1.145 20 807.8977543742694 601.6214484958765 601.3655243899478 1081.243633593494 1085.061732948361 1089.108732795966 919.3588992642923 302.5172884521697 1047.030415722279 293.0163341226875
230 0.005 1.15 20 808.3295720462579 602.4845128933384 602.2321473694761 1081.244347729784 1085.0622836453 1089.108756853979 919.4678859987133 302.6150078919522 1047.040813076926 293.0163351745213
231 0.005 1.155 20 808.759600057501 603.3439677275722 603.0951409009879 1081.245057775277 1085.062830060182 1089.108778721481 919.5767739556858 302.7131935336602 1047.051178662164 293.0163362267473
232 0.005 1.16 20 809.1879099545041 604.1998284414796 603.9545204908583 1081.245765835308 1085.063375098293 1089.108802327488 919.6855790131544 302.8118435063346 1047.061520477524 293.0163372788903
233 0.005 1.165 20 809.6144695730741 605.0521103577073 604.8103015880245 1081.246470226515 1085.063917702964 1089.108824710976 919.7942856352116 302.9109554185105 1047.071833920113 293.0163383309759
234 0.005 1.17 20 810.0392801720147 605.9008287472917 605.662499567062 1081.247171937627 1085.064456413442 1089.108846488645 919.9028979524801 303.0105277052475 1047.082124666029 293.0163393828454
235 0.005 1.175 20 810.4623683019839 606.745998831103 606.5111297724466 1081.247869213443 1085.064992723674 1089.108869107886 920.0114065601508 303.1105582175545 1047.092376804687 293.0163404346149
236 0.005 1.18 20 810.883612626275 607.5876357661392 607.3562074651801 1081.248556725139 1085.065521790774 1089.108891904532 920.119810996555 303.2110447377705 1047.102606860656 293.0163414844838
237 0.005 1.185 20 811.303284701117 608.4257547169261 608.1977478762994 1081.249244325938 1085.066050083024 1089.108913383491 920.2281295611643 303.3119839238615 1047.112808532095 293.0163425337296
238 0.005 1.19 20 811.7212795683457 609.2603708886094 609.0357663098386 1081.249960669074 1085.066593008295 1089.108941295151 920.3363459171899 303.4133734335979 1047.123029575705 293.0163435850746
239 0.005 1.195 20 812.1375776337428 610.0914992165054 609.8702778224199 1081.250651388624 1085.067121477054 1089.108963546157 920.4444654909132 303.515211975076 1047.133178074347 293.0163446368325
240 0.005 1.2 20 812.5521766701246 610.9191546217456 610.7012974405518 1081.25133304232 1085.067644107357 1089.108984686771 920.5524771710706 303.6174973966923 1047.143289795252 293.016345688214
241 0.005 1.205 20 812.9651096115535 611.7433521147976 611.5288402553775 1081.252014969208 1085.068167068868 1089.109008415576 920.6604010540569 303.7202272488991 1047.153374084054 293.0163467392577
242 0.005 1.21 20 813.3763729457407 612.5641065138009 612.3529211910593 1081.252691823413 1085.068685857227 1089.109030483858 920.7682055017543 303.8233990825238 1047.163424318774 293.0163477903842
243 0.005 1.215 20 813.7859610402397 613.3814328317414 613.1735553741823 1081.253393516369 1085.069214274446 1089.109061408934 920.8758489550173 303.9270105399134 1047.173464521999 293.0163488419415
244 0.005 1.22 20 814.1938682983986 614.1953455918147 613.9907574290813 1081.254059371989 1085.069728761726 1089.109084468611 920.9834417889928 304.0310596381859 1047.183480134282 293.0163498934842
245 0.005 1.225 20 814.6000864286694 615.0058595228157 614.8045421801635 1081.254726513537 1085.070240161719 1089.109107081034 921.0909198479002 304.1355441122192 1047.193461481442 293.0163509451571
246 0.005 1.23 20 815.0046604263546 615.8129893117255 615.6149244047222 1081.255387817494 1085.070746179786 1089.109126056742 921.1982889120339 304.2404614685291 1047.203416755382 293.0163519969093
247 0.005 1.235 20 815.4075789407519 616.6167493548421 616.4219186260191 1081.256039242625 1085.071249213844 1089.109147212978 921.30554012402 304.3458095827621 1047.213326148742 293.0163530484614
248 0.005 1.24 20 815.8089037222613 617.4171543705874 617.2255396431068 1081.256695768279 1085.071752123216 1089.109168724431 921.4126777447577 304.4515863131392 1047.223220870741 293.0163540998742
249 0.005 1.245 20 816.2085933883026 618.2142188678565 618.0258020664248 1081.257351427288 1085.072253592504 1089.109190690169 921.5197009810065 304.557789685214 1047.233089885336 293.016355150995
250 0.005 1.25 20 816.6066440596513 619.0079572917197 618.8227204459984 1081.258001872309 1085.072753202979 1089.109212070975 921.6266101550893 304.6644164641751 1047.242933713991 293.0163562041915
251 0.005 1.255 20 817.0031029332946 619.7983840305602 619.616309276867 1081.258667270642 1085.073257921305 1089.109231225843 921.7333952271134 304.7714647514672 1047.252759329518 293.0163572560634
252 0.005 1.26 20 817.3979635102428 620.5855132956227 620.4065829078153 1081.259310539908 1085.07375125536 1089.109253553353 921.8400438216078 304.8789330967471 1047.262538871919 293.016358304879
253 0.005 1.265 20 817.7912236616069 621.3693593634139 621.1935556891018 1081.259950049159 1085.074241282064 1089.109273966803 921.9465714180619 304.9868184886282 1047.27229530514 293.0163593541666
254 0.005 1.27 20 818.182893375212 622.149936488191 621.9772419676005 1081.260598004541 1085.074734451093 1089.109293941703 922.0529638060522 305.095118418252 1047.282030503379 293.0163604033297
255 0.005 1.275 20 818.5729648789505 622.9272588388928 622.7576560103897 1081.261247619762 1085.075229103122 1089.109316770999 922.1592084603967 305.2038307161287 1047.291736255893 293.016361452064
256 0.005 1.28 20 818.9614608012666 623.7013405430062 623.5348120433556 1081.261889211763 1085.075716182515 1089.109335650121 922.2653084604083 305.3129530004493 1047.301411443476 293.0163625002142
257 0.005 1.285 20 819.3483638508785 624.472195639562 624.3087242114923 1081.262532591897 1085.0762050211 1089.109355933423 922.3712836510596 305.4224832731972 1047.311057922464 293.0163635482789
258 0.005 1.29 20 819.733842886847 625.2398382262609 625.0794066470125 1081.263178734017 1085.076696510519 1089.109378298212 922.4771542354451 305.5324181860279 1047.320678771429 293.016364597113
259 0.005 1.295 20 820.1176447744126 626.0042821412023 625.8468733672357 1081.263816841512 1085.077182568352 1089.109400371296 922.5828685687489 305.6427576829402 1047.33025929861 293.016365643267
260 0.005 1.3 20 820.4998552854261 626.765541209365 626.6111383078974 1081.264449595269 1085.077667369032 1089.10942217768 922.6884543399584 305.7534980037547 1047.339819238579 293.0163666882335
261 0.005 1.305 20 820.8805273528715 627.5236291914055 627.3722153346966 1081.265070447617 1085.07814594215 1089.109439719911 922.7938987593766 305.8646381631046 1047.349347618255 293.0163677327648
262 0.005 1.31 20 821.2596818043971 628.2785600241768 628.1301184395257 1081.265707122567 1085.078630789137 1089.10946045588 922.8992220891909 305.9761735336831 1047.3588657333 293.0163687770848
263 0.005 1.315 20 821.6373003160902 629.0303471858948 628.8848612246334 1081.266332712221 1085.079110406975 1089.10947983346 923.0043857389796 306.0881040858351 1047.368348138037 293.0163698210045
264 0.005 1.32 20 822.0134074858224 629.7790045785944 629.6364576337097 1081.266970245996 1085.079594586974 1089.109501176117 923.1094170778103 306.2004252883406 1047.377811460407 293.0163708647041
265 0.005 1.325 20 822.38799864798 630.524545655956 630.384921249056 1081.267598289025 1085.080073580109 1089.109521935858 923.2143031253211 306.3131357249837 1047.387248935279 293.016371907825
266 0.005 1.33 20 822.7611011654468 631.2669839892076 631.1302657123132 1081.2682236892 1085.080549848469 1089.109542132387 923.3190553841536 306.4262333503166 1047.396656025352 293.016372950071
267 0.005 1.335 20 823.1326997079898 632.0063330466512 631.8725045929641 1081.268840163222 1085.081019356389 1089.109560054241 923.4236520186139 306.5397159335192 1047.406040745622 293.0163739915801
268 0.005 1.34 20 823.5028165411894 632.7426062609347 632.6116514084018 1081.26945644182 1085.081489315425 1089.109580166873 923.5281182959849 306.6535809525463 1047.415397929758 293.0163750320804
269 0.005 1.345 20 823.871413022222 633.4758168282834 633.3477194775655 1081.270056157657 1085.081953194747 1089.109598720878 923.6324190381284 306.7678266469254 1047.424694368941 293.0163760714422
270 0.005 1.35 20 824.2385458509481 634.205978275284 634.0807223925527 1081.270666301803 1085.082417398824 1089.109617101318 923.7365778384105 306.8824496758226 1047.43399965327 293.0163771103325
271 0.005 1.355 20 824.6042189573903 634.9331038820253 634.8106735275613 1081.27127377698 1085.082880084766 1089.109636230751 923.8405966866966 306.9974476318544 1047.443270742052 293.0163781483395
272 0.005 1.36 20 824.9684185244126 635.6572068547057 635.5375861896113 1081.271880605213 1085.08334191759 1089.109655545321 923.944465024114 307.1128181443088 1047.452520757114 293.0163791857442
273 0.005 1.365 20 825.3311629961022 636.3783003867384 636.2614736517487 1081.272485355569 1085.083802089768 1089.109675230133 924.048196559539 307.2285591709627 1047.461744218366 293.0163802223362
274 0.005 1.37 20 825.692427355581 637.0963972259552 636.9823488432161 1081.27305502967 1085.084245293371 1089.109688718338 924.1517508671324 307.3446685710377 1047.470904766014 293.0163812577676
275 0.005 1.375 20 826.0522716349608 637.8115107868896 637.7002251413485 1081.2736496008 1085.08469755634 1089.109707019213 924.2551761636088 307.4611439135801 1047.480069101304 293.0163822921849
276 0.005 1.38 20 826.4106150040493 638.523654057752 638.4151156856669 1081.274242159783 1085.08514925648 1089.109725790342 924.3584308826072 307.5779833015794 1047.489213920069 293.0163833263449
277 0.005 1.385 20 826.7675314655339 639.2328399865683 639.1270335160843 1081.274834548806 1085.085599366791 1089.109744357944 924.4615409646515 307.6951841089794 1047.49833020517 293.0163843597671
278 0.005 1.39 20 827.123027774849 639.9390815327507 639.8359916433005 1081.275427031872 1085.086047790969 1089.109763823691 924.5644994994077 307.812743936736 1047.507419267655 293.0163853922969
279 0.005 1.395 20 827.4770883587314 640.6423915326468 640.5420030334369 1081.276020294562 1085.086495478503 1089.10978327651 924.667304084447 307.9306603071984 1047.516488809078 293.0163864241692
280 0.005 1.4 20 827.8297551575787 641.3427827564875 641.2450805073295 1081.276606131435 1085.086937812298 1089.109800571199 924.7699481009386 308.0489312106487 1047.525524361635 293.0163874551661
281 0.005 1.405 20 828.181383597351 642.0402679200205 641.9452363824665 1081.277264127622 1085.087424283379 1089.109830055887 924.8725810219779 308.167554137014 1047.534681634939 293.0163884798921
282 0.005 1.41 20 828.5320945489898 642.7348579717554 642.6424810867976 1081.277802429704 1085.087839027771 1089.109848943097 924.9748363828013 308.2865265600529 1047.543668359651 293.0163895132631
283 0.005 1.415 20 828.8812962322921 643.4265650847954 643.3368271851965 1081.278440522444 1085.088313523326 1089.109867826394 925.0771078478243 308.4058470937167 1047.552773078427 293.016390539771
284 0.005 1.42 20 829.2285151169963 644.1154023148356 644.0282887904364 1081.27903287625 1085.088756189033 1089.109892450629 925.1791486650892 308.5255129072047 1047.56176241277 293.0163915677844
285 0.005 1.425 20 829.5742758539888 644.8013829412811 644.7168795990332 1081.279618743108 1085.089199170332 1089.10991425101 925.280998416182 308.6455215952778 1047.570700444813 293.016392596583
286 0.005 1.43 20 829.9186996693134 645.4845198373604 645.4026125838221 1081.280190252246 1085.089634581746 1089.109935670023 925.3826491599935 308.7658713484409 1047.579587353865 293.0163936242079
287 0.005 1.435 20 830.2615719708605 646.1648256541675 646.0855004692779 1081.28068759448 1085.090024358694 1089.109948123723 925.4840107232005 308.8865593513406 1047.588305099674 293.0163946544767
288 0.005 1.44 20 830.6030807099718 646.8423130498192 646.7655557265266 1081.281234846423 1085.090446488578 1089.109965267771 925.5852857563386 309.0075835965603 1047.597057941167 293.0163956791259
289 0.005 1.445 20 830.9431787375261 647.5169944785608 647.4427908390296 1081.281793374343 1085.090868712178 1089.109985306354 925.6864344815619 309.1289418049599 1047.605826083448 293.0163967000132
290 0.005 1.45 20 831.2820507547841 648.1888826061977 648.1172183653373 1081.28242735329 1085.091337721946 1089.110016958289 925.787579758986 309.2506312905748 1047.614722631693 293.01639771372
291 0.005 1.455 20 831.619406711947 648.8579895131253 648.78885069829 1081.283017248859 1085.091780208293 1089.110049302335 925.8884508803269 309.3726502554244 1047.623547446611 293.0163987317475
292 0.005 1.46 20 831.9554178292009 649.5243272848184 649.4576999378718 1081.283588699325 1085.092213524575 1089.11007454383 925.9891186981904 309.4949960034896 1047.632309941892 293.0163997521572
293 0.005 1.465 20 832.290119312896 650.1879082306847 650.1237783778793 1081.284165677121 1085.092642237732 1089.110098644898 926.0896351723325 309.6176667387648 1047.641031551192 293.0164007723185
294 0.005 1.47 20 832.6234327218519 650.8487440439427 650.7870978349641 1081.28471672784 1085.093067408045 1089.110122845285 926.1899503047397 309.7406593772058 1047.649702751746 293.016401791507
295 0.005 1.475 20 832.9554219032487 651.5068469051163 651.4476705333321 1081.28527055698 1085.093486535788 1089.110145372017 926.2900911237663 309.8639721745286 1047.658357881344 293.0164028095476
296 0.005 1.48 20 833.2860932333652 652.1622286763994 652.105508408476 1081.285822428076 1085.093904099043 1089.11016873213 926.3900629058681 309.9876031976617 1047.666972666951 293.0164038262446
297 0.005 1.485 20 833.6154343421923 652.8149012867966 652.7606234698953 1081.286373729308 1085.094320279332 1089.110191762088 926.4898583339159 310.1115504055356 1047.675560388718 293.0164048415528
298 0.005 1.49 20 833.9434677430781 653.4648766006343 653.4130276589411 1081.286924762856 1085.0947352877 1089.110214628453 926.5894767154684 310.2358109306433 1047.68412959168 293.0164058558946
299 0.005 1.495 20 834.2701879515814 654.1121663937187 654.0627328342271 1081.287479354566 1085.095151090076 1089.110237407268 926.6889178779318 310.360381904563 1047.692671916065 293.0164068691835
300 0.005 1.5 20 834.5955927750693 654.7567824107342 654.7097508148526 1081.288028675087 1085.095563400812 1089.110258364816 926.788175923552 310.4852615409907 1047.7011877553 293.0164078814311
301 0.005 1.505 20 834.9197095948674 655.3987363711988 655.3540933891074 1081.28857733989 1085.095979284248 1089.110280092419 926.8872518074717 310.6104480980354 1047.709671470802 293.0164088927968
302 0.005 1.51 20 835.2425227890883 656.038039883344 655.9957722456664 1081.289125763195 1085.09639589145 1089.110303577418 926.9861458819106 310.7359390080197 1047.718138146192 293.016409903001
303 0.005 1.515 20 835.5640510328569 656.6747046488783 656.6347991427044 1081.289675471586 1085.096815314786 1089.110329964392 927.0848551221459 310.8617325567486 1047.726571959975 293.0164109123273
304 0.005 1.52 20 835.88428443373 657.3087421479376 657.2711856635088 1081.290217812338 1085.097226457053 1089.110351976357 927.1833866365677 310.9878255736886 1047.734983772528 293.0164119203587
305 0.005 1.525 20 836.2032003966194 657.9401637958497 657.9049433151083 1081.290730518178 1085.097624301131 1089.110367849536 927.2816955889256 311.1142173223117 1047.743274446855 293.016412930126
306 0.005 1.53 20 836.5209123875479 658.5689811508086 658.5360836914963 1081.291288894105 1085.098039867828 1089.110392919359 927.3798868854225 311.2409027726466 1047.751681164399 293.0164139336988
307 0.005 1.535 20 836.8373839761749 659.1952056059698 659.1646182697067 1081.291826650232 1085.09844345121 1089.110417183324 927.477905328253 311.3678820715192 1047.760041054601 293.0164149367207
308 0.005 1.54 20 837.1525697941979 659.818848426444 659.7905584324943 1081.2923670514 1085.098853950873 1089.110441280437 927.575720787322 311.4951524465773 1047.768377688363 293.0164159407132
309 0.005 1.545 20 837.4666062681197 660.4399209914347 660.4139155602024 1081.29289663291 1085.09925541503 1089.110463608607 927.6733789787465 311.6227099533409 1047.776661759254 293.0164169431216
310 0.005 1.55 20 837.7791824289641 661.058434351678 661.0347008987781 1081.29342582324 1085.099655900047 1089.110484306549 927.7707760582998 311.750556803225 1047.784935435355 293.0164179440561
311 0.005 1.555 20 838.0906178820502 661.6743998359887 661.6529257564221 1081.293953432308 1085.100054634569 1089.110505836514 927.8680244209417 311.8786871041027 1047.793188250446 293.0164189445526
312 0.005 1.56 20 838.4008307753686 662.2878285198196 662.2686012983831 1081.29447689375 1085.100451396335 1089.110527345981 927.9650766185164 312.0070990883487 1047.801411895376 293.0164199442094
313 0.005 1.565 20 838.7097881960383 662.8987315193427 662.8817387217561 1081.294997453677 1085.100846086156 1089.110549697806 928.0619475485361 312.1357913010688 1047.809599842586 293.0164209426116
314 0.005 1.57 20 839.0174995323465 663.5071198740793 663.4923491480811 1081.29551301509 1085.101235125415 1089.110568017147 928.1586365298751 312.2647611681367 1047.817771959721 293.0164219397416
315 0.005 1.575 20 839.3239842261668 664.113004581892 664.1004436345354 1081.296029104844 1085.101626370176 1089.11059032784 928.2551331491801 312.3940070677867 1047.825915819389 293.016422935635
316 0.005 1.58 20 839.6292431985892 664.71639659569 664.70603320254 1081.296542591184 1085.102014373547 1089.110611740266 928.3514444429231 312.523526375626 1047.834033455038 293.0164239304246
317 0.005 1.585 20 839.9332898356555 665.3173068639985 665.3091288863062 1081.297055073723 1085.102402029289 1089.110632884392 928.4475696053156 312.6533169537883 1047.842131533428 293.0164249241299
318 0.005 1.59 20 840.2361276772801 665.9157462476405 665.9097416067664 1081.297564451128 1085.10278717399 1089.110653588292 928.5435015635785 312.7833767357634 1047.850201855646 293.016425916661
319 0.005 1.595 20 840.5377740919532 666.51172558299 666.5078822688535 1081.298076602951 1085.103172325043 1089.110676527863 928.6392505568722 312.9137033675908 1047.858249465924 293.0164269079788
320 0.005 1.6 20 840.8382088565889 667.1052556049117 667.1035616907922 1081.298585163281 1085.103554389423 1089.110696660006 928.7348049492325 313.0442947102861 1047.866266639161 293.0164278979508
321 0.005 1.605 20 841.1374547527428 667.6963470646335 667.6967906834628 1081.299092272718 1085.103935050477 1089.110717522301 928.8301712772716 313.175148598745 1047.874261103394 293.0164288865595
322 0.005 1.61 20 841.4355073877714 668.285010711417 668.2875801157877 1081.299612958567 1085.104318694252 1089.110739212495 928.9253340246063 313.3062628865916 1047.882251448577 293.0164298740733
323 0.005 1.615 20 841.7323337226844 668.871256648503 668.8759401707042 1081.300095147844 1085.104689431898 1089.110757726757 929.0202795925422 313.4376362114274 1047.89017599252 293.016430860222
324 0.005 1.62 20 842.0280148299462 669.4550959868945 669.4618818886618 1081.300599721157 1085.105061833704 1089.110776478918 929.1150910681015 313.5692638765563 1047.8981167803 293.016431844756
325 0.005 1.625 20 842.3224988246355 670.0365391717264 670.0454158900413 1081.301094737198 1085.105433104164 1089.110795464504 929.2096790954712 313.7011460215263 1047.9060079259 293.0164328278496
326 0.005 1.63 20 842.6158096005759 670.6155968218185 670.6265528310312 1081.301593008013 1085.105808231846 1089.110817403914 929.304057552432 313.8332810140328 1047.913878077787 293.0164338098621
327 0.005 1.635 20 842.9079588554118 671.1922796276157 671.2053032722979 1081.302086387174 1085.10617649578 1089.110834776522 929.398248542821 313.965665007916 1047.921679610585 293.0164347930118
328 0.005 1.64 20 843.1989232972384 671.7665974573976 671.7816762258894 1081.302570786383 1085.106542383045 1089.110852864231 929.4922296012373 314.0982971399087 1047.929450784631 293.0164357723146
329 0.005 1.645 20 843.488729885167 672.3385599701096 672.3556785895167 1081.303051097175 1085.106902486145 1089.110872506911 929.5860323154799 314.2311746711887 1047.937219447914 293.0164367488252
330 0.005 1.65 20 843.7774052479016 672.9081765793015 672.9273148833128 1081.303537903222 1085.107266049545 1089.110892469766 929.6796504218125 314.3642954920568 1047.944986140594 293.0164377240812
331 0.005 1.655 20 844.0649481352316 673.4754559684047 673.4965979038891 1081.304025650203 1085.107630210007 1089.110912926371 929.7730743338898 314.4976574499521 1047.952739294737 293.0164386987911
332 0.005 1.66 20 844.3513544775986 674.0404070410489 674.0635482273678 1081.304511606484 1085.107991822504 1089.110931749432 929.8662976872369 314.6312585757229 1047.960469742784 293.0164396728654
333 0.005 1.665 20 844.6366202539231 674.6030421814509 674.6281754885954 1081.304995013151 1085.10835176631 1089.110951642471 929.959309635297 314.7650969341109 1047.96817385877 293.0164406460153
334 0.005 1.67 20 844.9207620416428 675.1633730392518 675.1904895993217 1081.305485544978 1085.108713994274 1089.110973069721 930.0521317220622 314.8991698062275 1047.975871972141 293.0164416184816
335 0.005 1.675 2 845.206008183635 675.7213968544572 675.7505065821729 1081.298512783598 1085.105724540955 1089.106790870786 930.1796443296377 315.0328319089883 1047.975389016779 293.0164425034222
336 0.005 1.68 2 845.4913750921602 676.2771802347797 676.3082557003017 1081.300087250782 1085.106919699276 1089.10797519846 930.2896909594114 315.167202140105 1047.983697096306 293.0164434688969
337 0.005 1.685 2 845.7723667597812 676.8307337378112 676.8637646921908 1081.300592098075 1085.107409773535 1089.108135691803 930.3975300411491 315.3019264531993 1047.991789484052 293.0164445652569
338 0.005 1.69 2 846.0568709564795 677.382072494196 677.4170414278432 1081.299979700215 1085.106917654055 1089.107726923621 930.5047602759536 315.4366215031858 1047.997189818619 293.0164457259548
339 0.005 1.695 2 846.3432572111706 677.9312047387019 677.9680944046436 1081.300801068847 1085.107567937699 1089.108166821931 930.6131694313034 315.5714685484726 1048.003869862558 293.0164469536629
340 0.005 1.7 2 846.6277121183589 678.4781349995893 678.5169311024924 1081.301587957728 1085.108185445166 1089.108432354919 930.7204907544436 315.7065838923985 1048.011271773126 293.0164482811783
341 0.005 1.705 2 846.9101259441111 679.0228704208434 679.0635599667376 1081.301677671433 1085.108154209344 1089.108165061501 930.8258126704412 315.8418909109316 1048.017880482361 293.0164497016857
342 0.005 1.71 20 847.1997339486635 679.5653655581023 679.6079387298033 1081.308045760846 1085.11045684837 1089.110580877945 930.8645028521033 315.9779506762546 1048.03371669278 293.0164512199809
343 0.005 1.715 20 847.4694890063683 680.1055982449683 680.150054860619 1081.309117735725 1085.11131533756 1089.111020945433 930.9303666916886 316.1139455250207 1048.041673647713 293.0164523604221
344 0.005 1.72 20 847.7352631188588 680.6435888280427 680.6899172581197 1081.309824552479 1085.111863607806 1089.11112737916 931.0049994028079 316.2501635610199 1048.049402636348 293.0164533565155
345 0.005 1.725 20 847.9992605535072 681.179355387026 681.2275499394669 1081.310380153456 1085.112307030249 1089.111171466725 931.0847039218655 316.386626509008 1048.057258769812 293.0164542969569
346 0.005 1.73 20 848.2622216218992 681.712914117728 681.7629690857616 1081.310923214136 1085.11272874001 1089.111193921861 931.1674641584029 316.5233255525208 1048.06514267127 293.0164551988284
347 0.005 1.735 2 848.5314379213277 682.2442727235826 682.2961979602859 1081.304150244328 1085.109720871602 1089.107011188425 931.2902248477416 316.6595766666921 1048.064746708209 293.016456015044
348 0.005 1.74 2 848.8031087264046 682.7735013397669 682.8272699606348 1081.305624829389 1085.110861770405 1089.108161259574 931.3962593645795 316.7965040026617 1048.072750149465 293.0164568861791
349 0.005 1.745 2 849.0707884283657 683.300610127097 683.3562127815616 1081.306137132309 1085.111350346985 1089.108344719447 931.5002432195797 316.9337716197727 1048.080620828774 293.0164578552666
350 0.005 1.75 2 849.3412280729613 683.8256131514053 683.8830342513943 1081.305532897456 1085.110868741746 1089.107943597308 931.603310708276 317.07101313095 1048.085909626195 293.0164588771476
351 0.005 1.755 2 849.613492563606 684.3485193708814 684.4077426532796 1081.306360171872 1085.111528289945 1089.108355538574 931.7078702493228 317.2083992455407 1048.092596943041 293.0164599709154
352 0.005 1.76 2 849.8843195380446 684.8693340414484 684.9303459641633 1081.30682086207 1085.11186464928 1089.10842778242 931.8108375854341 317.3459926633597 1048.099491103648 293.0164611593078
353 0.005 1.765 2 850.1535337070209 685.3880643611217 685.4508526167705 1081.307137261932 1085.112060234786 1089.108386802954 931.9125737618184 317.4837537817032 1048.106164977135 293.0164624439966
354 0.005 1.77 2 850.4217461184489 685.9047176315478 685.9692706546924 1081.307512676392 1085.112340060218 1089.108447299149 932.0137430876749 317.6216920655687 1048.112956728703 293.0164638236545
355 0.005 1.775 2 850.6891824700559 686.4193018606086 686.4856084918597 1081.307906099068 1085.112590479927 1089.108426610757 932.1142626010585 317.7598123534797 1048.11986639356 293.0164652842948
356 0.005 1.78 2 850.9557053070255 686.9318247360676 686.9998745230531 1081.308271420509 1085.112845139475 1089.1084442486 932.2137632896023 317.8981139884812 1048.126798542595 293.0164668042532
357 0.005 1.785 2 851.2212431491645 687.4422939918516 687.5120768719994 1081.308658521024 1085.113090746584 1089.108424485245 932.3125835190064 318.0365959203777 1048.133773421514 293.0164683586865
358 0.005 1.79 2 851.4857338942974 687.9507173687923 688.0222237012022 1081.309027157385 1085.113345350976 1089.10843730299 932.4106325050859 318.1752616173942 1048.140748978328 293.0164699214336
359 0.005 1.795 2 851.7492287371921 688.4571026746274 688.5303230554085 1081.309414592485 1085.113594444311 1089.108425347589 932.5079461145476 318.3141019205863 1048.147743883281 293.0164714666176
360 0.005 1.8 2 852.011640483812 688.9614577855946 689.0363830984804 1081.309780741178 1085.11384781436 1089.108435463027 932.6046325423845 318.4531160001895 1048.154711769029 293.016472969989
361 0.005 1.805 2 852.2729853868109 689.4637906144964 689.5404118738675 1081.310161207741 1085.114099544762 1089.108431608585 932.7006881872212 318.5923048931201 1048.161664759441 293.0164744102294
362 0.005 1.81 2 852.5332301154117 689.9641091228402 690.0424175530136 1081.310532690912 1085.114356392492 1089.108442738583 932.7960876366018 318.7316669141757 1048.168591235938 293.0164757699692
363 0.005 1.815 2 852.7924175092435 690.4624215530472 690.5424084058141 1081.310911641526 1085.114612537086 1089.108444436209 932.890893006322 318.8712003992444 1048.175493324785 293.0164770366731
364 0.005 1.82 2 853.0504559413782 690.9587349650327 691.0403919719967 1081.31127785212 1085.114876858455 1089.108460534512 932.9850320660722 319.0109057580108 1048.182364215987 293.0164782031241
365 0.005 1.825 2 853.3073610574977 691.4530572504302 691.5363761253708 1081.311646279053 1085.115141028108 1089.108469041867 933.0786683634037 319.1507811982102 1048.189218935281 293.0164792679502
366 0.005 1.83 2 853.5631917307636 691.9453966154948 692.0303690138603 1081.312024166859 1085.115406335758 1089.108486094339 933.1716911544196 319.2908225112027 1048.196028812222 293.0164802353335
367 0.005 1.835 2 853.8179245992602 692.4357608360428 692.5223785007029 1081.312401297581 1085.115665650033 1089.108495177751 933.264100872713 319.4310295171697 1048.202821431749 293.0164811148087
368 0.005 1.84 2 854.0715638174879 692.9241579287188 693.0124126334686 1081.312783510339 1085.1159313685 1089.108512974368 933.3560727019149 319.5713999344586 1048.209609877839 293.0164819206503
369 0.005 1.845 2 854.3241029043107 693.4105958783906 693.50047929222 1081.313170836851 1085.116192464545 1089.108526287072 933.4475598526752 319.7119322152967 1048.216385594008 293.0164826707204
370 0.005 1.85 2 854.5755580104197 693.8950820988545 693.9865861279254 1081.313561225104 1085.116452498687 1089.108540498763 933.5385153275097 319.8526230284796 1048.223135098611 293.016483385079
371 0.005 1.855 2 854.8259387500826 694.377624390514 694.4707413987142 1081.313936660605 1085.116710004962 1089.108554077595 933.6289674246498 319.9934738792921 1048.229880783494 293.0164840842781
372 0.005 1.86 2 855.075093740352 694.8582300141107 694.9529522136083 1081.31398364645 1085.11665863696 1089.108310211764 933.7185607758207 320.1344621193654 1048.236196583481 293.0164847849208
373 0.005 1.865 2 855.3234595475562 695.33690773657 695.4332267937704 1081.314732497384 1085.117259223073 1089.108604920239 933.8083788272364 320.2756379605067 1048.243336076451 293.0164855098734
374 0.005 1.87 2 855.5704609765296 695.8136646058284 695.9115728944028 1081.314736057204 1085.117171460051 1089.108325359611 933.8971559196373 320.4169366325829 1048.249643146368 293.0164862684557
375 0.005 1.875 2 855.8166850494428 696.2885090567129 696.3879984013006 1081.315465859431 1085.117760603889 1089.108622132701 933.9860926100562 320.5584142660095 1048.256726472522 293.0164870745129
376 0.005 1.88 2 856.0615778271761 696.7614479736009 696.8625109364056 1081.315477019215 1085.117680509917 1089.108351164531 934.0739003572348 320.7000135967317 1048.263005617951 293.0164879278954
377 0.005 1.885 2 856.3057182309174 697.2324898557468 697.3351184272514 1081.316211819078 1085.118275728516 1089.108650582341 934.1619672071615 320.8417911897826 1048.270056576429 293.016488834078
378 0.005 1.89 2 856.5486090629561 697.7016415878217 697.8058282599645 1081.316228497373 1085.118198380886 1089.108379946114 934.2489009353695 320.9836883566553 1048.276302952121 293.016489784812
379 0.005 1.895 2 856.7907019637956 698.1689117975128 698.2746485462334 1081.317007541168 1085.118833389122 1089.108721014131 934.3361492841666 321.1257574453672 1048.283395727269 293.0164907786372
380 0.005 1.9 2 857.0316109627101 698.6343070191846 698.7415864456021 1081.31702585307 1085.118754510335 1089.108439910446 934.4223633819904 321.2679406493722 1048.289635477922 293.0164918022466
381 0.005 1.905 2 857.2716574007575 699.0978353580034 699.2066499879029 1081.317754325448 1085.119348356713 1089.108738340125 934.5086934323034 321.4102911682342 1048.296673535216 293.0164928500193
382 0.005 1.91 2 857.5104278645331 699.5595040388105 699.6698465597801 1081.317803105829 1085.119301386476 1089.108498676796 934.5942340854302 321.5527507507715 1048.30291829461 293.0164939084428
383 0.005 1.915 2 857.7483611192453 700.0193215386389 700.1311840968598 1081.318570075295 1085.119924966728 1089.108820706241 934.6799899419361 321.6953714464631 1048.309935777672 293.0164949736119
384 0.005 1.92 2 857.9850321555427 700.4772942932893 700.5906695974495 1081.318536629506 1085.119793990684 1089.108488174712 934.7645675030684 321.8380991891422 1048.316088227928 293.0164960333079
385 0.005 1.925 2 858.2210285689243 700.9334308179195 701.048311229864 1081.319267190697 1085.12040752781 1089.108817475206 934.8494523351842 321.9809917187266 1048.323056660338 293.0164970857609
386 0.005 1.93 2 858.4556702588631 701.3877373978619 701.5041158252756 1081.319249751928 1085.12027803311 1089.108492659554 934.9334500534289 322.1239906708695 1048.329152775985 293.0164981231896
387 0.005 1.935 2 858.689545705889 701.8402224741997 701.9580912115807 1081.320002204027 1085.120901036356 1089.108826169356 935.0177504165241 322.2671487637286 1048.336094427739 293.0164991473725
388 0.005 1.94 2 858.9220801808957 702.2908927605665 702.4102447360038 1081.319973268773 1085.120782124308 1089.108508346453 935.101068247826 322.4104052727491 1048.342176272942 293.0165001535995
389 0.005 1.945 2 859.1539202568456 702.7397564974206 702.8605839719211 1081.320733250318 1085.121407753914 1089.108847311356 935.1846361800852 322.5538183424515 1048.349085251053 293.0165011465187
390 0.005 1.95 2 859.3845022961018 703.1868202349463 703.3091161519889 1081.32074959509 1085.12133332919 1089.108578254034 935.267273304902 322.697322252068 1048.3551947324 293.0165021233385
391 0.005 1.955 2 859.6143402527998 703.6320922894238 703.7558489861459 1081.32150930098 1085.121954677958 1089.108910387503 935.3502277171647 322.8409808880339 1048.362073439443 293.0165030907236
392 0.005 1.96 2 859.8429139787494 704.0755791229618 704.2007896779253 1081.321475374531 1085.121834295133 1089.108591100289 935.4322095115459 322.9847336361409 1048.368086353767 293.0165040463339
393 0.005 1.965 2 860.0707453657218 704.5172890558587 704.6439458976272 1081.322205084693 1085.122429568826 1089.108898375297 935.514516043303 323.1286341753946 1048.3749260604 293.0165049966022
394 0.005 1.97 2 860.2973757751679 704.9572290679125 705.0853248316089 1081.322239971605 1085.12238731731 1089.108667988902 935.5959782700794 323.2726241289486 1048.380972151172 293.0165059394805
395 0.005 1.975 2 860.5233020139337 705.3954069562013 705.5249341987205 1081.322981548568 1085.123014832572 1089.1089951556 935.6776751293067 323.4167618763267 1048.38780062439 293.0165068812193
396 0.005 1.98 2 860.7479017925928 705.831828705794 705.9627807580181 1081.322948535361 1085.122890366381 1089.108670131204 935.7584049901278 323.5609819858221 1048.393761151818 293.0165078182868
397 0.005 1.985 2 860.9717948383629 706.2665025989386 706.3988719905886 1081.323669935084 1085.123479289562 1089.10897202875 935.8394519859066 323.7053463284963 1048.400532729511 293.0165087556144
398 0.005 1.99 2 861.1945398207802 706.6994351620436 706.8332152001137 1081.323723044899 1085.123431985421 1089.108736935483 935.9195774240382 323.8497932825471 1048.406553415512 293.0165096897245
399 0.005 1.995 2 861.4165387307195 707.130634776002 707.265817987138 1081.324456226539 1085.124025664611 1089.109031668148 936.0000775060272 323.9943817430743 1048.413308986536 293.0165106253239
400 0.005 2 2 861.6372802660218 707.5601075151644 707.6966872956444 1081.324418335506 1085.123902480835 1089.108712870964 936.079597527129 324.1390457730952 1048.41920020871 293.016511557821
401 0.005 2.005 2 861.8573645101894 707.987861455334 708.1258302019597 1081.325137144185 1085.124494311262 1089.109020308175 936.1594741002493 324.2838460004518 1048.425900358926 293.0165124912462
402 0.005 2.01 2 862.0762909957527 708.4139028667209 708.553253887664 1081.325183387654 1085.124451669881 1089.108787000266 936.2384408180019 324.428721303687 1048.431839150557 293.0165134214895
403 0.005 2.015 2 862.2944924586837 708.8382397483026 708.9789658982291 1081.325915303717 1085.125050937663 1089.109084067341 936.3177618469671 324.5737299441807 1048.438536598548 293.0165143524339
404 0.005 2.02 2 862.5115218032729 709.2608782668499 709.4029729684602 1081.32595330721 1085.124998746576 1089.108839034336 936.3962280538092 324.7188092002308 1048.44443979857 293.0165152789609
405 0.005 2.025 2 862.7279006036575 709.6818264692411 709.825282525312 1081.326676872145 1085.125589964027 1089.109129882157 936.4751536691239 324.8640202943888 1048.451095849865 293.0165162051283
406 0.005 2.03 2 862.9430940412373 710.1010902828961 710.245901162616 1081.326635524673 1085.125463163776 1089.108804213192 936.5530355410374 325.0092984280344 1048.456881833535 293.016517125765
407 0.005 2.035 2 863.1575866095943 710.5186777439696 710.6648363041371 1081.327356356466 1085.126050790406 1089.10910254645 936.6312432257565 325.1547015911133 1048.46349894204 293.0165180446991
408 0.005 2.04 2 863.3710039112668 710.9345952616319 711.0820950489955 1081.327397469771 1085.12600774782 1089.108868090726 936.7087274395954 325.3001694855018 1048.469344241027 293.0165189577066
409 0.005 2.045 2 863.5837345253665 711.3488506698905 711.4976844575563 1081.328134128767 1085.126598274938 1089.109156624009 936.7865292264381 325.4457632578425 1048.475920361287 293.0165198689446
410 0.005 2.05 2 863.7952763021946 711.7614495108583 711.9116109314223 1081.328064333996 1085.126481265687 1089.108838621652 936.8633254917569 325.5914200734267 1048.481647382373 293.0165207734389
411 0.005 2.055 2 864.0062288932093 712.1724001367604 712.3238820900389 1081.328778698768 1085.127070990055 1089.109143515868 936.9405213783765 325.7372000837882 1048.488202234862 293.0165216751709
412 0.005 2.06 2 864.2160263529005 712.5817084366985 712.7345045113005 1081.328746940542 1085.126960263165 1089.108840363352 937.0168492111084 325.8830375883358 1048.493919000412 293.0165225702174
413 0.005 2.065 2 864.4252461904633 712.9893821060086 713.1434853386239 1081.329469895852 1085.127557300012 1089.109150412339 937.0935098529458 326.0289917140836 1048.500443848161 293.0165234623911
414 0.005 2.07 2 864.6332908991154 713.395427362186 713.5508314768248 1081.329451346834 1085.127454119469 1089.108852378524 937.1693128580401 326.1750010595428 1048.506139411989 293.0165243479447
415 0.005 2.075 2 864.8407105105623 713.7998514008367 713.9565494611408 1081.329878646014 1085.127769803636 1089.108930529726 937.2452335964666 326.3211041727508 1048.512265621336 293.0165252274974
416 0.005 2.08 2 865.0470738210582 714.2026610137934 714.3606465645831 1081.33026649743 1085.128047433245 1089.10895616554 937.3209379682177 326.4673037179421 1048.5184021722 293.0165261033524
417 0.005 2.085 2 865.2526651430876 714.6038630228653 714.7631296015329 1081.330592008728 1085.128268570706 1089.108932254868 937.3963077915331 326.6135829276838 1048.524434282282 293.0165269757601
418 0.005 2.09 2 865.457433205652 715.0034643492179 715.1640053672187 1081.330959388961 1085.128528572068 1089.108961701998 937.4714151535102 326.7599406136412 1048.530500650632 293.016527844233
419 0.005 2.095 2 865.6613977857753 715.4014718636727 715.5632807886184 1081.331332743903 1085.128797458777 1089.108992482721 937.5463453016913 326.9063753832089 1048.536549737578 293.0165287091268
420 0.005 2.1 2 865.8644829667129 715.7978922613003 715.9609625631629 1081.331660542186 1085.1290219215 1089.108971147651 937.621011014215 327.0528846959538 1048.542527515912 293.0165295706903
421 0.005 2.105 2 866.0667429562097 716.1927322198998 716.3570574134831 1081.332025779154 1085.129284797601 1089.10900035382 937.6954616428219 327.1994719069049 1048.548539356973 293.0165304286015
422 0.005 2.11 2 866.2681766051908 716.5859986224716 716.751572208208 1081.33239820046 1085.129551947943 1089.109029039047 937.769612545984 327.3461314485349 1048.554546450496 293.0165312835912
423 0.005 2.115 2 866.4688012065334 716.9776982948736 717.1445138291687 1081.332797277346 1085.129842780412 1089.109081891075 937.8436464217336 327.4928633383752 1048.560542902336 293.0165321361425
424 0.005 2.12 2 866.6686033823707 717.3678379144907 717.5358887964563 1081.333156818244 1085.130095237978 1089.10909178874 937.9174795155855 327.6396668271731 1048.566506250497 293.0165329861826
425 0.005 2.125 2 866.8675641814647 717.7564239179906 717.9257040626417 1081.333465235889 1085.130304543837 1089.109059001532 937.9909802324887 327.7865406557138 1048.572392268431 293.0165338338615
426 0.005 2.13 2 867.065765703658 718.1434628213011 718.3139659380703 1081.333838460637 1085.13054926124 1089.109075217154 938.064238929458 327.9334834232873 1048.578317360203 293.016534678642
427 0.005 2.135 2 867.2631270242315 718.528961021442 718.7006809523402 1081.334149104468 1085.130765039785 1089.109052574009 938.1371750065716 328.0804910309599 1048.584178159093 293.0165355213972
428 0.005 2.14 2 867.4596943592285 718.9129252017098 719.0858555792922 1081.334499756988 1085.131015354805 1089.109074835879 938.2100719166366 328.22756386374 1048.590067117139 293.0165363612749
429 0.005 2.145 2 867.6554815856725 719.2953619442023 719.4694965093312 1081.334816617085 1085.131234384785 1089.109058740134 938.2826742385914 328.3746996760959 1048.595890665571 293.0165371987445
430 0.005 2.15 2 867.8505003182082 719.676277849674 719.8516103765414 1081.335173879826 1085.13149217808 1089.109090701299 938.3550539347924 328.5218976843086 1048.60174769206 293.0165380329191
431 0.005 2.155 2 868.0447283142187 720.0556795630717 720.232203757982 1081.335571793374 1085.131783397151 1089.109154973845 938.4272115368524 328.6691567040719 1048.607617859099 293.0165388639866
432 0.005 2.16 2 868.2381834064754 720.4335734204432 720.6112831964584 1081.335889804035 1085.13200089 1089.109130394422 938.499138867807 328.8164752413516 1048.613398360118 293.016539691442
433 0.005 2.165 2 868.4308626104776 720.8099658013714 720.9888550770495 1081.336240192431 1085.132250389199 1089.109155724194 938.5708303650728 328.9638514310278 1048.619205623436 293.0165405140253
434 0.005 2.17 2 868.6227915351058 721.184863270485 721.3649259891204 1081.336628638289 1085.132536904795 1089.109212323491 938.6423521950321 329.1112890345129 1048.625022435143 293.0165413322617
435 0.005 2.175 2 868.8139235458399 721.5582720298236 721.739502217323 1081.336935623699 1085.13274192929 1089.109176081256 938.713611366479 329.2587835304982 1048.630746652979 293.0165421460385
436 0.005 2.18 2 869.0042973579998 721.9301984490822 722.1125901013302 1081.337275557217 1085.132981904968 1089.109192215693 938.7846634941322 329.4063280054668 1048.636496058873 293.0165429543203
437 0.005 2.185 2 869.1939403448258 722.3006488855618 722.4841959925822 1081.337655252805 1085.133259840402 1089.109244460658 938.8554785893108 329.5539291673473 1048.642253277714 293.0165437583644
438 0.005 2.19 2 869.382810157599 722.6696296813701 722.8543262994218 1081.337957651156 1085.133463055059 1089.10920725126 938.9261042281349 329.7015782006056 1048.647923028326 293.0165445585343
439 0.005 2.195 2 869.5709609102802 723.0371473009111 723.2229874179732 1081.338290615001 1085.13370031391 1089.109223440386 938.9965641673235 329.8492762511399 1048.653614908212 293.0165453544834
440 0.005 2.2 2 869.758282791027 723.4032078826594 723.5901856122232 1081.338724728369 1085.133971809007 1089.109275705776 939.0667349691671 329.9970234316287 1048.659339493789 293.016546147435
441 0.005 2.205 2 869.9448732351362 723.7678173216566 723.955927024321 1081.339039324391 1085.134170639981 1089.109238403641 939.1367565596396 330.1448167512186 1048.664944227534 293.016546937875
442 0.005 2.21 2 870.1308687430912 724.1309820092628 724.3202177508139 1081.339325826219 1085.134367852309 1089.109212362522 939.2065153825847 330.2926429463577 1048.670530801955 293.016547725726
443 0.005 2.215 2 870.3160365701441 724.4927082705599 724.6830641380834 1081.339661196332 1085.134614036308 1089.10924213874 939.2761398237556 330.4405222162832 1048.676153991443 293.0165485111035
444 0.005 2.22 2 870.5004973370128 724.8530024410694 725.0444725809614 1081.339999766232 1085.134858102105 1089.109258842352 939.3455836534062 330.5884516871733 1048.681729329516 293.0165492950609
445 0.005 2.225 2 870.6841651890236 725.211870110031 725.4044489030498 1081.340304278447 1085.135068493328 1089.109242084067 939.4147006900133 330.7364209981394 1048.687280734644 293.0165500769783
446 0.005 2.23 2 870.8671472914647 725.5693178233657 725.7629995444466 1081.340599928355 1085.135274787786 1089.109230915455 939.4836298089738 330.8844299012874 1048.692803792877 293.0165508567032
447 0.005 2.235 2 871.0494343827555 725.9253517162556 726.120130604509 1081.340944007534 1085.135528762175 1089.109271722953 939.552412728809 331.0324784845343 1048.698370302439 293.0165516338248
448 0.005 2.24 2 871.2310210563444 726.2799777777522 726.475848298904 1081.341288422544 1085.135778852083 1089.10929675731 939.6209799275119 331.1805619787114 1048.703885024582 293.01655240905
449 0.005 2.245 2 871.4119170603617 726.6332021327038 726.8301586486158 1081.341590499228 1085.135985926475 1089.109280870869 939.6893379001758 331.3286811722698 1048.709366094968 293.0165531816479
450 0.005 2.25 2 871.5920596397682 726.9850307395745 727.1830675015719 1081.341890000431 1085.136198769582 1089.109276749821 939.757527819723 331.4768372677174 1048.714829501498 293.016553951332
451 0.005 2.255 2 871.7715352686089 727.3354697825014 727.5345810055774 1081.342263910088 1085.136485865019 1089.10935192989 939.8255699203686 331.6250315457556 1048.720351168319 293.0165547179716
452 0.005 2.26 2 871.9503564692689 727.6845251783951 727.8847053573471 1081.342596975914 1085.136728695522 1089.10936719641 939.8933215557778 331.7732576656753 1048.725806938707 293.0165554824267
453 0.005 2.265 2 872.1284620086435 728.0322027790884 728.2334463784003 1081.342890250985 1085.136928935591 1089.109344773532 939.9609118234953 331.921514173004 1048.731233642766 293.0165562438431
454 0.005 2.27 2 872.3058237107205 728.3785086388187 728.5808101551053 1081.343182104039 1085.137134596268 1089.109334530277 940.0282567698748 332.0698021563858 1048.736628932161 293.0165570024106
455 0.005 2.275 2 872.4825229554347 728.7234483799353 728.9268024421168 1081.343564382166 1085.137407980561 1089.109401855066 940.0954223741663 332.2181196899228 1048.742050222479 293.0165577580767
456 0.005 2.28 2 872.6585260578211 729.0670279779201 729.2714291496269 1081.343893917866 1085.137644383513 1089.10941089164 940.1623971577237 332.3664635914068 1048.74745463428 293.0165585123694
457 0.005 2.285 2 872.8338181731916 729.409253328611 729.6146961132641 1081.344181689413 1085.137841782549 1089.10938520333 940.229128662507 332.5148337130366 1048.752803940246 293.016559264721
458 0.005 2.29 2 873.008417802055 729.7501301904391 729.9566092123417 1081.344470949902 1085.138044231642 1089.109371986433 940.2956740011961 332.66322973776 1048.758126692336 293.0165600151644
459 0.005 2.295 2 873.1823774503616 730.0896645281944 730.2971743949981 1081.344840566863 1085.138322683822 1089.10943993773 940.3620904039689 332.811651464714 1048.763510389012 293.0165607638458
460 0.005 2.3 2 873.3556869455177 730.4278620752715 730.6363975029708 1081.34516994482 1085.138559490797 1089.109450298661 940.4282895437727 332.9600991706336 1048.768828965486 293.0165615115801
461 0.005 2.305 2 873.5282811484421 730.7647284359263 730.9742841476431 1081.345452894373 1085.138754545626 1089.109424060441 940.494292364711 333.1085707393571 1048.774105931463 293.0165622574403
462 0.005 2.31 2 873.7002100945623 731.1002694099325 731.3108401532173 1081.345772115478 1085.138986155274 1089.109444378499 940.5601054773758 333.2570597995363 1048.779380349955 293.0165630015621
463 0.005 2.315 2 873.8714797539293 731.4344906586447 731.6460712199161 1081.346062614369 1085.139191333071 1089.109429554711 940.6257236690939 333.405565322042 1048.784628914002 293.0165637436513
464 0.005 2.32 2 874.0420845159761 731.7673978078926 731.9799829660392 1081.346385441944 1085.139428311751 1089.109451964384 940.6911598515685 333.5540870987306 1048.789871724082 293.0165644835334
465 0.005 2.325 2 874.2120159535126 732.0989964789742 732.3125810654892 1081.346673990007 1085.139633606956 1089.109440186885 940.7564101668444 333.7026223032325 1048.795089393077 293.016565220761
466 0.005 2.33 2 874.3813015302754 732.4292923582962 732.6438712002977 1081.347000499522 1085.139872506105 1089.109465970832 940.8214673637397 333.8511785096101 1048.800300859337 293.0165659553389
467 0.005 2.335 2 874.5499194739018 732.7582912567267 732.9738590434766 1081.347329060186 1085.140111708655 1089.109490240553 940.8863089162103 333.999749297577 1048.805509694054 293.0165666871487
468 0.005 2.34 2 874.7178888518429 733.0859984131665 733.3025500123958 1081.347617120073 1085.140314936328 1089.109477791389 940.9509962298428 334.148330555017 1048.810678832969 293.0165674157935
469 0.005 2.345 2 874.885220696969 733.4124194095654 733.6299498455098 1081.347934839184 1085.140547169505 1089.109501344765 941.0154992633828 334.2969250664777 1048.815837276208 293.0165681414572
470 0.005 2.35 2 875.0519052305448 733.7375598849492 733.956064194484 1081.348260178807 1085.140784499725 1089.109525083053 941.0798136224049 334.4455244490069 1048.820985847168 293.0165688642795
471 0.005 2.355 2 875.2179256479735 734.061425266877 734.2808984896883 1081.348545623985 1085.140984408456 1089.109509862538 941.1439641364498 334.5941404996856 1048.826109011126 293.0165695840489
472 0.005 2.36 2 875.3833056573457 734.3840209839958 734.6044581290203 1081.348860158101 1085.141215501735 1089.10953426631 941.2079042445727 334.7427659852249 1048.831228702972 293.0165703010679
473 0.005 2.365 2 875.548089407143 734.70535267998 734.9267487451436 1081.349175672129 1085.141444487231 1089.109552396885 941.2716599740235 334.891397877557 1048.836325914921 293.0165710157556
474 0.005 2.37 1 875.7125500747969 735.0241954110313 735.2466104431026 1081.361057289563 1085.144039808799 1089.114308895019 941.449693715576 335.0393339540929 1048.862628568332 293.0165716977557
475 0.005 2.375 2 875.8815285785072 735.3430893731016 735.5664652724596 1081.36240738773 1085.156921917904 1089.127205310712 941.4102819119369 335.188459304518 1048.853875360966 293.016572354202
476 0.005 2.38 1 876.0430341779429 735.6594747968322 735.8838516080264 1081.370152833213 1085.152874003125 1089.123513950918 941.5837519265605 335.3365354995699 1048.875513668265 293.0165731429599
477 0.005 2.385 1 876.2062157637263 735.9746048703082 736.1999703398741 1081.364255734192 1085.155607716996 1089.125989817842 941.6973517331317 335.4846449523617 1048.883303853877 293.0165739661091
478 0.005 2.39 2 876.3734802074612 736.289834925997 736.5161337681621 1081.366068140095 1085.158664206024 1089.127080096502 941.6107765249158 335.6343162811525 1048.870313877311 293.0165746386313
479 0.005 2.395 1 876.5319246154138 736.6025676119723 736.8298369516428 1081.372073351616 1085.153370124209 1089.122360703603 941.7809242471626 335.7823799987517 1048.891352942975 293.0165757082773
480 0.005 2.4 1 876.6923344151135 736.9140578862207 737.1422828170233 1081.364318128598 1085.154706824613 1089.123989754408 941.8928507656441 335.930467359121 1048.897831049969 293.0165767114102
481 0.005 2.405 1 876.8530361282574 737.2243413936809 737.4535220704925 1081.360538031144 1085.15198972836 1089.119323453575 941.9740789931242 336.0786433935897 1048.898702955027 293.0165776613448
482 0.005 2.41 1 877.0146407797838 737.5334317759198 737.7635605459274 1081.360435528003 1085.15163761846 1089.11967829422 942.0431421479624 336.2268421901686 1048.901490509437 293.0165786028464
483 0.005 2.415 1 877.1757479406929 737.8413331719908 738.0724003640812 1081.359427622519 1085.149222375375 1089.11681525275 942.1090592755771 336.375046693698 1048.903577178304 293.0165794930634
484 0.005 2.42 1 877.3366920865448 738.1480556450681 738.3800489891692 1081.360222826732 1085.150939610714 1089.119350951848 942.1743412637261 336.5232687059514 1048.908607756405 293.0165804006318
485 0.005 2.425 1 877.4962071167546 738.4535980388586 738.6865078933567 1081.359749850938 1085.149745894533 1089.117409987895 942.2395323950844 336.6715143377634 1048.912494900031 293.016581300117
486 0.005 2.43 1 877.6550595304096 738.7579686749812 738.9917849893192 1081.360881929933 1085.151737363531 1089.119982011765 942.3044394433787 336.8197860951898 1048.918248590639 293.0165822546666
487 0.005 2.435 1 877.8126044809553 739.0611714113578 739.2958847507742 1081.360658135179 1085.150630480751 1089.117971487821 942.3691344825215 336.9680771290177 1048.922205804724 293.0165832241511
488 0.005 2.44 1 877.969853307119 739.3632113734689 739.5988136543644 1081.361881867831 1085.152574117014 1089.120381998727 942.4334492919468 337.1163815080927 1048.928019369242 293.016584256455
489 0.005 2.445 1 878.1260679538636 739.6640924198365 739.900576012519 1081.361491719244 1085.151277479421 1089.118155928805 942.4975762882132 337.2646966580606 1048.931840484719 293.0165852982491
490 0.005 2.45 1 878.2822017926504 739.9638218567103 740.2011793695889 1081.362477428469 1085.153030280037 1089.120405977175 942.5613972162342 337.412991243436 1048.937372359668 293.016586386744
491 0.005 2.455 1 878.4377238956768 740.2624003701325 740.5006258274552 1081.36165239494 1085.151227043677 1089.117765218141 942.6249791691282 337.5612630375971 1048.940749875221 293.0165874598144
492 0.005 2.46 1 878.5931546208636 740.5598354674805 740.7989227406887 1081.362543207861 1085.153072117471 1089.120197533384 942.6882165193896 337.7095065997027 1048.945966874104 293.016588546481
493 0.005 2.465 1 878.7477879218184 740.8561300436322 741.0960735244307 1081.362169193625 1085.151788665789 1089.118031400841 942.7513824143407 337.8577223984067 1048.94951541188 293.0165895921726
494 0.005 2.47 1 878.9024241722595 741.1512919285792 741.392085807015 1081.3635324277 1085.153938534937 1089.120637982182 942.8143409815491 338.0058970971246 1048.95512750819 293.0165906249545
495 0.005 2.475 1 879.056142404121 741.445323112323 741.6869623058024 1081.36307943342 1085.152425262737 1089.118188078334 942.8772550616578 338.1540308259501 1048.958750685998 293.0165915858857
496 0.005 2.48 1 879.2097163842575 741.738230386287 741.980709733567 1081.364197488853 1085.154324566566 1089.120590319486 942.9398485159314 338.3021243753903 1048.964260916592 293.0165925028338
497 0.005 2.485 1 879.3622253312295 742.0300152509049 742.2733302612212 1081.36343577996 1085.152577936112 1089.117997994816 943.0021795491017 338.4501806349078 1048.967665557202 293.0165933227793
498 0.005 2.49 1 879.5145744153996 742.3206840150502 742.5648302889053 1081.364415618362 1085.154399532687 1089.120385003567 943.0641204112555 338.5982024923882 1048.973020266351 293.0165940835832
499 0.005 2.495 1 879.6658557714853 742.6102390480409 742.855212346393 1081.363726614835 1085.152750336386 1089.117886991466 943.1258930743552 338.7461846108589 1048.976420980114 293.0165947436091
500 0.005 2.5 1 879.8169539869629 742.8986884848761 743.144483812985 1081.364835544301 1085.154708054912 1089.120384911292 943.1873899804499 338.8941397426614 1048.981859205621 293.0165953508331
501 0.005 2.505 1 879.9669874986213 743.1860337764294 743.4326468857787 1081.364180738737 1085.1530876547 1089.117904066136 943.2485929862918 339.04206558842 1048.985282390951 293.0165958713707
502 0.005 2.51 1 880.1167878499112 743.4722814386541 743.7197080331396 1081.365273744575 1085.155020883333 1089.120374246319 943.3095156207484 339.189962779089 1048.99066754562 293.0165963589238
503 0.005 2.515 1 880.2655143028802 743.7574336621894 744.0056698558947 1081.364642914366 1085.153438058007 1089.117919510941 943.3700831222495 339.3378304982281 1048.994085143257 293.0165967837313
504 0.005 2.52 1 880.4141047910546 744.0414984303455 744.2905394468227 1081.365806109897 1085.155435210056 1089.120436101364 943.4304692789742 339.4856589657871 1048.999507056023 293.016597201252
505 0.005 2.525 1 880.5616166718908 744.3244759531005 744.5743182383453 1081.365178309 1085.153834870601 1089.117966821277 943.4905643988752 339.6334822611499 1049.002887419749 293.0165975816398
506 0.005 2.53 1 880.7089897341299 744.606373844694 744.8570130422577 1081.366292209373 1085.155782560572 1089.120446957003 943.5504162320447 339.7812635003183 1049.008222415313 293.0165979793345
507 0.005 2.535 1 880.8553350317602 744.8871926410885 745.1386255109425 1081.365683081152 1085.15420244123 1089.11799457623 943.6100816794684 339.9290106951401 1049.011570476008 293.0165983620386
508 0.005 2.54 1 881.0015672274467 745.1669414874616 745.4191635262073 1081.366838894601 1085.156190976302 1089.120507200525 943.6695218074508 340.0767209292642 1049.016923372251 293.0165987813615
509 0.005 2.545 1 881.1468303713433 745.4456198718099 745.6986277819453 1081.366205413631 1085.15458548654 1089.118039148572 943.7289038155174 340.224374375818 1049.020236461847 293.0165992015584
510 0.005 2.55 1 881.2919671378908 745.7232356372018 745.9770252371397 1081.367310410301 1085.156532274769 1089.120523309675 943.7879568734123 340.3719961989397 1049.025508325544 293.0165996712519
511 0.005 2.555 1 881.4360990940769 745.9997897604183 746.2543577415568 1081.366709583768 1085.15494917253 1089.118069932759 943.846748613585 340.5195809845483 1049.028805260933 293.0166001514683
512 0.005 2.56 1 881.5801777136105 746.2752914217415 746.5306331452686 1081.367856426514 1085.156926524223 1089.120579572552 943.9051586161802 340.6671146108004 1049.034097867004 293.0166006876602
513 0.005 2.565 1 881.7230312059057 746.5497396334798 746.8058519575318 1081.367242885394 1085.155328780615 1089.118115562856 943.9634352301304 340.8146081288991 1049.037392627519 293.0166012383321
514 0.005 2.57 1 881.8658959834474 746.8231412146114 747.0800205713329 1081.36835330497 1085.157271692307 1089.120598063504 944.0215248191564 340.9620629120688 1049.042636758392 293.0166018463567
515 0.005 2.575 1 882.0078399008956 747.0954990065453 747.3531416703106 1081.367742426196 1085.155678645101 1089.118138526675 944.0794329613237 341.1094767857039 1049.045903757165 293.0166024680807
516 0.005 2.58 1 882.149696765222 747.3668192975083 747.6252214070084 1081.368871044699 1085.157643015121 1089.1206394231 944.1370937459568 341.2568500281537 1049.051151224243 293.0166031443359
517 0.005 2.585 1 882.2905744036854 747.6371044501451 747.8962622572583 1081.368248287346 1085.156039372175 1089.118172849567 944.1945557589404 341.4041795826076 1049.054401385946 293.0166038295833
518 0.005 2.59 1 882.4312777218464 747.9063618553765 748.16627107839 1081.369318117213 1085.157966557453 1089.120650870865 944.2517832558888 341.551463058437 1049.059460647043 293.0166045621594
519 0.005 2.595 1 882.5710559539124 748.1745924590523 748.435249755067 1081.368743796176 1085.156394760979 1089.118198569765 944.3087929365062 341.6986984849269 1049.062743268092 293.0166052964219
520 0.005 2.6 1 882.7106392918402 748.441801886621 748.7032036185028 1081.369809065789 1085.158322657654 1089.120680534724 944.3655888392832 341.8458855176274 1049.067853990176 293.0166060679599
521 0.005 2.605 1 882.8492938315666 748.7079921261304 748.9701351514818 1081.369232157805 1085.156744069237 1089.118224957045 944.4222362017424 341.9930564188045 1049.071136725095 293.0166068309455
522 0.005 2.61 1 882.9877848437651 748.9731691723075 749.2360501017258 1081.370285101294 1085.158649491559 1089.120690022231 944.4787647597104 342.140165078816 1049.076199755429 293.0166076201925
523 0.005 2.615 1 883.125355790082 749.2373355146191 749.5009509118574 1081.369695680798 1085.157069443044 1089.118234636435 944.5350051476896 342.2872173831157 1049.079452115202 293.0166083898731
524 0.005 2.62 1 883.2627625575209 749.500496540203 749.7648427799089 1081.370754677659 1085.158994515699 1089.120715287043 944.5909819450262 342.4342226059459 1049.084513125092 293.016609175298
525 0.005 2.625 1 883.3992628797458 749.7626546769646 750.0277285219034 1081.370168981977 1085.157413952026 1089.118257964325 944.6467310370792 342.5811686887271 1049.087738611567 293.0166099312793
526 0.005 2.63 1 883.5355930236344 750.0238156518856 750.2896135655639 1081.371216518315 1085.159319408257 1089.120723004266 944.702193764796 342.728059294182 1049.092753478419 293.0166106943817
527 0.005 2.635 1 883.6709967772986 750.2839812172203 750.5505001022984 1081.370635745787 1085.15774085527 1089.118268458267 944.7574884658241 342.8748945615091 1049.095960589905 293.0166114210845
528 0.005 2.64 1 883.8062056385388 750.5431583348729 750.8103942824578 1081.371689426172 1085.159660937293 1089.120746385912 944.8125649053407 343.0216614432937 1049.100955842476 293.0166121498514
529 0.005 2.645 1 883.9405530050859 750.8013484385436 751.0692983277405 1081.371080476383 1085.158070462515 1089.11828490981 944.8674543776058 343.168378192003 1049.104070951277 293.0166128390168
530 0.005 2.65 1 884.0747750750262 751.0585578732808 751.3272179383529 1081.372120867408 1085.159975536354 1089.120750963874 944.9221137308347 343.3150458995761 1049.108999606943 293.0166135288486
531 0.005 2.655 1 884.2081319506032 751.314788141334 751.5841552327379 1081.371537349323 1085.158394466822 1089.118295010653 944.9766453653282 343.4616575048817 1049.112112788114 293.0166141794461
532 0.005 2.66 1 884.3412751237755 751.5700447529564 751.8401154657276 1081.372620142779 1085.160326476878 1089.12077847559 945.0309434679515 343.6082117116035 1049.117009651467 293.0166148331545
533 0.005 2.665 1 884.4735694513117 751.8243304389639 752.0951014944536 1081.372016314816 1085.158735114987 1089.11831754014 945.0850867947137 343.7546967150983 1049.12008863538 293.0166154512142
534 0.005 2.67 1 884.6057114250417 752.0776509836102 752.3491188200577 1081.373076279875 1085.160651914791 1089.120789884952 945.1389745935182 343.9011274138562 1049.124991071263 293.0166160770448
535 0.005 2.675 1 884.736984768026 752.3300092711997 752.6021702685721 1081.372469917775 1085.159060617074 1089.118330849608 945.1927258544493 344.0474930038974 1049.128042638598 293.0166166726952
536 0.005 2.68 1 884.868201450638 752.5814106788656 752.8542612049793 1081.37353414273 1085.160986343288 1089.120812115085 945.2462918565603 344.1938042762273 1049.132914745503 293.0166172819594
537 0.005 2.685 1 884.9984509035252 752.8318556710367 753.1053931133391 1081.372925765972 1085.159393298078 1089.118349875311 945.2996729302224 344.3400561848946 1049.135944897693 293.0166178669152
538 0.005 2.69 1 885.1285421499282 753.0813514158721 753.3555720912011 1081.37399473517 1085.161310303323 1089.120823258011 945.352815674986 344.4862532075934 1049.140798994152 293.0166184712335
539 0.005 2.695 1 885.2577670798553 753.3298998879018 753.6048005176349 1081.373386956876 1085.159716536737 1089.118363925203 945.4057950573794 344.6323862899711 1049.143810348663 293.0166190561739
540 0.005 2.7 1 885.3870212284273 753.5775080348543 753.8530848566488 1081.374472207626 1085.16160494342 1089.120814815206 945.4585755437079 344.7784544386564 1049.148796532082 293.016619665704
541 0.005 2.705 1 885.5150259923203 753.8241742536563 754.1004246971064 1081.373729594848 1085.160031613735 1089.11838874758 945.511011027744 344.92446094965 1049.151502080696 293.0166202575299
542 0.005 2.71 1 885.6433047655403 754.0699071446718 754.3468276830057 1081.374928553423 1085.161931720609 1089.12082804201 945.5634321681622 345.0703644427526 1049.156589435436 293.0166208774211
543 0.005 2.715 1 885.7702292039522 754.3147074115737 754.5922947941805 1081.374140371801 1085.160354596814 1089.118404062198 945.6149103051531 345.2162035701793 1049.159093464994 293.0166214806893
544 0.005 2.72 1 885.8974745264629 754.558582227453 754.8368330389155 1081.375352942114 1085.162262727724 1089.120848304054 945.6666871679306 345.361991189918 1049.164146378153 293.0166221118519
545 0.005 2.725 1 886.0234928264002 754.8015308623591 755.0804422131829 1081.374595580694 1085.160670123872 1089.118417016247 945.7182896736317 345.5077228293974 1049.16682108823 293.0166227255073
546 0.005 2.73 1 886.149757194146 755.0435610874199 755.3231297790347 1081.375788438668 1085.162574318169 1089.120861187319 945.7699003361002 345.6533914160532 1049.171859000799 293.0166233653978
547 0.005 2.735 1 886.2748687846256 755.2846736158986 755.5648964075617 1081.375035807351 1085.16099017061 1089.118435695508 945.821266778742 345.7989940115873 1049.17452073011 293.0166239858466
548 0.005 2.74 1 886.4002067651871 755.5248760716865 755.8057494365462 1081.376231093255 1085.16289537081 1089.120879340811 945.8726315980833 345.9445267322826 1049.179528364133 293.0166246305799
549 0.005 2.745 1 886.5242907428786 755.7641664775699 756.0456880482632 1081.375478328785 1085.161306778746 1089.118450262315 945.923672984947 346.0899852247152 1049.182154680793 293.016625253576
550 0.005 2.75 1 886.6486458654801 756.002554047955 756.2847202847845 1081.376670947715 1085.163208305477 1089.120891917441 945.9746981112107 346.2353896258093 1049.187147223512 293.0166258982705
551 0.005 2.755 1 886.7716930392307 756.2400382669433 756.5228460690602 1081.375906269267 1085.161628927704 1089.118465741828 946.0255559948372 346.3807150656448 1049.189711343724 293.0166265191795
552 0.005 2.76 1 886.8951000452186 756.4766272507684 756.7600730427416 1081.377116928646 1085.163533836886 1089.12091038174 946.0763401745079 346.52596701378 1049.194678981296 293.0166271596788
553 0.005 2.765 1 887.0170993002504 756.7123183543479 756.9963999553881 1081.376339413752 1085.161941156765 1089.118481533416 946.1267379500497 346.6711456145084 1049.197255223829 293.0166277742487
554 0.005 2.77 1 887.13953419936 756.9471216042405 757.2318353356364 1081.377532468148 1085.163844227091 1089.120924340065 946.1771005661167 346.8163547570876 1049.202202326693 293.0166284068217
555 0.005 2.775 1 887.2607263997255 757.1810346968384 757.4663781998181 1081.376767786362 1085.16225478485 1089.118496583868 946.2271253642251 346.9614147501492 1049.204752305737 293.0166290122377
556 0.005 2.78 1 887.3822648436321 757.4140674119237 757.7000368610077 1081.377965622292 1085.164156937472 1089.120939963604 946.2771133277189 347.1063857511898 1049.20966194229 293.0166296347205
557 0.005 2.785 1 887.5025509228138 757.646216353575 757.9328098187226 1081.377203940183 1085.162564984287 1089.118510955509 946.3267545385524 347.2512631350295 1049.212182356949 293.0166302295146
558 0.005 2.79 1 887.623122344596 757.877491588622 758.1647054074698 1081.378397136136 1085.164466327533 1089.120956005861 946.3763635331657 347.3960652638327 1049.217068241804 293.0166308411499
559 0.005 2.795 1 887.7424639718126 758.1078913311763 758.3957229491051 1081.377632895708 1085.162875434575 1089.118527520447 946.4256712053625 347.5407839160044 1049.219568210161 293.0166314252539
560 0.005 2.8 1 887.8620835071562 758.3374247016956 758.625870392467 1081.378825383896 1085.164774514571 1089.120969507901 946.4750092054434 347.685404448594 1049.224436870398 293.0166320268096
561 0.005 2.805 1 887.9804957116569 758.5660886391761 758.8551464149436 1081.378059542873 1085.163182261123 1089.118540624408 946.5239976431341 347.8299700078965 1049.226916382775 293.0166326016133
562 0.005 2.81 1 888.0992130385605 758.7938929762673 759.0835592721482 1081.379246121102 1085.165078374465 1089.120983564912 946.5729865637156 347.9744522632018 1049.231752490046 293.016633194888
563 0.005 2.815 1 888.2167813572773 759.0208358269388 759.3111080259661 1081.378481997653 1085.163489098921 1089.118556582608 946.6216514114535 348.1188557491033 1049.234216576542 293.0166337625313
564 0.005 2.82 1 888.3345694428918 759.2469265697084 759.5378009488642 1081.379671566987 1085.165386139535 1089.121000150566 946.6702918227141 348.2631859980689 1049.239026079603 293.0166343498325
565 0.005 2.825 1 888.4511491167999 759.4721638049679 759.7636375248588 1081.378907843834 1085.163795882701 1089.118573278994 946.7186077392874 348.4074328805081 1049.241465596289 293.0166349126366
566 0.005 2.83 1 888.5680549620984 759.6965551938438 759.9886250990576 1081.380086740617 1085.165685500769 1089.121011406433 946.7669057368552 348.5515990169083 1049.24624875247 293.0166354963044
567 0.005 2.835 1 888.6837360122405 759.9200986946948 760.2127626027593 1081.379316315448 1085.164096691331 1089.118587562535 946.815005408927 348.6956744362751 1049.248637095517 293.0166360565271
568 0.005 2.84 1 888.7997642369044 760.1428025888599 760.4360574338567 1081.380494935999 1085.165988157666 1089.121028526545 946.8632431291429 348.8397169176161 1049.253422390428 293.0166366386965
569 0.005 2.845 1 888.9145251294279 760.364665846706 760.6585089438504 1081.379733934875 1085.164401164246 1089.118603213104 946.9107344129313 348.9836567324763 1049.255803959223 293.0166371981924
570 0.005 2.85 1 889.0296336779555 760.5856969356729 760.8801250041662 1081.380915589261 1085.166288568235 1089.121041398478 946.9582835546262 349.1275054064554 1049.260572434426 293.0166377801391
571 0.005 2.855 1 889.1435534289477 760.8058948838129 761.1009052369686 1081.380156332786 1085.164697461741 1089.118615595426 947.0055829122354 349.2712657983649 1049.262937899362 293.0166383399186
572 0.005 2.86 1 889.2578024936482 761.0252677396001 761.3208571271012 1081.381329705196 1085.166587445985 1089.121057470194 947.0528725434084 349.4149368409884 1049.267677706038 293.0166389222087
573 0.005 2.865 1 889.3708474119071 761.2438137981749 761.5399798246574 1081.380565651234 1085.164995306872 1089.11862964878 947.099877594168 349.5584966995729 1049.270023156309 293.0166394823718
574 0.005 2.87 1 889.4842112355693 761.4615407573295 761.7582804792628 1081.381735396013 1085.166880584699 1089.121068036865 947.1468854418987 349.7019744199008 1049.274736797934 293.0166400649613
575 0.005 2.875 1 889.5963933299921 761.6784478596269 761.9757587290839 1081.380976225464 1085.165291512254 1089.118645242162 947.1936042327814 349.8453710574938 1049.27706267315 293.0166406252406
576 0.005 2.88 1 889.7089009005316 761.8945432748162 762.1924220165002 1081.382150549602 1085.167180999697 1089.121086468874 947.2403071050642 349.9886818828624 1049.28175902136 293.0166412074639
577 0.005 2.885 1 889.8201795767478 762.1098250899011 762.4082693780704 1081.38138936943 1085.165586625606 1089.11865859622 947.2866905947396 350.1319067006953 1049.284065445978 293.0166417666602
578 0.005 2.89 1 889.9318268820164 762.3243026111795 762.6233088994151 1081.38257150473 1085.167477541032 1089.12110092886 947.3331545051113 350.2750499044466 1049.288747361132 293.0166423473555
579 0.005 2.895 1 890.0422817287381 762.5379732815483 762.8375392800931 1081.381793442649 1085.165875449201 1089.118671638035 947.3792780514702 350.4180974567413 1049.291023920335 293.016642904334
580 0.005 2.9 1 890.1527549941995 762.7508468427576 763.050968903219 1081.38297276457 1085.167769252694 1089.121115355759 947.4254012054014 350.5610540497823 1049.295683711065 293.0166434823568
581 0.005 2.905 1 890.2623712257223 762.9629163897647 763.2635932630861 1081.382200755546 1085.166151179004 1089.118677949556 947.4713732499187 350.7039229193343 1049.298146821338 293.0166440358151
582 0.005 2.91 1 890.3723410285809 763.1741942384323 763.4754224072933 1081.383377634845 1085.168048133832 1089.121125137266 947.5172950287744 350.8467017699705 1049.302738643073 293.0166446098816
583 0.005 2.915 1 890.4811365162304 763.3846772445296 763.6864545563884 1081.382589319077 1085.16644438467 1089.118694209051 947.5628080306187 350.9893850840751 1049.304935556999 293.0166451594585
584 0.005 2.92 1 890.5903465533568 763.5943748992066 763.8966981515692 1081.383768957458 1085.16833684309 1089.12113861905 947.6083076703588 351.1319819550299 1049.309530748078 293.0166457293747
585 0.005 2.925 1 890.6983122571609 763.803284398403 764.1061515544158 1081.382990383664 1085.166731822098 1089.11870666403 947.6534734390997 351.2744921998681 1049.311758240433 293.0166462743161
586 0.005 2.93 1 890.8066107730588 764.0114150209441 764.3148228867277 1081.384165680329 1085.168622620781 1089.121151489435 947.6986702055208 351.4169074180878 1049.316342519946 293.0166468392112
587 0.005 2.935 1 890.9137729499438 764.2187657717872 764.5227116519355 1081.383414524255 1085.167029659983 1089.118725426003 947.7435527299556 351.5592277463381 1049.318593203901 293.0166473790437
588 0.005 2.94 1 891.0212622200585 764.4253438832775 764.7298248332313 1081.384620080355 1085.168926847914 1089.121169886606 947.7884301107473 351.7014531044351 1049.323188636315 293.0166479386521
589 0.005 2.945 1 891.1275722886942 764.6311466995497 764.936160793572 1081.383823183379 1085.16731289321 1089.118737760653 947.8329625130829 351.843582466157 1049.325346384006 293.0166484730472
590 0.005 2.95 1 891.2342230247658 764.8361829567552 765.1417272715265 1081.385015265014 1085.169213321974 1089.121185419071 947.8775179695152 351.9856095785846 1049.32990875777 293.0166490272376
591 0.005 2.955 1 891.3397488470546 765.0404488750277 765.346521680873 1081.384249895972 1085.167607270022 1089.118754993346 947.9217501698132 352.12754100116 1049.332086562623 293.016649556591
592 0.005 2.96 1 891.4455856655013 765.2439540502631 765.5505524622125 1081.385420167405 1085.169499312923 1089.12119947177 947.9665169691914 352.2693717225144 1049.336647732573 293.0166501060243
593 0.005 2.965 1 891.5502505658361 765.44669590684 765.7538180264833 1081.384616839641 1085.167888276008 1089.118768543565 948.0108085586387 352.4111079850157 1049.338752020511 293.0166506308777
594 0.005 2.97 1 891.6552563409816 765.6486839832122 765.9563265597156 1081.385810180281 1085.169783100471 1089.12121275555 948.0549368976651 352.552749001094 1049.343280610168 293.0166511762461
595 0.005 2.975 1 891.75911175474 765.8499160979602 766.1580767399305 1081.38500567881 1085.168165348082 1089.118778646544 948.0987226985822 352.6942902055717 1049.345366047858 293.0166516973039
596 0.005 2.98 1 891.8633405858085 766.0503998561768 766.3590758341621 1081.386195812517 1085.170062677789 1089.121226906516 948.1424880479457 352.8357266216534 1049.349878328101 293.0166522389628
597 0.005 2.985 1 891.9664302354433 766.2501345712592 766.5593231394756 1081.385377743479 1085.168439656861 1089.118790367006 948.1859164086042 352.9770711368838 1049.351932020979 293.0166527562814
598 0.005 2.99 1 892.0698980634303 766.4491276741245 766.7588259484681 1081.386568908052 1085.170335953728 1089.121236684889 948.2293205655171 353.1183200624918 1049.356423950022 293.0166532942419
599 0.005 2.995 1 892.1721970568427 766.6473766118507 766.9575826878439 1081.385755082621 1085.168721803446 1089.118806527473 948.2724534060304 353.2594708234531 1049.358461776734 293.0166538079559
600 0.005 3 1 892.2748583969335 766.8448895186835 767.1556006787064 1081.386953228537 1085.170615087208 1089.121251502858 948.3155859814115 353.4005186711632 1049.362932311339 293.0166543423003
601 0.005 3.005 1 892.3764775274874 767.0416654143245 767.3528791437851 1081.386175016217 1085.168975966984 1089.118814514329 948.3584724180693 353.5414649912372 1049.364942920987 293.016654852413
602 0.005 3.01 1 892.4784079197487 767.2377118995313 767.5494254652664 1081.387311618154 1085.170867850132 1089.121261534771 948.4013536165467 353.6823073901685 1049.36949133999 293.0166553832153
603 0.005 3.015 1 892.5791755489445 767.4330262025039 767.7452375143037 1081.386490028154 1085.169258799344 1089.118831453852 948.4439693986578 353.8230464317111 1049.371548315525 293.0166558899312
604 0.005 3.02 1 892.6802875963954 767.6276149170671 767.9403219307327 1081.387653508494 1085.171141973394 1089.121272884033 948.4868103664221 353.9636791214338 1049.375933923526 293.0166564172021
605 0.005 3.025 1 892.7802553350612 767.8214766967983 768.1346775140555 1081.386853407063 1085.169528597831 1089.118842625295 948.5292169289766 354.1042088821114 1049.377876955293 293.0166569205554
606 0.005 3.03 1 892.8806518439629 768.0146203148529 768.328312084865 1081.388035635032 1085.171410681626 1089.121284500969 948.5716139978751 354.2446355314487 1049.382276052854 293.0166574445853
607 0.005 3.035 1 892.9798740917635 768.2070433758637 768.5212241958643 1081.387235627972 1085.169798051352 1089.118854922418 948.6136969343611 354.3849796066911 1049.384243182114 293.0166579447798
608 0.005 3.04 1 893.0794711448522 768.3987543842904 768.7134213404912 1081.388402544993 1085.171681678682 1089.121298670752 948.6557924566621 354.5252078185409 1049.388630962414 293.0166584658002
609 0.005 3.045 1 893.1779387649849 768.5897508360383 768.9049018038405 1081.387598289965 1085.170067784831 1089.118867937858 948.6974142866369 354.6653226049605 1049.390574918125 293.0166589629571
610 0.005 3.05 1 893.2768277705354 768.7800414946917 769.0956734711416 1081.388772840956 1085.171951028358 1089.12131126539 948.7391699187482 354.8053298867826 1049.394947885991 293.016659480734
611 0.005 3.055 1 893.3744801590196 768.9696230341571 769.2857342204902 1081.387969972174 1085.170335548956 1089.118879603871 948.7806208672492 354.9452303917237 1049.39686960386 293.0166599745007
612 0.005 3.06 1 893.4725751534992 769.1585114428799 769.4750956054892 1081.389138120496 1085.172214773465 1089.121322056263 948.8221950078662 355.0850473631581 1049.401218753426 293.0166604887506
613 0.005 3.065 1 893.5695835241154 769.3466984896135 769.6637537686969 1081.388339906955 1085.170604066006 1089.118894738283 948.8633705110135 355.2247516224014 1049.4031234209 293.0166609790039
614 0.005 3.07 1 893.6670048514678 769.5341928377902 769.8517164144564 1081.389512635461 1085.172485462963 1089.121337688575 948.9046282576537 355.3643381634648 1049.40746204113 293.0166614899128
615 0.005 3.075 1 893.7633161509573 769.7209909277994 770.0389812114529 1081.388707485409 1085.170866748501 1089.118904935007 948.9455902500906 355.5038161734237 1049.409348868083 293.0166619768311
616 0.005 3.08 1 893.8600153196902 769.9070987107875 770.2255542534904 1081.389874567711 1085.172748317853 1089.121350802236 948.9865954511332 355.6431878641037 1049.413654292485 293.0166624844197
617 0.005 3.085 1 893.9557029110155 770.0925183403516 770.411436205259 1081.389077885137 1085.171138534764 1089.118921922724 949.027235477586 355.7824540254902 1049.415527995574 293.0166629681365
618 0.005 3.09 1 894.051735014843 770.2772558188567 770.596633419383 1081.390246247096 1085.173012812131 1089.121361711797 949.0679607065684 355.9216178778889 1049.419823327075 293.0166634724973
619 0.005 3.095 1 894.1465368046212 770.4613068613485 770.7811430252297 1081.389439167034 1085.171398374963 1089.118933751037 949.1083450797468 356.060684550225 1049.421674721114 293.0166639528013
620 0.005 3.1 1 894.2418928873013 770.644681999289 770.9649737715549 1081.390603307923 1085.17327506755 1089.121376132461 949.1488170424011 356.199615151521 1049.42594997633 293.0166644539107
621 0.005 3.105 1 894.3360908502262 770.8273771182082 771.1481228990198 1081.389796827101 1085.171660266431 1089.118947140088 949.1889716678761 356.3384288059763 1049.427775427375 293.0166649311547
622 0.005 3.11 1 894.4305700838155 771.0094000601141 771.3305974416121 1081.390961145266 1085.173533348217 1089.12138609939 949.2292011587031 356.4771314033278 1049.432026460776 293.0166654293494
623 0.005 3.115 1 894.5239876998594 771.1907474246749 771.5123950125234 1081.390148663879 1085.171914919251 1089.118957860292 949.2691013130595 356.615724312747 1049.433838068427 293.01666590371
624 0.005 3.12 1 894.6178238126666 771.3714286088288 771.6935237380264 1081.391316641399 1085.173792946579 1089.121400563295 949.309061394976 356.7542079601997 1049.438065094433 293.0166663989982
625 0.005 3.125 1 894.7103745839048 771.551440681368 771.8739816154921 1081.390497480525 1085.172171863504 1089.118969799595 949.3486633879527 356.89257758449 1049.439853268217 293.0166668703726
626 0.005 3.13 1 894.8034590773082 771.7307920685406 772.0537761240461 1081.391668114036 1085.174049334151 1089.121413210311 949.3883597367843 357.0308348648387 1049.444067688836 293.016667362724
627 0.005 3.135 1 894.8954926109055 771.9094794520036 772.2329050260103 1081.390851268729 1085.172427500601 1089.118981984509 949.427736150261 357.168979205628 1049.445833442315 293.0166678309534
628 0.005 3.14 1 894.9879619930254 772.0875114087642 772.4113758788526 1081.392018992187 1085.174305543977 1089.121426400087 949.4671932788621 357.3070305758692 1049.450030265042 293.0166683199897
629 0.005 3.145 1 895.079377100849 772.2648849739196 772.5891866407301 1081.391206333495 1085.172684459698 1089.118995773978 949.5063360124532 357.4449549545931 1049.451786410968 293.0166687849271
630 0.005 3.15 1 895.1712003466043 772.4416089487894 772.7663450071061 1081.39237916824 1085.174559944011 1089.121438489543 949.5456068879786 357.5827615087089 1049.455967136002 293.0166692707053
631 0.005 3.155 1 895.2619764105659 772.6176811694874 772.9428494773509 1081.391569238991 1085.172939025491 1089.119007992668 949.583936942377 357.7204510073829 1049.457714302063 293.0166697323965
632 0.005 3.16 1 895.3531052730195 772.7931080008381 773.1187064486101 1081.39272667939 1085.174812014922 1089.121451138 949.6226241217921 357.8580021159796 1049.461868705246 293.0166702151125
633 0.005 3.165 1 895.4431416992486 772.9678871318666 773.2939140194901 1081.391907807044 1085.17318828671 1089.119019560102 949.6611253759671 357.9954440100131 1049.463580736929 293.0166706737793
634 0.005 3.17 1 895.5336089467231 773.1420261524522 773.468479269871 1081.39307083928 1085.175063580972 1089.121464752228 949.6997739558092 358.1327849046079 1049.467718984913 293.0166711532379
635 0.005 3.175 1 895.6230222168666 773.315522563639 773.6424002022411 1081.392259567044 1085.173436653867 1089.119032092228 949.7381858748616 358.270001990009 1049.469413813365 293.016671608518
636 0.005 3.18 1 895.7127648870219 773.4883840323325 773.8156838932166 1081.393411769988 1085.175309683368 1089.12147660711 949.7766265382002 358.4071160458103 1049.473515510063 293.0166720843753
637 0.005 3.185 1 895.8014887475468 773.6606070383226 773.9883275464329 1081.392571022404 1085.173683666204 1089.119043239512 949.8147598267656 358.5441017185362 1049.475174676725 293.016672536164
638 0.005 3.19 1 895.8906137209992 773.8321997112108 774.1603386787699 1081.393727407845 1085.175557441475 1089.121488792068 949.8528266012697 358.680966501185 1049.479255725614 293.0166730087083
639 0.005 3.195 1 895.9786480488904 774.0031590357761 774.3317151319239 1081.392921927978 1085.173932375232 1089.11905715245 949.8907326486315 358.8177126705941 1049.480915851271 293.0166734571278
640 0.005 3.2 1 896.0671369190039 774.1734944028186 774.502464888379 1081.394075602253 1085.175803445297 1089.121500401003 949.928703077033 358.9543344237024 1049.484989135659 293.0166739263951
641 0.005 3.205 1 896.1545703490293 774.3432023249114 774.6725855231604 1081.393260415101 1085.174176597356 1089.119068597387 949.9663955250958 359.0908393313571 1049.48663427524 293.0166743717017
642 0.005 3.21 1 896.2424354087242 774.5122904212341 774.8420841598222 1081.394405023334 1085.176044295243 1089.121510524011 950.0040713623149 359.2272347550935 1049.490684775094 293.0166748378745
643 0.005 3.215 1 896.3292144462401 774.680756842562 775.0109591062477 1081.393590436504 1085.174416539456 1089.119078839943 950.0414923516146 359.3635090053536 1049.492312412131 293.0166752802183
644 0.005 3.22 1 896.4164390065375 774.8486096012119 775.179217745623 1081.394740966969 1085.176287561001 1089.121523507889 950.0789572349324 359.4996568039559 1049.496349077985 293.0166757433784
645 0.005 3.225 1 896.5025788488749 775.0158443681009 775.3468571711949 1081.393923684076 1085.174658184796 1089.119090769471 950.1161383765808 359.6356891135736 1049.4979570558 293.0166761826064
646 0.005 3.23 1 896.5891625652616 775.182469954919 775.5138849282524 1081.395076736976 1085.176531149013 1089.121536635719 950.1534296235443 359.7715974372241 1049.50197319566 293.0166766427127
647 0.005 3.235 1 896.6746771187597 775.3484826453328 775.6802984513641 1081.394255650917 1085.174898191489 1089.119102018484 950.1904126679379 359.9073827859287 1049.503564182967 293.0166770788891
648 0.005 3.24 1 896.7606266629803 775.513891394365 775.8461054532617 1081.395405647098 1085.17677062706 1089.121548490052 950.2273812946315 360.043055655202 1049.507563336544 293.016677535903
649 0.005 3.245 1 896.8455205171555 775.6786927829212 776.0113035089713 1081.394586567913 1085.175137062143 1089.119114347454 950.264091618909 360.1785963988817 1049.509137179049 293.0166779690013
650 0.005 3.25 1 896.9311846304194 775.8428938754661 776.175899186371 1081.395722530214 1085.177004460111 1089.121559362567 950.3008362880465 360.3140183078665 1049.513096650095 293.016678423013
651 0.005 3.255 1 897.0156376535112 776.0064927194695 776.3398908290915 1081.394898515527 1085.175370436752 1089.119125012874 950.3373207359579 360.4493205651277 1049.514647033908 293.0166788531392
652 0.005 3.26 1 897.1004330998967 776.1694981202629 776.5032863877453 1081.396042755876 1085.177237819169 1089.121568257682 950.3738541445146 360.5844946875761 1049.518603601788 293.0166793041965
653 0.005 3.265 1 897.1841279083358 776.3319052212192 776.6660824885967 1081.395221194316 1085.175603924341 1089.119135544616 950.4101084185935 360.719546023724 1049.520136059534 293.016679731446
654 0.005 3.27 1 897.2682412985366 776.493722770562 776.8282866098341 1081.396365787966 1085.177470401797 1089.12157914633 950.4464187203209 360.8544770957725 1049.524077344781 293.0166801795223
655 0.005 3.275 1 897.3512899794744 776.6549466779093 776.989895939302 1081.39553796878 1085.175835391886 1089.119145935312 950.4824364515391 360.989284398804 1049.525589201568 293.0166806036571
656 0.005 3.28 1 897.4347804093736 776.8155856132852 777.1509179322975 1081.396681505744 1085.177700599498 1089.121589680242 950.5185044599681 361.1239814384145 1049.529516282101 293.016681048962
657 0.005 3.285 1 897.517234332865 776.975634878365 777.3113491672411 1081.395877634515 1085.176075829572 1089.119160768309 950.5542856734301 361.2585500602243 1049.531023566665 293.0166814706823
658 0.005 3.29 1 897.6000833440347 777.1351035347326 777.4711972805134 1081.397037429753 1085.177940150695 1089.12160404651 950.590123945374 361.3929969804171 1049.534914893763 293.0166819137381
659 0.005 3.295 1 897.6819073533683 777.2939890080597 777.6304606084101 1081.396217960584 1085.176309524955 1089.119173783231 950.6257085163635 361.5273042247951 1049.536405530893 293.0166823332577
660 0.005 3.3 1 897.7641844810786 777.4522987233546 777.7891458921948 1081.397349859234 1085.178172638103 1089.121616515922 950.6613274839398 361.6614973234142 1049.540284148646 293.0166827739687
661 0.005 3.305 1 897.8454579967558 777.6100295825594 777.9472510004148 1081.396534310539 1085.176541080261 1089.119185004121 950.6966805563037 361.7955809154579 1049.541765587607 293.016683191009
662 0.005 3.31 1 897.927157967698 777.767188483549 778.1047822611487 1081.397666289948 1085.178401223426 1089.121626676668 950.7320525772749 361.9295292869054 1049.545622299777 293.0166836292158
663 0.005 3.315 1 898.0078405421717 777.9237733279749 778.2617379458462 1081.39685036308 1085.176769539803 1089.119196325405 950.7671713869277 362.0633545629049 1049.547084246756 293.0166840437357
664 0.005 3.32 1 898.088949731722 778.0797916356552 778.4181247984739 1081.397979972498 1085.178626322463 1089.121636066719 950.8023253193782 362.197045476405 1049.550924601611 293.0166844793134
665 0.005 3.325 1 898.169018157127 778.2352409370467 778.5739410010684 1081.397156765127 1085.176992186182 1089.11920564153 950.8372154020886 362.330609296976 1049.552364579019 293.0166848911714
666 0.005 3.33 1 898.2495450764804 778.3901284963259 778.7291932172562 1081.398287487243 1085.178851460662 1089.121648581501 950.8721483694384 362.4640429792713 1049.556186417707 293.0166853241147
667 0.005 3.335 1 898.3290476638546 778.5444506244885 778.8838788976641 1081.397467876314 1085.177216935645 1089.119216480088 950.906817023878 362.5973437891491 1049.557612161946 293.0166857332002
668 0.005 3.34 1 898.4089970348161 778.698215661677 779.0380051090488 1081.398595609095 1085.179074064902 1089.121658244042 950.9415229664573 362.730515077049 1049.561418171789 293.0166861632368
669 0.005 3.345 1 898.4879308499778 778.8514202193218 779.191569525916 1081.397773470745 1085.177437765621 1089.119226492469 950.9759690213843 362.863559278128 1049.56282595265 293.0166865693282
670 0.005 3.35 1 898.5673043761964 779.0040714940443 779.3445786538133 1081.398902548736 1085.179297514 1089.121670905203 951.0104517071596 362.9964252756892 1049.566611592049 293.0166869963427
671 0.005 3.355 1 898.6456973732205 779.1561671710457 779.4970306577968 1081.398081009139 1085.177661862963 1089.119238890035 951.0447004985975 363.1291849575263 1049.567999905348 293.0166873994807
672 0.005 3.36 1 898.7244060899094 779.3077147884068 779.6489322668231 1081.399207203461 1085.179518402889 1089.121680946187 951.0789869716098 363.2617830133716 1049.571766554266 293.0166878234878
673 0.005 3.365 1 898.8021713125524 779.4587111000432 779.8002812184574 1081.398383158487 1085.177879713395 1089.119247368016 951.1130152707682 363.3942673356298 1049.573137361435 293.0166882236247
674 0.005 3.37 1 898.8803956920286 779.6091630765076 779.9510838910757 1081.39950799419 1085.179735200492 1089.121689463266 951.1470619342291 363.5266367675446 1049.576886714508 293.0166886447037
675 0.005 3.375 1 898.9576187699013 779.759068090004 780.1013382191186 1081.398652616612 1085.178064747666 1089.119221816238 951.1808571565807 363.6588885391258 1049.578203652195 293.0166890388444
676 0.005 3.38 1 899.0352917338963 779.9084337029924 780.2510509412884 1081.399761058721 1085.179906968172 1089.12165231839 951.214682357656 363.7910160164761 1049.581920277305 293.0166894559577
677 0.005 3.385 1 899.1119738904003 780.0572563956813 780.4002196116727 1081.398927929518 1085.178272786624 1089.119227628338 951.2481925585353 363.9230070533264 1049.583255017485 293.0166898510856
678 0.005 3.39 1 899.1890953438854 780.2055436841879 780.5488508129499 1081.400062916084 1085.180131551339 1089.121676672559 951.2817492208114 364.0548938330912 1049.586984410217 293.0166902682996
679 0.005 3.395 1 899.2651526928329 780.3532924823967 780.6969422660358 1081.399209121766 1085.178463187595 1089.119215010018 951.3150627026863 364.1866462983234 1049.588268051006 293.0166906589819
680 0.005 3.4 1 899.341778489157 780.5005102197455 780.8445008886996 1081.400308873556 1085.18030501439 1089.121649899587 951.3483959707244 364.3182618819809 1049.591956878452 293.0166910723912
681 0.005 3.405 1 899.417323955676 780.6471936003479 780.9915238118687 1081.399489259877 1085.178676920824 1089.11923237242 951.3815062294641 364.4497495691681 1049.593263759455 293.0166914634039
682 0.005 3.41 1 899.4933363017299 780.793350005102 781.1380178031745 1081.400647446324 1085.180566543152 1089.121719774666 951.4147029573943 364.5811084367286 1049.59696772436 293.0166918729299
683 0.005 3.415 1 899.5683801899557 780.938976992445 781.2839808103939 1081.399845130634 1085.178952446441 1089.119314925945 951.4476581629234 364.7123405212748 1049.598276958661 293.0166922603707
684 0.005 3.42 1 899.6438723022126 781.0840815875524 781.4294193942357 1081.400982840872 1085.180814816121 1089.121761660823 951.4806685711532 364.8434344885471 1049.601969969887 293.0166926697952
685 0.005 3.425 1 899.7183540928529 781.2286608208992 781.5743312098315 1081.400123111294 1085.179143557757 1089.119292153861 951.5134154788186 364.9743876844122 1049.603204058287 293.0166930528199
686 0.005 3.43 1 899.7932699091454 781.37272052676 781.7187221769967 1081.401232040385 1085.180988511832 1089.121723532144 951.5461825970474 365.1052076204793 1049.606885560608 293.0166934587036
687 0.005 3.435 1 899.8672260704622 781.516258161978 781.8625899262739 1081.400397777453 1085.179349570443 1089.119297466307 951.5787085172415 365.2358985472617 1049.608134478496 293.0166938421776
688 0.005 3.44 1 899.9416480457052 781.6592816524566 782.0059414511404 1081.401555174537 1085.181231030564 1089.121778659056 951.6112991592361 365.3664565580449 1049.611799801518 293.0166942441913
689 0.005 3.445 1 900.0151278879523 781.801787336057 782.1487740960945 1081.400749828133 1085.17960987856 1089.119369440763 951.6437801040981 365.4968827030905 1049.61305647982 293.0166946241691
690 0.005 3.45 1 900.0890377239899 781.9437833240121 782.2910949628964 1081.40187269068 1085.181463199508 1089.121808981365 951.6761471460982 365.6271698302712 1049.616708476291 293.0166950265132
691 0.005 3.455 1 900.1619522047722 782.0852652919738 782.432900721358 1081.401004174332 1085.179787137484 1089.119336323452 951.7082261343054 365.7573364324786 1049.617882330346 293.0166954030155
692 0.005 3.46 1 900.2353250082331 782.2262412795936 782.5741985197179 1081.402140410029 1085.18165195191 1089.121794350162 951.7403778049841 365.887376084805 1049.621494744487 293.0166957999733
693 0.005 3.465 1 900.3077396897148 782.3667075459807 782.7149854416067 1081.401318367538 1085.180022400838 1089.119378751431 951.7722990946882 366.01727319256 1049.622708708415 293.0166961767263
694 0.005 3.47 1 900.3805987926854 782.5066718813711 782.8552684665029 1081.402448441675 1085.181874076697 1089.121819171763 951.8042470574751 366.1470334933022 1049.626326574783 293.0166965769811
695 0.005 3.475 1 900.4524688404265 782.646130652855 782.995044697113 1081.401572392454 1085.180191981611 1089.119346389944 951.8359748195641 366.2766581763163 1049.627470587828 293.0166969518633
696 0.005 3.48 1 900.5247992243328 782.7850913462131 783.1343209525296 1081.402697356196 1085.18205080791 1089.121803775188 951.8677453138811 366.4061439970385 1049.631044172204 293.0166973471945
697 0.005 3.485 1 900.5961791235134 782.9235499454821 783.2730941668831 1081.401870582156 1085.180420628964 1089.119389274307 951.8993711360023 366.5355018164778 1049.632220446235 293.0166977222267
698 0.005 3.49 1 900.6680078140122 783.0615145651738 783.4113714636727 1081.403018356498 1085.182295637378 1089.121862669058 951.930963685684 366.6646905684647 1049.635808446017 293.0166981175898
699 0.005 3.495 1 900.7388620391916 783.1989817768608 783.5491501068921 1081.402175757362 1085.18063681597 1089.119408390099 951.9623029288078 366.7937569235327 1049.63695043679 293.016698488964
700 0.005 3.5 1 900.8101720670892 783.3359588611694 783.6864367627645 1081.403267152248 1085.182460468052 1089.121826126722 951.9936889340926 366.9226895181724 1049.640490140308 293.0166988847974
701 0.005 3.505 1 900.8804979900725 783.4724423905711 783.8232286228891 1081.402399227507 1085.180784155331 1089.119356735206 952.0248246428878 367.0514930427231 1049.641592573576 293.0166992559582
702 0.005 3.51 1 900.9512975284454 783.6084396319288 783.9595324063931 1081.403505211776 1085.18263086592 1089.121812991903 952.0560175908985 367.1801498797733 1049.645109813139 293.0166996478458
703 0.005 3.515 1 901.0211667299536 783.7439476464186 784.095345598442 1081.402696927832 1085.181010898129 1089.119406635568 952.0869571895473 367.3086821602708 1049.646263039726 293.016700019024
704 0.005 3.52 1 901.091485412382 783.8789732966161 784.2306747421826 1081.40382508862 1085.182872972217 1089.121877662334 952.1179551898101 367.4370700104139 1049.649793881545 293.0167004095666
705 0.005 3.525 1 901.1608368242094 784.0135137968344 784.3655172870405 1081.402979404039 1085.181217811264 1089.119427898456 952.1487019336032 367.5653247546033 1049.650888172716 293.0167007751826
706 0.005 3.53 1 901.2306637198989 784.1475754087481 784.4998794261012 1081.404069338505 1085.183039184959 1089.121845254557 952.179505980104 367.6934431176839 1049.654381054308 293.0167011641761
707 0.005 3.535 1 901.2995099248077 784.2811550342051 784.6337584245749 1081.403181195598 1085.181348641594 1089.119371442961 952.2100645705449 367.8214276506553 1049.655424402519 293.0167015276779
708 0.005 3.54 1 901.3688635766773 784.4142607485145 784.7671614814135 1081.404317377737 1085.183217929905 1089.121840460237 952.2406980728463 367.9492721692957 1049.658906390398 293.0167019108148
709 0.005 3.545 1 901.4372656370597 784.5468886420988 784.9000855414624 1081.403473521269 1085.181569648637 1089.119421343737 952.2710732691628 368.0769833300844 1049.659980816388 293.0167022722435
710 0.005 3.55 1 901.5060964528864 784.6790446320538 785.0325365248746 1081.404628705787 1085.183462934877 1089.121911629571 952.3014938374474 368.2045596377181 1049.663487090253 293.0167026525787
711 0.005 3.555 1 901.5739132754479 784.8107259907492 785.1645117703321 1081.403727836778 1085.181758333503 1089.119435865458 952.3316483437358 368.3320083090473 1049.664501230103 293.0167030067481
712 0.005 3.56 1 901.6422720096708 784.9419418176748 785.2960191612523 1081.404872502526 1085.183628761225 1089.121880908405 952.3619022716388 368.4593112239311 1049.66798299776 293.0167033843553
713 0.005 3.565 1 901.7096229919454 785.072686659958 785.4270546729695 1081.403945877044 1085.181902420987 1089.119387554691 952.391869581262 368.5864723838935 1049.668962074232 293.0167037351743
714 0.005 3.57 1 901.7775199422879 785.2029680072385 785.5576250880216 1081.405110574636 1085.183801312377 1089.121875633492 952.4219217028277 368.713488626709 1049.672435299926 293.0167041059155
715 0.005 3.575 1 901.844423783976 785.3327820706277 785.6877272621341 1081.404205505703 1085.182093552907 1089.119405813699 952.4517078805062 368.8403686087066 1049.67341598261 293.0167044513627
716 0.005 3.58 1 901.911867175347 785.4621370459936 785.8173683833089 1081.405374712484 1085.183992636451 1089.121893479593 952.4816063734681 368.9670917846265 1049.676874712076 293.0167048181842
717 0.005 3.585 1 901.978309782742 785.5910284415233 785.9465449760226 1081.404468908204 1085.182285837314 1089.119422627455 952.5112118911759 369.093690257599 1049.677843309393 293.0167051609724
718 0.005 3.59 1 902.0452716507496 785.7194641560038 786.075264051108 1081.405635378934 1085.184185217798 1089.121908855984 952.5409083378865 369.220149349264 1049.68129018848 293.0167055259529
719 0.005 3.595 1 902.1112261296016 785.8474397344125 786.2035221495382 1081.404735126243 1085.182482251445 1089.119439575801 952.5703011041337 369.3464750759877 1049.682251334581 293.0167058675952
720 0.005 3.6 1 902.1777240091627 785.9749636085194 786.33132656752 1081.405903656553 1085.18437989091 1089.121923125705 952.5998031493974 369.4726538192169 1049.68568703433 293.0167062315498
721 0.005 3.605 1 902.2431827572832 786.1020310583903 786.4586735764071 1081.405011179534 1085.182677986841 1089.119452593848 952.6290275217633 369.598696980287 1049.686628242059 293.0167065723694
722 0.005 3.61 1 902.3091950164895 786.2286498025641 786.5855700886164 1081.40615515755 1085.18454836507 1089.121905150234 952.6583397828664 369.7245995240365 1049.690036841196 293.0167069383072
723 0.005 3.615 1 902.3742014602534 786.3548158144583 786.712013112467 1081.405229214373 1085.182820342199 1089.119416899573 952.687384159063 369.8503763951322 1049.690944059885 293.0167072793152
724 0.005 3.62 1 902.4397530164085 786.4805361683899 786.8380089099302 1081.406375990184 1085.184708441765 1089.121901852284 952.7165101647092 369.9760130941871 1049.694332152755 293.0167076412317
725 0.005 3.625 1 902.5039526301725 786.6058247521011 786.9635757121434 1081.405383615604 1085.182982263408 1089.119434103473 952.7449032480737 370.1014582859489 1049.695137350146 293.0167079787146
726 0.005 3.63 1 902.5690099376977 786.7306673436921 787.088695867754 1081.406582889437 1085.184888925318 1089.121921201657 952.7738572777777 370.2267721103664 1049.698560616522 293.0167083383956
727 0.005 3.635 1 902.6329918040467 786.8550583160112 787.2133644373606 1081.405645935612 1085.183174530049 1089.119453469239 952.802442242762 370.3519492698424 1049.699405378323 293.0167086743874
728 0.005 3.64 1 902.6977752372063 786.9790085331736 787.337590551112 1081.4068522089 1085.18507885156 1089.121940939324 952.8312479931947 370.4769914758389 1049.7028659302 293.0167090329969
729 0.005 3.645 1 902.7613947640858 787.1025113453843 787.4613688220089 1081.405911105295 1085.183368501979 1089.119472969464 952.8596358115532 370.6018956062274 1049.703714026462 293.0167093682423
730 0.005 3.65 1 902.8256850230838 787.2255768782212 787.5847079529558 1081.407111680791 1085.185270031205 1089.121957899038 952.8882565729557 370.7266668958857 1049.707117771163 293.0167097264023
731 0.005 3.655 1 902.8888242807103 787.3481987873793 787.7076028906869 1081.406168856327 1085.183556283323 1089.119488778351 952.9164624415154 370.851298363407 1049.707947763921 293.0167100612316
732 0.005 3.66 1 902.952725981903 787.4703875267335 787.8300626054033 1081.407363575664 1085.185457555392 1089.121973246057 952.9449168546107 370.9757911233092 1049.711336223037 293.0167104189366
733 0.005 3.665 1 903.0154527292493 787.5921364751854 787.9520818327428 1081.406419851846 1085.183739057883 1089.119501582197 952.9729600767261 371.1001451783898 1049.71214838842 293.016710753254
734 0.005 3.67 1 903.0788606509992 787.713455641847 788.0736692619249 1081.407618321314 1085.185640337111 1089.121986653293 953.0012464848564 371.2243586475971 1049.715528039473 293.0167111101403
735 0.005 3.675 1 903.1411257686403 787.8343386624666 788.1948198337806 1081.406673245744 1085.183921900681 1089.119513721786 953.0291163020315 371.3484272494087 1049.716331237487 293.0167114434534
736 0.005 3.68 1 903.2040974918094 787.9547960763761 788.3155426553832 1081.407859503151 1085.185817853901 1089.121996153487 953.0572211317209 371.4723573837081 1049.719693181492 293.0167117994914
737 0.005 3.685 1 903.2659173312387 788.0748208611193 788.4358321582428 1081.406910094402 1085.184097811246 1089.119523037022 953.0849017210098 371.5961472456632 1049.720478998717 293.0167121320236
738 0.005 3.69 1 903.3286647192103 788.1944094326802 788.555678825369 1081.408167920153 1085.186012671089 1089.122010718689 953.1133501439766 371.7198298012552 1049.723897203254 293.0167124873865
739 0.005 3.695 1 903.3902855279407 788.3135770043399 788.6751020955613 1081.407265555873 1085.18431448297 1089.119548132707 953.1411751771006 371.8433697192465 1049.724749805544 293.0167128197781
740 0.005 3.7 1 903.4523432106827 788.4323290140741 788.7941076426142 1081.408383274862 1085.186180363662 1089.122018303192 953.1689572278317 371.9667580989903 1049.728012615917 293.0167131747336
741 0.005 3.705 1 903.5134194362943 788.5506606645248 788.9126919678195 1081.407505695861 1085.184493088419 1089.119557457286 953.1964366674829 372.0900002216279 1049.728851669985 293.0167135070941
742 0.005 3.71 1 903.5749943046089 788.6685798471324 789.0308618431638 1081.408631748978 1085.186356374097 1089.122027607317 953.2238618464768 372.2131105143103 1049.732102092077 293.0167138617344
743 0.005 3.715 1 903.6356176724956 788.7860825288282 789.1486141580081 1081.407751701936 1085.184669257756 1089.1195674268 953.2511271571882 372.3360707019087 1049.732926112017 293.0167141932376
744 0.005 3.72 1 903.6967583192264 788.9031756155897 789.2659551938383 1081.408869172553 1085.186525927049 1089.122032476457 953.2785095140329 372.4588852833915 1049.736154756366 293.0167145463181
745 0.005 3.725 1 903.7569446861738 789.0198551067247 789.3828817734652 1081.407983643855 1085.184834535045 1089.119571121618 953.30564561287 372.5815570593472 1049.736959962635 293.0167148758696
746 0.005 3.73 1 903.8176583211182 789.1361285701867 789.499400509358 1081.409100384095 1085.186693220281 1089.12204026048 953.332870127395 372.7040833078371 1049.740178220322 293.0167152264951
747 0.005 3.735 1 903.8774090671932 789.25199119392 789.6155077380449 1081.408215268707 1085.185002801645 1089.119580582046 953.3598295594186 372.826463356564 1049.740957737786 293.0167155529015
748 0.005 3.74 1 903.9376944494117 789.3674487137978 789.7312090325685 1081.409342499685 1085.18686824647 1089.122052894369 953.3868875935055 372.9486959830304 1049.744149402758 293.0167158998991
749 0.005 3.745 1 903.9970409494052 789.4824997645771 789.8465025392597 1081.408444426353 1085.185170042785 1089.119587547909 953.4136940896009 373.070784837556 1049.744922574194 293.0167162223323
750 0.005 3.75 1 904.0569250474692 789.5971500439875 789.9613938845019 1081.409570445893 1085.187033693707 1089.122058624738 953.4404381793161 373.192710372625 1049.748113533305 293.0167165649984
751 0.005 3.755 1 904.1158589800777 789.7113969094078 790.0758806728827 1081.408674460232 1085.185337276649 1089.119597076688 953.4670635739662 373.3145127362708 1049.748879814737 293.0167168828617
752 0.005 3.76 1 904.1753415873243 789.8252454556568 790.1899680863997 1081.409802835881 1085.187203416556 1089.122069720536 953.4937797104203 373.4361719299223 1049.752058446526 293.0167172209141
753 0.005 3.765 1 904.2339303448182 789.938693390607 790.303653918813 1081.408924984765 1085.185511642362 1089.119608161482 953.5203073821749 373.5576875500152 1049.752833993143 293.0167175345086
754 0.005 3.77 1 904.292998470612 790.0517471959087 790.4169440639416 1081.410033075304 1085.187370079107 1089.122078836876 953.5468556728496 373.6790609585283 1049.755989052315 293.0167178684792
755 0.005 3.775 1 904.3511477549082 790.1644021656685 790.5298350362824 1081.409154230234 1085.185681503252 1089.119619978629 953.5731782526595 373.800288573907 1049.756738135158 293.0167181780705
756 0.005 3.78 1 904.4098022615093 790.2766664717159 790.642333504939 1081.410265640466 1085.187538907239 1089.122089376608 953.5995479202883 373.921371443865 1049.759883785156 293.0167185082049
757 0.005 3.785 1 904.4675425189064 790.3885354544718 790.7544360967325 1081.409381312701 1085.1858441817 1089.119625907491 953.6257033224495 374.0423092079864 1049.760619574879 293.0167188140642
758 0.005 3.79 1 904.5257879459938 790.5000159447884 790.8661488136426 1081.410489629377 1085.187702436438 1089.12209785339 953.6518997952311 374.1631010620569 1049.76374843502 293.0167191406001
759 0.005 3.795 1 904.5830929295682 790.6111048899467 790.9774689209353 1081.409598592942 1085.186008878677 1089.119637243912 953.6779615810713 374.2837478039723 1049.764419091417 293.0167194430838
760 0.005 3.8 1 904.6409299935051 790.7218080541278 791.0884020986638 1081.41071391542 1085.187865699103 1089.12210553717 953.704012893008 374.4042468805656 1049.767560135839 293.0167197664065
761 0.005 3.805 1 904.6978682135056 790.8321220797789 791.1989454396685 1081.409828747151 1085.186174390518 1089.119647654389 953.729844287414 374.5246045964977 1049.768262820127 293.016720065852
762 0.005 3.81 1 904.75532698953 790.9420533882561 791.3091048211925 1081.410940581175 1085.188032714688 1089.122118571776 953.7557233618934 374.644816487462 1049.771381401378 293.0167203863863
763 0.005 3.815 1 904.8118760771357 791.0515990613104 791.4188775975161 1081.410050499554 1085.186334765068 1089.119653718638 953.7813995872699 374.7648894957599 1049.772067262071 293.0167206832924
764 0.005 3.82 1 904.868944973653 791.1607653844405 791.5282696131684 1081.411155417826 1085.188188419823 1089.12212322268 953.807093164369 374.8848091890993 1049.775169535179 293.016721001663
765 0.005 3.825 1 904.9251073127999 791.2695481740449 791.6372775883561 1081.410269051502 1085.186495325429 1089.119663177705 953.8325889225947 375.0045839580134 1049.775844741732 293.0167212968477
766 0.005 3.83 1 904.9817935491309 791.3779551045443 791.7459080111589 1081.411381468599 1085.188353677359 1089.122135452523 953.8581405509178 375.124208291849 1049.778938705754 293.0167216138512
767 0.005 3.835 1 905.0375644704191 791.4859816365785 791.8541574716261 1081.410490817562 1085.186656372413 1089.119672403988 953.8834941679828 375.2436760208552 1049.779598389636 293.0167219078839
768 0.005 3.84 1 905.0938846257244 791.5936343006413 791.9620318519962 1081.411601376554 1085.188512314324 1089.122143518755 953.9088929374113 375.3630065465611 1049.782681356879 293.016722224012
769 0.005 3.845 1 905.1492875368405 791.7009095436445 792.0695281403839 1081.410710137858 1085.186815057385 1089.119681684167 953.9340936651693 375.4822365882885 1049.783330962345 293.0167225174288
770 0.005 3.85 1 905.2052105792544 791.8078146369469 792.1766526577194 1081.411819182598 1085.188671004209 1089.122152814228 953.9593483776318 375.601304824646 1049.786399017951 293.016722833202
771 0.005 3.855 1 905.2602207386772 791.9143451187764 792.2834019967204 1081.410927419655 1085.186973222155 1089.119690082968 953.9843984289051 375.7202201599065 1049.787036770298 293.0167231264442
772 0.005 3.86 1 905.3158051088368 792.0205077228673 792.389782198198 1081.412088289203 1085.188867044297 1089.122170583365 954.0095254233397 375.8389866322874 1049.790127139682 293.0167234419944
773 0.005 3.865 1 905.3703431537033 792.1262981603998 792.4957896761141 1081.411085257554 1085.187081257276 1089.119678993732 954.0343470977119 375.9576385104478 1049.790683149653 293.0167237354025
774 0.005 3.87 1 905.4256041729514 792.2317249648664 792.6014316589245 1081.412305233908 1085.189031495882 1089.122187450937 954.0593593449577 376.076128915007 1049.793797644906 293.0167240510435
775 0.005 3.875 1 905.4797912304304 792.3367820388984 792.7067036447659 1081.411307293594 1085.187239353635 1089.119688159916 954.0840363215184 376.194461632598 1049.794347453969 293.0167243444121
776 0.005 3.88 1 905.5346548639178 792.4414781742539 792.8116129184727 1081.412519702225 1085.189186841646 1089.122197672298 954.1088914841831 376.31263509454 1049.797445020147 293.0167246598898
777 0.005 3.885 1 905.5885131616393 792.5458072057405 792.9161544717604 1081.411479311837 1085.187388742225 1089.119694053392 954.1334326722359 376.4306628345574 1049.797989447911 293.0167249530524
778 0.005 3.89 1 905.6430748452042 792.6497778190866 793.0203361050832 1081.412683423076 1085.189336157024 1089.122203627746 954.158143735829 376.5485448155646 1049.80104961399 293.0167252681735
779 0.005 3.895 1 905.6965370934971 792.7533838062139 793.124153071125 1081.41171043355 1085.18754478115 1089.119704108821 954.1825156653751 376.6662815059387 1049.801578354299 293.0167255608013
780 0.005 3.9 1 905.7506674688166 792.8566339841528 793.2276126573252 1081.412907900357 1085.189486983937 1089.122211052393 954.207069847397 376.783872172678 1049.804640709626 293.0167258752462
781 0.005 3.905 1 905.8037334530593 792.9595227141094 793.3307105109118 1081.411923801163 1085.187696926601 1089.11971322217 954.2312849294597 376.9013169349719 1049.805168325939 293.0167261670207
782 0.005 3.91 1 905.8575173592159 793.0620588411593 793.4334540020608 1081.413120127682 1085.189641499218 1089.122221245594 954.2556935979569 377.0186143703623 1049.808228725541 293.0167264804352
783 0.005 3.915 1 905.9102024717054 793.1642357934904 793.5358383059952 1081.412116347014 1085.18785215833 1089.119721747779 954.2797309821837 377.1357641069183 1049.808725064679 293.0167267710648
784 0.005 3.92 1 905.963584789174 793.2660623137369 793.6378705873635 1081.41332257219 1085.189791856744 1089.122227037844 954.303987796813 377.2527672949315 1049.811773512909 293.0167270830536
785 0.005 3.925 1 906.0159193921033 793.3675328579942 793.7395465744986 1081.412329341044 1085.188001558333 1089.11973138561 954.3279075887003 377.369623874355 1049.812279780433 293.016727372022
786 0.005 3.93 1 906.0689466452963 793.468656426045 793.8408736964001 1081.413526496766 1085.189944076108 1089.122238681173 954.3520324836007 377.4863346658333 1049.815313075556 293.0167276821019
787 0.005 3.935 1 906.1209192071923 793.5694265760551 793.9418472369656 1081.412533664457 1085.188150555908 1089.119739318613 954.3758067582943 377.6029074713033 1049.815800372465 293.0167279689168
788 0.005 3.94 1 906.1736139887504 793.6698523789116 794.0424746114093 1081.413730818021 1085.190092669093 1089.122246979667 954.399772279997 377.7193354286939 1049.818814288213 293.0167282766536
789 0.005 3.945 1 906.2252540941972 793.7699268473725 794.1427507766774 1081.412742472023 1085.188300457229 1089.119747829916 954.4233266040095 377.835611856942 1049.819301174456 293.0167285611203
790 0.005 3.95 1 906.2775601551398 793.8696590687814 794.2426830687526 1081.413934277658 1085.190238266623 1089.122254109225 954.4471134657877 377.9517407481524 1049.82230004202 293.016728866481
791 0.005 3.955 1 906.328832498114 793.9690436408207 794.3422672929249 1081.412944208017 1085.188446654668 1089.119756130567 954.4705823835944 378.0677267145533 1049.822771069347 293.0167291480863
792 0.005 3.96 1 906.3807666625572 794.0680884348927 794.4415102466168 1081.414134267407 1085.190387794668 1089.122264653174 954.4942432852093 378.1835635516859 1049.825722225206 293.0167294504368
793 0.005 3.965 1 906.4316869828249 794.1667888270084 794.5404081230979 1081.413145734698 1085.188592021917 1089.119763295064 954.5175803708349 378.299255180439 1049.826220714901 293.0167297289727
794 0.005 3.97 1 906.4832801177093 794.2651520307746 794.6389674348288 1081.414332196266 1085.190530504085 1089.122271005692 954.5411026774544 378.4148044798729 1049.829160179433 293.0167300285984
795 0.005 3.975 1 906.5338541728338 794.363172784472 794.73718398106 1081.413346648415 1085.188737785864 1089.119772272339 954.5642949518747 378.530208771051 1049.829649974708 293.0167303045532
796 0.005 3.98 1 906.585103860113 794.4608595173793 794.8350648389413 1081.414531971175 1085.190674852742 1089.122279588315 954.5876787674871 378.6454632752198 1049.832577808238 293.0167306018411
797 0.005 3.985 1 906.6353325045109 794.5582064416956 794.9326056018558 1081.413545378932 1085.188882236132 1089.119781204088 954.610727023364 378.7605682174608 1049.833053924589 293.0167308756953
798 0.005 3.99 1 906.6862472732661 794.6552209927727 795.029812663481 1081.414728773784 1085.190818212109 1089.122287767774 954.6339687378388 378.8755271403761 1049.835966302503 293.0167311711135
799 0.005 3.995 1 906.7361416541185 794.7518985486759 795.126682256196 1081.413739089707 1085.189023697336 1089.119787383762 954.6568726469299 378.9903393011689 1049.836433229508 293.0167314432791
800 0.005 4 1 906.7867060830534 794.8482472835641 795.2232213988286 1081.414923677382 1085.190958700031 1089.122294069183 954.6799735449804 379.1050034158575 1049.839336911045 293.0167317370543
801 0.005 4.005 1 906.8362524643429 794.9442612100519 795.3194255234602 1081.413935715312 1085.189166263466 1089.119796519652 954.7027365475556 379.2195208770668 1049.839793900389 293.0167320077771
802 0.005 4.01 1 906.8864744027404 795.0399487110456 795.4153016690698 1081.415119185516 1085.191100143421 1089.122301648524 954.7256978874399 379.333889416415 1049.842686055204 293.0167323001248
803 0.005 4.015 1 906.935671529072 795.1353038011626 795.5108452574859 1081.414130607031 1085.189306988604 1089.119804440529 954.7483898891084 379.4481117698501 1049.843130291907 293.0167325694077
804 0.005 4.02 1 906.9855594972139 795.2303355339376 795.606063666456 1081.415313812179 1085.191243022246 1089.1223118507 954.7712327517763 379.5621892644562 1049.846009973772 293.0167328603697
805 0.005 4.025 1 907.034434656498 795.3250372492288 795.7009520392179 1081.414324564292 1085.189447871711 1089.119811668017 954.7937151763269 379.6761183148066 1049.846446173086 293.0167331283186
806 0.005 4.03 1 907.0839833642764 795.4194176146066 795.7955175144929 1081.415506519788 1085.191379823032 1089.122316928815 954.8163964064553 379.7898868411291 1049.849319824494 293.0167334180125
807 0.005 4.035 1 907.132525288656 795.5134705171398 795.8897554333633 1081.414513929559 1085.18958451946 1089.119818362256 954.8387382319337 379.9035143588159 1049.849741608327 293.0167336845631
808 0.005 4.04 1 907.1817684620937 795.6072049697201 795.983673095095 1081.415692250553 1085.191516202381 1089.122324162685 954.8612860439506 380.0170002920058 1049.852602604011 293.0167339728815
809 0.005 4.045 1 907.2299911895484 795.700614545908 796.077265772799 1081.414702329786 1085.189723219185 1089.119827389175 954.8834935333765 380.1303371185952 1049.853015721716 293.016734238125
810 0.005 4.05 1 907.2788830995621 795.7937074135712 796.1705403490847 1081.415881406119 1085.191653993058 1089.122331886137 954.9059004361554 380.2435232622291 1049.855861279211 293.0167345251797
811 0.005 4.055 1 907.326766992304 795.8864780512052 796.2634924497188 1081.414891724215 1085.189860159997 1089.11983519644 954.9279758695018 380.3565660150425 1049.85626646915 293.0167347892436
812 0.005 4.06 1 907.3753341602462 795.9789342957246 796.3561288289732 1081.416085863876 1085.191794008358 1089.122340776922 954.9502212713392 380.4694524454634 1049.859119125723 293.0167350750646
813 0.005 4.065 1 907.4229076853084 796.0710711378647 796.4484453934057 1081.415090050843 1085.189994221372 1089.119839951425 954.9722679035657 380.5821974840522 1049.859511737426 293.0167353379452
814 0.005 4.07 1 907.4711532477788 796.1628960691501 796.5404486355552 1081.41626671049 1085.191927178312 1089.12234792786 954.9944359200728 380.6948009355198 1049.862341079243 293.0167356225793
815 0.005 4.075 1 907.5183950608416 796.2544037591521 796.6321344006201 1081.415276938616 1085.190130805144 1089.119849214044 955.0162656127138 380.8072589947728 1049.862726003888 293.0167358842792
816 0.005 4.08 1 907.5663162119062 796.3456009237747 796.7235086733718 1081.416452293172 1085.192061668332 1089.122355503303 955.0382466306185 380.9195652743729 1049.865545110103 293.0167361677802
817 0.005 4.085 1 907.6132331372194 796.43648340887 796.8145678317629 1081.415461971447 1085.190265336325 1089.119857152439 955.0599099906597 381.0317269864508 1049.865924896767 293.0167364282464
818 0.005 4.09 1 907.6608326761543 796.5270587787246 796.9053185759833 1081.416640292437 1085.192191458927 1089.122361157371 955.0817570304636 381.1437428723794 1049.868737269904 293.0167367104377
819 0.005 4.095 1 907.7074261164223 796.6173216122488 796.9957565301778 1081.415635231916 1085.190394191026 1089.11986267463 955.1032940720455 381.2556115942738 1049.869111546961 293.0167369695239
820 0.005 4.1 1 907.7547104700508 796.7072795662709 797.0858881857554 1081.416819181513 1085.192326731458 1089.122369542041 955.1250260675429 381.3673363191074 1049.871921326156 293.0167372502364
821 0.005 4.105 1 907.8009896143053 796.7969277467629 797.1757096056053 1081.415815205169 1085.190525200067 1089.11986917993 955.1464372578129 381.4789163042535 1049.872284123612 293.0167375076933
822 0.005 4.11 1 907.847961676767 796.886273904859 797.2652274160104 1081.416998837632 1085.192456556711 1089.122376008544 955.1680437869837 381.5903461850493 1049.875083685864 293.0167377867527
823 0.005 4.115 1 907.8939262867003 796.9753119463066 797.3544370805165 1081.415996413155 1085.190655291909 1089.119876110055 955.1894811758482 381.7016281330912 1049.875435349613 293.0167380423743
824 0.005 4.12 1 907.9406158037324 797.0640503823072 797.4433455133426 1081.417179860592 1085.192586909728 1089.122383697256 955.2110255539028 381.8127625689269 1049.878230739179 293.0167383197217
825 0.005 4.125 1 907.9862507968593 797.1524825931456 797.5319478500452 1081.416179071197 1085.190786433065 1089.11988369505 955.232205213352 381.9237515890759 1049.878574469664 293.0167385737348
826 0.005 4.13 1 908.0325944291728 797.2406171744052 797.6202510728486 1081.417380619678 1085.19272422878 1089.122392376506 955.2535930399181 382.0345920126477 1049.881371593604 293.0167388495415
827 0.005 4.135 1 908.0778626199142 797.3284487021019 797.7082509910158 1081.416363803098 1085.190917530384 1089.119891286036 955.274621976397 382.1452866456231 1049.881731518284 293.0167391019829
828 0.005 4.14 1 908.123889071106 797.4159854850203 797.7959544728213 1081.417560382568 1085.192855379294 1089.122401278966 955.2958570468591 382.2558370559432 1049.884495262756 293.0167393764179
829 0.005 4.145 1 908.1688694503832 797.5032198123532 797.883355927579 1081.416541930933 1085.191044704396 1089.119897297389 955.316728199631 382.366249524948 1049.884800011384 293.0167396276391
830 0.005 4.15 1 908.2145966543621 797.5901614450047 797.9704629313069 1081.417730468803 1085.192981096106 1089.12240747941 955.337815240414 382.4765202382223 1049.887564801224 293.0167399006847
831 0.005 4.155 1 908.2593075433336 797.6768044183301 798.0572711324924 1081.416721123938 1085.191175067665 1089.119905669605 955.3585774137326 382.5866371611841 1049.887879582332 293.0167401505274
832 0.005 4.16 1 908.3047470776993 797.763156009558 798.1437867169162 1081.417905835765 1085.193107281897 1089.122413285853 955.3795357678461 382.696604724342 1049.890633112464 293.0167404222179
833 0.005 4.165 1 908.349162021699 797.8492107379919 798.2300054465153 1081.416897087403 1085.191301854302 1089.11991168698 955.4001693267128 382.8064251016735 1049.890937944817 293.0167406707843
834 0.005 4.17 1 908.3943070398684 797.9349767411001 798.3159339572261 1081.41808291887 1085.193235228245 1089.122421969557 955.4210166214699 382.9160967312736 1049.893681870838 293.0167409410844
835 0.005 4.175 1 908.438428575007 798.0204485472981 798.4015680754616 1081.417071156176 1085.191428433608 1089.119919990074 955.4415320114874 383.0256211371241 1049.89397496347 293.0167411882298
836 0.005 4.18 1 908.4832791191835 798.1056338364027 798.4869142343905 1081.418257411584 1085.193361832216 1089.122428416439 955.462245729454 383.1349977264523 1049.896711356756 293.0167414570558
837 0.005 4.185 1 908.5270991729228 798.1905270992011 798.5719682087538 1081.417243575384 1085.191554125851 1089.11992695041 955.4826477505947 383.2442248422913 1049.896992000024 293.0167417026883
838 0.005 4.19 1 908.5716474899457 798.275135899555 798.6567363590341 1081.418426832902 1085.193483947209 1089.122433698995 955.5032561876864 383.3533067678819 1049.899712257078 293.0167419700691
839 0.005 4.195 1 908.6150955095177 798.3594548461793 798.7412145490929 1081.417414080829 1085.191677800794 1089.119933916431 955.5235049567276 383.4622389305878 1049.89998945562 293.016742214252
840 0.005 4.2 1 908.6591261677204 798.44348291393 798.8254100416253 1081.418569115787 1085.193602136361 1089.122439615291 955.5435991717412 383.5710273072968 1049.90267253002 293.016742480053
841 0.005 4.205 1 908.7021249983267 798.527216337556 798.9093107466689 1081.417501643702 1085.191767937688 1089.119926241694 955.5634675278135 383.6796800587288 1049.90286124112 293.0167427221772
842 0.005 4.21 1 908.7460946173787 798.6106663401021 798.9929260369574 1081.418758013685 1085.193728751605 1089.122446791643 955.5838062643404 383.788183742493 1049.905640048352 293.0167429861921
843 0.005 4.215 1 908.7889023630089 798.6938250340891 799.0762498156193 1081.417668852576 1085.191885579115 1089.119931231138 955.6036637928884 383.8965475264825 1049.905815204933 293.016743226087
844 0.005 4.22 1 908.8326200123403 798.776703141744 799.159290931085 1081.4189215668 1085.193850732276 1089.122453193389 955.6239157010581 384.0047667582694 1049.908581147886 293.0167434879388
845 0.005 4.225 1 908.8751804866405 798.8592927017175 799.2420432999141 1081.417837508514 1085.19200926852 1089.119938332029 955.6436734072792 384.1128382127663 1049.908747961344 293.0167437258547
846 0.005 4.23 1 908.9186322967256 798.9416042392525 799.3245156241441 1081.419090608392 1085.193971246331 1089.122458866809 955.663803872076 384.2207655356473 1049.911504512421 293.0167439859839
847 0.005 4.235 1 908.9609066967506 799.023629666799 799.4067016817974 1081.418002224108 1085.192126992598 1089.119943579906 955.683444358377 384.3285458853281 1049.911665795577 293.0167442223621
848 0.005 4.24 1 909.0040704138119 799.105379593307 799.4886102324093 1081.419255719199 1085.194091680202 1089.12246651956 955.7034595618295 384.4361822560297 1049.914414443689 293.0167444811162
849 0.005 4.245 1 909.0460525867273 799.1868459300408 799.5702350688833 1081.418171371011 1085.192250905012 1089.119953549988 955.7229745828009 384.5436837613815 1049.914563151085 293.0167447163265
850 0.005 4.25 1 909.088928175917 799.2680392050021 799.6515848845743 1081.419425331762 1085.194214057223 1089.122474182123 955.7428693128602 384.6510382803706 1049.917306084641 293.0167449740724
851 0.005 4.255 1 909.1306227799491 799.3489512524392 799.7326534281011 1081.418339842902 1085.192370674818 1089.119958622342 955.7622644773604 384.7582537851887 1049.917451094548 293.016745208456
852 0.005 4.26 1 909.173211484566 799.4295925284849 799.8134493205454 1081.419591424318 1085.194333019167 1089.122480670744 955.7820423305409 384.8653209670724 1049.920185109162 293.01674546551
853 0.005 4.265 1 909.2146191409431 799.5099549059436 799.8939662731685 1081.418503755061 1085.192488297316 1089.119964670071 955.8013239552946 384.9722335793653 1049.920318216609 293.0167456993001
854 0.005 4.27 1 909.2568684917736 799.5900490770856 799.9742131437678 1081.419755547551 1085.194449742601 1089.122485164434 955.8209829516554 385.0790047898498 1049.923044386157 293.0167459558888
855 0.005 4.275 1 909.2979874393757 799.6698670960398 800.0541837390032 1081.418669036664 1085.192607252616 1089.119971625873 955.840131917938 385.1856195877785 1049.923175392157 293.0167461892023
856 0.005 4.28 1 909.3400075973803 799.7494188470828 800.1338862598043 1081.419918033473 1085.19456753447 1089.122492406781 955.8596704583198 385.2920808848256 1049.925885963651 293.0167464452226
857 0.005 4.285 1 909.3808567311731 799.8286963448048 800.2133145747712 1081.418831766324 1085.192723985095 1089.119978018526 955.8787138254779 385.3984063281718 1049.926003362815 293.0167466778995
858 0.005 4.29 1 909.4227635427407 799.9077214477576 800.2924785139891 1081.420116436146 1085.194691836121 1089.122499877854 955.8985200410776 385.5045709379759 1049.928737770598 293.0167469332499
859 0.005 4.295 1 909.4635483741343 799.9864815189408 800.3713775903511 1081.419077932593 1085.192873101321 1089.119997754546 955.9177085530368 385.6106024686967 1049.928918238257 293.016747165814
860 0.005 4.3 1 909.5050010828163 800.0649830717356 800.450017185686 1081.420258233437 1085.194804650773 1089.122506694536 955.9370292778011 385.7164833153136 1049.931541335402 293.0167474206835
861 0.005 4.305 1 909.5454425921387 800.1432203322524 800.5283927693856 1081.419237749773 1085.192991361284 1089.120004251993 955.9559846046485 385.8222171360547 1049.931716639499 293.0167476528906
862 0.005 4.31 1 909.5865947058069 800.2212007080851 800.60651044755 1081.420426781739 1085.194921626508 1089.122514327614 955.9751709609253 385.9278050563142 1049.934329954007 293.0167479075182
863 0.005 4.315 1 909.6267475476815 800.2989186711401 800.6843658566563 1081.419403345619 1085.193108358395 1089.120012165927 955.9939788822596 386.0332489388388 1049.93449439322 293.0167481391533
864 0.005 4.32 1 909.6676225140423 800.3763814828371 800.7619650604952 1081.420589224636 1085.195038778571 1089.122522358828 956.0130305429328 386.1385479445231 1049.937100363956 293.0167483927716
865 0.005 4.325 1 909.7075100302402 800.4535833172342 800.8393035463132 1081.419562242308 1085.193222189969 1089.12001832709 956.0317435427368 386.243712653304 1049.937256345389 293.0167486231432
866 0.005 4.33 1 909.7481155394154 800.5305319052051 800.9163876057114 1081.420744727358 1085.195150420913 1089.122526766131 956.0506876741457 386.3487264763966 1049.939851715283 293.0167488754164
867 0.005 4.335 1 909.7877302544265 800.6072214187504 800.9932127652093 1081.419715556423 1085.193332806606 1089.120022300417 956.0692896641194 386.453592159522 1049.939995254087 293.0167491042711
868 0.005 4.34 1 909.828078590056 800.683660183856 801.0697856649869 1081.420898637061 1085.195261239778 1089.122531536081 956.0881290235292 386.5583122791944 1049.942581985757 293.016749354706
869 0.005 4.345 1 909.8674332377407 800.7598412021275 801.1461012705556 1081.419868470561 1085.193442855881 1089.120027997342 956.106614263732 386.662882452636 1049.942711137033 293.0167495815409
870 0.005 4.350000000000001 1 909.9075149359425 800.8357719811605 801.2221656601512 1081.421060864743 1085.195373991998 1089.122538133958 956.1253665859167 386.7673212967056 1049.945292026968 293.0167498298878
871 0.005 4.355 1 909.9466108030422 800.9114472394568 801.2979746317862 1081.420030405873 1085.193555623194 1089.120034313225 956.1437633295606 386.8716112324282 1049.945417411301 293.0167500544794
872 0.005 4.36 1 909.9864371626503 800.9868744137815 801.3735343756949 1081.421213752863 1085.195484597533 1089.122543706022 956.1623841006451 386.9757498861248 1049.947984754321 293.0167503004515
873 0.005 4.365 1 910.0252762320608 801.0620478191604 801.4488404582745 1081.420184246255 1085.193667410118 1089.120041335621 956.1806492791226 387.0797401011662 1049.948104435776 293.0167505227382
874 0.005 4.37 1 910.0648464043933 801.1369747948656 801.5238990062596 1081.421367134546 1085.195594872617 1089.122549858854 956.199137856286 387.1835827724074 1049.950665203754 293.0167507664116
875 0.005 4.375 1 910.1034291986084 801.2116498892606 801.598705713198 1081.420337218481 1085.193776842144 1089.12004705342 956.217292950835 387.2872885984137 1049.95077285341 293.0167509864614
876 0.005 4.38 1 910.1427439863686 801.2860804062178 801.6732667046849 1081.421519392137 1085.195704336049 1089.122555740088 956.2356785222129 387.3908128024547 1049.953327192789 293.016751228071
877 0.005 4.385 1 910.181072797114 801.3602601053682 801.7475772601322 1081.420492782797 1085.193888645168 1089.12005425111 956.2537092110539 387.4942309453365 1049.953434885698 293.0167514462141
878 0.005 4.39 1 910.2201165844605 801.434196924438 801.8216436795057 1081.421664272503 1085.195811033707 1089.122559973132 956.2719702225213 387.5974882174664 1049.955962807401 293.0167516859732
879 0.005 4.395 1 910.2581957104984 801.5078851740003 801.8954616827608 1081.420641219305 1085.193994605377 1089.120059159038 956.2899049487316 387.7005942361888 1049.956068872081 293.0167519022858
880 0.005 4.4 1 910.2969959162539 801.5813320504759 801.9690371749818 1081.421811925937 1085.195918273268 1089.122566577218 956.3080367169599 387.8035613831501 1049.958587777032 293.0167521404048
881 0.005 4.405 1 910.3348267455356 801.6545321363072 802.0423659919613 1081.420790073855 1085.194102691404 1089.120065671817 956.3258491881958 387.9063821918192 1049.958685221116 293.016752355122
882 0.005 4.41 1 910.3733613599574 801.7274925024713 802.1154539897301 1081.421962889257 1085.196026690729 1089.122572812716 956.3438736215735 388.0090588901808 1049.961201685135 293.0167525917252
883 0.005 4.415 1 910.4109355791911 801.8002079039449 802.1882970763842 1081.42093927696 1085.194209031401 1089.120070619391 956.361595537438 388.111587961907 1049.961291841369 293.0167528051293
884 0.005 4.42 1 910.4492274283642 801.8726854814391 802.2609011668997 1081.422110840223 1085.196132855342 1089.122578793924 956.3795370335138 388.2139742556175 1049.963796332516 293.0167530405868
885 0.005 4.425 1 910.4865556878344 801.9449198775332 802.3332621219605 1081.42108489753 1085.194313878249 1089.120075644731 956.3971494175651 388.3162190959256 1049.963874795713 293.0167532528563
886 0.005 4.43 1 910.524601702596 802.0169181795752 802.4053858233709 1081.422256943074 1085.196238363195 1089.122583913374 956.4149773397351 388.4183161669602 1049.966375108201 293.0167534872242
887 0.005 4.435 1 910.5616902537539 802.088674937322 802.4772680740923 1081.421229776255 1085.194418511486 1089.120080842887 956.4324648482625 388.5202755833274 1049.966446679274 293.0167536985053
888 0.005 4.44 1 910.5994956124176 802.160197386208 802.5489148273149 1081.422402739079 1085.196344118317 1089.122590704114 956.4501836989421 388.6220916844744 1049.968935773266 293.0167539319524
889 0.005 4.445 1 910.636338717037 802.2314803232981 802.6203221137145 1081.421369104404 1085.194522810235 1089.12008653918 956.4675849103033 388.7237611301843 1049.968994240186 293.0167541423314
890 0.005 4.45 1 910.6738503078 802.3025304909993 802.691495702747 1081.422525903136 1085.196442348417 1089.122592896186 956.4852189824709 388.8252831468738 1049.971456834028 293.0167543749901
891 0.005 4.455 1 910.7104129780288 802.373342829158 802.7624314427463 1081.421510408855 1085.194624073247 1089.120090606247 956.5025054598457 388.9266611675056 1049.971523444581 293.0167545846367
892 0.005 4.46 1 910.7477136739701 802.4439243523531 802.8331351481838 1081.422670016639 1085.196545462471 1089.122599207185 956.5200300743962 389.0278933346088 1049.973988235701 293.0167548165087
893 0.005 4.465 1 910.784064265128 802.5142695020179 802.9036025883677 1081.42165531619 1085.19472914279 1089.120097448034 956.5372060183843 389.1289816785672 1049.974044416587 293.0167550254419
894 0.005 4.47 1 910.821145827447 802.584385287789 802.9738395441261 1081.422815669063 1085.196650315627 1089.122605644086 956.5546228776485 389.2299311462345 1049.976500523183 293.0167552566622
895 0.005 4.475000000000001 1 910.8572668078276 802.654266476678 803.0438419521788 1081.42179869146 1085.194831786724 1089.120102693829 956.5716939719027 389.3307392803193 1049.976546148819 293.0167554650479
896 0.005 4.48 1 910.8941065672544 802.7239201211104 803.1136156340439 1081.422956696351 1085.196750858247 1089.12261050243 956.5890073178072 389.4314012778015 1049.978994456359 293.0167556957393
897 0.005 4.485 1 910.9299828635687 802.7933403457251 803.1831561736748 1081.421937939753 1085.194931828814 1089.12010753327 956.6060073687329 389.5319156512723 1049.979033974916 293.0167559036151
898 0.005 4.49 1 910.9665819800064 802.8625347094855 803.2524696210821 1081.423097958792 1085.196853541452 1089.122616509337 956.6232249321853 389.6322929297255 1049.981476427565 293.0167561338326
899 0.005 4.495 1 911.0022289234134 802.9314980523365 803.3215519877429 1081.42207970054 1085.195033424347 1089.120112568199 956.6400908792796 389.7325278811968 1049.981508737179 293.0167563412104
900 0.005 4.5 1 911.0385942150414 803.000237351889 803.3904090821483 1081.423237525701 1085.196953542978 1089.122622184164 956.6572004081889 389.8326172885121 1049.983942775559 293.0167565709104
901 0.005 4.505 1 911.074009141021 803.0687470522176 803.4590367130152 1081.422220399819 1085.195135027508 1089.120119432029 956.6739653376789 389.9325717673593 1049.983972931623 293.0167567777808
902 0.005 4.51 1 911.1101447508746 803.1370340997697 803.5274405887978 1081.423377734514 1085.197055071839 1089.122628206274 956.6909678709227 390.0323782216967 1049.986397214299 293.0167570067659
903 0.005 4.515 1 911.145325310716 803.2050932696328 803.5956166370529 1081.422358853007 1085.19523488923 1089.120125097171 956.7076297482954 390.1320391246776 1049.986412448416 293.0167572126999
904 0.005 4.52 1 911.1812353011732 803.2729313665542 803.6635704915006 1081.423510454761 1085.197150364376 1089.122630112806 956.7245023791056 390.2315549529038 1049.988837570896 293.0167574407221
905 0.005 4.525 1 911.2161845632882 803.3405433821271 803.7312983078544 1081.422499062983 1085.195335633438 1089.120131219133 956.7410615593566 390.3309227388813 1049.988848139461 293.0167576456698
906 0.005 4.53 1 911.2518495919433 803.4079358364338 803.7988054927959 1081.423649025392 1085.197250421655 1089.122636802381 956.7578738065943 390.4301514840855 1049.991258751078 293.0167578724981
907 0.005 4.535 1 911.2865641103867 803.4751041178442 803.8660884353192 1081.422634680695 1085.195432591 1089.120135442114 956.7743508460584 390.529236383795 1049.991260858143 293.0167580762402
908 0.005 4.54 1 911.3220056752833 803.5420544060821 803.9331523733321 1081.423784250649 1085.197348083567 1089.12264209284 956.7910373329299 390.6281777256593 1049.99366089681 293.0167583017165
909 0.005 4.545 1 911.3564942879071 803.6087817607528 803.9999934901637 1081.42277158246 1085.195531655173 1089.12014161809 956.8074076525889 390.726982233666 1049.993656878248 293.0167585040475
910 0.005 4.55 1 911.3917100773807 803.6752929744696 804.066617308666 1081.423921681371 1085.197446548937 1089.122648638276 956.8239989690406 390.825644160236 1049.996050100932 293.0167587280612
911 0.005 4.555 1 911.4259694708599 803.7415827991661 804.1330198869755 1081.422906614385 1085.195627836247 1089.120146327305 956.8403426557363 390.9241594815362 1049.996038029462 293.0167589289748
912 0.005 4.56 1 911.4609585439666 803.807657934172 804.1992066909351 1081.42405243904 1085.197542627357 1089.122652766646 956.8568531671258 391.0225321974062 1049.998422900093 293.0167591514859
913 0.005 4.565 1 911.4949979241819 803.8735135034616 804.2651739542888 1081.423039686612 1085.195725164217 1089.120152327153 956.8730372505109 391.1207643768839 1049.998402612795 293.0167593507334
914 0.005 4.57 1 911.5297651201345 803.9391560321498 804.3309270798238 1081.424186062132 1085.197637249622 1089.1226570016 956.8894316834931 391.218852758513 1050.000776896478 293.0167595716723
915 0.005 4.575 1 911.5635785701436 804.0045812217879 804.3964627113209 1081.423177415491 1085.195822386938 1089.12015870079 956.9055302263132 391.316797484492 1050.000750428921 293.0167597694376
916 0.005 4.58 1 911.5981203288427 804.0697946239604 804.4617856968609 1081.424324918443 1085.197733148493 1089.122661848652 956.9218418507652 391.4146000250848 1050.003126865937 293.0167599889317
917 0.005 4.585 1 911.6317145869241 804.1347913064639 804.5268921114051 1081.423307631014 1085.195916398385 1089.120162785819 956.9378228425821 391.5122607668658 1050.003093014241 293.0167601853225
918 0.005 4.59 1 911.6660363706811 804.199578041572 804.5917875181749 1081.424453582232 1085.197827624788 1089.122666903545 956.9540272903915 391.6097721913747 1050.005462352492 293.0167604033796
919 0.005 4.595 1 911.6994097554081 804.2641497093166 804.6564679462607 1081.423438228635 1085.196012012984 1089.120168337756 956.9699109550454 391.7071416939407 1050.005415644762 293.0167605984718
920 0.005 4.600000000000001 1 911.7335135873934 804.3285128404593 804.720938847255 1081.424585608601 1085.197922220847 1089.122672172563 956.9860170417658 391.8043737361444 1050.00777538944 293.016760815291
921 0.005 4.605 1 911.7666714995684 804.3926623507861 804.785196239079 1081.42357068094 1085.196107090828 1089.12017370673 957.0018025002889 391.9014631963202 1050.007723264219 293.0167610091199
922 0.005 4.61 1 911.8005590870187 804.4566055306822 804.8492459876968 1081.424715579337 1085.198015958117 1089.122677908444 957.0178149341348 391.998413934543 1050.010075483132 293.0167612247591
923 0.005 4.615 1 911.8335005894012 804.5203365689949 804.9130837914555 1081.423697631083 1085.196197683005 1089.120177002647 957.0335032523685 392.0952233895986 1050.01001405035 293.0167614173907
924 0.005 4.62 1 911.8671728310637 804.5838620762378 804.9767151174273 1081.424845189127 1085.198108982585 1089.122681915732 957.049416280767 392.1918955540629 1050.012361968103 293.0167616318787
925 0.005 4.625 1 911.8998998381149 804.64717725857 805.0401361346034 1081.423827838899 1085.196290781338 1089.120181497821 957.065014632302 392.2884258393818 1050.012293197378 293.0167618234576
926 0.005 4.63 1 911.9333589716598 804.7102889106043 805.103352453356 1081.42497280417 1085.198200156224 1089.122687142838 957.0808378130573 392.3848100005727 1050.014634713772 293.0167620368645
927 0.005 4.635 1 911.965874975195 804.7731915161451 805.1663599041765 1081.423956833611 1085.196384483901 1089.120188829386 957.0963752420098 392.4810526954379 1050.014559077419 293.0167622274154
928 0.005 4.64 1 911.9991237756184 804.8358914967137 805.2291638219725 1081.425101994876 1085.198293793228 1089.122692523923 957.1121212901602 392.5771517687638 1050.016891961805 293.0167624398841
929 0.005 4.645 1 912.0314259982852 804.8983839069842 805.2917602947211 1081.424082574565 1085.19647411794 1089.120192300705 957.1275377449894 392.6731125347795 1050.016809197567 293.0167626294174
930 0.005 4.65 1 912.064462416154 804.9606757742631 805.354155030922 1081.425226650412 1085.198381784857 1089.122695830312 957.1431766891013 392.7689351967053 1050.019133109177 293.0167628409278
931 0.005 4.655 1 912.0965555410439 805.0227620269669 805.416344112766 1081.424208962125 1085.196565409577 1089.120198251272 957.1584976552634 392.8646159583341 1050.019045170302 293.0167630295014
932 0.005 4.66 1 912.1293830676591 805.0846490134807 805.478332903278 1081.42535265759 1085.198472619026 1089.122700538666 957.1740502890399 392.9601439645307 1050.021362557573 293.0167632400139
933 0.005 4.665 1 912.1612755951635 805.1463316721977 805.5401174580458 1081.424334548604 1085.196655582752 1089.12020254018 957.1892421794157 393.0555287375828 1050.021267351446 293.0167634276506
934 0.005 4.67 1 912.1938967271809 805.2078164188265 805.6017031303218 1081.425478519553 1085.19856320944 1089.122706102322 957.204683522079 393.1507800287973 1050.023579998862 293.0167636372481
935 0.005 4.675 1 912.2255732128276 805.2690981456545 805.6630859244126 1081.424459210858 1085.196745313142 1089.120208021993 957.2198188541443 393.2458931079632 1050.023476417225 293.0167638240176
936 0.005 4.68 1 912.2579858700127 805.3301830706489 805.7242710978202 1081.425607324099 1085.198653596304 1089.122711785669 957.2351716416532 393.3408666654614 1050.025785600063 293.0167640327015
937 0.005 4.685 1 912.2894528397508 805.3910661059826 805.7852545350439 1081.424581486587 1085.196833959928 1089.120212198134 957.2502166547954 393.4356949968168 1050.025667774793 293.0167642185276
938 0.005 4.69 1 912.3216547050031 805.4517543167401 805.8460420589095 1081.425725668055 1085.198742137211 1089.122716470948 957.265470295257 393.5303885903195 1050.027959131806 293.0167644263311
939 0.005 4.695 1 912.3529140179851 805.5122424260401 805.9066295643853 1081.424706948908 1085.196922861128 1089.120216676138 957.2804144812293 393.6249358626246 1050.02784260134 293.0167646112363
940 0.005 4.7 1 912.3849110404649 805.5725370369224 805.9670225318584 1081.425847372146 1085.198829455447 1089.122720723955 957.2955859707075 393.7193455702745 1050.030135176991 293.0167648181025
941 0.005 4.705 1 912.4160233690626 805.6326324338658 806.0272164514859 1081.424830689101 1085.197011101019 1089.120221855145 957.3104454112336 393.8136209094482 1050.03001321667 293.0167650019823
942 0.005 4.71 1 912.4478336692246 805.6925361303266 806.0872174970525 1081.425970452593 1085.198916700304 1089.122725536557 957.3255294436542 393.9077594691245 1050.032299867129 293.0167652078354
943 0.005 4.715 1 912.4786819220199 805.7522421977491 806.1470211484624 1081.42495204542 1085.197098039338 1089.120225681154 957.3403036338781 394.001757276713 1050.03216985806 293.0167653907902
944 0.005 4.72 1 912.5102807091089 805.8117578382808 806.2066332765478 1081.426089809777 1085.199002064407 1089.122729213814 957.355297986042 394.0956232750061 1050.034444152071 293.0167655956803
945 0.005 4.725000000000001 1 912.5409290684042 805.8710774137724 806.2660495024421 1081.425071953323 1085.197184615539 1089.120230840292 957.3699837796353 394.1893445148061 1050.03430771865 293.0167657777724
946 0.005 4.73 1 912.5723292192163 805.9302081737688 806.325275738351 1081.426212141175 1085.199090008135 1089.122734555167 957.384892576064 394.2829161121383 1050.036581486821 293.0167659816774
947 0.005 4.735 1 912.6027415450353 805.9891446438428 806.3843079110715 1081.425189763874 1085.197270162364 1089.120234883831 957.399497556411 394.3763566775672 1050.036427680906 293.0167661628005
948 0.005 4.74 1 912.6339317812682 806.0478937092637 806.4431515129247 1081.426326541372 1085.199172719935 1089.122737401186 957.4143216508869 394.4696659306476 1050.03869568705 293.0167663656733
949 0.005 4.745 1 912.6641774700944 806.1064494227079 806.5018020277766 1081.425307053053 1085.197353912171 1089.120239392033 957.4288238758137 394.5628374768717 1050.038540032466 293.0167665456601
950 0.005 4.75 1 912.6951862356733 806.1648188215358 806.5602651933048 1081.426447452689 1085.199261431305 1089.122744610898 957.4435552698719 394.6558678044583 1050.040800695809 293.0167667474306
951 0.005 4.755 1 912.7252493409945 806.2229961627742 806.6185365889912 1081.425420748215 1085.197418074677 1089.120231193536 957.4580129241785 394.7487611863634 1050.04064747169 293.0167669261257
952 0.005 4.76 1 912.7560268494093 806.2809886758955 806.6766220005356 1081.426532673231 1085.199347039497 1089.122753852004 957.4726149415089 394.8415226133772 1050.042857833836 293.0167671270668
953 0.005 4.765 1 912.7859094790562 806.3387907852551 806.7345171850039 1081.425527224339 1085.197495665195 1089.120230661617 957.4869787291009 394.9341441956871 1050.042720557577 293.0167673046288
954 0.005 4.77 1 912.8165047894162 806.3964094732274 806.7922278108987 1081.426652459117 1085.199430242615 1089.122757874171 957.5015026014428 395.0266307786171 1050.044933932596 293.0167675044339
955 0.005 4.775 1 912.84619898904 806.4538390478193 806.8497495608074 1081.425645226172 1085.197578984494 1089.120235413988 957.5157873999908 395.1189720639504 1050.044794819159 293.0167676809005
956 0.005 4.78 1 912.8766038348639 806.511086589364 806.9070881447757 1081.426769221944 1085.199514479152 1089.122762643005 957.5302286706527 395.2111757894089 1050.047001588724 293.0167678796844
957 0.005 4.785 1 912.9061077651504 806.568146438987 806.9642392582348 1081.425762961553 1085.197664314136 1089.120240848435 957.5444296982015 395.3032416409634 1050.046856565954 293.0167680552216
958 0.005 4.79 1 912.9363223559185 806.6250254655365 807.0212084893494 1081.426886722394 1085.199598841466 1089.122768138961 957.5587848218604 395.3951714058488 1050.049060890692 293.0167682530904
959 0.005 4.795 1 912.9656379176002 806.6817181372164 807.0779915849076 1081.425874485995 1085.197745405563 1089.120243776588 957.5728885271419 395.4869638954288 1050.04890718055 293.016768427753
960 0.005 4.8 1 912.9956648551627 806.7382313061436 807.1345941322476 1081.427001275743 1085.199682541005 1089.122774243758 957.5871536428433 395.5786206584808 1050.051104870687 293.0167686247763
961 0.005 4.805 1 913.0247899378626 806.7945594725451 807.1910118858722 1081.425993317897 1085.197828888148 1089.120249516918 957.6011851848594 395.6701391937355 1050.050946624021 293.0167687985297
962 0.005 4.81 1 913.054626882704 806.8507095151376 807.2472504467307 1081.427117952643 1085.199764550191 1089.122778476483 957.6153729358959 395.761521032822 1050.053137678813 293.0167689946053
963 0.005 4.815 1 913.0835627976849 806.9066758072822 807.303305500964 1081.426106021536 1085.197910944406 1089.120255072741 957.6293199955703 395.8527650642861 1050.052967951667 293.0167691675254
964 0.005 4.82 1 913.1132081582369 806.9624650505858 807.3591825434077 1081.427229685939 1085.199846385685 1089.122782823623 957.6434206570636 395.9438720107399 1050.055151094777 293.0167693628513
965 0.005 4.825 1 913.1419576224794 807.0180719176043 807.4148774044113 1081.426218066557 1085.197991329497 1089.12025847357 957.6572861740563 396.0348431942638 1050.054974605995 293.0167695348533
966 0.005 4.83 1 913.1714254805973 807.0735031903224 807.470395636671 1081.427341845874 1085.199926450452 1089.122786224438 957.6713029048628 396.1256781932393 1050.057152168151 293.0167697291965
967 0.005 4.835 1 913.1999874542548 807.1287534833568 807.5257330643688 1081.426325694745 1085.198068361799 1089.120259772652 957.6850809966193 396.2163764240389 1050.05696723291 293.0167699002125
968 0.005 4.84 1 913.2292740107879 807.1838297994474 807.5808953502661 1081.42745564564 1085.200008420833 1089.122791610782 957.6990198176785 396.306937380403 1050.059144581384 293.0167700936656
969 0.005 4.845 1 913.2576500269187 807.2387262430022 807.6358780498651 1081.426436966496 1085.198148399229 1089.120264699345 957.7127188235684 396.397358208077 1050.05894831609 293.0167702637116
970 0.005 4.850000000000001 1 913.2867525276764 807.2934499494991 807.6906868887737 1081.427567026681 1085.200088247726 1089.122796236017 957.7265892796166 396.4876474561357 1050.061118553946 293.0167704561647
971 0.005 4.855 1 913.3149456442208 807.3479948214015 807.7453172978248 1081.426549902948 1085.19822942941 1089.12026995129 957.7402128219126 396.5778044132999 1050.060921611703 293.0167706252338
972 0.005 4.86 1 913.3438669208543 807.4023681801619 807.7997750714235 1081.427679991004 1085.200169600386 1089.122801140076 957.7539951073185 396.6678230210335 1050.063088031104 293.0167708167417
973 0.005 4.865 1 913.371882757335 807.4565638670174 807.8540556130914 1081.426663053243 1085.19830955636 1089.120273731733 957.7675308137381 396.7576840745275 1050.062889058229 293.0167709849661
974 0.005 4.87 1 913.400619722191 807.5105892681515 807.9081647315794 1081.42778712262 1085.200245709303 1089.122803470075 957.7812238810181 396.8474424706566 1050.06504324571 293.016771175591
975 0.005 4.875 1 913.4284432082095 807.5644388595204 807.9620981897552 1081.426774471997 1085.198388844708 1089.120278656128 957.79468286139 396.9370586314358 1050.064843034744 293.0167713430045
976 0.005 4.88 1 913.4569962787205 807.6181192257036 808.0158614332407 1081.427898312252 1085.200324724432 1089.122808363355 957.808297532766 397.0265372529242 1050.066992747472 293.0167715327075
977 0.005 4.885 1 913.4846468215588 807.671624658361 808.0694500680632 1081.426880897237 1085.198465005963 1089.120281592006 957.8216725274459 397.115870743375 1050.0667777809 293.0167716992522
978 0.005 4.89 1 913.513035276606 807.7249620157316 808.1228696643637 1081.428007724191 1085.200402515728 1089.122812904442 957.8352036830652 397.2050727454401 1050.068922179647 293.0167718880853
979 0.005 4.895 1 913.5405189528607 807.7781260185036 808.1761160545328 1081.426988746447 1085.198542543406 1089.120285876038 957.8484999809409 397.2941431097847 1050.068699944955 293.0167720536867
980 0.005 4.9 1 913.5687247914593 807.8311233875237 808.2291947598485 1081.428113755046 1085.200479814605 1089.122817112109 957.8619594001439 397.3830782686198 1050.070839456681 293.0167722416464
981 0.005 4.905 1 913.5960284699535 807.8839483338535 808.2821013623968 1081.427097547836 1085.198621011458 1089.120291413854 957.8751801550264 397.4718799734215 1050.070610981119 293.0167724062657
982 0.005 4.91 1 913.6240581535394 807.9366078670063 808.3348414965552 1081.428220227343 1085.200555183933 1089.122819699473 957.8885476438705 397.5605386157701 1050.072740945885 293.0167725931938
983 0.005 4.915 1 913.6511867815758 807.9890963123954 808.3874108054575 1081.427205579308 1085.198699030874 1089.120296879561 957.9016835975839 397.6490677202244 1050.072510551038 293.0167727569083
984 0.005 4.92 1 913.6790470883702 808.0414205760042 808.4398148799958 1081.42832914288 1085.200633486458 1089.122824460646 957.9149809500524 397.737464610766 1050.074635964142 293.0167729428092
985 0.005 4.925 1 913.7060037876852 808.0935751780761 808.4920494690269 1081.42731036784 1085.198773040001 1089.120298749819 957.9280408792306 397.8257264703651 1050.074400425282 293.0167731054746
986 0.005 4.93 1 913.7336882174424 808.1455667924639 808.5441200467344 1081.4284193678 1085.200702748142 1089.122826162734 957.9412894157596 397.9138730299496 1050.076514488338 293.0167732904143
987 0.005 4.935 1 913.7604778912344 808.1973895479199 808.5960221616481 1081.427410212892 1085.198849670518 1089.120305175876 957.9542815893158 398.0018792408576 1050.076273372142 293.0167734519679
988 0.005 4.94 1 913.7879962271132 808.2490505122486 808.6477614399954 1081.428525966303 1085.200780710454 1089.122831492091 957.9674051817977 398.0897514006809 1050.078388252129 293.0167736357954
989 0.005 4.945 1 913.814611414684 808.3005437857564 808.6993334013292 1081.427516482513 1085.198925306581 1089.120308554329 957.9803037732264 398.1774876058109 1050.078143244792 293.0167737963702
990 0.005 4.95 1 913.8419543224137 808.3518763135493 808.7507436141432 1081.428630903667 1085.200854878143 1089.122834551074 957.9933558336628 398.2650862301389 1050.080250818562 293.0167739792348
991 0.005 4.955 1 913.8684013491838 808.4030424486609 808.8019877330388 1081.427622393647 1085.199000437002 1089.120313077215 958.0061733919702 398.3525482419708 1050.079999680741 293.0167741388938
992 0.005 4.96 1 913.8955706892106 808.4540489916005 808.8530712652549 1081.428734314458 1085.200928536148 1089.12283856154 958.0191546698355 398.4398765524988 1050.082096427554 293.0167743207803
993 0.005 4.965 1 913.9218470935948 808.5048899250978 808.9039896599486 1081.427726443569 1085.199075180889 1089.120316712568 958.0319005270267 398.5270728222209 1050.081843878256 293.0167744795725
994 0.005 4.97 1 913.9488480648754 808.5555727430913 808.9547487544255 1081.428836605415 1085.201002018709 1089.122842910328 958.0448113691953 398.6141353402617 1050.083935099893 293.0167746605902
995 0.005 4.975000000000001 1 913.9749572944976 808.6060913248718 809.0053439925642 1081.427827865315 1085.199147662179 1089.120319871566 958.0574859921403 398.7010643587829 1050.083675132864 293.0167748185208
996 0.005 4.98 1 914.0017926125952 808.656453216813 809.0557812657621 1081.428939385704 1085.201076745377 1089.122848166922 958.0703242039818 398.787863140561 1050.08576161039 293.0167749986786
997 0.005 4.985 1 914.02773314923 808.7066515486733 809.1060556193434 1081.427930799154 1085.199221402066 1089.120323826335 958.0829205115205 398.8745291819158 1050.085495600826 293.0167751557379
998 0.005 4.99 1 914.0544013883515 808.7566943094473 809.1561731209093 1081.429042390637 1085.201149683103 1089.122851712174 958.095683078331 398.9610782770182 1050.087575597112 293.0167753351139
999 0.005 4.995 1 914.0801778835881 808.8065752352203 809.206129156552 1081.4280307265 1085.199292555163 1089.120326679219 958.1082080717445 399.0474869905484 1050.087302503734 293.0167754914484
1000 0.005 5 1 914.1066838418863 808.8563014501382 809.2559293864272 1081.42914398674 1085.201222809422 1089.122856180408 958.1208962932827 399.1337622544913 1050.089381594164 293.0167756700195
1001 0.005 5.005 1 914.1322972609099 808.9058670451608 809.3055693325696 1081.428133230688 1085.199366583338 1089.12033195906 958.1333471606521 399.2199046680281 1050.089103862731 293.0167758255213
1002 0.005 5.01 1 914.1586356641938 808.9552788223399 809.3550544944443 1081.429246480061 1085.201296077427 1089.122860809081 958.1459625043586 399.3059136593208 1050.091187290913 293.0167760034057
1003 0.005 5.015 1 914.1840844889995 809.0045309773064 809.4043804075123 1081.42823498019 1085.199439581369 1089.120337368526 958.1583413643561 399.3917894867871 1050.090917218409 293.0167761581969
1004 0.005 5.02 1 914.2102622091489 809.0536307031756 809.4535528082731 1081.429348406143 1085.201368484918 1089.122865414996 958.1708567067096 399.477532733272 1050.093006605263 293.0167763353274
1005 0.005 5.025 1 914.2355757036986 809.1025721313582 809.5025672067924 1081.428338041244 1085.199513162395 1089.120341735218 958.1831745788827 399.5631437507474 1050.092735000281 293.0167764892487
1006 0.005 5.03 1 914.2615933008489 809.1513619880118 809.5514290715876 1081.429446669515 1085.201438071034 1089.122867497875 958.1956231939447 399.6486256445295 1050.094815718858 293.016776665544
1007 0.005 5.035 1 914.2867309953239 809.1999945536949 809.6001339794919 1081.428438095968 1085.199584584682 1089.12034591524 958.2078594815658 399.7339766418988 1050.094540068787 293.016776818583
1008 0.005 5.04 1 914.3125843797668 809.2484766985194 809.6486874697098 1081.429545869473 1085.20150931381 1089.122871433685 958.22023997468 399.8191969932538 1050.096613967733 293.0167769940085
1009 0.005 5.045 1 914.3375602260301 809.2968026856439 809.6970851215845 1081.428534986778 1085.199653668264 1089.12034897213 958.2324077715236 399.9042852957141 1050.096329751777 293.0167771462725
1010 0.005 5.05 1 914.3632541886163 809.3449794793754 809.7453325297457 1081.429642656377 1085.201578206459 1089.122875024414 958.2447191512369 399.9892436503504 1050.098398943444 293.016777320888
1011 0.005 5.055 1 914.3880721815265 809.3930011838554 809.793425199596 1081.4286328653 1085.199724559431 1089.120353582603 958.2568160593531 400.0740745319956 1050.098112866537 293.0167774723575
1012 0.005 5.06 1 914.4136077514163 809.4408747446442 809.84136870297 1081.429740884217 1085.201649014973 1089.122878429514 958.2690558529065 400.1587729953391 1050.100175479057 293.0167776461837
1013 0.005 5.065 1 914.438265815939 809.4885942268527 809.889158514629 1081.42872976718 1085.199793895242 1089.120356901735 958.2810807063794 400.2433420026646 1050.099879648051 293.016777796833
1014 0.005 5.07 1 914.4636361386806 809.5361666722941 809.9368002408743 1081.429838673134 1085.201718839124 1089.122882821544 958.2932559151833 400.3277808689162 1050.101939429223 293.0167779698773
1015 0.005 5.075 1 914.4881217275974 809.5835855442805 809.9842890255337 1081.428820766678 1085.19985920648 1089.120359284945 958.3052046658029 400.412091485783 1050.10163205736 293.0167781195218
1016 0.005 5.08 1 914.5133435270801 809.6308583700469 810.0316307103535 1081.429937544278 1085.20179025842 1089.122888497524 958.3173040820747 400.4962730513869 1050.103694092744 293.0167782918059
1017 0.005 5.085 1 914.5376782684199 809.6779793930272 810.0788208555241 1081.428920518029 1085.199929179197 1089.120362261001 958.3291863488264 400.5803240517363 1050.103383277523 293.0167784405315
1018 0.005 5.09 1 914.5627549150087 809.724955510492 810.1258650486214 1081.430033116937 1085.201858070415 1089.122891205143 958.3412189537456 400.6642482860816 1050.105440501585 293.0167786118465
1019 0.005 5.095 1 914.5869270939048 809.7717763797908 810.1727563286759 1081.429015906036 1085.199997361788 1089.120366009072 958.3529973744304 400.7480490713874 1050.105122471474 293.0167787597025
1020 0.005 5.100000000000001 1 914.6118390034404 809.8184525974362 810.2195017387019 1081.430127698271 1085.201925470509 1089.122894294927 958.3649439355393 400.8317223349744 1050.107170616551 293.0167789301474
1021 0.005 5.105 1 914.635865548627 809.8649785284673 810.266097004891 1081.429112450897 1085.200066657688 1089.120370843294 958.3766751490256 400.9152659063158 1050.10685126027 293.0167790772087
1022 0.005 5.11 1 914.6606308264055 809.9113610721071 810.3125477323871 1081.430221937437 1085.201993070152 1089.122897870087 958.3885553676371 400.9986799760623 1050.108894136731 293.0167792468856
1023 0.005 5.115 1 914.6845111001365 809.9575943883066 810.3588494077446 1081.429207366352 1085.200133655237 1089.120374307591 958.400220663603 401.0819646655305 1050.108570871422 293.016779393043
1024 0.005 5.12 1 914.7091241934965 810.0036853800144 810.4050077225792 1081.430315934824 1085.202059273893 1089.122901164465 958.4120340379427 401.1651220446623 1050.11060762277 293.0167795618357
1025 0.005 5.125 1 914.7328527841313 810.0496280775773 810.4510180745644 1081.429301818887 1085.200202201303 1089.12037956626 958.4236312607345 401.2481497713381 1050.110276258984 293.0167797071997
1026 0.005 5.13 1 914.7573152661279 810.0954296222928 810.4968861892194 1081.430410109425 1085.202126155388 1089.122904000662 958.4353762297862 401.3310510678765 1050.112307130734 293.0167798752191
1027 0.005 5.135 1 914.7808935848871 810.1410839655831 810.5426074368921 1081.42939379783 1085.200268027595 1089.120382993568 958.4469044082879 401.4138278046084 1050.11197094965 293.01678001979
1028 0.005 5.14 1 914.8052165951551 810.1865983944559 810.5881876217231 1081.430502841032 1085.202193345389 1089.122908163133 958.4585752908396 401.4964767652968 1050.113997819753 293.0167801871316
1029 0.005 5.145 1 914.8286505231787 810.231966842979 810.6336221163272 1081.42948591541 1085.200333822217 1089.120385654061 958.4700329671032 401.5789992879325 1050.113657210268 293.0167803310152
1030 0.005 5.15 1 914.8528191876552 810.2771961226142 810.6789164842716 1081.430596566594 1085.202260334789 1089.122912528404 958.4816411569677 401.6613998002823 1050.115681710868 293.0167804976315
1031 0.005 5.155 1 914.8761110557984 810.3222805206202 810.7240662457768 1081.429581686933 1085.200400437118 1089.120389235326 958.4930394293413 401.7436712980473 1050.115339914883 293.0167806408895
1032 0.005 5.16 1 914.9001234626485 810.3672270991933 810.7690770835294 1081.430684830308 1085.202323322852 1089.122915393856 958.5045821180263 401.825816179334 1050.117349797857 293.0167808065542
1033 0.005 5.165 1 914.9232645294131 810.4120298012284 810.8139443779802 1081.429673600519 1085.200467810347 1089.12039395905 958.5159135565635 401.9078337843383 1050.117004268727 293.0167809490219
1034 0.005 5.17 1 914.9471312698228 810.4566953153392 810.8586735913684 1081.430778826413 1085.202390863568 1089.122919836409 958.5273869268161 401.9897120986591 1050.119011496623 293.016781113898
1035 0.005 5.175 1 914.9701216578869 810.5012178982092 810.9032602122857 1081.429762203484 1085.200530520239 1089.120396015286 958.53865060743 402.0714690445079 1050.118656038063 293.016781255475
1036 0.005 5.18 1 914.9938457202117 810.545604775854 810.9477100076917 1081.430867861004 1085.202454310841 1089.122922593761 958.5500614958903 402.1531033953214 1050.120661196003 293.0167814194074
1037 0.005 5.185 1 915.016691966741 810.5898497397091 810.9920182680864 1081.429851440271 1085.200594321024 1089.120399343752 958.5612601241182 402.2346129438855 1050.12030077768 293.0167815600527
1038 0.005 5.19 1 915.0402730672046 810.6339598011908 811.0361906369188 1081.430957277177 1085.202518032504 1089.122926178511 958.5726050591518 402.3159978970091 1050.122302711371 293.016781723121
1039 0.005 5.195 1 915.0629766630725 810.6779289056686 811.0802224484885 1081.429943148148 1085.200661451904 1089.120405587058 958.5837392650317 402.3972571246472 1050.121939656136 293.0167818629296
1040 0.005 5.2 1 915.0863951035006 810.7217645936892 811.1241196994902 1081.431044527211 1085.202585307151 1089.122930777678 958.5950323706279 402.4783848409652 1050.123928997732 293.016782025237
1041 0.005 5.205 1 915.108959940063 810.7654604402575 811.167877582553 1081.430025527356 1085.200723551033 1089.120407065439 958.6061055749401 402.559388401468 1050.123549420624 293.0167821643466
1042 0.005 5.21 1 915.1322509371342 810.809023149478 811.2115013013483 1081.431128492982 1085.202646585353 1089.122933099219 958.6173237278663 402.6402697623359 1050.125553284137 293.0167823258303
1043 0.005 5.215 1 915.1546794726449 810.8524471131113 811.2549866599858 1081.430111363085 1085.200786516173 1089.120411147979 958.6283163296287 402.7210290990199 1050.125169575081 293.0167824640357
1044 0.005 5.22 1 915.1778273159662 810.8957389542112 811.2983388928466 1081.431216677122 1085.202709779709 1089.122936092431 958.639466544668 402.8016646806333 1050.127165467447 293.016782624809
1045 0.005 5.225000000000001 1 915.2001146325329 810.9388928651572 811.3415536721897 1081.430202157317 1085.200850904462 1089.120415716368 958.6504035183214 402.8821766369281 1050.126776151052 293.0167827623267
1046 0.005 5.23 1 915.2231211776341 810.9819157200847 811.3846363367393 1081.431304478494 1085.202772124978 1089.122939454251 958.6614931830773 402.9625661406643 1050.128766073507 293.0167829223562
1047 0.005 5.235 1 915.2452665416401 811.0248015539527 811.4275824827565 1081.430287095519 1085.200911439979 1089.12041780846 958.6723631839028 403.0428299735536 1050.128371186946 293.0167830591435
1048 0.005 5.24 1 915.2681327682099 811.0675571791907 811.4703974110173 1081.431391527478 1085.202835050057 1089.122943534919 958.6833873051692 403.1229703271474 1050.130357579936 293.0167832184746
1049 0.005 5.245 1 915.2901413463861 811.1101770370057 811.5130769221724 1081.430374855293 1085.200973924161 1089.120421463679 958.6941998595649 403.202987119443 1050.129958103631 293.0167833546232
1050 0.005 5.25 1 915.312870729938 811.1526678022759 811.555626284867 1081.431478789148 1085.202897960939 1089.122947847302 958.7051642088177 403.2828797699252 1050.131939362704 293.0167835132521
1051 0.005 5.255 1 915.3347416401 811.1950237721539 811.5980412261574 1081.430462287372 1085.201036640587 1089.120424752906 958.7159113808638 403.3626461481199 1050.131535780759 293.0167836486889
1052 0.005 5.26 1 915.3573344651701 811.2372514714998 811.6403269214535 1081.431566424756 1085.202960168211 1089.122951367 958.7268115771302 403.4422893763834 1050.133513405603 293.0167838066094
1053 0.005 5.265 1 915.3790680502896 811.2793449077377 811.6824789250713 1081.430548828931 1085.201098041066 1089.12042826659 958.7374928939854 403.5218093905808 1050.133105395572 293.0167839412684
1054 0.005 5.27 1 915.4015231246476 811.3213108352727 811.7245024753768 1081.431652760437 1085.20302187485 1089.12295514627 958.7483280539769 403.6012071337685 1050.13507884704 293.0167840984255
1055 0.005 5.275 1 915.4231212307815 811.3631440822118 811.7663935800856 1081.430643613402 1085.201162292972 1089.120432362334 958.7589537107667 403.6804806681396 1050.134674829092 293.0167842323467
1056 0.005 5.28 1 915.4454329278517 811.4048508474299 811.8081572488701 1081.431722185629 1085.203075319287 1089.122954713884 958.7697280165091 403.7596355629612 1050.136622473238 293.0167843887639
1057 0.005 5.285 1 915.4668989222905 811.4464256667916 811.8497893404549 1081.430727263228 1085.201223315313 1089.120436091918 958.7802936693139 403.83866456966 1050.136221794761 293.0167845218661
1058 0.005 5.29 1 915.4890789802968 811.4878748801558 811.8912948985654 1081.431809138223 1085.203136917979 1089.122959074136 958.7910037801093 403.9175689326923 1050.138167724601 293.0167846775042
1059 0.005 5.295 1 915.5104132040013 811.5291929780873 811.9326697466352 1081.430810419915 1085.201282182386 1089.120438768252 958.8015023600703 403.9963508919923 1050.137757810249 293.0167848099056
1060 0.005 5.3 1 915.5324615481398 811.5703861663885 811.9739188486304 1081.431893319509 1085.203197095961 1089.122963138386 958.8121495913974 404.0750075721052 1050.139701114353 293.0167849647273
1061 0.005 5.305 1 915.5536657875115 811.6114492266701 812.0150381641866 1081.430898528381 1085.201345507625 1089.12044422164 958.8225866349662 404.1535449937327 1050.139290739585 293.0167850964384
1062 0.005 5.31 1 915.5755810261874 811.652388663256 812.0560328427729 1081.431977923518 1085.203257387219 1089.12296631045 958.8331785062242 404.2319606575655 1050.14122925131 293.0167852505703
1063 0.005 5.315 1 915.5966521240142 811.6931988474659 812.096898659003 1081.430980632639 1085.201403752678 1089.12044638908 958.843555791119 404.3102626626779 1050.140812004061 293.016785381773
1064 0.005 5.32 1 915.618435198821 811.7338862623131 812.1376407290846 1081.432058837148 1085.203314236096 1089.1229675087 958.8540883574196 404.3884396614268 1050.142744019927 293.016785535205
1065 0.005 5.325 1 915.639375994533 811.7744450896109 812.178254720804 1081.431063324868 1085.201463020966 1089.120450164126 958.8644035822937 404.4664855607877 1050.142327276276 293.0167856655995
1066 0.005 5.33 1 915.6610295180332 811.8148820644934 812.2187458522365 1081.432142113025 1085.20337443118 1089.122971650055 958.8748750592113 404.5444167311208 1050.144254894914 293.0167858182806
1067 0.005 5.335 1 915.6818401221359 811.8551915230772 812.2591098902332 1081.431145039859 1085.201521551461 1089.1204529866 958.8851314451827 404.6222240901307 1050.143828250519 293.0167859478995
1068 0.005 5.34 1 915.7033679899497 811.895379677174 812.2993517883137 1081.432222890809 1085.203432498908 1089.122974986695 958.8955418371876 404.6999100683867 1050.145749933558 293.0167860997441
1069 0.005 5.345 1 915.7240520905625 811.9354411500635 812.3394674183011 1081.431227541617 1085.201580660084 1089.12045690844 958.9057380302032 404.7774742493305 1050.145323490153 293.0167862286058
1070 0.005 5.350000000000001 1 915.7454475358379 811.9753823396278 812.3794618353166 1081.43230571269 1085.20349201555 1089.122979084419 958.9160888689864 404.8549177800537 1050.147241016283 293.0167863797133
1071 0.005 5.355 1 915.7659997148503 812.0151976329565 812.4193308090424 1081.431307972626 1085.201637810802 1089.120459071108 958.9262259294767 404.9322431508407 1050.146807278601 293.0167865078857
1072 0.005 5.36 1 915.78726651511 812.0548934358665 812.4590793777239 1081.43238515064 1085.203548630238 1089.122981563703 958.9365146885075 405.0094442728118 1050.148721203487 293.0167866583145
1073 0.005 5.365 1 915.8076925831482 812.0944643694119 812.4987034508069 1081.431390372393 1085.20169700775 1089.120463182363 958.9465938131127 405.0865268622409 1050.148286044468 293.0167867857115
1074 0.005 5.37 1 915.8288301301354 812.133916670505 812.5382079980933 1081.432466058529 1085.203605734147 1089.122983588113 958.9568274046421 405.1634889874491 1050.150194246571 293.0167869355231
1075 0.005 5.375 1 915.8491328451853 812.1732449959153 812.5775889442577 1081.431469101438 1085.201753735421 1089.120466503361 958.96685559003 405.2403307032722 1050.149751171854 293.0167870621715
1076 0.005 5.38 1 915.8701499800981 812.2124557025792 812.6168513087669 1081.432547033407 1085.203664595074 1089.122988214437 958.9770322969243 405.3170525708881 1050.151660319539 293.016787211268
1077 0.005 5.385 1 915.8903234565818 812.2515431911862 812.6559908764848 1081.431545302822 1085.20180792735 1089.120467880104 958.9869946362596 405.3936542852728 1050.15120914373 293.0167873372775
1078 0.005 5.39 1 915.9112136686323 812.2905138498594 812.695012693942 1081.432627121105 1085.203722036216 1089.122992110216 958.9971127806143 405.4701360671036 1050.153113394584 293.0167874857038
1079 0.005 5.395 1 915.9312530010296 812.3293621115545 812.7339125366707 1081.431614369245 1085.201861085279 1089.120470123582 959.0069966375983 405.5464980331949 1050.152647253502 293.0167876109576
1080 0.005 5.4 1 915.9520234299271 812.3680944471306 812.7726955087307 1081.432706729349 1085.2037796935 1089.1229961423 959.0170556521945 405.6227412596932 1050.154558291559 293.016787758702
1081 0.005 5.405 1 915.9719407755362 812.4067051686894 812.8113573236611 1081.431694168956 1085.201916940949 1089.120472960473 959.0268961541684 405.6988615968559 1050.154091053218 293.0167878831923
1082 0.005 5.41 1 915.9925874773928 812.4452007467742 812.8499030794126 1081.432786756205 1085.203837226897 1089.122999787903 959.036904657254 405.7748629993702 1050.155999685765 293.0167880301901
1083 0.005 5.415 1 916.0123810044263 812.4835756619472 812.888328543972 1081.431771768836 1085.201973701409 1089.120475844926 959.046701753504 405.8507459227126 1050.155525215872 293.0167881539812
1084 0.005 5.42 1 916.0329046704827 812.5218361492131 812.9266387217097 1081.432863305527 1085.203892135578 1089.123001582378 959.0566580410959 405.9265088372171 1050.15742767251 293.0167883003742
1085 0.005 5.425 1 916.0525757767755 812.5599767965313 812.9648294525626 1081.431848648465 1085.20202779633 1089.120478564024 959.0663854699192 406.0021579647244 1050.156949057704 293.0167884235539
1086 0.005 5.43 1 916.0729772314266 812.5980038966396 813.0029057523541 1081.432938269693 1085.203944947225 1089.123003963662 959.0762784269374 406.0776889955768 1050.158843708696 293.0167885693156
1087 0.005 5.435 1 916.0925284414211 812.6359120770218 813.0408634874225 1081.431924274023 1085.202082489747 1089.120482263442 959.0859501457472 406.1531009523424 1050.158359770813 293.0167886918101
1088 0.005 5.44 1 916.1128103985873 812.673707536276 813.0787076306418 1081.433017507609 1085.204002405789 1089.123008160011 959.0957889845557 406.2283927237186 1050.160255885382 293.0167888368015
1089 0.005 5.445 1 916.1322363485516 812.7113848164419 813.1164340215739 1081.432007082507 1085.202140478308 1089.120485803697 959.1054109564639 406.3035683207189 1050.15977499909 293.0167889586199
1090 0.005 5.45 1 916.1524016660002 812.7489505680866 813.1540478165023 1081.433094242065 1085.20405606688 1089.123010176662 959.1152002786166 406.3786281500306 1050.161662850212 293.016789103023
1091 0.005 5.455 1 916.1717086680417 812.7863989143336 813.1915446831493 1081.432081885298 1085.202194434815 1089.120489286233 959.1247640504724 406.4535673409191 1050.16117471398 293.0167892242928
1092 0.005 5.46 1 916.1917522024277 812.8237361704367 813.2289295826454 1081.433170437335 1085.204111227676 1089.1230137125 959.1344920483328 406.5283881277932 1050.163059679294 293.0167893681448
1093 0.005 5.465 1 916.2109375395975 812.8609568413646 813.2661983409611 1081.432156505749 1085.202248002492 1089.120490872531 959.1439972870073 406.6030909343264 1050.162565308814 293.0167894887927
1094 0.005 5.47 1 916.230865072661 812.8980672976195 813.3033559654609 1081.433244248832 1085.204163347353 1089.123015226664 959.1536707973261 406.6776743043628 1050.16444464785 293.016789632013
1095 0.005 5.475000000000001 1 916.2499360358503 812.9350619134641 813.3403982275217 1081.432232159178 1085.202301604234 1089.120493966083 959.16312291809 406.7521395262206 1050.163949465505 293.0167897520484
1096 0.005 5.48 1 916.2697455739363 812.9719470214546 813.3773300972787 1081.433319380774 1085.204216964951 1089.12301839505 959.172741452992 406.8264883026106 1050.165823857888 293.0167898945373
1097 0.005 5.485 1 916.28869874853 813.0087169315823 813.4141472932968 1081.432308096529 1085.202356276168 1089.120497791919 959.1821376787955 406.9007205041132 1050.165323704508 293.0167900138716
1098 0.005 5.49 1 916.3083961958697 813.0453780489097 813.4508548297295 1081.433404430119 1085.204273663511 1089.123021489609 959.1917056653377 406.9748400270899 1050.167205918236 293.0167901559737
1099 0.005 5.495 1 916.3272281178233 813.0819248875471 813.4874485141341 1081.432381730437 1085.202408412943 1089.120500512673 959.2010558646863 407.0488453686189 1050.166693374269 293.0167902746514
1100 0.005 5.5 1 916.3468026568656 813.1183638039714 813.5239333592664 1081.433466939657 1085.204323395192 1089.123024419707 959.2105699397875 407.1227321483166 1050.168561584246 293.0167904159646
1101 0.005 5.505 1 916.3655254190406 813.1546893930332 813.5603052457169 1081.432458077272 1085.202464023954 1089.120504059408 959.2198639913241 407.1965015119271 1050.168055634638 293.0167905339802
1102 0.005 5.51 1 916.3849923934904 813.1909077814804 813.596569075588 1081.433554643638 1085.204380780394 1089.123027907646 959.2293274221698 407.270152372592 1050.169929583965 293.0167906747454
1103 0.005 5.515 1 916.4035953792333 813.2270134724987 813.632720642281 1081.432527546355 1085.202512132009 1089.120505135783 959.2385612467539 407.3436871551851 1050.169404129937 293.0167907921248
1104 0.005 5.52 1 916.4229460253042 813.2630127401901 813.6687649162628 1081.433625669411 1085.204432921758 1089.123031145467 959.2479680383718 407.4171054331327 1050.171275039191 293.0167909322397
1105 0.005 5.525 1 916.4414349386739 813.2989000622294 813.7046976838409 1081.432601147883 1085.202564947223 1089.120508231634 959.2571475534814 407.4904087897034 1050.170747767231 293.0167910489584
1106 0.005 5.53 1 916.460672377497 813.3346816757448 813.7405238938318 1081.433698624656 1085.204484625782 1089.123033598511 959.2665012087194 407.5635961230599 1050.17261317213 293.0167911883455
1107 0.005 5.535 1 916.4790482054686 813.3703518821211 813.7762392296336 1081.4326757601 1085.202618424221 1089.120511917308 959.2756273588003 407.6366706343273 1050.172083936767 293.0167913042711
1108 0.005 5.54 1 916.4981734573461 813.4059171881019 813.8118487592047 1081.433773059909 1085.204537712967 1089.123037266126 959.2849284869794 407.7096293368423 1050.173947371005 293.0167914429294
1109 0.005 5.545 1 916.516437087237 813.4413720961976 813.8473482905314 1081.432747037263 1085.202669231947 1089.120514709144 959.2940031463627 407.782472958361 1050.173410970162 293.0167915581103
1110 0.005 5.55 1 916.5354501726881 813.4767228756336 813.8827428085385 1081.433845347559 1085.204590054988 1089.123040695805 959.3032511946118 407.8552009667443 1050.175270165767 293.0167916960791
1111 0.005 5.555 1 916.5536023007872 813.5119639067568 813.918028035464 1081.432820102941 1085.202721298137 1089.120517120263 959.312274190006 407.9278140072158 1050.174731666759 293.0167918106574
1112 0.005 5.56 1 916.5725027175695 813.5471014693157 813.9532089394394 1081.433916644499 1085.204640451346 1089.123042966064 959.3214706214127 408.000313855174 1050.176587360409 293.01679194794
1113 0.005 5.565 1 916.5905420999267 813.5821300400755 813.9882812967576 1081.432889806484 1085.202770743291 1089.120519218912 959.3304413810378 408.0727005439372 1050.176042366296 293.0167920617287
1114 0.005 5.57 1 916.6093383362941 813.6170560654322 814.0232501547511 1081.433987702705 1085.204692565042 1089.123047250136 959.339558956352 408.1449716309092 1050.177893483046 293.0167921983185
1115 0.005 5.575 1 916.6272720776021 813.6518737994414 814.0581112094227 1081.432963769909 1085.202823293652 1089.120522630981 959.3484656688669 408.2171285182849 1050.177351383981 293.016792311481
1116 0.005 5.58 1 916.6459528225566 813.686589535083 814.0928694180737 1081.434057075526 1085.20474053726 1089.123047658244 959.3575513101489 408.2891704793425 1050.179197177658 293.0167924473491
1117 0.005 5.585 1 916.6637719051431 813.7211976899296 814.1275205232225 1081.433030775725 1085.202872015682 1089.120524817461 959.3664180382016 408.3610985918431 1050.178644662983 293.0167925599014
1118 0.005 5.59 1 916.6823427780007 813.7557045347289 814.1620694787541 1081.434128680364 1085.204792616093 1089.123051553583 959.3754600441356 408.4329116979112 1050.180487802254 293.0167926952171
1119 0.005 5.595 1 916.7000548153018 813.7901046073119 814.1965120902289 1081.433102104369 1085.202922233208 1089.12052718897 959.3842791002087 408.5046120176411 1050.17993627311 293.016792807078
1120 0.005 5.600000000000001 1 916.7185163584098 813.8244040570989 814.2308532513202 1081.434196229788 1085.204840238797 1089.123052749428 959.3932699465362 408.5761951644552 1050.181772497171 293.0167929417426
1121 0.005 5.605 1 916.7361203238854 813.8585974681507 814.265088797884 1081.433171253025 1085.202972729885 1089.12053091164 959.4020390625419 408.6476640253431 1050.181213357688 293.0167930529893
1122 0.005 5.61 1 916.754475098634 813.8926909608798 814.2992236063815 1081.43426727511 1085.2048912797 1089.12305646333 959.4109794311598 408.7190220174088 1050.18305133326 293.0167931870448
1123 0.005 5.615 1 916.7719697934921 813.9266792833614 814.3332535907648 1081.433239633094 1085.20302051477 1089.120532430225 959.4196977582 408.7902702354059 1050.18248981161 293.0167932976555
1124 0.005 5.62 1 916.7902155307063 813.9605684578954 814.3671836017863 1081.434334110459 1085.204939081395 1089.123058605095 959.4285877257697 408.8614053466807 1050.184319445185 293.0167934311102
1125 0.005 5.625 1 916.8076074761093 813.9943527593608 814.4010092980182 1081.433310723842 1085.203072423317 1089.120536690202 959.4372535196461 408.9324274327058 1050.183757771196 293.0167935411769
1126 0.005 5.63 1 916.8257468136293 814.0280385690329 814.4347356557896 1081.434404615209 1085.204989176389 1089.123061075064 959.4460923490327 409.0033367481089 1050.185584097261 293.0167936740216
1127 0.005 5.635 1 916.8430337750954 814.0616203983734 814.4683584782656 1081.433377464299 1085.203118792377 1089.120537551335 959.4547112788526 409.0741339299678 1050.185017532908 293.0167937835403
1128 0.005 5.64 1 916.8610670727346 814.0951044974555 814.5018827006401 1081.43446956165 1085.205035509077 1089.123062733632 959.4635013347657 409.1448172481848 1050.186838380647 293.0167939158906
1129 0.005 5.645 1 916.8782488975069 814.1284853282704 814.5353041015301 1081.433444982688 1085.203167877203 1089.12054122074 959.4720717372466 409.2153895835906 1050.18626952183 293.0167940249265
1130 0.005 5.65 1 916.896178208755 814.1617691364811 814.5686276110205 1081.43453994841 1085.20508691152 1089.123067157526 959.4808139559672 409.2858500881297 1050.188088130988 293.0167941567199
1131 0.005 5.655 1 916.9132567830372 814.1949503837014 814.601849013434 1081.433515694059 1085.20321796635 1089.120544095159 959.4893371551676 409.3561967062135 1050.187515664785 293.0167942651148
1132 0.005 5.66 1 916.9310820158099 814.228035117324 814.6349731208188 1081.434608529985 1085.205135168957 1089.123069930652 959.498029402941 409.4264328408171 1050.18933229212 293.0167943963947
1133 0.005 5.665 1 916.9480576439364 814.2610179304245 814.667995758052 1081.433581340259 1085.20326417933 1089.120545468996 959.5065028710691 409.4965586934813 1050.188753636954 293.0167945043526
1134 0.005 5.67 1 916.9657799955583 814.2939051840384 814.7009219253429 1081.434672384174 1085.205180670598 1089.123071714251 959.5151480964208 409.5665732005779 1050.190561465593 293.0167946351327
1135 0.005 5.675 1 916.982650997261 814.3266912088999 814.7337473348167 1081.433648782442 1085.203313673479 1089.120549852852 959.5235739391243 409.6364774685021 1050.189980253516 293.0167947425471
1136 0.005 5.68 1 917.0002698655626 814.3593819304273 814.7664767293784 1081.434739478681 1085.205227997794 1089.123073230779 959.5321677654331 409.7062711723653 1050.19178901474 293.0167948727355
1137 0.005 5.685 1 917.0170383114814 814.391972066823 814.7991059863489 1081.433714787376 1085.20336062317 1089.120552488655 959.5405441049987 409.775954075247 1050.19120701176 293.016794979521
1138 0.005 5.69 1 917.0345562644644 814.4244680070891 814.8316401153144 1081.434807694582 1085.205277578794 1089.123077672483 959.5490933593534 409.8455259361005 1050.19301233094 293.0167951091262
1139 0.005 5.695 1 917.0512238924553 814.4568641333713 814.8640748699228 1081.433782375665 1085.20340883687 1089.120555385966 959.5574235955777 409.9149875963097 1050.19242462599 293.0167952153625
1140 0.005 5.7 1 917.0686399521438 814.4891665773092 814.8964151053743 1081.434874112573 1085.205324717412 1089.123079841776 959.5659250661836 409.9843386489512 1050.194226459621 293.0167953444004
1141 0.005 5.705 1 917.085210503755 814.5213695194445 814.9286564428312 1081.433849420022 1085.203455909103 1089.120557822628 959.5742080599742 410.0535780531013 1050.193635892921 293.0167954500376
1142 0.005 5.71 1 917.1025305918743 814.5534794633036 814.9608038961219 1081.43493956742 1085.205370242658 1089.123081626457 959.5826630773668 410.1227078547307 1050.195430693257 293.0167955784328
1143 0.005 5.715 1 917.1189963665281 814.5854909047482 814.9928532754402 1081.433913493616 1085.203502213172 1089.12056031701 959.5908982144086 410.1917289742282 1050.194837070751 293.01679568346
1144 0.005 5.72 1 917.1362148667723 814.6174100662852 815.0248094944858 1081.435004328571 1085.205416837841 1089.123084186449 959.5993070034639 410.2606399544845 1050.196629766801 293.0167958112836
1145 0.005 5.725000000000001 1 917.1525791743173 814.6492312861476 815.056668260067 1081.43397751792 1085.203547815234 1089.120561882725 959.6074935774914 410.3294415961386 1050.196031976873 293.0167959157504
1146 0.005 5.73 1 917.1696978930382 814.6809607448786 815.088434451417 1081.435070158534 1085.20546402894 1089.123086977581 959.6158548171238 410.3981337741766 1050.197822582118 293.0167960430102
1147 0.005 5.735 1 917.1859634296484 814.7125931800197 815.1201039746571 1081.434041261519 1085.203592518075 1089.120563301333 959.6239971410913 410.4667163810014 1050.197220447883 293.0167961469018
1148 0.005 5.74 1 917.202981314491 814.7441345704265 815.1516816409938 1081.435131575094 1085.205507667101 1089.123088766766 959.6323133786262 410.5351897892118 1050.199005128271 293.0167962735734
1149 0.005 5.745 1 917.219147507804 814.7755793034861 815.1831631547028 1081.434105174947 1085.203639305159 1089.120567618283 959.6404083979578 410.603564258558 1050.198400453628 293.0167963769076
1150 0.005 5.75 1 917.236069716168 814.8069336311238 815.2145534363931 1081.435198162736 1085.205555369466 1089.123091422187 959.6486775288762 410.6718251318068 1050.200184327295 293.0167965030143
1151 0.005 5.755 1 917.252139445049 814.8381918873376 815.2458481736057 1081.434171089783 1085.203685536895 1089.120569968712 959.6567262350601 410.7399756722584 1050.199577014944 293.0167966056983
1152 0.005 5.76 1 917.2689428128635 814.8693599139782 815.2770520141078 1081.435259579873 1085.205603953771 1089.123097221513 959.6649222473716 410.8080172355032 1050.201348304603 293.016796731357
1153 0.005 5.765 1 917.284946864628 814.9004328267102 815.3081611067795 1081.43423469976 1085.203725346327 1089.120568980839 959.6729589538726 410.8759501560107 1050.200747994473 293.0167968331756
1154 0.005 5.77 1 917.3016480361321 814.9314163492281 815.3391800297122 1081.435319739908 1085.205648012957 1089.123098874601 959.6811051726322 410.943773971024 1050.202511854339 293.016796958196
1155 0.005 5.775 1 917.317552303754 814.962305243215 815.3701047738247 1081.434295374879 1085.203769568132 1089.120570810283 959.6890935529092 411.0114894517158 1050.201905097504 293.0167970594218
1156 0.005 5.78 1 917.3341576189109 814.9931052523622 815.4009399027672 1081.435384850869 1085.205695075489 1089.123102999932 959.6971941286025 411.0790950343995 1050.203670598219 293.0167971838191
1157 0.005 5.785 1 917.3499668661843 815.0238113634684 815.4316815214914 1081.43435893872 1085.203813681615 1089.12057222462 959.7051382019912 411.1465935922037 1050.203063182471 293.0167972843814
1158 0.005 5.79 1 917.3664760673826 815.0544294212505 815.4623342660055 1081.435444865181 1085.205738033556 1089.123105095858 959.7131940007074 411.2139861363347 1050.204821016902 293.0167974081499
1159 0.005 5.795 1 917.3821905305773 815.0849542573983 815.4928941792024 1081.434420368211 1085.203858525716 1089.120575062029 959.7210937695759 411.2812701541117 1050.204208829779 293.0167975081383
1160 0.005 5.8 1 917.398604508133 815.1153914942131 815.5233657656158 1081.435506177714 1085.205781478971 1089.123106449045 959.7291045800508 411.3484467932489 1050.205962241784 293.0167976313653
1161 0.005 5.805 1 917.4142250824694 815.1457361495779 815.5537451473889 1081.434483593054 1085.203903896099 1089.120578334089 959.7369601243893 411.4155179765556 1050.205350361984 293.0167977308462
1162 0.005 5.81 1 917.4305457373827 815.1759939035084 815.5840368705356 1081.435569095074 1085.205826237219 1089.123108660558 959.7449241638509 411.4824849079787 1050.20710229602 293.0167978535491
1163 0.005 5.815 1 917.4460722940806 815.2061597774239 815.6142370601536 1081.434543648271 1085.203946586097 1089.12058038494 959.7527359390015 411.5493430680973 1050.206483083672 293.016797952494
1164 0.005 5.82 1 917.4623018937269 815.2362394316585 815.6443502647227 1081.435632928034 1085.20587240737 1089.123113137432 959.7606619676081 411.6160930580979 1050.208234290384 293.0167980747098
1165 0.005 5.825 1 917.4777309820673 815.2662277277514 815.6743725152902 1081.434605984869 1085.203991134076 1089.120582758616 959.7684288649749 411.6827377025458 1050.20761110386 293.0167981731368
1166 0.005 5.83 1 917.4938605565825 815.2961303280788 815.7043083463617 1081.435691717779 1085.205914050005 1089.123113341177 959.776306945718 411.7492743522826 1050.209357785108 293.0167982948226
1167 0.005 5.835 1 917.5092021998745 815.3259422029512 815.7341538374893 1081.434662571598 1085.204031561081 1089.12058373033 959.7840309738303 411.8157051209734 1050.208731720518 293.0167983927496
1168 0.005 5.84 1 917.5252414684905 815.355668837531 815.7639134294416 1081.435749225227 1085.205956210886 1089.123116227655 959.791864319895 411.882026659357 1050.210472475005 293.0167985139148
1169 0.005 5.845 1 917.5404941186354 815.385305485734 815.793583346374 1081.434725570108 1085.204077046041 1089.120587808667 959.7995475850813 411.9482446657401 1050.209849053516 293.0167986112846
1170 0.005 5.850000000000001 1 917.556443616812 815.4148575433281 815.823167999094 1081.435812464212 1085.206001467609 1089.123119892448 959.8073398454623 412.0143561586911 1050.211589266965 293.0167987319136
1171 0.005 5.855 1 917.5716049946047 815.4443201012426 815.8526635234131 1081.434786651528 1085.204120744944 1089.120590074087 959.8149791577453 412.0803630415895 1050.210959259292 293.0167988287562
1172 0.005 5.86 1 917.5874622361822 815.4736983576853 815.8820741981485 1081.435872162457 1085.206044084862 1089.123121339242 959.8227255776854 412.1462618020071 1050.212693995911 293.0167989488909
1173 0.005 5.865 1 917.6025329234318 815.5029877570005 815.9113963241033 1081.434845646937 1085.204162363206 1089.120591226206 959.8303214536101 412.2120560568881 1050.212059664136 293.0167990452416
1174 0.005 5.87 1 917.6183003296798 815.5321937283579 815.9406343291511 1081.435931472758 1085.206085588212 1089.123123126756 959.8380278514092 412.2777453472351 1050.21379225582 293.0167991649029
1175 0.005 5.875 1 917.6332818635025 815.5613113572183 815.9697843539257 1081.43490484831 1085.204204395237 1089.120594175633 959.8455814388966 412.34333074993 1050.213158801698 293.0167992607489
1176 0.005 5.88 1 917.6489611420749 815.5903460926204 815.9988508150582 1081.435990967983 1085.206128752174 1089.123126842479 959.8532449964166 412.4088088678104 1050.214888219017 293.0167993798733
1177 0.005 5.885 1 917.6638515075323 815.6192929201895 816.0278297892592 1081.434963686591 1085.204246519903 1089.120596157951 959.8607543333791 412.4741837001425 1050.214248743552 293.0167994752051
1178 0.005 5.89 1 917.6794413314856 815.6481576670722 816.0567258919676 1081.436050288475 1085.206170660821 1089.123128360011 959.868376561024 412.5394547477703 1050.21597742468 293.0167995938879
1179 0.005 5.895 1 917.69424219555 815.6769350791484 816.0855351039482 1081.43502160083 1085.204287171453 1089.120597040216 959.8758443798973 412.6046215093205 1050.215333711946 293.0167996888101
1180 0.005 5.9 1 917.7097455288326 815.7056307763249 816.1142619144116 1081.436107843107 1085.206212111378 1089.12313084278 959.8834231546483 412.6696822738928 1050.217056465255 293.0167998069555
1181 0.005 5.905 1 917.7244513944 815.7342380203893 816.1429014348215 1081.435079500726 1085.204328905208 1089.120599265054 959.8908368322076 412.7346330560927 1050.216411014917 293.0167999014704
1182 0.005 5.91 1 917.7398634844177 815.7627638737642 816.1714587741549 1081.436167456139 1085.206254617896 1089.123133623285 959.898369244989 412.7994830852746 1050.218130610991 293.0168000190745
1183 0.005 5.915 1 917.7544833897231 815.7912033951321 816.199930093617 1081.435137203105 1085.204370126142 1089.120601857918 959.905750085361 412.8642285544996 1050.217479691661 293.016800113015
1184 0.005 5.92 1 917.7698094120125 815.8195622302711 816.2283199420474 1081.436225056774 1085.206296050334 1089.12313621694 959.9132438962814 412.9288702533743 1050.219196991983 293.0168002301531
1185 0.005 5.925 1 917.7843449871772 815.8478353588127 816.2566244128301 1081.435196930967 1085.204413268362 1089.120605202875 959.9205845839111 412.9934092468886 1050.218547537406 293.0168003236157
1186 0.005 5.93 1 917.7995851111924 815.8760284059873 816.2848480359841 1081.436283676518 1085.206336760423 1089.123137840966 959.9280374783286 413.0578452799143 1050.220261888956 293.0168004402308
1187 0.005 5.935 1 917.8140338007699 815.9041363421907 816.3129868975152 1081.435254475697 1085.204453948238 1089.120607719458 959.9353374837201 413.1221786373513 1050.219607479066 293.0168005331506
1188 0.005 5.94 1 917.8291869292698 815.9321645845961 816.3410454076909 1081.436339737425 1085.206376938781 1089.123139497754 959.942749095512 413.1864081814858 1050.221318077646 293.016800649212
1189 0.005 5.945 1 917.8435489733486 815.9601082236132 816.3690196819394 1081.435310515889 1085.20449394066 1089.120608839241 959.9500081518742 413.250546345111 1050.22065829782 293.0168007415831
1190 0.005 5.95 1 917.8586166270243 815.9879728663325 816.396914231143 1081.436397349487 1085.206417993504 1089.123142353469 959.9573802130948 413.3145749186756 1050.222366741147 293.0168008569443
1191 0.005 5.955 1 917.8728939520612 816.015753505721 816.4247251458701 1081.435367347497 1085.204534015812 1089.120610522584 959.9645994020397 413.378498606511 1050.221705948667 293.0168009486504
1192 0.005 5.96 1 917.8878763903682 816.0434556462742 816.4524568698905 1081.436454174084 1085.206458648852 1089.123144506011 959.9719474227255 413.4423186603777 1050.223409446744 293.0168010634383
1193 0.005 5.965 1 917.9020685867757 816.0710744792971 816.4801055908752 1081.435424229621 1085.204574251941 1089.120612825396 959.9791298190551 413.5060363786426 1050.222746389846 293.0168011546469
1194 0.005 5.97 1 917.9169678015596 816.098615450632 816.5076757513433 1081.43651166933 1085.206499394791 1089.123147511416 959.9864244583674 413.5696511742743 1050.224449831125 293.0168012688526
1195 0.005 5.975000000000001 1 917.9310770989647 816.126073558208 816.5351634240683 1081.435483406054 1085.204617202701 1089.120617410326 959.9935630507727 413.633164417567 1050.223784759888 293.0168013595016
1196 0.005 5.98 1 917.945891851884 816.1534543661539 816.5625730975588 1081.436568934319 1085.206539407594 1089.123149137636 960.000825918611 413.6965737969105 1050.225484162322 293.0168014731677
1197 0.005 5.985 1 917.9599172555763 816.1807528831663 816.5899008491422 1081.435538648987 1085.204656123828 1089.120618793773 960.0079268816146 413.7598826261412 1050.224816496712 293.0168015632951
1198 0.005 5.99 1 917.9746517274865 816.2079743369142 816.6171509274526 1081.436627852463 1085.206579424549 1089.123150590808 960.0151375356728 413.823089952978 1050.226514886476 293.0168016764644
1199 0.005 5.995 1 917.9885962239885 816.2351139946682 816.6443195928404 1081.435593984875 1085.204693066772 1089.120619085428 960.0221920326429 413.886197102858 1050.225839349435 293.0168017661695
1200 0.005 6 1 918.0032451662501 816.2621775134053 816.6714113762555 1081.436682752583 1085.206618850953 1089.123153604282 960.0293699616342 413.9492028181069 1050.227531955574 293.0168018789489
1201 0.005 6.005 1 918.0171054940928 816.289159618904 816.6984222149208 1081.43564961667 1085.204733357798 1089.120622636241 960.0363876409704 414.0121063445179 1050.226856278514 293.0168019681748
1202 0.005 6.01 1 918.0316698743841 816.3160659666704 816.7253566055788 1081.436737145432 1085.206657756896 1089.123155350612 960.0435237527262 414.0749086792886 1050.228545700056 293.0168020804871
1203 0.005 6.015000000000001 1 918.0454483563188 816.3428916074499 816.7522106708108 1081.435706341302 1085.204774337401 1089.120625539776 960.0505030958086 414.1376121711898 1050.227868873704 293.0168021692764
1204 0.005 6.02 1 918.0599316559618 816.3696420521763 816.7789888395797 1081.43679409944 1085.206697822294 1089.123157604787 960.0576012388354 414.2002145731907 1050.229557223863 293.0168022811247
1205 0.005 6.025 1 918.0736319217631 816.3963132807274 816.8056877490855 1081.435762466662 1085.204813639916 1089.12062774394 960.06454872027 414.2627372372659 1050.228878754667 293.0168023694536
1206 0.005 6.03 1 918.0880346532767 816.4229099822567 816.8323114925722 1081.436846138778 1085.206734421091 1089.123158270055 960.0716111054849 414.3251507532906 1050.230559790391 293.0168024808252
1207 0.005 6.035 1 918.1016518035885 816.4494271237087 816.858856115406 1081.435812530606 1085.20484907917 1089.120628064142 960.0785148741876 414.3874607400762 1050.229874177629 293.0168025687323
1208 0.005 6.04 1 918.1159728955362 816.475870229096 816.8853260440536 1081.436900898794 1085.206774872764 1089.123162591241 960.0855374566609 414.4496683352393 1050.231556927535 293.0168026796825
1209 0.005 6.045 1 918.1295094488651 816.502234243746 816.9117173309161 1081.435868610422 1085.204888895572 1089.120630278407 960.0924029109945 414.5117748327759 1050.230871727472 293.0168027671778
1210 0.005 6.05 1 918.1437515980069 816.5285247346702 816.9380344197565 1081.436955045346 1085.206812748626 1089.123163952308 960.0993997744359 414.5737802901658 1050.232549279615 293.016802877673
1211 0.005 6.055 1 918.1572088900184 816.5547367078873 816.9642733975824 1081.435921351857 1085.204926453119 1089.120632395088 960.1062330042927 414.6356849810854 1050.23186211724 293.0168029645944
1212 0.005 6.06 1 918.17137276519 816.5808756330586 816.9904386730494 1081.437007871518 1085.206850154761 1089.123166043002 960.1131809025838 414.697488530016 1050.233539072161 293.0168030746126
1213 0.005 6.065 1 918.1847505894589 816.606936496768 817.0165263109868 1081.435975238737 1085.204965150637 1089.120634872561 960.119971295213 414.759193719735 1050.232847403926 293.0168031610638
1214 0.005 6.07 1 918.1988349774961 816.6329248272118 817.0425407493467 1081.43706285742 1085.2068893095 1089.123168735904 960.1268795921301 414.8208003431062 1050.234520999364 293.0168032706827
1215 0.005 6.075 1 918.2121341175322 816.6588355909805 817.0684780415 1081.436028821807 1085.205002848319 1089.120637054348 960.1336318938971 414.8823078505307 1050.233828431019 293.0168033566997
1216 0.005 6.08 1 918.2261401698177 816.684674376207 817.0943426614357 1081.437114828989 1085.206926620391 1089.123171187981 960.1405029371303 414.9437149594709 1050.235499193247 293.0168034658339
1217 0.005 6.085 1 918.2393609999451 816.7104362360004 817.1201307175772 1081.436080957061 1085.205040152388 1089.120638511207 960.1472194993423 415.0050303268765 1050.234801103237 293.0168035513747
1218 0.005 6.09 1 918.2532817230639 816.7361264079282 817.1458464763303 1081.43716306572 1085.20696261645 1089.123172087463 960.1540468672364 415.0662445700953 1050.236461911705 293.0168036599351
1219 0.005 6.095 1 918.2664323196252 816.7617400321755 817.1714861434814 1081.436138402043 1085.205079173841 1089.120640836689 960.1607319436428 415.1273588292488 1050.235771148287 293.0168037451642
1220 0.005 6.100000000000001 1 918.2802758950666 816.7872824790006 817.1970539709932 1081.43721661536 1085.207000426435 1089.123175307897 960.1675218397155 415.1883751817751 1050.23742829027 293.0168038532456
1221 0.005 6.105 1 918.2933503512769 816.8127489711844 817.2225462459789 1081.436192058992 1085.205117035206 1089.120642840962 960.1741700026028 415.2492920342679 1050.236738988963 293.0168039379202
1222 0.005 6.11 1 918.3071158193816 816.838144786213 817.2479671767142 1081.437266767867 1085.207035327192 1089.12317555621 960.1809232177761 415.3101102780034 1050.238389336022 293.016804045512
1223 0.005 6.115 1 918.3199636117987 816.8634411157515 817.2732989346018 1081.436199859368 1085.205137462259 1089.120638434524 960.187273476144 415.3708691448635 1050.237645080209 293.016804129457
1224 0.005 6.12 1 918.3336450011167 816.8886641040151 817.2985555100345 1081.437329305768 1085.207078531548 1089.123179529211 960.1939383314414 415.4315254888923 1050.239343777098 293.0168042365273
1225 0.005 6.125 1 918.3466250196051 816.9138327769994 817.3237474575775 1081.436299593601 1085.20518733589 1089.120645383164 960.2006605892876 415.4920413504094 1050.238648121079 293.0168043198619
1226 0.005 6.13 1 918.360258720184 816.9389324994838 817.3488702231023 1081.437363685731 1085.207105309962 1089.123178309521 960.2073918418461 415.5524625617031 1050.240284266262 293.0168044261071
1227 0.005 6.135 1 918.3731157245454 816.9639583665647 817.3739197081404 1081.436343646009 1085.205227678746 1089.120650212522 960.2139445971568 415.6127895816785 1050.239589273559 293.0168045090425
1228 0.005 6.140000000000001 1 918.3866613047991 816.9889153563084 817.3988998712216 1081.437421866183 1085.207145731554 1089.123181716652 960.2205953526765 415.6730212731396 1050.241233390676 293.0168046149208
1229 0.005 6.145 1 918.3994359131132 817.0137987465274 817.4238069604327 1081.436398442276 1085.205264580856 1089.120652185568 960.2271021147463 415.7331591407313 1050.24053211961 293.0168046974323
1230 0.005 6.15 1 918.4128996774449 817.0386135661279 817.4486450051452 1081.437472736781 1085.20718152399 1089.123183288988 960.2337132460704 415.7931996469478 1050.242172531167 293.0168048029059
1231 0.005 6.155 1 918.4255956964754 817.0633551667408 817.4734103155432 1081.436449825638 1085.205301244909 1089.120654514171 960.2401833524816 415.8531436972855 1050.241469460108 293.0168048850671
1232 0.005 6.16 1 918.4389866307488 817.0880284706056 817.4981068699057 1081.437527747932 1085.207215958394 1089.123183253432 960.2467671573351 415.9129907947022 1050.24311158347 293.0168049901666
1233 0.005 6.165 1 918.4516047719725 817.1126289227853 817.5227310323852 1081.436497242614 1085.205337411421 1089.120657509711 960.2531987090775 415.9727418023822 1050.242397348184 293.0168050720492
1234 0.005 6.17 1 918.4649193514434 817.1371617102053 817.5472869460174 1081.437577352286 1085.207251430333 1089.123184720754 960.2597416011342 416.0323962046672 1050.24403801103 293.016805176864
1235 0.005 6.175 1 918.4774634478822 817.1616220403928 817.5717708703864 1081.43654773821 1085.205373431344 1089.120659635926 960.2661349317181 416.0919578163179 1050.243323845334 293.0168052583899
1236 0.005 6.18 1 918.4907042608866 817.1860151578239 817.5961869729472 1081.437628269487 1085.207287548905 1089.123186749793 960.2726420358173 416.1514232184938 1050.244963101727 293.0168053628188
1237 0.005 6.185 1 918.5031777315954 817.21033638889 817.620531587172 1081.436597674563 1085.205408462928 1089.120661935277 960.2790022058095 416.2107891253046 1050.244245146132 293.0168054439628
1238 0.005 6.19 1 918.5163460046097 817.2345908190296 817.6448088072458 1081.437678225854 1085.207323285546 1089.123189358064 960.285476260411 416.2700614235923 1050.245879614229 293.016805548007
1239 0.005 6.195 1 918.5287459664571 817.2587736650423 817.6690149039323 1081.43664723178 1085.205443730953 1089.12066354233 960.2917980798982 416.3292376142007 1050.245161435109 293.0168056288053
1240 0.005 6.2 1 918.5418421742527 817.2828902144371 817.693154064296 1081.437727479122 1085.207358828345 1089.123191243114 960.2982367974836 416.3883169088668 1050.246793356135 293.0168057324877
1241 0.005 6.205 1 918.5541688460253 817.3069353568334 817.7172223849572 1081.43669623809 1085.205479012828 1089.120665144997 960.3045224668842 416.4473010606827 1050.246069156304 293.01680581285
1242 0.005 6.21 1 918.5671932833667 817.3309146864656 817.7412242002838 1081.437776370811 1085.207393059113 1089.123192844495 960.3109273311215 416.5061917328448 1050.247698416877 293.016805916059
1243 0.005 6.215 1 918.5794484524785 817.3548230605552 817.765155561056 1081.436748355905 1085.20551499673 1089.120667434925 960.3171794922524 416.5649907784129 1050.246973424956 293.0168059959279
1244 0.005 6.22 1 918.5924029121576 817.3786659934865 817.7890208823386 1081.43782626648 1085.207426872442 1089.123194017776 960.3235467908834 416.6236950351561 1050.248600545202 293.0168060986404
1245 0.005 6.225000000000001 1 918.6045856326862 817.4024385205533 817.8128162048548 1081.436796004718 1085.205549100033 1089.120669638814 960.3297651473476 416.6823029750995 1050.247875881474 293.0168061780262
1246 0.005 6.23 1 918.6174687735878 817.4261461091651 817.8365459593723 1081.437873868609 1085.207461700865 1089.123196321325 960.3360987255342 416.7408171603349 1050.24949929307 293.016806280244
1247 0.005 6.235 1 918.6295813600588 817.4497837352158 817.860206156413 1081.436845961305 1085.205584926168 1089.120672279444 960.3422843074761 416.7992356301107 1050.248771564518 293.0168063591015
1248 0.005 6.24 1 918.6423945883854 817.4733569695593 817.8838012791072 1081.437923081724 1085.207495998426 1089.123197600761 960.3485853514765 416.8575598685205 1050.250393262321 293.0168064608105
1249 0.005 6.245 1 918.6544365238849 817.496860746747 817.9073273381233 1081.436893925828 1085.205619109061 1089.120674434893 960.3547377007608 416.9157891065254 1050.249662255185 293.0168065392027
1250 0.005 6.25 1 918.6671790567318 817.5203004777828 817.930788727306 1081.437971751545 1085.207531047153 1089.123200087125 960.3610051049313 416.9739257121132 1050.251279657748 293.0168066404254
1251 0.005 6.255 1 918.6791509420651 817.5436712671703 817.9541815339436 1081.436942295338 1085.205653412717 1089.120675975413 960.3671243779822 417.0319676107021 1050.25054798121 293.0168067183615
1252 0.005 6.26 1 918.691823794576 817.5669782448622 817.9775100082809 1081.438020020091 1085.207565131577 1089.123201982712 960.3733564270846 417.0899143865362 1050.252165316106 293.016806819138
1253 0.005 6.265000000000001 1 918.7037256174207 817.59021658601 818.0007702432042 1081.436989401419 1085.205686231202 1089.120676887449 960.3794408596104 417.1477677611636 1050.251429214281 293.0168068965809
1254 0.005 6.27 1 918.7163288648256 817.6133917388449 818.0239666626596 1081.438067902837 1085.207599653719 1089.123204553919 960.3856411158052 417.2055294015503 1050.253043632935 293.0168069969141
1255 0.005 6.275 1 918.7281620201793 817.6364986762145 818.0470952772454 1081.437036089769 1085.205719257005 1089.120678569301 960.3916921968258 417.2631968673046 1050.25230584062 293.0168070739602
1256 0.005 6.28 1 918.7406962998443 817.6595429173515 818.0701605371663 1081.438112908573 1085.207631462393 1089.123205138312 960.3978592454223 417.3207736448466 1050.253915101119 293.0168071738823
1257 0.005 6.285 1 918.7524603367493 817.6825193776999 818.093158430733 1081.437082225067 1085.205752661091 1089.120680220793 960.4038775725517 417.3782566578755 1050.253174155308 293.0168072504896
1258 0.005 6.29 1 918.7649298213362 817.7054335789635 818.1160934174999 1081.438160693474 1085.207665329531 1089.123207508283 960.4100147290034 417.4356481697227 1050.254784164905 293.0168073499299
1259 0.005 6.295 1 918.7766281230088 817.7282804524898 818.1389614827062 1081.437131505223 1085.205787551263 1089.120682918416 960.4160016793386 417.4929469897669 1050.254041814516 293.0168074260569
1260 0.005 6.3 1 918.7890246892682 817.7510654207543 818.1617671037395 1081.438211488279 1085.207699874292 1089.123209080355 960.4221035796488 417.5501543918925 1050.2556527831 293.0168075251054
1261 0.005 6.305 1 918.8006488750058 817.7737832538661 818.1845059876309 1081.43717410652 1085.205818234365 1089.120682763731 960.4280550173642 417.6072682789213 1050.254900144177 293.0168076008398
1262 0.005 6.31 1 918.8129813925691 817.7964396839139 818.2071828804771 1081.438259123881 1085.207733539437 1089.123211456809 960.434125647476 417.6642863800823 1050.256513355703 293.0168076994538
1263 0.005 6.315 1 918.8245401539863 817.8190294081408 818.2297934648283 1081.437222698562 1085.205852468716 1089.12068619213 960.4400454320423 417.72121365856 1050.255761160782 293.0168077747352
1264 0.005 6.32 1 918.8368090818085 817.8415582279187 818.2523425189878 1081.438305440933 1085.20776646895 1089.123213478021 960.4460834069981 417.778051746293 1050.257366708135 293.0168078729461
1265 0.005 6.325 1 918.8483031114828 817.864020715058 818.2748256640856 1081.437269643922 1085.205886025661 1089.120688207326 960.4519709726477 417.8347973027987 1050.256611414163 293.0168079478549
1266 0.005 6.33 1 918.8605022979491 817.8864227848682 818.2972477343247 1081.438353114421 1085.207800166977 1089.123215478368 960.457977542817 417.8914505385063 1050.258215932335 293.0168080458532
1267 0.005 6.335 1 918.871929396119 817.9087590205893 818.3196043668004 1081.437316549282 1085.20591860552 1089.120689888796 960.4638336207485 417.9480120435728 1050.257459119759 293.0168081203934
1268 0.005 6.34 1 918.8840634714053 817.9310351623674 818.3419003003448 1081.438399462292 1085.207832693652 1089.123217531793 960.4698082105263 418.0044834061524 1050.259064731313 293.0168082179884
1269 0.005 6.345 1 918.8954242860063 817.9532458344144 818.3641311817767 1081.437361431804 1085.20595082578 1089.120691225677 960.4756314715914 418.0608603242588 1050.258300878897 293.016808292094
1270 0.005 6.350000000000001 1 918.9074916670467 817.975396864808 818.3863017948419 1081.438444573483 1085.207864708805 1089.123218635381 960.4815739926487 418.117149303474 1050.259901624566 293.0168083892593
1271 0.005 6.355 1 918.9187877009952 817.9974828275973 818.4084077607029 1081.437408704332 1085.205984247109 1089.120693981997 960.4873664124876 418.1733469194954 1050.259139238288 293.0168084629555
1272 0.005 6.36 1 918.9307909088961 818.0195095107009 818.4304538457288 1081.438491758411 1085.207897583245 1089.123220539366 960.4932778252889 418.2294549513412 1050.26073968628 293.0168085597392
1273 0.005 6.365 1 918.9420218209231 818.0414714995668 818.4524356617593 1081.43745330891 1085.206014913422 1089.12069470733 960.4990383263915 418.2854717068738 1050.259972734897 293.0168086330327
1274 0.005 6.37 1 918.9539589413248 818.0633746959966 818.4743580370503 1081.43853510879 1085.207928375784 1089.123221972003 960.5049178217137 418.3413992331193 1050.261567464622 293.0168087294587
1275 0.005 6.375 1 918.965124958815 818.0852136411912 818.496216579441 1081.437498474027 1085.206047705665 1089.120696704964 960.5106474594347 418.3972356948382 1050.260800570787 293.0168088023605
1276 0.005 6.38 1 918.9769971058819 818.1069941653334 818.5180160733172 1081.438578944004 1085.207959127425 1089.123222636693 960.5164960034809 418.452984009085 1050.262391392462 293.0168088983779
1277 0.005 6.385 1 918.9880991343285 818.1287108286458 818.539752133343 1081.437543922676 1085.206080012358 1089.120698807899 960.5221949089836 418.508640771745 1050.261624274252 293.0168089710111
1278 0.005 6.390000000000001 1 918.9999091933213 818.1503694010642 818.5614295044961 1081.438624861455 1085.207991190702 1089.123224512098 960.5280124537313 418.5642081001938 1050.2632168982 293.0168090666707
1279 0.005 6.395 1 919.0109470707832 818.1719645144813 818.5830438345769 1081.437587228693 1085.206109787246 1089.12069968084 960.533679952984 418.6196849420872 1050.262445098275 293.0168091388227
1280 0.005 6.4 1 919.0226922801385 818.1935019485965 818.6045998759487 1081.438668456136 1085.208022391579 1089.123226066934 960.5394664561246 418.6750738160746 1050.26403296697 293.016809234066
1281 0.005 6.405 1 919.03366658697 818.2149762982381 818.6260932600618 1081.437633441379 1085.206143732997 1089.120703068876 960.5451033385432 418.7303719700682 1050.2632613605 293.0168093058421
1282 0.005 6.41 1 919.0453489401514 818.2363933668649 818.6475287493295 1081.43871378128 1085.208054031993 1089.12322767714 960.5508601946434 418.7855817818294 1050.264847146127 293.01680940066
1283 0.005 6.415 1 919.0562620341325 818.2577476934896 818.66890194369 1081.437678281102 1085.20617413683 1089.12070384501 960.5564679350989 418.8407014539185 1050.264071474942 293.0168094719845
1284 0.005 6.42 1 919.067880964878 818.279045205531 818.6902176703384 1081.438757143205 1085.20808474093 1089.123229674466 960.5621943595994 418.8957344246147 1050.265653130294 293.0168095663863
1285 0.005 6.425 1 919.0787299557027 818.3002802762314 818.7114714447025 1081.437720418017 1085.206203977289 1089.120705604465 960.5677700548355 418.950676995826 1050.264875978154 293.0168096373084
1286 0.005 6.43 1 919.0902859112862 818.3214588136357 818.7326680729045 1081.438800092009 1085.208115639807 1089.123231287599 960.573464914857 419.0055316511133 1050.266455707204 293.0168097313044
1287 0.005 6.435 1 919.1010723079115 818.3425753604846 818.753803152541 1081.437764544284 1085.206235607022 1089.12070718255 960.5790114234616 419.0602963614775 1050.265677133252 293.0168098018382
1288 0.005 6.44 1 919.112567806307 818.3636357785314 818.7748814803131 1081.438845842988 1085.208147635334 1089.123233124185 960.5846786832242 419.1149738220452 1050.267254661708 293.0168098954363
1289 0.005 6.445 1 919.1232954783532 818.3846349372501 818.7958988400441 1081.437809608659 1085.206267223232 1089.12070905189 960.5901988561855 419.16956643156 1050.266474807582 293.016809965545
1290 0.005 6.45 1 919.1347299487325 818.4055783381428 818.816859861407 1081.438889947682 1085.208178733532 1089.123235324229 960.5958350700383 419.22407018311 1050.268053377535 293.0168100588169
1291 0.005 6.455 1 919.1453950242701 818.4264606060391 818.8377601812992 1081.437853093463 1085.206298169874 1089.12071140486 960.6013229939335 419.2784843649952 1050.267270370201 293.0168101285517
1292 0.005 6.46 1 919.1567667731954 818.4472874593379 818.8586045015271 1081.438932700652 1085.208208729525 1089.123236396044 960.6069285826619 419.3328109950038 1050.268845743271 293.0168102214211
1293 0.005 6.465 1 919.1673699000642 818.4680534730028 818.8793884445167 1081.4378957149 1085.206327795119 1089.120712435738 960.6123865256948 419.3870474656528 1050.268057766254 293.0168102910675
1294 0.005 6.47 1 919.1786807993026 818.4887644138752 818.9001167353605 1081.438976926918 1085.208240324495 1089.123239193984 960.6179630855535 419.4411974279539 1050.26963304387 293.016810383574
1295 0.005 6.475000000000001 1 919.1892234816175 818.5094149662822 818.9207850399588 1081.437937208142 1085.206356698146 1089.120713269897 960.6233904359146 419.4952592599723 1050.268843133952 293.0168104527328
1296 0.005 6.48 1 919.2004727252951 818.5300108397593 818.9413980739261 1081.439016634959 1085.208268158461 1089.123239594432 960.6289367686302 419.5492378844629 1050.270410947579 293.0168105447999
1297 0.005 6.485 1 919.2109549181952 818.5505466955912 818.9619515021635 1081.43798058328 1085.206388414286 1089.120716310972 960.6343366916865 419.6031271407576 1050.269621185787 293.0168106135487
1298 0.005 6.49 1 919.222144923413 818.5710282455042 818.9824500360949 1081.439061582506 1085.208300160801 1089.123242819783 960.6398544166819 419.6569293065631 1050.271191166545 293.0168107052329
1299 0.005 6.495 1 919.2325683396037 818.5914501332445 819.0028893229883 1081.438023972709 1085.206418658694 1089.120717480169 960.6452250189332 419.7106433706851 1050.270401016738 293.0168107735968
1300 0.005 6.5 1 919.2436986600354 818.6118179956059 819.0232740332875 1081.439103792029 1085.208329682073 1089.123243352318 960.6507132009277 419.7642709711122 1050.27196760708 293.016810864832
1301 0.005 6.505 1 919.2540617594892 818.63212656644 819.043599855672 1081.438065521289 1085.206447884877 1089.120718789432 960.656055080015 419.8178101204809 1050.271171164055 293.0168109327985
1302 0.005 6.51 1 919.2651326570935 818.6523815517322 819.0638715008422 1081.439145824089 1085.208359921959 1089.123245713787 960.6615148509084 419.8712636415427 1050.272734437138 293.0168110236535
1303 0.005 6.515000000000001 1 919.275436287882 818.672577574727 819.0840846043577 1081.438108286018 1085.206478000496 1089.120720342343 960.6668277792652 419.9246322971349 1050.271938581287 293.0168110912407
1304 0.005 6.52 1 919.2864479797627 818.6927203674594 819.1042438909228 1081.43918755252 1085.208388636187 1089.123246633634 960.6722593866951 419.977913452633 1050.273501050239 293.0168111817542
1305 0.005 6.525 1 919.2966936596791 818.712804584821 819.1243450118042 1081.438149494849 1085.206507087656 1089.12072201685 960.6775436710126 420.0311076204686 1050.272702150616 293.0168112489624
1306 0.005 6.53 1 919.3076467508781 818.7328359606378 819.144392688645 1081.439227537196 1085.208416338418 1089.123247490832 960.6829473748932 420.0842174114114 1050.274262424542 293.0168113390458
1307 0.005 6.535 1 919.317830308648 818.7528092026106 819.1643826095257 1081.438189245831 1085.20653621487 1089.120724458765 960.6882042653079 420.1372407072537 1050.273461403647 293.016811405881
1308 0.005 6.54 1 919.3287257022611 818.772729977806 819.184319469704 1081.439270488478 1085.208447467998 1089.123249640121 960.6935825312206 420.1901791342157 1050.275017652273 293.0168114955909
1309 0.005 6.545 1 919.3388527279269 818.7925928260485 819.204198857951 1081.438231940976 1085.20656592514 1089.120725990614 960.6988091238339 420.2430310581172 1050.274218336137 293.0168115620705
1310 0.005 6.55 1 919.3496913157604 818.8124035821249 819.2240255362121 1081.439309394673 1085.208475622269 1089.123250985164 960.7041535133103 420.2957982884127 1050.275769335805 293.0168116515594
1311 0.005 6.555 1 919.3597689630238 818.8321568929754 819.2437951775318 1081.438272925384 1085.206594316279 1089.120727242302 960.7093563561317 420.3484799767086 1050.274969565567 293.0168117176114
1312 0.005 6.56 1 919.3705470662438 818.8518585524347 819.2635125219789 1081.439350088346 1085.208504481076 1089.123252957531 960.7146738134081 420.4010759549923 1050.276518027616 293.0168118067346
1313 0.005 6.565 1 919.3805639846586 818.871502931156 819.2831730854608 1081.438311016965 1085.206620913032 1089.120727170595 960.7198467449284 420.4535881074201 1050.275713563019 293.0168118724319
1314 0.005 6.57 1 919.3912838838456 818.8910958581038 819.3027816132429 1081.439393640456 1085.208536352174 1089.12325725574 960.7251357331392 420.5060157557299 1050.27726606439 293.0168119611664
1315 0.005 6.575 1 919.4012444782165 818.9106319852333 819.322333763649 1081.438354154613 1085.206651240316 1089.120729314604 960.7302831070319 420.5583579590837 1050.276460546299 293.0168120264294
1316 0.005 6.58 1 919.4119077444336 818.9301170367999 819.3418342394024 1081.439432713838 1085.208562681038 1089.123256569277 960.7355450372755 420.6106160220559 1050.278007225558 293.0168121147652
1317 0.005 6.585 1 919.4218126638023 818.9495457071407 819.361278731644 1081.438394579365 1085.20667999207 1089.120731816804 960.7406652957934 420.6627890290151 1050.277202587816 293.0168121796806
1318 0.005 6.59 1 919.4324183911942 818.9689235334356 819.380671840446 1081.439472251682 1085.208590992355 1089.12325908179 960.7458989655961 420.7148781381953 1050.278745281557 293.016812267719
1319 0.005 6.595 1 919.4422653877267 818.9882452464645 819.4000092570097 1081.438433915906 1085.206708416074 1089.120733267737 960.7509916908621 420.7668824485525 1050.277935795838 293.0168123322928
1320 0.005 6.600000000000001 1 919.4528159370025 819.0075166448804 819.4192957298222 1081.439514183794 1085.208620559719 1089.123260238455 960.7561994552578 420.8188034489556 1050.279480370907 293.0168124199297
1321 0.005 6.605 1 919.4626086735776 819.026732302069 819.4385268816097 1081.438475296972 1085.20673651509 1089.12073446815 960.7612655671776 420.8706405296588 1050.278670116026 293.0168124842096
1322 0.005 6.61 1 919.473103429858 819.0458979029081 819.4577073928683 1081.439553476896 1085.208647830007 1089.123261463182 960.7664460235826 420.9223943875956 1050.280209135912 293.016812571545
1323 0.005 6.615 1 919.482839836384 819.0650080182022 819.4768328791007 1081.438514074773 1085.206764156014 1089.120735944536 960.7714850956546 420.9740630574776 1050.279395513081 293.0168126355159
1324 0.005 6.62 1 919.4932789060281 819.0840683812274 819.4959080293387 1081.439590089494 1085.208673535461 1089.12326203636 960.7766376213439 421.0256491390409 1050.280932110973 293.0168127225926
1325 0.005 6.625 1 919.5029599722632 819.1030736619133 819.5149285157013 1081.438550447998 1085.206790025811 1089.120736383631 960.7816493216362 421.0771512161068 1050.280115764533 293.0168127862547
1326 0.005 6.63 1 919.5133440621591 819.1220295121736 819.5338990033192 1081.439630349619 1085.208702759089 1089.123264554143 960.7867748402292 421.1285725891946 1050.281652762625 293.0168128729352
1327 0.005 6.635 1 919.5229710372778 819.1409305957496 819.5528151491128 1081.438591139077 1085.206818613023 1089.120738486686 960.7917597604951 421.1799116864014 1050.280834738315 293.0168129361816
1328 0.005 6.640000000000001 1 919.5333009163702 819.1597826040805 819.5716816369001 1081.439670203672 1085.208730488495 1089.123265575425 960.7968595266942 421.2311674681397 1050.282371007761 293.0168130225273
1329 0.005 6.645 1 919.5428737862163 819.1785800766828 819.5904940621849 1081.438631317077 1085.206847002244 1089.120740273625 960.8018178361361 421.2823388395923 1050.281553903811 293.0168130855298
1330 0.005 6.65 1 919.5531522342856 819.1973287653318 819.6092571203743 1081.439709567451 1085.208758624106 1089.123268121814 960.8068818672687 421.3334293147928 1050.283085621999 293.0168131715897
1331 0.005 6.655 1 919.5626716322745 819.2160233704649 819.6279664996193 1081.438670659169 1085.206874850779 1089.120741894918 960.8118118065773 421.3844334735127 1050.282264700332 293.0168132342222
1332 0.005 6.66 1 919.5728932912965 819.2346694709536 819.6466268243541 1081.439746637578 1085.208784254859 1089.123268033956 960.8168570051843 421.4353568102285 1050.283794062148 293.0168133197306
1333 0.005 6.665 1 919.5823605948246 819.2532619505776 819.6652338868884 1081.438713122246 1085.206904223708 1089.120744858666 960.8217623940229 421.4861972044883 1050.282977827074 293.0168133821005
1334 0.005 6.67 1 919.592521234145 819.2718062462509 819.6837922014307 1081.439781180499 1085.208810701689 1089.123269291093 960.8267834691894 421.5369519231934 1050.28449096299 293.0168134671724
1335 0.005 6.675 1 919.601937496682 819.2902972015514 819.7022975775437 1081.438751894203 1085.206931127053 1089.120745836275 960.8316640867971 421.5876102306375 1050.283683411801 293.0168135291667
1336 0.005 6.68 1 919.6120454338135 819.3087403915845 819.7207545841811 1081.439819107602 1085.208837473975 1089.123271184767 960.8366592841751 421.6381956149135 1050.285194341068 293.0168136138712
1337 0.005 6.685 1 919.6214086290237 819.3271305571643 819.7391589864516 1081.438791184215 1085.206958308347 1089.120746790874 960.841514520421 421.6887020091534 1050.284383566329 293.0168136755603
1338 0.005 6.69 1 919.6314643169811 819.3454731895677 819.7575152976113 1081.439858439999 1085.208865036373 1089.123272926147 960.8464842175028 421.7391299996713 1050.285895618096 293.0168137599726
1339 0.005 6.695 1 919.6407752341543 819.3637631202366 819.7758193227424 1081.438829105082 1085.20698477414 1089.120747811981 960.8513136136625 421.7894782995243 1050.285081929472 293.0168138213715
1340 0.005 6.7 1 919.6507775909346 819.3820058529651 819.7940755847276 1081.439894245847 1085.208889992241 1089.123273228906 960.8562572769212 421.8397460574762 1050.286589663082 293.0168139054563
1341 0.005 6.705 1 919.6600370269426 819.4001961548263 819.812279855444 1081.438867066204 1085.207012241109 1089.120750166165 960.8610610010742 421.8899318493551 1050.285776113778 293.0168139665103
1342 0.005 6.71 1 919.6699865458218 819.4183395464839 819.8304366551516 1081.439930271802 1085.208915244802 1089.123273841803 960.865977301235 421.9400370390583 1050.287278353571 293.0168140502374
1343 0.005 6.715 1 919.6791929845463 819.4364308343404 819.8485417759346 1081.438903065749 1085.20703810766 1089.120751575149 960.8707552684173 421.9900604989395 1050.286462433558 293.0168141109708
1344 0.005 6.72 1 919.6890916034353 819.4544755436527 819.8665997488997 1081.439969177462 1085.208943191201 1089.123276480146 960.8756477756125 422.040004280788 1050.287966232393 293.0168141943684
1345 0.005 6.725000000000001 1 919.6982464717835 819.4724683956601 819.8846063224729 1081.438941275086 1085.207065008338 1089.120753368261 960.8804004753526 422.0898726811787 1050.287149831952 293.0168142547561
1346 0.005 6.73 1 919.7080922471702 819.4904150037536 819.9025660618764 1081.440005632091 1085.208968509821 1089.123276579484 960.8852676077934 422.1396584727706 1050.288649370207 293.0168143378809
1347 0.005 6.735 1 919.71719593241 819.5083101273115 819.9204747401727 1081.438977863134 1085.207090696221 1089.120754014503 960.8899956645118 422.1893603251991 1050.287828986001 293.0168143979207
1348 0.005 6.74 1 919.7269917281949 819.5261593110472 819.9383369025504 1081.440041464312 1085.208993503877 1089.123277130416 960.8948378064584 422.2389827777923 1050.289328786469 293.0168144806858
1349 0.005 6.745 1 919.7360442890505 819.5439571873387 819.9561482477477 1081.439014817002 1085.207117198154 1089.120756077938 960.8995398781502 422.2885255497195 1050.288509072113 293.0168145404126
1350 0.005 6.75 1 919.7457888988831 819.5617094235497 819.9739133601787 1081.440078889946 1085.209020230914 1089.123279056811 960.9043572849828 422.3379885630202 1050.290005063658 293.0168146228311
1351 0.005 6.755 1 919.7547908482186 819.5794107714156 819.9916280119775 1081.439052257193 1085.207143534243 1089.120757313073 960.9090366332927 422.3873706156029 1050.289181655102 293.0168146822135
1352 0.005 6.76 1 919.7644851896385 819.5970667476271 820.0092967281046 1081.440117011915 1085.209046977529 1089.123280916843 960.913829231352 422.436668172959 1050.290680902815 293.016814764275
1353 0.005 6.765000000000001 1 919.7734360302658 819.6146721179637 820.0269152734688 1081.43908778116 1085.207168046249 1089.120757515725 960.9184829790823 422.485886607977 1050.289854830392 293.0168148233
1354 0.005 6.77 1 919.783079948301 819.6322324549278 820.0444882029999 1081.440152242583 1085.209071955951 1089.123282607477 960.9232513776134 422.5350232111039 1050.291349890853 293.0168149050373
1355 0.005 6.775 1 919.791980761143 819.6497425038849 820.0620112759909 1081.439124250791 1085.207193941758 1089.120759392779 960.9278804898956 422.5840816026263 1050.290522250557 293.0168149636869
1356 0.005 6.78 1 919.8015746566859 819.6672078248912 820.0794890386628 1081.44018869497 1085.209097379191 1089.123283270966 960.9326250486075 422.6330629495451 1050.292015950819 293.0168150450513
1357 0.005 6.785 1 919.8104263650621 819.6846232728054 820.096917313847 1081.439159363871 1085.207218497161 1089.120760317815 960.9372306725776 422.681964882471 1050.291186750775 293.0168151033913
1358 0.005 6.79 1 919.8199701551594 819.7019942881089 820.1143005889612 1081.440223081452 1085.209122324909 1089.123284770843 960.9419500370275 422.7307899084237 1050.292674967146 293.0168151844802
1359 0.005 6.795 1 919.828771865842 819.7193156796989 820.1316346632472 1081.43919733432 1085.207246593499 1089.120763712583 960.9465452934074 422.7795353617495 1050.291846961953 293.0168152425282
1360 0.005 6.8 1 919.8382661008128 819.7365929614542 820.1489240551821 1081.440261403982 1085.20914913302 1089.123286487753 960.9512469488286 422.8282032074965 1050.293336362852 293.0168153232704
1361 0.005 6.805 1 919.8470181145439 819.7538208299937 820.1661644908652 1081.439232767648 1085.207270687769 1089.120763602664 960.9558063080435 422.8767917681175 1050.292503701558 293.0168153810478
1362 0.005 6.81 1 919.8564637240539 819.7710047967795 820.1833604876424 1081.440297757522 1085.209173987881 1089.123287453421 960.9604779731495 422.9253028266677 1050.293992343951 293.0168154615169
1363 0.005 6.815 1 919.8651673199256 819.7881398322095 820.2005079113113 1081.439266990023 1085.20729452848 1089.12076456113 960.9650119844155 422.9737355730807 1050.293157539063 293.0168155189533
1364 0.005 6.82 1 919.8745640638637 819.8052313294386 820.2176112401688 1081.440331774992 1085.209199308897 1089.123289416646 960.9696617646587 423.0220918772724 1050.294641748321 293.0168155990938
1365 0.005 6.825 1 919.883219353196 819.822274081441 820.2346662489962 1081.439304286161 1085.207321171432 1089.120766457257 960.9741714883278 423.0703693387535 1050.293808055087 293.0168156562282
1366 0.005 6.83 1 919.8925682855349 819.8392735730058 820.2516774451441 1081.4403683368 1085.20922448584 1089.123290816293 960.9787968381587 423.1185691533076 1050.295292864649 293.0168157360961
1367 0.005 6.835 1 919.9011754022149 819.8562246116238 820.2686406093635 1081.439339215112 1085.207345522344 1089.120767671931 960.9832830988075 423.166688581923 1050.294456904957 293.0168157929156
1368 0.005 6.84 1 919.9104756774699 819.8731327033163 820.2855602618152 1081.440403049966 1085.209249518507 1089.123292761623 960.9878843079708 423.2147316376461 1050.295936946649 293.0168158725045
1369 0.005 6.845 1 919.9190339547556 819.8899925901586 820.3024321561286 1081.439373821256 1085.207369904022 1089.120768802859 960.9923461206969 423.2626967453585 1050.295096772128 293.0168159290317
1370 0.005 6.850000000000001 1 919.9282865985643 819.9068098120578 820.3192608176993 1081.440437604802 1085.209273504605 1089.123293532804 960.996924045632 423.3105853590164 1050.296580238526 293.0168160082883
1371 0.005 6.855 1 919.9367974547536 819.9235789598199 820.3360419132877 1081.439409662356 1085.207395699664 1089.120771149122 961.0013624330945 423.3583960117714 1050.295741658436 293.0168160644637
1372 0.005 6.86 1 919.9460019622658 819.9403057097886 820.3527800387327 1081.440474005183 1085.209299146881 1089.123294777992 961.0059174829183 423.4061307045275 1050.297221724012 293.0168161434131
1373 0.005 6.865 1 919.9544650441089 819.9569850483916 820.3694710761935 1081.439442130511 1085.207417663189 1089.12077027286 961.0103323719941 423.4537839738961 1050.296375673101 293.016816199362
1374 0.005 6.87 1 919.9636242430588 819.9736222473142 820.386119450951 1081.44050608868 1085.209320757722 1089.123295066562 961.0148673561407 423.5013626652552 1050.297852693457 293.016816277978
1375 0.005 6.875 1 919.9720363301417 819.9902120730928 820.4027208981325 1081.439477815733 1085.207444950518 1089.120774498045 961.0192558738531 423.548864676448 1050.297009171698 293.0168163336753
1376 0.005 6.88 1 919.9811511870007 820.0067601305684 820.4192799979897 1081.44054030988 1085.20934472917 1089.123295711419 961.0237700312704 423.5962910867469 1050.298484070541 293.0168164119555
1377 0.005 6.885 1 919.9895170035177 820.0232610833523 820.4357924469846 1081.439511260682 1085.207468756568 1089.120775517525 961.0281346954235 423.6436403848879 1050.297637963869 293.0168164673337
1378 0.005 6.890000000000001 1 919.9985847722044 820.0397205349867 820.4522628193513 1081.440575487177 1085.209370197026 1089.12329790388 961.0326249360919 423.6909138440072 1050.299111934419 293.0168165453321
1379 0.005 6.895 1 920.0069047176253 820.0561332002042 820.4686868437295 1081.43954700547 1085.207493621878 1089.12077688502 961.0369658009988 423.7381104689651 1050.2982640273 293.0168166003818
1380 0.005 6.9 1 920.015925544751 820.0725045830383 820.4850690365437 1081.440611981755 1085.209395614505 1089.123299435206 961.0414329896661 423.7852317799696 1050.29973646862 293.016816678119
1381 0.005 6.905 1 920.0241991325867 820.0888294571589 820.5014051544611 1081.439581676256 1085.207517259083 1089.120777765246 961.0457536448608 423.8322807867721 1050.298890762811 293.0168167328947
1382 0.005 6.91 1 920.0331734363912 820.1051133264822 820.5176997149821 1081.440644889173 1085.209419117489 1089.123300917085 961.0501984833895 423.8792519708863 1050.300362205005 293.0168168103748
1383 0.005 6.915 1 920.0414002325992 820.1213508753539 820.5339484259146 1081.43961461917 1085.207540993571 1089.120779110414 961.0544961780574 423.9261456264803 1050.299508971756 293.0168168648849
1384 0.005 6.92 1 920.0503284920979 820.1375477429573 820.5501558726788 1081.440677293478 1085.209441984297 1089.123301965 961.0589182768978 423.972963655345 1050.300978062415 293.0168169420613
1385 0.005 6.925 1 920.0585098539757 820.1536985815775 820.5663177479584 1081.439648834426 1085.207565822302 1089.120781309673 961.0631934747076 424.0197066728009 1050.300126152835 293.0168169962407
1386 0.005 6.93 1 920.0673943109891 820.1698090254989 820.5824386423062 1081.440712417714 1085.209466723055 1089.123303642069 961.0675939507449 424.0663741260338 1050.301593485461 293.0168170731009
1387 0.005 6.935 1 920.0755303527421 820.1858737118349 820.5985142414945 1081.439682939938 1085.207589324322 1089.120781972435 961.0718471664225 424.1129650017386 1050.300740200112 293.0168171270097
1388 0.005 6.94 1 920.0843695657015 820.2018982652056 820.6145491248556 1081.440745671716 1085.209490051889 1089.123304701605 961.0762257074318 424.1594810037957 1050.302207274255 293.0168172035234
1389 0.005 6.945 1 920.0924770596902 820.2178773007106 820.6305389531386 1081.439712449838 1085.207611436924 1089.120782703927 961.080455324416 424.205921864557 1050.301345059887 293.0168172571186
1390 0.005 6.95 1 920.1012918285538 820.2338167482338 820.6464885665209 1081.440782686854 1085.209514287823 1089.123305960433 961.0848159609538 424.2522884203078 1050.30281890521 293.0168173333943
1391 0.005 6.955 1 920.1093370026011 820.2497107858176 820.6623932506777 1081.439743437434 1085.207633097378 1089.120783156676 961.0890213281285 424.298579207509 1050.301952522615 293.0168173866389
1392 0.005 6.96 1 920.1180924867209 820.2655654656799 820.6782579633003 1081.440812436351 1085.209537250167 1089.12330760814 961.0933553706132 424.3447958690986 1050.303421331645 293.0168174626492
1393 0.005 6.965 1 920.1260959431912 820.2813749949519 820.694078020373 1081.439777101714 1085.207655404273 1089.120783853769 961.0975448358663 424.3909371093043 1050.30255644462 293.0168175155732
1394 0.005 6.97 1 920.1348015537023 820.2971453769348 820.7098583366527 1081.440842598723 1085.209559230184 1089.123309034164 961.1018551745909 424.4370043645077 1050.304019707814 293.0168175912281
1395 0.005 6.975000000000001 1 920.1427601288721 820.3128708910843 820.7255942684307 1081.43981215561 1085.207680956585 1089.120786381041 961.1060234849048 424.482993063617 1050.303158600467 293.016817643856
1396 0.005 6.98 1 920.1514211789132 820.3285575209399 820.7412907200605 1081.440877903646 1085.209583841606 1089.123310802557 961.1103127634827 424.5289100346824 1050.304622324792 293.0168177192629
1397 0.005 6.985 1 920.1593205553685 820.3441994300797 820.7569429877658 1081.439847341401 1085.207705266575 1089.120788409767 961.1144574838403 424.5747518929178 1050.303762278829 293.016817771578
1398 0.005 6.99 1 920.1679466163175 820.3598028265926 820.7725560817908 1081.440910827484 1085.209607003157 1089.123311690922 961.1187269521308 424.6205217178729 1050.305220439391 293.0168178466705
1399 0.005 6.995 1 920.1758052294608 820.3753618597364 820.7881253054919 1081.439878779316 1085.207726272481 1089.120788254659 961.1228509673741 424.6662171718525 1050.304357006722 293.0168178987725
1400 0.005 7 1 920.1843888837058 820.3908825418448 820.8036555758765 1081.440942119095 1085.209629200719 1089.123313254688 961.1270977351552 424.7118399497144 1050.305814679989 293.0168179736445
1401 0.005 7.005 1 920.1922038766287 820.4063591124007 820.8191422292249 1081.439908817081 1085.207747863661 1089.120788533765 961.1311995925513 424.7573857769866 1050.304948991871 293.0168180255034
1402 0.005 7.01 1 920.2007436421336 820.4217975426396 820.8345901580823 1081.440974189456 1085.209652003341 1089.123315152261 961.1354257108957 424.80286073399 1050.306405688046 293.0168181000482
1403 0.005 7.015000000000001 1 920.2085167857056 820.437192246116 820.8499947935019 1081.439941885028 1085.207771266814 1089.120790349745 961.1395084492367 424.8482619611665 1050.305537258321 293.0168181515957
1404 0.005 7.02 1 920.2170141609656 820.452549093583 820.8653609869452 1081.441005468845 1085.209674133285 1089.123315705676 961.1437153474986 424.8935913386921 1050.306989931972 293.0168182258905
1405 0.005 7.025 1 920.2247431336663 820.4678623651489 820.8806840907509 1081.439972720205 1085.207793555466 1089.120791469717 961.1477761177141 424.9388470422252 1050.306118045663 293.016818277167
1406 0.005 7.03 1 920.2331992648749 820.4831380386203 820.8959690072477 1081.441038236071 1085.209697720552 1089.123317803123 961.1519615854006 424.9840305588826 1050.307572355172 293.0168183511209
1407 0.005 7.035 1 920.2408861410786 820.4983703349468 820.9112110558588 1081.440005553329 1085.2078168736 1089.120793655938 961.1560003800749 425.0291404792769 1050.306701535342 293.0168184020851
1408 0.005 7.04 1 920.2492991618171 820.5135652690016 820.9264151504742 1081.441070403689 1085.209720210112 1089.123319006611 961.1601638899015 425.0741784351222 1050.308155475946 293.0168184758172
1409 0.005 7.045 1 920.2569449018397 820.52871712578 820.9415766486959 1081.440039096682 1085.207840588516 1089.120795473926 961.1641819383447 425.1191429675811 1050.307286151851 293.0168185265105
1410 0.005 7.05 1 920.2653156965275 820.5438318835191 820.9567004527742 1081.441102171421 1085.209742242387 1089.123319697925 961.168324395044 425.1640364119305 1050.308736493163 293.0168185999985
1411 0.005 7.055 1 920.2729191539784 820.5589037986547 820.9717819041564 1081.440070396841 1085.207862564413 1089.120796741023 961.1723214693654 425.2088563042753 1050.307863352506 293.0168186504953
1412 0.005 7.06 1 920.281246860156 820.5739388688969 820.9868259064322 1081.441131499371 1085.209762404367 1089.123319384543 961.1764435507642 425.2536015925745 1050.309307485181 293.0168187236924
1413 0.005 7.065 1 920.2888074401926 820.5889313555297 821.001827809158 1081.440099607542 1085.207883129604 1089.120797275367 961.1804199960153 425.2982772711485 1050.308433269541 293.0168187738689
1414 0.005 7.07 1 920.297094727033 820.603887220428 821.016792503809 1081.441164432224 1085.209787041773 1089.123323237778 961.1845210681798 425.3428817119113 1050.30988194924 293.0168188467785
1415 0.005 7.075 1 920.3046155059859 820.6188007302802 821.0317153368907 1081.440132868712 1085.207906340439 1089.120798793871 961.188477924184 425.3874133626484 1050.309006444652 293.0168188966004
1416 0.005 7.08 1 920.3128598886188 820.6336778539726 821.0466011967989 1081.44119415559 1085.209806951184 1089.123322463805 961.1925583631778 425.4318739015139 1050.310448335254 293.0168189692194
1417 0.005 7.085 1 920.3203380736234 820.6485128701531 821.0614454351419 1081.440162318342 1085.207927617823 1089.120800168264 961.1964940911641 425.4762619384861 1050.309571453916 293.0168190188466
1418 0.005 7.09 1 920.3285420472034 820.6633117552507 821.0762529481265 1081.44122588323 1085.209829746429 1089.123324367628 961.2005530710201 425.5205791567606 1050.31101575481 293.0168190912146
1419 0.005 7.095 1 920.3359797000713 820.6780688122177 821.0910191039478 1081.440193644577 1085.207949095498 1089.12080054248 961.2044681683842 425.564823731641 1050.310137778728 293.0168191405411
1420 0.005 7.100000000000001 1 920.3441418820515 820.6927899466103 821.1057487654851 1081.441254865527 1085.209849517128 1089.1233243986 961.2085088128922 425.6089977476104 1050.311579496829 293.0168192125983
1421 0.005 7.105 1 920.3515382559406 820.7074694019919 821.1204372557816 1081.440223627947 1085.207970482472 1089.12080167615 961.2124035513746 425.6531012151169 1050.310702398005 293.0168192616597
1422 0.005 7.11 1 920.3596598839592 820.7221131875301 821.1350894900287 1081.441284659661 1085.209871299572 1089.123326161061 961.2164241669491 425.6971337986157 1050.312137668925 293.0168193334907
1423 0.005 7.115 1 920.367015154593 820.7367155775424 821.1497008131996 1081.440253852475 1085.207992119761 1089.120803074455 961.2202991202196 425.7410941495581 1050.311256160486 293.0168193823324
1424 0.005 7.12 1 920.3750973036769 820.7512825282547 821.1642761094583 1081.441315871381 1085.209892780522 1089.1233266851 961.2242996647926 425.7849844958061 1050.312696509136 293.0168194538619
1425 0.005 7.125 1 920.3824126793596 820.7658082660474 821.1788107014854 1081.440284503059 1085.208013422958 1089.120804515153 961.2281527878697 425.8288032521188 1050.311814431027 293.0168195023453
1426 0.005 7.13 1 920.3904540391966 820.7802988050208 821.1933095013551 1081.441345824998 1085.20991381839 1089.123327973873 961.2321333463609 425.8725522208158 1050.313250262036 293.0168195736151
1427 0.005 7.135 1 920.3977293426076 820.7947484295746 821.2077678655278 1081.440314354364 1085.208035042596 1089.120806235355 961.2359685568613 425.9162298667452 1050.312366290141 293.0168196218816
1428 0.005 7.140000000000001 1 920.4057309152682 820.8091631033917 821.2221906851826 1081.441376331582 1085.209935390841 1089.123329186671 961.2399303904272 425.9598381248919 1050.313800495181 293.0168196928693
1429 0.005 7.145 1 920.4129671065 820.8235370762129 821.2365732955019 1081.440344718457 1085.208056085621 1089.120806800845 961.2437459748772 426.0033752949466 1050.312916861279 293.016819740845
1430 0.005 7.15 1 920.4209286415035 820.8378763180722 821.2509205848509 1081.441406075851 1085.209956541673 1089.123330786134 961.2476878030517 426.0468431392296 1050.314351336001 293.0168198115656
1431 0.005 7.155 1 920.4281250860364 820.8521752251958 821.2652279698319 1081.440373109725 1085.208075949115 1089.120807780582 961.251484310322 426.090239055003 1050.31346523427 293.0168198592743
1432 0.005 7.16 1 920.436047014662 820.8664396727405 821.279500305282 1081.441434849585 1085.209977418179 1089.123332211371 961.2554068927437 426.1335664477693 1050.314897512091 293.0168199297408
1433 0.005 7.165 1 920.4432039466566 820.8806639164544 821.2937329277388 1081.440402346689 1085.208096537699 1089.120808343112 961.2591837909101 426.1768242903523 1050.314009006576 293.0168199771859
1434 0.005 7.17 1 920.4510874699893 820.894853910247 821.3079307208202 1081.441465163818 1085.209998725602 1089.12333315047 961.2630871169958 426.2200132624084 1050.315440723828 293.0168200473921
1435 0.005 7.175 1 920.4582051294391 820.9090039286883 821.3220890230938 1081.440432493848 1085.208118107162 1089.12080982434 961.2668446752396 426.2631337026235 1050.314549676302 293.0168200945377
1436 0.005 7.18 1 920.466049082958 820.9231198268229 821.336212670254 1081.441494588566 1085.210019121399 1089.123334182146 961.2707283969881 426.3061839527644 1050.315979908493 293.0168201644848
1437 0.005 7.185 1 920.4731308544967 820.9371957988849 821.3502969460507 1081.440462044499 1085.208138488834 1089.120810888123 961.2744652609667 426.34916395467 1050.315091856113 293.016820211351
1438 0.005 7.19 1 920.4809344276592 820.9512380359041 821.3643468440596 1081.441524034184 1085.210040628678 1089.123336037258 961.2783295901139 426.3920755052416 1050.31651989926 293.0168202810543
1439 0.005 7.195 1 920.4879768342428 820.9652407969161 821.3783577257352 1081.440491250788 1085.208159215621 1089.12081186419 961.2820498879496 426.434917870973 1050.315627443175 293.0168203276858
1440 0.005 7.2 1 920.4957414378291 820.9792099686681 821.3923344344294 1081.441552491581 1085.210060522252 1089.123336735644 961.285895731266 426.4776908179292 1050.317052578484 293.0168203971726
1441 0.005 7.205 1 920.5027447339073 820.9931398302678 821.4062723250375 1081.440518846827 1085.208178980738 1089.12081260845 961.2895956343913 426.5203940171315 1050.316157559165 293.016820443606
1442 0.005 7.21 1 920.5104717630297 821.0070363058817 821.4201762541703 1081.441583801114 1085.210083085761 1089.123339396309 961.2934216004552 426.563029845339 1050.317585085398 293.0168205128901
1443 0.005 7.215 1 920.5174372197711 821.0208936937358 821.4340415862134 1081.440548545163 1085.208199988745 1089.120814010915 961.2971044395564 426.6055915016667 1050.316689553988 293.0168205590477
1444 0.005 7.22 1 920.5251260730729 821.0347179551965 821.4478731968456 1081.441612464855 1085.210103088518 1089.123339733169 961.3009105370495 426.6480875606194 1050.318116610122 293.016820628117
1445 0.005 7.225000000000001 1 920.5320530763845 821.0485033015019 821.4616664047429 1081.440578649457 1085.208221311845 1089.120815650797 961.3045761363497 426.6905151579545 1050.317220511264 293.0168206741234
1446 0.005 7.23 1 920.5397035936357 821.0622557307887 821.4754261061585 1081.441641280572 1085.210123017757 1089.123340486702 961.3083646091803 426.7328757987253 1050.31864308891 293.0168207429614
1447 0.005 7.235 1 920.5465930675591 821.0759694851522 821.489147630826 1081.440605640335 1085.208240028288 1089.12081605255 961.3120101415707 426.775167719466 1050.317743551019 293.0168207886709
1448 0.005 7.24 1 920.5542053431053 821.0896505368238 821.5028358644794 1081.441668004956 1085.210142584239 1089.12334199955 961.3157787449302 426.8173923964363 1050.319166052011 293.0168208571901
1449 0.005 7.245 1 920.5610580164232 821.1032931684512 821.516486161761 1081.440633886742 1085.208260079211 1089.120817122938 961.319405434 426.8595484147112 1050.318268213509 293.0168209026173
1450 0.005 7.25 1 920.5686333529248 821.1169032471962 821.5301033508026 1081.441697071841 1085.210163080044 1089.123343277935 961.323154943839 426.9016375736651 1050.31968959636 293.0168209708915
1451 0.005 7.255 1 920.5754482488086 821.1304750935047 821.5436827986246 1081.440662671752 1085.208280798934 1089.120818434545 961.3267636940413 426.9436581638074 1050.31878723631 293.0168210160529
1452 0.005 7.26 1 920.582986511111 821.144014593636 821.5572293424627 1081.44172540328 1085.210182748376 1089.123343892074 961.330495670155 426.9856127721465 1050.32020698821 293.0168210840751
1453 0.005 7.265000000000001 1 920.589765921949 821.1575162387662 821.570738447807 1081.440692812257 1085.208302049984 1089.120820480083 961.3340879620451 427.0274977547862 1050.319305847988 293.0168211290139
1454 0.005 7.27 1 920.5972678464008 821.1709858456526 821.5842149279157 1081.441754194792 1085.210202416281 1089.123344452013 961.3378020419919 427.0693168397082 1050.320726246493 293.0168211968046
1455 0.005 7.275 1 920.6040094715877 821.1844176560996 821.5976541145782 1081.440718622186 1085.208320455122 1089.12082129222 961.3413744622394 427.1110675546871 1050.319822443387 293.0168212414472
1456 0.005 7.28 1 920.6114731370683 821.1978176130535 821.6110608744965 1081.441781382254 1085.210222398447 1089.12334589538 961.345070269185 427.1527530710978 1050.321236984891 293.0168213089576
1457 0.005 7.285 1 920.6181774263686 821.2111800990906 821.624430612187 1081.440745830321 1085.208339204991 1089.120820991509 961.348624659948 427.1943702244063 1050.320331359699 293.0168213534588
1458 0.005 7.29 1 920.6256067308261 821.2245109658423 821.6377681560851 1081.441806995949 1085.210239950565 1089.123345513087 961.3522972763747 427.2359216040087 1050.321746564388 293.0168214206841
1459 0.005 7.295 1 920.6322749846169 821.2378044247721 821.6510688156545 1081.440773178075 1085.208358974468 1089.120822897551 961.3558324229948 427.2774051832812 1050.320840968972 293.0168214648381
1460 0.005 7.3 1 920.6396670517157 821.2510664541131 821.6643374712554 1081.441834670528 1085.210259385801 1089.123346468012 961.3594908541525 427.3188229512879 1050.322254031449 293.016821531815
1461 0.005 7.305 1 920.6462991933654 821.2642913466505 821.6775694777351 1081.440801370743 1085.20837912538 1089.120824304662 961.3630104466703 427.3601728633689 1050.321345574481 293.0168215757378
1462 0.005 7.31 1 920.6536560880984 821.27748500721 821.6907696816152 1081.44186266452 1085.210278907108 1089.12334762267 961.3666518612399 427.4014574413773 1050.322760087423 293.0168216424592
1463 0.005 7.315 1 920.6602522212804 821.2906417343946 821.7039334413391 1081.440828378078 1085.208398138551 1089.120825490368 961.3701535102756 427.4426743513725 1050.321850994017 293.0168216861025
1464 0.005 7.32 1 920.6675725987802 821.3037674143221 821.7170655937417 1081.441889369468 1085.210298098368 1089.123348197539 961.3737769070647 427.4838308780394 1050.323261879435 293.0168217525587
1465 0.005 7.325 1 920.6741328575896 821.3168563418207 821.7301614886932 1081.440854875072 1085.208416698517 1089.120825491857 961.3772602668212 427.5249175601838 1050.322351903668 293.0168217960066
1466 0.005 7.33 1 920.6814182865218 821.3299144774162 821.7432260036046 1081.441917654736 1085.210318168123 1089.123349990145 961.3808664763136 427.5659386043012 1050.323764334106 293.0168218622151
1467 0.005 7.335 1 920.6879428574209 821.3429360779747 821.7562544774206 1081.440880899062 1085.208434939876 1089.120826776501 961.3843324102875 427.606891870165 1050.322850694502 293.0168219054185
1468 0.005 7.34 1 920.6951928303465 821.3559270977745 821.7692517829962 1081.44194534381 1085.210338482377 1089.123352453636 961.387921212672 427.6477804849074 1050.324262413353 293.0168219714532
1469 0.005 7.345 1 920.7016828041621 821.3688818121723 821.7822132682404 1081.440909905639 1085.208455340954 1089.120827963325 961.3913701849299 427.6886003097395 1050.323349854572 293.0168220144102
1470 0.005 7.350000000000001 1 920.7088967713113 821.3818061168189 821.7951437761637 1081.44197165751 1085.210356470242 1089.12335305085 961.3949409653432 427.7293564134438 1050.324757535055 293.0168220802327
1471 0.005 7.355 1 920.7153519337298 821.3946943110315 821.8080386625218 1081.440937156689 1085.208474605818 1089.120829579599 961.3983720134237 427.7700460815803 1050.323846543853 293.0168221229009
1472 0.005 7.36 1 920.7225313115 821.4075523066845 821.8209027754332 1081.441999157741 1085.210376097379 1089.123354335015 961.4019261969157 427.8106719759191 1050.325253792862 293.0168221884313
1473 0.005 7.365 1 920.7289510340762 821.4203743947349 821.8337314697407 1081.440964033728 1085.208493992773 1089.120830537554 961.4053403492484 427.8512313981714 1050.324338370852 293.0168222309396
1474 0.005 7.37 1 920.7360958953556 821.4331664804596 821.8465295892655 1081.442026883185 1085.210396113141 1089.123355536355 961.4088770657044 427.8917271610406 1050.325746330113 293.0168222962909
1475 0.005 7.375 1 920.7424811011377 821.4459228816953 821.8592925034596 1081.440990624145 1085.208512130092 1089.120830585312 961.4122740870473 427.9321565143197 1050.324830469071 293.0168223386009
1476 0.005 7.38 1 920.7495912281992 821.4586494368957 821.8720250246681 1081.442052587081 1085.210413987219 1089.123356579511 961.4157932953125 427.9725191070419 1050.326234892426 293.0168224037089
1477 0.005 7.385 1 920.7559418258268 821.471340473343 821.8847225153554 1081.441016010703 1085.208529638495 1089.120831063408 961.4191733433722 428.0128156431981 1050.325317014644 293.016822445821
1478 0.005 7.390000000000001 1 920.7630169095949 821.4840018932267 821.8973898209373 1081.442077746862 1085.210431799995 1089.123357536272 961.4226756119027 428.053050293871 1050.326719182868 293.0168225107342
1479 0.005 7.395 1 920.7693332159073 821.4966279568021 821.9100222724549 1081.441042300517 1085.208549166434 1089.120833347385 961.4260383350829 428.0932191546924 1050.325796424058 293.0168225525748
1480 0.005 7.4 1 920.7763747431507 821.5092246017191 821.9226247347048 1081.44210421654 1085.210450477598 1089.123357572883 961.4295235487474 428.1333261583383 1050.327197900052 293.0168226172514
1481 0.005 7.405 1 920.7826574964894 821.5217860759631 821.9351925321293 1081.44107029803 1085.208568762518 1089.120834481602 961.4328693281163 428.1733663610205 1050.326280075991 293.0168226588746
1482 0.005 7.41 1 920.7896650131164 821.5343182917097 821.9477305137663 1081.442130748333 1085.210468464111 1089.123358365738 961.4363379668852 428.2133440734263 1050.327680925077 293.0168227233239
1483 0.005 7.415 1 920.7959135437367 821.5468155541424 821.9602340302253 1081.441094794957 1085.208585610319 1089.12083479393 961.439667237952 428.2532564632818 1050.326760860042 293.0168227647476
1484 0.005 7.42 1 920.802887093929 821.5592837712378 821.9727079275756 1081.442155203737 1085.210485624891 1089.12335877438 961.4431184204479 428.2931062750918 1050.328159817961 293.016822828944
1485 0.005 7.425 1 920.8091021073014 821.5717172866619 821.9851475935973 1081.441119836731 1085.208603974971 1089.120836246444 961.4464312013264 428.3328909716407 1050.327237677444 293.0168228701038
1486 0.005 7.43 1 920.8160426287724 821.5841220140107 821.9975578780675 1081.442182364442 1085.210505836096 1089.123361080502 961.4498670162833 428.3726124838811 1050.328635522944 293.0168229340657
1487 0.005 7.435 1 920.8222239646411 821.5964921425764 822.0099340802659 1081.441146289103 1085.208622070573 1089.120836778915 961.4531632698704 428.4122689357943 1050.327711684738 293.0168229750105
1488 0.005 7.44 1 920.8291315596904 821.6088336111715 822.022281057403 1081.442208680936 1085.210524111801 1089.123362535489 961.4565822830053 428.4518633695587 1050.329109623146 293.0168230387534
1489 0.005 7.445 1 920.8352796373858 821.6211407274792 822.0345941684689 1081.441171485517 1085.208639993583 1089.120837666625 961.4598612727879 428.4913958177244 1050.328182249648 293.0168230794405
1490 0.005 7.45 1 920.8421533995609 821.633419380424 822.0468782481221 1081.442232713896 1085.210540896094 1089.12336255841 961.4632633876333 428.5308652679241 1050.329578888625 293.0168231429296
1491 0.005 7.455 1 920.8482689677205 821.6456638598981 822.0591286460234 1081.441197160032 1085.208658449857 1089.120839128395 961.4665262830364 428.5702696024846 1050.328654260522 293.0168231834118
1492 0.005 7.46 1 920.8551100405399 821.6578799662277 822.0713501425803 1081.442259297655 1085.210559713354 1089.123364032275 961.4699105988879 428.6096117056499 1050.330050395028 293.0168232466988
1493 0.005 7.465 1 920.8611931966096 821.670062065919 822.0835381242301 1081.441223463426 1085.208676970263 1089.120840244971 961.4731559062255 428.6488892841404 1050.329125433003 293.0168232869196
1494 0.005 7.47 1 920.86799968444 821.6822159729552 822.0956973820436 1081.442283748832 1085.210576629696 1089.123363791901 961.4765245535599 428.6881053862996 1050.330519155874 293.0168233499183
1495 0.005 7.475000000000001 1 920.8740502229787 821.6943360552947 822.1078233005658 1081.441249461088 1085.20869552287 1089.120841911302 961.4797548654419 428.7272571944428 1050.329592060992 293.0168233898617
1496 0.005 7.48 1 920.8808258652903 821.7064283989627 822.1199208274049 1081.442308779336 1085.210593895619 1089.123364616255 961.483109577249 428.7663474792226 1050.33098359328 293.0168234526813
1497 0.005 7.485 1 920.8868425053429 821.718487138721 822.1319852416055 1081.441273599994 1085.208712976297 1089.120843034657 961.4863235716601 428.8053746330293 1050.330053530729 293.0168234925351
1498 0.005 7.49 1 920.8935906578889 821.7305181256564 822.1440213666708 1081.442336174638 1085.210612581263 1089.123365810341 961.4896660447405 428.8443404535529 1050.331447150218 293.0168235551411
1499 0.005 7.495 1 920.8995687064206 821.7425155730207 822.1560244749248 1081.441296631124 1085.208729533173 1089.120842679311 961.4928585410961 428.8832421853737 1050.330510067848 293.0168235947972
1500 0.005 7.5 1 920.9062857561628 821.754485523531 822.1679995126215 1081.442360886517 1085.210630539532 1089.123367598442 961.4961848990547 428.9220846031827 1050.331905036636 293.0168236571363
1501 0.005 7.505 1 920.9122322835675 821.7664221422199 822.1799417232417 1081.441322072653 1085.208747618091 1089.120844279326 961.499361785906 428.96086291975 1050.330969191072 293.0168236964575
1502 0.005 7.51 1 920.9189180631686 821.7783314743806 822.1918560567138 1081.442385483296 1085.210647656894 1089.123368219162 961.5026726131155 428.9995795833315 1050.332364924755 293.0168237585807
1503 0.005 7.515000000000001 1 920.9248252483225 821.790207607682 822.2037377006122 1081.441340082182 1085.208762369962 1089.120844141364 961.5058274618127 429.0382353253378 1050.33141624162 293.0168237977261
1504 0.005 7.52 1 920.9314916103996 821.8020567753522 822.2155917783075 1081.442418572791 1085.210669537689 1089.123370351141 961.5091339736911 429.0768281031281 1050.33282352985 293.0168238597486
1505 0.005 7.525 1 920.9373648144308 821.813872846427 822.2274132848341 1081.441364618816 1085.208778287337 1089.120843793493 961.5122700172815 429.115358594355 1050.331871082878 293.0168238986258
1506 0.005 7.53 1 920.9439983070375 821.8256621399344 822.2392074088076 1081.442442309342 1085.210686807519 1089.123371698041 961.5155596006259 429.1538274333957 1050.333276959848 293.0168239604026
1507 0.005 7.535 1 920.9498392603865 821.8374185147666 822.2509691452569 1081.441390415556 1085.208796793086 1089.120845943742 961.5186796286325 429.1922343649219 1050.332325356674 293.0168239990427
1508 0.005 7.54 1 920.9564413942312 821.8491482829482 822.2627036706294 1081.442466910369 1085.210703705217 1089.123372598906 961.5219532875741 429.23057968975 1050.33373051019 293.0168240605952
1509 0.005 7.545 1 920.9622509033615 821.8608456457674 822.2744061836131 1081.441413084383 1085.208812725557 1089.120846068951 961.5250592444534 429.268864052637 1050.332774523442 293.0168240990333
1510 0.005 7.55 1 920.9688210225829 821.8725165908135 822.2860817061431 1081.442490316145 1085.21072118574 1089.123374032153 961.5283178315086 429.3070866717433 1050.33417829284 293.0168241603583
1511 0.005 7.555 1 920.9745990995342 821.8841549672718 822.2977252219191 1081.441435399029 1085.20882851862 1089.120846147724 961.5314061063692 429.3452480073113 1050.333220344224 293.0168241985801
1512 0.005 7.56 1 920.9811404075009 821.8957670320646 822.3093418416678 1081.442515416252 1085.210740030945 1089.123375989355 961.5346503558786 429.3833484640268 1050.334622661548 293.0168242597125
1513 0.005 7.565 1 920.9868949591207 821.9073467056234 822.3209266192332 1081.441462860969 1085.208846486873 1089.120847167788 961.5377250701188 429.421387835114 1050.333669396523 293.0168242977801
1514 0.005 7.57 1 920.9934016496859 821.9189003260489 822.3324847427795 1081.442539368477 1085.210756505366 1089.123376908653 961.5409537517793 429.4593664366274 1050.335067655788 293.0168243587651
1515 0.005 7.575 1 920.9991230990358 821.9304217240239 822.3440111894062 1081.441487434786 1085.208863788097 1089.120848365351 961.5440138940373 429.4972860310162 1050.334113102908 293.016824396582
1516 0.005 7.58 1 921.0055980048168 821.9419172510296 822.3555111573824 1081.442561981069 1085.210772286963 1089.123377003784 961.5472256553377 429.5351441128124 1050.33551109097 293.0168244572849
1517 0.005 7.585 1 921.011288509203 821.95338070654 822.3669796110694 1081.44151063 1085.208880969682 1089.120849778356 961.5502690123402 429.572940760166 1050.33455586927 293.0168244948908
1518 0.005 7.59 1 921.0177319446949 821.9648184339396 822.3784217370704 1081.442587331072 1085.210790341635 1089.123378374981 961.5534533480048 429.6106769891372 1050.335948351191 293.0168245554541
1519 0.005 7.595 1 921.0233899212685 821.9762242753699 822.3898325189097 1081.441536680887 1085.208899348152 1089.120851823002 961.5564778462804 429.6483527826536 1050.334992829677 293.016824592849
1520 0.005 7.600000000000001 1 921.0298029101177 821.9876045752681 822.4012171543681 1081.442610368199 1085.210806158147 1089.123378602191 961.5596598553986 429.6859686941669 1050.33638474287 293.0168246531634
1521 0.005 7.605 1 921.0354323588583 821.9989531027898 822.4125705875344 1081.441560655679 1085.2089169789 1089.120853436914 961.5626727989488 429.7235232513519 1050.335428387961 293.01682469038
1522 0.005 7.61 1 921.0418160934678 822.0102762695143 822.4238980391432 1081.442633926285 1085.210821862733 1089.123378129271 961.5658398863751 429.7610181997685 1050.33682152683 293.0168247504698
1523 0.005 7.615 1 921.0473061710298 822.0215480439786 822.4351822828162 1081.441551325051 1085.208920408417 1089.120849123382 961.568655200081 429.7984682498059 1050.335826346242 293.016824787321
1524 0.005 7.62 1 921.0536778537071 822.0327926094395 822.4464376629546 1081.442678125359 1085.210849231448 1089.123383141359 961.5717897157011 429.8358582580825 1050.337267248292 293.0168248472694
1525 0.005 7.625 1 921.0591665578139 822.0440031495436 822.4576589734921 1081.44157719765 1085.208933780296 1089.120847988871 961.5746844689407 429.873185139188 1050.33626003135 293.0168248836693
1526 0.005 7.63 1 921.0655184487434 822.0551872408374 822.4688525293355 1081.442696782021 1085.210863160058 1089.123383461089 961.5778344972068 429.9104545437707 1050.337696284277 293.0168249432316
1527 0.005 7.635 1 921.0709831573596 822.0663378266083 822.4800127336944 1081.441598582893 1085.208950917192 1089.120850157336 961.5807234650058 429.9476618842909 1050.336687162755 293.0168249792713
1528 0.005 7.640000000000001 1 921.0773090090557 822.0774623970871 822.4911457845665 1081.442720421494 1085.210880567849 1089.123384825184 961.5838623829781 429.9848123865785 1050.338121386297 293.0168250385205
1529 0.005 7.645 1 921.0828545127489 822.0885735318631 822.5022581084089 1081.441655082496 1085.20898064585 1089.120856576313 961.5869200964675 430.0218864425497 1050.337150124588 293.0168250744068
1530 0.005 7.65 1 921.0891327555307 822.0996609613132 822.5133467583128 1081.442724157699 1085.210887483399 1089.123382162676 961.5900631966599 430.058900299785 1050.33853323111 293.0168251332757
1531 0.005 7.655 1 921.0946207534756 822.1107182449188 822.5244062122555 1081.441675036067 1085.208999040408 1089.120858434756 961.5930146093752 430.095858115526 1050.337573519022 293.0168251691808
1532 0.005 7.66 1 921.1008591550387 822.1217516076489 822.5354414812286 1081.442751445882 1085.210905629622 1089.123383373025 961.5961142387404 430.1327584857577 1050.33896083452 293.016825228047
1533 0.005 7.665 1 921.106310349764 822.1327548368546 822.5464474096354 1081.441699148138 1085.209014822135 1089.120858859787 961.5990430500121 430.1696006920924 1050.337996119444 293.0168252638564
1534 0.005 7.67 1 921.1125149988951 822.1437341910995 822.5574290906967 1081.442775041169 1085.210921725839 1089.123384133244 961.6021254170026 430.2063835560865 1050.33938637652 293.0168253226267
1535 0.005 7.675 1 921.1179340843487 822.1546834507363 822.5683814055187 1081.441722472708 1085.20903082575 1089.120859654185 961.6050388974055 430.2431081689591 1050.338422592772 293.0168253584454
1536 0.005 7.68 1 921.1241066113682 822.1656089213461 822.5793094852867 1081.442795925101 1085.210936856735 1089.123385030656 961.6081052319536 430.2797744364517 1050.339804642642 293.0168254172478
1537 0.005 7.685 1 921.1294957683443 822.1765043956708 822.5902082419276 1081.441744116107 1085.209046093061 1089.120859893946 961.6110030937074 430.3163820589828 1050.338838497151 293.0168254529749
1538 0.005 7.69 1 921.1356407554302 822.1873761922627 822.6010828280957 1081.442819015018 1085.210953112752 1089.123385959876 961.6140549089765 430.3529314011532 1050.340223860733 293.0168255117377
1539 0.005 7.695 1 921.1410024018359 822.1982181356664 822.6119281843245 1081.441767085845 1085.209062454838 1089.12086105663 961.6169376647276 430.3894219732297 1050.339260125521 293.0168255474294
1540 0.005 7.7 1 921.1471182823659 822.2090365175995 822.6227494564922 1081.442841017669 1085.210969289049 1089.123387159794 961.6199751062659 430.4258544944689 1050.340639390598 293.0168256061326
1541 0.005 7.705 1 921.1524525117823 822.2198251410534 822.6335415858251 1081.441790040984 1085.209078579476 1089.120861721037 961.6228438341639 430.4622286983286 1050.339672624112 293.0168256417276
1542 0.005 7.71 1 921.1585419738612 822.2305903259813 822.6443097360503 1081.442863166805 1085.210983994868 1089.123386907662 961.6258665593352 430.4985449257457 1050.341053082511 293.016825700248
1543 0.005 7.715 1 921.1638495070158 822.2413258599928 822.6550488351377 1081.441811146169 1085.209093294083 1089.120861911349 961.6287215490611 430.5348029788694 1050.340086387004 293.0168257356495
1544 0.005 7.72 1 921.1699119599224 822.2520380643996 822.6657640600531 1081.442885303374 1085.211000249877 1089.12338856098 961.6317312493625 430.5710033139944 1050.341464910068 293.0168257939507
1545 0.005 7.725000000000001 1 921.1751913827562 822.2627207512187 822.6764503510874 1081.441832980678 1085.209108877168 1089.120862700723 961.6345719432164 430.607145880553 1050.340496452417 293.0168258290731
1546 0.005 7.73 1 921.1812262040158 822.2733802493321 822.6871128897835 1081.442908559807 1085.211017441761 1089.123390543776 961.63756786345 430.6432309001687 1050.341875353471 293.0168258870436
1547 0.005 7.735 1 921.1864774721566 822.2840103464949 822.6977466106642 1081.441855420547 1085.209124562626 1089.120863537607 961.6403942039623 430.6792579633803 1050.340902216926 293.0168259218405
1548 0.005 7.74 1 921.1924841838171 822.2946174188118 822.7083567145642 1081.442929476505 1085.21103180187 1089.123390532297 961.6433758436914 430.7152276876736 1050.342280466855 293.0168259795078
1549 0.005 7.745 1 921.1977065095673 822.3051952655422 822.7189381575826 1081.441878096407 1085.209141267753 1089.120865124323 961.6461883913237 430.7511398784873 1050.341309369069 293.0168260140367
1550 0.005 7.75 1 921.2036878187528 822.3157502263002 822.7294961298716 1081.4429534971 1085.21104818706 1089.1233914935 961.6491567355788 430.7869949538965 1050.342690439318 293.0168260714207
1551 0.005 7.755 1 921.2088817870048 822.3262760525508 822.7400255441938 1081.441900167167 1085.209156346078 1089.120865566087 961.6519548630124 430.822792554461 1050.341717011811 293.0168261056518
1552 0.005 7.76 1 921.2148353497219 822.336779105705 822.7505316070299 1081.442974793057 1085.211063360994 1089.123392325844 961.6549078607413 430.8585331978061 1050.343094662902 293.0168261627431
1553 0.005 7.765000000000001 1 921.220001820056 822.3472531574824 822.7610092401586 1081.441922095575 1085.209171926663 1089.120866615284 961.657691385153 430.894216597189 1050.342118326158 293.0168261966831
1554 0.005 7.77 1 921.2259272845802 822.3577045805322 822.7714636544722 1081.44299608973 1085.211078419873 1089.123393125666 961.660632144436 430.9298433647758 1050.343497013119 293.0168262535411
1555 0.005 7.775 1 921.231066222331 822.3681271361759 822.7818897752308 1081.441944348251 1085.209187817552 1089.120867838142 961.6634021588287 430.965413131281 1050.34252153688 293.0168262872701
1556 0.005 7.78 1 921.2369648382954 822.378527167061 822.7922927887203 1081.443018253941 1085.211093849037 1089.123393926275 961.6663287211239 431.0009262385427 1050.343896566158 293.0168263438799
1557 0.005 7.785 1 921.2420759306831 822.3888985263221 822.8026676717743 1081.441964981889 1085.209202312984 1089.12086830069 961.669084529408 431.0363827700446 1050.342918392925 293.0168263773834
1558 0.005 7.79 1 921.2479481226413 822.3992475468169 822.8130196156538 1081.443040229748 1085.211109597725 1089.123394923883 961.6719982640715 431.0717827439519 1050.34429597811 293.0168264337411
1559 0.005 7.795 1 921.2530332906816 822.4095679882092 822.8233435512548 1081.441987467101 1085.209218062073 1089.120869312825 961.6747400372035 431.1071260557736 1050.343318862419 293.0168264669962
1560 0.005 7.8 1 921.2588777828928 822.4198661840677 822.8336446561548 1081.443061318011 1085.211124291238 1089.123395315208 961.677638873316 431.1424130720937 1050.34469365835 293.0168265231638
1561 0.005 7.805000000000001 1 921.2639369533681 822.4301358927501 822.8439178611488 1081.442008981007 1085.209233393985 1089.120870642173 961.6803675269731 431.1776442932676 1050.343716342076 293.0168265562008
1562 0.005 7.81 1 921.2697545508585 822.4403835068093 822.85416837294 1081.443082135202 1085.21113873419 1089.123395710618 961.6832534106302 431.2128192615291 1050.345088428056 293.016826612135
1563 0.005 7.815 1 921.2747874853422 822.4506028128965 822.8643911323198 1081.442031511974 1085.209249584692 1089.120871934941 961.6859689833378 431.247937828579 1050.344112643988 293.016826644967
1564 0.005 7.82 1 921.2805790244662 822.460800153919 822.8745913391427 1081.443103452455 1085.211153590203 1089.123396189934 961.6888415057582 431.2830009036541 1050.345483961887 293.0168267007118
1565 0.005 7.825 1 921.2855844328279 822.4709693213056 822.8847639288085 1081.44205084089 1085.209263069766 1089.120872013195 961.6915435309759 431.3180080448377 1050.34450224069 293.0168267334033
1566 0.005 7.83 1 921.2913489965457 822.4811166714024 822.8949141050344 1081.443123836116 1085.211168056809 1089.123396907073 961.6944033232131 431.3529595438561 1050.345872930036 293.0168267889925
1567 0.005 7.835 1 921.296328203481 822.4912359890581 822.9050368045718 1081.44207331623 1085.209279616348 1089.120873953231 961.6970925756357 431.3878552136493 1050.344891346855 293.0168268214917
1568 0.005 7.84 1 921.3020672692602 822.501333631711 822.915137229921 1081.44314613516 1085.211183752981 1089.123397724461 961.699939086156 431.4226954830038 1050.346261442962 293.0168268769028
1569 0.005 7.845 1 921.3070209142386 822.5114034291561 822.9252103453853 1081.44209281341 1085.209292804091 1089.120873404619 961.702614844293 431.4574802700919 1050.345279938052 293.016826909258
1570 0.005 7.850000000000001 1 921.312733614034 822.5214516790621 822.935261327043 1081.443166340808 1085.211198358547 1089.123398601883 961.7054474810245 431.4922098043064 1050.346649981441 293.0168269645222
1571 0.005 7.855 1 921.317659748146 822.5314721704884 822.9452851096653 1081.442112684339 1085.20930692536 1089.120873726856 961.7081098582449 431.5268838756397 1050.345661634819 293.0168269967437
1572 0.005 7.86 1 921.3233181098202 822.5414528700145 822.9552756598368 1081.443202245761 1085.211221656831 1089.123403471634 961.710820468047 431.5615164193641 1050.347046366278 293.0168270520726
1573 0.005 7.865 1 921.3281191666382 822.5514030524402 822.9652354646623 1081.442105542073 1085.209309366504 1089.120869564277 961.7133504337061 431.5960903113966 1050.346013453122 293.0168270840148
1574 0.005 7.87 1 921.3338032648273 822.5613304954901 822.9751711484824 1081.443226945609 1085.211236792814 1089.123403867817 961.7161633843041 431.6306107634261 1050.34743142518 293.0168271392017
1575 0.005 7.875 1 921.3386008298023 822.5712281439853 822.9850771386829 1081.442126130878 1085.209322937171 1089.120869996906 961.7187188730795 431.6650759957429 1050.346397481171 293.0168271709064
1576 0.005 7.88 1 921.3442670890028 822.5811035088659 822.9949596641887 1081.443245194006 1085.211250428503 1089.123404044733 961.7215302761548 431.6994880246119 1050.347810227112 293.0168272258259
1577 0.005 7.885 1 921.3490427231129 822.5909494740799 823.0048130438897 1081.442147035687 1085.209338614649 1089.120871481663 961.7240775657644 431.7338428595147 1050.346774691856 293.016827257266
1578 0.005 7.890000000000001 1 921.3546865127743 822.6007735139466 823.0146434464439 1081.443267271896 1085.211265768502 1089.123405476462 961.7268791485303 431.7681451137589 1050.34818781924 293.0168273118648
1579 0.005 7.895 1 921.3594383214873 822.6105684838332 823.024445138211 1081.442168456821 1085.209353464711 1089.120872843769 961.7294163060534 431.8023907262897 1050.347151864642 293.0168273429259
1580 0.005 7.9 1 921.3650552443534 822.6203418383327 823.0342242462282 1081.443288452204 1085.211281211442 1089.123406939481 961.7322065905082 431.8365841652973 1050.348562698361 293.0168273972545
1581 0.005 7.905 1 921.3697835057501 822.6300864157636 823.0439750113478 1081.44218846692 1085.20936665224 1089.120872184688 961.7347317890911 431.8707214174391 1050.347526860765 293.0168274281353
1582 0.005 7.91 1 921.3753733989955 822.6398096679842 823.0537035243461 1081.443308338671 1085.211295206196 1089.123407385782 961.7375099976824 431.9048008415928 1050.348937645216 293.0168274822394
1583 0.005 7.915 1 921.3800746544028 822.6495044192176 823.0634040247253 1081.442208293576 1085.20938034941 1089.120872782331 961.7400237535421 431.9388267329177 1050.347901986126 293.0168275129939
1584 0.005 7.92 1 921.3856375014296 822.6591781051487 823.0730825798935 1081.443327162001 1085.211308600776 1089.123408170586 961.7427894155504 431.9728019236854 1050.34930989832 293.0168275669921
1585 0.005 7.925 1 921.3903115937754 822.6688235474627 823.0827334079969 1081.44222817677 1085.209394820136 1089.120873922873 961.7452910650553 432.0067221381628 1050.348273743699 293.0168275975724
1586 0.005 7.930000000000001 1 921.3958490357791 822.6784481754252 823.092362574127 1081.443349372204 1085.211324318965 1089.123410002318 961.7480458661901 432.0405912074536 1050.349682879081 293.0168276514578
1587 0.005 7.935 1 921.4004975786142 822.6880448087121 823.1019642854836 1081.442249179583 1085.209409512917 1089.120875096773 961.7505415948687 432.0744047478631 1050.348644040047 293.016827681966
1588 0.005 7.94 1 921.4060098778691 822.6976208644518 823.1115445927441 1081.443368357137 1085.211337810624 1089.123410144886 961.7532854614126 432.1081671603932 1050.350052535416 293.0168277358588
1589 0.005 7.945 1 921.4106332771061 822.7071691550503 823.1210976914961 1081.442269411099 1085.20942439929 1089.120876474031 961.7557664896248 432.1418741568177 1050.349014962847 293.0168277663074
1590 0.005 7.95 1 921.4161192838279 822.7166970803667 823.1306296192564 1081.443387587012 1085.211351135776 1089.123410428076 961.758495959787 432.1755299139646 1050.35041943894 293.0168278201276
1591 0.005 7.955 1 921.420717163373 822.7261974595036 823.1401345771858 1081.442288166667 1085.209437150021 1089.120876216123 961.7609640283193 432.2091303143949 1050.34938000808 293.0168278505345
1592 0.005 7.96 1 921.4261778997064 822.7356776875087 823.149618587868 1081.443407002443 1085.21136535739 1089.123411537679 961.7636805982919 432.2426794133942 1050.350784733043 293.0168279042483
1593 0.005 7.965 1 921.4307478973893 822.7451305753948 823.1590758446922 1081.442307099017 1085.209450755101 1089.120876603754 961.7661365618998 432.2761737961392 1050.349742098405 293.0168279345367
1594 0.005 7.97 1 921.4361860141905 822.7545635338579 823.1685123818942 1081.443427808033 1085.211380169507 1089.123413057262 961.7688425437329 432.3096167711309 1050.351148083902 293.0168279881189
1595 0.005 7.975000000000001 1 921.4407327808061 822.7639693506795 823.1779223739557 1081.442327490013 1085.209465344406 1089.120877998418 961.7712870148218 432.3430048235684 1050.350105627599 293.0168280182558
1596 0.005 7.98 1 921.446172696545 822.7733733047974 823.1873227889082 1081.44343235387 1085.2113853887 1089.123409647352 961.7740858324112 432.3763283964834 1050.351493717513 293.0168280715417
1597 0.005 7.985 1 921.4507932415903 822.7827531777531 823.1967004737583 1081.442375371727 1085.209491698501 1089.120884134107 961.7766361992321 432.409601062365 1050.350497866115 293.0168281017256
1598 0.005 7.99 1 921.456160121292 822.7921149032225 823.2060600196289 1081.443447466359 1085.211397726553 1089.123410442721 961.7793128548863 432.4428219513402 1050.351854570204 293.0168281549044
1599 0.005 7.995 1 921.460734339668 822.8014521278575 823.2153961124071 1081.442393771 1085.209506053141 1089.1208851257 961.7818122255233 432.4759902277094 1050.350856002844 293.0168281851104
1600 0.005 8 1 921.4660696204908 822.8107710860035 823.2247137541891 1081.44346976331 1085.211413053086 1089.123411818647 961.7844659607605 432.5091061210998 1050.352216920148 293.0168282383307
1601 0.005 8.005000000000001 1 921.4706170571891 822.8200654836895 823.2340077334031 1081.442415960045 1085.209521079727 1089.120886517359 961.7869504973709 432.5421692119498 1050.351220687387 293.0168282684954
1602 0.005 8.01 1 921.4759248746011 822.829341577744 823.2432831026106 1081.443489081845 1085.211426540942 1089.123412202995 961.7895906327674 432.5751798680585 1050.352575983539 293.0168283216413
1603 0.005 8.015000000000001 1 921.4804467264606 822.838593091097 823.2525346958554 1081.442433434035 1085.209533271567 1089.120886144311 961.7920617817716 432.608137736869 1050.351577773753 293.0168283517374
1604 0.005 8.02 1 921.485729226262 822.847826305613 823.2617676045496 1081.443506680853 1085.21143966443 1089.123412693637 961.7946885889946 432.6410447795586 1050.352929958423 293.0168284048157
1605 0.005 8.025 1 921.4902277255948 822.8570349309052 823.270976676498 1081.44245365344 1085.209548280101 1089.120887787245 961.7971470656398 432.6738993058418 1050.351932452171 293.0168284348122
1606 0.005 8.029999999999999 1 921.4954892469763 822.8662252740315 823.2801670309071 1081.443527310871 1085.211453831324 1089.123413063872 961.7997607029986 432.7067011218497 1050.353287075518 293.0168284877711
1607 0.005 8.035 1 921.4999649310739 822.8753910085265 823.2893335029744 1081.442473026611 1085.209561632416 1089.120888250812 961.8022060253847 432.7394501713345 1050.352286399877 293.01682851751
1608 0.005 8.040000000000001 1 921.5052043568044 822.8845384885714 823.2984812491177 1081.443545990376 1085.211466466511 1089.123413602388 961.8048079171689 432.772147091946 1050.353638659681 293.0168285701454
1609 0.005 8.045 1 921.5096578165914 822.8936614711479 823.3076051540611 1081.442491328374 1085.209574595111 1089.120889017002 961.8072420889923 432.8047918029348 1050.352637652024 293.016828599577
1610 0.005 8.050000000000001 1 921.5148753921372 822.9027662427219 823.3167103565107 1081.443565465742 1085.211480729652 1089.123414974675 961.8098328600513 432.8373851438285 1050.353990831194 293.0168286518897
1611 0.005 8.055 1 921.519307552784 822.9118466428238 823.3257917973714 1081.442510962405 1085.20958871961 1089.120889998175 961.8122558252747 432.8699253725033 1050.352988449916 293.0168286809407
1612 0.005 8.06 1 921.5245030089092 822.9209088651573 823.334854566274 1081.443585168162 1085.211494443912 1089.123415645574 961.8148344345524 432.9024135452847 1050.354342498822 293.0168287328527
1613 0.005 8.065 1 921.5289121519171 822.9299466952704 823.3438935744657 1081.442529623951 1085.209601185343 1089.120890109399 961.8172447716441 432.9348500890179 1050.353339114903 293.0168287615186
1614 0.005 8.07 1 921.5340845058366 822.9389665024279 823.3529140089722 1081.443602120444 1085.21150659483 1089.12341607962 961.8198113059995 432.9672356575703 1050.3546898652 293.0168288129996
1615 0.005 8.074999999999999 1 921.5384716933947 822.9479619997564 823.3619107480303 1081.442549089841 1085.209615580387 1089.120891272394 961.8222102252349 432.9995696873189 1050.353686531614 293.0168288412765
1616 0.005 8.08 1 921.5436213684739 822.9569394982755 823.3708889578579 1081.4436210115 1085.211519865357 1089.123416745134 961.824764444703 433.0318519800537 1050.355035014637 293.0168288923982
1617 0.005 8.085000000000001 1 921.5479854359677 822.9658927558933 823.3798435362771 1081.442566869447 1085.209627916151 1089.120891499842 961.8271509785944 433.064083217338 1050.354032439845 293.0168289203449
1618 0.005 8.09 1 921.5531127732535 822.9748280931517 823.3887796456951 1081.443639909583 1085.211533378982 1089.123417746318 961.8296932676451 433.0962635982557 1050.355382613339 293.0168289711546
1619 0.005 8.095000000000001 1 921.5574547512938 822.9837392693603 823.3976921991271 1081.442585181492 1085.209640540737 1089.12089198174 961.8320684586712 433.128392404091 1050.354378320152 293.0168289988148
1620 0.005 8.1 1 921.5625589874238 822.9926325966923 823.406586353983 1081.44365720378 1085.211545727658 1089.123418287235 961.834598216191 433.1604701333869 1050.35572365145 293.0168290494016
1621 0.005 8.105 1 921.5668784814711 823.0015017832114 823.4154569872748 1081.442602762296 1085.209653318992 1089.12089274982 961.8369607981803 433.1924982757209 1050.354716725203 293.0168290767618
1622 0.005 8.109999999999999 1 921.5719606379115 823.0103532466878 823.4243093206205 1081.44367607473 1085.211559403407 1089.123419224126 961.8394791854802 433.2244691299645 1050.356064711853 293.0168291271985
1623 0.005 8.115 1 921.5762573034636 823.0191804923263 823.4331381231896 1081.442622281899 1085.209667962066 1089.120894615341 961.8418296903758 433.2563926979358 1050.355056858648 293.0168291544297
1624 0.005 8.120000000000001 1 921.5813174236104 823.0279902426335 823.4419487662643 1081.443696005122 1085.211573418035 1089.12342016166 961.8443371055216 433.288266879791 1050.356405134675 293.0168292047917
1625 0.005 8.125 1 921.5855925192536 823.036775870767 823.4507359736868 1081.442641625635 1085.209680590818 1089.120894298847 961.8466763936158 433.3200913320953 1050.35539903019 293.0168292319956
1626 0.005 8.130000000000001 1 921.5906300602787 823.0455438748231 823.4595049865901 1081.44371424464 1085.211586221375 1089.123421097476 961.8491709577285 433.3518658227567 1050.35674470709 293.0168292823085
1627 0.005 8.135 1 921.594883742983 823.0542880147405 823.468250715685 1081.442661353761 1085.209694575296 1089.120895817186 961.8514998424478 433.3835900179536 1050.355738245143 293.0168293094989
1628 0.005 8.140000000000001 1 921.5998996138604 823.0630146128709 823.4769783390796 1081.443733118321 1085.211598991993 1089.123421444963 961.8539838641531 433.4152642423331 1050.357083682987 293.0168293597811
1629 0.005 8.145 1 921.604130803261 823.0717174550206 823.4856827779962 1081.442678100454 1085.209706328314 1089.120896098781 961.8563010539668 433.4468883481443 1050.356073947391 293.01682938689
1630 0.005 8.15 1 921.6091248018636 823.0804028619846 823.4943692061033 1081.443750268298 1085.211611092019 1089.123421836543 961.8587734837896 433.478462580731 1050.357417936627 293.0168294371334
1631 0.005 8.154999999999999 1 921.6133344807622 823.089064612299 823.5030325527849 1081.442695723179 1085.209718958818 1089.12089679354 961.8610800328171 433.5099867561015 1050.356408269284 293.0168294642675
1632 0.005 8.16 1 921.6183064114734 823.0977090221725 823.5116779845872 1081.443767787455 1085.21162382603 1089.123422489457 961.8635415107243 433.5414613154087 1050.357748838113 293.0168295144999
1633 0.005 8.165000000000001 1 921.6224947726596 823.1063298733519 823.5203004290771 1081.442714457145 1085.209732506086 1089.12089787197 961.8658367184883 433.5728859343717 1050.356740857727 293.0168295415523
1634 0.005 8.17 1 921.6274464937336 823.1149335144097 823.5289050741783 1081.443786866224 1085.211637388515 1089.123423974018 961.8682876737449 433.6042613836449 1050.358084885166 293.0168295917359
1635 0.005 8.175000000000001 1 921.631613148568 823.1235136909445 823.5374868302256 1081.442732362716 1085.209744923846 1089.12089809687 961.870572228057 433.6355871423944 1050.357073417915 293.0168296187207
1636 0.005 8.18 1 921.6365421873616 823.1320767324216 823.5460508753237 1081.443804919975 1085.211649930423 1089.123424169675 961.873011350233 433.6668633043449 1050.358414581111 293.0168296687958
1637 0.005 8.185 1 921.6406878120969 823.1406164056435 823.5545921271099 1081.442750943407 1085.209758052759 1089.120899073317 961.8752846416497 433.6980899520223 1050.357404150805 293.0168296957405
1638 0.005 8.19 1 921.6455964307128 823.1491390466794 823.563115767407 1081.443823135739 1085.211662707822 1089.123425310657 961.8777134686671 433.7292678080483 1050.358745592978 293.0168297457896
1639 0.005 8.195 1 921.6497197098781 823.1576384274273 823.5716167139975 1081.442768193611 1085.209770120271 1089.120899352369 961.8799757359875 433.76039616506 1050.357731881856 293.0168297726472
1640 0.005 8.199999999999999 1 921.6546065990049 823.1661208713891 823.5801001477782 1081.443839992815 1085.21167455926 1089.123425554216 961.8823929746467 433.7914752903431 1050.359073411734 293.0168298225814
1641 0.005 8.205 1 921.6587090316468 823.1745801705256 823.5885609964806 1081.442784414226 1085.209781772454 1089.120899836685 961.884644261385 433.8225055408278 1050.358058055204 293.016829849339
1642 0.005 8.210000000000001 1 921.6635655940158 823.1830224701421 823.5970043126745 1081.44384988861 1085.211683153143 1089.123424662317 961.887043303007 433.8534862891901 1050.359389436305 293.0168298990913
1643 0.005 8.215 1 921.6676579029272 823.1914418675487 823.605425262445 1081.44280911366 1085.209798062326 1089.120902485981 961.8892945511385 433.8844172024735 1050.358387844854 293.016829925777
1644 0.005 8.220000000000001 1 921.6724915729991 823.1998443773876 823.6138287638653 1081.443867024381 1085.211695047449 1089.123425181265 961.8916812778957 433.9153009841066 1050.359711325834 293.0168299753253
1645 0.005 8.225 1 921.6765636595626 823.2082240843359 823.6222100003945 1081.442827072686 1085.209811122003 1089.120903083046 961.8939208443904 433.9461346336888 1050.358712200198 293.0168300017892
1646 0.005 8.23 1 921.6813763981864 823.2165870078223 823.6305738925531 1081.443884954597 1085.211707494512 1089.123425637341 961.8962962682211 433.9769209919554 1050.3600366668 293.0168300511314
1647 0.005 8.234999999999999 1 921.6854272686983 823.2249272222311 823.6389156186659 1081.442844898871 1085.209823820735 1089.120904423468 961.8985252400529 434.0076573935476 1050.359034759011 293.0168300774304
1648 0.005 8.24 1 921.6902186470561 823.233250753681 823.6472401034735 1081.443902546489 1085.211719993022 1089.123426398963 961.9008901053447 434.0383467236539 1050.360357144967 293.016830126579
1649 0.005 8.245000000000001 1 921.6942513802926 823.2415516492167 823.6555424910905 1081.442861085815 1085.209835624808 1089.12090481377 961.9031086583756 434.0689862255646 1050.359353760166 293.016830152672
1650 0.005 8.25 1 921.6990220629376 823.2498359463228 823.6638277270885 1081.443920333836 1085.211732541767 1089.12342705964 961.9054627315459 434.0995772942824 1050.360674111043 293.0168302016226
1651 0.005 8.255000000000001 1 921.7030323499082 823.2580977151275 823.672090984701 1081.442879825206 1085.209847963524 1089.120905392297 961.9076708920297 434.1301198543763 1050.359673817624 293.016830227486
1652 0.005 8.26 1 921.7077811833032 823.2663430020734 823.6803371933565 1081.443936181158 1085.211743267231 1089.123427070267 961.9100141108877 434.1606158874771 1050.360994569092 293.0168302761858
1653 0.005 8.265000000000001 1 921.7117703321134 823.2745658759302 823.6885615359366 1081.442896203828 1085.209860604673 1089.120906624985 961.9122112502844 434.1910623963271 1050.359992224688 293.0168303018153
1654 0.005 8.27 1 921.7164989566304 823.2827723783524 823.6967689424773 1081.443955718214 1085.211757848583 1089.123428704403 961.9145450462738 434.2214625523359 1050.361313163697 293.0168303503398
1655 0.005 8.275 1 921.7204679973107 823.2909565719083 823.7049545788394 1081.442914559989 1085.209872621981 1089.120906619461 961.9167325967001 434.2518132681381 1050.360310486885 293.0168303757949
1656 0.005 8.279999999999999 1 921.7251764861807 823.2991245282084 823.7131233974151 1081.443972907901 1085.211769944921 1089.123429820685 961.9190561559417 434.2821165198196 1050.361630184916 293.0168304241031
1657 0.005 8.285 1 921.7291258461995 823.3072702849944 823.7212705622943 1081.442931272315 1085.20988419567 1089.120906810831 961.9212337178884 434.3123710031873 1050.36062710756 293.0168304493839
1658 0.005 8.290000000000001 1 921.7338138991213 823.3153998729506 823.7294009979365 1081.443988508152 1085.211780661363 1089.123430000422 961.9235457866537 434.3425797252073 1050.36194597673 293.0168304975431
1659 0.005 8.295 1 921.7377424604723 823.3235073686427 823.7375098778818 1081.442947601033 1085.209896672698 1089.120908401622 961.9257123205439 434.372739917641 1050.360941660702 293.0168305226235
1660 0.005 8.300000000000001 1 921.7424096444315 823.3315987994521 823.7456021290637 1081.444005655462 1085.2117933134 1089.123431025258 961.9280135903189 434.4028540424178 1050.362257161035 293.0168305705726
1661 0.005 8.305 1 921.7463179246683 823.3396682312432 823.753672926821 1081.442965499484 1085.209908982628 1089.120908790421 961.9301697011697 434.4329192392715 1050.361250863864 293.0168305954351
1662 0.005 8.31 1 921.7509663330675 823.3477218222095 823.7617272642683 1081.444023570257 1085.211805468956 1089.123431269591 961.9324623426039 434.4629390452629 1050.362567846121 293.016830643224
1663 0.005 8.315 1 921.7548547901058 823.3557535344141 823.7697602710385 1081.442982357524 1085.209920450646 1089.12090931542 961.9346093459965 434.4929100284295 1050.36156145523 293.0168306679941
1664 0.005 8.32 1 921.7594828439682 823.3637694019759 823.7777768748612 1081.444038901589 1085.211816267486 1089.123431675269 961.9368914870249 434.5228316059822 1050.362879211063 293.0168307156939
1665 0.005 8.324999999999999 1 921.7633506636306 823.3717635442637 823.7857722725716 1081.44299721244 1085.209931514128 1089.120909333034 961.9390274932537 434.5527062695165 1050.361871573584 293.0168307403734
1666 0.005 8.33 1 921.7679591588048 823.3797419480819 823.7937513742718 1081.444056438486 1085.211829038543 1089.12343240074 961.9412996909094 434.5825363006696 1050.363188625751 293.0168307879745
1667 0.005 8.335000000000001 1 921.7718076795711 823.3876986882321 823.8017093521228 1081.443015373613 1085.209943873718 1089.120910348802 961.9434261520821 434.6123183799419 1050.362180877021 293.0168308125388
1668 0.005 8.34 1 921.7763963332351 823.3956397855874 823.8096511283845 1081.444073139767 1085.211840770454 1089.123433504534 961.9456886182365 434.6420554329537 1050.363495088558 293.0168308599958
1669 0.005 8.345000000000001 1 921.7802243892304 823.4035592777965 823.8175718599972 1081.443031452171 1085.209955271555 1089.120910777519 961.947804961328 434.671743699852 1050.362485258672 293.0168308844361
1670 0.005 8.35 1 921.7847931437848 823.4114632247289 823.82547648164 1081.444089633228 1085.211852103341 1089.123433841646 961.9500570835501 434.7013870827986 1050.363798809 293.016830931812
1671 0.005 8.355 1 921.788602178604 823.419345689113 823.8333601624952 1081.443047541212 1085.20996663806 1089.120911494802 961.9521637269105 434.730982464724 1050.362786808487 293.0168309561412
1672 0.005 8.359999999999999 1 921.7931517306573 823.4272127032614 823.8412278308812 1081.44410634431 1085.211864363574 1089.123434613529 961.9544056635525 434.7605330618367 1050.364101270245 293.0168310033648
1673 0.005 8.365 1 921.7969414982317 823.4350583612021 823.8490746761862 1081.443063940801 1085.209977988011 1089.120911703239 961.956502367865 434.7900359439041 1050.363090132747 293.0168310275719
1674 0.005 8.370000000000001 1 921.8014716819958 823.4428886731517 823.8569056113531 1081.444122282069 1085.211875531281 1089.123435394621 961.9587346086309 434.8194940562042 1050.364405247344 293.0168310746919
1675 0.005 8.375 1 921.8052418855003 823.4506977000449 823.8647158052235 1081.443080030271 1085.209989934974 1089.120912854354 961.9608209699115 434.8489043033331 1050.363393114961 293.016831098769
1676 0.005 8.380000000000001 1 921.8097522328751 823.4584914727632 823.8725101839569 1081.444138015584 1085.21188664549 1089.123435418991 961.9630428088695 434.8782699517398 1050.364705613433 293.0168311457304
1677 0.005 8.385 1 921.8135028878754 823.4662640591084 823.8802839153105 1081.443096430633 1085.210001294586 1089.120913130707 961.9651192133309 434.9075878214071 1050.363694057852 293.0168311696939
1678 0.005 8.390000000000001 1 921.8179912748573 823.4740214779722 823.8880419228549 1081.444154409514 1085.211898237638 1089.123435974301 961.9673316299718 434.9368613292847 1050.365006440579 293.0168312165179
1679 0.005 8.395 1 921.8217247519714 823.4817578076645 823.8957793817224 1081.443112934762 1085.210013257667 1089.120914150815 961.9693987075285 434.9660871866803 1050.363991465766 293.0168312404095
1680 0.005 8.4 1 921.8261946180575 823.489479091079 823.9035012249439 1081.44417041316 1085.211909763179 1089.123437161175 961.9716015272645 434.9952686141249 1050.365300794133 293.0168312871014
1681 0.005 8.404999999999999 1 921.8299092408708 823.4971793839709 823.9112026196223 1081.443128915161 1085.210024536961 1089.120914859443 961.9736589883506 435.0244026074472 1050.364286058837 293.0168313108118
1682 0.005 8.41 1 921.8343636365775 823.5048647303648 823.9188884999771 1081.444188031097 1085.211922166437 1089.123438391532 961.9758524427907 435.0534925897751 1050.365599490803 293.016831357344
1683 0.005 8.415000000000001 1 921.8380592014187 823.5125291869405 823.9265540312355 1081.443147026199 1085.210037566319 1089.120916454752 961.9779007135793 435.0825352917465 1050.364586932461 293.0168313808211
1684 0.005 8.42 1 921.8424940271686 823.5201787785589 823.9342041409049 1081.444205570079 1085.21193432527 1089.123438926364 961.9800848653239 435.1115340463136 1050.365897424375 293.0168314271921
1685 0.005 8.425000000000001 1 921.846169459213 823.5278075553183 823.9418339763176 1081.443161267792 1085.210046766123 1089.120915126053 961.9821227917413 435.1404856888359 1050.364880536921 293.0168314506399
1686 0.005 8.43 1 921.8505827331172 823.5354215930971 823.9494484990254 1081.44422035227 1085.211944902252 1089.123439464433 961.9842975186256 435.1693937546558 1050.366192811834 293.0168314968635
1687 0.005 8.435 1 921.8542375741973 823.5430148244521 823.9570427863072 1081.443176035681 1085.210057446155 1089.120915746703 961.9863205461794 435.1982540300161 1050.365176978479 293.0168315201338
1688 0.005 8.44 1 921.858638784196 823.5505934244014 823.9646218635521 1081.444237328804 1085.211956543947 1089.123440292472 961.9884965674489 435.227070974419 1050.366483295961 293.0168315661834
1689 0.005 8.445 1 921.8622737221757 823.5581513756455 823.9721808400784 1081.443193271953 1085.210069424982 1089.12091683385 961.990508141018 435.2558412784996 1050.365471305917 293.0168315892853
1690 0.005 8.449999999999999 1 921.8666562014965 823.5656947837042 823.9797247059298 1081.444252724531 1085.211967650782 1089.123440771126 961.9926717132631 435.284568187974 1050.366778178788 293.0168316352193
1691 0.005 8.455 1 921.8702708188991 823.5732176120787 823.9872485414971 1081.443208010142 1085.210080085074 1089.120916899225 961.9946725716192 435.3132484167804 1050.365763685311 293.0168316582902
1692 0.005 8.460000000000001 1 921.874633796911 823.580725989177 823.9947573604367 1081.444268076197 1085.211978964652 1089.123441783298 961.9968263385757 435.3418854110205 1050.36706766445 293.0168317041129
1693 0.005 8.465 1 921.8782297161804 823.5882139013836 824.0022462549319 1081.443223526952 1085.210090606616 1089.120917439591 961.99881764756 435.3704758728347 1050.366050744673 293.0168317269827
1694 0.005 8.470000000000001 1 921.8825738450481 823.5956874571116 824.0097202196832 1081.444283365369 1085.21198978683 1089.123442482877 962.0009625956288 435.399023192306 1050.367354229448 293.0168317726887
1695 0.005 8.475 1 921.8861521955606 823.6031406428191 824.0171743652271 1081.443238225398 1085.210101189956 1089.12091783142 962.0029445199352 435.427524088304 1050.366337688936 293.0168317954295
1696 0.005 8.48 1 921.8904785049631 823.610579569747 824.0246136769183 1081.444299479398 1085.212001402971 1089.123443017405 962.0050797770676 435.4559820929862 1050.367642900522 293.0168318409669
1697 0.005 8.484999999999999 1 921.8940392151317 823.6179982247191 824.0320332609897 1081.443254809935 1085.210113142624 1089.120918940144 962.0070526891473 435.484393760044 1050.366626247386 293.0168318636062
1698 0.005 8.49 1 921.8983471072734 823.6254027117013 824.0394381092933 1081.444315917297 1085.212013029212 1089.123443995091 962.0091789987533 435.51276263815 1050.367930036993 293.0168319090385
1699 0.005 8.495000000000001 1 921.901889182687 823.6327870163261 824.0468233195445 1081.443270194206 1085.210123702664 1089.120918952945 962.0111427138697 435.5410854369102 1050.366912344569 293.016831931576
1700 0.005 8.5 1 921.9061782883516 823.6401572942096 824.0541939121939 1081.444331396506 1085.212023912856 1089.123444560312 962.0132618902165 435.5693655284495 1050.368216842419 293.0168319769118
1701 0.005 8.505000000000001 1 921.909702292125 823.6475075016778 824.061544979851 1081.443286478071 1085.210135388324 1089.120920022126 962.0152164579507 435.5975996528468 1050.36719816737 293.0168319993253
1702 0.005 8.51 1 921.9139737171248 823.6548437234857 824.0688814955289 1081.444346229044 1085.212033821761 1089.123444308951 962.0173255911948 435.6257912883266 1050.368501438501 293.0168320444763
1703 0.005 8.515000000000001 1 921.9174805887363 823.6621599674531 824.0761985798284 1081.443302654983 1085.210146631452 1089.120920812402 962.0192705095795 435.6539370257 1050.367485704686 293.0168320666929
1704 0.005 8.52 1 921.921734265431 823.6694623103704 824.0835011982904 1081.444360588755 1085.212043610328 1089.123444778492 962.0213697909933 435.6820403814392 1050.368786492515 293.0168321117602
1705 0.005 8.525 1 921.9252228885638 823.6767447689957 824.0907844738787 1081.443316620939 1085.210156857836 1089.120921702014 962.0233055302015 435.7100981794881 1050.367766118793 293.0168321338015
1706 0.005 8.529999999999999 1 921.9294580326691 823.6840134209676 824.0980533797809 1081.444376593732 1085.212055558489 1089.123445940423 962.0253962451611 435.7381137589479 1050.369065359392 293.0168321786455
1707 0.005 8.535 1 921.9329281446156 823.6912622643183 824.1053030223528 1081.443331667199 1085.21016744132 1089.120922005205 962.027324049227 435.7660838295383 1050.368044413581 293.0168322005838
1708 0.005 8.540000000000001 1 921.9371459350195 823.6984973916755 824.1125383821295 1081.444392053728 1085.212066611681 1089.123446521412 962.0294051619112 435.7940118607206 1050.369346537286 293.0168322453055
1709 0.005 8.545 1 921.9405995830332 823.7057128134109 824.1197545809 1081.443348510995 1085.210179161577 1089.12092314389 962.0313243236793 435.8218945303677 1050.368324963886 293.0168322671012
1710 0.005 8.550000000000001 1 921.9447995862049 823.7129146019117 824.1269565821516 1081.444408088378 1085.212077471891 1089.123447059467 962.0333965225025 435.8497352749808 1050.3696241932 293.0168323116959
1711 0.005 8.555 1 921.9482358787407 823.7200967787043 824.1341395163994 1081.44336426482 1085.210190085736 1089.12092351105 962.035306343325 435.8775325771131 1050.36860512862 293.0168323333491
1712 0.005 8.56 1 921.9524186629706 823.7272654194186 824.1413083417503 1081.444422902125 1085.212087658017 1089.123447210043 962.0373694563482 435.9052886911184 1050.369904095684 293.0168323777822
1713 0.005 8.565 1 921.9558371855047 823.7344144821476 824.1484581601716 1081.443379052719 1085.210200858569 1089.120924435097 962.0392696751934 435.9330000727115 1050.368885562609 293.0168323993261
1714 0.005 8.57 1 921.9600021682683 823.7415500829305 824.155593948046 1081.444437918481 1085.212098149436 1089.123447724088 962.0413237977561 435.9606694302082 1050.370183792519 293.016832443667
1715 0.005 8.575000000000001 1 921.9634022711434 823.7486662331586 824.1627108271523 1081.443392169557 1085.210209922062 1089.120924163646 962.0432149684676 435.9882943880399 1050.369158757381 293.0168324650879
1716 0.005 8.58 1 921.9675492721097 823.7557690211009 824.1698137723215 1081.444450486405 1085.212107215938 1089.123447678806 962.045260080019 436.0158784669936 1050.370453322806 293.0168325092853
1717 0.005 8.585000000000001 1 921.9709324446194 823.7628524615168 824.1768979110645 1081.443407608492 1085.210221232186 1089.120925237593 962.0471427539143 436.043417124381 1050.369431478298 293.0168325305775
1718 0.005 8.59 1 921.9750634093608 823.7699226240525 824.1839682066678 1081.444465748692 1085.212117977579 1089.123448549261 962.0491793279236 436.0709140840709 1050.370728295878 293.0168325746
1719 0.005 8.595000000000001 1 921.9784297440087 823.7769735234646 824.191019778089 1081.443422042918 1085.210231568003 1089.12092581739 962.0510529785524 436.0983662040492 1050.369704523928 293.0168325957505
1720 0.005 8.6 1 921.9825414656299 823.7840112292553 824.1980575932973 1081.444480824219 1085.212128926836 1089.12344899406 962.0530802726352 436.125777051952 1050.370998955598 293.0168326397987
1721 0.005 8.605 1 921.9858885158235 823.7910297657013 824.2050767773627 1081.443436800209 1085.210241543939 1089.12092553976 962.0549453809653 436.1531464512783 1050.369974235639 293.0168326608701
1722 0.005 8.609999999999999 1 921.9899821047908 823.7980351944123 824.2120822896835 1081.444494440331 1085.212138312022 1089.123448846045 962.0569641539637 436.1804735639478 1050.371267844636 293.0168327048346
1723 0.005 8.615 1 921.993311228566 823.8050215361211 824.2190692553914 1081.443450675068 1085.210251671349 1089.120926533919 962.0588203847041 436.2077556424642 1050.370241399771 293.0168327258954
1724 0.005 8.620000000000001 1 921.9973885477698 823.8119948665005 824.2260426443148 1081.44451045695 1085.212149905218 1089.123450518081 962.0608304593586 436.2349962429054 1050.371537458075 293.0168327697646
1725 0.005 8.625 1 922.0007023033731 823.8189491919101 824.2329975724061 1081.443465772707 1085.210261918438 1089.120927063208 962.0626782472441 436.2621924219258 1050.370511376267 293.0168327906599
1726 0.005 8.630000000000001 1 922.0047641112375 823.8258905885764 824.2399390074886 1081.444525453803 1085.212160761449 1089.123451557326 962.0646800681627 436.289347529869 1050.37180748487 293.0168328343759
1727 0.005 8.635 1 922.0080620478085 823.8328130728847 824.2468620732415 1081.443480871534 1085.210272641042 1089.120927646021 962.066518941403 436.3164586131074 1050.370783266342 293.016832855145
1728 0.005 8.640000000000001 1 922.0121084525039 823.8397227187489 824.2537717320467 1081.444539980726 1085.212171021498 1089.123451969519 962.0685116249668 436.3435288323474 1050.372079010285 293.0168328986485
1729 0.005 8.645 1 922.0153903305336 823.8466135365333 824.2606631069903 1081.44349443364 1085.210282168218 1089.120927598887 962.0703423022725 436.3705551778045 1050.371052065747 293.0168329191465
1730 0.005 8.65 1 922.0194198612203 823.8534915831189 824.2675411529679 1081.444554421175 1085.212181562537 1089.123452997768 962.0723269157594 436.3975411713717 1050.372343952171 293.0168329623899
1731 0.005 8.654999999999999 1 922.0226858544017 823.8603508893052 824.2744009956189 1081.44351066326 1085.210293634043 1089.120929309563 962.0741497824444 436.4244833350467 1050.371317057419 293.0168329825498
1732 0.005 8.66 1 922.0267080737108 823.8671976161368 824.2812476880198 1081.444580738666 1085.212199287772 1089.123456804579 962.0761326325164 436.4513850214356 1050.372617551762 293.0168330256471
1733 0.005 8.665000000000001 1 922.0299449351669 823.8740255698794 824.288076146609 1081.443512909953 1085.210294702747 1089.120925143938 962.077938295257 436.478242934291 1050.371574305395 293.016833045518
1734 0.005 8.67 1 922.0339519600611 823.8808410999334 824.2948915982362 1081.444592689145 1085.212208985608 1089.123456794716 962.0799140159031 436.5050604890498 1050.372879818825 293.0168330885112
1735 0.005 8.675000000000001 1 922.0371736291813 823.8876379086814 824.3016888929011 1081.443528409367 1085.21030578672 1089.120926604285 962.0817122496355 436.531835875265 1050.371837285761 293.0168331082547
1736 0.005 8.68 1 922.0411629649046 823.8944223696318 824.3084732591468 1081.444605367867 1085.212217182735 1089.123456301223 962.0836791996381 436.5585696599777 1050.37314135167 293.0168331511766
1737 0.005 8.685 1 922.044367840467 823.9011881940322 824.3152395516511 1081.443542340793 1085.210316377898 1089.120927848025 962.085468894118 436.5852615707748 1050.372099283934 293.0168331708658
1738 0.005 8.69 1 922.0483411007773 823.9079417947171 824.321993019813 1081.444620030671 1085.21222762999 1089.123456976519 962.0874281232162 436.6119108652959 1050.373403185087 293.0168332137757
1739 0.005 8.695 1 922.051528819755 823.9146768046634 824.3287284802252 1081.443556112791 1085.210325478709 1089.120927665469 962.0892091244293 436.6385196374106 1050.372359800312 293.0168332334168
1740 0.005 8.700000000000001 1 922.0554854465382 823.9213996433804 824.3354511823005 1081.444633992485 1085.212237556314 1089.123457644688 962.0911600962139 436.665087254026 1050.37366320901 293.0168332762521
1741 0.005 8.705 1 922.0586574155878 823.9281040026505 824.3421559713239 1081.443570051551 1085.210335697476 1089.120928559668 962.0929329323449 436.691613285413 1050.372618719641 293.0168332958704
1742 0.005 8.710000000000001 1 922.0625989478787 823.9347962754418 824.3488480883206 1081.444648918227 1085.212248440253 1089.123458703976 962.0948753235618 436.7180982094167 1050.373922675365 293.0168333386418
1743 0.005 8.715 1 922.065754978506 823.9414701512738 824.3555223741184 1081.443585093644 1085.2103461867 1089.120929201682 962.096640467885 436.7445417791591 1050.372879044036 293.0168333581791
1744 0.005 8.720000000000001 1 922.0696793328441 823.9481320106119 824.3621840589997 1081.444662233676 1085.212257471863 1089.123458577163 962.0985741950772 436.7709429581252 1050.374179725937 293.0168334009076
1745 0.005 8.725 1 922.0728199872561 823.9547755641972 824.3688280019855 1081.44359863486 1085.210355673021 1089.120929589498 962.1003311144694 436.7973035497491 1050.373136182974 293.01683342042
1746 0.005 8.73 1 922.0767294099439 823.9614071922522 824.3754594315062 1081.4446768494 1085.212267980064 1089.123459813134 962.1022574663298 436.8236234653186 1050.374438260535 293.016833463129
1747 0.005 8.734999999999999 1 922.0798534865958 823.9680205850385 824.3820731927211 1081.443612407313 1085.210365260268 1089.120929936956 962.1040055371034 436.8499023590088 1050.373392855805 293.0168334825919
1748 0.005 8.74 1 922.0837472683337 823.9746221384719 824.3886745304955 1081.444691352935 1085.212278157436 1089.123460508141 962.1059238035057 436.8761405575277 1050.374696610435 293.0168335251823
1749 0.005 8.745000000000001 1 922.086856084172 823.9812055413471 824.3952582783545 1081.443626570196 1085.210375475072 1089.120930495802 962.1076641079841 436.9023373552702 1050.373650198563 293.0168335445182
1750 0.005 8.75 1 922.0907333201266 823.9877771851689 824.4018296805422 1081.444705484322 1085.212288122192 1089.123461215293 962.1095745380131 436.9284938126921 1050.374950218851 293.0168335869685
1751 0.005 8.755000000000001 1 922.0938264871799 823.9943307586157 824.4083835795387 1081.443639383941 1085.210383964718 1089.120929885853 962.1113068856179 436.9546092245352 1050.373904575531 293.0168336061635
1752 0.005 8.76 1 922.0976876528982 824.0008726492387 824.414925208255 1081.444717878573 1085.212297170639 1089.123461578533 962.1132090648256 436.9806843616592 1050.375204508122 293.0168336485497
1753 0.005 8.765000000000001 1 922.1007647684019 824.0073965483194 824.4214494103425 1081.443652902589 1085.210394102908 1089.120931218415 962.1149331974175 437.0067194226519 1050.374158340869 293.0168336675607
1754 0.005 8.77 1 922.1046106293037 824.013908846656 824.4279614283158 1081.444732197762 1085.212307511131 1089.123462761883 962.1168273707057 437.0327140469097 1050.375457638039 293.0168337097149
1755 0.005 8.775 1 922.1076716615605 824.0204032358411 824.4344561019188 1081.44366760406 1085.210404075665 1089.120931684756 962.1185442980159 437.0586680974663 1050.374409763554 293.0168337285726
1756 0.005 8.779999999999999 1 922.1115017234458 824.0268861021059 824.4409386634633 1081.444745496862 1085.212316455033 1089.123462541875 962.1204303984296 437.0845819566972 1050.375707801147 293.0168337705489
1757 0.005 8.785 1 922.1145476652775 824.0333511355744 824.4474039627449 1081.443680703099 1085.210413407127 1089.120931822345 962.1221387621109 437.1104554807354 1050.374659659009 293.0168337893128
1758 0.005 8.790000000000001 1 922.1183620496847 824.039804725411 824.4538572307897 1081.444758762306 1085.212325850089 1089.12346268552 962.1240170019805 437.1362889574044 1050.375958273506 293.0168338312213
1759 0.005 8.795 1 922.121392403182 824.0462405807693 824.4602933224739 1081.443694519873 1085.21042353535 1089.120932815249 962.125722263616 437.1620821800927 1050.374908965503 293.0168338498876
1760 0.005 8.800000000000001 1 922.1251915775132 824.0526650712125 824.4667174665426 1081.444772516223 1085.212335474318 1089.123463703285 962.127591312506 437.1878355894333 1050.376207847331 293.0168338916728
1761 0.005 8.805 1 922.1282060395015 824.0590718811532 824.4731244964499 1081.443706169651 1085.210431564739 1089.120932530639 962.1292861993132 437.2135473525944 1050.375156487202 293.0168339102262
1762 0.005 8.81 1 922.1319896967634 824.0654674056539 824.4795196573391 1081.444786665365 1085.21234643721 1089.123465336857 962.1311470710255 437.2392198343562 1050.376452854586 293.016833951842
1763 0.005 8.815 1 922.1349897222624 824.0718453351295 824.4858977884772 1081.443721553691 1085.210442162764 1089.120933474021 962.1328345455125 437.2648525962561 1050.375402089763 293.0168339702338
1764 0.005 8.82 1 922.1387588185842 824.0782120407143 824.492264116676 1081.444800216605 1085.212355281795 1089.123465242778 962.1346871299123 437.2904459779263 1050.376699450557 293.0168340116985
1765 0.005 8.825000000000001 1 922.1417421878924 824.0845612238595 824.4986134877408 1081.443733274177 1085.210450528358 1089.120933416186 962.1363663110187 437.3159996121815 1050.375646080171 293.0168340299205
1766 0.005 8.83 1 922.1454965489173 824.0908992840888 824.5049511498829 1081.444813861612 1085.212364989248 1089.123465939281 962.1382113738528 437.3415135723573 1050.376945586754 293.0168340712556
1767 0.005 8.835000000000001 1 922.148465768691 824.0972198992914 824.5112719307318 1081.443747223718 1085.21046026814 1089.120934152348 962.1398830695074 437.3669880673506 1050.375895182163 293.0168340893658
1768 0.005 8.84 1 922.1522044668052 824.1035294370323 824.5175810598411 1081.444826174278 1085.21237383408 1089.12346616564 962.1417199894295 437.3924230983276 1050.377190477406 293.0168341305726
1769 0.005 8.845000000000001 1 922.1551592990028 824.1098216289713 824.5238733965978 1081.443760318919 1085.210469098911 1089.120933676899 962.1433842315762 437.417818827502 1050.376139540198 293.0168341485953
1770 0.005 8.85 1 922.1588822145286 824.1161028361167 824.5301541662285 1081.444837759009 1085.212381868379 1089.123465993303 962.1452132078048 437.4431753372085 1050.37743413578 293.0168341896962
1771 0.005 8.855 1 922.1618215048879 824.1223667334143 824.5364182030304 1081.443772926863 1085.210478788569 1089.120935073847 962.1468691682273 437.4684922565408 1050.376384528152 293.0168342075257
1772 0.005 8.859999999999999 1 922.1655300053038 824.1286197177927 824.5426707387776 1081.444851727488 1085.212391832988 1089.123466786543 962.148690813942 437.493770015703 1050.377679694033 293.0168342484791
1773 0.005 8.865 1 922.1684546871116 824.1348554926273 824.5489066287277 1081.443786276124 1085.210488491213 1089.120936007497 962.1503392908168 437.5190084651114 1050.376625777097 293.0168342662125
1774 0.005 8.870000000000001 1 922.1721477689474 824.1410804315238 824.5551310987048 1081.444865076998 1085.212401673477 1089.123467702091 962.152153204154 437.5442080230168 1050.377919898381 293.0168343070698
1775 0.005 8.875 1 922.1750574483615 824.1472882306086 824.5613389944392 1081.443801432185 1085.210499016134 1089.120937074604 962.1537951201503 437.5693685199473 1050.37686540954 293.0168343247897
1776 0.005 8.880000000000001 1 922.1787365341379 824.1534852715463 824.5675355477977 1081.444879229273 1085.212410950345 1089.123467824401 962.1556024916677 437.594490228757 1050.378158410311 293.0168343655806
1777 0.005 8.885 1 922.1816316254121 824.1596652451158 824.5737156000148 1081.443813344199 1085.210506609088 1089.120936479952 962.1572365571973 437.6195728734256 1050.37710467747 293.016834383158
1778 0.005 8.890000000000001 1 922.1852956828424 824.1658345322767 824.5798843843361 1081.444891969477 1085.212420649276 1089.123469236255 962.159035818768 437.6446168453776 1050.37839775404 293.0168344238348
1779 0.005 8.895 1 922.1881761503166 824.171986824875 824.5860367366305 1081.443826554732 1085.210516222009 1089.120936987905 962.1606620455136 437.6696214834326 1050.377346371597 293.0168344413079
1780 0.005 8.9 1 922.1918255230476 824.1781285096458 824.5921778975762 1081.444904855025 1085.212429190426 1089.12346897471 962.1624539728156 437.6945875200884 1050.378636687261 293.0168344819219
1781 0.005 8.904999999999999 1 922.1946909612944 824.1842532659857 824.5983026980826 1081.443837609191 1085.210523867266 1089.120936724613 962.1640725638181 437.7195150008585 1050.37758088827 293.0168344992739
1782 0.005 8.91 1 922.1983260207829 824.1903674809097 824.6044163757981 1081.444917460327 1085.212438244304 1089.12346985917 962.1658573183712 437.7444003478814 1050.378875632658 293.0168345397379
1783 0.005 8.915000000000001 1 922.2011773644738 824.1964648448685 824.6105137689572 1081.44385142263 1085.210533939091 1089.120937980406 962.167468971341 437.7692475744082 1050.377819612438 293.0168345570269
1784 0.005 8.92 1 922.2047977790687 824.2025517454098 824.6166001128681 1081.444930355423 1085.21244776817 1089.123470421159 962.1692465501673 437.7940568083437 1050.379111807702 293.0168345974141
1785 0.005 8.925000000000001 1 922.2076343411715 824.2086218674843 824.6226702443977 1081.443864190545 1085.21054297809 1089.120938260993 962.1708509123365 437.8188277146331 1050.37805440962 293.0168346145299
1786 0.005 8.93 1 922.2112408192589 824.2146816024156 824.6287294065746 1081.444943967424 1085.212457307009 1089.123470894955 962.1726211596639 437.8435605853608 1050.379346159394 293.0168346547807
1787 0.005 8.935 1 922.2140637534766 824.2207246282851 824.6347724281903 1081.443877181626 1085.21055135421 1089.120938057316 962.1742174560594 437.8682553407198 1050.378289976386 293.0168346718207
1788 0.005 8.94 1 922.2176556117684 824.2267573369732 824.6408045457637 1081.444956256132 1085.212465664071 1089.123471409154 962.1759798827525 437.8929134706141 1050.379581816105 293.016834711947
1789 0.005 8.945 1 922.2204632094011 824.2327734068929 824.6468205922308 1081.443887971647 1085.210559006174 1089.120938035835 962.1775688908217 437.9175329546043 1050.378522417911 293.016834728885
1790 0.005 8.950000000000001 1 922.2240409997364 824.2387792350663 824.6528258127923 1081.444967944077 1085.212474069031 1089.123471857066 962.1793246930775 437.942114356283 1050.379814220855 293.0168347689357
1791 0.005 8.955 1 922.2268346224507 824.2447684952089 824.6588150318684 1081.443901300327 1085.210569449031 1089.120940077085 962.1809059276795 437.9666574499382 1050.378756339061 293.0168347857149
1792 0.005 8.960000000000001 1 922.2303979644216 824.2507475818929 824.6647934941508 1081.444980383869 1085.212483151358 1089.123472217115 962.1826542718425 437.9911627967459 1050.380045817286 293.0168348256029
1793 0.005 8.965 1 922.2331774556102 824.256710183368 824.6707560342601 1081.443913833989 1085.21057801541 1089.120939896984 962.1842289716186 438.0156301735258 1050.378988540969 293.0168348422889
1794 0.005 8.970000000000001 1 922.2367268825924 824.2626626816387 824.6767078873977 1081.444992829888 1085.212492000371 1089.123472779718 962.1859703367833 438.0400599002616 1050.380276268957 293.0168348820849
1795 0.005 8.975 1 922.2394924797964 824.268598758249 824.6826438877142 1081.443926974301 1085.210587463527 1089.120940926662 962.1875375816854 438.064452054049 1050.379218724734 293.0168348986302
1796 0.005 8.98 1 922.2430278301591 824.2745248246011 824.6885692832384 1081.445006417248 1085.212501635977 1089.123473448141 962.1892718076421 438.0888064937676 1050.380507401251 293.0168349382916
1797 0.005 8.984999999999999 1 922.2457805033916 824.2804345487588 824.6944789052156 1081.443940348258 1085.210596269171 1089.120940854976 962.1908328029565 438.1131232871852 1050.379451718178 293.0168349547397
1798 0.005 8.99 1 922.2493020964909 824.2863343084749 824.7003779799751 1081.44501865468 1085.212510056458 1089.123473704456 962.1925595913475 438.1374027635688 1050.380737617731 293.0168349943187
1799 0.005 8.995000000000001 1 922.2520398938819 824.292217794403 824.7062613465558 1081.443951761132 1085.210604512247 1089.120941404688 962.1941130856608 438.1616445795621 1050.379676842282 293.0168350106795
1800 0.005 9 1 922.2555475445383 824.2980913901614 824.7121342444563 1081.44503110995 1085.212518840927 1089.123473997358 962.1958325560427 438.185849208785 1050.380966009111 293.0168350501372
1801 0.005 9.005000000000001 1 922.2582713241451 824.3039487759625 824.7179914948191 1081.443963829522 1085.210613180334 1089.120941744689 962.197378886445 438.2100164113875 1050.379902833797 293.0168350664145
1802 0.005 9.01 1 922.2617649104628 824.3097963355082 824.7238383427424 1081.445042756729 1085.212527060004 1089.123474243966 962.1990911867525 438.2341466207949 1050.381191290944 293.0168351058221
1803 0.005 9.015000000000001 1 922.2644758402132 824.3156277572633 824.7296696155995 1081.443976275562 1085.210621699598 1089.120942080023 962.2006307684608 438.2582391337144 1050.380132192053 293.016835122004
1804 0.005 9.02 1 922.2679556836276 824.3214494228811 824.7354905542506 1081.445054813345 1085.212535750644 1089.12347496596 962.2023364219326 438.2822947446796 1050.381417411723 293.0168351613113
1805 0.005 9.025 1 922.270652571709 824.3272550187626 824.7412959889483 1081.443988871352 1085.210630931065 1089.120942752111 962.2038692878202 438.3063131591636 1050.380355191494 293.0168351774
1806 0.005 9.029999999999999 1 922.2741185363876 824.3330509246443 824.7470911510171 1081.445066376547 1085.212543954131 1089.12347502787 962.2055678607834 438.3302947915677 1050.381640247334 293.0168352165522
1807 0.005 9.035 1 922.2768015688919 824.338830828555 824.7528708777023 1081.444001613913 1085.210640142573 1089.120943575442 962.2070934840755 438.3542393517699 1050.380579585228 293.0168352325475
1808 0.005 9.040000000000001 1 922.2802545549964 824.3446011075034 824.7586403995324 1081.445079221892 1085.21255237205 1089.123474975885 962.2087855179891 438.3781472008067 1050.381863658739 293.0168352716524
1809 0.005 9.045 1 922.2829245445567 824.350355458658 824.7643945567262 1081.444013582076 1085.210648258352 1089.120944128921 962.2103045476479 438.4020179080308 1050.380803309836 293.0168352875732
1810 0.005 9.050000000000001 1 922.2863636800084 824.3561002704212 824.7701385878213 1081.445090411083 1085.212560669764 1089.123475771914 962.211989054852 438.4258474311691 1050.382087279945 293.0168353266124
1811 0.005 9.055 1 922.2890202365172 824.3618292224641 824.7758673251386 1081.444025359487 1085.210656882396 1089.120944655287 962.213501275456 438.4496422594821 1050.381026500767 293.0168353424327
1812 0.005 9.06 1 922.2924462434236 824.3675486703528 824.7815859834591 1081.445103388764 1085.212569990697 1089.123476660885 962.2151782522212 438.4734014399171 1050.38231199296 293.0168353813637
1813 0.005 9.065 1 922.2950888569522 824.3732523263722 824.7872894135774 1081.444036652827 1085.210664245869 1089.12094405445 962.2166835866666 438.4971244984837 1050.381248339825 293.0168353970869
1814 0.005 9.07 1 922.2985015202139 824.3789465542496 824.7929828399799 1081.445115209724 1085.212578471753 1089.12347750515 962.2183547420802 438.5208115848324 1050.382531157888 293.0168354359067
1815 0.005 9.075000000000001 1 922.3011332369219 824.3846250809912 824.7986611185764 1081.444050644237 1085.21067453434 1089.120945541061 962.2198538091058 438.5444633827217 1050.381472571999 293.0168354513532
1816 0.005 9.08 1 922.3045346812291 824.3902942517047 824.8043294631918 1081.445128344772 1085.212587323796 1089.123477579396 962.2215189394976 438.568078646625 1050.382756372376 293.016835489977
1817 0.005 9.085000000000001 1 922.3071531328062 824.3959477672282 824.8099827149878 1081.444061506918 1085.210681618932 1089.120945219113 962.2230109968477 438.5916572780838 1050.38169314395 293.0168355053536
1818 0.005 9.09 1 922.3105422816323 824.4015919844737 824.8156260972886 1081.445140830949 1085.212596531787 1089.123479148734 962.2246698334731 438.6151996716063 1050.382977193336 293.0168355438291
1819 0.005 9.095000000000001 1 922.3131459717416 824.4072206028385 824.821254444259 1081.444070664154 1085.210688769599 1089.120945424989 962.2261534473071 438.6387056344155 1050.381909815567 293.0168355590045
1820 0.005 9.1 1 922.3165202843743 824.41283999262 824.8268729849327 1081.445150989063 1085.212603678805 1089.12347866779 962.227805516711 438.6621756363127 1050.383191412669 293.016835597363
1821 0.005 9.105 1 922.3191107359683 824.4184438570044 824.8324765611278 1081.444083065426 1085.210697154946 1089.120945813734 962.2292828440939 438.6856094097082 1050.382125351201 293.0168356124798
1822 0.005 9.109999999999999 1 922.3224714931255 824.4240385556299 824.8380703966501 1081.445162690733 1085.212611784385 1089.123479191883 962.2309278828368 438.7090072935258 1050.383407766341 293.0168356507907
1823 0.005 9.115 1 922.3250472008491 824.4296177889154 824.8436493322139 1081.444093880736 1085.210705161265 1089.120946048537 962.2323976990469 438.7323691484705 1050.382340481797 293.0168356658764
1824 0.005 9.120000000000001 1 922.3283940120652 824.4351879250747 824.8492185890302 1081.445175167262 1085.212621057897 1089.123480037046 962.2340358971541 438.7556952745931 1050.383623490009 293.0168357041953
1825 0.005 9.125 1 922.3309569061855 824.4407426612808 824.8547730093126 1081.444105661445 1085.210713047692 1089.120946288648 962.2354993005065 438.7789854582295 1050.382556539772 293.0168357193181
1826 0.005 9.130000000000001 1 922.3342906041875 824.4462883586029 824.8603178188051 1081.445187437389 1085.212629932623 1089.12348090416 962.2371311923002 438.8022399179289 1050.38384034112 293.01683575767
1827 0.005 9.135 1 922.3368398240613 824.4518186931667 824.8658478402973 1081.444117477866 1085.210721488274 1089.120946620513 962.2385876846994 438.8254584493266 1050.382771959089 293.0168357728152
1828 0.005 9.140000000000001 1 922.3401604694797 824.4573400538354 824.8713683030257 1081.445199758429 1085.212638397791 1089.123481768147 962.2402128187817 438.8486415032943 1050.384054744017 293.0168358111653
1829 0.005 9.145 1 922.3426970528839 824.4628461360547 824.8768740528066 1081.444128486358 1085.210728937942 1089.120946575818 962.2416632108153 438.87178886451 1050.382985254357 293.0168358263061
1830 0.005 9.15 1 922.3460057847193 824.4683433124915 824.8823703191848 1081.445210681681 1085.212646118162 1089.123481876552 962.2432816165581 438.8949007406974 1050.384268435196 293.0168358646112
1831 0.005 9.154999999999999 1 922.3485299047271 824.4738252870992 824.8878519377896 1081.444139234603 1085.210737025207 1089.120947358291 962.2447252336081 438.9179770594126 1050.383196172751 293.0168358795998
1832 0.005 9.16 1 922.3518263977813 824.4792984255371 824.8933241442413 1081.445223259459 1085.212655333744 1089.12348290253 962.2463375979678 438.9410183712715 1050.384481334772 293.0168359177335
1833 0.005 9.165000000000001 1 922.3543386550015 824.4847563958112 824.8987817527 1081.444151263962 1085.210745162464 1089.120947475604 962.2477743507177 438.964024139292 1050.383409877341 293.0168359325227
1834 0.005 9.17 1 922.3576227342529 824.4902055890269 824.9042300049016 1081.445233748366 1085.212662476901 1089.123482697879 962.249380118387 438.9869945893424 1050.384693142027 293.0168359704742
1835 0.005 9.175000000000001 1 922.3601222095488 824.4956396882274 824.9096637279359 1081.444163402103 1085.210754610216 1089.120949274587 962.2508104837987 439.0099296667585 1050.383622949403 293.0168359850866
1836 0.005 9.18 1 922.3633933754185 824.5010650728632 824.9150881565095 1081.445246007218 1085.212671238678 1089.123483456391 962.2524101815718 439.0328296546715 1050.384905030383 293.0168360228286
1837 0.005 9.185 1 922.365880009022 824.5064754341662 824.9204981247515 1081.444174709193 1085.210761379114 1089.120948262444 962.2538348813879 439.0556943669923 1050.383833795731 293.0168360372829
1838 0.005 9.19 1 922.3691384535518 824.5118771424561 824.9258988621259 1081.445256379145 1085.212678647034 1089.123483897868 962.2554276584776 439.0785241354531 1050.385114941957 293.0168360748605
1839 0.005 9.195 1 922.3716134396327 824.5172638872187 824.9312852001954 1081.444186497392 1085.210770222533 1089.120949556011 962.2568459565973 439.1013187882619 1050.384045306917 293.0168360890841
1840 0.005 9.200000000000001 1 922.3748593222292 824.5226420385048 824.9366623675967 1081.445267632291 1085.212686460526 1089.123483953092 962.2584324779314 439.1240785926146 1050.385324343365 293.0168361265055
1841 0.005 9.205 1 922.3773214805801 824.5280052882104 824.9420251965676 1081.444197929696 1085.210778593414 1089.120950030255 962.259844326526 439.1468034111334 1050.384254471481 293.016836140689
1842 0.005 9.210000000000001 1 922.3805538718448 824.5333600040028 824.9473789107676 1081.445278275894 1085.212693698091 1089.123483456717 962.2614238145929 439.1694935631834 1050.385531493016 293.0168361780034
1843 0.005 9.215 1 922.383003968974 824.5386998830717 824.9527183569934 1081.444211402657 1085.210788454968 1089.120951797006 962.2628300405314 439.192148810593 1050.384462511942 293.0168361920493
1844 0.005 9.220000000000001 1 922.3862248683658 824.5440312872767 824.9580487512318 1081.445290017258 1085.212701260196 1089.123483618182 962.2644037852294 439.2147694786479 1050.38574151241 293.016836229243
1845 0.005 9.225 1 922.3886622439842 824.549347904769 824.963364926484 1081.444220321414 1085.21079447585 1089.12095144718 962.2658031941212 439.2373552906396 1050.384667894162 293.0168362431452
1846 0.005 9.23 1 922.3918708053889 824.5546561090003 824.9686721077421 1081.445300487596 1085.212709342893 1089.123484305796 962.2673700337783 439.2599067150684 1050.385946592612 293.0168362802404
1847 0.005 9.234999999999999 1 922.394295980418 824.5599495797495 824.9739651301091 1081.444232160386 1085.210803158329 1089.120952420843 962.2687625534464 439.2824234602645 1050.38487360514 293.0168362940553
1848 0.005 9.24 1 922.397492223137 824.5652346961962 824.9792492167871 1081.445312200875 1085.212717327461 1089.123484633247 962.2703236581858 439.3049058963712 1050.38614994532 293.0168363310615
1849 0.005 9.245000000000001 1 922.3999050203873 824.5705051484164 824.9845192051123 1081.44424291885 1085.210810497272 1089.120952609469 962.2717104563427 439.3273538083204 1050.385077913512 293.0168363448415
1850 0.005 9.25 1 922.4030893908238 824.5757673080712 824.9897803222638 1081.44532332319 1085.21272511298 1089.123484994429 962.2732654023334 439.3497669492414 1050.386354637285 293.0168363817809
1851 0.005 9.255000000000001 1 922.4054893176249 824.581014860105 824.9950273992552 1081.444255777077 1085.210819764983 1089.120954079868 962.2746466167945 439.372145599576 1050.385283671209 293.0168363958123
1852 0.005 9.26 1 922.4086594634077 824.5862541979529 825.0002656728689 1081.445334858763 1085.212733051365 1089.123485090128 962.2761952787027 439.3944903117773 1050.38656044026 293.016836433059
1853 0.005 9.265000000000001 1 922.4110450389172 824.5914789938043 825.0054899725864 1081.444266138749 1085.21082653466 1089.120953431322 962.277569592045 439.4168007977669 1050.385488438063 293.0168364472062
1854 0.005 9.27 1 922.4142017961963 824.5966956083878 825.0107055144667 1081.445344462861 1085.212740080096 1089.123485381697 962.2791112549169 439.4390774066277 1050.386762761301 293.0168364845198
1855 0.005 9.275 1 922.4165736310925 824.6018977380851 825.015907140515 1081.444277315333 1085.210834746139 1089.120954257048 962.2804772474187 439.4613197854916 1050.385691519883 293.0168364987099
1856 0.005 9.279999999999999 1 922.4197231915442 824.6070917652542 825.0211000718756 1081.445353954352 1085.212747227547 1089.123485717649 962.2820154327495 439.4835283893648 1050.386963738136 293.0168365355997
1857 0.005 9.285 1 922.4220050899536 824.6122576940835 825.0262706049739 1081.444260583289 1085.210831788914 1089.120950356841 962.2832476233948 439.5057011893624 1050.385860724093 293.0168365491409
1858 0.005 9.290000000000001 1 922.4251827809643 824.6174145437077 825.0314306915071 1081.44538973658 1085.212766766205 1089.123490275797 962.284789389695 439.5278427498526 1050.387186434237 293.0168365857425
1859 0.005 9.295 1 922.4275476842745 824.6225686742117 825.036583198227 1081.444301060549 1085.210848310134 1089.12095440784 962.2861947849207 439.5499502050288 1050.386096646428 293.0168365988263
1860 0.005 9.300000000000001 1 922.4306815434605 824.6277152231722 825.0417277598756 1081.445374374911 1085.21276333059 1089.123487699208 962.2877389845238 439.5720241623408 1050.387365270568 293.0168366346916
1861 0.005 9.305 1 922.4330250390159 824.632847673874 825.0468589478658 1081.444309225488 1085.21085826211 1089.120955670007 962.2890919579846 439.5940642029156 1050.386289093233 293.0168366475932
1862 0.005 9.31 1 922.4361451222843 824.6379723896075 825.0519819133738 1081.445387704584 1085.212770648594 1089.123487068729 962.2906152672615 439.6160708126637 1050.387561514915 293.0168366833223
1863 0.005 9.315 1 922.4384745388952 824.6430830045396 825.057091441618 1081.444320302329 1085.210864534252 1089.120955085195 962.2919587144829 439.6380431784731 1050.386487577627 293.0168366960067
1864 0.005 9.32 1 922.4415790044042 824.6481858961632 825.0621927272156 1081.445397419662 1085.21277774254 1089.123487744925 962.2934746895393 439.659982436442 1050.387760663059 293.0168367316419
1865 0.005 9.325000000000001 1 922.4438933018422 824.6532746931713 825.0672805644348 1081.444330279607 1085.210872116485 1089.12095558183 962.2948109783126 439.6818880881347 1050.386685690323 293.0168367443509
1866 0.005 9.33 1 922.4469842647067 824.6583558034706 825.0723601656388 1081.445409511472 1085.212786978812 1089.123489096941 962.2963208643179 439.7037604601352 1050.387960185891 293.0168367800913
1867 0.005 9.335000000000001 1 922.4492859877735 824.6634228396929 825.0774263285388 1081.444341789013 1085.21087991678 1089.120955950208 962.2976508250442 439.725600742771 1050.386885584862 293.0168367929275
1868 0.005 9.34 1 922.4523638336091 824.6684822243341 825.0824842762244 1081.445420381686 1085.212794518711 1089.123489536896 962.2991537833831 439.7474067109114 1050.388158377518 293.0168368288592
1869 0.005 9.345000000000001 1 922.4546526640443 824.6735275957221 825.0875288259325 1081.444352049152 1085.210886937192 1089.120955832247 962.3004771203269 439.7691791122422 1050.387080598235 293.016836841975
1870 0.005 9.35 1 922.4577202822929 824.6785653707058 825.0925652027011 1081.445430356382 1085.212800902685 1089.123488958758 962.3019742580041 439.7909183377049 1050.388355268753 293.0168368780613
1871 0.005 9.355 1 922.4599982998521 824.6835891331448 825.0975881937451 1081.444362845773 1085.210895003413 1089.120956981117 962.3032916308252 439.8126239745968 1050.387278218523 293.0168368912749
1872 0.005 9.359999999999999 1 922.4630547998986 824.6886053358022 825.1026030417299 1081.445441445204 1085.212809191712 1089.123489798118 962.3047832668411 439.8342966815968 1050.388549040897 293.0168369274441
1873 0.005 9.365 1 922.4653224408679 824.6936076170646 825.1076045636196 1081.444374195222 1085.210902911739 1089.120957300292 962.3060955632061 439.8559362642371 1050.387473668172 293.0168369406485
1874 0.005 9.370000000000001 1 922.4683680215855 824.6986023409293 825.112597965468 1081.445450752173 1085.212815147521 1089.123489098924 962.3075805301122 439.8775427618875 1050.38874379025 293.0168369768135
1875 0.005 9.375 1 922.4706248587738 824.7035831801555 825.1175780777273 1081.444383387603 1085.210909538974 1089.120957951604 962.3088865593736 439.8991161224785 1050.387667374761 293.0168369900105
1876 0.005 9.380000000000001 1 922.4736593355598 824.7085565359369 825.1225501209972 1081.445460122004 1085.212822191662 1089.12348950974 962.3103656856832 439.9206567616967 1050.388935229588 293.0168370261119
1877 0.005 9.385 1 922.4759048699106 824.7135160755208 825.127508934601 1081.444393414828 1085.210917201948 1089.120958469407 962.3116657835249 439.9421643244327 1050.387856556839 293.0168370391889
1878 0.005 9.390000000000001 1 922.478928494043 824.7184682066396 825.1324597425634 1081.445471226019 1085.212829918996 1089.123489706091 962.3131396192941 439.963637166336 1050.389126301297 293.0168370751495
1879 0.005 9.395 1 922.4811629585517 824.7234065705941 825.13739736969 1081.444403759027 1085.210924209474 1089.12095861501 962.3144340307504 439.9850782634079 1050.388047294449 293.0168370881284
1880 0.005 9.4 1 922.4841761673212 824.7283375660185 825.1423270430341 1081.445482750134 1085.212838310737 1089.123491126956 962.3159020098915 440.0064868709813 1050.389319093371 293.0168371239267
1881 0.005 9.404999999999999 1 922.4863999912267 824.7332548437931 825.1472435837702 1081.444415188358 1085.210931896813 1089.120958876784 962.3171913048695 440.0278632118349 1050.388239949599 293.0168371367
1882 0.005 9.41 1 922.4894011897267 824.738164797194 825.152152215652 1081.445492862548 1085.212844959137 1089.123491023319 962.3186536729141 440.0492073401294 1050.389509579099 293.0168371724027
1883 0.005 9.415000000000001 1 922.4916131440069 824.7430610791849 825.1570477632016 1081.444424751857 1085.210938927826 1089.120959438333 962.3199360265204 440.0705189857205 1050.388431665485 293.0168371850792
1884 0.005 9.42 1 922.4946034038869 824.7479500896864 825.1619354500943 1081.445503496168 1085.212852489691 1089.123491562465 962.3213927523267 440.0917983845121 1050.389702328619 293.0168372206675
1885 0.005 9.425000000000001 1 922.4968038168312 824.7528254755938 825.1668101006518 1081.444434972417 1085.210946237941 1089.12096007877 962.32266948887 440.1130453337308 1050.388623334937 293.0168372332425
1886 0.005 9.43 1 922.4997818699494 824.7576936382231 825.1716769382242 1081.445513241675 1085.212859500823 1089.123491828721 962.3241200418964 440.1342600788616 1050.389891758474 293.0168372686688
1887 0.005 9.435 1 922.501971181166 824.7625482306681 825.1765307908897 1081.444445424743 1085.21095396271 1089.120960838461 962.325391243593 440.1554423641114 1050.388810528458 293.0168372810453
1888 0.005 9.44 1 922.5049384044509 824.7673956500406 825.1813768816554 1081.445523585759 1085.212866849322 1089.123492189006 962.3268362006312 440.1765926093543 1050.390079124341 293.0168373163002
1889 0.005 9.445 1 922.5071173776254 824.7722295499932 825.186210037042 1081.444455556081 1085.210960991182 1089.120961003239 962.3281017759466 440.1977105968519 1050.388998929509 293.0168373285604
1890 0.005 9.450000000000001 1 922.5100734425104 824.7770563231335 825.1910354790976 1081.445533510229 1085.212874144249 1089.123492770189 962.3295406420275 440.2187965825902 1050.39026631861 293.016837363765
1891 0.005 9.455 1 922.5122409968782 824.7818696283823 825.1958480374865 1081.444466031226 1085.21096861106 1089.120961304286 962.330800797891 440.2398503332008 1050.389185280666 293.0168373759208
1892 0.005 9.460000000000001 1 922.5151875665246 824.7866758634536 825.2006529338498 1081.445544115149 1085.212881555776 1089.123493349866 962.3322344218733 440.2608722660439 1050.390454440041 293.0168374109614
1893 0.005 9.465 1 922.5173444487417 824.7914686804918 825.2054449951277 1081.444476178032 1085.210975461201 1089.120961245369 962.3334888940303 440.2818620563809 1050.389372747684 293.0168374229634
1894 0.005 9.470000000000001 1 922.5202798465448 824.7962544785256 825.2102294488211 1081.445554919848 1085.212889243833 1089.1234938481 962.3349170945376 440.3028200912387 1050.390641571503 293.0168374578625
1895 0.005 9.475 1 922.5224266360135 824.8010269192099 825.215001127298 1081.444487065746 1085.210982901793 1089.120962119854 962.3361664509542 440.3237461420376 1050.389562138712 293.0168374696779
1896 0.005 9.48 1 922.5253509045158 824.8057923881231 825.2197652421162 1081.44556501146 1085.212896593218 1089.123494454626 962.3375894064141 440.3446405321603 1050.390828703043 293.0168375044278
1897 0.005 9.484999999999999 1 922.5274869613032 824.8105445351877 825.2245166227933 1081.444495951685 1085.210988883083 1089.120961583109 962.3388328637698 440.3655030396159 1050.389747326277 293.0168375160699
1898 0.005 9.49 1 922.5304001214571 824.8152897602516 825.2292604915102 1081.445573241456 1085.212902479808 1089.1234945983 962.3402489236327 440.3863339119707 1050.391012971537 293.0168375506665
1899 0.005 9.495000000000001 1 922.532524856841 824.8200217202353 825.2339916799572 1081.444506174589 1085.210996965979 1089.120963298358 962.341486752633 440.4071330166329 1050.389929027016 293.0168375622583
1900 0.005 9.5 1 922.5354276081687 824.824746810588 825.2387154042556 1081.44558492472 1085.212910824809 1089.123495372224 962.3428988546152 440.427900602305 1050.391195881472 293.0168375968178
1901 0.005 9.505000000000001 1 922.5375418565797 824.8294587191709 825.2434265185663 1081.444516495294 1085.211003718848 1089.120962850785 962.3441315354253 440.4486366028677 1050.390112840173 293.016837608382
1902 0.005 9.51 1 922.5404345620489 824.8341637991015 825.2481302214373 1081.445595320575 1085.212917801054 1089.123495586014 962.3455380706775 440.4693414647567 1050.391379998441 293.0168376428303
1903 0.005 9.515000000000001 1 922.5425382251 824.8388557107641 825.2528213428744 1081.444525881093 1085.211010250573 1089.120962939247 962.3467649177635 440.4900147130801 1050.390296787831 293.0168376542543
1904 0.005 9.52 1 922.5454194962933 824.843540849795 825.2575050997326 1081.445603509877 1085.212923738389 1089.12349590394 962.3481653754645 440.510656657491 1050.391562564457 293.0168376886782
1905 0.005 9.525 1 922.5475119681967 824.8482128779142 825.2621763314035 1081.444535241919 1085.211017546191 1089.120963886603 962.3493863797037 440.5312669028514 1050.390478162066 293.0168377001286
1906 0.005 9.529999999999999 1 922.55038346503 824.852878188095 825.2668402514397 1081.445614431588 1085.212931670775 1089.123496599043 962.3507817929603 440.5518460944297 1050.391746054156 293.0168377345591
1907 0.005 9.535 1 922.5524664472721 824.8575304546792 825.2714917061281 1081.444547038823 1085.211025796262 1089.120964935552 962.351998216163 440.5723938568678 1050.390662203214 293.0168377459744
1908 0.005 9.540000000000001 1 922.5553263819621 824.8621760476688 825.2761358968877 1081.445623821596 1085.212937827429 1089.123496203264 962.3533879252686 440.592910679096 1050.391923417512 293.0168377803455
1909 0.005 9.545 1 922.5573983674819 824.8668086261687 825.2807676590037 1081.444555810231 1085.211031976115 1089.120965172198 962.3545987251302 440.6133962992894 1050.390837971883 293.0168377917198
1910 0.005 9.550000000000001 1 922.5602492123987 824.8714345685785 825.2853922052834 1081.445634547023 1085.212945647934 1089.123497281065 962.3559829573024 440.6338508961094 1050.392105094882 293.0168378260788
1911 0.005 9.555 1 922.5623109974575 824.8760475554818 825.2900043724177 1081.444565350744 1085.211038141286 1089.120964723139 962.3571885027053 440.6542743635034 1050.3910186375 293.0168378374274
1912 0.005 9.56 1 922.5651509514493 824.8806538134825 825.2946092894645 1081.445644161611 1085.212952197523 1089.123497503277 962.3585665628295 440.6746668702219 1050.392285434555 293.0168378717327
1913 0.005 9.565 1 922.5672021985997 824.8852471255077 825.2992018374167 1081.444575127898 1085.211045109303 1089.120965284752 962.3597662613379 440.695028358822 1050.391199874432 293.0168378830215
1914 0.005 9.57 1 922.5700313550547 824.8898338930112 825.3037872442227 1081.445652576941 1085.212958079169 1089.123497159442 962.361139393243 440.7153616773138 1050.39246436034 293.0168379172928
1915 0.005 9.575000000000001 1 922.5720724979567 824.8944077724117 825.308360339548 1081.444584828533 1085.21105241958 1089.120966357929 962.3623342364224 440.7356628664191 1050.39137989385 293.0168379285166
1916 0.005 9.58 1 922.5748913211805 824.8989751561738 825.3129263481183 1081.445662356194 1085.21296515424 1089.123497713307 962.3637022640954 440.7559331227295 1050.392642482114 293.016837962673
1917 0.005 9.585000000000001 1 922.576921812391 824.9035297029252 825.3174800978142 1081.444594786356 1085.211059464502 1089.120966775379 962.3648917550839 440.776171324471 1050.391555435586 293.0168379738116
1918 0.005 9.59 1 922.5797305359507 824.9080778161192 825.3220268195595 1081.44567210255 1085.212972047079 1089.123498000798 962.3662544702233 440.796379217989 1050.392819024793 293.0168380078409
1919 0.005 9.595000000000001 1 922.5817515429162 824.912613103038 825.3265613115228 1081.444604475761 1085.211066075173 1089.120967022936 962.3674386358499 440.8165561868055 1050.39173209204 293.0168380188451
1920 0.005 9.6 1 922.5845501500354 824.9171419974332 825.3310888107318 1081.445681323717 1085.212978193995 1089.123497963758 962.3687962436742 440.8367037127323 1050.392993644303 293.0168380528198
1921 0.005 9.605 1 922.5865602597911 824.9216581255915 825.3356041375503 1081.444613137459 1085.211072599528 1089.120967710857 962.3699721395591 440.8568201956091 1050.391905107695 293.0168380638059
1922 0.005 9.609999999999999 1 922.589348430472 824.9261679100222 825.3401125198974 1081.445689805566 1085.212984420613 1089.123497851107 962.3713235065233 440.8769062861917 1050.393166787629 293.0168380976702
1923 0.005 9.615 1 922.5913491045044 824.9306649889031 825.3446087845371 1081.444622715264 1085.211079272152 1089.12096798888 962.3724968282922 440.8969617731859 1050.392081273524 293.0168381085803
1924 0.005 9.620000000000001 1 922.5941276622503 824.9351557732525 825.3490981572812 1081.445700636242 1085.212992300228 1089.123498958401 962.373843915595 440.9169867039949 1050.393342871288 293.0168381423557
1925 0.005 9.625 1 922.5961187735218 824.9396339055555 825.3535754605321 1081.444633506236 1085.211086498209 1089.120968548369 962.3750126816573 440.9369811047283 1050.3922593861 293.0168381530963
1926 0.005 9.630000000000001 1 922.5988872114609 824.94410579015 825.3580459257446 1081.445709079851 1085.212997490215 1089.123498346322 962.3763547289734 440.9569454829261 1050.393520280094 293.0168381867833
1927 0.005 9.635 1 922.6008679265807 824.9485650672669 825.362504367739 1081.444642408146 1085.211093376989 1089.120969417258 962.3775180874728 440.9768798138031 1050.392433590619 293.0168381974116
1928 0.005 9.640000000000001 1 922.603626202463 824.9530181539429 825.3669560189163 1081.445718847459 1085.213005080639 1089.123499808893 962.378854696912 440.9967842956194 1050.393694283764 293.0168382309639
1929 0.005 9.645 1 922.6055966602788 824.9574586799047 825.3713956959834 1081.444650863261 1085.21109939307 1089.120969344073 962.380012546036 441.0166585402284 1050.392606124318 293.0168382414845
1930 0.005 9.65 1 922.6083446128758 824.9618930652119 825.3758286355558 1081.445727729356 1085.213011750319 1089.123500106365 962.3813440341507 441.0365041738382 1050.393864993547 293.0168382749318
1931 0.005 9.654999999999999 1 922.610305037888 824.9663149368666 825.3802496477069 1081.444660273745 1085.211106042071 1089.120969390967 962.3824966095185 441.0563190652462 1050.392776570315 293.0168382853525
1932 0.005 9.66 1 922.6130432986623 824.9707307160306 825.3846639688169 1081.445737378812 1085.213018596914 1089.12350078958 962.383823319038 441.0761046998645 1050.39403503695 293.0168383187051
1933 0.005 9.665000000000001 1 922.6149940431918 824.9751340348676 825.3890664175544 1081.444670061201 1085.211112647188 1089.120969432253 962.3849712937924 441.0958598397734 1050.39294859284 293.016838329068
1934 0.005 9.67 1 922.6177226178528 824.9795313001619 825.3934622168349 1081.445745803748 1085.213024229589 1089.123500573901 962.3862924892749 441.1155853056929 1050.394208234984 293.0168383623529
1935 0.005 9.675000000000001 1 922.6196644208894 824.9839161546262 825.3978461942288 1081.444679951307 1085.211119969599 1089.120970395365 962.3874356319687 441.1352805375499 1050.39312078236 293.0168383726233
1936 0.005 9.68 1 922.6223835676317 824.9882950056933 825.4022235686411 1081.445755082636 1085.213030745811 1089.1235009094 962.3887518532041 441.1549463474269 1050.394379862518 293.0168384058625
1937 0.005 9.685 1 922.6243142869532 824.9926614904358 825.406589164358 1081.444688808117 1085.211126063061 1089.120970262084 962.3898901042432 441.1745821406794 1050.39329108488 293.0168384160961
1938 0.005 9.69 1 922.6270240810194 824.9970220141814 825.410948206517 1081.445764576262 1085.213037325135 1089.123501512376 962.3912017834507 441.1941884811894 1050.39454890485 293.0168384493052
1939 0.005 9.695 1 922.628946181846 825.001370222416 825.4152955187784 1081.444697987149 1085.211132401467 1089.120970821117 962.3923351918256 441.2137649749092 1050.393460778801 293.0168384594199
1940 0.005 9.700000000000001 1 922.6316456172982 825.0057125175836 825.4196363228567 1081.445774369294 1085.213044777619 1089.123502629554 962.3936416872008 441.2333122194035 1050.394718166146 293.0168384925148
1941 0.005 9.705 1 922.6335579921182 825.0100425395134 825.4239654409928 1081.444707481984 1085.211139190996 1089.120971174586 962.3947699564202 441.2528296808308 1050.39363018631 293.0168385026173
1942 0.005 9.710000000000001 1 922.6362479845611 825.0143666936333 825.4282880976417 1081.44578318664 1085.213050520839 1089.123501898104 962.3960718619512 441.2723179747118 1050.394886788752 293.0168385356798
1943 0.005 9.715 1 922.6381505770197 825.0186786190931 825.4325991123056 1081.444715873781 1085.211145039528 1089.120971288238 962.3971949921809 441.2917765522524 1050.393796807387 293.0168385457289
1944 0.005 9.720000000000001 1 922.6408308247767 825.022984720917 825.4369037092782 1081.445791988951 1085.213056943277 1089.123502389403 962.3984917789932 441.3112060643714 1050.395054051828 293.0168385787201
1945 0.005 9.725 1 922.642723777634 825.0272786353893 825.4411967104598 1081.44472504391 1085.211151680884 1089.120971744464 962.3996099572229 441.3306055412694 1050.393966149054 293.0168385887011
1946 0.005 9.73 1 922.6453945385916 825.0315667720478 825.4454833371266 1081.445800892574 1085.213063081655 1089.123502569464 962.4009018304843 441.3499762285481 1050.395222419253 293.0168386216042
1947 0.005 9.734999999999999 1 922.647278015731 825.0358427485323 825.4497583992868 1081.444734351745 1085.211158663143 1089.120972714156 962.4020149862044 441.3693176335773 1050.394131072437 293.0168386314622
1948 0.005 9.74 1 922.649939120256 825.0401129969176 825.4540271345508 1081.445809740827 1085.213069100905 1089.12350265511 962.4033020465581 441.3886301574186 1050.395387838422 293.0168386643178
1949 0.005 9.745000000000001 1 922.6518132990659 825.044371144323 825.4582843581717 1081.444744003491 1085.211165405906 1089.12097304396 962.4044105861399 441.4079133470916 1050.394297322559 293.0168386741346
1950 0.005 9.75 1 922.6544656137038 825.0486236147804 825.4625353059506 1081.445819878681 1085.213076435458 1089.123503676058 962.4056925034304 441.4271677903654 1050.395554707363 293.0168387069046
1951 0.005 9.755000000000001 1 922.6563300299368 825.0528640265961 825.4667747824054 1081.444751821488 1085.211170451332 1089.120972775667 962.4067962343736 441.4463929964899 1050.39446321805 293.0168387167064
1952 0.005 9.76 1 922.6589724790615 825.0570988013117 825.4710080266736 1081.445828696028 1085.213083052911 1089.123504374358 962.4080735435871 441.4655895238385 1050.395719238742 293.0168387494315
1953 0.005 9.765000000000001 1 922.6608280368094 825.061321562524 825.4752298495233 1081.444760320339 1085.211176049352 1089.120972279829 962.4091721405067 441.4847568585275 1050.394630695296 293.0168387590991
1954 0.005 9.77 1 922.6634614202503 825.0655387317635 825.4794454788828 1081.445837174522 1085.213089046534 1089.123504673322 962.4104447837173 441.5038956201544 1050.395886151484 293.0168387917482
1955 0.005 9.775 1 922.6653063624585 825.0697439231859 825.4836497242864 1081.444768327466 1085.211182084236 1089.120972734439 962.4115382346805 441.5230051598276 1050.394791366844 293.0168388013613
1956 0.005 9.779999999999999 1 922.6679304902299 825.0739435683904 825.4878478280458 1081.445846188269 1085.213095489805 1089.123505058569 962.4128060046411 441.5420862926753 1050.396047276166 293.0168388338788
1957 0.005 9.785 1 922.6697668505046 825.0781312849366 825.4920345905983 1081.444777332293 1085.2111886633 1089.120973443433 962.4138944279784 441.5611383844487 1050.394953807091 293.0168388433752
1958 0.005 9.790000000000001 1 922.672382181327 825.0823134998988 825.49621525485 1081.445855698734 1085.213102308331 1089.123505557615 962.4151580081606 441.5801621284721 1050.396210694706 293.0168388758334
1959 0.005 9.795 1 922.6742089798036 825.0864838291052 825.5003846227123 1081.444786149382 1085.211194509589 1089.120973686816 962.4162416703182 441.599157057982 1050.395118624189 293.0168388852727
1960 0.005 9.800000000000001 1 922.6768150623229 825.0906487007492 825.5045479370308 1081.445863724338 1085.21310816288 1089.123506089489 962.4175002958658 441.6181237019314 1050.396372861035 293.0168389176713
1961 0.005 9.805 1 922.6786333728422 825.0948017286565 825.508699999764 1081.444795280234 1085.21120173661 1089.120974776533 962.4185790083485 441.6370612094081 1050.395281269866 293.0168389270172
1962 0.005 9.81 1 922.6812296626233 825.0989493399152 825.5128460448692 1081.445872575006 1085.213114147139 1089.123505830018 962.4198324803987 441.6559706506865 1050.39653539171 293.0168389593002
1963 0.005 9.815 1 922.6830386115043 825.1030851639441 825.5169808932242 1081.444805622031 1085.211209230734 1089.120975710027 962.4209074362246 441.6748516583079 1050.395443148537 293.0168389686115
1964 0.005 9.82 1 922.6856252511197 825.1072156092907 825.5211097643655 1081.44588003093 1085.213118664186 1089.123504948699 962.4221559137752 441.6937093329081 1050.396694750237 293.0168390008534
1965 0.005 9.825000000000001 1 922.6874254312798 825.1113343088604 825.5252274796176 1081.444814300121 1085.211215464565 1089.120976277103 962.4232265548427 441.7125361708151 1050.395602524248 293.0168390100731
1966 0.005 9.83 1 922.6900029405705 825.1154476694593 825.5293392593775 1081.445889073454 1085.213125388539 1089.123505536657 962.4244700017463 441.7313340304375 1050.396852146818 293.0168390422008
1967 0.005 9.835000000000001 1 922.6917948462901 825.1195493286036 825.5334399286089 1081.444824019823 1085.211222017693 1089.12097648959 962.4255356555236 441.7501028166445 1050.395763051067 293.0168390513408
1968 0.005 9.84 1 922.6943646855628 825.1236456902359 825.5375347037495 1081.445898240714 1085.213131255162 1089.123505611543 962.4267751594834 441.7688450029606 1050.397015826537 293.0168390833982
1969 0.005 9.845000000000001 1 922.6961490262004 825.1277303970987 825.5416184141859 1081.444832058125 1085.21122771874 1089.120976591724 962.4278366154271 441.7875579009897 1050.395921818136 293.0168390924132
1970 0.005 9.85 1 922.6987084532423 825.1318098384282 825.5456962679551 1081.445906497169 1085.213137554904 1089.123506631418 962.4290705183685 441.8062424844812 1050.397174993604 293.0168391243963
1971 0.005 9.855 1 922.7004833980805 825.13587767321 825.5497631020227 1081.444840437728 1085.211233750041 1089.120976797752 962.4301274732378 441.8248984872092 1050.396084009237 293.0168391333775
1972 0.005 9.859999999999999 1 922.7030324560235 825.1399402744726 825.5538241091447 1081.44591489931 1085.213143303181 1089.123506502654 962.4313569446412 441.8435269837357 1050.397335600265 293.0168391653076
1973 0.005 9.865 1 922.7047986352071 825.1439913046349 825.5578741357348 1081.444848439736 1085.211239604561 1089.120977226066 962.4324092384818 441.8621270646557 1050.396242155386 293.0168391742259
1974 0.005 9.870000000000001 1 922.7073396867116 825.1480371559255 825.5619183900112 1081.445924174399 1085.213150095389 1089.123507032415 962.433633957173 441.8806992346736 1050.397493546176 293.016839206065
1975 0.005 9.875 1 922.7090966011175 825.1520714850786 825.565951703195 1081.444857771086 1085.211245989457 1089.120977905769 962.4346818180508 441.8992432275864 1050.396399271438 293.0168392149068
1976 0.005 9.880000000000001 1 922.711629269885 825.1561006799063 825.5699792902648 1081.445934255704 1085.213157263936 1089.123507980891 962.4359028066638 441.9177595550163 1050.397650919591 293.0168392467027
1977 0.005 9.885 1 922.7133766049121 825.1601183760246 825.5739959703272 1081.444865641 1085.211250971627 1089.120977421625 962.4369460424805 441.9362477171604 1050.396555017077 293.0168392554669
1978 0.005 9.890000000000001 1 922.7159005038231 825.1641309782021 825.5780069632928 1081.445942016093 1085.213162743619 1089.123508150515 962.4381621821097 441.9547084239051 1050.397807926845 293.016839287201
1979 0.005 9.895 1 922.7176399106813 825.1681321312068 825.5820070944537 1081.444874526421 1085.211257576898 1089.120978158074 962.4392007844209 441.9731413178463 1050.396713063064 293.0168392959453
1980 0.005 9.9 1 922.7201537000795 825.1721282302472 825.5860015762393 1081.445949612049 1085.213168034971 1089.123508059353 962.4404120323371 441.9915467448026 1050.397963229208 293.016839327632
1981 0.005 9.904999999999999 1 922.7218848275151 825.1761129169253 825.5899852343366 1081.444882551873 1085.211263092132 1089.120978224732 962.4414456740093 442.0099241802468 1050.396869839346 293.0168393362441
1982 0.005 9.91 1 922.7243899686548 825.1800925838481 825.5939632846616 1081.44595719834 1085.213173182497 1089.123508171912 962.4426518280083 442.028274345789 1050.398121236178 293.016839367821
1983 0.005 9.915000000000001 1 922.7261125225978 825.1840608626745 825.5979305422147 1081.444891242841 1085.211269504462 1089.120978954495 962.4436816912424 442.0465966940179 1050.397026938997 293.0168393763851
1984 0.005 9.92 1 922.7286091229954 825.1880241595021 825.6018922233504 1081.445965489568 1085.213179190295 1089.123508374308 962.4448839197938 442.0648917976112 1050.398275619609 293.0168394079077
1985 0.005 9.925000000000001 1 922.73032258096 825.1919761269988 825.6058431613053 1081.444899029861 1085.211275089749 1089.120978844001 962.4459089153033 442.0831593707888 1050.397180704871 293.0168394163966
1986 0.005 9.93 1 922.7328103313031 825.1959231533376 825.6097885635859 1081.445974196293 1085.21318554713 1089.123508727159 962.4471065608425 442.1013997450311 1050.398427143316 293.0168394478114
1987 0.005 9.935 1 922.7345145109661 825.1998589099878 825.6137232752092 1081.444907456129 1085.211281111497 1089.120979598682 962.4481269201842 442.1196127501757 1050.397331658223 293.0168394562124
1988 0.005 9.94 1 922.7369951733278 825.2037897781179 825.6176525022194 1081.445983027681 1085.213191747767 1089.123509409855 962.4493204935122 442.1377986506423 1050.398581632018 293.0168394875604
1989 0.005 9.945 1 922.7386910007526 825.2077093960653 825.6215710727679 1081.444914841569 1085.211285944715 1089.120978889948 962.4503366733595 442.1559571463533 1050.397483598914 293.0168394958926
1990 0.005 9.950000000000001 1 922.7411625740964 825.2116241626809 825.6254841944613 1081.445991950286 1085.213198324675 1089.12351041407 962.4515257060565 442.1740886307982 1050.398734545694 293.0168395271891
1991 0.005 9.955 1 922.7428492332139 825.2155277246009 825.6293866991869 1081.444922751696 1085.21129154677 1089.120979124161 962.4525371925855 442.1921930781443 1050.397635530469 293.016839535541
1992 0.005 9.960000000000001 1 922.7453129190885 825.2194264782736 825.6332838018199 1081.446000334777 1085.213204486859 1089.123510898246 962.4537220658871 442.2102705267698 1050.398887476003 293.0168395667744
1993 0.005 9.965 1 922.7469886263732 825.2233141160131 825.6371703622465 1081.444929564084 1085.211296032514 1089.12097840204 962.4547298902821 442.2283206895102 1050.397786363425 293.0168395749435
1994 0.005 9.970000000000001 1 922.7494468175288 825.2271969245342 825.6410515196134 1081.446008748453 1085.213210703163 1089.123511774341 962.4559077949093 442.2463440088453 1050.399039924953 293.0168396060805
1995 0.005 9.975 1 922.7511137961226 825.2310686427763 825.6449221679269 1081.444938064995 1085.211302298501 1089.120979324121 962.4569120177421 442.2643402044145 1050.397937006618 293.0168396142196
1996 0.005 9.98 1 922.7535631684643 825.2349355809507 825.6487874536429 1081.446016765728 1085.213216600466 1089.123512059515 962.4580859015454 442.2823096595673 1050.399189836073 293.0168396453383
1997 0.005 9.984999999999999 1 922.7552216215779 825.2387914710997 825.6526422692485 1081.444946488321 1085.211307984409 1089.12097917025 962.4590864173462 442.3002521131655 1050.398088980731 293.0168396533994
1998 0.005 9.99 1 922.7576627099816 825.2426426361247 825.6564917691949 1081.446024900973 1085.213222480616 1089.123512537402 962.4602563476798 442.3181676225487 1050.399341082692 293.0168396844495
1999 0.005 9.995000000000001 1 922.7593138316919 825.246482796236 825.6603308432404 1081.444955631217 1085.211314697039 1089.120980321566 962.4612526300396 442.3360563439374 1050.398239707571 293.0168396924342
2000 0.005 10 1 922.761746393444 825.2503182560931 825.6641646341074 1081.446033201752 1085.213227783861 1089.123512603835 962.4624179095605 442.3539184762726 1050.39949119689 293.0168397233741
2001 0.005 10.005 1 922.7633884959479 825.2541427447024 825.6679880363903 1081.444962641828 1085.21131942091 1089.120979832036 962.4634095596815 442.3717537505958 1050.398388004083 293.0168397313522
2002 0.005 10.01 1 922.7658130472556 825.2579625748474 825.6718061940423 1081.446041008265 1085.213233418754 1089.123512812819 962.4645710485812 442.3895628883672 1050.399639119729 293.0168397622436
2003 0.005 10.015 1 922.7674469865534 825.2617714728046 825.6756139991957 1081.444971246488 1085.211325653391 1089.12098076213 962.4655584513122 442.4073451377073 1050.398537063956 293.0168397701011
2004 0.005 10.02 1 922.7698629468595 825.2655757473093 825.6794165955854 1081.446049547582 1085.213239680093 1089.123513502972 962.4667155780542 442.4251009306593 1050.399789057876 293.0168398009531
2005 0.005 10.025 1 922.7714887915033 825.2693691249104 825.6832088800998 1081.444978884671 1085.211330889493 1089.12098056737 962.4676987161503 442.4428300357771 1050.398686788856 293.0168398087324
2006 0.005 10.03 1 922.7738966180603 825.2731579143954 825.6869959892908 1081.446057583925 1085.213245380532 1089.123513424245 962.468851646791 442.4605328716331 1050.399936507301 293.0168398394864
2007 0.005 10.035 1 922.7755143647731 825.2769358484958 825.6907728275665 1081.444986935334 1085.211336252231 1089.120980515376 962.4698312092586 442.4782090850339 1050.398833713841 293.0168398472645
2008 0.005 10.04 1 922.7779140595485 825.280709233071 825.6945445305597 1081.446065523278 1085.213251251412 1089.123514303762 962.470979424652 442.4958590856569 1050.40008399384 293.0168398779387
2009 0.005 10.045 1 922.7795236711108 825.284471799292 825.6983059901274 1081.444994979783 1085.211342057856 1089.120980956625 962.4719540131014 442.5134826422913 1050.398981166323 293.0168398856512
2010 0.005 10.05 1 922.7818970070438 825.2882296608745 825.7020621937079 1081.446056545948 1085.213246777332 1089.123509604774 962.4730842323889 442.5310803929017 1050.400213642244 293.0168399161241
2011 0.005 10.055 1 922.7835265101376 825.2919770741302 825.7058084832171 1081.445019722016 1085.2113584118 1089.120986481424 962.4740759923824 442.5486507532996 1050.39914348577 293.0168399239805
2012 0.005 10.06 1 922.785886932401 825.2957196764472 825.7095494263143 1081.44606580806 1085.213251506262 1089.123509181139 962.4751963765395 442.5661961982762 1050.400364486321 293.0168399543233
2013 0.005 10.065 1 922.787504181895 825.2994518759095 825.7132804910208 1081.445025997298 1085.211363467801 1089.120987003375 962.4761822834301 442.5837142196777 1050.399289455456 293.0168399620804
2014 0.005 10.07 1 922.7898556941651 825.3031793135509 825.7170062550781 1081.44607300069 1085.213256817376 1089.123509243607 962.4772991176816 442.6012074092098 1050.400509525095 293.0168399923805
2015 0.005 10.075 1 922.7914650749451 825.3068963252313 825.7207221499933 1081.445033754066 1085.211369102245 1089.120987671026 962.4782807110452 442.6186734195595 1050.399433990789 293.0168400000654
[truncated: 195,375 more chars]
