# Supplementary material for: Thermocouple Sensor Response in Hot Airstream
Source: Sensors (Basel). 2025 Jul 26;25(15):4634. doi: 10.3390/s25154634 (PMC12349096; doi:10.3390/s25154634)
Supplement: Supplementary file 1 [file sensors-25-04634-s001.zip › report-file-t_11R16.out]

"report-file-t"
"Time Step" "delta-time etc.."
("TimeStep" "delta-time" "flow-time" "iters-per-timestep" "t_1" "t_sensor" "t0" "t1" "t2" "t3" "ty_1" "ty_10" "ty1" "ty10")
0 0.005 0 0 293.0000000000001 293.0000000000001 293.0000000000001 293.0000000000001 293.0000000000001 293.0000000000001 293.0000000000001 293.0000000000001 293.0000000000001 293.0000000000001
1 0.005 0.005 20 386.4442619253002 293.5116738770975 293.2573055961236 766.7286541321994 840.9112343331715 889.2861948680829 569.5804621941245 329.6698311934448 692.6136374609661 382.6351825941739
2 0.005 0.01 20 521.0223663541312 295.1548686270744 294.2211569668843 1081.714029854058 1088.467368885872 1091.676946254773 924.2181653223162 347.3452416270213 1066.065518026771 413.6846419433224
3 0.005 0.015 20 617.6510434476362 297.5636225294108 295.9547413324426 1097.906984804095 1098.134483678334 1098.482225232895 1043.753890997385 330.3738847143175 1093.597898978923 361.3340272063303
4 0.005 0.02 20 669.1403131965969 300.3599819158854 298.3004446781337 1098.154405407076 1098.24658917919 1098.576217710589 1071.811887001648 313.7778945557577 1090.055642232204 328.2900586383947
5 0.005 0.025 20 725.4940922988434 303.426572690531 301.0784224732746 1098.101743584906 1098.205666488047 1098.563561967623 1079.033927466734 305.0609347895015 1088.640628926014 312.7652498135434
6 0.005 0.03 20 663.4315913592507 306.680501311636 304.1407298549365 1098.061078997412 1098.177072246473 1098.554510704468 1081.260197737222 300.7359585525715 1087.955104953056 305.1740057273493
7 0.005 0.035 20 647.0398155341322 310.0397588907581 307.3806546910928 1098.035834297853 1098.159350887497 1098.552076723847 1082.252549259986 298.1859137406722 1087.459718959753 301.2690649044858
8 0.005 0.04 20 669.1206370913376 313.4718282308231 310.7321595926277 1098.020251782322 1098.149131938592 1098.549852321734 1082.669972855782 296.7030960351333 1087.269537856925 299.0809658740881
9 0.005 0.045 20 682.943991193138 316.9552249510056 314.1545616064349 1098.015259790487 1098.146787686002 1098.549216133993 1082.749499552262 295.8346171462462 1087.286087970409 297.7454370931296
10 0.005 0.05 20 685.5419410598811 320.4754557570369 317.621634637947 1098.015847112782 1098.148267937132 1098.549340640847 1082.65889913356 295.2624596337041 1087.379214754277 296.844209087588
11 0.005 0.055 20 683.0819406653256 324.0193601150468 321.1164590985527 1098.019185567444 1098.151459431239 1098.549727400858 1082.513648717488 294.7800326610644 1087.488063218969 296.1830913371087
12 0.005 0.06 20 679.5443494908424 327.5775551691896 324.628849262248 1098.022483761162 1098.153933714673 1098.549781554801 1082.372320154415 294.3927627916768 1087.578420348279 295.6726280750442
13 0.005 0.065 20 676.666050668106 331.1444387729017 328.153174285519 1098.026547334848 1098.157239898838 1098.550760036699 1082.251694887041 294.1428441883021 1087.644276206188 295.2661592418062
14 0.005 0.07000000000000001 20 674.7993323342861 334.7165945048719 331.6864158661023 1098.029489612226 1098.159386055098 1098.551244373822 1082.163963903861 293.9972919008067 1087.689594874495 294.9369647566012
15 0.005 0.075 20 673.8853846346964 338.291856066127 335.2267137703799 1098.033271486285 1098.162714534217 1098.553076579401 1082.099540396878 293.9141089524172 1087.721238946509 294.6673428725978
16 0.005 0.08 20 673.8026994551639 341.8685920313851 338.7725954753196 1098.035805754237 1098.164391005422 1098.55362691922 1082.063436154404 293.8665608870721 1087.74419973067 294.4469180251647
17 0.005 0.08500000000000001 20 674.289072319141 345.4453753175226 342.3226567642376 1098.037402616791 1098.165690368481 1098.554049970866 1082.0299851863 293.8395813642377 1087.761727032299 294.2622354813801
18 0.005 0.09 20 675.2902079605179 349.0209590615013 345.8754991662426 1098.038556791391 1098.16651194715 1098.554255076656 1082.006890282224 293.824594258644 1087.77556729856 294.1053452221313
19 0.005 0.095 20 676.6249794319833 352.5942142885659 349.4297169491558 1098.039522570049 1098.167156388088 1098.554413692003 1081.988242472803 293.8162215732295 1087.788121269044 293.9703273532438
20 0.005 0.1 20 678.1803052120795 356.1640579933863 352.9839275833908 1098.040212920888 1098.167543339044 1098.554392884254 1081.97550753415 293.8111316687384 1087.799143699638 293.8545386473922
21 0.005 0.105 20 679.7679079776857 359.7294372353307 356.5367779861804 1098.040949262574 1098.168030605271 1098.554443666389 1081.965355238874 293.8075180523049 1087.809216128396 293.7549485422773
22 0.005 0.11 20 681.430731565848 363.2893641259317 360.0869791577114 1098.041849304936 1098.168610447512 1098.554596628038 1081.957745030352 293.8046167595309 1087.817371757311 293.6685543754992
23 0.005 0.115 20 683.1535304328606 366.84285372267 363.6332963798332 1098.042656694794 1098.16921780188 1098.554746038653 1081.949672307185 293.8022279741715 1087.825285067834 293.5929782153551
24 0.005 0.12 20 684.9044566321393 370.3890002327959 367.1745764537618 1098.043437592628 1098.169761317163 1098.554904615752 1081.941225654797 293.8003805467184 1087.835250576378 293.5267019666012
25 0.005 0.125 20 686.6629015084312 373.9269398752038 370.7097424373301 1098.044213175049 1098.170293380234 1098.555098263208 1081.931435385887 293.7991885022781 1087.846779380728 293.4684821538414
26 0.005 0.13 20 688.4341116810872 377.4558610254259 374.2377942812915 1098.044712315343 1098.17064146481 1098.555160516569 1081.921188736221 293.7986940678633 1087.858594511247 293.4172249786134
27 0.005 0.135 20 690.2226143316195 380.9750046863236 377.7578053343296 1098.045293113814 1098.171023031613 1098.555245328384 1081.911311958632 293.7988743977807 1087.870208844987 293.3719733086701
28 0.005 0.14 20 692.0077800738683 384.48364519914 381.2689221687118 1098.045763576207 1098.171355796767 1098.555316381334 1081.901153014866 293.7996589484804 1087.881626364993 293.3319098289783
29 0.005 0.145 20 693.7967900506625 387.9811225339803 384.7703541661849 1098.046333568675 1098.171734228851 1098.555420357626 1081.892646782493 293.8009648284359 1087.892816125997 293.2963479286952
30 0.005 0.15 20 695.5836218366113 391.4668035890637 388.2613631462645 1098.046828768065 1098.172049266813 1098.55545006634 1081.884047652087 293.8027076509955 1087.90329166776 293.2647172025202
31 0.005 0.155 20 697.3900466554212 394.9401191364384 391.7412677055725 1098.04733974713 1098.172356754533 1098.555475857214 1081.876804529353 293.8048182578971 1087.912519612469 293.236531905931
32 0.005 0.16 20 699.207356890084 398.4005356288959 395.2094397221369 1098.047849916713 1098.17268679754 1098.555524202607 1081.869521807451 293.8072558717687 1087.922586961913 293.2113664873737
33 0.005 0.165 20 701.0363521953858 401.8475473375472 398.6652938967051 1098.048573894902 1098.173194853811 1098.55568927699 1081.863104014868 293.8099801637795 1087.934017146811 293.1888646554099
34 0.005 0.17 20 702.8929575909719 405.2806959604372 402.1082904118435 1098.0491241839 1098.173574761295 1098.555783508718 1081.856819250779 293.812970354548 1087.945668398403 293.1687137629498
35 0.005 0.175 20 704.7781528109066 408.6995512189851 405.5379311411587 1098.049673125272 1098.173944217911 1098.555866680236 1081.851043824348 293.8162232001942 1087.95727064271 293.150644683749
36 0.005 0.18 20 706.684013693878 412.1037229381317 408.9537562447642 1098.050237101219 1098.174328621227 1098.555957226771 1081.845800253302 293.8197354778148 1087.968781896955 293.1344260294074
37 0.005 0.185 20 708.607087300574 415.4928491444905 412.3553412709551 1098.050751370313 1098.174677710295 1098.556038044674 1081.84112655125 293.8235110967022 1087.980156426064 293.11985959524
38 0.005 0.19 20 710.5532045657233 418.8666006390987 415.7422929150708 1098.051278739133 1098.175044847994 1098.556123523881 1081.83677927906 293.8275503942344 1087.991382305504 293.1067765834941
39 0.005 0.195 20 712.5152829944631 422.2246728051362 419.1142495273439 1098.051837171747 1098.175418747832 1098.556207539253 1081.833290580472 293.8318643232966 1088.002605210177 293.0950332061448
40 0.005 0.2 20 714.4982950698421 425.5667727218386 422.4708735366423 1098.052316089585 1098.175742093236 1098.55626767714 1081.830194261798 293.8364559376757 1088.013657015594 293.0845026511286
41 0.005 0.205 20 716.4971143203315 428.8926426456752 425.8118545647682 1098.052844058539 1098.176097374226 1098.556355008719 1081.827506190971 293.8413371838049 1088.02466800732 293.0750729069204
42 0.005 0.21 20 718.5067555826269 432.2020302849617 429.1369003091876 1098.053296102863 1098.176400049715 1098.556412615949 1081.825358606552 293.8465186342753 1088.03553178581 293.066645656845
43 0.005 0.215 20 720.5398127345604 435.4947208451042 432.4457495452377 1098.05387177868 1098.176802055886 1098.556524360492 1081.823508258172 293.8520124193684 1088.046272816401 293.0591319067287
44 0.005 0.22 20 722.584402191635 438.7705135779911 435.7381607907045 1098.054404900521 1098.177178020405 1098.556630376357 1081.822332145896 293.8578287669137 1088.056896548784 293.052452820083
45 0.005 0.225 20 724.640447928666 442.0292316690876 439.0139155284816 1098.054966008468 1098.177575444208 1098.556729783483 1081.821722841069 293.8639781624649 1088.067483563023 293.0465371387988
46 0.005 0.23 20 726.7081205602422 445.2707086915478 442.2728123983229 1098.055510095067 1098.177960035371 1098.556842272336 1081.821547425007 293.8704778050873 1088.077963688479 293.0413184334904
47 0.005 0.235 20 728.7969733008779 448.4947927287545 445.5146677354858 1098.056003222744 1098.178294322868 1098.556932906337 1081.821955815024 293.8773308675881 1088.088332003895 293.0367342371604
48 0.005 0.24 20 730.9043191129914 451.7013605166861 448.7393180660382 1098.056480631738 1098.178620757916 1098.557017598654 1081.822724956802 293.8845544569488 1088.098611017189 293.0327256346698
49 0.005 0.245 20 733.0290095439667 454.8903145751005 451.9466223821424 1098.056940812774 1098.178931249652 1098.557097039444 1081.823930257047 293.8921556363301 1088.108821053289 293.0292365593961
50 0.005 0.25 20 735.1651141418428 458.0615964984362 455.1364707843383 1098.05740616145 1098.179245078235 1098.557192124951 1081.825540421404 293.9001561839186 1088.11906923683 293.0262141902717
51 0.005 0.255 20 737.3154722687125 461.2151742201535 458.3087816420902 1098.057849420739 1098.179542807959 1098.557277963077 1081.827535532445 293.9085664094105 1088.129166040004 293.0236097055117
52 0.005 0.26 20 739.4748781871388 464.3510272578575 461.4634957599307 1098.058289817261 1098.179837445759 1098.557366079267 1081.829980579666 293.9173965799341 1088.139112898236 293.0213758869568
53 0.005 0.265 20 741.6353153795715 467.4691679932631 464.600579109202 1098.058707092219 1098.180117171354 1098.5574377636 1081.833130177245 293.9266623633357 1088.14895418888 293.0194691721716
54 0.005 0.27 20 743.7865127646622 470.5695737692945 467.7200390161481 1098.059136395936 1098.180405461289 1098.557518824104 1081.836473034984 293.9363693899678 1088.158705796176 293.017850501139
55 0.005 0.275 20 745.9358878170578 473.6521545214096 470.8220865364959 1098.059551681677 1098.180680713117 1098.55759565125 1081.840143970822 293.9465288177612 1088.168268546359 293.016484215161
56 0.005 0.28 20 748.0850738942308 476.71683536541 473.9071785068832 1098.059964391605 1098.18095917329 1098.557678853201 1081.844091140698 293.9571627723017 1088.177717537485 293.0153377958577
57 0.005 0.285 20 750.2379208018031 479.7635893498104 476.9749264168408 1098.06037395437 1098.18123174854 1098.557759454515 1081.848390876903 293.9682753470851 1088.187114150993 293.0143817745542
58 0.005 0.29 20 752.3619022846183 482.7923160459608 480.0249798331383 1098.060777023952 1098.181500724858 1098.55783665899 1081.852944932142 293.9798776870442 1088.196447228362 293.0135899116104
59 0.005 0.295 20 754.486164736632 485.8029455187122 483.0571562413444 1098.061182276251 1098.181770355534 1098.557915155727 1081.85787981455 293.9919853934831 1088.205706443351 293.012937945748
60 0.005 0.3 20 756.611500106381 488.7954329004817 486.0713474851347 1098.061590180162 1098.182037396859 1098.55799285347 1081.862992262982 294.0046072798531 1088.214904409381 293.0124018286419
61 0.005 0.305 20 758.7368166899057 491.7697494853603 489.067480241327 1098.061987970795 1098.182300286532 1098.558071568619 1081.868469177995 294.0177510831642 1088.224032617294 293.011960518333
62 0.005 0.31 20 760.8550466995125 494.7258765599717 492.045502149812 1098.062381025968 1098.182559300942 1098.558146532749 1081.874187794387 294.0314325744788 1088.233064020093 293.0116011218635
63 0.005 0.315 20 762.9659005429507 497.6637933596105 495.0053723870806 1098.062766931823 1098.182814583612 1098.558222010848 1081.88014772406 294.0456641854936 1088.242023281495 293.0113115506829
64 0.005 0.32 20 765.0818427531426 500.5834859452131 497.9470586153099 1098.063157803403 1098.183073244864 1098.558300882415 1081.886425875096 294.0604550444554 1088.25090959627 293.0110830868863
65 0.005 0.325 20 767.1950483484482 503.4849493984403 500.8705381055686 1098.063536042022 1098.183321042085 1098.558372159583 1081.892893275435 294.0758124914566 1088.259682668152 293.0109093536723
66 0.005 0.33 20 769.2968444914959 506.3681765156323 503.7757930873881 1098.063904192921 1098.183562678696 1098.558442384686 1081.899533968806 294.0917515199388 1088.268371986473 293.0107725800104
67 0.005 0.335 20 771.388269241007 509.2331678385298 506.6628130099393 1098.064269979556 1098.183803211853 1098.558511805761 1081.906395527945 294.1082770744807 1088.276992975731 293.0106641031626
68 0.005 0.34 20 773.4704956192929 512.0799294359739 509.5315924846569 1098.064624336921 1098.184032778608 1098.558575313342 1081.913550447265 294.1254044568423 1088.285514080198 293.0105829155925
69 0.005 0.345 20 775.5452833690158 514.9084786943492 512.3821356246071 1098.064984950702 1098.184270836983 1098.558644916604 1081.920842324884 294.143139091223 1088.293971045919 293.0105219697165
70 0.005 0.35 20 777.5573495838036 517.7188385166942 515.2144531432651 1098.065332742805 1098.184502953088 1098.558710214267 1081.928278536129 294.1614962542549 1088.302329185104 293.010478159068
71 0.005 0.355 20 779.5315771934685 520.5110341305034 518.0285619153343 1098.065692958716 1098.18474046206 1098.558779078864 1081.935945025167 294.1804828336497 1088.310640460625 293.0104437450444
72 0.005 0.36 20 781.4757543278685 523.2850896652056 520.824481533969 1098.066046513123 1098.184974111099 1098.558845050048 1081.943669044443 294.2001109935569 1088.318864022794 293.0104098127809
73 0.005 0.365 20 783.4097455786335 526.0410364523958 523.6022344994062 1098.06639624544 1098.18520553618 1098.558913026268 1081.951579546488 294.2203837185925 1088.327031010472 293.0103848967022
74 0.005 0.37 20 785.3379430561065 528.7789156688801 526.3618518504406 1098.066744475537 1098.185437486606 1098.558982446454 1081.959702291681 294.2413131728322 1088.335125608533 293.0103683824073
75 0.005 0.375 20 787.2602381329315 531.4987676056755 529.1033684473706 1098.067086605163 1098.185662449831 1098.559045014749 1081.968025601007 294.2629128830357 1088.343108734315 293.0103540402101
76 0.005 0.38 20 789.1756304603232 534.2006368175631 531.8268221590693 1098.067414728097 1098.185877860326 1098.559102134059 1081.976537278397 294.2851879554508 1088.351002099305 293.0103427147242
77 0.005 0.385 20 791.0850404929055 536.8845708603199 534.5322546350488 1098.067751789065 1098.186099634161 1098.559168214984 1081.985286236031 294.3081428248124 1088.358841350459 293.0103343600525
78 0.005 0.39 20 792.9856480661671 539.5506232270933 537.2197142064622 1098.068174206338 1098.186391426573 1098.55927356564 1081.994220189243 294.3317943977904 1088.366607108698 293.0103249993889
79 0.005 0.395 20 794.878784973714 542.1988449388832 539.8892492403568 1098.068518559154 1098.186621239188 1098.55933865389 1082.003318467844 294.3561468444418 1088.374324394789 293.0103172823091
80 0.005 0.4 20 796.7675057206893 544.8292959971634 542.5409129809416 1098.068842354828 1098.186834129918 1098.559397567671 1082.012627168684 294.3812097350939 1088.381957718362 293.0103112724365
81 0.005 0.405 20 798.6468557901137 547.4420362696688 545.1747616883697 1098.069190922762 1098.18706644336 1098.559470281892 1082.022122701431 294.406990354662 1088.389554031646 293.0103072754953
82 0.005 0.41 20 800.5132005885044 550.0371273901392 547.7908535758655 1098.069511575304 1098.187276300514 1098.559530665159 1082.031733619891 294.4334978721899 1088.397059728626 293.0103047429956
83 0.005 0.415 20 802.3688159944154 552.6146345584025 550.389251470167 1098.069826389847 1098.187482966119 1098.55959123812 1082.041617939292 294.4607452363358 1088.404516883705 293.010302850683
84 0.005 0.42 20 804.2179897439302 555.1746229889949 552.9700183555764 1098.070049317574 1098.187617293898 1098.559607983149 1082.0515653665 294.4887307059172 1088.41190343919 293.0103015657209
85 0.005 0.425 20 806.0566197376046 557.7171649796039 555.5332218316213 1098.070413453358 1098.187866170394 1098.559692824032 1082.061691978109 294.517465181983 1088.419194688299 293.0103009839713
86 0.005 0.43 20 807.8849892378913 560.2423297677557 558.0789298057723 1098.070719264634 1098.188067854885 1098.559747873605 1082.071982269975 294.5469600820653 1088.426480556006 293.0103004825084
87 0.005 0.435 20 809.7018844979731 562.7501915199509 560.6072122356971 1098.071002878952 1098.18825159157 1098.55979185181 1082.082359778345 294.5772151732327 1088.433669974333 293.0102997525898
88 0.005 0.44 20 811.5085507484109 565.2408266168322 563.1181432131999 1098.071321629963 1098.188460505687 1098.559856691375 1082.092928258503 294.6082466150594 1088.440839936949 293.0102993797452
89 0.005 0.445 20 813.3035921144713 567.714311010893 565.6117968007616 1098.071620406185 1098.188656747907 1098.559914668625 1082.103545393887 294.6400588963922 1088.447913925289 293.0102990933572
90 0.005 0.45 20 815.0878858387232 570.1707235397024 568.0882493849427 1098.07190224144 1098.188844989567 1098.559966907119 1082.114331102151 294.6726587962053 1088.454883095832 293.0102984498072
91 0.005 0.455 20 816.8641091856464 572.6101440033083 570.5475784370333 1098.072189922511 1098.189034188429 1098.560020954774 1082.125229687892 294.7060499910036 1088.461802615894 293.0102977942418
92 0.005 0.46 20 818.6295653700381 575.0326557369965 572.9898644276043 1098.072477762408 1098.189223301623 1098.560076852407 1082.136250795615 294.7402414545774 1088.468650835386 293.0102974347547
93 0.005 0.465 20 820.3811465225583 577.4383434179758 575.4151898225116 1098.072762925002 1098.189411394927 1098.56013247285 1082.147414468844 294.7752388707516 1088.475441544586 293.0102969259659
94 0.005 0.47 20 822.1197527011033 579.8272917638864 577.823638601266 1098.07303656919 1098.189591573117 1098.560183652672 1082.158663769124 294.811047803249 1088.482144776565 293.0102960668167
95 0.005 0.475 20 823.8450780887571 582.1995859067783 580.2152955883555 1098.073312969167 1098.189772767004 1098.560236013926 1082.170088370417 294.8476756498592 1088.488823518448 293.0102955110952
96 0.005 0.48 20 825.5553916918983 584.5553118955752 582.5902457642351 1098.073585302058 1098.189951688105 1098.560286524174 1082.181617052122 294.8851257176602 1088.495442421495 293.0102950018616
97 0.005 0.485 20 827.2501637600107 586.8945561245437 584.948575079678 1098.073835367683 1098.190116538021 1098.560332541161 1082.193315256804 294.9234055576518 1088.501978831539 293.0102941030459
98 0.005 0.49 20 828.93130348939 589.2174028544357 587.29036804108 1098.074112368505 1098.190300158925 1098.560388119119 1082.20493142591 294.9625218903625 1088.508528238455 293.0102932634922
99 0.005 0.495 20 830.5972773880895 591.5239423341703 589.615712964836 1098.074381672329 1098.190477620198 1098.560441521787 1082.216790518032 295.0024800321696 1088.514995863618 293.0102927042583
100 0.005 0.5 20 832.247077409015 593.8142655394589 591.924699191153 1098.074641896706 1098.190647716591 1098.560488833841 1082.228744164894 295.0432808065845 1088.521408495454 293.0102919765687
101 0.005 0.505 20 833.881558126124 596.0884614822216 594.2174166284848 1098.074912867002 1098.190825665819 1098.560542196999 1082.240767039704 295.0849364506381 1088.527793355562 293.010290982888
102 0.005 0.51 20 835.508451173654 598.3466194365706 596.4939554466498 1098.075171708321 1098.190993895495 1098.560590430123 1082.25297673325 295.1274461301423 1088.534118996168 293.0102904059409
103 0.005 0.515 20 837.1197837250264 600.5888283673899 598.7544051163409 1098.075431073539 1098.191164088926 1098.560642140139 1082.265228127783 295.1708149387338 1088.540402358241 293.0102898706331
104 0.005 0.52 20 838.7153656896224 602.8151803492916 600.9988573942114 1098.07568372264 1098.191329877237 1098.560691056597 1082.277594241427 295.2150475547894 1088.54662755411 293.0102889553518
105 0.005 0.525 20 840.2971190210656 605.0257669676492 603.227402995118 1098.075935057415 1098.191494438181 1098.560737810863 1082.290013195751 295.260149094937 1088.552784043333 293.0102882072158
106 0.005 0.53 20 841.8631639376919 607.2206784821395 605.4401330480761 1098.076187575653 1098.191661756625 1098.560788675372 1082.302525909253 295.3061242705423 1088.558892825643 293.0102877575633
107 0.005 0.535 20 843.408460024618 609.4000081180089 607.6371403830303 1098.076432932018 1098.191823556322 1098.560836619714 1082.315151167489 295.3529786013158 1088.564937370289 293.0102870733838
108 0.005 0.54 20 844.9326954154876 611.5638485409338 609.8185175406046 1098.076679429179 1098.191985920568 1098.560886092174 1082.32782372364 295.400713578135 1088.570967606385 293.010286206537
109 0.005 0.545 20 846.4440867758865 613.7122939553377 611.984358438698 1098.076914580651 1098.19214200908 1098.560930345335 1082.34058098238 295.4493341147493 1088.576935632487 293.010285735026
110 0.005 0.55 20 847.9409151319443 615.8454387021643 614.1347573364772 1098.077144127466 1098.192292295409 1098.560972066527 1082.353418710935 295.4988435057346 1088.582828558229 293.0102852238778
111 0.005 0.555 20 849.4219530708962 617.9633758737837 616.2698080766768 1098.077355979564 1098.192429382379 1098.561006794037 1082.366306536564 295.5492447112943 1088.588626930906 293.0102843985567
112 0.005 0.5600000000000001 20 850.8888946539709 620.0661982130323 618.3896049301508 1098.077585851366 1098.192579258618 1098.561049937387 1082.379316920213 295.6005403374316 1088.594399367812 293.0102837773312
113 0.005 0.5650000000000001 20 852.3427372660852 622.1539995374678 620.4942416654143 1098.077820897902 1098.192732895917 1098.561095954816 1082.392436333627 295.6527344496302 1088.600141871702 293.0102834090896
114 0.005 0.5700000000000001 20 853.781232311949 624.2268721489908 622.5838110170426 1098.078055625944 1098.192887169342 1098.561142720299 1082.405571237428 295.7058266329515 1088.605821628405 293.0102827039663
115 0.005 0.5750000000000001 20 855.2045553000397 626.2849094805551 624.6584076886824 1098.078280200722 1098.193034246035 1098.561185220377 1082.418799361611 295.7598265673704 1088.611431940855 293.0102819594908
116 0.005 0.58 20 856.6140220435097 628.3282046040266 626.7181252841149 1098.078505602812 1098.193182884673 1098.561228955283 1082.432038396114 295.8147260240857 1088.617016989511 293.0102815340149
117 0.005 0.585 20 858.0108450819339 630.3568533658522 628.7630590699704 1098.078731703531 1098.193329763226 1098.56127209887 1082.445385767476 295.8705360340115 1088.622554880619 293.0102810904979
118 0.005 0.59 20 859.3913692061035 632.3709486878948 630.7933030053462 1098.078956412581 1098.193477414753 1098.561316799976 1082.458788913298 295.9272590124074 1088.628057931577 293.0102802710572
119 0.005 0.595 20 860.7560632945755 634.370583512741 632.8089513284597 1098.079173853011 1098.193619423933 1098.561357549152 1082.472209299284 295.9848937010604 1088.633491329983 293.0102797583615
120 0.005 0.6 20 862.1034384378853 636.3558529934678 634.8100990097355 1098.079391801511 1098.193761557788 1098.561399601679 1082.485693150317 296.0434421073221 1088.638877073995 293.0102793502733
121 0.005 0.605 20 863.4337331489587 638.3268484267012 636.7968398684328 1098.079604485223 1098.193901263372 1098.561440135585 1082.49922504759 296.1029099016491 1088.644216438409 293.0102786690339
122 0.005 0.61 20 864.7504108429677 640.2836610173897 638.7692662064378 1098.07981832262 1098.194042291896 1098.561483592754 1082.512848959218 296.1632939268989 1088.649507914103 293.0102779383895
123 0.005 0.615 20 866.0532418443973 642.2263821775139 640.7274696974961 1098.080028555097 1098.194179490025 1098.561523108299 1082.526474037805 296.2245965040074 1088.654749192767 293.0102775742544
124 0.005 0.62 20 867.3442526912066 644.1551040901869 642.6715429479754 1098.080237056409 1098.194316477817 1098.561564286359 1082.540120360223 296.2868218715732 1088.659931151232 293.0102770609149
125 0.005 0.625 20 868.6256726687001 646.0699207841084 644.6015787555465 1098.080440971279 1098.19444968257 1098.561600974912 1082.553795065848 296.3499703002939 1088.665064934796 293.0102762305121
126 0.005 0.63 20 869.8950255228518 647.9709262951972 646.5176715783047 1098.080640132416 1098.194580008466 1098.561637299258 1082.567525485411 296.4140405583786 1088.670149212286 293.0102757874644
127 0.005 0.635 20 871.1478557110263 649.8582114821783 648.4199134445156 1098.080840729647 1098.194711268374 1098.561675524782 1082.581192231324 296.4790334066293 1088.675197370797 293.0102754323024
128 0.005 0.64 20 872.3857982791437 651.7318678786658 650.3083966577186 1098.081049620793 1098.19484860718 1098.561718471035 1082.594955517421 296.5449540839613 1088.680210265588 293.0102746879786
129 0.005 0.645 20 873.611303147391 653.5919857371705 652.1832127681562 1098.081243260605 1098.194974713489 1098.561753101165 1082.608744342383 296.6117979089404 1088.685160875756 293.0102740381791
130 0.005 0.65 20 874.8191554358602 655.4386537391727 654.0444522185943 1098.081437838091 1098.195101325517 1098.561787289014 1082.622522732988 296.6795685175841 1088.690071817169 293.0102736544844
131 0.005 0.655 20 876.0114635096817 657.2719612096408 655.892205086585 1098.081619261937 1098.195218801408 1098.561817503172 1082.636330475439 296.7482667128587 1088.694921717395 293.0102731269818
132 0.005 0.66 20 877.1927244600085 659.0919983215235 657.7265615444713 1098.081815140059 1098.195349962995 1098.561857899015 1082.650150284468 296.817892413303 1088.699744379635 293.0102723175129
133 0.005 0.665 20 878.3628747259918 660.8988551105289 659.5476125713051 1098.082009503876 1098.195477522636 1098.561895248187 1082.663960563184 296.8884443440359 1088.70452127629 293.0102719481202
134 0.005 0.67 20 879.5217151535462 662.6926204554138 661.3554484763896 1098.082205184855 1098.195607272417 1098.561934206183 1082.677811201894 296.9599218406997 1088.709250826008 293.0102715384895
135 0.005 0.675 20 880.6681074681214 664.4733818459353 663.1501586013632 1098.082389101919 1098.195729055821 1098.561966792617 1082.691701838997 297.032325573128 1088.713931494781 293.0102707085062
136 0.005 0.68 20 881.8033647584706 666.2412261961364 664.9318313539546 1098.082574868435 1098.195851594191 1098.562000607413 1082.705639627323 297.105657696423 1088.718581303346 293.0102701365212
137 0.005 0.6850000000000001 20 882.9281933902444 667.9962412009406 666.7005549942712 1098.082755263898 1098.195971567364 1098.56203463092 1082.719581227317 297.17991199754 1088.723200180416 293.0102697569255
138 0.005 0.6900000000000001 20 884.0410655397351 669.7385127578668 668.4564165248069 1098.082918165261 1098.196080291297 1098.562059374111 1082.733520093155 297.2550930510828 1088.727755879749 293.0102691173644
139 0.005 0.6950000000000001 20 885.1419221418157 671.4681206207832 670.1994967413847 1098.083104333975 1098.196206675117 1098.562086840364 1082.747547879988 297.3312013568053 1088.732320136068 293.010268321939
140 0.005 0.7000000000000001 20 886.2321807642209 673.185140073466 671.9298438731705 1098.083289923161 1098.19632827436 1098.562128863723 1082.761446923665 297.408229718745 1088.736801053929 293.0102679039841
141 0.005 0.705 20 887.309449563203 674.8896497720154 673.6474676538161 1098.083470512181 1098.196450143835 1098.562153733148 1082.775481416991 297.4861830568145 1088.741260399381 293.0102674414809
142 0.005 0.71 20 888.3756481859292 676.5817331128816 675.3525033860504 1098.083656974888 1098.196575826138 1098.562188565782 1082.789477812438 297.5650588828154 1088.745686727609 293.0102666080734
143 0.005 0.715 20 889.4316156957416 678.261483241617 677.0450731955103 1098.083839708522 1098.196701233343 1098.562224933074 1082.803433986368 297.6448587953238 1088.750071874223 293.0102660478323
144 0.005 0.72 20 890.4761536010975 679.9289932635631 678.7252808696951 1098.084005510863 1098.196812463967 1098.562254699341 1082.817353518047 297.7255815639512 1088.754414767175 293.0102656827133
145 0.005 0.725 20 891.5120508299657 681.5843546844235 680.3932219629281 1098.084193338039 1098.196938668884 1098.562292605983 1082.831403868993 297.8072270424194 1088.758703662605 293.0102649945814
146 0.005 0.73 20 892.5388820232512 683.2276575950692 682.0489894742872 1098.084373396277 1098.197057313741 1098.562324809401 1082.845453724705 297.8897918890293 1088.762998613224 293.0102642049601
147 0.005 0.735 20 893.5551286965562 684.8589894871664 683.6926734685205 1098.084545941549 1098.197172496476 1098.562356883959 1082.85947480913 297.9732775998156 1088.767236925111 293.0102638308771
148 0.005 0.74 20 894.5607538745661 686.4784377702699 685.3243635432456 1098.084722891407 1098.197290637911 1098.562391541457 1082.873496618238 298.0576828145131 1088.771445581325 293.0102633883109
149 0.005 0.745 20 895.5567149975482 688.0860901035377 686.9441483785677 1098.084892792355 1098.197403099338 1098.562421372475 1082.887510047219 298.1430042756162 1088.775609718834 293.0102626014593
150 0.005 0.75 20 896.5426882785407 689.6820325556923 688.5521153137888 1098.085076820983 1098.197521568468 1098.562455339631 1082.901567873611 298.2292427518245 1088.779740030788 293.0102621390077
151 0.005 0.755 20 897.5192213621481 691.2663519817211 690.1483525605096 1098.085239791568 1098.197629592171 1098.562483917786 1082.915561692333 298.3163973798021 1088.783830549446 293.010261814699
152 0.005 0.76 20 898.4871256832098 692.8391340278259 691.7329462430832 1098.085402923985 1098.197737912872 1098.562512763421 1082.929573970933 298.4044687556536 1088.787885249568 293.0102612282614
153 0.005 0.765 20 899.4461389604127 694.4004637381979 693.3059828626363 1098.085573972973 1098.197852553786 1098.56254711757 1082.943590538265 298.4934527219596 1088.791935201901 293.0102606133722
154 0.005 0.77 20 900.3956126054359 695.9504249737503 694.8675475071893 1098.08573873664 1098.197963013456 1098.562578713422 1082.957603761971 298.5833501780585 1088.795923942174 293.0102604010658
155 0.005 0.775 20 901.3356251058224 697.489100397756 696.4177237508655 1098.085894954772 1098.19806674457 1098.562605359331 1082.971605780354 298.674161528052 1088.799874467806 293.0102600498677
156 0.005 0.78 20 902.2658234919626 699.0165733724471 697.9565959346126 1098.086054499474 1098.198172722042 1098.562634371246 1082.985587156735 298.7658805386365 1088.803803677874 293.0102594448566
157 0.005 0.785 20 903.1865471407804 700.5329267680079 699.4842474923054 1098.086209678607 1098.198277352389 1098.562663113407 1082.999572982767 298.8585133912301 1088.807691692309 293.0102592158718
158 0.005 0.79 20 904.097776442181 702.0382403067006 701.00075938692 1098.086367054245 1098.19838420878 1098.562695037459 1083.013482698191 298.9520523459362 1088.811561936906 293.0102590913481
159 0.005 0.795 20 905.000519444728 703.5325970909012 702.50621549397 1098.086527907645 1098.19849190763 1098.562726189446 1083.027430474511 299.0464974566064 1088.815396749434 293.0102586759847
160 0.005 0.8 20 905.8949345467569 705.0160768074527 704.0006963643966 1098.086679753962 1098.198593279177 1098.562753635231 1083.041386011887 299.1418437894789 1088.819202540007 293.0102582563521
161 0.005 0.805 20 906.7813911090315 706.488759114827 705.4842827806629 1098.086828729173 1098.198692786603 1098.562780304235 1083.055340672193 299.2380891283701 1088.822979050604 293.0102582381609
162 0.005 0.8100000000000001 20 907.6596124329519 707.9507236746905 706.9570552449146 1098.086980914389 1098.198794064655 1098.562807830799 1083.069258347794 299.3352394410331 1088.826735951616 293.0102580818187
163 0.005 0.8150000000000001 20 908.5300147005406 709.4020493246793 708.419093668214 1098.087135182025 1098.198897402043 1098.562838443056 1083.083160426891 299.433283770166 1088.830473824001 293.0102576732153
164 0.005 0.8200000000000001 20 909.3925737305544 710.8428152351634 709.8704782426344 1098.087287395588 1098.198999448998 1098.562867632391 1083.097066039142 299.5322252490978 1088.834169936603 293.0102576635863
165 0.005 0.8250000000000001 20 910.2480449293984 712.2730988374204 711.3112870232313 1098.087431331184 1098.199095035421 1098.562893096219 1083.110966511569 299.6320687983273 1088.837831301943 293.0102576512623
166 0.005 0.8300000000000001 20 911.0961190580293 713.6929789499311 712.7415995319931 1098.087575424657 1098.19919160731 1098.562919142707 1083.124837194987 299.7327945674518 1088.841464248022 293.010257279572
167 0.005 0.835 20 911.9359915242868 715.1025325300857 714.1614939106207 1098.087720533995 1098.19928892739 1098.562946813428 1083.138698069818 299.8344092934363 1088.845075775548 293.0102570653091
168 0.005 0.84 20 912.7678022727882 716.5018354209539 715.5710471036331 1098.087868563035 1098.199388495487 1098.562975949975 1083.152518764772 299.9369116075102 1088.848660381235 293.0102571416003
169 0.005 0.845 20 913.5911750289378 717.8909624131236 716.9703354016744 1098.088012999823 1098.199484963364 1098.563003794933 1083.166312764171 300.0402858714666 1088.852209185719 293.0102568789709
170 0.005 0.85 20 914.4062648110138 719.2699876418118 718.3594340250977 1098.08812303456 1098.199563432936 1098.563021364005 1083.179931197536 300.1445199615573 1088.855674447677 293.0102565201951
171 0.005 0.855 20 915.213411662273 720.6389865714485 719.7384184114699 1098.088272322814 1098.199661339816 1098.563050615013 1083.193721844664 300.2496129829819 1088.859160241689 293.0102565819763
172 0.005 0.86 20 916.0127571539617 721.9980327515304 721.1073632366431 1098.088413640282 1098.199754912833 1098.563076073867 1083.207438179406 300.3555406223295 1088.862614951136 293.0102565385447
173 0.005 0.865 20 916.8045541473095 723.3471995836808 722.4663425747171 1098.088557142853 1098.199851228265 1098.563104859146 1083.221164477084 300.4623020205999 1088.866038588902 293.0102562046104
174 0.005 0.87 20 917.5888540042213 724.686559533584 723.8154298983611 1098.08869273716 1098.199941352255 1098.563128531508 1083.234860206099 300.5699038312965 1088.869427200073 293.0102561790072
175 0.005 0.875 20 918.3660276866275 726.0161855910401 725.1546986984368 1098.088824425887 1098.200028326373 1098.563150103748 1083.248561609275 300.6783383205371 1088.872789633406 293.0102562660292
176 0.005 0.88 20 919.1356570947007 727.3361493375608 726.4842211896352 1098.088958576636 1098.200118592423 1098.563176136362 1083.262232040511 300.7876063110112 1088.876130877648 293.0102560546771
177 0.005 0.885 20 919.8977917775354 728.6465234118369 727.8040706085203 1098.089093558238 1098.200208960598 1098.563202951221 1083.275885794826 300.8977014758565 1088.879441936878 293.0102558682803
178 0.005 0.89 20 920.6522380019563 729.9473783239212 729.1143182935563 1098.089250751916 1098.200312105843 1098.563236034785 1083.289585903688 301.0086157752626 1088.882769397267 293.0102560100484
179 0.005 0.895 20 921.3983807651542 731.2387848209963 730.4150361168167 1098.089382212303 1098.200399891047 1098.563261207981 1083.303198345664 301.1203486454114 1088.886020140257 293.0102560402048
180 0.005 0.9 20 922.1370036203841 732.5208129343074 731.7062947016273 1098.089511226175 1098.200486220218 1098.563284177605 1083.316782024393 301.2328980731546 1088.889224928403 293.0102557493068
181 0.005 0.905 20 922.8684415484249 733.7935319709236 732.9881642534256 1098.089638054473 1098.200570576627 1098.563307489378 1083.330349027488 301.3462542226374 1088.892415765354 293.0102559093285
182 0.005 0.91 20 923.5927493649834 735.0570111066602 734.2607145013133 1098.089770684317 1098.200657708396 1098.563332888064 1083.34394725929 301.4604174806032 1088.895586975267 293.0102560782897
183 0.005 0.915 20 924.3100449449433 736.3113188000608 735.5240150168412 1098.08989733196 1098.200742546698 1098.563357066264 1083.357446935422 301.5753824236785 1088.89874033548 293.0102559014215
184 0.005 0.92 20 925.0206733477529 737.5565226395184 736.7781337843657 1098.090024535232 1098.200827122223 1098.56338136511 1083.370934352385 301.6911482066811 1088.901843546236 293.0102560179274
185 0.005 0.925 20 925.7247174474612 738.7926900674831 738.0231388054505 1098.09014823807 1098.200910204099 1098.563404212008 1083.384392345093 301.8077043563306 1088.904923257716 293.0102563005357
186 0.005 0.93 20 926.4222364097385 740.0198888338939 739.2590984823048 1098.090269660645 1098.20099039784 1098.563424910545 1083.397826809999 301.9250563148239 1088.9079751534 293.0102563480733
187 0.005 0.9350000000000001 20 927.1135002388108 741.2381860481446 740.4860805223152 1098.090390301854 1098.201070068001 1098.563446823822 1083.411237746816 302.0431931526807 1088.911010974051 293.0102563503039
188 0.005 0.9400000000000001 20 927.7989988370431 742.4476479414107 741.7041515452831 1098.090511617907 1098.201152944795 1098.56347027684 1083.42466934164 302.1621062061073 1088.914036711959 293.0102567406154
189 0.005 0.9450000000000001 20 928.4781150163521 743.6483396800077 742.9133774250909 1098.090633126192 1098.201233845296 1098.5634937366 1083.438024347842 302.2817995523069 1088.917015445982 293.0102570451332
190 0.005 0.9500000000000001 20 929.1506579261547 744.8403273824516 744.1138256675359 1098.090753420193 1098.201313368438 1098.56351527071 1083.45136844195 302.402270143442 1088.91998504535 293.0102570177454
191 0.005 0.9550000000000001 20 929.8165975161861 746.0236735256442 745.3055590798168 1098.090870282235 1098.201391095333 1098.563535157833 1083.464641185265 302.5235063736727 1088.922920397591 293.0102574683864
192 0.005 0.96 20 930.4760493403716 747.1984434582054 746.488643973508 1098.090989572877 1098.201471456264 1098.563559429621 1083.477902740846 302.6455098293741 1088.925829160092 293.0102579422641
193 0.005 0.965 20 931.1294302251387 748.3647009671358 747.663145030442 1098.091106728271 1098.201549249162 1098.563581859898 1083.491139467549 302.7682720970328 1088.928733192387 293.0102580964092
194 0.005 0.97 20 931.7771905736619 749.5225081935163 748.82912465716 1098.09122513494 1098.201628712318 1098.563604306156 1083.504327790436 302.891789731015 1088.931588642011 293.0102585952525
195 0.005 0.975 20 932.4192036325409 750.6719278755413 749.9866462855368 1098.091340128362 1098.201705831751 1098.563625469826 1083.517473099337 303.01605695864 1088.93443853468 293.0102592162795
196 0.005 0.98 20 933.05552799245 751.8130229108219 751.1357734646089 1098.091452909258 1098.201780578257 1098.563645127818 1083.530599288315 303.1410689986525 1088.937247248944 293.0102595873031
197 0.005 0.985 20 933.6862607395137 752.9458551095855 752.2765683183137 1098.091568020932 1098.201857821918 1098.563668519357 1083.543695935797 303.2668242381894 1088.94003779769 293.0102600090629
198 0.005 0.99 20 934.3116317741141 754.0704856193684 753.4090926813218 1098.091683479043 1098.201936159729 1098.563692040819 1083.556753234481 303.3933165026102 1088.942825043271 293.0102607740587
199 0.005 0.995 20 934.9321226507933 755.1869761304877 754.5334090070288 1098.091796867097 1098.202012171314 1098.563714389628 1083.569772057775 303.5205396092609 1088.945574390745 293.0102614009147
200 0.005 1 20 935.5474635716822 756.2953871182114 755.6495782703593 1098.091905035989 1098.202084356381 1098.563732370194 1083.582748577368 303.6484924514663 1088.948298693928 293.0102617325438
201 0.005 1.005 20 936.1576374535255 757.3957788348796 756.7576612939697 1098.092014955237 1098.202158202247 1098.563754474138 1083.595701948054 303.7771652830685 1088.950902439545 293.0102625508287
202 0.005 1.01 20 936.7623828729642 758.488211103185 757.8577187221523 1098.092122344877 1098.20223013339 1098.563774637293 1083.608589261112 303.9065581202523 1088.953607567449 293.0102633148247
203 0.005 1.015 20 937.361572698223 759.5727422712253 758.9498095395021 1098.092235134309 1098.202306147496 1098.563797648799 1083.621452526351 304.0366612351874 1088.956297331243 293.0102637758681
204 0.005 1.02 20 937.9554035657821 760.6494310799172 760.0339932618816 1098.092344646212 1098.202379573652 1098.563819670522 1083.6342921413 304.1674710907146 1088.958950274776 293.0102645796858
205 0.005 1.025 20 938.5443120642068 761.7183364875057 761.1103292169977 1098.092486423258 1098.202475387222 1098.563845788648 1083.647227377404 304.2989844710223 1088.961585414141 293.0102654301311
206 0.005 1.03 20 939.1281427898887 762.7795160445851 762.1788759894287 1098.092559019076 1098.20252228351 1098.563854329937 1083.659877180766 304.4311937835118 1088.964204018188 293.0102659978214
207 0.005 1.035 20 939.7070388920678 763.8330280907801 763.2396916309474 1098.092701499869 1098.202620411821 1098.563888196223 1083.672699311423 304.5640982103925 1088.966800592278 293.0102666983706
208 0.005 1.04 20 940.2807586705147 764.8789285652356 764.2928332951275 1098.092818945515 1098.202699137991 1098.563911795649 1083.685439737011 304.6976952220533 1088.9693915559 293.0102677021665
209 0.005 1.045 20 940.8474385577807 765.9172743547325 765.3383585943668 1098.092929637263 1098.202772942191 1098.563933671059 1083.6981032911 304.8319701650971 1088.971948255318 293.0102684109149
210 0.005 1.05 20 941.4091360565723 766.9481212948979 766.3763238481043 1098.093029962194 1098.202839960531 1098.56395096355 1083.710698587013 304.9669239188813 1088.974483336569 293.0102690328749
211 0.005 1.055 20 941.9657636347675 767.9715248795113 767.4067849292773 1098.093129983705 1098.202906442787 1098.563969130894 1083.723256443834 305.1025515835735 1088.977003985871 293.0102700721692
212 0.005 1.06 20 942.5179740332637 768.9875408609139 768.4297983136836 1098.093227518354 1098.202971106953 1098.563986548033 1083.735766506575 305.2388402501851 1088.979495806777 293.0102709356771
213 0.005 1.065 20 943.0655286397879 769.996223999378 769.4454191852356 1098.093329689928 1098.203040091888 1098.564006985569 1083.748244077764 305.3757988053823 1088.981998193691 293.0102715540322
214 0.005 1.07 20 943.608405963634 770.9976291756296 770.4537029532247 1098.093429536188 1098.203106523057 1098.564025865117 1083.760690899634 305.5134131653515 1088.984464150528 293.0102725970758
215 0.005 1.075 20 944.1468068651944 771.9918104751152 771.4547042350654 1098.093525775376 1098.203170451389 1098.564043473995 1083.773099544606 305.6516765237457 1088.986891314669 293.0102735618732
216 0.005 1.08 20 944.6804547747613 772.9788204666738 772.448476055639 1098.093623875625 1098.203235914871 1098.564062174709 1083.785461250807 305.7905863239145 1088.989321519778 293.0102741841166
217 0.005 1.085 20 945.2093436921086 773.958714599486 773.4350746633677 1098.093721662658 1098.203301508302 1098.564081784635 1083.797778394239 305.9301360308805 1088.99172318553 293.0102752015607
218 0.005 1.09 20 945.7334647410075 774.9315447217373 774.4145522516001 1098.093822694168 1098.203369184982 1098.564102192665 1083.810035629454 306.0703268525922 1088.994127838494 293.0102762408339
219 0.005 1.095 20 946.2528563854709 775.8973634957612 775.3869620479696 1098.093917380769 1098.203432389367 1098.564120010508 1083.822280193069 306.2111464361809 1088.996514617342 293.0102769526169
220 0.005 1.1 20 946.7677587156298 776.8562224167583 776.3523561663133 1098.094007777391 1098.203492229282 1098.564135158435 1083.834482911799 306.3525917940337 1088.998905853876 293.0102778912569
221 0.005 1.105 20 947.2786727853048 777.8081739313126 777.3107873473519 1098.094096661696 1098.2035511418 1098.564150563073 1083.846631736483 306.4946587683196 1089.001294647563 293.0102789738512
222 0.005 1.11 20 947.7854431347105 778.7532685023664 778.262306635976 1098.094187798643 1098.203611903598 1098.564167434856 1083.858725253195 306.637340401828 1089.003678543522 293.010279786353
223 0.005 1.115 20 948.2880946903332 779.6915586116044 779.2069667550559 1098.09428406784 1098.2036763699 1098.564187601964 1083.870790040391 306.7806334818035 1089.006040132668 293.0102806900006
224 0.005 1.12 20 948.7863858410885 780.6230942183391 780.1448184048403 1098.094380880579 1098.203741185594 1098.564207624193 1083.882800331847 306.9245330844284 1089.008393361715 293.0102818219453
225 0.005 1.125 20 949.2806206122326 781.5479256363736 781.0759122984135 1098.09445941794 1098.203787522177 1098.564209919347 1083.894782115 307.0690314987265 1089.010703993719 293.0102826823344
226 0.005 1.13 20 949.7706081661927 782.4661026236706 782.0002988315103 1098.094547435858 1098.203846258861 1098.564226546812 1083.906700958858 307.2141195304991 1089.013017076786 293.0102834655447
227 0.005 1.135 20 950.2564534546473 783.377674469732 782.9180277237823 1098.09463164965 1098.203901562303 1098.564240874316 1083.91859773352 307.3597973870989 1089.015302721892 293.0102846486328
228 0.005 1.14 20 950.7382518868353 784.2826908794702 783.8291489786988 1098.094727942812 1098.203964957814 1098.564260433911 1083.930481637233 307.5060703436598 1089.017604539332 293.0102855665781
229 0.005 1.145 20 951.2161523807348 785.1812004611448 784.7337117867623 1098.094820865012 1098.204024758602 1098.564277080913 1083.942333359601 307.652921888441 1089.019858201221 293.0102863076959
230 0.005 1.15 20 951.6901435496122 786.0732512210137 785.6317646428108 1098.094909074109 1098.204082678726 1098.56429214739 1083.954072537878 307.8003401314321 1089.022086851851 293.010287415239
231 0.005 1.155 20 952.1603623614956 786.9588909087839 786.5233558287331 1098.094994040442 1098.204140295452 1098.564309443313 1083.965749530456 307.9483326974001 1089.024303006662 293.0102883799803
232 0.005 1.16 20 952.6268388075594 787.8381672962757 787.4085334403144 1098.09507820156 1098.204195658311 1098.564323635634 1083.977404384797 308.096888569108 1089.026506410738 293.0102891422624
233 0.005 1.165 20 953.0893925211835 788.7111279182309 788.2873455064491 1098.095164243206 1098.204253532516 1098.56434118378 1083.989015112834 308.2460039762707 1089.028708819548 293.0102902299174
234 0.005 1.17 20 953.5480476000992 789.5778188511424 789.1598384866659 1098.095250798226 1098.204311772163 1098.564357902306 1084.000586564525 308.3956711682538 1089.030878422434 293.0102912879325
235 0.005 1.175 20 954.0028060203782 790.4382872199981 790.0260601031484 1098.095333343786 1098.204366420718 1098.564373575539 1084.012092572627 308.5458909303891 1089.033022831937 293.0102920346807
236 0.005 1.18 20 954.4536938135361 791.2925792206131 790.8860570998919 1098.095413870075 1098.204419808171 1098.564387005216 1084.023552320499 308.6966504381116 1089.035161511208 293.0102931049297
237 0.005 1.185 20 954.9007949689037 792.1407407839861 791.7398757564575 1098.095497914452 1098.204476145628 1098.564403988375 1084.034976545926 308.8479514619295 1089.037287153777 293.0102942113741
238 0.005 1.19 20 955.3441958711134 792.9828173928815 792.5875620202622 1098.095583297267 1098.204533738417 1098.564421733354 1084.046352903851 308.9997831523432 1089.039407521326 293.010294967336
239 0.005 1.195 20 955.7839817184233 793.818853692707 793.4291609713378 1098.095667962099 1098.204590184795 1098.56443876519 1084.057700721177 309.1521422894583 1089.041498114464 293.0102960174329
240 0.005 1.2 20 956.2201776605091 794.6488943071247 794.2647177628991 1098.095748527858 1098.204642780549 1098.564452261758 1084.068991968873 309.3050277188203 1089.043578588738 293.0102970916186
241 0.005 1.205 20 956.652761298475 795.4729837596931 795.0942771547498 1098.095825786792 1098.204693806908 1098.564466452814 1084.080218635948 309.4584242715447 1089.045627326743 293.0102978846038
242 0.005 1.21 20 957.0813526929622 796.2911661621847 795.9178836829232 1098.095905416767 1098.204747168463 1098.564481407543 1084.091417778617 309.6123382092131 1089.047676791306 293.0102988310724
243 0.005 1.215 20 957.5065882925139 797.1034863543507 796.7355825412649 1098.095989438492 1098.204802040018 1098.564498451486 1084.102608660718 309.7667612087336 1089.049720653831 293.0103000389198
244 0.005 1.22 20 957.9288151469362 797.9099871516877 797.547416957262 1098.096071609134 1098.204857346631 1098.564515145317 1084.11372036684 309.9216819476932 1089.051746496001 293.0103008303696
245 0.005 1.225 20 958.3479070022529 798.7107120335164 798.3534308044493 1098.096143475665 1098.204905029366 1098.564525921558 1084.124785677616 310.0770985843376 1089.053739790429 293.0103017863698
246 0.005 1.23 20 958.7635723525671 799.5057038759875 799.1536674085035 1098.09621877673 1098.204954932429 1098.564539525764 1084.135799258913 310.2330087031124 1089.055733892363 293.0103029339739
247 0.005 1.235 20 959.1758046706971 800.2950047389317 799.9481693121916 1098.096295974668 1098.205006327977 1098.564554049863 1084.14677934838 310.3894077075982 1089.057708528676 293.0103038194495
248 0.005 1.24 20 959.5844806798237 801.0786569810347 800.7369791756098 1098.09637422878 1098.205058951046 1098.564570677035 1084.157705576594 310.5462873759876 1089.059685628805 293.0103047422201
249 0.005 1.245 20 959.9897224951152 801.856701890772 801.5201388159057 1098.096453931194 1098.205112367108 1098.564586955706 1084.168611524668 310.7036439461116 1089.061644701037 293.0103059696881
250 0.005 1.25 20 960.3916264302569 802.6291812514185 802.2976902897723 1098.096527344472 1098.205161418269 1098.56460099554 1084.179516360302 310.8614700816544 1089.063579721367 293.0103067808998
251 0.005 1.255 20 960.7904495896784 803.3961363016539 803.0696753566162 1098.096595116325 1098.205206212489 1098.564611468709 1084.190334937867 311.0197623982887 1089.065492700775 293.0103077431588
252 0.005 1.26 20 961.1861785427938 804.1576075268536 803.8361348753162 1098.09666709564 1098.205253133475 1098.564623412251 1084.201093469893 311.1785173535164 1089.067401764768 293.0103089595825
253 0.005 1.265 20 961.5786299488755 804.9136357546672 804.597109975811 1098.096747897183 1098.205308452605 1098.564641870468 1084.211819528957 311.3377256929812 1089.069317070708 293.01030982203
254 0.005 1.27 20 961.9679611963683 805.6642609894552 805.3526410402239 1098.096820170877 1098.205355858104 1098.564654810217 1084.222491982153 311.497385953111 1089.071195496049 293.0103107895005
255 0.005 1.275 20 962.3541531616726 806.4095235797197 806.102768862443 1098.096873077976 1098.205392471046 1098.564661561173 1084.233112180996 311.6574926031498 1089.07302942618 293.0103118904599
256 0.005 1.28 20 962.737211090919 807.1494620457055 806.8475322350288 1098.096929774051 1098.205431464497 1098.564667631837 1084.243635453528 311.81803696474 1089.074862105344 293.0103127296113
257 0.005 1.285 20 963.1171546095081 807.8841170921928 807.5869722362751 1098.096999163033 1098.205478224681 1098.564680887134 1084.254186085841 311.9790200396612 1089.076701253565 293.0103136434624
258 0.005 1.29 20 963.4942575797354 808.6135277323638 808.3211283361746 1098.097075727728 1098.205528509544 1098.564697604355 1084.264703216479 312.1404343126172 1089.078541220463 293.0103148795203
259 0.005 1.295 20 963.8684833743093 809.3377324808941 809.0500392992561 1098.097149610439 1098.205577868647 1098.56471154212 1084.275158022642 312.3022733223283 1089.080371660938 293.0103156857238
260 0.005 1.3 20 964.239762138115 810.0567698239732 809.7737438677323 1098.097223089947 1098.205626742297 1098.564726138899 1084.285565634526 312.4645329642921 1089.082171766114 293.0103166697518
261 0.005 1.305 20 964.6080720646571 810.7706782360984 810.492280610391 1098.097288950774 1098.205670447686 1098.564737419718 1084.295913017295 312.6272065846293 1089.083956578997 293.0103178480716
262 0.005 1.31 20 964.9734517548434 811.4794959198534 811.2056883291609 1098.097356697593 1098.205715543928 1098.564750107769 1084.306224228922 312.790291605827 1089.085736980757 293.0103187149818
263 0.005 1.315 20 965.3359783244539 812.1832606149048 811.914005022377 1098.097429780387 1098.205764297443 1098.564766668053 1084.31648823414 312.9537800107952 1089.087520752823 293.0103196762369
264 0.005 1.32 20 965.695649292664 812.88200899349 812.6172677598416 1098.097495678302 1098.20580880747 1098.564778246432 1084.326705891805 313.1176746057951 1089.089264744734 293.0103208549015
265 0.005 1.325 20 966.0526294110549 813.575779130116 813.3155148261789 1098.097562494363 1098.205852887479 1098.564790035396 1084.336876601424 313.2819523679623 1089.090997835192 293.0103216561436
266 0.005 1.33 20 966.4061139205282 814.26460753053 814.0087831339883 1098.097626773849 1098.205894689322 1098.564801166846 1084.347019154675 313.4466278145202 1089.092723442763 293.01032263341
267 0.005 1.335 20 966.7566242443838 814.9485308060923 814.697109709722 1098.097692695166 1098.205939211879 1098.564814562319 1084.357089802373 313.6116921768138 1089.094436653584 293.0103237499836
268 0.005 1.34 20 967.1043022451262 815.6275853936686 815.3805312723149 1098.097761605445 1098.205984805677 1098.564828472797 1084.367138895519 313.7771413977325 1089.096144224709 293.0103246165812
269 0.005 1.345 20 967.4491244993178 816.3018069439203 816.0590837781901 1098.097827496707 1098.206029058856 1098.564840881067 1084.377105351167 313.9429715718715 1089.097842727323 293.0103255389596
270 0.005 1.35 20 967.7911433242199 816.9712311093501 816.7328032953393 1098.097893743448 1098.206073754747 1098.564854236933 1084.387025420871 314.1091675652038 1089.099506437904 293.0103266775675
271 0.005 1.355 20 968.1303350833108 817.6358934846473 817.4017254782747 1098.097955748134 1098.206115101628 1098.564865112721 1084.396909083496 314.2757313901582 1089.101162558256 293.0103274492798
272 0.005 1.36 20 968.4668621060439 818.2958296023418 818.0658864465788 1098.098017853722 1098.206156772754 1098.5648772049 1084.406751326012 314.4426589094698 1089.102812132608 293.0103283789925
273 0.005 1.365 20 968.8006821179862 818.9510740354347 818.7253210903268 1098.098107587067 1098.206209784204 1098.564904749492 1084.416270248677 314.6099422213141 1089.104531433097 293.0103295181973
274 0.005 1.37 20 969.1315147534925 819.6016618995507 819.3800648409214 1098.09817825155 1098.206257784417 1098.564929943602 1084.426004809216 314.7775663623763 1089.106145911947 293.0103303743238
275 0.005 1.375 20 969.4596612442932 820.2476274021061 820.0301520074715 1098.098236927274 1098.206296212046 1098.564938976192 1084.435707856116 314.9455451339912 1089.107751991698 293.010331270919
276 0.005 1.38 20 969.7852198244476 820.8890044764131 820.6756167574564 1098.098296435548 1098.206335707695 1098.564950056231 1084.445355842529 315.1138740894734 1089.109344349602 293.0103324429193
277 0.005 1.385 20 970.1081427923446 821.5258276032191 821.3164939565385 1098.098354665531 1098.206373977251 1098.564960068386 1084.454984566174 315.2825451573345 1089.110936285385 293.0103332343116
278 0.005 1.39 20 970.4285938739442 822.1581306530206 821.9528176292624 1098.098423202235 1098.206418466526 1098.564975086597 1084.464576977535 315.451547914859 1089.112509971129 293.0103342014009
279 0.005 1.395 20 970.7464606128425 822.7859467656052 822.5846213568791 1098.098483647249 1098.206459210324 1098.564986782175 1084.474077315556 315.6208790945211 1089.114067817007 293.0103353838897
280 0.005 1.4 20 971.0618136818641 823.4093087561118 823.2119382084516 1098.098541129091 1098.206497087398 1098.564995651416 1084.483552329385 315.7905209872556 1089.115614239222 293.0103361665961
281 0.005 1.405 20 971.3746887010179 824.0282496181835 823.8348015184877 1098.098601025799 1098.206537613902 1098.565008597249 1084.492978231595 315.9604881037504 1089.117156154812 293.0103371537755
282 0.005 1.41 20 971.6851009743373 824.6428021227742 824.4532443262402 1098.098656180896 1098.206573999755 1098.565018255677 1084.502362868618 316.1307795617473 1089.118678970694 293.0103383977694
283 0.005 1.415 20 971.9930470054433 825.2529987009456 825.0672994182415 1098.098722024001 1098.206618295623 1098.565033438832 1084.511716150306 316.301393529955 1089.120209778631 293.0103392681038
284 0.005 1.42 20 972.2984465362588 825.8588716285327 825.6769993201287 1098.098782658923 1098.206658910202 1098.565045513439 1084.521013579336 316.472308339552 1089.121726860334 293.0103402450151
285 0.005 1.425 20 972.6014688895207 826.4604523354697 826.2823757482352 1098.098835832897 1098.206693433461 1098.565051805501 1084.530269522235 316.6435194547171 1089.123208234492 293.0103414498365
286 0.005 1.43 20 972.9021375374266 827.0577727817783 826.8834608572798 1098.098890219228 1098.206729618051 1098.56506191021 1084.539482889728 316.8150192513079 1089.124678477923 293.0103423185005
287 0.005 1.435 20 973.2004665754572 827.6508643826974 827.480286262242 1098.098950086232 1098.206769806608 1098.565074879058 1084.54863650228 316.9868120343171 1089.126164724677 293.0103432949078
288 0.005 1.44 20 973.4964937565886 828.2397580588446 828.0728833650878 1098.099008936123 1098.206809435701 1098.565087699023 1084.557746270843 317.1588939081915 1089.127631020279 293.0103445011251
289 0.005 1.445 20 973.7901421424197 828.824484729698 828.6612831649757 1098.099061306098 1098.206844908988 1098.565096754361 1084.56680615613 317.3312574677137 1089.129077079586 293.0103452613681
290 0.005 1.45 20 974.0814361996299 829.4050758104552 829.245517535057 1098.099115123863 1098.206880216002 1098.565106004445 1084.57583638496 317.5038996691242 1089.130494883014 293.0103462261846
291 0.005 1.455 20 974.3704454297545 829.9815613556115 829.825616627333 1098.099169238963 1098.206916448004 1098.565115599515 1084.584819944227 317.6768179498115 1089.13192425803 293.0103473538978
292 0.005 1.46 20 974.6571970938522 830.5539716347088 830.4016110346017 1098.09922160413 1098.206951352374 1098.565125237705 1084.593728517995 317.8500057213565 1089.133336284068 293.0103481721615
293 0.005 1.465 20 974.9417563248705 831.1223368716479 830.9735311175135 1098.099278569319 1098.206990757686 1098.565137457216 1084.602574501038 318.0234589311177 1089.134766356092 293.0103490952787
294 0.005 1.47 20 975.2241895637458 831.6866865585903 831.5414066592233 1098.099333855382 1098.207027139997 1098.565148400135 1084.611382118138 318.1971739438239 1089.136162439542 293.0103502645938
295 0.005 1.475 20 975.5047035504002 832.2470511307704 832.1052683447946 1098.099384645851 1098.20706076939 1098.565155664771 1084.620154036043 318.3711453873055 1089.137543187381 293.0103510023139
296 0.005 1.48 20 975.7830656981201 832.8034594054616 832.6651453064866 1098.099433362629 1098.207093058958 1098.565164028418 1084.628874008522 318.5453693135181 1089.1389125014 293.0103519462317
297 0.005 1.485 20 976.0592764415676 833.3559408397441 833.2210671343408 1098.099486107084 1098.20712875193 1098.565174876083 1084.637543593128 318.7198401832451 1089.140283378325 293.0103530548147
298 0.005 1.49 20 976.3334544730268 833.9045243625767 833.7730630856033 1098.099543449586 1098.207167848076 1098.565188735304 1084.646185813799 318.8945550246194 1089.141651345711 293.0103538539274
299 0.005 1.495 20 976.6056525253086 834.4492392574214 834.3211626134583 1098.099584089998 1098.207198128948 1098.565197067267 1084.654728163682 319.0695088893929 1089.143005087874 293.0103547212119
300 0.005 1.5 20 976.8758604898545 834.9901133991103 834.8653939441509 1098.099632590283 1098.207230096573 1098.565204650832 1084.663277052324 319.2447004858091 1089.144328070376 293.0103558429079
301 0.005 1.505 20 977.1440374119667 835.5271753322381 835.4057856864356 1098.099682038777 1098.207263392148 1098.565214097205 1084.671787155197 319.4201221932417 1089.145652914737 293.0103565540289
302 0.005 1.51 20 977.4101549767136 836.0604529656329 835.9423661645436 1098.09973148143 1098.207296432244 1098.5652236307 1084.680240739237 319.5957708689695 1089.146967457486 293.0103574782489
303 0.005 1.515 20 977.6742742258758 836.589974684436 836.4751637679386 1098.09978531661 1098.207333243431 1098.565236283555 1084.688657737016 319.771642074243 1089.148296296539 293.0103585511058
304 0.005 1.52 20 977.9363813218752 837.1157676380604 837.0042060462076 1098.099841305213 1098.207371341075 1098.565249078706 1084.697034863582 319.9477325184396 1089.149595144235 293.0103592955676
305 0.005 1.525 20 978.1965096618445 837.6378591416982 837.5295205563694 1098.099887312783 1098.207401959256 1098.565256551918 1084.705351702247 320.1240374348734 1089.150882200338 293.0103601427137
306 0.005 1.53 20 978.4546864159259 838.1562766507383 838.051135039247 1098.09993625077 1098.207435201321 1098.565266519566 1084.713644141568 320.3005526634552 1089.152159887178 293.0103612247999
307 0.005 1.535 20 978.7109614628687 838.671047549557 838.569076905535 1098.09998506038 1098.207467900837 1098.565276442905 1084.721892895611 320.4772729250075 1089.15344522287 293.0103619308563
308 0.005 1.54 20 978.9653448019498 839.182198403406 839.0833731056392 1098.100039566622 1098.207504963269 1098.565289440518 1084.730120085085 320.6541998092539 1089.154711134443 293.0103628471057
309 0.005 1.545 20 979.2178051362444 839.6897561447837 839.5940506421375 1098.100088311912 1098.207537720411 1098.565299074963 1084.738281891359 320.8313195445427 1089.155972983203 293.0103638713156
310 0.005 1.55 20 979.4683133986478 840.1937469162465 840.1011360379898 1098.100134813632 1098.207568937838 1098.565307894711 1084.74640286823 321.0086328729931 1089.157208640767 293.0103645575838
311 0.005 1.555 20 979.7169762538588 840.6941970139092 840.6046557074246 1098.100178730906 1098.20759864079 1098.565315867587 1084.754453964434 321.1861380728521 1089.158451261507 293.0103654070757
312 0.005 1.56 20 979.9637498806369 841.1911324312387 841.1046359616322 1098.100227154492 1098.207631750536 1098.565325980753 1084.762494373204 321.3638254988695 1089.159676504097 293.0103664715651
313 0.005 1.565 20 980.2086886251124 841.6845793934921 841.601103070657 1098.100279263345 1098.207667065233 1098.56533878491 1084.770494929693 321.541695012177 1089.160907563676 293.010367136606
314 0.005 1.57 20 980.4517604568919 842.1745630712801 842.0940824551427 1098.100286603914 1098.20767711195 1098.565335155999 1084.778548291082 321.71974527243 1089.162085651062 293.010368028302
315 0.005 1.575 20 980.6929731595495 842.6611087480867 842.5835996465922 1098.100329634754 1098.20770643574 1098.56534336971 1084.786444477973 321.897969981493 1089.163286131841 293.0103689959124
316 0.005 1.58 20 980.9323561518996 843.1442420773451 843.0696805632847 1098.100373359176 1098.207735519187 1098.56535099085 1084.794310215391 322.0763633373494 1089.164471717066 293.0103696341494
317 0.005 1.585 20 981.1698347279322 843.6239879676095 843.5523504947248 1098.10036850251 1098.207736251233 1098.565339853917 1084.801997047076 322.2549267176894 1089.165599134777 293.0103704676342
318 0.005 1.59 20 981.4056098688588 844.1003715593183 844.0316344410041 1098.100418123048 1098.207770330477 1098.565351832768 1084.809780050882 322.4336499172981 1089.166787916306 293.0103715044668
319 0.005 1.595 20 981.6396501539886 844.5734174606132 844.507557273731 1098.100464987012 1098.207802123917 1098.565361508268 1084.81751622161 322.6125292378084 1089.167966528832 293.0103721213112
320 0.005 1.6 20 981.8719674364019 845.043150008712 844.9801435413206 1098.1005091313 1098.207831436505 1098.565370000997 1084.825216260212 322.7915656788262 1089.169125191551 293.0103728743103
321 0.005 1.605 20 982.1025601381169 845.5095937501334 845.4494180697444 1098.100550055661 1098.207858728392 1098.565376376561 1084.832863701422 322.9707509351513 1089.170266316639 293.0103738836842
322 0.005 1.61 20 982.3314609053198 845.9727728837661 845.91540522556 1098.100593322232 1098.207888154417 1098.565385880275 1084.840473600567 323.150082695858 1089.171417102237 293.0103744743462
323 0.005 1.615 20 982.558691705216 846.4327115020454 846.3781293471616 1098.100639265436 1098.20791890354 1098.56539547792 1084.8480602276 323.3295566313297 1089.172561010519 293.0103753543697
324 0.005 1.62 20 982.7843311825376 846.8894332594984 846.8376141826166 1098.100685242504 1098.207950468996 1098.565405037624 1084.855573306435 323.5091719352174 1089.173692610619 293.010376288441
325 0.005 1.625 20 983.0082929100845 847.342961718884 847.293883564941 1098.100723465671 1098.207975290279 1098.565409932863 1084.863074444859 323.6889226022554 1089.174800449192 293.0103768872521
326 0.005 1.63 20 983.2306229972328 847.7933202011536 847.7469609623505 1098.100754865509 1098.207998331308 1098.565414655092 1084.870488870007 323.8688053626827 1089.175905866487 293.0103776571717
327 0.005 1.635 20 983.4512973911526 848.2405318923181 848.1968697967831 1098.100795436741 1098.208025495778 1098.565423241525 1084.877901358761 324.0488199683297 1089.177002494737 293.0103786185592
328 0.005 1.64 20 983.6703534474901 848.6846201681702 848.643633509048 1098.100843497989 1098.208058391353 1098.565435153655 1084.885282174222 324.2289594018955 1089.178119371749 293.0103791905069
329 0.005 1.645 20 983.8878035122301 849.1256075972591 849.0872749326495 1098.100886512444 1098.208087480721 1098.565443191324 1084.892608682011 324.409214961056 1089.179205688775 293.0103800003803
330 0.005 1.65 20 984.1036459481275 849.563517004608 849.5278170308424 1098.100924145538 1098.208112308683 1098.565448940075 1084.899893204789 324.5895902292162 1089.180288192693 293.0103808930378
331 0.005 1.655 20 984.3178944532638 849.9983709622227 849.9652826245293 1098.100965609325 1098.208140385348 1098.565457458018 1084.907153642523 324.7700820666749 1089.181357385461 293.0103814678859
332 0.005 1.66 20 984.5305928492095 850.4301925401428 850.3996947859476 1098.101006074629 1098.208167849356 1098.565466272552 1084.914374270226 324.9506820213633 1089.182428328078 293.0103821876153
333 0.005 1.665 20 984.7416883785278 850.8590033793624 850.831075519343 1098.101051007803 1098.2081986842 1098.565476898859 1084.921563978736 325.1313897213537 1089.183490369109 293.0103831632098
334 0.005 1.67 20 984.9511774077785 851.2848253238473 851.2594468239313 1098.101093074778 1098.20822701675 1098.565484834892 1084.928699037923 325.312200518356 1089.184559327192 293.0103836908324
335 0.005 1.675 20 985.1590833035752 851.7076804099512 851.6848309182853 1098.101129400866 1098.208250670176 1098.56549028462 1084.935798663828 325.4931121203336 1089.185586023265 293.0103844209556
336 0.005 1.68 20 985.3654419963941 852.1275906241149 852.1072498342432 1098.10116637278 1098.208275516853 1098.565496962186 1084.942864949529 325.6741199406932 1089.186621301504 293.0103852684169
337 0.005 1.685 20 985.5702768281927 852.5445772599084 852.5267251536854 1098.101205967531 1098.208302507474 1098.565505389515 1084.949896068438 325.8552216745221 1089.18764537193 293.0103858099952
338 0.005 1.69 20 985.7736428124891 852.9586617861577 852.9432785419007 1098.101248179439 1098.20833113391 1098.565514698224 1084.95687882305 326.0364109177002 1089.188691616965 293.0103864890301
339 0.005 1.695 20 985.9755227593527 853.3698657491136 853.356931552333 1098.101289560613 1098.208359276325 1098.565523591886 1084.963845649795 326.217687988574 1089.189704376844 293.0103873714392
340 0.005 1.7 20 986.1758808473312 853.7782097626545 853.7677050906939 1098.101326472015 1098.208384324611 1098.56553076623 1084.970749616818 326.3990507653975 1089.190708448846 293.0103878286944
341 0.005 1.705 20 986.3746040903142 854.1837148361094 854.1756203249784 1098.101363617921 1098.208408986312 1098.565537478853 1084.977628339888 326.5804942338842 1089.191699533701 293.0103885297733
342 0.005 1.71 20 986.571900136564 854.58640189049 854.5806982868704 1098.101400267328 1098.208433906363 1098.565544565224 1084.984441561768 326.7620101715999 1089.19270361903 293.0103893272344
343 0.005 1.715 20 986.7677554800399 854.9862913968661 854.9829596548387 1098.101441969856 1098.208462396426 1098.56555496367 1084.99124186311 326.9435989134575 1089.193693789395 293.0103898597512
344 0.005 1.72 20 986.9621667451498 855.383403996453 855.3824251743766 1098.101479444344 1098.20848754591 1098.565562388321 1084.99799468052 327.1252579241239 1089.194676863803 293.0103905031317
345 0.005 1.725 20 987.1551918785244 855.7777597486421 855.7791151204596 1098.101514821042 1098.208511206027 1098.565567759445 1085.004718326076 327.3069828519091 1089.195639601783 293.0103913221633
346 0.005 1.73 20 987.3468328653073 856.1693790508918 856.1730499826258 1098.101550430848 1098.208534804261 1098.565573536299 1085.011410266001 327.4887697863467 1089.19661449242 293.0103917431977
347 0.005 1.735 20 987.537027951407 856.5582815650749 856.5642496262167 1098.101585918429 1098.208558714361 1098.565581220242 1085.018064473244 327.670606570427 1089.197564546134 293.0103924559337
348 0.005 1.74 20 987.7258307409015 856.9444875605988 856.9527344506605 1098.101627303483 1098.20858733615 1098.565592317221 1085.024676380717 327.8525073355692 1089.198531319157 293.0103932498201
349 0.005 1.745 20 987.9132523111213 857.3280162198471 857.3385237959117 1098.101658168582 1098.208609428746 1098.5655978046 1085.031245309021 328.0344617759367 1089.199465188113 293.010393706557
350 0.005 1.75 20 988.0992896192745 857.7088873247272 857.721637598947 1098.101690404515 1098.208630758875 1098.565602363962 1085.037777982224 328.2164677632865 1089.200407074116 293.0103942783148
351 0.005 1.755 20 988.2839801524259 858.0871201168886 858.1020953767578 1098.101723646851 1098.208652597174 1098.565607697499 1085.044276420743 328.3985222756096 1089.201332641738 293.0103951202274
352 0.005 1.76 20 988.4673385558683 858.4627340509095 858.4799165160796 1098.101757777129 1098.208675868249 1098.565614858652 1085.050747603131 328.5806190415163 1089.202267879579 293.0103955107126
353 0.005 1.765 20 988.6493457676548 858.835748619753 858.8551207239361 1098.101796900417 1098.20870212096 1098.565623509744 1085.057183619977 328.7627563191045 1089.203189663312 293.0103961687839
354 0.005 1.77 20 988.8299828388568 859.2061825168959 859.2277268414662 1098.101831689602 1098.208725586976 1098.565630085858 1085.063581612458 328.9449329855442 1089.204109334028 293.0103969054931
355 0.005 1.775 20 989.0092846770492 859.5740541896503 859.5977535972535 1098.101864793111 1098.208747937226 1098.565636018047 1085.069948912344 329.1271450239985 1089.205005271458 293.0103973480926
356 0.005 1.78 20 989.187301701627 859.9393825905736 859.9652199381886 1098.101900188465 1098.208771958573 1098.56564323012 1085.076269296269 329.3093882231948 1089.205913201494 293.0103978990209
357 0.005 1.785 20 989.3640443665669 860.3021859022449 860.3301442438956 1098.101939662323 1098.208797485606 1098.565652379646 1085.082586345381 329.4916575839174 1089.206810597525 293.010398678187
358 0.005 1.79 20 989.5395186737509 860.6624830022774 860.6925454907058 1098.101977944624 1098.208823534497 1098.565662273185 1085.088849667671 329.6739571146998 1089.207714133092 293.0103991039385
359 0.005 1.795 20 989.7137122193158 861.0202918939282 861.0524419120948 1098.102013491331 1098.208847420448 1098.565669604648 1085.095067522763 329.8562774714435 1089.208595767605 293.0103997025888
360 0.005 1.8 20 989.8866494577312 861.3756307956845 861.4098517721328 1098.102045179664 1098.208868892458 1098.565674251132 1085.10124409226 330.0386172085942 1089.209476085449 293.0104003712852
361 0.005 1.805 20 990.0583441631896 861.7285173947614 861.7647929508054 1098.102075219871 1098.208888865644 1098.565679612823 1085.107401678052 330.2209732495512 1089.210335993629 293.0104008038388
362 0.005 1.81 20 990.2287884835904 862.0789700302945 862.1172838567319 1098.102108796721 1098.208911151655 1098.56568583173 1085.113484901202 330.4033535042497 1089.211206253559 293.0104013582686
363 0.005 1.815 20 990.3980492601155 862.4270059694322 862.4673419858698 1098.102145031218 1098.208936391293 1098.565695317049 1085.119568847578 330.585741328678 1089.212079858597 293.010402101591
364 0.005 1.82 20 990.5661788521813 862.7726430370251 862.8149852879347 1098.10217767195 1098.208958263498 1098.565701024499 1085.125626167894 330.7681345739317 1089.212950533188 293.010402419328
365 0.005 1.825 20 990.7332570728297 863.1158989116956 863.1602316204693 1098.102214585553 1098.208982659211 1098.565709097617 1085.131625451989 330.9505296673311 1089.213802919339 293.010403023785
366 0.005 1.83 20 990.8991900645843 863.4567909869219 863.503098310734 1098.102245904341 1098.209004126614 1098.565715936593 1085.137627182146 331.1329298247951 1089.214641798266 293.0104036900619
367 0.005 1.835 20 991.063936838202 863.7953360166237 863.8436024043593 1098.102278389244 1098.209025520398 1098.565722371655 1085.143571107475 331.3153287761198 1089.215475248028 293.0104040526028
368 0.005 1.84 20 991.227511649705 864.1315514061375 864.1817613039916 1098.102314559381 1098.209050365116 1098.565731629138 1085.149490443656 331.4977228049731 1089.216320389063 293.0104045777434
369 0.005 1.845 20 991.3899138822383 864.4654536854345 864.5175918357238 1098.102347707899 1098.209072444056 1098.565737965287 1085.155385817451 331.6801097724596 1089.217145073594 293.0104052825141
370 0.005 1.85 20 991.5511412880904 864.7970597983658 864.8511109666593 1098.102376030693 1098.209091065183 1098.565741914045 1085.161236068537 331.862489963701 1089.217957265697 293.0104055704311
371 0.005 1.855 20 991.7112501468418 865.1263863606833 865.182335478475 1098.102405537209 1098.209111321949 1098.565747078113 1085.167059154071 332.0448576506651 1089.218763775284 293.0104061039399
372 0.005 1.86 20 991.8702278646272 865.4534501187476 865.51128215574 1098.102434399397 1098.209131440147 1098.565753266729 1085.172839575969 332.2272124730935 1089.21957208132 293.010406735445
373 0.005 1.865 20 992.0280447425801 865.7782673547209 865.8379674953816 1098.102468534464 1098.209154818206 1098.565762235666 1085.178601035112 332.4095458785866 1089.220379185957 293.0104071317797
374 0.005 1.87 20 992.1847336267534 866.1008548364937 866.1624083444113 1098.102499620411 1098.209175636301 1098.565768429645 1085.184356940629 332.5918652411643 1089.221184256551 293.0104076165652
375 0.005 1.875 20 992.3402690121632 866.4212282039255 866.4846205263623 1098.102527540247 1098.209194107695 1098.565772299183 1085.190058700117 332.7741586849291 1089.221965159806 293.0104082639173
376 0.005 1.88 20 992.4947409071098 866.7394038760254 866.8046204407731 1098.102560480298 1098.209216052411 1098.565779571221 1085.19572669739 332.9564297342295 1089.22276455898 293.0104085118005
377 0.005 1.885 20 992.6481062701607 867.055397558048 867.1224240894484 1098.10258689693 1098.209235338479 1098.565785962511 1085.201343635077 333.138674387174 1089.223536518871 293.0104090768406
378 0.005 1.89 20 992.8003823862496 867.3692251149723 867.4380473220712 1098.102619907504 1098.209257856967 1098.565794223115 1085.206928794123 333.3208893571972 1089.22432188616 293.0104097062071
379 0.005 1.895 20 992.9515764449465 867.6809022467345 867.7515060408282 1098.102651877533 1098.20927946185 1098.565801745868 1085.212487761913 333.5030716111995 1089.225095056246 293.0104100364962
380 0.005 1.9 20 993.1016900291457 867.9904445901149 868.0628159129936 1098.102677853774 1098.209297088873 1098.565805200297 1085.218007460237 333.6852178736422 1089.225853835774 293.0104104636582
381 0.005 1.905 20 993.2507115406072 868.2978673443192 868.3719923703775 1098.102704466799 1098.209314687468 1098.565809259732 1085.223517070565 333.8673228608936 1089.226601065278 293.010411140958
382 0.005 1.91 20 993.3986528028047 868.6031861252137 868.679051007018 1098.102733795381 1098.209334722857 1098.56581545708 1085.228983737491 334.0493910535195 1089.227345964934 293.0104113879189
383 0.005 1.915 20 993.5455495685086 868.9064161008677 868.9840072317741 1098.102763673627 1098.209355033358 1098.565822397147 1085.234415414709 334.231415729662 1089.228087931727 293.0104119331053
384 0.005 1.92 20 993.6914263534516 869.2075724906877 869.2868762681725 1098.102794587748 1098.209376200983 1098.565829168593 1085.239827224645 334.4133962505513 1089.2288461315 293.0104124960879
385 0.005 1.925 20 993.8362420947813 869.5066702520566 869.5876732637796 1098.102821339435 1098.209394038235 1098.56583364763 1085.245202052406 334.5953286098118 1089.229570509538 293.0104127624858
386 0.005 1.93 20 993.9800298548793 869.8037243036649 869.8864131934515 1098.102846155299 1098.209410902555 1098.565838422714 1085.250546372478 334.7772151703905 1089.230297235077 293.0104131855925
387 0.005 1.935 20 994.1227893737932 870.0987492953363 870.1831109157147 1098.10287338847 1098.209429397524 1098.565844436595 1085.25586513982 334.9590472198737 1089.23102517339 293.0104138335203
388 0.005 1.94 20 994.2645499931408 870.3917601235555 870.4777812869796 1098.102906993749 1098.209452625695 1098.565853455757 1085.26114443549 335.1408222245477 1089.231769252487 293.0104140553532
389 0.005 1.945 20 994.4053041265639 870.6827711556388 870.7704388914353 1098.102934679274 1098.20947082355 1098.565858365895 1085.266396567065 335.3225392014377 1089.232482640352 293.0104145607515
390 0.005 1.95 20 994.5450259090782 870.9717970215594 871.0610983606938 1098.102959779824 1098.209487766767 1098.56586153741 1085.271610633956 335.504198156426 1089.2331925237 293.0104151012153
391 0.005 1.955 20 994.6837787926385 871.2588515494047 871.3497736400267 1098.102984416362 1098.209503817034 1098.56586567494 1085.276794583029 335.6857989048617 1089.233896193336 293.0104153400067
392 0.005 1.96 20 994.8215358062761 871.543949327211 871.6364790012248 1098.1030108781 1098.209522166557 1098.565871601481 1085.281949668433 335.8673349490177 1089.234606081403 293.010415738276
393 0.005 1.965 20 994.9583366059071 871.8271043807655 871.9212283099115 1098.10304172607 1098.209543298872 1098.565879629635 1085.287082637323 336.0488020912159 1089.235314419951 293.0104163558084
394 0.005 1.97 20 995.0941761917907 872.1083307149297 872.2040352329944 1098.103069409712 1098.209561880172 1098.56588511469 1085.292183724813 336.23020208873 1089.236006024566 293.0104165497296
395 0.005 1.975 20 995.2290510012604 872.3876418864901 872.4849131490486 1098.103095698123 1098.209579896988 1098.565890721138 1085.297247760062 336.4115337485138 1089.236687646541 293.0104169670725
396 0.005 1.98 20 995.3630071849822 872.6650522432493 872.763875694539 1098.103121346657 1098.209596715978 1098.565894796183 1085.302292811549 336.5927929600731 1089.237381474289 293.0104174810853
397 0.005 1.985 20 995.4960152053316 872.940575137651 873.040936183137 1098.103146306774 1098.209613306912 1098.565899466065 1085.307308871286 336.7739766305095 1089.238054049196 293.0104177221754
398 0.005 1.99 20 995.6280991596582 873.2142242603849 873.3161111528651 1098.103176453424 1098.209633799589 1098.565907530413 1085.312292843395 336.955082688235 1089.238742654759 293.0104181347844
399 0.005 1.995 20 995.7592515450716 873.4860129970701 873.5894160874349 1098.103201353133 1098.209650191941 1098.565911774434 1085.317241442314 337.1361084965023 1089.239408938591 293.0104186952809
400 0.005 2 20 995.8894801700379 873.7559550410775 873.8608644228974 1098.10322621741 1098.209667265485 1098.565916159125 1085.322162506 337.3170530125535 1089.240076214439 293.0104188437545
401 0.005 2.005 20 996.0187808893407 874.0240636005295 874.1304692258678 1098.103248044061 1098.209682415062 1098.565920543011 1085.327059290325 337.4978888107003 1089.240725139708 293.0104192614798
402 0.005 2.01 20 996.1472046978522 874.2903522270716 874.3982436973947 1098.10327287077 1098.209699802482 1098.565925661286 1085.331918671204 337.6786684067176 1089.241387495478 293.0104197859952
403 0.005 2.015 20 996.2747290639256 874.5548341526078 874.6642008343235 1098.103304666083 1098.20972174444 1098.565935252547 1085.336758558175 337.8593613584084 1089.242052593854 293.0104200102224
404 0.005 2.02 20 996.4013133834452 874.8175231252696 874.9283539326143 1098.103328338042 1098.209737344022 1098.565938419698 1085.341567102203 338.0399604622239 1089.242707294233 293.0104203650299
405 0.005 2.025 20 996.5268729749633 875.0784319826495 875.1907157638593 1098.103352585404 1098.209753672694 1098.565943371066 1085.346352985498 338.220463415209 1089.243336561531 293.0104209069229
406 0.005 2.03 20 996.6515430111174 875.3375738461996 875.4512994184935 1098.103374108606 1098.209768185562 1098.565946800973 1085.351110100355 338.4008735868458 1089.24397937429 293.0104210647025
407 0.005 2.035 20 996.7753777178863 875.5949610001657 875.7101172153815 1098.103397954902 1098.209784460711 1098.565952303248 1085.355827975175 338.5811887956228 1089.244610820059 293.0104214638011
408 0.005 2.04 20 996.8983983199911 875.8506070471564 875.9671827565428 1098.103425146734 1098.209803546095 1098.56595960552 1085.360534765339 338.7614009144343 1089.245258745205 293.0104219721431
409 0.005 2.045 20 997.02063981732 876.1045237820845 876.2225080536235 1098.103449901593 1098.209820070027 1098.565964778309 1085.365209320476 338.9415183719502 1089.245881103216 293.0104221707908
410 0.005 2.05 20 997.1421737395395 876.3567241724659 876.4761060758251 1098.10347161963 1098.209834644402 1098.565967727044 1085.369851358401 339.1215485379454 1089.246498157901 293.0104225089015
411 0.005 2.055 20 997.2628267560793 876.6072195618995 876.7279883069339 1098.103489250918 1098.209847560398 1098.565971119283 1085.374443749522 339.3014608777059 1089.247101921325 293.0104230319266
412 0.005 2.06 20 997.3826784550713 876.8560234455033 876.9781681898963 1098.103510620278 1098.209861934273 1098.565975178692 1085.379033517946 339.4812664185317 1089.247722458853 293.0104231684315
413 0.005 2.065 20 997.5016888078454 877.1031475817925 877.2266576692895 1098.103538691868 1098.209881214805 1098.565982851644 1085.383601207017 339.6609618278406 1089.248339863633 293.0104235850796
414 0.005 2.07 20 997.619881032059 877.348604166302 877.4734689771742 1098.10356295937 1098.209897315717 1098.565987071626 1085.38815052344 339.8405497779216 1089.248947660731 293.0104240682866
415 0.005 2.075 20 997.7372566875634 877.5924046305482 877.7186137739249 1098.103584291089 1098.209911611018 1098.565990371547 1085.392657439696 340.0200243901954 1089.249538819617 293.0104242265195
416 0.005 2.08 20 997.8538390104015 877.8345618851974 877.9621048113213 1098.103603604072 1098.209924330267 1098.565992429612 1085.39714183698 340.1993874184361 1089.250136340985 293.0104245434221
417 0.005 2.085 20 997.9696109189067 878.0750872819161 878.2039537374527 1098.103625099061 1098.209939189622 1098.565997186538 1085.401600564028 340.3786327424742 1089.2507238578 293.0104250767317
418 0.005 2.09 20 998.0845940327899 878.313992516048 878.4441721908875 1098.103651654118 1098.209957337901 1098.566004233472 1085.406030748466 340.5577596452838 1089.251325927948 293.0104252295365
419 0.005 2.095 20 998.1987679020016 878.5512888363811 878.6827716613212 1098.103675824126 1098.209973176107 1098.566008792656 1085.410430096547 340.7367691616857 1089.251912571332 293.0104255966401
420 0.005 2.1 20 998.3121610054084 878.786988391066 878.919764273586 1098.103694530285 1098.209985582736 1098.566010997401 1085.414803653039 340.9156590516294 1089.252491280382 293.0104260384066
421 0.005 2.105 20 998.4247836522575 879.0211023212677 879.1551612543072 1098.103714876191 1098.20999899377 1098.566014576026 1085.419194980241 341.0944258645955 1089.253062980823 293.0104262056498
422 0.005 2.11 20 998.5366109621481 879.2536422148753 879.388974228232 1098.103737375799 1098.210014853587 1098.56601998685 1085.423518290858 341.2730666368089 1089.253638988281 293.0104265386782
423 0.005 2.115 20 998.6476603595974 879.4846190970245 879.6212144077416 1098.103765477802 1098.210034463041 1098.566028474484 1085.427816104567 341.4515795613459 1089.254219763291 293.0104270633
424 0.005 2.12 20 998.7579371720027 879.7140444759145 879.8518933000693 1098.103786785638 1098.210048731029 1098.566032239016 1085.432059932092 341.6299665469722 1089.254792778002 293.0104271636212
425 0.005 2.125 20 998.8674943193744 879.94192926754 880.0810219421624 1098.103807786435 1098.210062920436 1098.566035657896 1085.436310696285 341.8082227138722 1089.25534678249 293.0104275151652
426 0.005 2.13 20 998.9762521106968 880.1682845982804 880.3086115172774 1098.103827054324 1098.210076025982 1098.566039165805 1085.440526786842 341.986346598501 1089.255902656436 293.0104279694397
427 0.005 2.135 20 999.0842507395053 880.3931210493083 880.5346727662618 1098.103844697052 1098.210087822257 1098.566042309422 1085.444705527873 342.1643375699858 1089.256448650976 293.0104281266898
428 0.005 2.14 20 999.1915130858359 880.6164502255269 880.7592172551958 1098.103868175593 1098.210103742906 1098.566048022772 1085.448872000087 342.3421946641712 1089.257023716938 293.0104284798528
429 0.005 2.145 20 999.2980300800917 880.8382821903512 880.9822551493697 1098.10389152761 1098.21011966706 1098.566053308213 1085.453018101702 342.5199146598334 1089.25756798231 293.0104290140509
430 0.005 2.15 20 999.4038058086049 881.0586284056868 881.203798001997 1098.103910661814 1098.210132177069 1098.566055949319 1085.457137801727 342.6974992429834 1089.2581021757 293.0104291061961
431 0.005 2.155 20 999.5088453840885 881.2774987043844 881.4238557535903 1098.103929382166 1098.210145004112 1098.566059324518 1085.46123035477 342.8749432376605 1089.258634673825 293.0104294417649
432 0.005 2.16 20 999.6131624912575 881.4949043096913 881.6424396418573 1098.103943822817 1098.210155391415 1098.566061219901 1085.465296742383 343.0522462281955 1089.25917335452 293.0104298744831
433 0.005 2.165 20 999.7167667020317 881.7108552146988 881.8595597457839 1098.103968242876 1098.210172573738 1098.56606835169 1085.469349679548 343.2294057415946 1089.259713562512 293.010430080055
434 0.005 2.17 20 999.8196668366546 881.9253622902683 882.0752269519497 1098.103991443617 1098.210187992197 1098.566072976644 1085.473377299172 343.4064222772947 1089.260250981159 293.0104303794508
435 0.005 2.175 20 999.9218650466154 882.1384354274375 882.2894513767893 1098.104009619206 1098.210200120677 1098.566075942628 1085.47737876887 343.583292421371 1089.26076307365 293.0104308408955
436 0.005 2.18 20 1000.023435807986 882.350085287493 882.5022434705247 1098.104037789886 1098.21021754405 1098.566082694946 1085.481398985482 343.7600145509335 1089.261306822603 293.0104309240538
437 0.005 2.185 20 1000.124250518429 882.560321678062 882.713613426504 1098.104056454285 1098.210230006405 1098.566086450129 1085.485361716224 343.9365831911907 1089.261819387872 293.010431262391
438 0.005 2.19 20 1000.22438134657 882.7691550329508 882.9235716601514 1098.104080578751 1098.21024700885 1098.566093784686 1085.489292670215 344.112997142932 1089.262348437811 293.0104317530569
439 0.005 2.195 20 1000.323850679426 882.9765951223817 883.1321280298315 1098.104102443822 1098.210261855538 1098.566098369056 1085.493193761478 344.2892655910035 1089.262862284307 293.0104319140638
440 0.005 2.2 20 1000.422636918134 883.1826521170296 883.3392927403461 1098.10411881022 1098.210272603834 1098.566099910877 1085.497083184744 344.4653814009693 1089.263375361455 293.0104322019079
441 0.005 2.205 20 1000.520740921587 883.3873355865496 883.5450754283909 1098.104137028941 1098.21028502464 1098.566103803756 1085.500940786868 344.6413400539677 1089.263870333706 293.0104327124011
442 0.005 2.21 20 1000.618180133883 883.5906548957933 883.7494853604957 1098.104153911692 1098.210296585562 1098.566106589564 1085.504779261104 344.8171503953407 1089.264375860384 293.0104328275269
443 0.005 2.215 20 1000.714969557723 883.7926203723988 883.9525330495452 1098.104177187347 1098.210312293459 1098.566113143203 1085.508611846537 344.9927954658234 1089.264881349866 293.0104332082691
444 0.005 2.22 20 1000.811085263313 883.9932417006914 884.1542282452926 1098.104197002583 1098.210325759915 1098.566116975233 1085.512411017463 345.1682776046306 1089.265379665635 293.0104336272942
445 0.005 2.225 20 1000.906477648687 884.1925286349153 884.3545810442653 1098.104212990341 1098.210336144071 1098.566118392806 1085.516174951795 345.343607404423 1089.265857830834 293.0104337291951
446 0.005 2.23 20 1001.001296195999 884.3904904960111 884.5536005551832 1098.104229793989 1098.210347515191 1098.566121198534 1085.519926055523 345.5187745673438 1089.266352804128 293.0104339784081
447 0.005 2.235 20 1001.095471897521 884.5871365524616 884.7512961462319 1098.104246964888 1098.210359219393 1098.566124888041 1085.523657279483 345.6937775649193 1089.266832689543 293.0104344505347
448 0.005 2.24 20 1001.189009911549 884.7824762927186 884.9476773409498 1098.104270061429 1098.210375292115 1098.566131831024 1085.527382516148 345.8686177458483 1089.267323026689 293.010434543732
449 0.005 2.245 20 1001.281904677977 884.9765187161229 885.1427532404302 1098.104290433522 1098.210389220289 1098.566136360304 1085.531065611966 346.0432879729922 1089.267798104056 293.0104348535152
450 0.005 2.25 20 1001.374173010273 885.1692726970527 885.3365326218117 1098.104306348969 1098.210399906405 1098.566138240506 1085.534726882935 346.2177944071548 1089.268281574512 293.010435231248
451 0.005 2.255 20 1001.465804108949 885.3607480187768 885.5290255771974 1098.104321568813 1098.210410073248 1098.566140606312 1085.538372855202 346.3921321121311 1089.268743173968 293.0104353461426
452 0.005 2.26 2 1001.541818072527 885.5509481483352 885.7202554099315 1098.104469808171 1098.210132617012 1098.565628291057 1085.543942601107 346.5653505621883 1089.263754073545 293.0104352332456
453 0.005 2.265 20 1001.642161597017 885.7398894598141 885.9101968765358 1098.104422704273 1098.210500534055 1098.566166765763 1085.546053459695 346.739879791386 1089.269503900638 293.0104358591851
454 0.005 2.27 2 1001.717803831205 885.9275768295831 886.0988957405602 1098.104555453943 1098.210198764002 1098.565639452353 1085.551290110891 346.9128654738253 1089.264876422481 293.0104355439062
455 0.005 2.275 2 1001.800272541343 886.1140269576658 886.2863444885204 1098.106620088231 1098.21212615977 1098.567609955601 1085.556313573465 347.0857915075217 1089.266285684178 293.0104354352612
456 0.005 2.28 2 1001.883478366949 886.299248915771 886.4725560819937 1098.10792739371 1098.213337755926 1098.568476501157 1085.560906869563 347.2586364142749 1089.268273567807 293.0104353281261
457 0.005 2.285 2 1001.965603505631 886.4832466236552 886.6575357805438 1098.10794718414 1098.213386072463 1098.568262929844 1085.564640696994 347.4314752627355 1089.269570666133 293.0104352601336
458 0.005 2.29 2 1002.047423942127 886.6660294018917 886.8412918472653 1098.107816921969 1098.213274182033 1098.568112611428 1085.568239116634 347.6043193521161 1089.270211268543 293.0104352350746
459 0.005 2.295 2 1002.129262492373 886.8476061512756 887.0238325921107 1098.107739256267 1098.213194883659 1098.567988586306 1085.571825347854 347.777097806481 1089.270508807624 293.0104353677505
460 0.005 2.3 2 1002.211014406729 887.0279864651339 887.2051674766418 1098.107751370298 1098.213192540307 1098.567932346747 1085.575472881232 347.9497149788502 1089.270704171703 293.0104357188592
461 0.005 2.305 2 1002.292495837119 887.207179408454 887.3853060076996 1098.107809837895 1098.213236855941 1098.567938570554 1085.579169942578 348.1221187232028 1089.270859520532 293.0104362913967
462 0.005 2.31 2 1002.373635692244 887.3851940318958 887.5642577366831 1098.107925861184 1098.213333122279 1098.567990114002 1085.582948294359 348.2942765451525 1089.271113077012 293.0104370094089
463 0.005 2.315 2 1002.454277854079 887.5620379142554 887.7420309016154 1098.108032148712 1098.21341991805 1098.568036960088 1085.586694531433 348.4662083415514 1089.27148007195 293.0104377793155
464 0.005 2.32 2 1002.534469724188 887.7377184689578 887.9186331218036 1098.108120296661 1098.213492184966 1098.56806789185 1085.590371782417 348.6379217554774 1089.271981796254 293.010438388427
465 0.005 2.325 2 1002.61423479896 887.9122434576701 888.0940727212794 1098.108165678214 1098.213527171778 1098.568073243705 1085.593958695174 348.8094402138952 1089.272547364311 293.0104387443123
466 0.005 2.33 2 1002.693595359803 888.0856206780265 888.2683574393377 1098.108184657438 1098.213541733778 1098.568064317003 1085.597440446368 348.9807862244712 1089.273131941353 293.0104387911612
467 0.005 2.335 2 1002.772625147895 888.2578578078372 888.441495045511 1098.108182913974 1098.213540755517 1098.568052546807 1085.600825254242 349.1519594149889 1089.273645199456 293.0104385760722
468 0.005 2.34 2 1002.851394245303 888.4289628033647 888.6134935200303 1098.10818282993 1098.21354319237 1098.568045708905 1085.604135240135 349.3229561899022 1089.274076542248 293.0104382541931
469 0.005 2.345 2 1002.929966203024 888.5989434867623 888.7843605823028 1098.108193853734 1098.213554902172 1098.568050951689 1085.607412606098 349.4937633323884 1089.274426014331 293.0104379262191
470 0.005 2.35 2 1003.008332792849 888.767808240656 888.9541048196874 1098.108230363726 1098.213585530017 1098.568066020906 1085.610703274855 349.6643890094118 1089.274732772309 293.0104378294216
471 0.005 2.355 2 1003.086477178536 888.9355650255932 889.1227342209186 1098.108275971492 1098.213623150751 1098.568087813843 1085.613990146089 349.8348248761602 1089.275037021844 293.0104379851977
472 0.005 2.36 2 1003.164373823226 889.1022219760262 889.2902570127002 1098.108339315971 1098.213674704797 1098.568115311893 1085.617306080915 350.0050494666178 1089.27538373007 293.0104384927432
473 0.005 2.365 2 1003.241959038964 889.2677863744649 889.4566806600225 1098.108388929018 1098.213711283655 1098.568132461341 1085.620618835866 350.1750764870022 1089.275768645136 293.0104393016198
474 0.005 2.37 20 1003.363721798036 889.4322478220234 889.6219793463296 1098.104781512446 1098.210732533758 1098.566156996432 1085.617668334075 350.3462237558314 1089.27789247294 293.0104409546879
475 0.005 2.375 2 1003.43396298273 889.5956156506454 889.7861788875432 1098.104483683108 1098.210431792507 1098.565947095584 1085.619041912835 350.5155924250714 1089.277570750394 293.0104414535794
476 0.005 2.38 20 1003.540317692215 889.7579133060023 889.9493048598998 1098.104029829651 1098.210054140123 1098.565929702196 1085.621663121811 350.6859272724415 1089.278681096228 293.0104422009869
477 0.005 2.385 20 1003.633459408836 889.9191425206292 890.1113553801592 1098.104144293382 1098.210165009971 1098.566049285552 1085.624500979031 350.8557798070532 1089.27953432886 293.01044256173
478 0.005 2.39 20 1003.720462031794 890.0793110933879 890.2723415221376 1098.104265818003 1098.210275876232 1098.566138689752 1085.627536558175 351.0253683151958 1089.28024149502 293.0104428728762
479 0.005 2.395 20 1003.800948704547 890.2384281897374 890.4322727591797 1098.10432608109 1098.210327892021 1098.566184597372 1085.630629888043 351.1947260064248 1089.280786277306 293.0104432843965
480 0.005 2.4 20 1003.877633359163 890.39650210535 890.5911572775294 1098.104362571003 1098.210358039203 1098.566210511648 1085.633760129422 351.3638539356202 1089.281213770236 293.0104433626057
481 0.005 2.405 2 1003.941406020986 890.5535303800708 890.7489935970352 1098.104369651337 1098.210342186466 1098.56620058552 1085.635822831133 351.5318500147935 1089.280925616995 293.0104435137166
482 0.005 2.41 2 1004.009287239589 890.709530603485 890.9057996648492 1098.104392425562 1098.210361518995 1098.566212048059 1085.63869627735 351.699702562907 1089.28114331966 293.010443775488
483 0.005 2.415 2 1004.077447734331 890.8645118134707 891.0615821107334 1098.104381700745 1098.210353225799 1098.566205635125 1085.641761346794 351.8673916849935 1089.281377373885 293.0104440369939
484 0.005 2.42 2 1004.145489479751 891.0184823509744 891.2163482613755 1098.10441450858 1098.210381502479 1098.566221324539 1085.64487572428 352.0350331972719 1089.281706994828 293.0104443351568
485 0.005 2.425 2 1004.21355576634 891.1714492532793 891.3701043329634 1098.104413814905 1098.21037979721 1098.566217294403 1085.647898274722 352.2026547386629 1089.282039689308 293.0104445460736
486 0.005 2.43 2 1004.281613752768 891.3234203032879 891.5228578424561 1098.104447345342 1098.210406835334 1098.566232055327 1085.650945077749 352.3702076820511 1089.28238509513 293.0104447694937
487 0.005 2.435 20 1004.369955264118 891.4744077895556 891.674619652398 1098.104466665435 1098.21043443931 1098.566243399521 1085.655022946985 352.5387583904989 1089.283469163522 293.0104448458865
488 0.005 2.44 2 1004.432595203586 891.6244036047812 891.8253800234982 1098.104474537844 1098.210419391899 1098.566234057015 1085.656993364485 352.7056194358921 1089.28322870175 293.0104450350268
489 0.005 2.445 2 1004.49866650726 891.7734224553205 891.9751604328653 1098.104501914139 1098.210442443901 1098.566249963692 1085.659749553246 352.8721833788563 1089.283451105026 293.0104453262473
490 0.005 2.45 2 1004.565004016507 891.9214716805016 892.1239668637263 1098.104484617181 1098.210428300991 1098.566238917756 1085.662644233084 353.0385139323844 1089.28367787063 293.0104456369334
491 0.005 2.455 20 1004.653089358402 892.0685656965391 892.2718107736681 1098.104510331579 1098.210463801325 1098.566253266289 1085.666665796442 353.2061808490666 1089.284881966247 293.010445842015
492 0.005 2.46 2 1004.713716906485 892.2146952872044 892.4186818532985 1098.104555353017 1098.210482194631 1098.566264803329 1085.668650932494 353.3721931806588 1089.284678794951 293.010445993321
493 0.005 2.465 2 1004.777614352945 892.3598748355377 892.5646002882671 1098.104538161015 1098.210466764921 1098.566253621701 1085.671265629379 353.5379074556388 1089.284889396008 293.0104461192299
494 0.005 2.47 2 1004.841837012592 892.5041114708662 892.7095714992316 1098.104567803508 1098.21049230322 1098.566268245486 1085.674135157122 353.7033754530942 1089.285148580538 293.010446401388
495 0.005 2.475 20 1004.92790590992 892.647418183216 892.8536063662775 1098.104583446895 1098.210517850115 1098.56627525946 1085.677986095883 353.8702070383308 1089.286365669723 293.0104468691734
496 0.005 2.48 20 1005.004792262718 892.7897956601679 892.9967014066426 1098.104603109819 1098.210529357379 1098.566281208972 1085.680679094997 354.0363271374578 1089.286913815291 293.0104469346699
497 0.005 2.485 2 1005.062852555271 892.9312392803968 893.1388588549489 1098.10460542133 1098.210511527076 1098.566269318025 1085.682561295805 354.2011400512585 1089.286657136562 293.0104470529438
498 0.005 2.49 2 1005.12448937368 893.0717653576157 893.2800966951061 1098.104634178701 1098.210535628902 1098.566283505308 1085.685179021053 354.3657324887194 1089.286868680495 293.0104473071507
499 0.005 2.495 2 1005.186334814812 893.2113811345944 893.4204202867761 1098.104621447444 1098.210524722098 1098.566274777649 1085.687922597573 354.5301171153996 1089.287098740836 293.0104475706237
500 0.005 2.5 2 1005.248051847051 893.3500937055555 893.5598357232375 1098.104656171425 1098.210554254971 1098.566290723644 1085.690741331259 354.6944200273347 1089.287420132206 293.0104479053987
501 0.005 2.505 2 1005.309730272296 893.4879097579143 893.6983491640286 1098.104646234439 1098.210544897784 1098.566281371343 1085.693492069239 354.8586818371076 1089.287725385988 293.0104481409885
502 0.005 2.51 2 1005.371378041885 893.624836330827 893.8359673728642 1098.104679209943 1098.210572062148 1098.566295719485 1085.696263879135 355.0228520059389 1089.288045468709 293.010448394845
503 0.005 2.515 2 1005.432821781376 893.7608788000724 893.9726956347678 1098.104671327952 1098.210562854666 1098.566288229339 1085.698956237549 355.1868391612498 1089.288309864084 293.0104485218924
504 0.005 2.52 2 1005.494038999227 893.8960445097093 894.1085414603707 1098.104698609324 1098.210583722125 1098.566298871599 1085.701692468425 355.3505650810795 1089.288580383994 293.0104487123322
505 0.005 2.525 2 1005.554955936894 894.0303392289036 894.2435108141145 1098.104692683487 1098.210575802671 1098.566292244865 1085.704368844424 355.5140074116945 1089.288819833394 293.0104488997617
506 0.005 2.53 2 1005.615589020256 894.1637694241633 894.3776104022529 1098.104722582464 1098.210600501336 1098.566304748372 1085.707073381295 355.6771803746281 1089.289085244248 293.0104492130189
507 0.005 2.535 2 1005.675930008176 894.2963400472192 894.510845200775 1098.104716463957 1098.210593159133 1098.566298764964 1085.709718511215 355.8401124679805 1089.289336090462 293.01044951577
508 0.005 2.54 2 1005.736006562556 894.4280574315063 894.643221550461 1098.104747709649 1098.210617586278 1098.566309901053 1085.712389704243 356.0028186818892 1089.289619645338 293.0104498271632
509 0.005 2.545 2 1005.79578158054 894.5589268722057 894.774745031005 1098.104737702016 1098.210608039528 1098.566301560776 1085.714969825548 356.165307864708 1089.289893543299 293.0104500246895
510 0.005 2.55 2 1005.855354936805 894.6889546757685 894.905421851488 1098.104767023075 1098.210631563184 1098.566312356884 1085.71758630324 356.3275828580955 1089.290190092011 293.0104502332027
511 0.005 2.555 2 1005.91470003666 894.8181462230419 895.0352575583728 1098.104761939087 1098.210625789967 1098.566307113232 1085.7201283865 356.489644347326 1089.290459795146 293.0104503654972
512 0.005 2.56 2 1005.973911742066 894.9465075546144 895.1642580780007 1098.104795229958 1098.210651336411 1098.566320504965 1085.722723739012 356.6514868869224 1089.290751324217 293.0104505945264
513 0.005 2.565 2 1006.03292489199 895.0740442696847 895.2924291248106 1098.104788378122 1098.21064360425 1098.566314898983 1085.725244716609 356.8131051067269 1089.291014154653 293.0104507790957
514 0.005 2.57 2 1006.091778742551 895.2007625486964 895.419776835281 1098.104817491593 1098.210667109292 1098.566326692099 1085.72780179508 356.9744949440174 1089.291301233234 293.0104510717787
515 0.005 2.575 2 1006.15040986052 895.3266675221705 895.5463064439513 1098.104808934839 1098.21065816666 1098.5663190759 1085.730294685328 357.1356544049345 1089.29156475506 293.0104513272765
516 0.005 2.58 2 1006.208828486631 895.4517646917367 895.6720234195606 1098.104831915325 1098.210676925167 1098.566327194926 1085.73282159495 357.2965844617038 1089.291849856005 293.0104516296803
517 0.005 2.585 2 1006.266956821458 895.5760597924755 895.796933712202 1098.104825182741 1098.210669152236 1098.566320527643 1085.735280102122 357.4572858473986 1089.292120230995 293.0104518592645
518 0.005 2.59 2 1006.324818542545 895.699558549528 895.9210429747521 1098.104855342887 1098.210693227589 1098.566332924052 1085.737770779164 357.6177584050436 1089.292410603271 293.0104520714953
519 0.005 2.595 2 1006.382351808233 895.8222662570626 896.0443565856838 1098.104850776174 1098.210687486485 1098.566327055153 1085.740200077843 357.7780024143066 1089.292691859334 293.0104521908291
520 0.005 2.6 2 1006.439590419588 895.9441884614236 896.1668801257703 1098.104877051395 1098.21070921867 1098.566338389153 1085.742651565146 357.9380188051154 1089.292984770539 293.0104523678426
521 0.005 2.605 2 1006.496493509262 896.0653305334979 896.2886190528875 1098.104868124521 1098.210699835889 1098.566329748252 1085.745046269844 358.0978065665388 1089.29324876231 293.0104525191729
522 0.005 2.61 2 1006.553107000814 896.1856978811322 896.4095787319914 1098.104898681845 1098.210724257749 1098.566342596823 1085.747473422446 358.2573661248038 1089.293540194697 293.0104528124451
523 0.005 2.615 2 1006.609373981623 896.3052958118706 896.5297645994168 1098.104892819069 1098.210717509804 1098.566335940726 1085.749816250303 358.4166950619319 1089.293806526656 293.0104530578412
524 0.005 2.62 2 1006.665336839615 896.4241292670986 896.649181456295 1098.104925157186 1098.210742727357 1098.566349704978 1085.752216865642 358.5757965140252 1089.294106324396 293.0104533578433
525 0.005 2.625 2 1006.720926229702 896.5422041375159 896.7678354624079 1098.104917227256 1098.210734385017 1098.56634200289 1085.754552256696 358.7346676214216 1089.294385767271 293.0104535539634
526 0.005 2.63 2 1006.776210987833 896.6595252350302 896.8857312351535 1098.104945972036 1098.210757545063 1098.566353569244 1085.756924119674 358.8933113982593 1089.29468354542 293.0104537460111
527 0.005 2.635 2 1006.831135086603 896.7760976803534 897.0028741803064 1098.104936705934 1098.21074776061 1098.566345103092 1085.759228979318 359.0517217215805 1089.294950260761 293.0104538586108
528 0.005 2.64 2 1006.885756093475 896.8919267760099 897.1192694752494 1098.104966293645 1098.210771706597 1098.566358139776 1085.761570930114 359.2099002956103 1089.295241032481 293.0104540077401
529 0.005 2.645 2 1006.940041390905 897.0070174591816 897.234922185543 1098.10495871839 1098.210763133072 1098.56634980684 1085.7638411784 359.3678444243706 1089.295514860573 293.0104541542156
530 0.005 2.65 2 1006.994051801684 897.1213747489413 897.3498372053049 1098.104990645759 1098.210788630356 1098.566363186731 1085.766149718759 359.5255544561623 1089.295815516944 293.0104544328861
531 0.005 2.655 2 1007.047738168742 897.2350036502767 897.464019753212 1098.104982934577 1098.210780421606 1098.566356141293 1085.768386620725 359.6830311593865 1089.296094708604 293.010454682004
532 0.005 2.66 2 1007.10115471985 897.3479094163727 897.5774750664372 1098.105011517904 1098.21080318608 1098.566368252532 1085.770672735725 359.8402756176302 1089.296379342827 293.0104549895223
533 0.005 2.665 2 1007.154258366494 897.4600966281038 897.6902077639703 1098.105001020738 1098.210792668523 1098.566358748658 1085.77288549749 359.9972888793403 1089.296645644124 293.0104551482267
534 0.005 2.67 2 1007.207091252233 897.5715702752647 897.80222285723 1098.105030004153 1098.210815399512 1098.566370236921 1085.775133261864 360.1540672560019 1089.296929281973 293.0104553109542
535 0.005 2.675 2 1007.259626830046 897.6823349385314 897.9135248463766 1098.105023804132 1098.210808019897 1098.566362532707 1085.777321307 360.3106088770337 1089.297208184407 293.0104553967474
536 0.005 2.68 2 1007.311903329725 897.7923963544591 898.0241196334462 1098.105055162574 1098.210832466705 1098.56637564067 1085.779550381034 360.4669157677591 1089.297508864611 293.0104555606869
537 0.005 2.685 2 1007.363881563454 897.9017588856223 898.1340115583107 1098.105049927119 1098.210826348634 1098.566370421593 1085.781717954299 360.6229875563338 1089.297782066338 293.0104557348188
538 0.005 2.69 2 1007.415585488876 898.0104272775 898.2432053778109 1098.10507769477 1098.210848482827 1098.566381981331 1085.783914201429 360.778822089341 1089.298067506192 293.0104559908281
539 0.005 2.695 2 1007.466978375465 898.118406167004 898.3517058173098 1098.105068045542 1098.21083853415 1098.566373679352 1085.786046574519 360.9344210696351 1089.298334171085 293.0104562044996
540 0.005 2.7 2 1007.518100655403 898.2257002069236 898.4595173450891 1098.105093964314 1098.210860184178 1098.566384316801 1085.788220910807 361.0897852290561 1089.298615240529 293.0104564660432
541 0.005 2.705 2 1007.568922988695 898.3323142851882 898.5666450870459 1098.105087865879 1098.2108532183 1098.566377496881 1085.790328484878 361.2449105622376 1089.298883846473 293.0104566314716
542 0.005 2.71 2 1007.619489689105 898.4382535130893 898.6730941753908 1098.105119619387 1098.21087838304 1098.566390718153 1085.792480332202 361.3998039238919 1089.299175613743 293.010456835148
543 0.005 2.715 2 1007.669732987798 898.5435219567385 898.7788686998122 1098.105113236121 1098.210870637086 1098.566384357988 1085.794569575518 361.5544607394348 1089.299436287743 293.0104569210592
544 0.005 2.72 2 1007.719686468896 898.6481246860334 898.8839736425892 1098.105139086153 1098.210891839627 1098.566395179917 1085.796682136517 361.7088813666123 1089.299721154532 293.0104570677367
545 0.005 2.725 2 1007.76932625236 898.7520650418236 898.9884123406268 1098.105130843792 1098.210883298526 1098.566387384107 1085.798737372974 361.8630618954365 1089.299982568512 293.0104571946169
546 0.005 2.73 2 1007.818691853772 898.8553485843645 899.0921905024751 1098.105157083246 1098.210904177965 1098.566396949856 1085.800827328153 362.0170025660873 1089.30026195673 293.010457442042
547 0.005 2.735 2 1007.867739749115 898.9579804756112 899.195313500045 1098.105151936257 1098.21089778197 1098.566390846843 1085.802866323901 362.1707090124573 1089.300514762965 293.0104576899265
548 0.005 2.74 2 1007.916518184649 899.0599643353241 899.2977847439356 1098.105180755171 1098.21092048287 1098.566402802185 1085.804930573884 362.3241757509284 1089.300796272323 293.010457962791
549 0.005 2.745 2 1007.96497446201 899.1613045332244 899.3996086833761 1098.105174203428 1098.210913143119 1098.566396949999 1085.806933570655 362.4774025866129 1089.301058298007 293.0104581279321
550 0.005 2.75 2 1008.013159234639 899.262005665076 899.5007898552041 1098.105200616616 1098.210934401059 1098.566407758356 1085.808976319008 362.6303886923913 1089.301336278204 293.0104582926962
551 0.005 2.755 2 1008.061024202494 899.362071990843 899.6013326664616 1098.105192625409 1098.21092601616 1098.566400215187 1085.810952656886 362.7831335190021 1089.301590031615 293.0104583571874
552 0.005 2.76 2 1008.108610441085 899.4615078878401 899.7012414560876 1098.105218500905 1098.210946943563 1098.566410335498 1085.812962900161 362.9356391573273 1089.3018551855 293.0104585122593
553 0.005 2.765 2 1008.155888613677 899.5603178063714 899.8005207410316 1098.105211581735 1098.210939209384 1098.566403486415 1085.814926096119 363.0879067353786 1089.302103769887 293.0104586380512
554 0.005 2.77 2 1008.202854098349 899.6585057906134 899.8991746203882 1098.105240558284 1098.210962865366 1098.566416491781 1085.816892385916 363.2399335376061 1089.302371299347 293.0104588966413
555 0.005 2.775 2 1008.249541938738 899.7560761590844 899.9972074432378 1098.105233379139 1098.210954771931 1098.566409900325 1085.81883662784 363.391721400947 1089.302628551229 293.01045912541
556 0.005 2.78 2 1008.295969553888 899.8530335516199 900.0946237035079 1098.105259567665 1098.210976106784 1098.566420844985 1085.820811170369 363.5432726471516 1089.302897131366 293.0104593874998
557 0.005 2.785 2 1008.34208669016 899.9493819191922 900.1914275112915 1098.105248106314 1098.210964812441 1098.566411696127 1085.822727551441 363.6945835593477 1089.303129559099 293.0104595476525
558 0.005 2.79 2 1008.387996347555 900.0451259150957 900.2876234306844 1098.105276789678 1098.210986975092 1098.566422561132 1085.824704738521 363.8456499008772 1089.303394569556 293.0104596809481
559 0.005 2.795 1 1008.418116321167 900.1401225195049 900.3831484669943 1098.08888995242 1098.194547590164 1098.554803382654 1085.785405151782 363.9950796108603 1089.30490027181 293.010458911515
560 0.005 2.8 1 1008.465747491201 900.2345672254969 900.4780487751128 1098.104754568787 1098.210625519934 1098.56636510285 1085.826151512952 364.1447457251882 1089.305054246433 293.0104594185417
561 0.005 2.805 1 1008.500104675136 900.3283446750783 900.5723206512735 1098.089006484071 1098.194724510444 1098.554811583068 1085.788559081146 364.2944777599952 1089.30507394287 293.0104593685386
562 0.005 2.81 1 1008.550060475888 900.4215948903277 900.6660075921172 1098.104970961032 1098.210796019699 1098.566386720881 1085.830773027505 364.4440399934228 1089.30538330126 293.0104597107339
563 0.005 2.815 1 1008.585128478576 900.514190057327 900.7590811099433 1098.089302648528 1098.195011150109 1098.554941245731 1085.793286621378 364.5934695449296 1089.305242489357 293.0104596518686
564 0.005 2.82 1 1008.634867200377 900.606266721815 900.851581013034 1098.105103902722 1098.210922097799 1098.566404714754 1085.835556864093 364.7426892556486 1089.305407691296 293.0104600278308
565 0.005 2.825 1 1008.668919693887 900.6976937185974 900.9434760909016 1098.088655344057 1098.19442762357 1098.554668272348 1085.796147528541 364.8917663434502 1089.305246682953 293.0104599892331
566 0.005 2.83 1 1008.7186541329 900.7886148626233 901.0348091018757 1098.105286399801 1098.211082908367 1098.56641424589 1085.839368236793 365.0406520956332 1089.30604658222 293.0104603436932
567 0.005 2.835 1 1008.752043517027 900.878892801864 901.1255457419062 1098.088408181438 1098.194188212598 1098.554608540866 1085.799162389223 365.1893815088677 1089.305704751034 293.0104602669563
568 0.005 2.84 1 1008.801624457785 900.9686762344083 901.2157311784212 1098.105498940101 1098.211270958025 1098.566464043978 1085.843093132826 365.3379091326677 1089.306708202988 293.0104606221621
569 0.005 2.845 1 1008.83435323747 901.0578223656859 901.305327875301 1098.088169054341 1098.193975321125 1098.554523034342 1085.802146476127 365.486253694894 1089.30607156877 293.0104606295313
570 0.005 2.85 1 1008.883842623185 901.1464846273735 901.3943831617805 1098.105730653219 1098.211484326117 1098.566534550102 1085.846811196637 365.6343587777518 1089.307301884745 293.010460940567
571 0.005 2.855 1 1008.915944082222 901.2345158804774 901.482857497595 1098.087997740971 1098.193821091103 1098.554468728351 1085.805218198549 365.7822426145867 1089.306393082645 293.0104609483605
572 0.005 2.86 1 1008.965266805259 901.32207403874 901.5708004829984 1098.10594156057 1098.211676530232 1098.566605089338 1085.850522295775 365.9298564308172 1089.307814932585 293.010461282824
573 0.005 2.865 1 1008.996762255222 901.4090071332811 901.6581696181457 1098.087876536457 1098.193709845631 1098.554435948195 1085.808456276776 366.0772448618829 1089.30667574682 293.0104612963316
574 0.005 2.87 1 1009.04586929745 901.4954766628611 901.7450162601136 1098.106164283492 1098.211875463625 1098.566685995859 1085.854353631167 366.2243310161335 1089.308291257075 293.0104616147057
575 0.005 2.875 1 1009.076754629983 901.5813275790957 901.8312965134782 1098.087776920611 1098.193613018733 1098.554407980568 1085.811826270272 366.3711891893373 1089.306960382901 293.010461637492
576 0.005 2.88 1 1009.125564596065 901.6667234570053 901.9170622527519 1098.10632905512 1098.212021931293 1098.566736823058 1085.858170199076 366.5177669479724 1089.308712504526 293.0104619496253
577 0.005 2.885 1 1009.155876960804 901.7515075611398 902.0022693127545 1098.087696416576 1098.193534569879 1098.554387467667 1085.815268765213 366.664110969735 1089.307241696817 293.0104619645915
578 0.005 2.89 1 1009.204383225712 901.8358461539151 902.0869707695083 1098.106474453948 1098.212149789941 1098.566783910149 1085.861974999234 366.8101772724468 1089.309128572039 293.0104622369645
579 0.005 2.895 1 1009.234155041062 901.9195793346585 902.1711206864279 1098.087614682285 1098.193454602627 1098.554361658212 1085.818706473329 366.9560216876824 1089.307555122381 293.010462312906
580 0.005 2.9 1 1009.282295905587 902.0028747133191 902.2547725518539 1098.106577434133 1098.212239255142 1098.566808887036 1085.865669129406 367.1016093680659 1089.30955904441 293.0104625742609
581 0.005 2.905 1 1009.311533182823 902.0855706978501 902.3378793521663 1098.087538713184 1098.193382232427 1098.554336050517 1085.822083656974 367.2469714296481 1089.307892463721 293.0104626084886
582 0.005 2.91 1 1009.359324495261 902.1678362122111 902.4204951704814 1098.10665106683 1098.212303383609 1098.566824970809 1085.869227778407 367.3920748941731 1089.309995178482 293.0104628760818
583 0.005 2.915 1 1009.388044415262 902.2495092773231 902.5025732176745 1098.0874733582 1098.193321406357 1098.554315706698 1085.825364741181 367.5369393764698 1089.308251594586 293.0104629424546
584 0.005 2.92 1 1009.435470214881 902.3307595988388 902.584167780953 1098.106706703897 1098.212352309909 1098.56683616635 1085.872643762164 367.6815435170115 1089.310432275546 293.0104632310291
585 0.005 2.925 1 1009.463705777729 902.4114235722735 902.6652310240053 1098.087426406967 1098.193277929384 1098.55430006956 1085.828570932856 367.8259265779142 1089.308625338928 293.010463247187
586 0.005 2.93 1 1009.510760613802 902.4916728147738 902.7458185717267 1098.106746266438 1098.212387679553 1098.566843274787 1085.875932415901 367.9700567202416 1089.310856768195 293.0104635367176
587 0.005 2.935 1 1009.538547217921 902.571341718211 902.8258811354881 1098.087401582437 1098.193255131307 1098.554296359897 1085.831652745201 368.1139595295847 1089.309007956419 293.0104635441017
588 0.005 2.94 1 1009.585232583553 902.6506032011607 902.9054751396604 1098.106783240261 1098.212420348181 1098.56684958524 1085.879128837473 368.25758917139 1089.311268781013 293.0104637840504
589 0.005 2.945 1 1009.612602772197 902.7292909833041 902.9845510040303 1098.087395456635 1098.193248863137 1098.554298393139 1085.834763878841 368.4009981079598 1089.309384374717 293.0104638147453
590 0.005 2.95 1 1009.658926468504 902.8075781698983 903.0631649942758 1098.106818339941 1098.212450739825 1098.566857428928 1085.882274413428 368.5441428624994 1089.311664416144 293.0104640923241
591 0.005 2.955 1 1009.685916094266 902.8852986165599 903.1412679589879 1098.087413502486 1098.193262379585 1098.554310039681 1085.837877770982 368.6870640200513 1089.309765348387 293.0104641140633
592 0.005 2.96 1 1009.731872510502 902.9626251302401 903.2189157837204 1098.106850319505 1098.212476754118 1098.566862511572 1085.885411994415 368.8297149119972 1089.312046671023 293.0104643505966
593 0.005 2.965 1 1009.758497440831 903.0393914419988 903.2960591955539 1098.087435896286 1098.193280047824 1098.554322054792 1085.841020397172 368.9721453556217 1089.310132440984 293.010464413929
594 0.005 2.97 1 1009.804089189774 903.1157705945311 903.3727542606172 1098.106873880088 1098.212493831198 1098.566864383607 1085.88855044394 369.1143102190949 1089.3124196064 293.0104646788006
595 0.005 2.975 1 1009.830368130764 903.1915961496187 903.4489515166118 1098.087463959517 1098.193302181051 1098.554334918992 1085.844158956892 369.2562395176561 1089.310501836205 293.0104646843349
596 0.005 2.98 1 1009.875562400613 903.267040705948 903.5247066674709 1098.106891992572 1098.212504820097 1098.56686460779 1085.891662419908 369.3978963244684 1089.312794849169 293.0104649199235
597 0.005 2.985 1 1009.901474887068 903.3419381892198 903.5999705939922 1098.087491882591 1098.193323431688 1098.554346605647 1085.847281880978 369.5393386893441 1089.31086981821 293.0104649656193
598 0.005 2.99 1 1009.946271463195 903.4164612014843 903.6747990330236 1098.106891893173 1098.21249996352 1098.566856285838 1085.894729425523 369.6805243536994 1089.313155674161 293.0104651910269
599 0.005 2.995 1 1009.971861724295 903.4904434452086 903.7491425200299 1098.087518845099 1098.193344121947 1098.554358164816 1085.85037551142 369.8214765242317 1089.311258444734 293.0104652104683
600 0.005 3 1 1010.016193400463 903.5640572721891 903.8230567796547 1098.106888936076 1098.212492298569 1098.566846977426 1085.897731933787 369.9621696920324 1089.313526376153 293.010465487615
601 0.005 3.005 1 1010.041417308563 903.6371363114221 903.8964920373024 1098.08754051578 1098.193361704368 1098.554367327236 1085.853423513284 370.1026345715947 1089.311637640442 293.0104655002654
602 0.005 3.01 1 1010.085320013103 903.7098526783783 903.9695037633467 1098.10687649839 1098.212478344333 1098.566837090565 1085.900671056437 370.2428399756641 1089.313891846969 293.0104657342304
603 0.005 3.015 1 1010.110192633968 903.7820412454638 904.0420436172753 1098.087564316328 1098.193381177577 1098.554376848587 1085.856411261621 370.3828202220931 1089.312020935849 293.0104657511715
604 0.005 3.02 1 1010.153679531642 903.8538727951558 904.1141656042977 1098.106867556052 1098.212467111363 1098.56682910583 1085.90358890818 370.5225360592461 1089.314251107789 293.0104660670984
605 0.005 3.025 1 1010.17818258079 903.9251828347751 904.1858219227533 1098.087591636444 1098.193404537832 1098.554388511789 1085.859362503987 370.662030588434 1089.31238319692 293.0104660578326
606 0.005 3.03 1 1010.22125244335 903.9961412458996 904.2570659397771 1098.106855488729 1098.212453047358 1098.566820750121 1085.906456919609 370.8012573959808 1089.314603409408 293.0104662972676
607 0.005 3.035 1 1010.245388023851 904.0665843190816 904.3278505429472 1098.08762437764 1098.193432816902 1098.554402526341 1085.862266330025 370.9402525892514 1089.312756390672 293.0104663351955
608 0.005 3.04 1 1010.288041202281 904.1366823721023 904.3982295628209 1098.106847934527 1098.212443398981 1098.566813263354 1085.909279704906 371.0789809938308 1089.314951349823 293.0104665657518
609 0.005 3.045 1 1010.311828988955 904.2062704600677 904.4681543664692 1098.087660392859 1098.193463806185 1098.55441851096 1085.865140820308 371.2174858307139 1089.313124547989 293.0104665729216
610 0.005 3.05 1 1010.354052811439 904.2755189684 904.5376792427453 1098.106835391566 1098.212429744154 1098.566803057111 1085.912079392412 371.3557297298898 1089.315289149877 293.0104668100489
611 0.005 3.055 1 1010.377516204661 904.344263821896 904.6067561058245 1098.087702189098 1098.193499555593 1098.554436322889 1085.867981202655 371.4937553675085 1089.31349928067 293.0104668648227
612 0.005 3.06 1 1010.419374824876 904.4126746381712 904.6754386475276 1098.106837062207 1098.212425961658 1098.566798293215 1085.914916024795 371.6315152106612 1089.315643801066 293.0104670825655
613 0.005 3.065 1 1010.442451278863 904.480587775597 904.7436791380467 1098.087737947618 1098.193530132002 1098.55445109202 1085.870805388771 371.7690513864403 1089.313861168927 293.0104670931345
614 0.005 3.07 1 1010.483895381096 904.5481723541567 904.8115309555296 1098.106830110555 1098.212416466168 1098.566791199593 1085.917665533373 371.9063206711557 1089.315980884062 293.010467398832
615 0.005 3.075 1 1010.506621559441 904.6152644974285 904.8789459215708 1098.087775205133 1098.193561404438 1098.554465556601 1085.873601701718 372.0433673793704 1089.314216807024 293.0104673795265
616 0.005 3.08 1 1010.547677732188 904.6820332587023 904.9459774889782 1098.106831111801 1098.21241259895 1098.566787037261 1085.920400247821 372.1801449320419 1089.316326154704 293.0104676056869
617 0.005 3.085 1 1010.570045088659 904.7483161037476 905.0125787788533 1098.087808575711 1098.193588768379 1098.554477548848 1085.876379874597 372.3166991223106 1089.314570270614 293.0104675861218
618 0.005 3.09 1 1010.610698417624 904.8142805193149 905.0788016745037 1098.106821203899 1098.212400604342 1098.566779332764 1085.9230913983 372.4529860050299 1089.316663984263 293.0104678592334
619 0.005 3.095 1 1010.63271811039 904.8797642626558 905.1445994339799 1098.087838246536 1098.193613524082 1098.554488098148 1085.879104376298 372.5890492924524 1089.314935053034 293.0104678346965
620 0.005 3.1 1 1010.673013986731 904.9449360706723 905.2100255080774 1098.106825899384 1098.212396924284 1098.566776092484 1085.925831823056 372.7248509434578 1089.317017341453 293.0104680666991
621 0.005 3.105 1 1010.694665478025 905.0096314478485 905.2750305292467 1098.087865839686 1098.193635113997 1098.554496698382 1085.881800534588 372.8604262575884 1089.315287980766 293.0104681015579
622 0.005 3.11 1 1010.734558014535 905.0740199416643 905.3396691495263 1098.106814307248 1098.212384608666 1098.566768061231 1085.928449054267 372.9957429870303 1089.317350048279 293.0104683117617
623 0.005 3.115 1 1010.755879641223 905.1379376236985 905.4038922191249 1098.087893509405 1098.193658484761 1098.554507940987 1085.884449245397 373.1308314350666 1089.31564260961 293.0104683062107
624 0.005 3.12 1 1010.795392339227 905.2015535121882 905.4677540741015 1098.106813737491 1098.212380964437 1098.566764309948 1085.931048948548 373.2656658072617 1089.317681515249 293.0104685590305
625 0.005 3.125 1 1010.816380788778 905.264703732773 905.53120545361 1098.087918635751 1098.193679352977 1098.554516751037 1085.887077598797 373.4002685898477 1089.315974839413 293.0104685844813
626 0.005 3.13 1 1010.855528967454 905.3275575636686 905.5943011453118 1098.106810422085 1098.212374445655 1098.566759857858 1085.933618616977 373.5346136900738 1089.318002907254 293.0104687896032
627 0.005 3.135 1 1010.876191635651 905.3899507106335 905.6569913318236 1098.087943601297 1098.193700240443 1098.554526444239 1085.889666749748 373.6687290191468 1089.31631281378 293.0104687669309
628 0.005 3.14 1 1010.914974555255 905.4520525052271 905.7193309647078 1098.106813469454 1098.212374105767 1098.566758216607 1085.936164745472 373.8025895363905 1089.318332228262 293.0104689925702
629 0.005 3.145 1 1010.93531534028 905.5136987022053 905.7812701859417 1098.087964991704 1098.193717289347 1098.554533235295 1085.892221128259 373.9362203158175 1089.316646184926 293.0104690160901
630 0.005 3.15 1 1010.973739101412 905.5750584519674 905.8428638078213 1098.106812716696 1098.212371195193 1098.566755490708 1085.93866828455 374.0695859275937 1089.318651635684 293.0104692373261
631 0.005 3.155 1 1010.993769297276 905.6359678111188 905.9040622393449 1098.087989171642 1098.193737020935 1098.554541645827 1085.894742448718 374.2027302337801 1089.316981634709 293.0104692253068
632 0.005 3.16 1 1011.031843445861 905.6965954592819 905.9649198084436 1098.106817694537 1098.212373006785 1098.566754138086 1085.941156800622 374.3356185309178 1089.318972769583 293.0104694933417
633 0.005 3.165 1 1011.051563311626 905.7567780430007 906.0253875848751 1098.088013202141 1098.193755846974 1098.554549647917 1085.897253739335 374.4682905303942 1089.317308811814 293.0104694709756
634 0.005 3.17 1 1011.089289836734 905.8166832999535 906.0855189120699 1098.106817928585 1098.212370520245 1098.566750691702 1085.943619899474 374.6007023703844 1089.319286912 293.010469728595
635 0.005 3.175 1 1011.10876988894 905.8761480966491 906.1452647532543 1098.088041320323 1098.193777470017 1098.554560486433 1085.899788346779 374.732884093843 1089.317644834473 293.0104697091545
636 0.005 3.18 1 1011.14610473264 905.9353407771636 906.2046797975547 1098.10682765617 1098.212375732623 1098.566751904081 1085.946059774377 374.8648084693773 1089.319605258541 293.0104699660542
637 0.005 3.185 1 1011.165259681146 905.9940977304608 906.2637140562206 1098.088054881044 1098.193786795963 1098.554561768643 1085.902230753746 374.996502029534 1089.317956898711 293.0104699306004
638 0.005 3.19 1 1011.202260596286 906.0525872124217 906.3224221896062 1098.106831610716 1098.212376711685 1098.566751263556 1085.948466652668 375.1279427576492 1089.319919519609 293.0104701550524
639 0.005 3.195 1 1011.221107397725 906.1106456921284 906.3807542357914 1098.088072066856 1098.193800249348 1098.554567427081 1085.904641220337 375.2591522171397 1089.318280853427 293.0104701748978
640 0.005 3.2 1 1011.257782538339 906.1684413905474 906.4387648849688 1098.106840797939 1098.212382286908 1098.566752622942 1085.950851892048 375.3901125362682 1089.320239313072 293.0104703924462
641 0.005 3.205 1 1011.276324560713 906.2258107616427 906.496404129262 1098.088089121743 1098.193811821177 1098.554570920847 1085.907027691685 375.5208419685175 1089.318599321137 293.0104703721549
642 0.005 3.21 1 1011.3126674957 906.2829216968204 906.5537264854549 1098.106843480219 1098.212383208924 1098.566751447468 1085.953197974726 375.6513230134474 1089.320546756054 293.0104705940861
643 0.005 3.215 1 1011.330912829053 906.3396111649636 906.6106822375368 1098.088104015978 1098.193823535772 1098.554576029941 1085.909377439053 375.7815858035104 1089.318917963768 293.0104706148778
644 0.005 3.22 1 1011.366942994365 906.3960467221439 906.667325648167 1098.106852923377 1098.212389287442 1098.566751988007 1085.955533117873 375.9115848158402 1089.320853335872 293.0104708547378
645 0.005 3.225 1 1011.384886414079 906.4520651187403 906.7236067242665 1098.088119408443 1098.193835146472 1098.554581567244 1085.911711975602 376.0413598093971 1089.3192188956 293.0104708297615
646 0.005 3.23 1 1011.420601793656 906.5078341857545 906.7795801052783 1098.106858847738 1098.212391908233 1098.56675136034 1085.957825802633 376.1708787937744 1089.321149305653 293.0104710334953
647 0.005 3.235 1 1011.438246031147 906.563190544189 906.83519562396 1098.088130738405 1098.19384322801 1098.55458360014 1085.914032468227 376.30015458653 1089.319517869633 293.0104710468574
648 0.005 3.24 1 1011.473657214159 906.6183019700213 906.8905078590698 1098.106872569106 1098.212401646949 1098.566755536435 1085.960111078362 376.4291878928427 1089.321453921463 293.0104712478584
649 0.005 3.245 1 1011.490997204807 906.6730049331231 906.9454665535486 1098.088142219436 1098.19385149324 1098.554585816138 1085.916313322918 376.5580025020032 1089.319818323816 293.0104712224853
650 0.005 3.25 1 1011.5260964727 906.7274673354754 907.0001263044167 1098.106879908219 1098.21240608481 1098.566756360483 1085.962366123274 376.6865632912086 1089.321751295397 293.010471485728
651 0.005 3.255 1 1011.543139922285 906.7815258615831 907.0544371402198 1098.088156078259 1098.193861845837 1098.554590068326 1085.91855724262 376.8149009127786 1089.320120846473 293.0104714460272
652 0.005 3.26 1 1011.57792922698 906.8353478432794 907.1084531315776 1098.10689242125 1098.212414890343 1098.566758717323 1085.964600815839 376.9429842169962 1089.322052748443 293.0104716665751
653 0.005 3.265 1 1011.594675233279 906.8887701646352 907.162124441266 1098.088166645736 1098.193869101486 1098.5545919535 1085.920783273284 377.0708407552544 1089.320414772317 293.0104716360112
654 0.005 3.27 1 1011.629163374777 906.9419601946731 907.2155051596358 1098.106900372657 1098.212419973909 1098.566759767253 1085.966807005803 377.1984435467432 1089.3223383315 293.0104719273945
655 0.005 3.275 1 1011.645618816511 906.9947548200809 907.2685454264232 1098.088180319061 1098.193879322617 1098.554596156363 1085.922985752136 377.3258265510134 1089.320703122318 293.0104718831823
656 0.005 3.28 1 1011.679813386761 907.047321122779 907.3212991511972 1098.106911509786 1098.212427676833 1098.566761421417 1085.968987325951 377.4529572401224 1089.322628731622 293.0104720854074
657 0.005 3.285 1 1011.6959722954 907.0994964795027 907.3737169249124 1098.088184935286 1098.19388217175 1098.55459628669 1085.925175257597 377.5798660762107 1089.32098399754 293.0104720520598
658 0.005 3.29 1 1011.729872076272 907.1514474947303 907.4258521253511 1098.106920363696 1098.212433324269 1098.566762471551 1085.971143809687 377.7065260954859 1089.322911610572 293.0104723004543
659 0.005 3.295 1 1011.745741810501 907.2030115602164 907.4776554097123 1098.088194833437 1098.193889275206 1098.554598970228 1085.927318015655 377.8329641100962 1089.321272920872 293.0104722609744
660 0.005 3.3 1 1011.779353427773 907.2543554486964 907.529180315684 1098.106933362262 1098.212442723227 1098.566765498343 1085.973280255005 377.9591471077325 1089.32320310103 293.0104724760016
661 0.005 3.305 1 1011.794938803359 907.3053163568454 907.5803773095 1098.088205287456 1098.19389616506 1098.554600404925 1085.929447148704 378.0851081523505 1089.321555799826 293.010472487929
662 0.005 3.31 1 1011.828254459963 907.3560612140212 907.6313000246133 1098.106940306498 1098.212447358544 1098.566766276165 1085.975393904081 378.210814878454 1089.323482853125 293.0104726895656
663 0.005 3.315 1 1011.843561446413 907.4064270141936 907.6818988122927 1098.088216512975 1098.19390451132 1098.554604625345 1085.931544708868 378.3363076987902 1089.321839966127 293.0104726565412
664 0.005 3.32 1 1011.876595594285 907.4565806160937 907.7322271894309 1098.106953804555 1098.212456784171 1098.566768120802 1085.977496813424 378.4615486053231 1089.32376060074 293.0104728987313
665 0.005 3.325 1 1011.89161876132 907.5063590901235 907.7822355571764 1098.088224976342 1098.193909640524 1098.554605869035 1085.933627870412 378.5865684242412 1089.322111231528 293.0104729024339
666 0.005 3.33 1 1011.924381559547 907.5559290553934 907.8319772879232 1098.106960269362 1098.212461124991 1098.566769569105 1085.979560617277 378.7113382359889 1089.324026098159 293.0104730857176
667 0.005 3.335 1 1011.939124838901 907.6051278517261 907.8814030201503 1098.088232746542 1098.193914856777 1098.554606144249 1085.935689697185 378.8358794319891 1089.322377562367 293.0104730495827
668 0.005 3.34 1 1011.971605024178 907.654122101026 907.9305660184436 1098.106977367703 1098.212474178183 1098.566775475802 1085.981613186865 378.9601717718704 1089.32430558484 293.0104732450299
669 0.005 3.345 1 1011.986058576671 907.7027487870583 907.9794166756146 1098.088241429057 1098.193920564096 1098.554608187091 1085.937716369052 379.0842525742754 1089.322648733279 293.0104732565234
670 0.005 3.35 1 1012.018262358168 907.7511747683034 908.0280084541148 1098.106983133651 1098.212477431823 1098.566774586925 1085.983628782871 379.2080798451872 1089.324570622867 293.010473448114
671 0.005 3.355 1 1012.032445222217 907.7992371462835 908.0762918525739 1098.088249060191 1098.193925943654 1098.554609334558 1085.939724612131 379.3316972972493 1089.322919930627 293.0104734161575
672 0.005 3.36 1 1012.064376768467 907.8471025044182 908.124320087712 1098.106998228948 1098.2124889366 1098.566779866973 1085.985637890121 379.4550652177057 1089.324845230387 293.0104736620788
673 0.005 3.365 1 1012.078291177799 907.8946078064254 908.1720435316709 1098.088258070314 1098.193931657646 1098.554609796199 1085.941717528176 379.5782132842006 1089.323182008012 293.0104736120285
674 0.005 3.37 1 1012.10995575209 907.9419197862637 908.2195155165239 1098.107006419268 1098.212494814844 1098.566782005832 1085.987620419873 379.7011124716421 1089.325104517268 293.0104738504297
675 0.005 3.375 1 1012.123611641673 907.9888753673547 908.2666863860468 1098.088268969133 1098.193939377931 1098.554613423094 1085.943698845856 379.8237988010203 1089.32344044393 293.0104738042761
676 0.005 3.38 1 1012.155012627277 908.0356411963722 908.3136094287971 1098.107018816335 1098.212502952618 1098.566783543968 1085.989587409898 379.9462182369972 1089.32536314825 293.0104740361328
677 0.005 3.385 1 1012.168402926321 908.0820542123945 908.3602349902856 1098.088276961959 1098.193944276013 1098.554614595536 1085.945652196634 380.0684396963198 1089.323695263375 293.0104739823039
678 0.005 3.39 1 1012.199537499287 908.128281011637 908.4066162291855 1098.107025428043 1098.212507381184 1098.566784375898 1085.991519836409 380.1904012443852 1089.325616949905 293.0104741741727
679 0.005 3.395 1 1012.212666494155 908.1741585569144 908.4527035685484 1098.088284177457 1098.19394932787 1098.554615955816 1085.947567856035 380.3121570554024 1089.323950130019 293.0104741384158
680 0.005 3.4 1 1012.24354642753 908.2198534918003 908.4985501916741 1098.107039338387 1098.212517601928 1098.566788176053 1085.993443564016 380.43365066699 1089.325876202623 293.0104743760877
681 0.005 3.405 1 1012.256425614816 908.2652027270751 908.5441064656446 1098.088295651925 1098.193957213595 1098.554619318195 1085.949483119466 380.5549385150039 1089.324206242457 293.0104743300766
682 0.005 3.41 1 1012.287035467818 908.3103726272253 908.5894254009071 1098.10704451786 1098.212520752728 1098.566787856892 1085.995332242027 380.6759718362237 1089.326128389384 293.0104745268696
683 0.005 3.415 1 1012.299669885715 908.3552003682231 908.6344574957026 1098.08830291051 1098.193962132485 1098.554620219301 1085.951383420276 380.7968005387415 1089.324458224306 293.010474484834
684 0.005 3.42 1 1012.330037167332 908.3998523588934 908.6792558312256 1098.107057823606 1098.212530835408 1098.566792059096 1085.997210570853 380.9173697358272 1089.326377601046 293.0104747574821
685 0.005 3.425 1 1012.34240423184 908.4441654665392 908.7237706892332 1098.0883117827 1098.193968019905 1098.554621395348 1085.95325694012 381.0377365232343 1089.324695443147 293.0104746981597
686 0.005 3.43 1 1012.372525416166 908.4883060018446 908.7680550072515 1098.107062658677 1098.212533665368 1098.566792324132 1085.999062870172 381.1578443907279 1089.326613471256 293.0104748830852
687 0.005 3.435 1 1012.384646473904 908.532111092507 908.8120592558461 1098.088321568502 1098.193974743245 1098.554624161393 1085.955101419038 381.2777513701697 1089.324939085894 293.0104748787059
688 0.005 3.44 1 1012.414518398847 908.5757469896954 908.8558363465779 1098.107074708726 1098.212542424273 1098.566795178982 1086.000905878042 381.3974008223791 1089.326855074043 293.01047505151
689 0.005 3.445 1 1012.426391980627 908.6190506809445 908.8993366569246 1098.088329328362 1098.193979704826 1098.554625263418 1085.956928234661 381.516845270237 1089.325179507204 293.0104750152097
690 0.005 3.45 1 1012.456011229051 908.66218817243 908.9426127485683 1098.107080890609 1098.212546796097 1098.566796430097 1086.002695494253 381.6360323912508 1089.327097468058 293.0104752013638
691 0.005 3.455 1 1012.46765243525 908.7049970244187 908.9856157286303 1098.088338938082 1098.193986488998 1098.554628020305 1085.958732081772 381.755019735974 1089.325423792758 293.0104752067269
692 0.005 3.46 1 1012.497027701996 908.7476432307991 909.0283980671414 1098.107093081053 1098.212555967253 1098.566799364589 1086.004497583028 381.8737492289986 1089.327338428646 293.0104753815419
693 0.005 3.465 1 1012.508412256778 908.7899635015798 909.070910053523 1098.088344457298 1098.193990416763 1098.554628074806 1085.960493229504 381.9922728295202 1089.325653305466 293.0104753416595
694 0.005 3.47 1 1012.537577890555 908.832124524604 909.1132046753584 1098.107101764153 1098.212561348023 1098.566801169354 1086.006303296055 382.1105420461288 1089.327573444571 293.0104755605989
695 0.005 3.475 1 1012.548713052707 908.8739627507754 909.15523217665 1098.088352990456 1098.193996702818 1098.554630424466 1085.96225528312 382.2286155849653 1089.325879080367 293.0104755541018
696 0.005 3.48 1 1012.57765080856 908.91564459024 909.1970452594912 1098.107113035264 1098.212569273588 1098.566804103798 1086.008067086764 382.3464372909569 1089.327803630502 293.0104757182502
697 0.005 3.485 1 1012.5885499225 908.9570069861925 909.2385945263546 1098.08835920775 1098.194000329301 1098.55463041127 1085.964011406432 382.4640567754346 1089.326105658887 293.0104756710299
698 0.005 3.49 1 1012.6172508807 908.9982161354419 909.2799325259703 1098.107118102437 1098.21257238671 1098.566804750923 1086.009802431223 382.5814236901809 1089.328024420658 293.0104758472021
699 0.005 3.495 1 1012.627922079724 909.0391088944036 909.3210097876952 1098.088367962337 1098.194006731642 1098.554632967071 1085.965738033296 382.6985915289762 1089.326334412144 293.0104758501387
700 0.005 3.5 1 1012.656398664277 909.0798515083899 909.361878900266 1098.107130507266 1098.212581605766 1098.566808048084 1086.011531382716 382.815508153043 1089.328255881904 293.0104760191331
701 0.005 3.505 1 1012.6668018771 909.1202803616816 909.4024901153136 1098.088372900417 1098.19401072455 1098.554633030799 1085.967402707295 382.9322237598311 1089.326552206563 293.0104759834595
702 0.005 3.51 1 1012.695072777805 909.1605627457761 909.4428966765 1098.107135855727 1098.212585244664 1098.566809059538 1086.013237962636 383.0487121014789 1089.328474401345 293.0104762035732
703 0.005 3.515 1 1012.705266722058 909.2005340261352 909.483047962378 1098.088380356136 1098.194015788257 1098.554634418856 1085.969095989684 383.1649766112096 1089.326776240499 293.010476151604
704 0.005 3.52 1 1012.733323472033 909.240361482346 909.5229972664155 1098.107147263136 1098.212593660274 1098.566812444491 1086.014931957 383.2810058789055 1089.328699672003 293.0104763646256
705 0.005 3.525 1 1012.743300046159 909.2798813489266 909.5626948267652 1098.088388081027 1098.194020625222 1098.554635244011 1085.970782792017 383.3968299372719 1089.326989194475 293.0104763141138
706 0.005 3.53 1 1012.771126375245 909.3192602898379 909.6021934210048 1098.107151240547 1098.212595856293 1098.566812353443 1086.016599657688 383.5124034590637 1089.328903633415 293.0104765247996
707 0.005 3.535 1 1012.780885195881 909.3583340613238 909.6414426831498 1098.088396235644 1098.194026832728 1098.554637829633 1085.972438904388 383.6277686277089 1089.3272001766 293.0104764627177
708 0.005 3.54 1 1012.80850344956 909.3972703907298 909.6804964010329 1098.107164102491 1098.212605333007 1098.566816258211 1086.018263261634 383.742885552635 1089.329124747841 293.0104766352093
709 0.005 3.545 1 1012.818082266393 909.4359043681222 909.7193035306566 1098.08840572952 1098.194031724988 1098.554639135033 1085.974116945872 383.8577935054548 1089.327419914018 293.0104765921299
710 0.005 3.55 1 1012.845448713387 909.4744038743802 909.7579182254557 1098.107168161111 1098.21260679476 1098.566815369813 1086.019916350964 383.9724609591198 1089.329336102023 293.0104768090616
711 0.005 3.555 1 1012.854847814739 909.5126037493609 909.7962891034221 1098.088414408871 1098.194038658105 1098.55464202468 1085.975743703443 384.0869286860928 1089.327635007617 293.0104767581481
712 0.005 3.56 1 1012.882010132412 909.5506717070563 909.8344701045739 1098.107178621772 1098.212614728424 1098.56681827626 1086.021532052684 384.2011534888898 1089.329553319936 293.0104769306666
713 0.005 3.565 1 1012.891176604152 909.5884428933077 909.8724101724156 1098.088423581457 1098.194044207672 1098.554643154524 1085.977357692966 384.3151637450462 1089.327845150161 293.0104768875661
714 0.005 3.57 1 1012.918104517623 909.6260847846011 909.9101630392682 1098.107181916385 1098.212617067775 1098.566818143099 1086.023127850253 384.4289450995701 1089.329756351933 293.0104771352429
715 0.005 3.575 1 1012.927061280355 909.6634327082273 909.9476777811373 1098.088431995817 1098.194050315198 1098.554645769201 1085.978939059701 384.5425226932281 1089.328047247291 293.0104770739144
716 0.005 3.58 1 1012.953785938439 909.7006541610594 909.9850081499268 1098.107192727523 1098.21262433474 1098.566820685925 1086.024722120876 384.6558666868769 1089.329958041193 293.010477237006
717 0.005 3.585 1 1012.962542957532 909.7375842394849 910.0221029968724 1098.088439451615 1098.19405527629 1098.554647113125 1085.980526369422 384.7690088019527 1089.328245101714 293.0104771837521
718 0.005 3.59 1 1012.989055404744 909.7743905013514 910.0590161480618 1098.107196186821 1098.21262622939 1098.56682063311 1086.026286281266 384.8819075216276 1089.330155199067 293.0104773927503
719 0.005 3.595 1 1012.997612282865 909.8109081185382 910.0956965079157 1098.088447027495 1098.194060941895 1098.554649535255 1085.982079106849 384.9946069698739 1089.328448670056 293.0104773369223
720 0.005 3.6 1 1013.023927702655 909.847304643108 910.1321978906666 1098.107207636017 1098.212634628526 1098.566823474623 1086.02784648092 385.1070621862072 1089.330359970924 293.0104775082489
721 0.005 3.605 1 1013.032284090665 909.8834149912309 910.1684690152325 1098.088452269763 1098.194063981213 1098.554649444584 1085.983619594461 385.2193194176579 1089.328647027815 293.0104775090846
722 0.005 3.61 1 1013.058401585242 909.9194069298829 910.2045638092636 1098.107211584097 1098.212637764111 1098.566824507408 1086.029379971513 385.3313402093883 1089.330556319773 293.0104776637325
723 0.005 3.615 1 1013.066564305809 909.9551153604227 910.2404310068209 1098.088460137112 1098.19406927776 1098.55465097458 1085.985146094821 385.4431585325079 1089.328848507213 293.0104776215082
724 0.005 3.62 1 1013.092489211416 909.9907079966623 910.2761245349263 1098.107222528525 1098.21264584779 1098.566827856525 1086.030905080699 385.5547408525073 1089.3307532532 293.0104778193003
725 0.005 3.625 1 1013.100406993975 910.0260197455743 910.3115933103383 1098.0884618731 1098.194071205488 1098.554650076712 1085.98661660831 385.6661170201581 1089.329026177722 293.0104778103689
726 0.005 3.63 1 1013.126178744378 910.0612177313591 910.3468902455907 1098.107226988159 1098.212648661291 1098.566828522785 1086.032398824982 385.7772682520562 1089.330935588326 293.0104779541285
727 0.005 3.635 1 1013.133913946326 910.0961372647309 910.3819648432178 1098.088467839759 1098.194075476677 1098.55465188777 1085.988108051249 385.8882131869259 1089.329214956543 293.0104779026435
728 0.005 3.64 1 1013.159490908401 910.1309459273893 910.4168705921398 1098.107237999596 1098.212656584694 1098.566831323216 1086.03388781104 385.9989184940115 1089.331130170642 293.0104780614188
729 0.005 3.645 1 1013.167056482802 910.1654786973078 910.4515564926844 1098.088478135639 1098.194082205811 1098.554654407525 1085.989610783097 386.1094225279664 1089.3294067026 293.0104780578909
730 0.005 3.65 1 1013.192414343737 910.1999029924849 910.4860760191539 1098.107237575736 1098.212656088809 1098.566829434332 1086.035345453342 386.2196929143327 1089.331310672395 293.010478210821
731 0.005 3.655 1 1013.199788166954 910.2340537774119 910.5203780798274 1098.088483361294 1098.194086281106 1098.554655746361 1085.991056751899 386.3297604827382 1089.329596764885 293.0104781688673
732 0.005 3.66 1 1013.224982721884 910.2680987613683 910.5545164249685 1098.107248450732 1098.212663781156 1098.566832276722 1086.036815479692 386.4395954535387 1089.331503751503 293.0104783287045
733 0.005 3.665 1 1013.232169709564 910.3018725577441 910.5884396668079 1098.08849069209 1098.194091122863 1098.554656716343 1085.992509754575 386.5492327617844 1089.329778372742 293.010478325881
734 0.005 3.67 1 1013.257177874583 910.3355429732637 910.6222016305788 1098.10725120205 1098.21266503485 1098.566832132644 1086.038255134455 386.6586417229361 1089.331676611368 293.0104785084155
735 0.005 3.675 1 1013.264188498168 910.3689446707301 910.6557509489688 1098.088499138861 1098.194097693487 1098.55465960346 1085.993948175592 386.7678500775681 1089.329957251973 293.0104784564533
736 0.005 3.68 1 1013.28901509648 910.4022451828268 910.6891412509793 1098.107259980942 1098.212671080184 1098.566833973123 1086.039694306826 386.8768221967813 1089.331854860823 293.0104786048979
737 0.005 3.685 1 1013.295841754607 910.4352794338503 910.722321344842 1098.088505675407 1098.194101680916 1098.554660701671 1085.995375067362 386.985596014847 1089.330132140893 293.0104785928503
738 0.005 3.69 1 1013.320470010839 910.4682147334469 910.7553446801188 1098.107261574273 1098.212672306032 1098.566833448542 1086.041078523317 387.0941372948128 1089.3320267604 293.0104787361295
739 0.005 3.695 1 1013.327190007123 910.5008866492806 910.7881604761048 1098.088518132093 1098.194109209869 1098.554664631765 1085.996855974566 387.2024816526126 1089.330321701133 293.0104786882803
740 0.005 3.7 1 1013.351599372793 910.533461526741 910.8208217242604 1098.107270399272 1098.212677941328 1098.566834348165 1086.042499502554 387.31059927402 1089.332206664736 293.0104788471148
741 0.005 3.705 1 1013.358133762489 910.5657752326831 910.8532776343567 1098.088523347858 1098.194112730539 1098.554665583581 1085.998246395856 387.4185200461133 1089.330501103576 293.0104788424034
742 0.005 3.71 1 1013.382363680376 910.5979941768779 910.8855812650046 1098.107272898461 1098.212679588856 1098.566833796204 1086.043882774892 387.5262165018611 1089.332379698855 293.0104789883774
743 0.005 3.715 1 1013.38872573702 910.6299543227316 910.9176819010086 1098.088531003891 1098.194118463061 1098.554667735567 1085.99961078529 387.6337127301622 1089.33068166924 293.0104789404493
744 0.005 3.72 1 1013.41278891204 910.6618218665636 910.9496324698672 1098.107284282521 1098.212688175768 1098.566837566894 1086.045265850545 387.7409783458772 1089.332558479099 293.0104791733312
745 0.005 3.725 1 1013.418975644342 910.6934329175832 910.9813823473958 1098.088534937927 1098.194120383705 1098.554667105833 1086.000983263976 387.848052736691 1089.330840519922 293.0104791049308
746 0.005 3.73 1 1013.442869380227 910.7249533974785 911.0129842257095 1098.107287543754 1098.212689783207 1098.566837603921 1086.04662695346 387.9548952251168 1089.332719304352 293.0104792528121
747 0.005 3.735 1 1013.448884330318 910.756219634487 911.0443876268035 1098.088541282184 1098.19412523653 1098.554669691925 1086.002328073117 388.0615467903024 1089.331010449911 293.0104791935124
748 0.005 3.74 1 1013.472613601713 910.787397680349 911.0756454042554 1098.107296964048 1098.212696621736 1098.566839990003 1086.047972266324 388.1679690294039 1089.332887964419 293.0104793868295
749 0.005 3.745 1 1013.478457068711 910.818323531834 911.1067068264437 1098.088545331634 1098.194127388965 1098.55466938076 1086.003665716255 388.2741960584726 1089.331174540067 293.0104793249206
750 0.005 3.75 1 1013.502018118483 910.8491633795286 911.1376247998941 1098.107300772665 1098.212698928289 1098.566839931395 1086.0493004955 388.3801960256239 1089.333056310636 293.0104794817243
751 0.005 3.755 1 1013.507703769778 910.8797531904684 911.1683486465965 1098.088555923842 1098.194135051129 1098.554673320642 1086.004976920977 388.4860016641749 1089.331355755807 293.0104794320844
752 0.005 3.76 1 1013.531100002119 910.9102589283219 911.1989309629712 1098.107310576404 1098.212706339985 1098.566842880582 1086.050620922154 388.5915786195989 1089.333225518655 293.0104796275892
753 0.005 3.765 1 1013.536624121044 910.9405168285098 911.2293213066413 1098.088560825507 1098.19413764161 1098.554672599368 1086.006289260023 388.6969604954072 1089.33151784625 293.0104795654451
754 0.005 3.77 1 1013.559812318368 910.9706917644145 911.2595712621343 1098.107305285471 1098.212706099213 1098.566842915335 1086.051821884502 388.8021192708505 1089.333371959116 293.0104797548074
755 0.005 3.775 1 1013.565219637346 911.0006219065681 911.2896322791039 1098.088566451501 1098.194141442223 1098.554674140986 1086.00758931358 388.9070897730485 1089.331675246125 293.0104796939603
756 0.005 3.78 1 1013.588255711053 911.0304711321266 911.3195549710291 1098.107314823074 1098.21271285426 1098.566845684946 1086.053114492636 389.0118326650241 1089.333535361087 293.0104798812311
757 0.005 3.785 1 1013.593505091479 911.0600775888407 911.3492907812821 1098.088572750759 1098.194145430293 1098.554675141881 1086.008880514786 389.1163854817567 1089.331831298846 293.0104798094092
758 0.005 3.79 1 1013.61637908324 911.0896048181228 911.3788899114401 1098.107316007511 1098.212713093033 1098.566844704413 1086.054382836281 389.2207083527398 1089.333685574345 293.0104799595821
759 0.005 3.795 1 1013.621484895769 911.1188917822909 911.4083047309081 1098.088580855112 1098.194151890293 1098.554678399386 1086.010148903938 389.324837992393 1089.331991766922 293.0104799050441
760 0.005 3.8 1 1013.644196518353 911.14810184769 911.4375852649387 1098.107324281613 1098.212719089861 1098.566846759673 1086.055651858744 389.4287475623133 1089.333848272228 293.0104801011609
761 0.005 3.805 1 1013.64914963972 911.17707321052 911.4666830020022 1098.088585827491 1098.194154696982 1098.554678090974 1086.01141114281 389.5324733228442 1089.332149861529 293.0104800384204
762 0.005 3.81 1 1013.67170529171 911.2059696439647 911.4956484362668 1098.107325312337 1098.212719524425 1098.566846221519 1086.056897202871 389.635972329757 1089.334004119205 293.0104801912519
763 0.005 3.815 1 1013.676509057355 911.2346294015234 911.5244331149322 1098.088593583921 1098.194160848685 1098.554681361582 1086.012647041931 389.7392878393507 1089.33230764364 293.0104801354412
764 0.005 3.82 1 1013.698920977207 911.2632161851743 911.553087451931 1098.107335365567 1098.212726861883 1098.566848905467 1086.058141149127 389.8423740563864 1089.33416084415 293.0104803637057
765 0.005 3.825 1 1013.70351112476 911.2915684520756 911.5815633666087 1098.088587959885 1098.194157672081 1098.554677215974 1086.01385336928 389.9452744417301 1089.332439030946 293.0104802894427
766 0.005 3.83 1 1013.725824006579 911.3198489803336 911.6099099103229 1098.107337749836 1098.212727905035 1098.566849243716 1086.059377663763 390.0479477842811 1089.334301881385 293.0104804330452
767 0.005 3.835 1 1013.730272330335 911.3478971711754 911.6380803087771 1098.088592765357 1098.194161135233 1098.55467855189 1086.015069013326 390.1504402751278 1089.332587076036 293.0104803682138
768 0.005 3.84 1 1013.752439304335 911.3758760246027 911.6661237759076 1098.10734639768 1098.212734379974 1098.566851773533 1086.060594539103 390.2527073715468 1089.334456528898 293.010480557409
769 0.005 3.845 1 1013.756742522348 911.4036239921518 911.6939925002745 1098.088597681094 1098.194164139001 1098.554679162295 1086.01627822631 390.3547973399666 1089.332733585832 293.0104804895367
770 0.005 3.85 1 1013.778765302762 911.431304718356 911.7217364936574 1098.107349102439 1098.212735738342 1098.56685152663 1086.061797917877 390.4566562922308 1089.33460299077 293.0104806423505
771 0.005 3.855 1 1013.782923160289 911.4587561971358 911.7493073375 1098.088603983721 1098.194169257276 1098.554681308133 1086.017465185297 390.5583435332611 1089.332885927387 293.0104805860346
772 0.005 3.86 1 1013.804807805892 911.486142482803 911.7767555090613 1098.107357852081 1098.212742322987 1098.566854087589 1086.062991800642 390.6597959390911 1089.334753643369 293.0104807782267
773 0.005 3.865 1 1013.808832117178 911.5133012685227 911.8040323188353 1098.088608535424 1098.194171974949 1098.554681823064 1086.018651602113 390.7610739395051 1089.333034257168 293.0104807090881
774 0.005 3.87 1 1013.830571643868 911.5403966527765 911.8311882718385 1098.107360265873 1098.212743422624 1098.566853328298 1086.064170932075 390.8621178739472 1089.334894627662 293.0104808941606
775 0.005 3.875 1 1013.834456888382 911.5672665526175 911.8581748162484 1098.088614235047 1098.194176246531 1098.554683275916 1086.019824704963 390.9629926093436 1089.333174867523 293.0104808273366
776 0.005 3.88 1 1013.856053060674 911.5940746931554 911.8850422260184 1098.107368806646 1098.212749864066 1098.566856653288 1086.065343625173 391.0636314526293 1089.335039340005 293.0104810095892
777 0.005 3.885 1 1013.859793173883 911.6206590493441 911.9117419391606 1098.088618399555 1098.194178736822 1098.554683310683 1086.020986294198 391.1640974283527 1089.333312277559 293.0104809321022
778 0.005 3.89 1 1013.881246426287 911.6471834683979 911.9383243239616 1098.107370324766 1098.212750266739 1098.566855985932 1086.066496880385 391.2643352825777 1089.335176419609 293.0104810772552
779 0.005 3.895 1 1013.884853417274 911.6734861334122 911.9647411316829 1098.088626966096 1098.194184957507 1098.554686029246 1086.022130313373 391.3644030551534 1089.333460967887 293.0104810611069
780 0.005 3.9 1 1013.906172357021 911.6997302083546 911.9910418162325 1098.107378482502 1098.212756701922 1098.566858841491 1086.067647009383 391.464240372551 1089.335321801421 293.0104811977174
781 0.005 3.905 1 1013.909647165921 911.7257543959346 912.0171788859706 1098.088631666538 1098.194187699023 1098.554686524942 1086.023269474176 391.563905289427 1089.333600840356 293.0104811423624
782 0.005 3.91 1 1013.930833463832 911.7517216016939 912.0432014050317 1098.107381143575 1098.212758456465 1098.566858879566 1086.068776169122 391.6633469774937 1089.335462203821 293.0104812873697
783 0.005 3.915 1 1013.934177410357 911.777470584492 912.0690619766635 1098.088636170825 1098.194190687719 1098.554686962122 1086.024393181487 391.7626148425144 1089.33374705853 293.0104812704366
784 0.005 3.92 1 1013.955236976918 911.8031645401264 912.0948100026739 1098.107389410987 1098.2127648782 1098.566861637062 1086.069900502808 391.861658179108 1089.335602477112 293.0104814389618
785 0.005 3.925 1 1013.95845314003 911.8286421353102 912.1203979105868 1098.088641361509 1098.194193757482 1098.55468769098 1086.025518076417 391.9605293642432 1089.33387620898 293.0104813738504
786 0.005 3.93 1 1013.979377513047 911.8540664311629 912.1458751312122 1098.107390095526 1098.212764640517 1098.566860761903 1086.071012608249 392.0591747880857 1089.335727389559 293.0104815089129
787 0.005 3.935 1 1013.982463924288 911.8792756697753 912.1711934501354 1098.088646822264 1098.194198167375 1098.554689905324 1086.026613611472 392.15764935916 1089.334010482206 293.010481484221
788 0.005 3.94 1 1014.003263379617 911.9044333511763 912.1964028902011 1098.107398307072 1098.212770707755 1098.56686253317 1086.072117924845 392.2558991161138 1089.335863453472 293.0104816132002
789 0.005 3.945 1 1014.00623226114 911.9293771693336 912.2214546367449 1098.08865659013 1098.194204858735 1098.55469334246 1086.027712017495 392.3539809957794 1089.334143343166 293.010481555714
790 0.005 3.95 1 1014.026907749444 911.9542719969751 912.2463999648755 1098.10739915818 1098.212769671449 1098.566860355003 1086.073240425223 392.451840768595 1089.33599577261 293.0104816986607
791 0.005 3.955 1 1014.029733285318 911.9789542006152 912.2711889133618 1098.08866054188 1098.194208066191 1098.554694398508 1086.028782779506 392.5495272770336 1089.334281127213 293.0104816840887
792 0.005 3.96 1 1014.050288730531 912.0035888555708 912.2958729069092 1098.107408274257 1098.212776584681 1098.566863171318 1086.07432854565 392.6469946163662 1089.336133165173 293.0104818152019
793 0.005 3.965 1 1014.052986215409 912.0280124461951 912.3204020878821 1098.088665469934 1098.194211370604 1098.554695622636 1086.029856642371 392.744290155591 1089.334414462768 293.010481756713
794 0.005 3.97 1 1014.073414071663 912.0523902548497 912.3448280917995 1098.107409152131 1098.212776608841 1098.56686206559 1086.075392026327 392.841365244161 1089.33625420861 293.0104819321526
795 0.005 3.975 1 1014.075993251999 912.0765587599706 912.3691009769055 1098.088671107808 1098.194215637947 1098.554697357774 1086.030922025198 392.9382709693829 1089.334539120771 293.010481906974
796 0.005 3.98 1 1014.096302107868 912.100682894548 912.3932721708125 1098.107418175221 1098.21278328953 1098.566864811221 1086.076460568868 393.0349561307923 1089.336381377589 293.0104820287812
797 0.005 3.985 1 1014.098756346112 912.1245991719056 912.4172917095041 1098.088674441736 1098.194217389876 1098.554697347721 1086.031982105886 393.1314703422946 1089.33466112239 293.010481961656
798 0.005 3.99 1 1014.118936856884 912.1484726088115 912.4412110898643 1098.107418046573 1098.212782500139 1098.566863878145 1086.07749983283 393.2277725693257 1089.336506929997 293.0104820972316
799 0.005 3.995 1 1014.121273993934 912.1721397950907 912.4649804118559 1098.088678857471 1098.194220692849 1098.554698269943 1086.033019126541 393.3238975535046 1089.334792147258 293.0104820788051
800 0.005 4 1 1014.141342338087 912.195765706652 912.4886511429686 1098.107428953082 1098.212791079021 1098.566868274549 1086.078543430304 393.4198131761724 1089.336638912664 293.0104822086461
801 0.005 4.005 1 1014.14356141377 912.219186861166 912.512173338697 1098.088682566233 1098.194222819609 1098.554698253535 1086.034055691834 393.5155507796964 1089.33491860959 293.0104821506346
802 0.005 4.01 1 1014.16350998483 912.2425683016864 912.535598505615 1098.107429207256 1098.212790576921 1098.566867058985 1086.07956529194 393.6110811867625 1089.336762358848 293.010482289069
803 0.005 4.015 1 1014.165614857991 912.2657462932168 912.5588764872825 1098.088686940207 1098.194226177509 1098.554699107059 1086.035073583611 393.7064443781325 1089.335047670725 293.0104822694628
804 0.005 4.02 1 1014.185451403324 912.2888861631515 912.5820590283162 1098.107438250596 1098.212797783772 1098.566870554835 1086.080587592787 393.8015919508335 1089.336889349675 293.010482431791
805 0.005 4.025 1 1014.187442527552 912.3118243485094 912.605096084205 1098.088692208209 1098.194229371755 1098.554700173525 1086.036096776699 393.8965597269433 1089.335161935872 293.0104823633822
806 0.005 4.03 1 1014.207159035504 912.3347255734328 912.6280389470039 1098.107437600363 1098.212796341657 1098.566868762346 1086.081595593401 393.9913181627126 1089.337001249733 293.0104824920422
807 0.005 4.035 1 1014.209034912235 912.3574265550462 912.6508377611727 1098.088696162118 1098.194232552572 1098.554701281507 1086.03709250776 394.0859068342369 1089.335281477839 293.010482464247
808 0.005 4.04 1 1014.228637346757 912.3800921006221 912.6735438695298 1098.107445209506 1098.212802128069 1098.56687139002 1086.082594143095 394.1802859521943 1089.337120322818 293.0104825871176
809 0.005 4.045 1 1014.230398874452 912.4025587293684 912.6961072935401 1098.088700307667 1098.194234738952 1098.554700972205 1086.038086746747 394.2745003777757 1089.335402238309 293.0104825256927
810 0.005 4.05 1 1014.249885060197 912.4249913898573 912.7185795107997 1098.10744602936 1098.212802523456 1098.566871116595 1086.083574224854 394.3685108958881 1089.337241656957 293.0104826634889
811 0.005 4.055 1 1014.2515405273 912.4472265975294 912.7409104868543 1098.088707112535 1098.1942400965 1098.554703826633 1086.039067934528 394.4623531884291 1089.335528232583 293.0104826452188
812 0.005 4.06 1 1014.270918045203 912.4694292879905 912.7631517077471 1098.107452504704 1098.21280733395 1098.566872527536 1086.084556400107 394.5559856467003 1089.337363303572 293.0104827715687
813 0.005 4.065 1 1014.272466020732 912.4914358715409 912.7852530646416 1098.088710952494 1098.194242374011 1098.554703835247 1086.040042310912 394.6494473696028 1089.33564633585 293.0104827095552
814 0.005 4.07 1 1014.291735739708 912.5134112711191 912.8072660242093 1098.107453572281 1098.212807573278 1098.566871873453 1086.085524755683 394.7426952393623 1089.337476892049 293.0104828805399
815 0.005 4.075 1 1014.293170557972 912.5351920903686 912.8291405973071 1098.088716236055 1098.194246792961 1098.554706217158 1086.041009783584 394.8357761076196 1089.335759406598 293.0104828517464
816 0.005 4.08 1 1014.312327758462 912.5569429879489 912.8509280880836 1098.107461463207 1098.212813403384 1098.566874417167 1086.086491000727 394.9286527593716 1089.337594000763 293.0104829693708
817 0.005 4.085 1 1014.313649591823 912.5785005572837 912.872578466117 1098.088718494164 1098.194247545799 1098.55470560989 1086.041963983359 395.0213567373145 1089.33587148074 293.0104828992081
818 0.005 4.09 1 1014.332700233081 912.6000296912373 912.8941432036335 1098.107463299347 1098.212814126407 1098.566873994114 1086.087437511251 395.1138517198686 1089.337705533612 293.0104830309009
819 0.005 4.095 1 1014.333922681854 912.6213668012875 912.9155721638801 1098.088723277583 1098.194251346127 1098.554707032935 1086.042915116905 395.2061800126135 1089.335988390818 293.010483009757
820 0.005 4.1 1 1014.352876249733 912.6426768242125 912.936916822321 1098.107472421392 1098.212821141336 1098.56687702004 1086.088369613608 395.298303266666 1089.337826923138 293.0104831364079
821 0.005 4.105 1 1014.354005291412 912.6637962241895 912.9581271168682 1098.088724288096 1098.194251269493 1098.554706301264 1086.043871241029 395.3902572062178 1089.336098455052 293.0104830748227
822 0.005 4.11 1 1014.372852418931 912.6848897529756 912.9792543380682 1098.107474368815 1098.212822279017 1098.566877105527 1086.089297287746 395.4820132106355 1089.337936997933 293.0104832107417
823 0.005 4.115 1 1014.373893636322 912.705794039514 913.000248577182 1098.08872883171 1098.194254796612 1098.55470743665 1086.044793986239 395.5735996484498 1089.336211913924 293.0104831881524
824 0.005 4.12 1 1014.392650728281 912.7266737597785 913.0211610153634 1098.107482276687 1098.212828133012 1098.566879509175 1086.090226162723 395.6649886141112 1089.338054471008 293.0104833473316
825 0.005 4.125 1 1014.39358944556 912.7473658117792 913.0419420715799 1098.088732682499 1098.194257082932 1098.554707760004 1086.045721646501 395.7562073155121 1089.336317753302 293.0104832754818
826 0.005 4.13 1 1014.412239145063 912.7680343086303 913.0626423960158 1098.107481930083 1098.212827213285 1098.566878189147 1086.091140642429 395.847227028142 1089.338146003022 293.0104834011963
827 0.005 4.135 1 1014.413066095063 912.788516930627 913.0832132373259 1098.088736333116 1098.19425993341 1098.554709114957 1086.046630109217 395.9380877249106 1089.336425103715 293.0104833690243
828 0.005 4.14 1 1014.431602090526 912.8089766898981 913.1037039020615 1098.107488771899 1098.212832609702 1098.566880685859 1086.092047454074 396.0287450311291 1089.338258988467 293.0104834888331
829 0.005 4.145 1 1014.432324975456 912.8292518093957 913.1240663476741 1098.088740228857 1098.194262047053 1098.554709531676 1086.047533529795 396.1192343431365 1089.336532237089 293.0104834236019
830 0.005 4.15 1 1014.450759701787 912.8495052912419 913.1443498581214 1098.107489080976 1098.212832363382 1098.566879691364 1086.092940093437 396.2095253009113 1089.338366672508 293.0104835582739
831 0.005 4.155 1 1014.451386422815 912.8695746717566 913.1645056228884 1098.08874509874 1098.194265815298 1098.554710745889 1086.048419719997 396.2996522927864 1089.336642432427 293.0104835355297
832 0.005 4.16 1 1014.469725066091 912.8896239215848 913.1845840965434 1098.107496653818 1098.212838328197 1098.566882308742 1086.093830692215 396.3895767565323 1089.338478667442 293.0104836580859
833 0.005 4.165 1 1014.470255545062 912.909491510085 913.2045372348753 1098.088747749502 1098.194267276571 1098.554710694593 1086.049305420026 396.4793402922061 1089.336750179758 293.0104835912711
834 0.005 4.17 1 1014.488496902775 912.9293399332406 913.2244139545307 1098.107497996921 1098.212838951497 1098.566882158171 1086.094712951079 396.568900044164 1089.338579725018 293.010483756745
835 0.005 4.175 1 1014.488936488045 912.9490067239244 913.2441653840123 1098.088752189661 1098.194270637803 1098.554712198368 1086.050178467558 396.6583008132669 1089.336851213056 293.0104837236332
836 0.005 4.18 1 1014.507084385277 912.9686562807386 913.2638424156978 1098.107504981461 1098.212844200466 1098.56688430358 1086.09559021594 396.7474992371892 1089.338681169363 293.0104838373506
837 0.005 4.185 1 1014.507428210726 912.9881252350035 913.2833951804739 1098.08875548841 1098.19427231324 1098.554712098966 1086.051049307085 396.836538078312 1089.336951927887 293.0104837638583
838 0.005 4.19 1 1014.525480686192 913.0075778348648 913.3028744281972 1098.107505898857 1098.212844332979 1098.566883792726 1086.09645113584 396.925377595993 1089.338781729226 293.0104838926128
839 0.005 4.195 1 1014.525732734583 913.0268514313701 913.3222310066184 1098.088758990465 1098.194275194964 1098.55471299733 1086.05190568824 397.0140622770438 1089.337057971463 293.0104838679762
840 0.005 4.2 1 1014.543696839429 913.0461099441635 913.341515314174 1098.107513327544 1098.212850043476 1098.566886421645 1086.097311078101 397.1025420536474 1089.338886640918 293.0104839906528
841 0.005 4.205 1 1014.543856898969 913.0651905473156 913.3606780744393 1098.088762662032 1098.19427743526 1098.554713854765 1086.052760594623 397.1908636389152 1089.337158021977 293.010483925829
842 0.005 4.21 1 1014.561727697491 913.0842572229627 913.3797697623978 1098.107515313447 1098.2128508352 1098.566886241602 1086.098150439795 397.2789863194602 1089.338989924859 293.0104840571109
843 0.005 4.215 1 1014.561796835502 913.1031471718976 913.3987410499738 1098.088766931645 1098.194281083455 1098.554715053673 1086.05359690463 397.3669499333299 1089.337260347821 293.0104840299279
844 0.005 4.22 1 1014.579582110361 913.1220243924315 913.4176424147696 1098.107523024461 1098.212856702116 1098.56688888436 1086.098997394873 397.454706504919 1089.339092654228 293.010484183443
845 0.005 4.225 1 1014.579605981126 913.1407264808237 913.4364249870468 1098.088785757635 1098.194292980012 1098.554722230557 1086.054454278953 397.5423092382786 1089.337375753391 293.0104841082776
846 0.005 4.23 1 1014.597263079225 913.1594162688217 913.4551382321727 1098.107522500677 1098.212855583873 1098.56688776625 1086.099834711941 397.6297187975874 1089.339184968468 293.010484229884
847 0.005 4.235 1 1014.597193070257 913.1779321519662 913.4737338518204 1098.088791044401 1098.194296994182 1098.554724049178 1086.055281616767 397.716974135168 1089.337475975921 293.0104841968031
848 0.005 4.24 1 1014.614758840644 913.1964368952462 913.4922612828843 1098.107528394836 1098.212860271045 1098.566889038727 1086.100659763031 397.8040349940871 1089.339283881988 293.010484312912
849 0.005 4.245 1 1014.614601460793 913.2147687677138 913.5106721192008 1098.088794432494 1098.194298781616 1098.55472445342 1086.056104759199 397.8909379440865 1089.337572197201 293.0104842463553
850 0.005 4.25 1 1014.632077546162 913.2330905486183 913.5290158346695 1098.107528038188 1098.212859563519 1098.566888002008 1086.1014714092 397.977644877448 1089.339377610836 293.0104843767626
851 0.005 4.255 1 1014.631837965813 913.2512405971949 913.5472440868292 1098.088798667619 1098.19430201962 1098.554725378419 1086.056916095795 398.0641971546825 1089.337675263813 293.0104843524969
852 0.005 4.26 1 1014.649228221152 913.2693816036518 913.5654062947118 1098.107535744973 1098.21286575569 1098.566890997095 1086.10228536228 398.1505542033651 1089.339478793182 293.0104844707321
853 0.005 4.265 1 1014.64890140722 913.2873519078227 913.5834540600365 1098.088800860896 1098.194303032822 1098.554725334755 1086.057722967925 398.2367578359274 1089.337769819947 293.0104844022468
854 0.005 4.27 1 1014.666205144412 913.3053143006496 913.6014369003406 1098.107535775772 1098.212865245298 1098.566890184604 1086.103082651654 398.322766257157 1089.339571593352 293.01048456328
855 0.005 4.275 1 1014.665796018378 913.3231071218192 913.6193064173244 1098.088803715581 1098.194305284262 1098.554725749531 1086.058518432549 398.4086225496554 1089.337860264716 293.0104845284127
856 0.005 4.28 1 1014.683019416458 913.3408930378791 913.6371120538973 1098.107543865306 1098.212871525321 1098.566893321718 1086.103883082455 398.4942886181172 1089.339663949526 293.0104846382838
857 0.005 4.285 1 1014.682523875959 913.3585103018913 913.6548053050645 1098.088806213514 1098.194306301799 1098.554725437159 1086.059312588849 398.5798002567162 1089.337948103318 293.0104845628902
858 0.005 4.29 1 1014.699661537472 913.3761217604773 913.672435752173 1098.1075439955 1098.212871060458 1098.566892940532 1086.104666962964 398.6651161207672 1089.339753640948 293.0104846871323
859 0.005 4.295 1 1014.699084539942 913.3935656096946 913.6899548685336 1098.088810524789 1098.194309842296 1098.5547269942 1086.06009133344 398.7502815913355 1089.338046714892 293.0104846606146
860 0.005 4.3 1 1014.71614397278 913.4110047006222 913.7074122304538 1098.107551491215 1098.212877007979 1098.566895274947 1086.105452047582 398.8352560384028 1089.339853069405 293.010484778889
861 0.005 4.305 1 1014.715484266669 913.4282771889222 913.7247592799533 1098.088813399564 1098.194311501664 1098.554727234701 1086.060870019904 398.9200845880993 1089.338140619646 293.0104847120149
862 0.005 4.31 1 1014.732460119951 913.4455458235235 913.7420455126443 1098.107550299874 1098.212875448839 1098.566893834877 1086.106219365797 399.0047222604655 1089.339940315314 293.0104848385393
863 0.005 4.315 1 1014.731722487898 913.4626490474604 913.7592225963222 1098.088817476637 1098.194314189253 1098.554727770724 1086.061629409855 399.0892062910362 1089.338235245283 293.0104848100564
864 0.005 4.32 1 1014.748623953618 913.4797493420851 913.7763397547836 1098.107558698313 1098.212882241745 1098.566897162223 1086.106988653376 399.1734988899187 1089.340033503658 293.0104849586556
865 0.005 4.325 1 1014.7478087995 913.4966852266678 913.7933488139155 1098.0888217075 1098.194316854399 1098.554729230021 1086.062399566631 399.2576409700029 1089.33831707667 293.0104848812551
866 0.005 4.33 1 1014.764626938395 913.513619106613 913.8102988997582 1098.107557262487 1098.212880252313 1098.566895275674 1086.10774455148 399.341591066773 1089.340113947642 293.0104849986007
867 0.005 4.335 1 1014.763735563223 913.5303895568692 913.8271418495422 1098.088825994324 1098.194320327535 1098.554730374166 1086.063150369003 399.4253882698243 1089.338407640159 293.0104849632803
868 0.005 4.34 1 1014.780477883309 913.5471590639595 913.8439268820048 1098.107563117331 1098.212884668512 1098.566897111324 1086.108498155456 399.5089975390904 1089.340204950827 293.0104850755361
869 0.005 4.345 1 1014.779508554909 913.5637660213266 913.8606056734634 1098.088829516252 1098.194322543339 1098.554731003519 1086.063903534569 399.5924587108724 1089.338492903616 293.0104850064372
870 0.005 4.350000000000001 1 1014.796178243554 913.5803730738755 913.8772275912231 1098.107564698523 1098.212884949584 1098.566897081365 1086.109250352984 399.6757319511518 1089.340293354114 293.0104851332823
871 0.005 4.355 1 1014.795129877919 913.5968184304666 913.8937441429964 1098.08883379235 1098.194325857233 1098.554732108935 1086.064640418284 399.7588564902104 1089.338586723352 293.0104851064933
872 0.005 4.36 1 1014.811726878538 913.6132648479843 913.9102048139486 1098.107571679457 1098.212890534197 1098.566899533795 1086.109993672612 399.8417998575005 1089.34038915025 293.0104852211842
873 0.005 4.365 1 1014.810601307239 913.6295505813392 913.9265610786919 1098.088835844408 1098.194327024735 1098.554732305898 1086.065375681151 399.9246004752766 1089.338673894512 293.0104851502145
874 0.005 4.37 1 1014.827120044538 913.6458382693608 913.9428623411709 1098.107570289178 1098.212888778378 1098.566897737136 1086.110716876879 400.0072122245326 1089.340470614192 293.0104853079568
875 0.005 4.375 1 1014.825921232517 913.6619661884446 913.9590601133549 1098.088838054088 1098.194329411643 1098.554733031254 1086.066096744825 400.0896700539504 1089.338753633689 293.0104852705535
876 0.005 4.38 1 1014.842372999828 913.6780969994983 913.9752038782113 1098.107576524808 1098.212893574401 1098.566899816743 1086.111446500244 400.1719456233391 1089.340553045679 293.0104853772056
877 0.005 4.385 1 1014.841102049396 913.694068991643 913.9912451113213 1098.088841639428 1098.194331401601 1098.554733726944 1086.066837455445 400.2540680213567 1089.338834549827 293.0104852994401
878 0.005 4.39 1 1014.857474326119 913.7100445877398 914.0072331179301 1098.107576408178 1098.212893150982 1098.566899493578 1086.112144430403 400.3360067645071 1089.34063462066 293.010485420698
879 0.005 4.395 1 1014.856133795178 913.725862382248 914.0231195148334 1098.088846151029 1098.194334875761 1098.5547349072 1086.067547718428 400.4177971422935 1089.338923694667 293.0104853915582
880 0.005 4.4 1 1014.872437212321 913.7416847231376 914.0389536294985 1098.107582004468 1098.21289724963 1098.566900830297 1086.112860119675 400.49941296002 1089.340724740228 293.0104855071162
881 0.005 4.405 1 1014.871022364113 913.7573501039981 914.0546870104829 1098.088846813259 1098.194334653058 1098.554733957522 1086.068253808965 400.5808787413665 1089.339004797037 293.0104854377543
882 0.005 4.41 1 1014.88725850382 913.7730208455042 914.0703689086288 1098.107583803891 1098.212898570429 1098.56690148881 1086.1135605408 400.6621699094255 1089.340807886519 293.0104855612911
883 0.005 4.415 1 1014.885761881822 913.788535628961 914.0859510590471 1098.088849769885 1098.194337080515 1098.554734601244 1086.068954975429 400.7433093244199 1089.339093566264 293.0104855303258
884 0.005 4.42 1 1014.901940251986 913.8040566741199 914.1014826808441 1098.107589848004 1098.212903361762 1098.566903641598 1086.114255030512 400.8242747592851 1089.340890077763 293.0104856766495
885 0.005 4.425 1 1014.900370686948 913.8194226020501 914.1169153740134 1098.088853087637 1098.194339038344 1098.554735307301 1086.069654903659 400.9050894678887 1089.339169204313 293.0104855969687
886 0.005 4.43 1 1014.916479556381 913.8347956160158 914.1322983940004 1098.107589959038 1098.212902877375 1098.56690295289 1086.114947896606 400.9857295711755 1089.34096186402 293.0104857115716
887 0.005 4.435 1 1014.914843112661 913.8500143497107 914.1475833057311 1098.088855295099 1098.194340503856 1098.554735174656 1086.070339687916 401.066214500046 1089.339248449959 293.0104856740795
888 0.005 4.44 1 1014.93088378206 913.8652409325794 914.1628192496008 1098.107596556938 1098.212907035453 1098.566904361966 1086.115626809213 401.1465257774987 1089.341051515715 293.0104857835089
889 0.005 4.445 1 1014.929180274488 913.8803144194123 914.177958441277 1098.088860531243 1098.194343367352 1098.554736553372 1086.071027903207 401.2266909845906 1089.339329595349 293.0104857109118
890 0.005 4.45 1 1014.945150486925 913.8953963703814 914.1930491609771 1098.107597055885 1098.212907226994 1098.566903993942 1086.116300433771 401.3066812286987 1089.341129918977 293.010485836109
891 0.005 4.455 1 1014.943396073171 913.9103262617708 914.2080441410955 1098.088868863691 1098.194348957418 1098.554739208043 1086.071730353855 401.3865342875348 1089.33942304164 293.0104858052496
892 0.005 4.46 1 1014.959289832719 913.9252653226101 914.2229914295713 1098.107604227096 1098.212912917546 1098.566906425414 1086.116981494384 401.4662083541497 1089.341216312502 293.0104859186582
893 0.005 4.465 1 1014.957463079141 913.940052948742 914.23784356673 1098.08887086671 1098.194349882389 1098.554739443202 1086.072399667246 401.5457287539099 1089.339503466641 293.0104858436183
894 0.005 4.47 1 1014.973285532509 913.9548507061176 914.2526489890171 1098.107602708772 1098.212911147403 1098.566904419083 1086.117642432943 401.6250724133338 1089.341287379897 293.0104860002863
895 0.005 4.475000000000001 1 1014.971397241218 913.9694980923658 914.2673603292679 1098.088874710589 1098.19435293219 1098.554740724489 1086.073065965378 401.7042761650591 1089.339576298122 293.0104859587137
896 0.005 4.48 1 1014.987156467494 913.9841562048542 914.2820255524651 1098.1076082863 1098.212915485985 1098.566906514629 1086.118308221983 401.7833079916612 1089.341366080799 293.0104860641442
897 0.005 4.485 1 1014.985201841553 913.9986646704738 914.2965974438794 1098.088879367351 1098.194355986792 1098.554742413425 1086.073731971639 401.8621967642181 1089.339653349789 293.0104859821303
898 0.005 4.49 1 1015.000888217505 914.0131846928348 914.3111240347467 1098.107604719559 1098.212911946562 1098.566903232666 1086.118957017673 401.9409165974388 1089.341436621818 293.0104861020162
899 0.005 4.495 1 1014.99887339064 914.0275559108976 914.3255581259338 1098.088883523457 1098.194359558108 1098.554744035739 1086.074377901193 402.0194928233776 1089.33973333929 293.0104860687962
900 0.005 4.5 1 1015.014497440522 914.0419394893979 914.339947732665 1098.107610742619 1098.212916694943 1098.566905526682 1086.119608862777 402.0978946811315 1089.341518510023 293.0104861829907
901 0.005 4.505 1 1015.012419028467 914.0561750212183 914.3542456178119 1098.088887550771 1098.194362214593 1098.55474509494 1086.075029345227 402.1761554841528 1089.33980977405 293.0104861094626
902 0.005 4.51 1 1015.027974339792 914.0704236609607 914.3684997923924 1098.107608525994 1098.212914751469 1098.56690366936 1086.120245037342 402.2542461374545 1089.341593030846 293.010486231991
903 0.005 4.515 1 1015.025835900583 914.0845249217435 914.3826628528526 1098.088891087458 1098.19436469678 1098.554745822912 1086.075664976308 402.332195053239 1089.339888889323 293.0104861968534
904 0.005 4.52 1 1015.041319484456 914.0986401491531 914.3967830141513 1098.107607483172 1098.212915402202 1098.566903725149 1086.120876017474 402.4099801752133 1089.34166167124 293.0104863428812
905 0.005 4.525 1 1015.039068823372 914.112608668678 914.4108128820709 1098.088878396746 1098.19435735218 1098.554741595217 1086.076265918927 402.4876187285434 1089.339937587179 293.0104862561384
906 0.005 4.53 1 1015.054521224081 914.1265918684503 914.4248005050767 1098.107605845825 1098.212914248481 1098.566902686823 1086.121465125987 402.5650846504347 1089.341728768079 293.0104863729531
907 0.005 4.535 1 1015.052217996938 914.1404289995244 914.4386984730647 1098.088876728785 1098.194357748285 1098.554740996083 1086.07686881949 402.6424082403515 1089.340001188628 293.0104863283994
908 0.005 4.54 1 1015.067629257764 914.1542819211566 914.452555286469 1098.107614607252 1098.212921224226 1098.566907044063 1086.122096324579 402.7195634135381 1089.341805553575 293.0104864399503
909 0.005 4.545 1 1015.065268903288 914.1679896400219 914.4663233207057 1098.088877837884 1098.194357969871 1098.55474021397 1086.077508442982 402.7965801014396 1089.340075844989 293.0104863614279
910 0.005 4.55 1 1015.080611324596 914.1817136635407 914.4800507770528 1098.107614212173 1098.2129202552 1098.566905739257 1086.122709690344 402.8734261219502 1089.341877347833 293.010486487633
911 0.005 4.555 1 1015.078196820847 914.1952934105782 914.493690330953 1098.088879470549 1098.194359524977 1098.554740849642 1086.078125824483 402.950133461248 1089.340152089383 293.0104864512104
912 0.005 4.56 1 1015.093482136233 914.2088900694596 914.507289869755 1098.107622087658 1098.21292677089 1098.56690910378 1086.123331661923 403.0266739592365 1089.341956448344 293.0104865653474
913 0.005 4.565 1 1015.091005052722 914.2223433369494 914.5208025723691 1098.0888809386 1098.194359927237 1098.554740244388 1086.078741120074 403.1030746128046 1089.340223058651 293.0104864849636
914 0.005 4.57 1 1015.106227024162 914.2358140863806 914.5342757847339 1098.107620263591 1098.212924732836 1098.566907067271 1086.123938241209 403.1793049602548 1089.342026207618 293.0104866427114
915 0.005 4.575 1 1015.103691955273 914.2491420279962 914.5476625611187 1098.088884650253 1098.194363158706 1098.554742013258 1086.079344682423 403.2553990992735 1089.340293104025 293.0104865955844
916 0.005 4.58 1 1015.118870336463 914.262488612223 914.5610111978921 1098.107626253865 1098.212929488485 1098.566909545126 1086.124551903238 403.3313268247917 1089.342094261186 293.0104867016405
917 0.005 4.585 1 1015.116256629805 914.2756928560057 914.5742738252001 1098.088886411485 1098.194363577053 1098.55474149429 1086.079953636478 403.4071181207676 1089.34035982867 293.0104866148075
918 0.005 4.59 1 1015.131376225445 914.2889162967393 914.5874988220572 1098.107624527297 1098.212927631438 1098.566907829681 1086.125144247885 403.4827410841469 1089.342159665372 293.0104867347447
919 0.005 4.595 1 1015.128707818676 914.3019977813213 914.6006382140782 1098.08888990129 1098.194366439112 1098.554742627391 1086.080542461312 403.5582304929277 1089.340434502619 293.010486697027
920 0.005 4.600000000000001 1 1015.143773456731 914.3150995778336 914.6137411144547 1098.107631399283 1098.212933430294 1098.566911067905 1086.125743299759 403.6335541211992 1089.342236373777 293.0104868112413
921 0.005 4.605 1 1015.141048685807 914.3280600726032 914.6267590608701 1098.0888930408 1098.194368346157 1098.554743220704 1086.081140079187 403.7087428737723 1089.340503321282 293.0104867331838
922 0.005 4.61 1 1015.156051561912 914.3410409289722 914.6397404969648 1098.107628094178 1098.212930195378 1098.566908015704 1086.126322658678 403.7837618276114 1089.342302062601 293.0104868553931
923 0.005 4.615 1 1015.15327219862 914.353882072806 914.6526387331958 1098.088897211197 1098.194371928409 1098.554745252009 1086.081744773385 403.8586463411404 1089.340579753651 293.010486816221
924 0.005 4.62 1 1015.16822347906 914.3667445689309 914.6655014180261 1098.107635016883 1098.212935575576 1098.566910764389 1086.126915231903 403.9333673109842 1089.342374168863 293.0104869614211
925 0.005 4.625 1 1015.165388606946 914.3794672096062 914.6782805878411 1098.088900023027 1098.194373519551 1098.554745686466 1086.082332972217 404.007954277106 1089.340641885677 293.0104868728384
926 0.005 4.63 1 1015.180281554415 914.3922120585719 914.6910252183164 1098.107633146057 1098.212933637744 1098.566908758735 1086.12749906744 404.0823759640949 1089.342432834006 293.0104869868636
927 0.005 4.635 1 1015.177452744088 914.404818181452 914.7036873160405 1098.088912355311 1098.194380364318 1098.554749306045 1086.082953792667 404.1566641133001 1089.340724965331 293.0104869417135
928 0.005 4.64 1 1015.192238661754 914.4174464523002 914.7163149871357 1098.107638311355 1098.212937866573 1098.566910567814 1086.12806179008 404.2307887567214 1089.342501097525 293.0104870494626
929 0.005 4.645 1 1015.189348306495 914.4299369418266 914.7288610431339 1098.088914859068 1098.194381924293 1098.554749841386 1086.083526851114 404.3047787787633 1089.340792430233 293.0104869705004
930 0.005 4.65 1 1015.204076998491 914.4424502100704 914.7413732940687 1098.107638510144 1098.212937729989 1098.566909764215 1086.1286307436 404.37860865299 1089.342567081135 293.0104870928697
931 0.005 4.655 1 1015.201128688816 914.4548261148017 914.7538043804407 1098.088915972637 1098.194383124492 1098.55475054627 1086.084081295233 404.4523071232256 1089.340864119912 293.0104870563489
932 0.005 4.66 1 1015.215809780685 914.4672256785018 914.7662024289829 1098.107645589374 1098.212943227732 1098.566912475673 1086.129196179035 404.5258440299567 1089.342640399201 293.0104871664826
933 0.005 4.665 1 1015.212805287533 914.4794884568515 914.7785200152316 1098.088918832616 1098.194384951264 1098.554750710444 1086.084641916617 404.599249197607 1089.340931383369 293.0104870862334
934 0.005 4.67 1 1015.227433188491 914.4917756876109 914.7908053517469 1098.107644325855 1098.212941387358 1098.566910489066 1086.129760467478 404.6724913060157 1089.342700355914 293.0104872397043
935 0.005 4.675 1 1015.2243767749 914.5039267506033 914.8030107626515 1098.088920196746 1098.194386312084 1098.554751711285 1086.085192876979 404.7456033966506 1089.340992602042 293.0104871927976
936 0.005 4.68 1 1015.238955946068 914.5161027126708 914.8151844664919 1098.107650851928 1098.212946661755 1098.566913061555 1086.130298879591 404.8185510112131 1089.342769149769 293.0104872953596
937 0.005 4.685 1 1015.23584298158 914.5281431063642 914.8272788117807 1098.088922859506 1098.194387635361 1098.554751824145 1086.085748870253 404.8913706084266 1089.341052199499 293.0104872077509
938 0.005 4.69 1 1015.25036899912 914.5402091653663 914.8393421875958 1098.107650123399 1098.212945555123 1098.566912299496 1086.130845334633 404.9640270432253 1089.342827856528 293.0104873247815
939 0.005 4.695 1 1015.247205548165 914.5521402298341 914.8513268023194 1098.088925367529 1098.194389807783 1098.554752410673 1086.086290496476 405.0365576283073 1089.341119173912 293.0104872861194
940 0.005 4.7 1 1015.261684470148 914.5640976140353 914.863281084083 1098.107656672932 1098.212950957374 1098.566915112496 1086.131394549086 405.1089267398776 1089.342902503006 293.0104873973875
941 0.005 4.705 1 1015.258457126359 914.575920630417 914.8751572949941 1098.088926517304 1098.1943903555 1098.554752102629 1086.086836453062 405.1811668390951 1089.341181888023 293.0104873172435
942 0.005 4.71 1 1015.272889512752 914.5877703203369 914.8870034431875 1098.107655785225 1098.212950169565 1098.566914488424 1086.131927328306 405.2532480831642 1089.342962362135 293.0104874380329
943 0.005 4.715 1 1015.269612552092 914.5994862652301 914.8987722013181 1098.088929032984 1098.194392184641 1098.554752126435 1086.087363727579 405.325202085607 1089.34125159415 293.0104873964367
944 0.005 4.72 1 1015.284009285278 914.6112300432519 914.9105120396615 1098.107661305766 1098.212954214056 1098.566916340606 1086.132469194239 405.3969976807313 1089.343029362595 293.0104875413398
945 0.005 4.725000000000001 1 1015.280675751959 914.6228403859669 914.922174806872 1098.088932545147 1098.19439431353 1098.554753482476 1086.087901786648 405.4686623664221 1089.341305017366 293.0104874491086
946 0.005 4.73 1 1015.29501767831 914.6344789960297 914.9338091242824 1098.107659711404 1098.212952792031 1098.566915008717 1086.132996051334 405.5401676554757 1089.343083902042 293.010487562644
947 0.005 4.735 1 1015.291635860297 914.6459847393616 914.9453669287825 1098.088935386829 1098.194396396375 1098.55475400972 1086.088425454232 405.6115459378999 1089.341366537439 293.0104875126581
948 0.005 4.74 1 1015.305930603689 914.6575194161258 914.9568969155072 1098.107665698472 1098.212957441637 1098.566917328066 1086.133526191691 405.6827663109701 1089.343147393479 293.0104876210371
949 0.005 4.745 1 1015.302498568641 914.6689217730337 914.9683509574189 1098.088938563091 1098.194398546196 1098.554755188986 1086.088954820359 405.7538611985451 1089.341428005816 293.0104875373315
950 0.005 4.75 1 1015.316738952684 914.6803535940829 914.9797777251033 1098.107662521278 1098.212954457651 1098.566914915506 1086.134040572623 405.82480052197 1089.343205592948 293.0104876602808
951 0.005 4.755 1 1015.31326150626 914.691653736021 914.9911291729492 1098.088941658028 1098.194401218342 1098.554756279563 1086.089467646316 405.8956135903118 1089.341495431948 293.0104876190969
952 0.005 4.76 1 1015.327457560425 914.7029836604056 915.0024536721577 1098.107668713114 1098.212959346271 1098.566917047764 1086.134561786829 405.9662715340243 1089.343274604476 293.0104877299479
953 0.005 4.765 1 1015.323929033737 914.7141825555464 915.0137035189842 1098.088943626532 1098.194402267263 1098.554756560796 1086.089984117488 406.0368032434387 1089.341557161799 293.0104876447152
954 0.005 4.77 1 1015.338075500708 914.7254121308655 915.0249273226345 1098.107666858269 1098.212957522289 1098.566915444077 1086.135071583264 406.1071787405314 1089.343328475431 293.0104877991371
955 0.005 4.775 1 1015.334503747567 914.736511319775 915.0360770453847 1098.088947314126 1098.194405264885 1098.554758091959 1086.090495937898 406.1774289439129 1089.341614452242 293.0104877474099
956 0.005 4.78 1 1015.348608740446 914.7476415070532 915.0472011317984 1098.107672078187 1098.212961110051 1098.566916892446 1086.135592009407 406.2475247358626 1089.343389803478 293.0104878505373
957 0.005 4.785 1 1015.344985534074 914.7586417385626 915.0582515666669 1098.088949856042 1098.194406887754 1098.554758766936 1086.091010056977 406.3174944203084 1089.341670214142 293.0104877583817
958 0.005 4.79 1 1015.359038935698 914.7696735925314 915.0692769507755 1098.107669730575 1098.212958846393 1098.566915361239 1086.136090300973 406.387311366357 1089.343444408014 293.0104878759892
959 0.005 4.795 1 1015.355370108296 914.7805760257485 915.080229238312 1098.088951493587 1098.194408462939 1098.554759066058 1086.091505327319 406.4570021708697 1089.341732379491 293.0104878328434
960 0.005 4.8 1 1015.369380848914 914.7915104992709 915.0911569397435 1098.107676808778 1098.212964540448 1098.566918290652 1086.136595318423 406.5265411349168 1089.343507546162 293.0104879447581
961 0.005 4.805 1 1015.36566527789 914.8023161433949 915.1020120963824 1098.088954271556 1098.194410220766 1098.554759725099 1086.092008041957 406.5959561019976 1089.341794327446 293.0104878613744
962 0.005 4.81 1 1015.379627847092 914.813154377506 915.1128431727788 1098.107675479298 1098.21296305492 1098.566916759808 1086.137087515962 406.6652146408243 1089.343563471848 293.0104879814062
963 0.005 4.815 1 1015.375866771862 914.8238642685722 915.1236022329459 1098.088954090662 1098.194409990725 1098.554758815489 1086.092492664744 406.7343507609448 1089.341854494318 293.01048793673
964 0.005 4.82 1 1015.389790461339 914.8346074628739 915.1343379530108 1098.107682055935 1098.212968434471 1098.566919817528 1086.137583089089 406.8033350824436 1089.343624906153 293.0104880798022
965 0.005 4.825 1 1015.385985000287 914.845222918323 915.1450022315508 1098.088956973528 1098.194411648306 1098.554759461626 1086.092991376343 406.8721912414809 1089.341901836771 293.0104879858437
966 0.005 4.83 1 1015.399860778072 914.8558719787515 915.1556435099802 1098.107680336694 1098.212966597976 1098.566918518013 1086.138068773884 406.9408999915921 1089.343670795726 293.0104880975325
967 0.005 4.835 1 1015.396012667058 914.8663937843095 915.1662138223066 1098.088958532392 1098.194412715419 1098.554759204206 1086.093470997502 407.0094891664644 1089.34195869463 293.0104880459742
968 0.005 4.84 1 1015.409844819244 914.8769497998913 915.1767617088451 1098.107685500169 1098.212970819231 1098.566920742226 1086.138554714754 407.0779276061864 1089.343733434949 293.0104881524395
969 0.005 4.845 1 1015.405951306728 914.8873790527206 915.1872391364512 1098.088961986988 1098.194415158005 1098.5547606649 1086.093959836594 407.1462467366916 1089.342014712383 293.0104880670651
970 0.005 4.850000000000001 1 1015.41973374317 914.8978429868167 915.1976946194079 1098.107682368636 1098.212967899696 1098.566918348924 1086.139030215929 407.2144152694721 1089.343785714761 293.0104881880506
971 0.005 4.855 1 1015.415798539265 914.9081806481742 915.2080801506582 1098.088964629417 1098.194417376711 1098.55476148778 1086.094426847518 407.2824668601701 1089.342077741726 293.0104881451619
972 0.005 4.86 1 1015.429542231148 914.9185536140633 915.2184443212775 1098.10768933487 1098.212973659344 1098.566921335021 1086.139509835806 407.3503632394909 1089.343850734002 293.0104882541181
973 0.005 4.865 1 1015.425559685158 914.9288006345483 915.2287388936845 1098.088966249331 1098.194418100433 1098.554761225391 1086.094903581334 407.4181427703653 1089.342132847169 293.0104881670905
974 0.005 4.87 1 1015.439258616803 914.9390835929926 915.2390127444071 1098.107686747583 1098.212971116785 1098.566919406043 1086.139976032672 407.4857717820814 1089.343902897357 293.0104883195575
975 0.005 4.875 1 1015.435238044779 914.9492412906447 915.2492176545433 1098.088969145011 1098.194420617309 1098.554762522251 1086.095373791886 407.5532806254039 1089.342185119729 293.0104882660002
976 0.005 4.88 1 1015.448897596673 914.9594351698139 915.2594021404292 1098.107691334665 1098.212974539502 1098.566920744478 1086.140448292962 407.6206403473211 1089.343956777531 293.0104883673289
977 0.005 4.885 1 1015.444833380616 914.9695042073822 915.2695181099107 1098.088971720802 1098.194422446263 1098.554763721164 1086.095843430366 407.687881238853 1089.342236136425 293.0104882734046
978 0.005 4.89 1 1015.458448584105 914.9796099874885 915.2796141775747 1098.107690251598 1098.212972971588 1098.566919186762 1086.140911338811 407.7549760675709 1089.344007511113 293.0104883892253
979 0.005 4.895 1 1015.454344084761 914.9895914021497 915.2896422201236 1098.088973267395 1098.194423640691 1098.554764101496 1086.096302199181 407.8219513505875 1089.342294728788 293.0104883443096
980 0.005 4.9 1 1015.467921377962 914.9996100488845 915.2996508527042 1098.107696540782 1098.212978126269 1098.566921918467 1086.141376998121 407.8887870501166 1089.344067370704 293.0104884544811
981 0.005 4.905 1 1015.463774026068 915.0095047625907 915.3095919030335 1098.08897459996 1098.194424313279 1098.554764022405 1086.096763183943 407.9555018822036 1089.342349326341 293.0104883692581
982 0.005 4.91 1 1015.477306854532 915.019436903299 915.3195136728292 1098.107694027256 1098.212975823915 1098.566919773628 1086.14182535904 408.0220680925857 1089.344117068324 293.0104884876168
983 0.005 4.915 1 1015.473121395968 915.0292458397888 915.3293686573592 1098.088975827307 1098.194425657849 1098.554764379652 1086.097216061337 408.0885163298731 1089.342404545192 293.0104884408858
984 0.005 4.92 1 1015.486619022394 915.0390930577942 915.3392052607181 1098.107700116643 1098.212980742185 1098.566922450386 1086.142280676406 408.1548213804265 1089.344177903493 293.0104885825504
985 0.005 4.925 1 1015.482392786097 915.0488174178704 915.3489753449497 1098.088977926209 1098.194426853939 1098.554764948019 1086.097673884559 408.2210066591353 1089.342451816243 293.010488486646
986 0.005 4.93 1 1015.495846267791 915.0585802118177 915.3587272773508 1098.107698546366 1098.212978885838 1098.566920821753 1086.142730998744 408.2870445791303 1089.344219512699 293.0104885968578
987 0.005 4.935 1 1015.491584026269 915.0682206034935 915.3684131345987 1098.088979263792 1098.19442768853 1098.554765025917 1086.098117950198 408.3529652319545 1089.342506542456 293.0104885434903
988 0.005 4.94 1 1015.504996261361 915.0778999452073 915.378081307232 1098.107703484005 1098.212982950955 1098.566923020019 1086.143178368379 408.4187460649958 1089.344271180281 293.0104886485591
989 0.005 4.945 1 1015.500693635519 915.0874573173296 915.3876838612415 1098.088980796857 1098.194428480094 1098.554764948091 1086.098562630922 408.4844038752985 1089.342554624546 293.0104885612033
990 0.005 4.95 1 1015.514064999874 915.0970541242825 915.397269212933 1098.107702531676 1098.212981988988 1098.566922193904 1086.143617229357 408.5499250955608 1089.344322616364 293.0104886812029
991 0.005 4.955 1 1015.50972587963 915.1065293906323 915.4067893835231 1098.088983705607 1098.194430805397 1098.554766048973 1086.099001166154 408.6153249059671 1089.342612683206 293.0104886364202
992 0.005 4.96 1 1015.523061220571 915.1160445371727 915.4162928033186 1098.10770793637 1098.212986638607 1098.566924347324 1086.144054911327 408.6805884704807 1089.344384555737 293.0104887442663
993 0.005 4.965 1 1015.518679999127 915.1254384714023 915.4257313716043 1098.088985008277 1098.194431190138 1098.554765416088 1086.099437570737 408.7457307324971 1089.342662312623 293.0104886554726
994 0.005 4.97 1 1015.531974353943 915.1348728385202 915.4351537419105 1098.10770563955 1098.212984510705 1098.56692302203 1086.144485583392 408.8107360203255 1089.344429117294 293.0104888067406
995 0.005 4.975000000000001 1 1015.527560397534 915.1441866690313 915.4445118777185 1098.088987765089 1098.194433392124 1098.554766484626 1086.099863624869 408.8756217071052 1089.342709351882 293.0104887515654
996 0.005 4.98 1 1015.540820339468 915.153541115361 915.453854099048 1098.107712288611 1098.212989728586 1098.56692582 1086.14493315446 408.9403656160217 1089.344480155986 293.0104888516485
997 0.005 4.985 1 1015.536364269983 915.1627753818482 915.4631324323598 1098.088987537859 1098.194432576806 1098.554765418581 1086.10029334763 409.0049963630988 1089.342755575976 293.0104887561025
998 0.005 4.99 1 1015.549582676335 915.1720507480392 915.4723953007866 1098.107709628418 1098.212987180685 1098.566923804848 1086.145355267577 409.0694851728659 1089.344523496989 293.010488870635
999 0.005 4.995 1 1015.545092155881 915.181206380229 915.481594732856 1098.088990018013 1098.194434781884 1098.554766608976 1086.100716189947 409.1338619814387 1089.342810210395 293.0104888241474
1000 0.005 5 1 1015.558277799565 915.1904034958612 915.4907791052875 1098.107717752973 1098.21299390149 1098.566927793434 1086.145787132049 409.1980964330467 1089.344580650892 293.010488932993
1001 0.005 5.005 1 1015.553746993845 915.1994813193825 915.4999004678956 1098.088990888499 1098.194435056437 1098.554766036435 1086.101140252001 409.2622195890789 1089.342858965857 293.0104888461314
1002 0.005 5.01 1 1015.566902252078 915.2086012926098 915.5090073919033 1098.107714348034 1098.21299037868 1098.566925042592 1086.146223777557 409.3262031669053 1089.344628163934 293.0104889631112
1003 0.005 5.015 1 1015.562328448506 915.2176020405387 915.5180514429732 1098.088992282909 1098.194436261155 1098.554766542762 1086.101553395577 409.390078992265 1089.342910708188 293.0104889150111
1004 0.005 5.02 1 1015.575451168477 915.2266455359147 915.5270816711762 1098.10771986438 1098.212994830638 1098.566927184348 1086.146645707346 409.453802349916 1089.344681273113 293.010489055094
1005 0.005 5.025 1 1015.570838571486 915.2355701812378 915.5360493554069 1098.088997539454 1098.194440218221 1098.554768771252 1086.101964950912 409.5174235980811 1089.342959041448 293.0104889579342
1006 0.005 5.03 1 1015.583922614362 915.2445378878248 915.5450035697839 1098.10771667955 1098.21299169329 1098.566924758925 1086.147055417084 409.5808993987029 1089.344720862055 293.0104890664583
1007 0.005 5.035 1 1015.579275547402 915.253387130114 915.5538956153288 1098.088999154992 1098.194441448983 1098.554769574794 1086.102372689544 409.6442695861187 1089.343004134878 293.0104890117573
1008 0.005 5.04 1 1015.592327772948 915.2622799216658 915.562774644308 1098.107722123947 1098.212995874547 1098.566926174652 1086.14747052755 409.7074957691898 1089.344774703852 293.010489115264
1009 0.005 5.045 1 1015.587644290246 915.2710546200299 915.5715918968863 1098.089001867693 1098.194443322049 1098.554770540103 1086.102789100171 409.7706199911398 1089.343052637596 293.0104890266797
1010 0.005 5.05 1 1015.600657173167 915.2798732326933 915.5803965125708 1098.10772017837 1098.212994128364 1098.56692541735 1086.147871869126 409.8335993436215 1089.344819833334 293.0104891448329
1011 0.005 5.055 1 1015.59594064696 915.288574175085 915.5891397649474 1098.089002997219 1098.194444216652 1098.554769997548 1086.103188600281 409.8964747384921 1089.343105755485 293.0104890988064
1012 0.005 5.06 1 1015.608922835389 915.2973194149499 915.5978707220735 1098.107726000578 1098.212999120799 1098.566927983339 1086.148277932148 409.9592152615398 1089.344875288269 293.0104892049703
1013 0.005 5.065 1 1015.604170081882 915.3059473002625 915.6065406934638 1098.089006348443 1098.194446469569 1098.554771451167 1086.103594852935 410.0218454207893 1089.343152896733 293.0104891148578
1014 0.005 5.07 1 1015.617113503662 915.3146199769747 915.6151989044297 1098.107722161219 1098.212995337823 1098.566924703274 1086.148678165936 410.084324547074 1089.344914851151 293.010489264481
1015 0.005 5.075 1 1015.612329972764 915.3231758477982 915.6237966011472 1098.0890071018 1098.194447126371 1098.554771452253 1086.103992535223 410.1466987025295 1089.343194913259 293.0104892081691
1016 0.005 5.08 1 1015.625245306565 915.3317767450371 915.632382799693 1098.107730542914 1098.213002396626 1098.566929712838 1086.14908399717 410.2089378739159 1089.344963562213 293.0104893065011
1017 0.005 5.085 1 1015.620427448303 915.3402611101505 915.6409087833297 1098.089009094536 1098.194447861842 1098.554770971807 1086.10439800324 410.2710688430966 1089.343238568044 293.0104892096506
1018 0.005 5.09 1 1015.633298373926 915.3487905424859 915.6494232809084 1098.107725381556 1098.212997774929 1098.566926055842 1086.149467627055 410.3330643404564 1089.345002238307 293.0104893227355
1019 0.005 5.095 1 1015.628449177846 915.3572042107311 915.6578783381414 1098.089009607431 1098.194448474747 1098.55477117834 1086.104783517373 410.3949519637077 1089.343286360652 293.0104892749121
1020 0.005 5.100000000000001 1 1015.641293000588 915.3656633767572 915.6663223238227 1098.107734043378 1098.213005023032 1098.566930737614 1086.149866423362 410.4567056483299 1089.345056211567 293.0104893821789
1021 0.005 5.105 1 1015.636408280484 915.3740071094692 915.6747072273391 1098.089010962147 1098.194449160923 1098.554771004755 1086.105175866524 410.5183511124239 1089.343334332856 293.0104892939559
1022 0.005 5.11 1 1015.649214227696 915.3823968358687 915.6830815620233 1098.107730733015 1098.213001846867 1098.566928087599 1086.150246970273 410.5798635256313 1089.345100962398 293.0104894097303
1023 0.005 5.115 1 1015.644295023979 915.3906713335514 915.691397045382 1098.089012662878 1098.194450698272 1098.554771283717 1086.105555807278 410.6412681723334 1089.343382012228 293.0104893601909
1024 0.005 5.12 1 1015.657072071952 915.3989921102902 915.6997022215365 1098.107737822747 1098.213007687563 1098.566931550154 1086.150640958326 410.7025382111993 1089.345148861149 293.0104894987011
1025 0.005 5.125 1 1015.652119982559 915.4071983244298 915.7079491690475 1098.089014640453 1098.194451882171 1098.554772060915 1086.105946372969 410.7637007760909 1089.34342039791 293.0104893997412
1026 0.005 5.13 1 1015.664859424525 915.4154508905343 915.71618595123 1098.107732162012 1098.213002569549 1098.566927318821 1086.151013208474 410.8247303659147 1089.345181333847 293.010489507353
1027 0.005 5.135 1 1015.659890495966 915.4235893994634 915.7243649770805 1098.089017080689 1098.194453454482 1098.554772694783 1086.106329415408 410.885653607779 1089.343467505004 293.0104894508657
1028 0.005 5.14 1 1015.67259966364 915.4317745222594 915.7325340836799 1098.107740088246 1098.213009355585 1098.566931827506 1086.151398902542 410.946444461946 1089.345232557931 293.0104895533763
1029 0.005 5.145 1 1015.66759613991 915.4398459602878 915.7406458270306 1098.089020722251 1098.194456060726 1098.55477423267 1086.106713027165 411.0071313217215 1089.343512274838 293.0104894631115
1030 0.005 5.15 1 1015.680265788518 915.4479643238584 915.7487479661926 1098.10773655787 1098.213005948651 1098.566928755045 1086.151772297692 411.0676877576621 1089.345273912291 293.0104895803466
1031 0.005 5.155 1 1015.67523368295 915.4559693483409 915.7567930835188 1098.089021638703 1098.194456740159 1098.554774376761 1086.107085244836 411.1281395423828 1089.34356130801 293.0104895325454
1032 0.005 5.16 1 1015.687871963201 915.4640218802821 915.7648292277044 1098.107741046073 1098.213009800374 1098.566930575174 1086.152148209872 411.1884619725117 1089.345321933802 293.010489637824
1033 0.005 5.165 1 1015.682808627176 915.4719611291872 915.7728083185533 1098.089024416839 1098.194458707876 1098.554774864651 1086.107460194133 411.2486768943368 1089.343605476484 293.0104895460424
1034 0.005 5.17 1 1015.695409671463 915.4799481361488 915.7807786854561 1098.107738453303 1098.21300724349 1098.566928998983 1086.152513384814 411.3087584901584 1089.345360867365 293.0104896948829
1035 0.005 5.175 1 1015.69032208421 915.4878227554306 915.7886929790812 1098.089025614173 1098.194459754766 1098.554775714228 1086.107827817643 411.3687351904383 1089.343647324868 293.0104896366042
1036 0.005 5.18 1 1015.702904478697 915.4957454820429 915.7965988110412 1098.107744811381 1098.213011757458 1098.566931021971 1086.152906109792 411.4285805699478 1089.34540678416 293.0104897343443
1037 0.005 5.185 1 1015.697779105709 915.5035557489983 915.8044485766401 1098.089028355559 1098.194461547081 1098.554776031407 1086.108202250014 411.4883215814258 1089.343686303431 293.0104896354264
1038 0.005 5.19 1 1015.710323752526 915.5114144818508 915.8122902196737 1098.107740394215 1098.213007736509 1098.566928554258 1086.153263296239 411.5479327767508 1089.345442529046 293.0104897478611
1039 0.005 5.195 1 1015.705170557049 915.5191611125928 915.8200761498948 1098.089030170385 1098.194463089364 1098.554777037068 1086.108560866272 411.6074413337078 1089.343730543118 293.0104896980441
1040 0.005 5.2 1 1015.717689524311 915.5269565730705 915.8278543127527 1098.10774724392 1098.213013551842 1098.566931524627 1086.153630228105 411.6668208338287 1089.345493025096 293.0104898049005
1041 0.005 5.205 1 1015.712505050423 915.5346402397834 915.8355770933144 1098.089032500554 1098.194464599516 1098.554777316075 1086.108926549642 411.72609655568 1089.343776286517 293.0104897147589
1042 0.005 5.21 1 1015.724989696044 915.5423732637141 915.8432927477365 1098.107743261908 1098.213009899347 1098.566929122522 1086.153985624906 411.7852441961124 1089.345531992621 293.0104898297224
1043 0.005 5.215 1 1015.719777295238 915.5499943188939 915.8509526471674 1098.089033345429 1098.194465314403 1098.554777283452 1086.109275519874 411.8442907486326 1089.343820700652 293.0104897784084
1044 0.005 5.22 1 1015.732238044258 915.5576652358092 915.8586059158754 1098.107749925649 1098.213015360279 1098.566931931589 1086.154348627049 411.903208188563 1089.345576861524 293.0104899164418
1045 0.005 5.225000000000001 1 1015.72699629653 915.5652248394632 915.8662041959755 1098.089034686887 1098.194466006195 1098.55477738074 1086.109638800542 411.9620224480523 1089.343855818788 293.0104898157917
1046 0.005 5.23 1 1015.739423766003 915.5728341523155 915.8737956965823 1098.107747365969 1098.213012684887 1098.566930391564 1086.154698039439 412.0207089336275 1089.345607702412 293.0104899225728
1047 0.005 5.235 1 1015.734154420833 915.5803327616396 915.8813328456973 1098.089036142666 1098.194467315784 1098.55477817269 1086.109988741677 412.0792932377697 1089.343897616292 293.0104898643465
1048 0.005 5.24 1 1015.74655756073 915.587881645863 915.8888637015672 1098.107754300496 1098.21301845015 1098.566933531389 1086.155056520478 412.1377508052354 1089.345655016716 293.0104899660121
1049 0.005 5.245 1 1015.741253647118 915.5953196670716 915.8963400645132 1098.089036674596 1098.194467255249 1098.554777141908 1086.110340068064 412.1961074087601 1089.343935890854 293.010489873835
1050 0.005 5.25 1 1015.753649644529 915.6028090218024 915.9038114055904 1098.107758958487 1098.213018845535 1098.566933137236 1086.155438608359 412.2543378169847 1089.345704479732 293.0104899899204
1051 0.005 5.255 1 1015.74829802417 915.6101871865244 915.9112277129425 1098.089036377136 1098.194467064217 1098.554776347939 1086.110680377143 412.312468417981 1089.343980082235 293.0104899407916
1052 0.005 5.26 1 1015.760669129545 915.6176172467711 915.918639566072 1098.107765726021 1098.213024860952 1098.566936565853 1086.155789562586 412.3704729653877 1089.345752385625 293.0104900445712
1053 0.005 5.265 1 1015.755285895335 915.624936116401 915.9259963325702 1098.089038125999 1098.194468125742 1098.554777052412 1086.111027159338 412.4283762118341 1089.344022023695 293.0104899514936
1054 0.005 5.27 1 1015.767624292317 915.6323070225779 915.9333488503592 1098.107762514844 1098.213021413075 1098.566933664882 1086.156127354546 412.4861549838254 1089.345786731784 293.0104900989315
1055 0.005 5.275 1 1015.762217174937 915.6395674926006 915.9406470416524 1098.089038629159 1098.194468658767 1098.554777066677 1086.111367432035 412.5438324650574 1089.344058758071 293.0104900394015
1056 0.005 5.28 1 1015.774532422297 915.6468796840613 915.9479405978682 1098.10776978567 1098.213027495453 1098.566937235316 1086.156472916506 412.6013864251667 1089.345830427937 293.0104901357888
1057 0.005 5.285 1 1015.769036548668 915.6540818656476 915.9551803813018 1098.089021950739 1098.194457644368 1098.554769564381 1086.111690754551 412.6588431523758 1089.344070094689 293.0104900347205
1058 0.005 5.29 1 1015.781366704741 915.6613363386845 915.9624159922924 1098.107765199953 1098.213023253989 1098.566934379284 1086.156801891451 412.7161701073372 1089.345863742015 293.0104901465558
1059 0.005 5.295 1 1015.775854825446 915.6684812399219 915.9695983775731 1098.08902350747 1098.194458956661 1098.554769682211 1086.112024199457 412.7734084930986 1089.344111649235 293.0104900947452
1060 0.005 5.3 1 1015.788163799431 915.6756790271905 915.9767771834642 1098.107771357995 1098.213028689982 1098.566937866231 1086.15714487398 412.830512104011 1089.345909493118 293.0104902009076
1061 0.005 5.305 1 1015.782625881077 915.6827673165861 915.9839027929931 1098.089027180478 1098.19446162432 1098.554771479724 1086.112362624673 412.8875258608314 1089.344152604537 293.010490108701
1062 0.005 5.31 1 1015.794902498865 915.6899087935981 915.9910250998396 1098.107765777786 1098.213023843118 1098.56693417231 1086.157468147226 412.9444090058557 1089.345942927487 293.0104902232217
1063 0.005 5.315 1 1015.789341458792 915.6969407363148 915.9980941498136 1098.089028522035 1098.1944625152 1098.554770976245 1086.112687993488 413.0012008694227 1089.344193610144 293.0104901698131
1064 0.005 5.32 1 1015.801597086685 915.7040260114181 916.0051600953991 1098.107772864224 1098.213029776282 1098.566938022019 1086.157805483318 413.0578604333875 1089.345986128264 293.0104903073591
1065 0.005 5.325 1 1015.796009619283 915.7110023490781 916.0121733437037 1098.089031059362 1098.194464320841 1098.554772329556 1086.113026790354 413.114431660599 1089.344227158213 293.0104902045176
1066 0.005 5.33 1 1015.808232953532 915.7180317984418 916.0191832538599 1098.107768627661 1098.213025602646 1098.566934723818 1086.158125679592 413.1708712713449 1089.346014565466 293.0104903109773
1067 0.005 5.335 1 1015.802621051941 915.7249530055976 916.0261412305957 1098.089032721471 1098.194465687842 1098.554772562023 1086.113351137009 413.2272235119406 1089.344265318689 293.0104902505594
1068 0.005 5.34 1 1015.814821359972 915.7319277059911 916.0330962128691 1098.107774394897 1098.213030423277 1098.566937618249 1086.158456360109 413.2834455483324 1089.34605798744 293.010490351716
1069 0.005 5.345 1 1015.809181628602 915.7387945276213 916.0399996868623 1098.089034047782 1098.194466231857 1098.554772787613 1086.113682077137 413.339572933427 1089.34430285763 293.0104902575728
1070 0.005 5.350000000000001 1 1015.821352692238 915.7457154663771 916.0469008059875 1098.107772324605 1098.21302839246 1098.566935863679 1086.158777182407 413.3955822178683 1089.346094181972 293.0104903734392
1071 0.005 5.355 1 1015.815686610965 915.7525281737344 916.0537499615135 1098.089034062059 1098.194466487501 1098.554772405394 1086.11399659145 413.4514998060396 1089.34434421836 293.0104903219406
1072 0.005 5.36 1 1015.827838373093 915.7593956182867 916.0605974174974 1098.107779386655 1098.213034398709 1098.566939536972 1086.159102986333 413.5072964061151 1089.346140286698 293.0104904258901
1073 0.005 5.365 1 1015.822143743074 915.7661547776686 916.0673928463104 1098.089035044921 1098.194466876753 1098.554772538998 1086.114318366292 413.5629973102718 1089.344382916784 293.0104903301373
1074 0.005 5.37 1 1015.834267716025 915.7729688720179 916.0741868111484 1098.107777311677 1098.213032086695 1098.56693719536 1086.159418812708 413.6185756913849 1089.346170301628 293.0104904778403
1075 0.005 5.375 1 1015.828550882003 915.7796751898597 916.0809292563608 1098.08903494082 1098.19446669575 1098.55477215471 1086.114633760759 413.6740583763319 1089.344417035791 293.0104904157897
1076 0.005 5.38 1 1015.840653737819 915.7864361746887 916.0876699031456 1098.10778202784 1098.213035842497 1098.56693898919 1086.159738461177 413.7294208405993 1089.346208497463 293.0104905124268
1077 0.005 5.385 1 1015.83490784854 915.7930901117843 916.0943598775063 1098.089037594603 1098.194468859236 1098.554773542925 1086.114954507894 413.7846886739826 1089.344448713929 293.010490409672
1078 0.005 5.39 1 1015.846984348525 915.7997990078071 916.1010482657357 1098.107779404161 1098.213033227407 1098.56693775676 1086.160048040689 413.8398363750612 1089.346239088163 293.0104905211118
1079 0.005 5.395 1 1015.841216421779 915.8064007756102 916.1076858675607 1098.089039267813 1098.19447018551 1098.554773745869 1086.115260281706 413.8948915006017 1089.344489701944 293.010490467462
1080 0.005 5.4 1 1015.853271593867 915.8130586686516 916.114323165866 1098.1077844888 1098.213037610938 1098.566939698085 1086.160364651519 413.9498251543296 1089.346282312116 293.0104905732463
1081 0.005 5.405 1 1015.847478311778 915.8196092017627 916.1209094287974 1098.08904112082 1098.194471394263 1098.554774384221 1086.115574638055 414.0046707021891 1089.344527199606 293.0104904793301
1082 0.005 5.41 1 1015.859505509748 915.826216239735 916.1274957065301 1098.107781126336 1098.213034777573 1098.566938151606 1086.160667898418 414.0593914006094 1089.346316949034 293.0104905932603
1083 0.005 5.415 1 1015.853690809429 915.8327160176569 916.1340310958681 1098.08904209624 1098.194471852777 1098.554773514925 1086.115877138445 414.1140262951944 1089.344566714152 293.0104905382515
1084 0.005 5.42 1 1015.86569724347 915.8392724035757 916.1405665814139 1098.107786400342 1098.213039151764 1098.566940329304 1086.160979323483 414.1685355370829 1089.346354040351 293.0104906754012
1085 0.005 5.425 1 1015.859860530034 915.8457219919404 916.1470515784841 1098.089045531444 1098.194474580327 1098.554775800294 1086.116193434036 414.2229591063107 1089.344596468064 293.0104905707961
1086 0.005 5.43 1 1015.871838414062 915.8522280838525 916.1535365799544 1098.107783091021 1098.213035941918 1098.566938231937 1086.161278448569 414.2772564515237 1089.346382422118 293.010490677006
1087 0.005 5.435 1 1015.86597895042 915.8586278332034 916.1599716339052 1098.089045500739 1098.194474186118 1098.554774573653 1086.11649312814 414.3314700116331 1089.344632080281 293.0104906148436
1088 0.005 5.44 1 1015.877938254284 915.8650843975562 916.1664069631078 1098.107788398605 1098.213040275189 1098.566940116814 1086.161586132238 414.385558524509 1089.346422669441 293.0104907157953
1089 0.005 5.445 1 1015.872052639477 915.8714348789713 916.1727926151387 1098.089048083241 1098.194476338829 1098.554776295561 1086.116800839362 414.4395635643137 1089.344666613378 293.0104906198833
1090 0.005 5.45 1 1015.883983311373 915.8778423831784 916.1791787639739 1098.107784928329 1098.213037132211 1098.566938400415 1086.161880243722 414.4934463749336 1089.346453648132 293.0104907356415
1091 0.005 5.455 1 1015.87807618299 915.8841441676403 916.185515619168 1098.08904827221 1098.194476453478 1098.554775725368 1086.117092316739 414.5472452244891 1089.344705805535 293.0104906823204
1092 0.005 5.46 1 1015.889988834874 915.8905036645034 916.1918536342509 1098.107790441668 1098.21304189914 1098.566940604659 1086.162183611473 414.6009188714743 1089.34649410706 293.0104907861273
1093 0.005 5.465 1 1015.884056685681 915.896757026978 916.1981419261273 1098.089050938898 1098.194478250021 1098.554776848696 1086.11739327353 414.6545084224037 1089.344740684417 293.0104906886255
1094 0.005 5.47 1 1015.895943480861 915.9030677466717 916.2044309787312 1098.107787787411 1098.213039120883 1098.566938739032 1086.162473332424 414.7079711094316 1089.346523951986 293.0104908361304
1095 0.005 5.475000000000001 1 1015.889989499122 915.9092732481945 916.2106711940269 1098.089050874375 1098.194478496297 1098.554776745537 1086.117680365592 414.7613540534402 1089.3447704465 293.0104907723592
1096 0.005 5.48 1 1015.901859830173 915.9155366812257 916.2169128506454 1098.10779433417 1098.213044407296 1098.566941558617 1086.1627784636 414.8146109716042 1089.346559061524 293.010490868521
1097 0.005 5.485 1 1015.895881253961 915.9216946239796 916.2231054810613 1098.089051287452 1098.194478490663 1098.554776120798 1086.117977512506 414.8677882322193 1089.34480078102 293.0104907642227
1098 0.005 5.49 1 1015.90772546973 915.9279109481139 916.2292998797571 1098.107792347926 1098.213042436751 1098.566940614224 1086.163067201118 414.9208412250765 1089.346588129371 293.0104908750691
1099 0.005 5.495 1 1015.901724606942 915.9340220090025 916.2354454905213 1098.089050889099 1098.194478064227 1098.55477541196 1086.118262159911 414.9738155235643 1089.344836954069 293.0104908199319
1100 0.005 5.5 1 1015.913550139343 915.9401917154959 916.241593137012 1098.107797533097 1098.213047000638 1098.566943052091 1086.1633566231 415.0266663655122 1089.346628629537 293.0104909250973
1101 0.005 5.505 1 1015.907527282645 915.946256525117 916.2476923978915 1098.089054511736 1098.19448092121 1098.554777099692 1086.118555541186 415.0794393833336 1089.344873389988 293.0104908294581
1102 0.005 5.51 1 1015.919326140097 915.9523805289782 916.2537942363491 1098.107794442309 1098.213044219971 1098.566941117245 1086.163641131381 415.1320878036559 1089.346659433688 293.010490943065
1103 0.005 5.515 1 1015.913283915248 915.9583992676489 916.2598472865177 1098.089054517579 1098.194480741628 1098.554776596307 1086.118837550335 415.1846595089931 1089.344909188323 293.0104908862075
1104 0.005 5.52 1 1015.925065993435 915.9644774279735 916.2659031625462 1098.107799790016 1098.213048536155 1098.566943336871 1086.163932980219 415.2371057106381 1089.346695971798 293.0104910225386
1105 0.005 5.525 1 1015.919003122841 915.9704506956274 916.2719105819438 1098.089056094581 1098.194481549688 1098.554776662323 1086.119129444016 415.2894706878726 1089.344936041634 293.0104909162412
1106 0.005 5.53 1 1015.930756533925 915.9764833388671 916.2779207349278 1098.107797362551 1098.213046274986 1098.566942350104 1086.164210905548 415.3417152580139 1089.346719851078 293.0104910217323
1107 0.005 5.535 1 1015.924674085435 915.9824116187957 916.2838830515567 1098.089057235709 1098.194482360142 1098.554776786174 1086.119408388613 415.3938793921649 1089.344968543405 293.0104909580135
1108 0.005 5.54 1 1015.936406621953 915.9883994464606 916.2898482746137 1098.107802253024 1098.213050525232 1098.566944273321 1086.164494664773 415.4459253991916 1089.346757823744 293.0104910585709
1109 0.005 5.545 1 1015.930303390663 915.9942831453538 916.2957658990488 1098.089060089132 1098.194484434417 1098.554777913078 1086.119694335651 415.4978939445522 1089.345002558755 293.0104909610053
1110 0.005 5.55 1 1015.942009144937 916.0002265368996 916.3016865818699 1098.107798004014 1098.213046590529 1098.56694143585 1086.164769989431 415.5497439795237 1089.346788760609 293.0104910764242
1111 0.005 5.555 1 1015.935888658172 916.0060660661459 916.3075599338147 1098.089060455088 1098.194484902446 1098.554778063089 1086.119967129341 415.6015174323081 1089.345038766915 293.0104910215364
1112 0.005 5.56 1 1015.947578141225 916.0119656426745 916.3134366995001 1098.107803497011 1098.213051337991 1098.566944252612 1086.165050372368 415.6531681858121 1089.346829577985 293.0104911252154
1113 0.005 5.565 1 1015.941437987362 916.0177615193438 916.3192663371568 1098.089063276428 1098.194486960612 1098.554779083414 1086.1202479725 415.7047427621101 1089.345074690721 293.0104910261442
1114 0.005 5.57 1 1015.953101409473 916.0236174435303 916.3250993254795 1098.107799934235 1098.213047899592 1098.566941741747 1086.165320905655 415.7561972200446 1089.346856851595 293.0104911730275
1115 0.005 5.575 1 1015.946945903149 916.0293700061573 916.3308854603436 1098.089063688449 1098.194487327096 1098.554779135074 1086.12051926863 415.8075731221002 1089.345102296929 293.010491107747
1116 0.005 5.58 1 1015.958592149234 916.0351828377135 916.3366752541485 1098.107805869853 1098.213052792245 1098.566944548625 1086.165601873234 415.8588333183372 1089.346889070606 293.0104912039153
1117 0.005 5.585 1 1015.952415435238 916.0408924668604 916.3424183619524 1098.089065708133 1098.194488561879 1098.554779319474 1086.120800207166 415.9100125462263 1089.345128718015 293.0104910979555
1118 0.005 5.59 1 1015.96403562061 916.046662613631 916.3481653560788 1098.107801798964 1098.213048856023 1098.566941750062 1086.165869749223 415.9610736280089 1089.346915175029 293.0104912090745
1119 0.005 5.595 1 1015.957840787858 916.0523297907571 916.3538658893411 1098.089065958355 1098.194488961766 1098.554779921875 1086.121064323113 416.0120569293188 1089.345163019483 293.0104911522578
1120 0.005 5.600000000000001 1 1015.9694433557 916.0580576956025 916.3595705318075 1098.107808089448 1098.213054132251 1098.566944059165 1086.166143157066 416.0629241028564 1089.346954260757 293.0104912577703
1121 0.005 5.605 1 1015.9632290281 916.0636828169662 916.3652289115705 1098.089068399555 1098.19449089021 1098.554780936422 1086.121339570017 416.1137141568836 1089.345194918778 293.0104911604758
1122 0.005 5.61 1 1015.974806660643 916.0693689176653 916.3708916830296 1098.107804778088 1098.213051235778 1098.56694255079 1086.166406895379 416.1643884972784 1089.346983010706 293.0104912744005
1123 0.005 5.615 1 1015.968573476717 916.0749524616441 916.376508395111 1098.089068196452 1098.194490705552 1098.554780382132 1086.121598356607 416.2149843689018 1089.345227932998 293.0104912158597
1124 0.005 5.62 1 1015.980136326787 916.0805970524349 916.3821295025544 1098.107811079012 1098.21305633748 1098.566945160175 1086.166677602121 416.2654641602215 1089.34701787193 293.0104913524627
1125 0.005 5.625 1 1015.973885468614 916.0861393684869 916.3877048426615 1098.089069613782 1098.194491522911 1098.554780479951 1086.121872211026 416.3158650112395 1089.345254809361 293.0104912445146
1126 0.005 5.63 1 1015.985423592203 916.0917429233839 916.3932848315269 1098.107808271642 1098.213053612648 1098.566943825036 1086.166940221727 416.3661506348326 1089.347039390017 293.0104913502886
1127 0.005 5.635 1 1015.979155464597 916.097244488762 916.3988193364876 1098.089069334214 1098.19449113822 1098.554779778945 1086.122131000322 416.416361469291 1089.34528473738 293.0104912848441
1128 0.005 5.64 1 1015.990675535116 916.1028074279303 916.4043585854394 1098.107813696394 1098.213058214849 1098.566946342857 1086.167206210891 416.4664577357942 1089.347074626884 293.0104913856504
1129 0.005 5.645 1 1015.98438457751 916.1082685220753 916.4098525276871 1098.089071694404 1098.194492868516 1098.554780913509 1086.122397661808 416.5164813873055 1089.345314706949 293.0104912862171
1130 0.005 5.65 1 1015.995879327685 916.1137910866969 916.415351335634 1098.10781044589 1098.213055341576 1098.566944175917 1086.167459501099 416.5663927085195 1089.347103435073 293.0104914018438
1131 0.005 5.655 1 1015.989569545386 916.1192120384278 916.4208049627521 1098.089072972985 1098.194493876917 1098.554780868664 1086.122650745231 416.6162306315242 1089.345351392795 293.0104913454505
1132 0.005 5.66 1 1016.001052374059 916.1246949684601 916.4262640557719 1098.107813920093 1098.213058281901 1098.566945574115 1086.167721691039 416.6659534930274 1089.347142447575 293.0104914487279
1133 0.005 5.665 1 1015.994720199296 916.1300761333624 916.431677842278 1098.089073503642 1098.19449420713 1098.554780837293 1086.122907236062 416.715603663576 1089.345382824543 293.0104913481064
1134 0.005 5.67 1 1016.006183202736 916.1355194399523 916.437097250518 1098.107812049367 1098.213056879646 1098.56694530475 1086.167975887862 416.7651347993746 1089.347165419412 293.0104914948705
1135 0.005 5.675 1 1015.999839185881 916.1408614264665 916.4424717053207 1098.089075749067 1098.194495703829 1098.554781222152 1086.123162228132 416.8145923096762 1089.345409324356 293.0104914283839
1136 0.005 5.68 1 1016.011287636923 916.1462656053942 916.447851900054 1098.107816246677 1098.213060082046 1098.5669468852 1086.168234382566 416.863930856351 1089.347194224247 293.0104915240977
1137 0.005 5.685 1 1016.004924126038 916.1515685855356 916.4531872657757 1098.089077126842 1098.194496457434 1098.554781439241 1086.123420694885 416.9131974739316 1089.345435875066 293.010491417139
1138 0.005 5.69 1 1016.016350653868 916.1569339956709 916.4585285867921 1098.107813886591 1098.213057865765 1098.566945050227 1086.168485640298 416.9623472282919 1089.347217188298 293.0104915277374
1139 0.005 5.695 1 1016.009970473186 916.1621984043155 916.4638252819941 1098.08907768547 1098.194497005286 1098.554781728813 1086.123668518524 417.0114261270291 1089.345470063695 293.0104914699475
1140 0.005 5.7 1 1016.021382758857 916.1675254663851 916.4691281482046 1098.107819417262 1098.213062607505 1098.566947922679 1086.168741893078 417.060392577182 1089.347254331113 293.0104915749749
1141 0.005 5.705 1 1016.014981690008 916.1727516783203 916.4743865519068 1098.08907831184 1098.194497221361 1098.554781682239 1086.123921883944 417.109283709101 1089.345497187791 293.0104914767089
1142 0.005 5.71 1 1016.026374720828 916.178040801499 916.4796513587365 1098.107817607849 1098.213060704753 1098.566946004247 1086.168989837401 417.1580648489996 1089.347282712631 293.0104915903644
1143 0.005 5.715 1 1016.019955641988 916.1832291057715 916.4848717915889 1098.089079026593 1098.194498143007 1098.554782088035 1086.124166414029 417.2067738606386 1089.345531257297 293.0104915303473
1144 0.005 5.72 1 1016.031333572785 916.1884805168256 916.490098820184 1098.107820672623 1098.21306312362 1098.566947132359 1086.169239569376 417.2553658718018 1089.347315577259 293.0104916668058
1145 0.005 5.725000000000001 1 1016.02489792862 916.1936317051378 916.4952820429403 1098.089080919593 1098.19449938732 1098.554783130641 1086.124420798959 417.3038894022017 1089.34555345802 293.0104915576835
1146 0.005 5.73 1 1016.036254525356 916.1988457967742 916.5004716608468 1098.107819276452 1098.213061652636 1098.566946169072 1086.169486669122 417.3522981805306 1089.347333856978 293.0104916631061
1147 0.005 5.735 1 1016.029801492468 916.2039597864745 916.5056176151019 1098.089080953727 1098.194499264274 1098.554782475898 1086.1246633208 417.4006387828153 1089.345580021747 293.0104915964716
1148 0.005 5.74 1 1016.041140567558 916.2091369480248 916.5107701891903 1098.107823364135 1098.213065032802 1098.566947737371 1086.169732755895 417.4488654660275 1089.347367055085 293.0104916967873
1149 0.005 5.745 1 1016.034671075236 916.2142140849174 916.5158791996802 1098.089083276583 1098.194500885045 1098.554783528139 1086.124910831886 417.4970252038852 1089.345608492515 293.0104915961266
1150 0.005 5.75 1 1016.045987097967 916.2193546078688 916.5209950610605 1098.107820225934 1098.213062373633 1098.566945793982 1086.16997048778 417.5450725246155 1089.34739288612 293.0104917114148
1151 0.005 5.755 1 1016.039501582485 916.224395307153 916.5260675363107 1098.089083318858 1098.194501024252 1098.554783150711 1086.125145713896 417.5930502672541 1089.345642261829 293.0104916533319
1152 0.005 5.76 1 1016.050804696888 916.2294997313294 916.531147166132 1098.107825799662 1098.213067085267 1098.566948964675 1086.170214674925 417.6409155640271 1089.347426381321 293.0104917567375
1153 0.005 5.765 1 1016.044301076836 916.2345042940659 916.5361834408241 1098.089085479341 1098.194502551561 1098.554783649513 1086.125390465769 417.6887136388599 1089.345672313111 293.0104916540238
1154 0.005 5.77 1 1016.055583787421 916.2395726589002 916.5412269666025 1098.107822742556 1098.213064288374 1098.566946950092 1086.170450951205 417.7363961350915 1089.347450301332 293.0104918007705
1155 0.005 5.775 1 1016.049067113555 916.244541612966 916.5462275122734 1098.089085680731 1098.194502461616 1098.554783119234 1086.125628366236 417.7840119080352 1089.34569776798 293.010491732467
1156 0.005 5.78 1 1016.060336121472 916.2495744300479 916.5512354122981 1098.107827521086 1098.21306829748 1098.566949758459 1086.170695041581 417.8315132375114 1089.347476529478 293.0104918278802
1157 0.005 5.785 1 1016.053800278683 916.2545080255969 916.5562005647267 1098.089086555163 1098.194502784814 1098.554782863539 1086.125870777199 417.8789494631868 1089.345720948363 293.0104917189627
1158 0.005 5.79 1 1016.065049596798 916.2595055761353 916.5611731015322 1098.107825444172 1098.213066249443 1098.56694831696 1086.170927328019 417.9262728158378 1089.347499453728 293.0104918293395
1159 0.005 5.795 1 1016.058497891199 916.2644040785473 916.5661030699351 1098.089087533094 1098.194503740376 1098.554783461012 1086.126102020934 417.9735319415142 1089.345749726253 293.0104917696617
1160 0.005 5.8 1 1016.069735293108 916.2693667405553 916.5710406202257 1098.107830452549 1098.213070447695 1098.566950171405 1086.171168596729 418.0206784175335 1089.347534498487 293.0104918743243
1161 0.005 5.805 1 1016.063162335614 916.274230481938 916.575935737854 1098.089087188537 1098.194503252693 1098.554782816451 1086.126337791448 418.0677610871038 1089.345779055339 293.0104917742766
1162 0.005 5.81 1 1016.074383635698 916.2791586684509 916.5808387018641 1098.107828771968 1098.21306869443 1098.56694913818 1086.171398403169 418.1147320154529 1089.347560015993 293.0104918875417
1163 0.005 5.815 1 1016.067794938458 916.2839878849405 916.5856992162646 1098.089088205185 1098.194504500122 1098.554783731021 1086.126565690962 418.1616373179872 1089.345808959972 293.0104918258556
1164 0.005 5.82 1 1016.079004405931 916.2888816926896 916.5905677655568 1098.107833003559 1098.213072106232 1098.566950661522 1086.171632674268 418.2084295811923 1089.34759033607 293.0104919619765
1165 0.005 5.825 1 1016.07239948795 916.2936770090464 916.5953942791966 1098.089090300821 1098.194505829379 1098.55478431469 1086.126804246433 418.255157096867 1089.345827982246 293.0104918512812
1166 0.005 5.83 1 1016.083590240362 916.2985368543847 916.6002288045669 1098.107829595434 1098.213068750645 1098.566948303214 1086.171861817312 418.3017706307073 1089.347608257899 293.0104919563038
1167 0.005 5.835 1 1016.076968858851 916.3032983144569 916.6050214015474 1098.089090608064 1098.194506197824 1098.554784539609 1086.127029108634 418.3483222096505 1089.345853930946 293.0104918882815
1168 0.005 5.84 1 1016.08814644868 916.3081245593328 916.6098222272592 1098.107834184292 1098.213072570258 1098.566950362823 1086.172093566351 418.3947613689279 1089.347640648509 293.0104919883335
1169 0.005 5.845 1 1016.081506950601 916.3128525463662 916.6145812684957 1098.089092200899 1098.194507169487 1098.55478510124 1086.127258319724 418.4411402078923 1089.345880552222 293.0104918862772
1170 0.005 5.850000000000001 1 1016.09266414782 916.3176454426649 916.6193486781485 1098.107830531569 1098.213069513286 1098.566947944045 1086.172312010248 418.4874041080921 1089.3476665953 293.0104920012726
1171 0.005 5.855 1 1016.086012132934 916.3223402897755 916.6240744917997 1098.08909432429 1098.194509153934 1098.554786154677 1086.127482589555 418.5336075100238 1089.34591139731 293.0104919418857
1172 0.005 5.86 1 1016.097156910005 916.3271003466324 916.6288089368146 1098.107834726023 1098.213072869104 1098.566949827253 1086.172541136264 418.5797011115111 1089.347697087592 293.0104920452292
1173 0.005 5.865 1 1016.090490216769 916.3317623598255 916.6335018228168 1098.089096070522 1098.194510398402 1098.554786655291 1086.127721355042 418.6257323742277 1089.345939668225 293.0104919411112
1174 0.005 5.87 1 1016.101614118633 916.3364895583234 916.6382034030129 1098.107831913862 1098.213070369887 1098.566948145232 1086.172760162194 418.6716512205687 1089.347718233549 293.0104920878909
1175 0.005 5.875 1 1016.094923041581 916.3411189934977 916.642863586007 1098.089093958778 1098.194509714559 1098.554786029042 1086.127931461437 418.7175079303942 1089.345956322175 293.010492017728
1176 0.005 5.88 1 1016.106058282831 916.3458137652719 916.6475326702324 1098.107839977043 1098.213075647019 1098.566951282452 1086.172993999804 418.7632548720206 1089.347749355215 293.0104921137661
1177 0.005 5.885 1 1016.099342174763 916.3504111609996 916.652160799987 1098.089093831463 1098.194509195533 1098.554785476607 1086.128166067097 418.8089390099185 1089.34597965789 293.010492002948
1178 0.005 5.89 1 1016.110455170002 916.3550737926837 916.6567976687562 1098.10783739542 1098.213073520286 1098.566949993826 1086.173209444597 418.854514826595 1089.347770499197 293.0104921138037
1179 0.005 5.895 1 1016.103723375752 916.3596391569305 916.661393712447 1098.089095556989 1098.194510702134 1098.55478590227 1086.128373920462 418.9000290963153 1089.346006412355 293.0104920522385
1180 0.005 5.9 1 1016.114825747917 916.3642699752883 916.6659986928687 1098.107843646252 1098.213078692245 1098.566952961552 1086.173426060796 418.9454428371771 1089.347804811592 293.010492157312
1181 0.005 5.905 1 1016.108078323437 916.3688037527871 916.6705630478341 1098.089095184602 1098.19451009946 1098.554785436132 1086.128604930475 418.9907888511607 1089.346034521592 293.0104920555144
1182 0.005 5.91 1 1016.119162041687 916.3734032775697 916.6751366683214 1098.10783916038 1098.213074910652 1098.566950366571 1086.173648355761 419.0360291843828 1089.347826380033 293.0104921690627
1183 0.005 5.915 1 1016.112402966257 916.3779054633143 916.6796693727597 1098.089096795936 1098.19451151276 1098.554785843655 1086.128815436079 419.0812055164574 1089.346063802653 293.0104921056831
1184 0.005 5.92 1 1016.123476474748 916.3824735544684 916.6842114845513 1098.107846130556 1098.213080507178 1098.566953445525 1086.17386273105 419.126275499072 1089.347858297856 293.0104922420812
1185 0.005 5.925 1 1016.116699263656 916.3869447381998 916.6887130523099 1098.089096861411 1098.194511295001 1098.55478597487 1086.129036586495 419.1712800458624 1089.346083952899 293.010492129753
1186 0.005 5.93 1 1016.127755471688 916.3914819085704 916.6932242071359 1098.10784258922 1098.213077184185 1098.566951156146 1086.174076550176 419.216175631997 1089.347873769116 293.0104922350263
1187 0.005 5.935 1 1016.12096396107 916.3959222603708 916.697694894439 1098.089097131787 1098.194511809072 1098.554786055978 1086.12924579444 419.2610113058231 1089.346107039908 293.0104921652814
1188 0.005 5.94 1 1016.132009666183 916.4004288367418 916.7021753652137 1098.107848007203 1098.21308155279 1098.566953776329 1086.174294410423 419.3057428922787 1089.347903665368 293.0104922655848
1189 0.005 5.945 1 1016.125201876902 916.4048386960583 916.7066154965726 1098.089097727885 1098.194511655664 1098.554785446336 1086.129463233059 419.350413715787 1089.346131331858 293.010492161989
1190 0.005 5.95 1 1016.136228830324 916.4093148968848 916.7110655341824 1098.107845022746 1098.213079075875 1098.566952193111 1086.174502647063 419.3949782439524 1089.347924878087 293.0104922771154
1191 0.005 5.955 1 1016.129409657424 916.413694788978 916.7154756740831 1098.089099827732 1098.1945138273 1098.554786688125 1086.129673722231 419.4394819879037 1089.346160271201 293.0104922162189
1192 0.005 5.96 1 1016.140422740915 916.4181410857568 916.7198957589389 1098.107849264979 1098.213082626979 1098.566953862906 1086.174718182566 419.483883962983 1089.347956841349 293.0104923195718
1193 0.005 5.965 1 1016.133591287227 916.4224908008589 916.7242756597285 1098.089101210576 1098.194514479637 1098.554787191337 1086.1298876632 419.5282247187262 1089.346187119934 293.0104922139928
1194 0.005 5.97 1 1016.144587637602 916.4269070665268 916.7286656328923 1098.107846469756 1098.213079955714 1098.566951818558 1086.174924206678 419.572460345863 1089.347975065092 293.0104923611249
1195 0.005 5.975000000000001 1 1016.137743863779 916.4312273775513 916.733016027752 1098.089102060191 1098.194515269815 1098.554787523937 1086.130098045389 419.6166352319495 1089.346206607829 293.0104922894453
1196 0.005 5.98 1 1016.1487290031 916.4356141119401 916.7373764162641 1098.107849963787 1098.213082781899 1098.566953379958 1086.175138595294 419.6607021354814 1089.347998141679 293.010492385448
1197 0.005 5.985 1 1016.141870882353 916.4399049601186 916.7416973068603 1098.08910389943 1098.194516454165 1098.554788202923 1086.130311827259 419.7047101813471 1089.346229165932 293.0104922732285
1198 0.005 5.99 1 1016.152836502736 916.4442623946884 916.7460283266975 1098.107846408741 1098.213079591168 1098.566951208866 1086.175340041174 419.7486155254035 1089.348017424355 293.0104923841195
1199 0.005 5.995 1 1016.145966071968 916.4485238575779 916.7503197212133 1098.08910384 1098.194516428402 1098.554787691608 1086.130509315834 419.7924626890809 1089.346255647143 293.0104923211731
1200 0.005 6 1 1016.156921482688 916.4528523256591 916.7546217090758 1098.107851665022 1098.213084306392 1098.56695415765 1086.175548625892 419.8362054094313 1089.348049049655 293.0104924264412
1201 0.005 6.005 1 1016.150037264262 916.4570849426354 916.7588841977409 1098.08910752864 1098.194519132244 1098.554789315117 1086.13072345718 419.8798907614134 1089.346282267304 293.0104923230632
1202 0.005 6.01 1 1016.160971222422 916.4613848634108 916.7631576029011 1098.107845567433 1098.213079164239 1098.566950633182 1086.175745361508 419.9234720399608 1089.348067832824 293.0104924367709
1203 0.005 6.015000000000001 1 1016.154080154749 916.4655889251832 916.7673915430481 1098.089109005221 1098.194520321485 1098.554789409159 1086.130921451561 419.9669959647791 1089.34631011335 293.0104923720041
1204 0.005 6.02 1 1016.165006253697 916.4698602637626 916.7716362759566 1098.107852016077 1098.213084284299 1098.56695362419 1086.175957807689 420.0104153007535 1089.348095561435 293.0104925085743
1205 0.005 6.025 1 1016.158098859237 916.4740362580008 916.7758420795525 1098.089108498524 1098.194519799201 1098.554789486562 1086.131130550144 420.0537735706476 1089.346324612766 293.0104923946949
1206 0.005 6.03 1 1016.169008410953 916.4782793952039 916.7800585527748 1098.107849289141 1098.213081744802 1098.566951742678 1086.176154529981 420.0970305843018 1089.348111487378 293.0104925002075
1207 0.005 6.035 1 1016.162087088 916.4824271116547 916.784236013429 1098.089108340686 1098.194519604805 1098.554788848129 1086.131326915026 420.140228020126 1089.346347894358 293.010492428993
1208 0.005 6.04 1 1016.172987268132 916.4866422572367 916.7884244289306 1098.10785520582 1098.213086717743 1098.56695498844 1086.176360532942 420.1833251972911 1089.348139477465 293.0104925294596
1209 0.005 6.045 1 1016.166049463119 916.4907621185207 916.7925739761142 1098.089109377222 1098.194520175613 1098.554788879417 1086.131530761438 420.2263649468676 1089.346370481536 293.0104924243899
1210 0.005 6.05 1 1016.17693222707 916.4949495212173 916.7967346011718 1098.10785245383 1098.213084304636 1098.566953363427 1086.176555969595 420.2693067809122 1089.34816077136 293.0104925397913
1211 0.005 6.055 1 1016.169983962034 916.4990418193997 916.8008565320508 1098.089109294752 1098.194520186835 1098.554788647263 1086.131726793191 420.3121869635438 1089.346399930051 293.0104924773031
1212 0.005 6.06 1 1016.180856026609 916.5032018441228 916.8049897295567 1098.107857030311 1098.213088349495 1098.566955493714 1086.17675881363 420.3549699393132 1089.348189978808 293.0104925809862
1213 0.005 6.065 1 1016.173895485969 916.5072667477668 916.809084186594 1098.089110444709 1098.194520801355 1098.554788868174 1086.131927415935 420.3976922202078 1089.346423288357 293.0104924738478
1214 0.005 6.07 1 1016.184755338424 916.5113994357172 916.8131899806168 1098.107855408703 1098.213086527865 1098.566954207381 1086.17695111153 420.4403155180294 1089.348208926453 293.0104926210875
1215 0.005 6.075 1 1016.177780447751 916.5154373979348 916.8172574670102 1098.089109676656 1098.19452020868 1098.554788306399 1086.132122463835 420.4828763519243 1089.346440200674 293.010492548052
1216 0.005 6.08 1 1016.188632084954 916.5195431196863 916.8213362465609 1098.107860410937 1098.213090726711 1098.566956599256 1086.17715426766 420.5253413417927 1089.348231672345 293.0104926441398
1217 0.005 6.085 1 1016.181642482902 916.5235541410393 916.8253767481849 1098.089111046559 1098.194521008937 1098.55478873768 1086.132323089831 420.5677435841059 1089.346460418878 293.0104925304847
1218 0.005 6.09 1 1016.192476653885 916.5276331516916 916.8294287324566 1098.107857375941 1098.213087876366 1098.566954781601 1086.177344516118 420.6100525694638 1089.348250668199 293.0104926415199
1219 0.005 6.095 1 1016.1854760597 916.5316174951067 916.8334424870394 1098.089111475098 1098.194521446618 1098.55478878427 1086.132511768669 420.652299401765 1089.346485590513 293.010492577098
1220 0.005 6.100000000000001 1 1016.196299825084 916.5356700106018 916.8374679247939 1098.10786108528 1098.213091151227 1098.566956341162 1086.177539000171 420.6944534296771 1089.348279629412 293.010492682402
1221 0.005 6.105 1 1016.189287122388 916.5396280431188 916.8414553340587 1098.08911414812 1098.194523478713 1098.554789883656 1086.132710397216 420.7365463544735 1089.34651073134 293.0104925777269
1222 0.005 6.11 1 1016.200091420546 916.5436542908749 916.8454544889825 1098.107856506078 1098.213087296372 1098.566953771896 1086.177725808707 420.7785456434192 1089.348297378686 293.0104926916206
1223 0.005 6.115 1 1016.193072033319 916.5475860313022 916.8494155159179 1098.089116346853 1098.194525290755 1098.554791172109 1086.132897575027 420.8204838908507 1089.346539258459 293.0104926253148
1224 0.005 6.12 1 1016.203869775041 916.5515861841455 916.8533885050213 1098.107861217747 1098.213090983041 1098.566955606675 1086.177920082682 420.8623249334537 1089.348327267815 293.0104927621296
1225 0.005 6.125 1 1016.196833359916 916.5554920808128 916.8573236232229 1098.089116478057 1098.194525242418 1098.554790612159 1086.133092991699 420.9041069018324 1089.346552225802 293.0104926466006
1226 0.005 6.13 1 1016.207616335089 916.5594664057552 916.8612707539572 1098.10785715868 1098.213087357394 1098.566953611217 1086.1781066561 420.9457930326361 1089.348337697889 293.0104927525719
1227 0.005 6.135 1 1016.200568873523 916.5633463068463 916.8651797894537 1098.089117585284 1098.194526445969 1098.554791227495 1086.133277603399 420.9874214795759 1089.346572340466 293.0104926797141
1228 0.005 6.140000000000001 1 1016.211344551423 916.5672951587724 916.8691013902962 1098.107862713182 1098.213091589861 1098.566955954039 1086.178302277779 421.0289550645722 1089.348366676117 293.0104927808806
1229 0.005 6.145 1 1016.20428062038 916.5711497863614 916.872985162487 1098.089118116683 1098.194526681929 1098.554791131938 1086.133470060849 421.0704315007263 1089.346593494736 293.0104926738059
1230 0.005 6.15 1 1016.215042298146 916.5750732583366 916.8768813277273 1098.107860264127 1098.213089389779 1098.566954440184 1086.178486328408 421.1118141784497 1089.348386084724 293.010492789876
1231 0.005 6.155 1 1016.207965883517 916.5789026384169 916.8807398106608 1098.089117704315 1098.194526578557 1098.554790848993 1086.133649845081 421.1531394683818 1089.346620592533 293.010492725653
1232 0.005 6.16 1 1016.218721829259 916.5828011334921 916.8846109395474 1098.107865661091 1098.213093805367 1098.566956798167 1086.178677223423 421.194372178774 1089.348417188412 293.0104928299594
1233 0.005 6.165 1 1016.211629752781 916.5866054206126 916.8884442944892 1098.089119399893 1098.194527918826 1098.554791686847 1086.133838598294 421.2355454826755 1089.346642718598 293.0104927209192
1234 0.005 6.17 1 1016.222372242856 916.5904788488364 916.8922903156744 1098.107863704895 1098.213091860517 1098.566955483441 1086.178859631553 421.2766254667294 1089.348435542453 293.0104928687955
1235 0.005 6.175 1 1016.215269991188 916.5942584646511 916.8960989216188 1098.08911701544 1098.194525815898 1098.554789998174 1086.134019874095 421.3176471424366 1089.34665926588 293.0104927941724
1236 0.005 6.18 1 1016.226004821515 916.5981072368894 916.8999202475205 1098.107868833602 1098.213096070458 1098.56695802288 1086.17904897262 421.3585729005752 1089.348455781338 293.0104928906641
1237 0.005 6.185 1 1016.218888894622 916.601862203695 916.903704175279 1098.08911818038 1098.194526491882 1098.554790200689 1086.134208588836 421.3994430347816 1089.346675353083 293.0104927754314
1238 0.005 6.19 1 1016.229608691732 916.6056864872648 916.9075009604308 1098.107866559293 1098.21309398479 1098.56695682948 1086.17922870129 421.4402194460601 1089.348471261448 293.0104928869013
1239 0.005 6.195 1 1016.222482877492 916.6094168896363 916.911260221068 1098.089119875624 1098.194528051487 1098.554791070996 1086.134385880299 421.480941315389 1089.346700541886 293.0104928209051
1240 0.005 6.2 1 1016.233193461718 916.6132169538664 916.9150327437729 1098.107870123016 1098.213096966534 1098.566958154623 1086.179413629674 421.5215696459813 1089.348500312913 293.0104929267511
1241 0.005 6.205 1 1016.226054356413 916.616923412281 916.9187680777894 1098.089120758237 1098.194528573352 1098.554791318974 1086.134569013619 421.5621434748836 1089.346723821278 293.010492820269
1242 0.005 6.21 1 1016.236750815959 916.6206995253872 916.9225165997511 1098.107866973854 1098.213094217468 1098.566956340649 1086.179589827336 421.6026239871892 1089.348517766017 293.0104929348676
1243 0.005 6.215 1 1016.229601098772 916.6243820142361 916.9262279353189 1098.089121002533 1098.194528866257 1098.554790963702 1086.13474311914 421.643049457636 1089.346748558898 293.0104928666686
1244 0.005 6.22 1 1016.240290051827 916.6281341592501 916.9299524437984 1098.107871698732 1098.213098190746 1098.56695852858 1086.179772567812 421.6833815071839 1089.34854337327 293.010493004151
1245 0.005 6.225000000000001 1 1016.23313190491 916.6317930496045 916.9336400962331 1098.089123167824 1098.194530127617 1098.554791791609 1086.134933225881 421.7236564121229 1089.346761839214 293.010492887062
1246 0.005 6.23 1 1016.243802435389 916.6355215267292 916.9373409242057 1098.107867418305 1098.213094627976 1098.566956480246 1086.179946006525 421.76383889661 1089.348552405356 293.0104929933827
1247 0.005 6.235 1 1016.236636945269 916.6391568364203 916.9410049620742 1098.089124259806 1098.194530969901 1098.554791928198 1086.135108381183 421.8039663435034 1089.346783421393 293.0104929190504
1248 0.005 6.24 1 1016.247297671149 916.642861738036 916.9446821250524 1098.107871968504 1098.213098315875 1098.566958648345 1086.180127557949 421.8440035356449 1089.348578115781 293.0104930203961
1249 0.005 6.245 1 1016.240119467792 916.6464737062009 916.9483227717009 1098.089125370877 1098.194531557428 1098.554792208568 1086.135290066689 421.8839853080027 1089.34680374019 293.0104929120066
1250 0.005 6.25 1 1016.250765198064 916.6501553701202 916.9519766637496 1098.107868850939 1098.213095568989 1098.566956616643 1086.180299194335 421.9238763334388 1089.348596040747 293.0104930283313
1251 0.005 6.255 1 1016.243576947462 916.6537442188161 916.9555941527746 1098.089125066685 1098.194531593703 1098.554792121857 1086.135458790356 421.9637132238545 1089.346828821049 293.0104929628718
1252 0.005 6.26 1 1016.254217471008 916.6574029291717 916.9592250079304 1098.107873919508 1098.213099903861 1098.56695876456 1086.18047988286 422.0034598547748 1089.348623281582 293.0104930672994
1253 0.005 6.265000000000001 1 1016.247014586715 916.660968788133 916.9628194970194 1098.089126518989 1098.194532652037 1098.554793078116 1086.135636257213 422.0431527791372 1089.346851273558 293.0104929570088
1254 0.005 6.27 1 1016.257643164248 916.6646045786757 916.9664274383734 1098.107870942972 1098.213097047054 1098.566956510494 1086.180648760542 422.082752875546 1089.348641833773 293.0104931049366
1255 0.005 6.275 1 1016.250431282375 916.6681477403995 916.9699990948371 1098.089125806946 1098.194532093823 1098.554792712999 1086.135807307111 422.1222994032806 1089.346865534773 293.0104930291414
1256 0.005 6.28 1 1016.261053015744 916.6717609587404 916.9735844410168 1098.107875194986 1098.213100429793 1098.566958389989 1086.180827831781 422.1617525941656 1089.348661478968 293.0104931258293
1257 0.005 6.285 1 1016.253829752413 916.675281553131 916.9771335118443 1098.089128763422 1098.194534361333 1098.554794120545 1086.135985415525 422.2011545975346 1089.346883061702 293.0104930093409
1258 0.005 6.29 1 1016.264435592429 916.6788723364485 916.9806963833196 1098.107871807689 1098.213097348384 1098.566956054147 1086.180995814422 422.2404645880693 1089.348676036419 293.010493120909
1259 0.005 6.295 1 1016.257201340508 916.6823705962951 916.9842230865404 1098.089127134823 1098.194533163236 1098.554793137203 1086.13615017795 422.2797289698236 1089.346904670913 293.010493053765
1260 0.005 6.3 1 1016.267801324722 916.6859391754283 916.9877637042579 1098.107877192359 1098.213101956496 1098.566958888267 1086.181170906467 422.3188981858759 1089.348703369481 293.0104931597031
1261 0.005 6.305 1 1016.260555834938 916.6894153049002 916.9912682435195 1098.089129568795 1098.194534942066 1098.554794414934 1086.136325924649 422.3580179553123 1089.346926828744 293.0104930520254
1262 0.005 6.31 1 1016.271142275409 916.6929618507824 916.9947867632682 1098.107874168734 1098.213099236564 1098.566957091716 1086.181335713996 422.3970427590939 1089.348722571658 293.0104931667461
1263 0.005 6.315 1 1016.263885252571 916.6964161023933 916.9982694868569 1098.089129395574 1098.194534965362 1098.554793510467 1086.136489892892 422.43601893899 1089.346948379542 293.0104930974003
1264 0.005 6.32 1 1016.274465201887 916.6999407633175 917.0017661082059 1098.1078782275 1098.213102651741 1098.566959274602 1086.181507987551 422.4749018756219 1089.348741818012 293.0104932348596
1265 0.005 6.325 1 1016.267201770198 916.7033732728896 917.0052269589075 1098.089131489739 1098.194536107928 1098.554794141093 1086.13666762759 422.5137349600922 1089.346962445325 293.0104931168182
1266 0.005 6.33 1 1016.277766457917 916.7068762370823 917.0087018748596 1098.107875095216 1098.213099826681 1098.566957408079 1086.181674038365 422.5524750419739 1089.348752417648 293.0104932230657
1267 0.005 6.335 1 1016.270492801859 916.7102870863848 917.0121410460879 1098.089131372932 1098.194536238829 1098.554794085042 1086.13682984643 422.591166730034 1089.346981239105 293.010493147708
1268 0.005 6.34 1 1016.281043167554 916.7137686583026 917.0155945432952 1098.107878620999 1098.213103355211 1098.566959478541 1086.181836965421 422.6297685647901 1089.348775873814 293.0104932490244
1269 0.005 6.345 1 1016.27376327836 916.7171580803837 917.0190122439089 1098.089132119237 1098.194536295159 1098.554794207073 1086.136999897689 422.6683203882253 1089.347001173222 293.0104931396643
1270 0.005 6.350000000000001 1 1016.284299757653 916.7206182971146 917.0224443570945 1098.107875485861 1098.213100504862 1098.566957333191 1086.181996934798 422.7067837151355 1089.348791273795 293.010493255954
1271 0.005 6.355 1 1016.277012786154 916.7239864853711 917.0258407809864 1098.089132967543 1098.194537136937 1098.554794382256 1086.137161321318 422.7451965329199 1089.347025774546 293.0104931894066
1272 0.005 6.36 1 1016.287544318362 916.7274254419763 917.0292515411924 1098.107879861863 1098.213104195773 1098.566959369103 1086.18216649354 422.7835221166175 1089.348818523044 293.0104932939327
1273 0.005 6.365 1 1016.280250390959 916.7307727090814 917.0326270569277 1098.089134659993 1098.194538139556 1098.554794887062 1086.137337260224 422.8217940707793 1089.347047376507 293.0104931823325
1274 0.005 6.37 1 1016.290763624458 916.7341908288405 917.0360169946644 1098.107876770099 1098.213101554313 1098.56695788185 1086.182325635087 422.8599789163867 1089.348833325633 293.0104933305602
1275 0.005 6.375 1 1016.283463631847 916.7375171727813 917.0393714513156 1098.089135419765 1098.194538596644 1098.554795042257 1086.137498765638 422.8981098889577 1089.347063475226 293.0104932533387
1276 0.005 6.38 1 1016.293969376691 916.7409145451005 917.0427406259075 1098.107880480655 1098.21310450555 1098.566959113858 1086.182495974357 422.9361547347264 1089.348851602229 293.0104933502846
1277 0.005 6.385 1 1016.286657585424 916.7442201334661 917.0460743146928 1098.089136699638 1098.194539421361 1098.554795654255 1086.137666023854 422.9741479483891 1089.347079337586 293.0104932324195
1278 0.005 6.390000000000001 1 1016.297149059856 916.7475968906306 917.0494228337823 1098.107878258967 1098.213102517874 1098.566957897448 1086.18265416059 423.0120566356844 1089.348865781443 293.0104933443579
1279 0.005 6.395 1 1016.289828219597 916.7508819606787 917.0527359719873 1098.089137538085 1098.194540145572 1098.554796110337 1086.137823619208 423.0499144120462 1089.347100307758 293.0104932757741
1280 0.005 6.4 1 1016.30031276629 916.7542382510543 917.0560639980337 1098.107881185713 1098.213104756507 1098.566958381891 1086.182818507229 423.0876879543719 1089.348891210536 293.010493382116
1281 0.005 6.405 1 1016.292980444451 916.7575031783233 917.0593570063332 1098.089137993063 1098.194540620486 1098.554796390167 1086.137986512736 423.1254102618204 1089.347120723595 293.0104932730567
1282 0.005 6.41 1 1016.303453367927 916.7608390942869 917.0626645695919 1098.107878784399 1098.213102664776 1098.566957415306 1086.182972647526 423.1630486433747 1089.348908126379 293.0104933881473
1283 0.005 6.415 1 1016.296112137102 916.7640836516307 917.0659371713975 1098.089139146224 1098.194541805865 1098.55479680512 1086.138141328628 423.2006351493739 1089.34714270834 293.0104933173695
1284 0.005 6.42 1 1016.306579443871 916.7673995815628 917.0692247637812 1098.107883486976 1098.213106518809 1098.566959353727 1086.183138105602 423.2381361847557 1089.348929754862 293.0104934553482
1285 0.005 6.425 1 1016.299229724056 916.7706243899191 917.0724775741644 1098.089138915981 1098.194541021177 1098.554795773721 1086.138308003707 423.2755848452958 1089.347151959287 293.0104933357461
1286 0.005 6.43 1 1016.309682582092 916.7739203093009 917.0757450922089 1098.107880750113 1098.213104316597 1098.566958858306 1086.183291751239 423.3129484448475 1089.348939750726 293.0104934428487
1287 0.005 6.435 1 1016.302326104228 916.7771252146408 917.07897798543 1098.089140592064 1098.19454257502 1098.554796891731 1086.138465446127 423.3502619251967 1089.347170987114 293.0104933656979
1288 0.005 6.44 1 1016.312769489272 916.7804013985402 917.0822257201932 1098.107884203789 1098.213107120091 1098.566959484244 1086.18345138793 423.3874931223639 1089.348962490791 293.0104934675558
1289 0.005 6.445 1 1016.305399706246 916.783586613896 917.0854388961254 1098.089140359763 1098.194542058103 1098.554796363292 1086.138624809971 423.4246751685065 1089.347189508001 293.0104933566369
1290 0.005 6.45 1 1016.315834584618 916.7868432267827 917.0886670869892 1098.107882769584 1098.213105671121 1098.566958838648 1086.183607187438 423.4617743844053 1089.348980588253 293.0104934733598
1291 0.005 6.455 1 1016.308458172643 916.7900089111544 917.0918606851714 1098.089141806535 1098.194543562002 1098.554797382773 1086.138778445461 423.4988227022042 1089.347212089864 293.0104934055462
1292 0.005 6.46 1 1016.318887090414 916.7932460196996 917.0950692751724 1098.107885044196 1098.213107486048 1098.566959555124 1086.183762572615 423.5357881406877 1089.349003771883 293.0104935104762
1293 0.005 6.465 1 1016.311501028362 916.7963923012624 917.0982434773643 1098.089143033798 1098.194544235035 1098.554797402676 1086.138934161892 423.5727023798444 1089.347231704744 293.0104933977814
1294 0.005 6.47 1 1016.321918249847 916.7996100717404 917.1014327285866 1098.107882631182 1098.213105311211 1098.566958152086 1086.183915985661 423.6095333892746 1089.349016953054 293.0104935462953
1295 0.005 6.475000000000001 1 1016.314527217965 916.8027371837425 917.1045876270288 1098.089143669949 1098.194544694768 1098.554797119539 1086.139087489676 423.6463116038452 1089.347245813215 293.0104934680487
1296 0.005 6.48 1 1016.324936021652 916.8059359723829 917.1077578501636 1098.10788624688 1098.213108676356 1098.566960670312 1086.184073220757 423.6830072883715 1089.349033808 293.010493565499
1297 0.005 6.485 1 1016.317536350162 916.8090442379303 917.11089398897 1098.08914405607 1098.194544248177 1098.554796791803 1086.139247173446 423.7196535692592 1089.347260925846 293.010493446082
1298 0.005 6.49 1 1016.327931129576 916.8122240629062 917.1140452042722 1098.107884178446 1098.21310687054 1098.566959302276 1086.184223893588 423.756218182826 1089.349047333509 293.0104935586864
1299 0.005 6.495 1 1016.320520368437 916.8153132168595 917.1171621075739 1098.089144968114 1098.194545481421 1098.554797546827 1086.139393421434 423.7927337973848 1089.347281326237 293.0104934887767
1300 0.005 6.5 1 1016.330909579452 916.8184743006373 917.12029455986 1098.107887308032 1098.213109338455 1098.566960128483 1086.184378052449 423.8291694725501 1089.349070315303 293.0104935954567
1301 0.005 6.505 1 1016.32348929241 916.821544773524 917.1233927621903 1098.089146668183 1098.19454696081 1098.5547989191 1086.139549186683 423.8655565298842 1089.347300673171 293.0104934850679
1302 0.005 6.51 1 1016.33386969747 916.8246874508517 917.1265068474164 1098.107885500396 1098.213107372696 1098.566958705702 1086.184530312429 423.9018634990189 1089.349088700089 293.0104936001768
1303 0.005 6.515000000000001 1 1016.326436677179 916.8277393948335 917.1295865756985 1098.089144837381 1098.194545545149 1098.554797042487 1086.139691149345 423.938121717787 1089.347320935356 293.0104935284281
1304 0.005 6.52 1 1016.336811978001 916.8308632396009 917.1326817668499 1098.107889189152 1098.213110486687 1098.566960376201 1086.184680922052 423.9742969607436 1089.34911019466 293.0104936663993
1305 0.005 6.525 1 1016.329374614407 916.8338970203447 917.1357432941049 1098.089147555728 1098.194547325517 1098.554798656695 1086.139855308028 424.0104213204289 1089.347333588619 293.0104935455349
1306 0.005 6.53 1 1016.339737600026 916.8370026253115 917.1388201824748 1098.107887466741 1098.213108661319 1098.566959850149 1086.184832670447 424.0464636772449 1089.349115950819 293.0104936527273
1307 0.005 6.535 1 1016.332284680438 916.8400179587087 917.1418632609846 1098.089146045882 1098.194546500167 1098.554797455312 1086.139991076606 424.0824629015091 1089.347348470169 293.010493574512
1308 0.005 6.54 1 1016.342645821802 916.843105394543 917.1449219301887 1098.107891301464 1098.213111875221 1098.566961211018 1086.184983078119 424.1183753312428 1089.349139314602 293.0104936767037
1309 0.005 6.545 1 1016.335185306088 916.846102615634 917.1479468582064 1098.089149041743 1098.194548657228 1098.554799069712 1086.140146853696 424.1542464645364 1089.347367356249 293.0104935645056
1310 0.005 6.55 1 1016.345532651672 916.8491719744771 917.1509874418844 1098.107888212391 1098.213109216601 1098.566959669628 1086.185128146108 424.1900310178499 1089.349153008693 293.0104936816608
1311 0.005 6.555 1 1016.338063352935 916.8521510904664 917.1539941912287 1098.089147580911 1098.194547740206 1098.554797910596 1086.140284165135 424.2257750180568 1089.347387436028 293.0104936125051
1312 0.005 6.56 1 1016.348409287288 916.8552027575013 917.1570171315137 1098.107890682783 1098.213111123965 1098.566960188556 1086.185277745758 424.2614367013605 1089.34917801005 293.0104937173668
1313 0.005 6.565 1 1016.340929238008 916.8581639026671 917.1600058721945 1098.089150401939 1098.194550128273 1098.554799925921 1086.140432835107 424.2970545771416 1089.347406845965 293.0104936038471
1314 0.005 6.57 1 1016.351262125559 916.8611976368975 917.1630107620389 1098.107889121073 1098.213109900545 1098.566959965225 1086.185419507546 424.3325839892768 1089.349188412411 293.0104937524143
1315 0.005 6.575 1 1016.343781110019 916.8641414541931 917.1659821792063 1098.089150138333 1098.194549383931 1098.554798274437 1086.140580784652 424.3680725142417 1089.347420086342 293.010493672723
1316 0.005 6.58 1 1016.354105826143 916.8671575981678 917.1689694656149 1098.107891582556 1098.213112294809 1098.566961240928 1086.185565467643 424.4034729155828 1089.349205589679 293.0104937704743
1317 0.005 6.585 1 1016.346614916539 916.8700838218181 917.1719232824746 1098.089151550496 1098.194550065987 1098.554799276425 1086.140730994416 424.4388343251122 1089.347432463467 293.0104936499752
1318 0.005 6.59 1 1016.356928769116 916.8730825322231 917.1748930931833 1098.107890801003 1098.213111378276 1098.566960781049 1086.185709398485 424.4741087805061 1089.349217490839 293.0104937626853
1319 0.005 6.595 1 1016.349428839304 916.8759913647062 917.1778294954307 1098.089150650314 1098.194549423037 1098.554797967062 1086.140870010477 424.5093447635463 1089.347451116739 293.0104936915935
1320 0.005 6.600000000000001 1 1016.359737339788 916.8789727802033 917.1807819845454 1098.107893665464 1098.213113858873 1098.566961997174 1086.185855227265 424.5444976460834 1089.349240697687 293.0104937985856
1321 0.005 6.605 1 1016.35222716652 916.8818643213816 917.1837010526476 1098.089152748153 1098.194551409625 1098.554800129338 1086.141015138474 424.579606473813 1089.347470833005 293.0104936872958
1322 0.005 6.61 1 1016.362528031573 916.8848287454218 917.1866365600877 1098.10789173066 1098.213111982748 1098.566960317096 1086.185997563262 424.6146361975866 1089.349257280664 293.0104938024324
1323 0.005 6.615 1 1016.355005482666 916.8877029941326 917.1895383015269 1098.089150332856 1098.194549238617 1098.554797823117 1086.141150244219 424.6496206781297 1089.347488803751 293.0104937299049
1324 0.005 6.62 1 1016.36530292073 916.8906502387759 917.1924565771124 1098.107896767561 1098.213116130976 1098.566962937041 1086.186143268217 424.6845232765346 1089.349277343193 293.0104938682829
1325 0.005 6.625 1 1016.357777508038 916.8935076932742 917.195341510819 1098.089151623717 1098.194550008454 1098.554798524309 1086.141302004654 424.7193823659862 1089.347498099852 293.0104937461691
1326 0.005 6.63 1 1016.368061387069 916.8964380109737 917.1982428605901 1098.107894544341 1098.2131143062 1098.566962020182 1086.186281336005 424.7541581637009 1089.349283152558 293.0104938536273
1327 0.005 6.635 1 1016.360527309016 916.8992785595852 917.2011108832959 1098.089150941246 1098.194549562414 1098.554797858729 1086.141437205901 424.7888926045658 1089.34751469104 293.0104937742343
1328 0.005 6.640000000000001 1 1016.370806266517 916.9021921430918 917.2039954553064 1098.107898008881 1098.213116875084 1098.566962947174 1086.186425137802 424.8235446687943 1089.349305453959 293.0104938768005
1329 0.005 6.645 1 1016.363263397385 916.9050160109285 917.2068467709167 1098.089153620833 1098.1945516245 1098.554799518206 1086.141583946895 424.8581555107626 1089.347531919868 293.0104937634325
1330 0.005 6.65 1 1016.373529324193 916.9079129409122 917.2097146762505 1098.107894728869 1098.213114109056 1098.566961109781 1086.18656274075 424.8926890108572 1089.349317534091 293.0104938809827
1331 0.005 6.655 1 1016.365979469026 916.9107202407259 917.2125494085533 1098.089152862361 1098.194551088495 1098.554798793676 1086.141716566966 424.927179723835 1089.347551296958 293.0104938103259
1332 0.005 6.66 1 1016.376243857744 916.9136008752166 917.2154010126442 1098.107897507773 1098.21311631893 1098.566961869685 1086.186702445568 424.9615918332801 1089.349342428519 293.0104939160064
1333 0.005 6.665 1 1016.368681859609 916.9163917004331 917.2182192624556 1098.089154919187 1098.194552782959 1098.554800076233 1086.141858430655 424.9959587941378 1089.347564692411 293.0104938009582
1334 0.005 6.67 1 1016.378935167901 916.9192557051924 917.2210542050949 1098.107895774824 1098.213114988324 1098.566961736957 1086.186836046091 425.0302472771423 1089.3493518314 293.0104939502451
1335 0.005 6.675 1 1016.371373288392 916.9220303501913 917.2238562133782 1098.089155404775 1098.194553028225 1098.554799545174 1086.141994998131 425.0644927944136 1089.347578891333 293.0104938691811
1336 0.005 6.68 1 1016.381619515526 916.9248781412404 917.2266749329225 1098.107898869958 1098.213117516701 1098.566962796142 1086.186979110542 425.0986573723939 1089.34936691688 293.0104939673166
1337 0.005 6.685 1 1016.374049357575 916.9276365601886 917.2294607076956 1098.089157492665 1098.194554243546 1098.554800506494 1086.142141521354 425.1327806681235 1089.347593806763 293.0104938456027
1338 0.005 6.69 1 1016.384282118419 916.9304682261112 917.2322632736003 1098.107895772392 1098.213114856796 1098.566961344827 1086.187112666087 425.1668244515635 1089.349377642972 293.0104939587462
1339 0.005 6.695 1 1016.376704125238 916.9332105872918 917.2350329723948 1098.089156584789 1098.194553611298 1098.554799632961 1086.142270316904 425.2008281626074 1089.347611586014 293.0104938863399
1340 0.005 6.7 1 1016.386933862421 916.9360263167944 917.2378195667904 1098.107900238054 1098.21311860967 1098.566963209528 1086.187251659048 425.234752923909 1089.349401072911 293.0104939937796
1341 0.005 6.705 1 1016.379347478375 916.938752761974 917.2405733314432 1098.089158005208 1098.194554560078 1098.554800449148 1086.142411402749 425.2686377958171 1089.347630490834 293.0104938810186
1342 0.005 6.71 1 1016.389565698877 916.9415526474652 917.2433440868402 1098.107898306959 1098.213116870427 1098.566962099787 1086.187385499789 425.3024423265039 1089.34941489082 293.0104939973434
1343 0.005 6.715 1 1016.3819690159 916.9442632926371 917.2460820762561 1098.089156359481 1098.194553713718 1098.554799524461 1086.142537465799 425.3362059811831 1089.347645115073 293.0104939229254
1344 0.005 6.72 1 1016.392188685679 916.9470474410455 917.2488370430719 1098.107902429208 1098.21312025888 1098.566964121532 1086.187522186905 425.3698919000232 1089.349434827133 293.0104940618823
1345 0.005 6.725000000000001 1 1016.384586481414 916.9497424795073 917.2515593454171 1098.089157960548 1098.194554385714 1098.554799971135 1086.142680814967 425.403535411895 1089.347656515429 293.0104939385591
1346 0.005 6.73 1 1016.394794198844 916.9525110150314 917.2542987062654 1098.107900029743 1098.213117945423 1098.566962759586 1086.187656139581 425.4370998920612 1089.349441467006 293.0104940463357
1347 0.005 6.735 1 1016.387183954852 916.9551904369911 917.2570053912219 1098.089157591739 1098.194554238175 1098.554799519313 1086.142808846732 425.4706244215181 1089.347672139786 293.0104939658441
1348 0.005 6.74 1 1016.397387212004 916.9579435155679 917.2597292565805 1098.107903778461 1098.213121014457 1098.566964254321 1086.187791390617 425.5040714013233 1089.349462229247 293.0104940686059
1349 0.005 6.745 1 1016.389766029325 916.9606075061973 917.262420497466 1098.08915787577 1098.194554223754 1098.554799549174 1086.142942189343 425.5374791013862 1089.347686247599 293.010493954287
1350 0.005 6.75 1 1016.3999602363 916.9633449786221 917.2651287347167 1098.107902028388 1098.213119657703 1098.56696337085 1086.187922648354 425.5708087311364 1089.349474967621 293.010494071939
1351 0.005 6.755 1 1016.392333537744 916.9659936716591 917.2678046597937 1098.089158680066 1098.194555254687 1098.554800275575 1086.143070014664 425.6040994297389 1089.347707007456 293.0104940004269
1352 0.005 6.76 1 1016.402522645551 916.9687161105553 917.2704978696064 1098.10790587792 1098.213122629233 1098.566964784404 1086.188056225831 425.6373123808122 1089.349499334838 293.0104941067178
1353 0.005 6.765000000000001 1 1016.394885291525 916.9713496107333 917.2731586251507 1098.089159445081 1098.194555746998 1098.554800406245 1086.143202086215 425.670485884337 1089.347720432667 293.0104939901421
1354 0.005 6.77 1 1016.405066600676 916.9740566836067 917.2758364191056 1098.107902046332 1098.213119304292 1098.566962696986 1086.188182714504 425.7035824678284 1089.349505770183 293.01049413959
1355 0.005 6.775 1 1016.397429314736 916.9766751787915 917.2784820904897 1098.089160306648 1098.194556332689 1098.554800667638 1086.143335044704 425.7366380739286 1089.347734425746 293.0104940575266
1356 0.005 6.78 1 1016.407604065995 916.9793672810334 917.281144910893 1098.107906712437 1098.213123342123 1098.56696535846 1086.18831781257 425.7696159894084 1089.349521931473 293.0104941559197
1357 0.005 6.785 1 1016.399957443842 916.9819707656497 917.2837755716843 1098.089161358595 1098.194556638822 1098.554800393675 1086.143470257556 425.8025544625016 1089.347747233636 293.0104940331724
1358 0.005 6.79 1 1016.410119099895 916.9846481372463 917.2864236676749 1098.107902047261 1098.213119260786 1098.566962319053 1086.188445116606 425.8354166958627 1089.349530235596 293.0104941464861
1359 0.005 6.795 1 1016.402467900601 916.9872367798024 917.2890394665874 1098.089162187089 1098.194557661122 1098.554801606249 1086.143594973698 425.8682402986663 1089.347765561899 293.0104940731275
1360 0.005 6.8 1 1016.412624936452 916.9898993875206 917.2916727731359 1098.107906152361 1098.213122914299 1098.566964155368 1086.188572538866 425.9009907022308 1089.349552905408 293.0104941807002
1361 0.005 6.805 1 1016.40496631071 916.9924733207386 917.2942738410281 1098.089164230148 1098.194559076881 1098.554802495749 1086.143728872 425.9337014022321 1089.347781424877 293.0104940670565
1362 0.005 6.81 1 1016.415111069161 916.9951211804422 917.2968924189423 1098.107902224538 1098.213119367308 1098.566961766433 1086.188698686473 425.9663358603451 1089.349565231206 293.0104941835005
1363 0.005 6.815 1 1016.407444675179 916.9976804951855 917.2994788886582 1098.089163508933 1098.194558824877 1098.554801845732 1086.143846899264 425.9989306198423 1089.34779746557 293.0104941081302
1364 0.005 6.82 1 1016.417591208231 917.0003138544688 917.3020828985082 1098.107906616205 1098.213123140598 1098.56696419603 1086.188829026007 426.0314503117723 1089.349585910964 293.0104942472253
1365 0.005 6.825 1 1016.409919517531 917.0028585736867 917.3046546197573 1098.089165521966 1098.194559940573 1098.554802730427 1086.143982724353 426.0639311292177 1089.347805245336 293.0104941229256
1366 0.005 6.83 1 1016.420054435635 917.0054773441027 917.3072439844877 1098.107904007306 1098.213120738 1098.566962565756 1086.188955506955 426.0963334814668 1089.349590385525 293.010494230914
1367 0.005 6.835 1 1016.41237555048 917.0080076820053 917.3098013415952 1098.089164546713 1098.194559189001 1098.554801853528 1086.144104462528 426.1286999333038 1089.347821333178 293.0104941494937
1368 0.005 6.84 1 1016.422505359207 917.010612220382 917.3123764497644 1098.107907327804 1098.213123478081 1098.566964184174 1086.189081254131 426.1609893465072 1089.349609542139 293.010494252444
1369 0.005 6.845 1 1016.414818425978 917.013128340193 917.3149195838331 1098.089165726753 1098.194560033999 1098.554802083779 1086.14423469434 426.1932439170298 1089.347835187665 293.0104941371289
1370 0.005 6.850000000000001 1 1016.424938747997 917.0157186948403 917.3174805125686 1098.10790524278 1098.213121675555 1098.566963213998 1086.189204020652 426.2254208280305 1089.349621658288 293.0104942550363
1371 0.005 6.855 1 1016.417245203657 917.018220677527 917.3200095049137 1098.089166198345 1098.194560676057 1098.554802421743 1086.144353146668 426.2575636186533 1089.347854274401 293.0104941825031
1372 0.005 6.86 1 1016.427363244895 917.0207969395487 917.3225563492205 1098.107909939937 1098.213125366716 1098.566965310732 1086.189330118757 426.289628352748 1089.349647413573 293.0104942889536
1373 0.005 6.865 1 1016.419657667653 917.0232849154567 917.3250713764845 1098.089166458854 1098.194560920434 1098.554802283904 1086.144478029669 426.3216579156459 1089.347866418364 293.0104941715144
1374 0.005 6.87 1 1016.429771319098 917.0258472220647 917.3276042188277 1098.107907768829 1098.213123482534 1098.566964168053 1086.189454793643 426.3536101223987 1089.349655003829 293.0104943210987
1375 0.005 6.875 1 1016.422062216512 917.0283213165774 917.3301052863402 1098.089164881354 1098.194559363116 1098.554801055574 1086.144601776663 426.3855267663236 1089.34787547584 293.0104942381452
1376 0.005 6.88 1 1016.432171980315 917.0308697952161 917.3326243061977 1098.107911571578 1098.213126461458 1098.566965791559 1086.189582638685 426.4173653243158 1089.349670156949 293.0104943367282
1377 0.005 6.885 1 1016.424455266989 917.0333300215569 917.3351115168653 1098.08916701271 1098.194560899443 1098.554802389024 1086.144731440795 426.449170192404 1089.347889202328 293.0104942130604
1378 0.005 6.890000000000001 1 1016.434552749303 917.0358645980277 917.3376166432155 1098.107909370152 1098.213124627425 1098.566964550413 1086.189702349302 426.4808982464903 1089.349680101264 293.0104943264676
1379 0.005 6.895 1 1016.426830974661 917.0383112595071 917.3400902749339 1098.08916744369 1098.194561461846 1098.554802379177 1086.14485010575 426.5125971411303 1089.347906483422 293.0104942522761
1380 0.005 6.9 1 1016.436923545853 917.0408321330139 917.3425816309152 1098.107911656471 1098.213126557713 1098.56696541185 1086.189824666623 426.5442151370642 1089.349700338892 293.0104943600579
1381 0.005 6.905 1 1016.429194607148 917.0432652015309 917.345041665945 1098.089168215125 1098.194561736038 1098.554802374951 1086.144975141287 426.5758049339061 1089.347922825149 293.0104942453934
1382 0.005 6.91 1 1016.439275845755 917.0457726843838 917.3475196635353 1098.107908619576 1098.213124012494 1098.566963813671 1086.189943345488 426.6073132074497 1089.349710285208 293.0104943621429
1383 0.005 6.915 1 1016.431545441928 917.0481920066333 917.3499659227965 1098.089169395529 1098.194563011155 1098.554803145425 1086.145091204783 426.6387934943473 1089.347940710059 293.0104942851659
1384 0.005 6.92 1 1016.441624107567 917.0506860589467 917.3524304676886 1098.107912495864 1098.213127420124 1098.566966010813 1086.19006713817 426.6701903685869 1089.349728586402 293.0104944252212
1385 0.005 6.925 1 1016.43388578428 917.0530923054889 917.3548636405375 1098.089170828096 1098.194563487551 1098.554803142808 1086.145219043603 426.7015577899168 1089.347949069351 293.0104942998932
1386 0.005 6.93 1 1016.443954094477 917.0555729881728 917.3573148200062 1098.107908418716 1098.213123865834 1098.566963617104 1086.190186664114 426.7328430773561 1089.349731437473 293.0104944080509
1387 0.005 6.935 1 1016.436211649069 917.0579658847768 917.3597346409689 1098.089171395035 1098.19456405157 1098.554803178554 1086.145334734569 426.7641005262746 1089.347961938578 293.0104943257617
1388 0.005 6.94 1 1016.446275080707 917.0604333295131 917.3621725528262 1098.107911336773 1098.213126279311 1098.566964987769 1086.190308942928 426.7952773149096 1089.349748819399 293.0104944288797
1389 0.005 6.945 1 1016.43852519716 917.0628130113256 917.3645791587782 1098.089173575469 1098.194565886696 1098.554804835436 1086.14545829348 426.8264272781469 1089.347976620845 293.0104943126061
1390 0.005 6.95 1 1016.448579252072 917.0652672750479 917.3670038804735 1098.107908855644 1098.213123967365 1098.566963228635 1086.190424953931 426.8574970181609 1089.349762852771 293.010494430759
1391 0.005 6.955 1 1016.440823764769 917.0676338331477 917.3693973523402 1098.089173590857 1098.194566187191 1098.554804933251 1086.145570813354 426.8885404784193 1089.347996117238 293.0104943572723
1392 0.005 6.96 1 1016.450874963582 917.0700750631401 917.3718090167328 1098.107913442692 1098.213127754267 1098.566965184037 1086.190547126271 426.9195036051045 1089.349784257955 293.0104944639704
1393 0.005 6.965 1 1016.443111220961 917.0724282998784 917.37418913277 1098.089172057664 1098.194564526668 1098.554803062202 1086.145690904456 426.9504393543872 1089.348008122446 293.0104943450723
1394 0.005 6.97 1 1016.453155604178 917.074856537159 917.3765878085145 1098.107910873144 1098.213125618604 1098.566964198357 1086.190661790263 426.98129379608 1089.349791438775 293.0104944953958
1395 0.005 6.975000000000001 1 1016.445386740546 917.0771972404264 917.3789553879517 1098.089172390906 1098.194564988166 1098.554803994836 1086.145807353304 427.0121200049065 1089.348017081453 293.0104944115798
1396 0.005 6.98 1 1016.455430322829 917.0796126373375 917.3813412125261 1098.107916010442 1098.21312968114 1098.56696650421 1086.19078410624 427.0428658611389 1089.349804817863 293.010494510187
1397 0.005 6.985 1 1016.447651193477 917.0819402347474 917.3836956627474 1098.089171910842 1098.194564285172 1098.554802820848 1086.145929201175 427.0735850410558 1089.348025521638 293.0104943857602
1398 0.005 6.99 1 1016.457685456617 917.084342848347 917.3860686956859 1098.107913500042 1098.213127383337 1098.566965472895 1086.190898383658 427.1042252843177 1089.349814802851 293.0104944993536
1399 0.005 6.995 1 1016.449901348347 917.0866577132776 917.3884104000999 1098.089172191354 1098.194564741644 1098.554802971961 1086.146040716843 427.1348382527619 1089.348045923707 293.0104944242988
1400 0.005 7 1 1016.459932335758 917.0890476680905 917.3907707568893 1098.107917524702 1098.213130766357 1098.566966697426 1086.191015551261 427.1653746345302 1089.349836865065 293.0104945322677
1401 0.005 7.005 1 1016.452141047782 917.091349910479 917.3930998280136 1098.089173649201 1098.194565838709 1098.554803825044 1086.146161556271 427.1958830805384 1089.348058417715 293.0104944166966
1402 0.005 7.01 1 1016.462161801572 917.0937272642469 917.3954475896066 1098.107914012297 1098.213127639575 1098.566965251666 1086.191128223426 427.2263148255959 1089.34984752 293.0104945337022
1403 0.005 7.015000000000001 1 1016.454367603806 917.096016873154 917.397764006186 1098.089174176725 1098.194566554839 1098.554804061671 1086.146269546115 427.2567178577294 1089.348075262182 293.0104944559014
1404 0.005 7.02 1 1016.464386716419 917.0983817542556 917.4000992743152 1098.107918401368 1098.213131442462 1098.566967196805 1086.191245496242 427.2870429822752 1089.349865034324 293.0104945961318
1405 0.005 7.025 1 1016.456584852503 917.1006590998442 917.4024034140341 1098.089173595925 1098.194565284418 1098.554802585736 1086.146390958388 427.3173385106493 1089.348081645521 293.0104944698933
1406 0.005 7.03 1 1016.466597474024 917.1030116130631 917.4047263167769 1098.107915212329 1098.21312847425 1098.566965939272 1086.191364840021 427.3475564769649 1089.349869094392 293.0104945781604
1407 0.005 7.035 1 1016.458787825224 917.1052765022226 917.4070180337759 1098.089176031846 1098.194567690099 1098.554804456171 1086.146497870541 427.3777463308784 1089.348093202688 293.0104944953323
1408 0.005 7.04 1 1016.46879777896 917.1076167274035 917.4093286105111 1098.10791936338 1098.213131841607 1098.566967710922 1086.191482338078 427.4078605659394 1089.349885771576 293.0104945983202
1409 0.005 7.045 1 1016.460991474355 917.1098694233244 917.4116081040443 1098.089176731209 1098.194567818914 1098.554803949972 1086.146614917262 427.4379575366056 1089.348105378219 293.0104944822181
1410 0.005 7.05 1 1016.471000188072 917.1121974487331 917.413906467106 1098.107916120169 1098.213129092309 1098.56696610533 1086.191591676249 427.4679811080726 1089.349894808198 293.0104945999287
1411 0.005 7.055 1 1016.463192176409 917.1144380205128 917.4161738205388 1098.089176844107 1098.194568105913 1098.554804239281 1086.146723585445 427.4979841152165 1089.348121733649 293.0104945265225
1412 0.005 7.06 1 1016.473195351945 917.1167539959511 917.4184601136618 1098.107919050206 1098.213131432968 1098.566966790577 1086.191706667242 427.5279086047814 1089.349914350044 293.0104946327068
1413 0.005 7.065 1 1016.465375811255 917.118982491359 917.4207153863596 1098.089177186064 1098.194568374389 1098.554804636959 1086.146838822517 427.5578079696128 1089.348132493494 293.0104945136523
1414 0.005 7.07 1 1016.475366441143 917.1212864702687 917.4229896666258 1098.107917764261 1098.213130354882 1098.566966483735 1086.191818496074 427.5876240450908 1089.349920437595 293.0104946634169
1415 0.005 7.075 1 1016.467536060434 917.1235031074243 917.4252330585557 1098.089177719584 1098.194568788269 1098.554804764231 1086.146950381486 427.6174118183062 1089.348141168727 293.0104945793952
1416 0.005 7.08 1 1016.477518161193 917.1257951712414 917.4274954335236 1098.107920606508 1098.213132601129 1098.566967336366 1086.191933895705 427.6471151945665 1089.349930770968 293.010494677243
1417 0.005 7.085 1 1016.469674860446 917.1279998222041 917.4297268587048 1098.089176293183 1098.194567284916 1098.55480342124 1086.147062466725 427.6767919345721 1089.348149803873 293.0104945524945
1418 0.005 7.09 1 1016.479646671884 917.1302799761369 917.4319773122552 1098.107918757721 1098.213130968476 1098.566966654731 1086.192043303635 427.7063866664786 1089.349940302604 293.0104946653099
1419 0.005 7.095 1 1016.471797641837 917.1324727869824 917.4341968881637 1098.089178272969 1098.194569344834 1098.554805290034 1086.147169794156 427.7359575343504 1089.348167748349 293.0104945898829
1420 0.005 7.100000000000001 1 1016.481766196623 917.1347411731531 917.4364355625773 1098.107922751223 1098.213134183931 1098.566967941037 1086.192156486061 427.7654495680189 1089.349961643552 293.0104946971085
1421 0.005 7.105 1 1016.473909359547 917.136922210554 917.4386433643748 1098.089178335463 1098.194569143331 1098.554804858657 1086.147281511384 427.794919461522 1089.348180752601 293.0104945812259
1422 0.005 7.11 1 1016.48386965168 917.139178808584 917.4408702723608 1098.10791933633 1098.213131287236 1098.566966104096 1086.192260391248 427.8243116986574 1089.349971580587 293.0104946976089
1423 0.005 7.115 1 1016.476012141992 917.141348143891 917.4430663605521 1098.08917838993 1098.194569545775 1098.554804778016 1086.147385035571 427.8536839238675 1089.348196972425 293.0104946196788
1424 0.005 7.12 1 1016.485974106409 917.1435931637933 917.4452816539753 1098.107923595545 1098.213134842768 1098.566968261913 1086.19237198997 427.882976406533 1089.349990198973 293.0104947592851
1425 0.005 7.125 1 1016.478112110771 917.1457510342939 917.4474662479885 1098.089179897126 1098.194570349968 1098.554805275919 1086.147501595892 427.9122456378201 1089.348205171976 293.0104946330566
1426 0.005 7.13 1 1016.488065679282 917.1479844977706 917.4496700019787 1098.107920202862 1098.213131932822 1098.566966743858 1086.192478506709 427.9414379423813 1089.349991741577 293.0104947410044
1427 0.005 7.135 1 1016.480201283139 917.1501307858905 917.4518430253867 1098.089179896191 1098.194570334662 1098.554805081353 1086.147607251812 427.9706083421008 1089.348216283956 293.0104946578616
1428 0.005 7.140000000000001 1 1016.490152988253 917.1523528319996 917.4540353269376 1098.107924067573 1098.213135059872 1098.5669686903 1086.192588608423 427.9997023562422 1089.350006525586 293.0104947608834
1429 0.005 7.145 1 1016.482282366523 917.1544877054758 917.4561969264488 1098.089179565824 1098.194569571255 1098.554803626132 1086.14771771193 428.0287750098851 1089.348226873036 293.0104946438309
1430 0.005 7.15 1 1016.492225821221 917.1566983642931 917.4583778335043 1098.107921899755 1098.21313352453 1098.566968134347 1086.192693231117 428.0577713601945 1089.350017714809 293.0104947618622
1431 0.005 7.155 1 1016.484352569256 917.1588219215778 917.4605281066808 1098.089181723655 1098.194571675241 1098.554805566045 1086.147823013987 428.086746505836 1089.348245466348 293.0104946877694
1432 0.005 7.16 1 1016.494292430274 917.1610213121952 917.4626977425929 1098.107925541596 1098.213136392352 1098.566969211246 1086.192802515268 428.1156440618787 1089.350038210152 293.0104947943012
1433 0.005 7.165 1 1016.486412095167 917.1631335888678 917.4648367311352 1098.089180782936 1098.194570594022 1098.554804309113 1086.14793136764 428.144519402087 1089.348255455739 293.0104946747407
1434 0.005 7.17 1 1016.49634443106 917.1653217631093 917.4669951130227 1098.107923155865 1098.213134455426 1098.566968382968 1086.192906473604 428.1733160907231 1089.350047149712 293.0104948250525
1435 0.005 7.175 1 1016.488459443486 917.167422979192 917.4691230274001 1098.089181237262 1098.194570985094 1098.554804654201 1086.14803605982 428.2020896668404 1089.348265746705 293.010494740405
1436 0.005 7.18 1 1016.498389473972 917.1696000285206 917.4712702977872 1098.107925726546 1098.213136336053 1098.566968731012 1086.19301645091 428.2307858026271 1089.350058965113 293.0104948390149
1437 0.005 7.185 1 1016.49049654979 917.1716900832823 917.4733870605972 1098.089181711255 1098.194571373168 1098.554805137933 1086.148143854714 428.2594598680576 1089.34827336024 293.010494713862
1438 0.005 7.19 1 1016.500417578485 917.1738561677021 917.475523420963 1098.107923692909 1098.213134568846 1098.566967998893 1086.193121198264 428.2880590505736 1089.350065971446 293.0104948273195
1439 0.005 7.195 1 1016.492520156708 917.1759351793289 917.4776291189673 1098.089182664705 1098.194572166313 1098.554805486325 1086.148246046975 428.3166364276942 1089.348290059073 293.0104947516374
1440 0.005 7.2 1 1016.502438296051 917.1780902838093 917.4797544798257 1098.107926871916 1098.21313713144 1098.566968899239 1086.1932279479 428.3451397147163 1089.350083387048 293.0104948593618
1441 0.005 7.205 1 1016.494533623901 917.1801583077156 917.481849187382 1098.089183089915 1098.194572487648 1098.55480584081 1086.148352496085 428.3736212522481 1089.348300913524 293.0104947431185
1442 0.005 7.21 1 1016.504444010147 917.1823023922649 917.4839634944663 1098.107924298576 1098.213134918479 1098.566967572678 1086.193327222416 428.4020284633121 1089.350096309107 293.0104948599096
1443 0.005 7.215 1 1016.496536680015 917.1843595609163 917.4860473366062 1098.089182798197 1098.194572439326 1098.554805252159 1086.148450227511 428.4304134803893 1089.348318227991 293.0104947813415
1444 0.005 7.22 1 1016.506446787895 917.1864928417292 917.4881508346743 1098.107928314515 1098.213138406049 1098.566969374765 1086.193434377544 428.4587223052818 1089.350113005446 293.0104949213648
1445 0.005 7.225000000000001 1 1016.498533374637 917.1885393182782 917.4902239526243 1098.08918445808 1098.194573462001 1098.554806465836 1086.148561341336 428.4870079731646 1089.348327592774 293.0104947941655
1446 0.005 7.23 1 1016.50843531042 917.1906618935333 917.4923167811694 1098.10792528492 1098.213135574354 1098.566967690204 1086.193536896767 428.5152184450827 1089.350115478372 293.0104949024367
1447 0.005 7.235 1 1016.500516994155 917.1926975852268 917.4943791148713 1098.089183434942 1098.194572614023 1098.554805275989 1086.148662486619 428.5434069043607 1089.34833441673 293.0104948183249
1448 0.005 7.24 1 1016.51041775796 917.1948095564372 917.4964612967041 1098.107929846054 1098.213139619653 1098.566970551075 1086.193642758898 428.5715232848199 1089.350129603061 293.010494921381
1449 0.005 7.245 1 1016.502493029 917.1968346382274 917.4985130054498 1098.089184481176 1098.19457316143 1098.554805618428 1086.14876801185 428.599617795853 1089.348346303573 293.0104948033826
1450 0.005 7.25 1 1016.512385116085 917.1989360003047 917.5005845720842 1098.107927258952 1098.213137348272 1098.566968811981 1086.193741683824 428.6276400994319 1089.350140546435 293.0104949212555
1451 0.005 7.255 1 1016.504456302097 917.2009504910403 917.50262569475 1098.089184081467 1098.194572907467 1098.554805022075 1086.148865267835 428.6556397862665 1089.348363079634 293.0104948461645
1452 0.005 7.26 1 1016.514345530277 917.2030412580179 917.5046866328812 1098.107929775368 1098.213139455196 1098.566969670685 1086.193844369908 428.6835678739852 1089.350159416517 293.0104949525672
1453 0.005 7.265000000000001 1 1016.506413603677 917.2050453005023 917.5067173220294 1098.089185533309 1098.194574134782 1098.554806300254 1086.148970123227 428.7114726012003 1089.348375812191 293.0104948318658
1454 0.005 7.27 1 1016.516295205469 917.2071256284761 917.5087678091678 1098.107927534543 1098.213137598049 1098.566968929592 1086.193941651891 428.7393046358783 1089.35016569571 293.0104949820443
1455 0.005 7.275 1 1016.508359718023 917.2091193799961 917.510788174983 1098.089186522037 1098.19457485924 1098.55480607833 1086.149070776368 428.7671108151916 1089.348386418609 293.0104948962588
1456 0.005 7.28 1 1016.518238756482 917.2111894661595 917.5128284372096 1098.107930718994 1098.21314015384 1098.566970345279 1086.194049375433 428.7948460607836 1089.350175375853 293.0104949947132
1457 0.005 7.285 1 1016.510294940615 917.2131728092886 917.5148384034369 1098.089185682657 1098.19457382675 1098.554805359234 1086.149173998446 428.8225570033514 1089.348392444598 293.0104948686736
1458 0.005 7.29 1 1016.520166531187 917.2152325853855 917.5168683404568 1098.107928095351 1098.21313786631 1098.566969197373 1086.194144357354 428.850198422305 1089.350184198694 293.0104949818233
1459 0.005 7.295 1 1016.512218649356 917.2172056691245 917.518868034918 1098.089187011148 1098.194575143797 1098.554806198752 1086.149270517613 428.8778168516271 1089.348407533666 293.0104949052974
1460 0.005 7.3 1 1016.522088143599 917.2192552466475 917.5208877567263 1098.107931824275 1098.213140907644 1098.566970528477 1086.194247621195 428.905366389114 1089.350200592313 293.0104950128576
1461 0.005 7.305 1 1016.514133163327 917.2212181503565 917.5228772625535 1098.089186529973 1098.194574517099 1098.55480549341 1086.149371580833 428.9328929928803 1089.348418708532 293.0104948956822
1462 0.005 7.31 1 1016.523995847765 917.2232574678726 917.5248867111485 1098.107929571476 1098.213139069493 1098.566969555485 1086.194342652351 428.9603505751011 1089.350211833666 293.0104950124496
1463 0.005 7.315 1 1016.516038597537 917.2252102478246 917.526866098347 1098.089187315241 1098.194575558144 1098.554806399799 1086.149465923783 428.9877847449642 1089.348435666649 293.0104949330077
1464 0.005 7.32 1 1016.525900441993 917.2272395224002 917.5288654915156 1098.10793337097 1098.213142070191 1098.566970951201 1086.194444262928 429.0151481505873 1089.350227298868 293.0104950730065
1465 0.005 7.325 1 1016.517936716203 917.2291823123551 917.5308348723479 1098.089186705763 1098.194574627776 1098.554805331061 1086.149570696262 429.0424860711417 1089.348441092178 293.0104949449974
1466 0.005 7.33 1 1016.52779270768 917.2312016169949 917.5328243371499 1098.107931840043 1098.213140756928 1098.566970619666 1086.194545228182 429.0697551946167 1089.350229936181 293.0104950534133
1467 0.005 7.335 1 1016.519823340601 917.2331343509348 917.5347836680054 1098.089186723774 1098.194574716681 1098.554805510492 1086.149667238102 429.0969993465156 1089.348448930946 293.0104949683523
1468 0.005 7.34 1 1016.529676947165 917.2351437501712 917.5367631910525 1098.107934921618 1098.213143092604 1098.566971356422 1086.194645538555 429.124175842561 1089.350243119513 293.0104950717565
1469 0.005 7.345 1 1016.521701502726 917.2370665853184 917.5387126125139 1098.089187543205 1098.194575144377 1098.554805765485 1086.149769875976 429.1513284952874 1089.348460743141 293.0104949527032
1470 0.005 7.350000000000001 1 1016.531547066141 917.2390660761614 917.5406822314211 1098.107932007355 1098.213140668111 1098.566970111544 1086.19473974854 429.1784140971903 1089.35025433925 293.01049507101
1471 0.005 7.355 1 1016.523567703595 917.240979101995 917.5426218345575 1098.089187368057 1098.194575310202 1098.554805803354 1086.149861281662 429.2054768670734 1089.348475627961 293.0104949949487
1472 0.005 7.36 1 1016.53341058996 917.242969028463 917.5445818821767 1098.107934397589 1098.21314285558 1098.566970959506 1086.194837020297 429.2324723582728 1089.350270781434 293.010495101692
1473 0.005 7.365 1 1016.525428874291 917.2448722344474 917.5465116692712 1098.089189116267 1098.194576651498 1098.554806451172 1086.14996044262 429.2594450901691 1089.348491372232 293.0104949800531
1474 0.005 7.37 1 1016.535263874574 917.2468521801409 917.548461730716 1098.10793168612 1098.213140633602 1098.566969978849 1086.194929250718 429.2863489527212 1089.350279496439 293.0104951306694
1475 0.005 7.375 1 1016.527278238544 917.2487458187092 917.5503819131363 1098.089188907436 1098.194576203777 1098.554805801712 1086.150053905137 429.3132279366026 1089.348500062744 293.0104950439095
1476 0.005 7.38 1 1016.537112223678 917.2507160893001 917.5523223092504 1098.107935434514 1098.213143790013 1098.566971746918 1086.195030719971 429.3400368882262 1089.350288290324 293.0104951427604
1477 0.005 7.385 1 1016.52912167959 917.2526000344307 917.5542328072457 1098.089190502116 1098.194577072785 1098.554806232562 1086.150156572842 429.366825826077 1089.348507120934 293.0104950156939
1478 0.005 7.390000000000001 1 1016.538945716234 917.2545606799289 917.5561635705308 1098.107931549663 1098.213140408832 1098.566970015014 1086.195121734231 429.393547051525 1089.350293232628 293.0104951293713
1479 0.005 7.395 1 1016.530950756099 917.2564350487917 917.5580644825133 1098.089190317708 1098.194577071116 1098.554806186192 1086.150246172909 429.4202487324622 1089.348518810442 293.0104950517131
1480 0.005 7.4 1 1016.540774831701 917.2583861859137 917.5599857230864 1098.107935765531 1098.213144023222 1098.566971811951 1086.195218994186 429.4468815030721 1089.3503109834 293.0104951597556
1481 0.005 7.405 1 1016.532773471356 917.2602509749927 917.5618770744811 1098.089191572227 1098.19457807368 1098.554806643347 1086.150345261577 429.4734952712153 1089.348532883244 293.0104950416053
1482 0.005 7.41 1 1016.542589951076 917.2621928703378 917.5637890619271 1098.10793224273 1098.213140811683 1098.566969519318 1086.19531154887 429.5000394969504 1089.350324454381 293.0104951586641
1483 0.005 7.415 1 1016.534587256264 917.2640481094721 917.5656708635992 1098.089192430944 1098.194579035306 1098.554807489877 1086.150435923793 429.5265631935376 1089.348549885824 293.010495078452
1484 0.005 7.42 1 1016.544403328884 917.2659803642741 917.5675732070758 1098.107937453831 1098.213145209689 1098.566972192948 1086.195411419163 429.553021733511 1089.350337428393 293.0104952186961
1485 0.005 7.425 1 1016.536393611538 917.2678267907302 917.5694462165703 1098.089192259271 1098.194578465973 1098.554806871749 1086.150538133403 429.5794527142444 1089.348552397279 293.0104950899933
1486 0.005 7.43 1 1016.546203670119 917.2697496659708 917.5713391856442 1098.107934907396 1098.213142727992 1098.56697052505 1086.195505842165 429.6058204402615 1089.350339420031 293.0104951984948
1487 0.005 7.435 1 1016.538188025305 917.2715866740798 917.5732027962009 1098.089190781893 1098.19457742791 1098.554806358459 1086.150627469117 429.6321614437234 1089.348561660267 293.0104951128847
1488 0.005 7.44 1 1016.547995788378 917.2735002778276 917.5750864484201 1098.107938858597 1098.213145877602 1098.566972365463 1086.195604527146 429.6584403836004 1089.350354223329 293.0104952163244
1489 0.005 7.445 1 1016.539974641626 917.27532802562 917.5769407863907 1098.089191960284 1098.194578181885 1098.554806863121 1086.150724578852 429.6846936625655 1089.348572063069 293.0104950967731
1490 0.005 7.45 1 1016.549774286383 917.2772323729708 917.5788151814032 1098.10793596847 1098.213143444649 1098.566970591292 1086.195692435814 429.7108799603264 1089.350363597615 293.0104952151286
1491 0.005 7.455 1 1016.541750005745 917.2790506844883 917.5806599947661 1098.08919313882 1098.1945794609 1098.554807572078 1086.15081141964 429.7370446334141 1089.3485882102 293.0104951385713
1492 0.005 7.46 1 1016.55154727294 917.2809461541435 917.5825255125021 1098.107938052298 1098.213145126973 1098.566971266956 1086.195787279771 429.763147005643 1089.350381217283 293.0104952454332
1493 0.005 7.465 1 1016.543519307289 917.2827555364491 917.5843614470451 1098.089193865981 1098.194580069165 1098.554807833834 1086.150904769695 429.7892242885424 1089.348600128459 293.0104951233626
1494 0.005 7.47 1 1016.553311855771 917.2846416485025 917.5862176088109 1098.107936618642 1098.213143975035 1098.566970835928 1086.195874988558 429.8152375949361 1089.350388030372 293.010495274043
1495 0.005 7.475000000000001 1 1016.545279532387 917.2864418732477 917.5880443143672 1098.089193862498 1098.194579789747 1098.554807233891 1086.150995279206 429.8412250016869 1089.348606781909 293.010495186845
1496 0.005 7.48 1 1016.555072186608 917.288318994141 917.5898914958099 1098.107939396765 1098.213146318692 1098.566972134116 1086.195971281296 429.8671497765153 1089.350396489156 293.0104952859301
1497 0.005 7.485 1 1016.547035375674 917.2901101832574 917.5917091774309 1098.089195244399 1098.194580509967 1098.554807656226 1086.151093258929 429.8930508390918 1089.34861448562 293.0104951582593
1498 0.005 7.49 1 1016.556818998901 917.291978339101 917.593547389731 1098.107935955979 1098.213143335204 1098.566970640121 1086.196056845945 429.9188906346886 1089.350402898825 293.0104952721775
1499 0.005 7.495 1 1016.548779470927 917.2937606026832 917.5953561383312 1098.089195793068 1098.194581164844 1098.554808080438 1086.151180680917 429.9447075949056 1089.348627703957 293.0104951940211
1500 0.005 7.5 1 1016.558562295589 917.2956198900004 917.5971854723171 1098.107939366511 1098.213146251593 1098.56697208788 1086.196150346262 429.9704631522965 1089.350419289784 293.0104953021554
1501 0.005 7.505 1 1016.550515938168 917.2973932784234 917.5989853564542 1098.089195665325 1098.194580856377 1098.554807261224 1086.151272444126 429.9961960230731 1089.348639437077 293.0104951835666
1502 0.005 7.51 1 1016.560291999893 917.2992439577828 917.6008060797425 1098.107936464073 1098.213143894909 1098.566970796704 1086.196236544799 430.0218666198798 1089.350429899963 293.0104953006234
1503 0.005 7.515000000000001 1 1016.552244326043 917.3010087245939 917.6025973939716 1098.089196309018 1098.194581754791 1098.554808108401 1086.151356090064 430.0475138165348 1089.348654184519 293.0104952199419
1504 0.005 7.52 1 1016.562021237624 917.3028503912551 917.6044090889611 1098.107942310177 1098.213148751693 1098.566973241757 1086.196332692475 430.0730972396411 1089.350445083642 293.0104953602745
1505 0.005 7.525 1 1016.553966259266 917.3046062799991 917.6061914576372 1098.089196025444 1098.194580984515 1098.554807722683 1086.151451467318 430.098656414546 1089.348659445522 293.0104952309248
1506 0.005 7.53 1 1016.563735286515 917.3064392044232 917.6079944369269 1098.107938215483 1098.21314506702 1098.566970888351 1086.196419472391 430.1241515092386 1089.350446166421 293.0104953395272
1507 0.005 7.535 1 1016.555675468676 917.3081863270528 917.6097680561245 1098.089195492811 1098.194580824729 1098.55480756821 1086.151536387572 430.1496250670866 1089.348665619534 293.0104952533181
1508 0.005 7.54 1 1016.565445181256 917.3100106249281 917.6115623803232 1098.107942650616 1098.213148670754 1098.566973717616 1086.196512141611 430.1750373216808 1089.350459546413 293.0104953567743
1509 0.005 7.545 1 1016.557378008831 917.3117491114973 917.6133273639612 1098.089195883601 1098.19458087661 1098.554806798724 1086.151624789229 430.2004280204729 1089.348675801623 293.010495236669
1510 0.005 7.55 1 1016.567140577086 917.3135646230087 917.6151128784844 1098.107939059434 1098.213145537679 1098.566970980838 1086.196596956635 430.2257591593861 1089.35046858255 293.0104953551311
1511 0.005 7.555 1 1016.559070576125 917.3152945370647 917.6168692852877 1098.089196881015 1098.194582251019 1098.554808738553 1086.151708503968 430.2510640940006 1089.348691858009 293.0104952778087
1512 0.005 7.56 1 1016.568832911472 917.3171019358711 917.6186466989141 1098.107943748342 1098.213149437453 1098.566973382142 1086.196689155449 430.2763117968939 1089.350485295387 293.0104953848186
1513 0.005 7.565 1 1016.56075887768 917.3188235383768 917.6203948421428 1098.089196832203 1098.194582014969 1098.554807459466 1086.151799492082 430.3015322460257 1089.348704877867 293.0104952620915
1514 0.005 7.57 1 1016.570513773238 917.3206220009043 917.6221632977009 1098.107940390418 1098.213146646077 1098.566971589433 1086.196772036765 430.3266939450649 1089.350490955924 293.0104954128055
1515 0.005 7.575 1 1016.562437811955 917.3223349980414 917.6239027665486 1098.089197716335 1098.194582754366 1098.554808609342 1086.151886366534 430.3518262425953 1089.348711290278 293.0104953249692
1516 0.005 7.58 1 1016.572192548125 917.3241252529608 917.6256630368956 1098.107944038606 1098.213149492773 1098.566973346911 1086.196864845249 430.3769024117528 1089.350499528058 293.0104954240614
1517 0.005 7.585 1 1016.564110923851 917.3258297856538 917.6273940537714 1098.089198401857 1098.194582945703 1098.55480808833 1086.151980446944 430.4019514106949 1089.348717434413 293.0104952957988
1518 0.005 7.59 1 1016.57385656613 917.3276116418958 917.6291459202932 1098.107939503823 1098.213145615906 1098.566971268012 1086.196945972111 430.4269450430625 1089.350505982448 293.0104954096681
1519 0.005 7.595 1 1016.565771428363 917.3293078261195 917.6308685781256 1098.089198975765 1098.194583667693 1098.554808560835 1086.152061267281 430.4519123022326 1089.34872900332 293.0104953308737
1520 0.005 7.600000000000001 1 1016.575516912754 917.3310813872259 917.6326121419911 1098.107944134817 1098.213149714025 1098.566973414821 1086.197035620026 430.476824676525 1089.350520860908 293.0104954390489
1521 0.005 7.605 1 1016.567427636394 917.3327692808408 917.6343265091699 1098.089199417695 1098.194583550029 1098.554808237409 1086.152151155884 430.5017105686932 1089.348740445686 293.0104953197392
1522 0.005 7.61 1 1016.577164061373 917.3345347888011 917.636062031789 1098.10794064402 1098.213146867091 1098.566971612628 1086.197118315306 430.5265401922956 1089.35052803616 293.0104954368306
1523 0.005 7.615 1 1016.569074258446 917.3362146850438 917.6377684600859 1098.089200030181 1098.194584383536 1098.554808777874 1086.152232655773 430.5513453818744 1089.34875421793 293.0104953555219
1524 0.005 7.62 1 1016.578811538411 917.3379715240511 917.6394952648399 1098.107945454729 1098.213151011041 1098.566974170678 1086.19720654419 430.5760915507175 1089.350543642752 293.0104954958902
1525 0.005 7.625 1 1016.57071466704 917.3396430626302 917.6411932604923 1098.08919989412 1098.194583654732 1098.554807935692 1086.152322957304 430.6008119399032 1089.348757178116 293.0104953661486
1526 0.005 7.63 1 1016.580445774004 917.3413917297673 917.642911920033 1098.107941108089 1098.213147142864 1098.566971989288 1086.197289369877 430.6254744152434 1089.350544566817 293.01049547461
1527 0.005 7.635 1 1016.572345294124 917.3430550767246 917.6446017404641 1098.089200173188 1098.194584104358 1098.554808231758 1086.152403848408 430.6501127872582 1089.348766575298 293.0104953878961
1528 0.005 7.640000000000001 1 1016.582076120569 917.3447959273487 917.6463125809463 1098.107946088988 1098.21315129768 1098.566974317879 1086.19738151112 430.6746944994117 1089.350557464616 293.0104954912628
1529 0.005 7.645 1 1016.573969349363 917.346451188494 917.6479943185293 1098.089200182216 1098.194583847063 1098.554807996032 1086.152491062503 430.6992531885232 1089.348775459665 293.0104953706644
1530 0.005 7.65 1 1016.583692764624 917.3481839576964 917.6496970831615 1098.107942311923 1098.213148137096 1098.566972572954 1086.197460044526 430.7237553576584 1089.35056532988 293.0104954889468
1531 0.005 7.655 1 1016.57558375674 917.3498312055978 917.6513707993066 1098.089201341198 1098.19458513596 1098.554808774319 1086.15257087203 430.7482342150139 1089.348789823701 293.0104954113065
1532 0.005 7.66 1 1016.585306989723 917.3515561969039 917.6530657895972 1098.107947058583 1098.213152094181 1098.566974389649 1086.197548688259 430.7726557453694 1089.350583536712 293.0104955181445
1533 0.005 7.665 1 1016.577192893074 917.353195651363 917.6547317812395 1098.089200441018 1098.194584103601 1098.554807678419 1086.152657109617 430.7970538791984 1089.348799439633 293.0104953949697
1534 0.005 7.67 1 1016.586911041322 917.3549122461355 917.6564183369399 1098.107943826423 1098.213149373384 1098.566972774197 1086.197627525878 430.8213931611566 1089.350591256608 293.0104955458252
1535 0.005 7.675 1 1016.578794098215 917.3565436383607 917.6580761807693 1098.089202037299 1098.194585640854 1098.554809414476 1086.152740660599 430.8457077784577 1089.348807247605 293.01049545757
1536 0.005 7.68 1 1016.588512072808 917.3582523795841 917.6597548970777 1098.107947852239 1098.213152478285 1098.566974312929 1086.197718330818 430.8699649510687 1089.350599457535 293.010495556739
1537 0.005 7.685 1 1016.580388618003 917.3598758352539 917.6614048245261 1098.089201050381 1098.19458441305 1098.554808138995 1086.152826225702 430.8941990762446 1089.348811959273 293.0104954279016
1538 0.005 7.69 1 1016.590098576078 917.3615767201476 917.6630756778616 1098.107944075836 1098.213149239124 1098.566972846271 1086.197795011878 430.9183769788425 1089.350602907383 293.0104955419315
1539 0.005 7.695 1 1016.581973543922 917.3631923605891 917.6647177862429 1098.089202308964 1098.19458580364 1098.554809069094 1086.152905449877 430.9425327444066 1089.348824134248 293.0104954625854
1540 0.005 7.7 1 1016.591682637566 917.3648854807242 917.6663808664375 1098.107948298307 1098.213152803934 1098.566974310227 1086.197880889158 430.9666325471514 1089.350619264281 293.0104955708812
1541 0.005 7.705 1 1016.583553222568 917.3664933608477 917.6680152156376 1098.089202669281 1098.194585721143 1098.554808914813 1086.152992932692 430.9907096127007 1089.348835778984 293.0104954510742
1542 0.005 7.71 1 1016.593253433134 917.3681791037314 917.6696709595707 1098.107943697501 1098.213148956036 1098.566972176256 1086.19795618789 431.0147299722994 1089.350626991991 293.0104955683339
1543 0.005 7.715 1 1016.585124742096 917.3697794443937 917.6712978140698 1098.089204276302 1098.194587567685 1098.554809798077 1086.153071781826 431.0387273991391 1089.348849289249 293.0104954864722
1544 0.005 7.72 1 1016.594824508573 917.3714570924874 917.6729454154105 1098.107947872209 1098.213152524301 1098.566974185207 1086.198042121252 431.0626669116803 1089.350639903056 293.010495627084
1545 0.005 7.725000000000001 1 1016.586691747623 917.3730496732427 917.6745644309361 1098.089205780414 1098.194588318607 1098.554810347199 1086.153160772272 431.0865823323564 1089.34885531525 293.0104954966821
1546 0.005 7.73 1 1016.596383143376 917.3747196621434 917.6762043997585 1098.107943451225 1098.213148550034 1098.566971824596 1086.198121313529 431.1104412695855 1089.350640191312 293.0104956054828
1547 0.005 7.735 1 1016.588247243944 917.3763045597944 917.6778157523149 1098.089204804886 1098.194587386654 1098.554809524141 1086.153237765428 431.1342783400358 1089.348861631131 293.010495518052
1548 0.005 7.74 1 1016.597937955491 917.3779669940888 917.679448149565 1098.10794743696 1098.213152049395 1098.566973861752 1086.198205767991 431.1580603931072 1089.350651769272 293.0104956217427
1549 0.005 7.745 1 1016.58979707738 917.3795443174298 917.681051929254 1098.089205909853 1098.194588163715 1098.55481003359 1086.153321756207 431.1818212950399 1089.348870595431 293.0104955004553
1550 0.005 7.75 1 1016.599481336747 917.3811991875176 917.6826767628437 1098.107944752038 1098.213149759802 1098.566972604464 1086.198281862198 431.2055273380904 1089.350660141155 293.0104956189847
1551 0.005 7.755 1 1016.591337318616 917.3827689873303 917.6842730187826 1098.08920587019 1098.194588388536 1098.554809716907 1086.153397144644 431.2292121886012 1089.348884474953 293.010495540762
1552 0.005 7.76 1 1016.601021486635 917.3844167982209 917.6858908127133 1098.10794895288 1098.213153253215 1098.566974539716 1086.198367934595 431.2528415814019 1089.350676499545 293.0104956477975
1553 0.005 7.765000000000001 1 1016.592873232879 917.3859792897264 917.687479819758 1098.089205924754 1098.194588377549 1098.554809919187 1086.153478855722 431.2764487597918 1089.348894672976 293.0104955240402
1554 0.005 7.77 1 1016.602553181439 917.3876193615253 917.6890898692777 1098.107946905103 1098.213151435606 1098.566973290605 1086.198444266261 431.2999988812821 1089.35068457851 293.0104956750884
1555 0.005 7.775 1 1016.59440000927 917.3891742950784 917.6906712337558 1098.089204854531 1098.194587457911 1098.554808947523 1086.153555937938 431.3235257659153 1089.348899233692 293.0104955862308
1556 0.005 7.78 1 1016.604082442539 917.390807000456 917.6922739224366 1098.1079517197 1098.213155419242 1098.566975912047 1086.198532240662 431.3469963051858 1089.350693376238 293.0104956855446
1557 0.005 7.785 1 1016.595922531352 917.3923544633183 917.6938478425621 1098.089204333852 1098.194586629388 1098.554808325666 1086.153639842101 431.3704454334058 1089.348904541153 293.0104955561829
1558 0.005 7.79 1 1016.605597891781 917.3939797947063 917.6954431501539 1098.107948618919 1098.21315263081 1098.566974517088 1086.198607173738 431.39383964115 1089.350698365934 293.0104956702941
1559 0.005 7.795 1 1016.59743438579 917.3955199106756 917.697009726878 1098.089204156913 1098.19458678555 1098.554808322922 1086.153712997262 431.4172137697391 1089.348915585241 293.0104955904806
1560 0.005 7.8 1 1016.607110055412 917.3971379527069 917.698597730759 1098.107952956354 1098.213156382075 1098.566976367998 1086.198689300813 431.4405331292275 1089.350713107015 293.0104956988123
1561 0.005 7.805000000000001 1 1016.598942504718 917.398670785419 917.7001570169988 1098.08920569261 1098.194587942905 1098.554809239367 1086.153795844365 431.4638321640596 1089.348926364981 293.0104955785588
1562 0.005 7.81 1 1016.608610075771 917.4002817751101 917.7017379762215 1098.107948777048 1098.213152665563 1098.566974013064 1086.198763630482 431.487075806317 1089.350721943912 293.0104956959109
1563 0.005 7.815 1 1016.600442270881 917.4018076461031 917.7032903558312 1098.089205970126 1098.194588525595 1098.554809376003 1086.153869576936 431.5102982051068 1089.34893915998 293.0104956135395
1564 0.005 7.82 1 1016.610109841479 917.4034111717493 917.7048638365342 1098.107952040882 1098.213155422716 1098.566975141844 1086.198844601516 431.5334636406251 1089.350731215626 293.0104957542902
1565 0.005 7.825 1 1016.601939122155 917.4049296348942 917.7064087314724 1098.089207816846 1098.194589582584 1098.554810367243 1086.153953576788 431.5566073272836 1089.348943493478 293.0104956234068
1566 0.005 7.83 1 1016.61159874897 917.4065259656008 917.7079750446489 1098.107948408751 1098.213152421903 1098.566973681026 1086.198919131931 431.5796947921842 1089.350733815362 293.0104957323093
1567 0.005 7.835 1 1016.603425962889 917.4080372492983 917.7095127931304 1098.089208382559 1098.194590020079 1098.55481021754 1086.154030563501 431.6027628933745 1089.348952039469 293.0104956444298
1568 0.005 7.84 1 1016.613082522729 917.4096264648343 917.7110719732666 1098.107950712653 1098.213154383629 1098.566974518214 1086.198998693968 431.625776609966 1089.350744257153 293.0104957482574
1569 0.005 7.845 1 1016.604906973154 917.4111306365205 917.7126025779659 1098.089210358934 1098.194591445667 1098.554811404427 1086.154112296285 431.6487715196791 1089.34896049516 293.0104956263885
1570 0.005 7.850000000000001 1 1016.614555635185 917.4127127685382 917.7141546774996 1098.107946929588 1098.213151138778 1098.566972459505 1086.199071492087 431.6717125971064 1089.350751344936 293.0104957451397
1571 0.005 7.855 1 1016.606378157012 917.4142098830772 917.7156782269004 1098.089210258171 1098.194591598686 1098.554811372405 1086.154184559511 431.6946341969481 1089.348974189762 293.0104956663312
1572 0.005 7.86 1 1016.616026833747 917.4157852162288 917.7172235318225 1098.107951258577 1098.21315474344 1098.566974281168 1086.199152968364 431.7175013793099 1089.350768266659 293.0104957735469
1573 0.005 7.865 1 1016.607845824292 917.4172753756066 917.7187401545879 1098.089211017418 1098.194592197764 1098.554811883621 1086.154265813179 431.7403478444837 1089.348985046461 293.0104956492165
1574 0.005 7.87 1 1016.617488643912 917.4188434707696 917.7202782146336 1098.107948148294 1098.213151995166 1098.566972493985 1086.199225088824 431.763138607978 1089.350769686261 293.0104958003835
1575 0.005 7.875 1 1016.609304737249 917.4203266646598 917.7217878293879 1098.089210272001 1098.19459171105 1098.554811519029 1086.154338454825 431.7859074348092 1089.348990859913 293.0104957110304
1576 0.005 7.88 1 1016.618949224204 917.4218878522488 917.7233189880561 1098.107952963432 1098.213155879406 1098.566974593836 1086.199308390843 431.808622000575 1089.350779680148 293.0104958103709
1577 0.005 7.885 1 1016.610759041463 917.4233640483659 917.7248216266922 1098.089210219487 1098.194591344256 1098.554811412563 1086.154420546832 431.8313161609822 1089.348994288921 293.0104956805266
1578 0.005 7.890000000000001 1 1016.620396598178 917.4249183199083 917.7263458626021 1098.107949740008 1098.21315301325 1098.566973084165 1086.199379713357 431.853957080932 1089.350783362966 293.0104957946446
1579 0.005 7.895 1 1016.61219571613 917.426387600582 917.7278415906189 1098.089208933025 1098.194590515215 1098.5548105975 1086.154489128018 431.8765713026148 1089.349004854255 293.0104957140667
1580 0.005 7.9 1 1016.621827649279 917.427935013272 917.7293589633601 1098.107955514706 1098.213158010134 1098.566976093613 1086.199459898815 431.8991330409348 1089.350801425359 293.0104958225314
1581 0.005 7.905 1 1016.613617623162 917.429397400657 917.7308478122065 1098.089210291622 1098.194591719924 1098.55481133368 1086.154566654467 431.9216714454604 1089.349018541107 293.0104957013887
1582 0.005 7.91 1 1016.623250916944 917.4309381740284 917.7323585712556 1098.107952516574 1098.213154985538 1098.566974020234 1086.199534264613 431.9441587744477 1089.350812366784 293.0104958192781
1583 0.005 7.915 1 1016.615032672099 917.4323937633191 917.7338406510999 1098.08920833669 1098.19459059407 1098.554810232279 1086.154635495498 431.9666246126869 1089.349031558485 293.0104957361569
1584 0.005 7.92 1 1016.624672143106 917.4339276185013 917.7353444902056 1098.107956260039 1098.213158389802 1098.566976092103 1086.199611218824 431.9890404712339 1089.350822416831 293.0104958774472
1585 0.005 7.925 1 1016.616467713067 917.4353764541345 917.7368197381585 1098.089210301861 1098.194591532272 1098.55481080438 1086.154719699044 432.0114355575661 1089.349038681104 293.0104957454791
1586 0.005 7.930000000000001 1 1016.626102662693 917.4369035264605 917.7383168383748 1098.107953410326 1098.213155881027 1098.56697507587 1086.199679426674 432.033779574885 1089.350824464877 293.0104958552138
1587 0.005 7.935 1 1016.61789794257 917.4383455776195 917.7397853084736 1098.089210018691 1098.194591317897 1098.554810158724 1086.154789858502 432.0561046740592 1089.349044394809 293.0104957663329
1588 0.005 7.94 1 1016.627534553597 917.4398659946708 917.7412757210064 1098.107956864301 1098.213158746031 1098.56697657683 1086.199756938528 432.0783797057346 1089.350835097611 293.0104958710436
1589 0.005 7.945 1 1016.619325761538 917.4413013935589 917.742737533422 1098.089211070207 1098.194591882227 1098.554810504858 1086.154870038131 432.1006349832002 1089.349050945539 293.0104957481356
1590 0.005 7.95 1 1016.628952684215 917.4428151280506 917.74422127765 1098.107953177071 1098.213155783222 1098.566975231057 1086.199826678103 432.1228410328451 1089.350838880415 293.0104958676802
1591 0.005 7.955 1 1016.620741163468 917.4442438971198 917.7456764559158 1098.089210664645 1098.194591604505 1098.554810110463 1086.154938704006 432.1450264068553 1089.349061926923 293.0104957876669
1592 0.005 7.96 1 1016.630370724506 917.4457511497649 917.7471536875223 1098.107957604972 1098.213159385402 1098.566976912539 1086.1999047215 432.1671614051364 1089.350855642259 293.0104958953709
1593 0.005 7.965 1 1016.622147557234 917.4471735587805 917.7486025464807 1098.089212690534 1098.194593287907 1098.554811505153 1086.155018749681 432.1892744912111 1089.349072902666 293.0104957701844
1594 0.005 7.97 1 1016.631765547406 917.448674104033 917.750073094912 1098.107952864934 1098.213155486564 1098.566974006498 1086.199972354231 432.2113363290405 1089.350858088592 293.0104959213362
1595 0.005 7.975000000000001 1 1016.623547293084 917.4500897715358 917.7515151087591 1098.089212265714 1098.194592865597 1098.554811190639 1086.155089376357 432.2333755922873 1089.349077967747 293.0104958304953
1596 0.005 7.98 1 1016.633162082757 917.4515838254899 917.7529791892389 1098.107956520983 1098.213158604565 1098.566975996847 1086.200050506237 432.2553638970976 1089.350866983682 293.0104959301586
1597 0.005 7.985 1 1016.624937511785 917.4529929271163 917.7544146586182 1098.089214262346 1098.194594379866 1098.554812230899 1086.155166693101 432.2773313882977 1089.34908406569 293.0104957989797
1598 0.005 7.99 1 1016.634542876679 917.454480471118 917.7558722286409 1098.107952368866 1098.213154749111 1098.566973436036 1086.200117934314 432.299249181679 1089.350869828387 293.0104959133953
1599 0.005 7.995 1 1016.62631591587 917.4558830959566 917.7573012282154 1098.08921445558 1098.194594828484 1098.55481263725 1086.155234254771 432.321147217 1089.349094256966 293.0104958317557
1600 0.005 8 1 1016.63592198381 917.4573642076584 917.7587523611425 1098.107956235077 1098.213157995896 1098.566974979907 1086.200194361488 432.3429960681528 1089.350885326895 293.0104959406169
1601 0.005 8.005000000000001 1 1016.627690154774 917.458760400043 917.76017493109 1098.089214778726 1098.194594943719 1098.554812819542 1086.15530753334 432.3648250832842 1089.349104441649 293.0104958184014
1602 0.005 8.01 1 1016.637295242696 917.4602351681306 917.7616197150414 1098.107953847833 1098.213155735301 1098.566973468792 1086.200263345793 432.3866050671719 1089.350892657491 293.0104959361405
1603 0.005 8.015000000000001 1 1016.629055413484 917.4616252187814 917.7630362254833 1098.089214057063 1098.194594899336 1098.554812631397 1086.15537453659 432.4083632671621 1089.349114651793 293.0104958521959
1604 0.005 8.02 1 1016.638661787324 917.4630935189231 917.7644745369641 1098.107957302665 1098.213158827753 1098.566975135485 1086.200336751677 432.4300718404168 1089.35090591888 293.0104959931534
1605 0.005 8.025 1 1016.630426752159 917.4644770425753 917.7658844289042 1098.089215063194 1098.194595262359 1098.554812993822 1086.155451515332 432.4517586005508 1089.34911893898 293.0104958600965
1606 0.005 8.029999999999999 1 1016.640025637826 917.4659390027057 917.7673164259293 1098.107955080719 1098.213156676635 1098.566974165275 1086.20040793872 432.4733952530572 1089.350905815276 293.0104959696692
1607 0.005 8.035 1 1016.63178790274 917.4673161386164 917.7687199479969 1098.089214658506 1098.194594907921 1098.554812194334 1086.155520970869 432.4950106649745 1089.349125291975 293.0104958797691
1608 0.005 8.040000000000001 1 1016.64138666229 917.4687718292537 917.7701456588054 1098.107958885 1098.213159938688 1098.566976344627 1086.200483533868 432.5165773166756 1089.350916505555 293.0104959843239
1609 0.005 8.045 1 1016.633143108155 917.4701426727688 917.7715428733457 1098.089214945892 1098.194594876136 1098.554812075376 1086.155595605524 432.5381237861312 1089.349131646529 293.0104958604318
1610 0.005 8.050000000000001 1 1016.642735780014 917.4715920994296 917.7729623279345 1098.10795644719 1098.213157831653 1098.566975146338 1086.200551905012 432.5596217066807 1089.350923104053 293.010495979983
1611 0.005 8.055 1 1016.634489269811 917.4729567011402 917.7743533055335 1098.08921382942 1098.194594049876 1098.554811218152 1086.155660746836 432.5810987728612 1089.349143898729 293.0104958991394
1612 0.005 8.06 1 1016.644086756672 917.4744000376029 917.7757666403054 1098.107961409437 1098.213162103315 1098.566977809214 1086.200626520246 432.6025281605137 1089.350939890699 293.0104960068707
1613 0.005 8.065 1 1016.635829177784 917.4757586789071 917.7771517514001 1098.089214508173 1098.194594575383 1098.554811604526 1086.155735266623 432.6239359318229 1089.349154132142 293.0104958811527
1614 0.005 8.07 1 1016.645416140204 917.4771956386979 917.7785587313701 1098.107957052278 1098.213158564347 1098.566975396947 1086.200691490303 432.6452957429666 1089.350941614714 293.010496032492
1615 0.005 8.074999999999999 1 1016.637169195223 917.4785480189174 917.7799374714914 1098.08921520629 1098.194594939082 1098.554811373515 1086.155801169948 432.6666345357325 1089.349159774042 293.0104959413381
1616 0.005 8.08 1 1016.646754388993 917.4799789070936 917.7813383930244 1098.107960799925 1098.213161752535 1098.566977490723 1086.200765964806 432.6879241487557 1089.350950315592 293.010496041351
1617 0.005 8.085000000000001 1 1016.638500501763 917.4813251103741 917.7827109745109 1098.089216039424 1098.194595268732 1098.554811886309 1086.155878158009 432.709194129532 1089.3491640344 293.0104959097936
1618 0.005 8.09 1 1016.64807553282 917.4827498119832 917.7841057161986 1098.107956399803 1098.213157879131 1098.566975329787 1086.200832026499 432.7304162274007 1089.350951622707 293.0104960246879
1619 0.005 8.095000000000001 1 1016.639821580563 917.4840899145178 917.7854721990064 1098.089216153076 1098.194595482276 1098.55481162524 1086.155939942583 432.7516193120926 1089.349174240314 293.0104959427127
1620 0.005 8.1 1 1016.649397379991 917.4855085665905 917.7868608846368 1098.107960527801 1098.213161492313 1098.566976969886 1086.200904171156 432.7727745916797 1089.350966287686 293.0104960519876
1621 0.005 8.105 1 1016.641139657438 917.4868426250604 917.7882213228556 1098.089218260956 1098.19459736181 1098.554813615019 1086.156013806994 432.7939111876908 1089.349185529529 293.0104959295556
1622 0.005 8.109999999999999 1 1016.650713592231 917.4882553315769 917.7896040462949 1098.10795744143 1098.213158428316 1098.566974614077 1086.200969511836 432.8149999634753 1089.35097556174 293.0104960476663
1623 0.005 8.115 1 1016.642445792976 917.4895835586126 917.7909587395839 1098.089216479515 1098.194596331345 1098.554812305441 1086.156075188411 432.8360686607073 1089.349194126266 293.0104959635905
1624 0.005 8.120000000000001 1 1016.65202059914 917.4909901387384 917.7923353500936 1098.107961022758 1098.213161761563 1098.566976707113 1086.20104033091 432.8570883807039 1089.350986119179 293.0104961047204
1625 0.005 8.125 1 1016.643759496743 917.4923122658155 917.7936838340883 1098.089219276595 1098.194598186976 1098.554814079594 1086.156154293156 432.8780885216834 1089.349199018638 293.0104959716945
1626 0.005 8.130000000000001 1 1016.65332447703 917.4937128693931 917.7950544962564 1098.107957549398 1098.213158392664 1098.566974673853 1086.201108539487 432.8990395315616 1089.35098495941 293.010496081559
1627 0.005 8.135 1 1016.645059022857 917.4950289720853 917.7963969803733 1098.089217148392 1098.194596396786 1098.554812293468 1086.156215892065 432.9199722040364 1089.349205070534 293.0104959916458
1628 0.005 8.140000000000001 1 1016.654624287306 917.4964236760139 917.7977617252752 1098.107961411271 1098.213161849888 1098.566976367072 1086.201178152768 432.9408562893065 1089.350996597507 293.0104960963506
1629 0.005 8.145 1 1016.646355774858 917.4977338731793 917.7990983021272 1098.089219122622 1098.194598060915 1098.554814349924 1086.156289186708 432.9617229038402 1089.349214005147 293.010495972494
1630 0.005 8.15 1 1016.655914435016 917.4991226630606 917.8004571404267 1098.107958887493 1098.21315955266 1098.566974833879 1086.201244567497 432.9825411172684 1089.351003178901 293.0104960922389
1631 0.005 8.154999999999999 1 1016.647643078125 917.5004269828249 917.8017878452107 1098.089217524047 1098.19459677845 1098.554812633464 1086.156351546696 433.0033423635164 1089.349223683128 293.0104960112347
1632 0.005 8.16 1 1016.657207194894 917.5018100674503 917.8031409422708 1098.107963350736 1098.213163314842 1098.56697708603 1086.201315076434 433.0240944435776 1089.351018464467 293.0104961193871
1633 0.005 8.165000000000001 1 1016.648924785626 917.5031086804601 917.8044660037256 1098.089218883545 1098.194598145973 1098.554814031134 1086.156422257866 433.0448287418571 1089.349233144678 293.0104959932517
1634 0.005 8.17 1 1016.658480603676 917.5044858103452 917.8058131677135 1098.107958523663 1098.213159143846 1098.566974285573 1086.201375367319 433.0655130329696 1089.351019268506 293.0104961451443
1635 0.005 8.175000000000001 1 1016.650206946637 917.505778552443 917.8071322820032 1098.089219372873 1098.194598342177 1098.554813627759 1086.15648849233 433.08617997389 1089.349239180214 293.0104960534891
1636 0.005 8.18 1 1016.659760860785 917.5071499357365 917.8084737090498 1098.107963563246 1098.213163504387 1098.566977481818 1086.201451153964 433.1067969213445 1089.351026834905 293.0104961539517
1637 0.005 8.185 1 1016.651481693023 917.5084368440125 917.8097870118868 1098.089218741686 1098.19459717422 1098.554812551841 1086.156560257343 433.1273975420561 1089.349243046038 293.0104960219388
1638 0.005 8.19 1 1016.661027741497 917.5098024466309 917.8111226565719 1098.10795880912 1098.213159420005 1098.566975019432 1086.201511547579 433.1479489848827 1089.35103013697 293.0104961372213
1639 0.005 8.195 1 1016.652748139675 917.5110836239511 917.8124302243546 1098.089220159388 1098.194598709689 1098.554813868816 1086.156623004878 433.1684849084309 1089.349253059009 293.0104960547798
1640 0.005 8.199999999999999 1 1016.662294612132 917.5124435504836 917.8137601796792 1098.107964432412 1098.213164409521 1098.566978044554 1086.201582008623 433.1889719550474 1089.351043496573 293.0104961643211
1641 0.005 8.205 1 1016.654010197194 917.5137190271371 917.8150620556402 1098.089220656451 1098.194598813896 1098.554813230889 1086.156693018183 433.2094434877296 1089.349262502593 293.01049604149
1642 0.005 8.210000000000001 1 1016.663554595785 917.5150733200524 917.8163863707629 1098.107959626581 1098.213159934546 1098.566975082706 1086.20164321716 433.2298662173619 1089.351050629731 293.0104961598103
1643 0.005 8.215 1 1016.65526074307 917.5163433444809 917.8176828933798 1098.089218882856 1098.194597890175 1098.554812475558 1086.156750929159 433.250272053112 1089.349272242974 293.0104960753736
1644 0.005 8.220000000000001 1 1016.664807132649 917.5176918963239 917.8190014585774 1098.107965556971 1098.213165269558 1098.566978610648 1086.201714309244 433.2706287448261 1089.351062943156 293.0104962166277
1645 0.005 8.225 1 1016.656517366459 917.5189561537132 917.8202921093778 1098.089220639455 1098.194598876134 1098.554813510501 1086.156826055796 433.2909697830658 1089.349276361274 293.0104960833166
1646 0.005 8.23 1 1016.666053919726 917.5202990561636 917.8216050635754 1098.107961030672 1098.213161171486 1098.566975908532 1086.201776980484 433.3112614261861 1089.351061473444 293.010496193329
1647 0.005 8.234999999999999 1 1016.65776056067 917.521557626086 917.8228900488208 1098.089219210674 1098.194597578857 1098.554812226681 1086.156885653758 433.3315385559961 1089.34928191148 293.0104961031309
1648 0.005 8.24 1 1016.667298462777 917.5228949818172 917.8241974347881 1098.107966513228 1098.21316593548 1098.566978888668 1086.20184655457 433.3517679226163 1089.351073541126 293.0104962081562
1649 0.005 8.245000000000001 1 1016.659001182332 917.5241480107952 917.8254768892308 1098.089220409297 1098.194598459827 1098.554813054135 1086.156956514535 433.3719815110873 1089.349289939255 293.0104960839976
1650 0.005 8.25 1 1016.668531790697 917.5254797819532 917.8267786917468 1098.107961118494 1098.213161211502 1098.566975507684 1086.201903875412 433.3921478333542 1089.351078491461 293.0104962040454
1651 0.005 8.255000000000001 1 1016.660234520338 917.52672727283 917.8280526040646 1098.08922172292 1098.194600009739 1098.554814428632 1086.157016583808 433.4122978401164 1089.349302719738 293.0104961228126
1652 0.005 8.26 1 1016.669771747721 917.5280536471918 917.8293489858144 1098.107967182329 1098.213166065034 1098.5669782787 1086.201976018981 433.4324004295394 1089.351096765501 293.0104962313047
1653 0.005 8.265000000000001 1 1016.661462068777 917.5292957520146 917.8306175836037 1098.089221171188 1098.194599586446 1098.554813590009 1086.157084647744 433.452485129457 1089.349309899179 293.0104961049574
1654 0.005 8.27 1 1016.670990430216 917.5306164727299 917.8319083361179 1098.107960324128 1098.213160372157 1098.566974631256 1086.202032114496 433.4725204995638 1089.351095460292 293.0104962570651
1655 0.005 8.275 1 1016.662691723403 917.5318530507086 917.8331713174065 1098.089222053414 1098.194600115287 1098.554814199935 1086.157145440434 433.4925375829713 1089.349314205526 293.010496165133
1656 0.005 8.279999999999999 1 1016.672192812161 917.5331676296532 917.8344559444937 1098.10796197534 1098.213164780722 1098.566977773427 1086.202056132685 433.5125060958613 1089.351094832096 293.010496266731
1657 0.005 8.285 1 1016.663912369693 917.53439869882 917.835713432029 1098.089223998055 1098.194601217042 1098.554815047482 1086.157217815629 433.5324592460169 1089.349319374163 293.0104961333583
1658 0.005 8.290000000000001 1 1016.673406004273 917.5357078165409 917.8369926000074 1098.107955852813 1098.213159378885 1098.566974342571 1086.202110909794 433.5523639547623 1089.351095576971 293.010496249895
1659 0.005 8.295 1 1016.665121023987 917.5369333621022 917.8382445476281 1098.089225629566 1098.19460304147 1098.554816217525 1086.1572630122 433.5722532114872 1089.34932902707 293.0104961660446
1660 0.005 8.300000000000001 1 1016.674620287333 917.5382371193406 917.8395183491572 1098.107961719418 1098.213164571348 1098.566977806579 1086.202183008223 433.5920963122178 1089.351109031864 293.0104962765064
1661 0.005 8.305 1 1016.666330693522 917.5394572803679 917.8407649209288 1098.089224929074 1098.194602031568 1098.554815015267 1086.157330826133 433.6119243144861 1089.349336746113 293.0104961521998
1662 0.005 8.31 1 1016.675827583495 917.5407557390727 917.8420334119688 1098.107957661508 1098.213160952262 1098.56697538931 1086.202240837673 433.6317064859269 1089.351117157872 293.0104962713978
1663 0.005 8.315 1 1016.667528191652 917.5419704899406 917.8432746012426 1098.089223932607 1098.194601726319 1098.554814619895 1086.157385741912 433.6514724602658 1089.34934614798 293.0104961853767
1664 0.005 8.32 1 1016.677026917786 917.5432635562627 917.8445377170124 1098.107962279837 1098.213165011949 1098.566977825515 1086.202308573197 433.6711917078351 1089.351127370365 293.0104963273637
1665 0.005 8.324999999999999 1 1016.668731478456 917.5444731254559 917.8457736965743 1098.089225056692 1098.194602296125 1098.554815906747 1086.157457987025 433.690895089512 1089.349346324314 293.0104961926054
1666 0.005 8.33 1 1016.678222437677 917.5457608656449 917.8470315131926 1098.107959278083 1098.213162196295 1098.566976204849 1086.202368963837 433.7105513731688 1089.351127360659 293.0104963031605
1667 0.005 8.335000000000001 1 1016.669922436378 917.546965054377 917.8482621340036 1098.089223887023 1098.194601350597 1098.554814255575 1086.157514253716 433.730192758774 1089.349353952909 293.010496211513
1668 0.005 8.34 1 1016.679414548728 917.5482475430794 917.8495146802376 1098.107963742281 1098.213165998505 1098.566978229296 1086.20243758197 433.7497873543495 1089.351138574912 293.0104963168892
1669 0.005 8.345000000000001 1 1016.671109707911 917.5494464596015 917.850740033695 1098.089224871579 1098.194602154735 1098.554815696162 1086.157581078205 433.7693684119864 1089.34936103708 293.0104961913141
1670 0.005 8.35 1 1016.680596588271 917.5507236743065 917.8519873088906 1098.107960533077 1098.213163200025 1098.56697676021 1086.202494939575 433.7889025082026 1089.351143624237 293.0104963117163
1671 0.005 8.355 1 1016.672289967109 917.5519173438153 917.8532074171001 1098.089223987498 1098.19460147055 1098.554814106399 1086.157636643141 433.8084225318095 1089.349373008923 293.0104962291929
1672 0.005 8.359999999999999 1 1016.681782394006 917.5531894275501 917.8544495376416 1098.107964774227 1098.213166641141 1098.566978397878 1086.202562594614 433.8278958640469 1089.351159185481 293.0104963379096
1673 0.005 8.365 1 1016.673464002943 917.5543776178883 917.855664186452 1098.089224242689 1098.194601806843 1098.554815132889 1086.15769718302 433.8473533718193 1089.349379186667 293.0104962103457
1674 0.005 8.370000000000001 1 1016.682950946114 917.555644419219 917.856901054143 1098.107960294803 1098.21316290665 1098.56697586466 1086.202617905024 433.8667640557986 1089.351160012191 293.010496362854
1675 0.005 8.375 1 1016.674642850286 917.5568282191326 917.8581113842157 1098.089226153209 1098.194603503521 1098.554816255281 1086.157764013343 433.88615858128 1089.349384250751 293.0104962697246
1676 0.005 8.380000000000001 1 1016.684126718112 917.5580898321864 917.8593430584659 1098.107964653821 1098.213166507758 1098.566978297185 1086.2026867651 433.9055062373928 1089.351165983554 293.0104963709186
1677 0.005 8.385 1 1016.675813574999 917.5592683724451 917.8605481421754 1098.089225737195 1098.194602557388 1098.554814949548 1086.157829882916 433.9248395741113 1089.349388245707 293.0104962373847
1678 0.005 8.390000000000001 1 1016.685289019043 917.5605247867622 917.8617746071345 1098.10795933862 1098.213162129374 1098.566975695175 1086.202740933309 433.944126664551 1089.351168342238 293.0104963533814
1679 0.005 8.395 1 1016.67697627084 917.5616977966105 917.8629740916787 1098.089227505616 1098.19460426553 1098.55481626713 1086.157887097224 433.9634000801836 1089.349399033403 293.0104962694085
1680 0.005 8.4 1 1016.686452148262 917.5629491880394 917.8641955099888 1098.107964019392 1098.213166083749 1098.5669780134 1086.202807202207 433.9826276924306 1089.35118219174 293.0104963797155
1681 0.005 8.404999999999999 1 1016.678135696911 917.5641171124981 917.8653899081911 1098.089227988449 1098.194604393739 1098.554816100921 1086.157952093886 434.0018415227368 1089.349407937138 293.0104962552002
1682 0.005 8.41 1 1016.687608719771 917.5653634733534 917.8666062938008 1098.10796031149 1098.213162833772 1098.56697605727 1086.20286233822 434.0210096594536 1089.351188834787 293.0104963744482
1683 0.005 8.415000000000001 1 1016.679283922744 917.5665259932234 917.8677952809766 1098.089227369074 1098.19460418991 1098.554815545363 1086.158005766025 434.0401640797668 1089.349417682138 293.0104962881596
1684 0.005 8.42 1 1016.688758039832 917.5677672426436 917.8690065850768 1098.107964457605 1098.213166641227 1098.566978379848 1086.202926198896 434.0592716614828 1089.351198329411 293.0104964304466
1685 0.005 8.425000000000001 1 1016.68043856191 917.5689256287698 917.8701915003187 1098.089227320072 1098.194603535248 1098.554815371418 1086.158076097116 434.0783637068335 1089.349419015108 293.0104962952041
1686 0.005 8.43 1 1016.689904035748 917.5701618429289 917.8713977674092 1098.107961437899 1098.213164078511 1098.566977098698 1086.202984606098 434.0974091313872 1089.351196720919 293.0104964061647
1687 0.005 8.435 1 1016.681582122582 917.5713151237134 917.872577595594 1098.089227588679 1098.19460399676 1098.554815262252 1086.158132877535 434.1164405566307 1089.349425229561 293.010496314089
1688 0.005 8.44 1 1016.69104715006 917.5725463027934 917.8737788160354 1098.107964406693 1098.213166372358 1098.566977960551 1086.203047341645 434.1354264538292 1089.351206780284 293.0104964198603
1689 0.005 8.445 1 1016.682722181854 917.5736943466488 917.8749533488843 1098.089229577292 1098.194605609676 1098.554817099635 1086.158196732247 434.1543994814103 1089.349433795832 293.0104962938033
1690 0.005 8.449999999999999 1 1016.692181508641 917.5749205400419 917.8761495953464 1098.107961131135 1098.213163334169 1098.566976007477 1086.203104962164 434.1733251645439 1089.351212419329 293.0104964146054
1691 0.005 8.455 1 1016.683853204295 917.5760636245474 917.877319177568 1098.089227421184 1098.194604025594 1098.55481529146 1086.158247344304 434.1922400223939 1089.349443238514 293.0104963315477
1692 0.005 8.460000000000001 1 1016.69332042145 917.5772849843357 917.8785105609618 1098.107966891498 1098.213168230819 1098.566979127494 1086.203169018879 434.2111067995982 1089.351229457302 293.0104964406617
1693 0.005 8.465 1 1016.68497911807 917.5784231167301 917.8796752199598 1098.089227216128 1098.194603960548 1098.554815330874 1086.15830852817 434.2299628220018 1089.349448069881 293.0104963125581
1694 0.005 8.470000000000001 1 1016.694441361259 917.5796394800315 917.8808616341826 1098.107963205749 1098.21316514607 1098.566977140364 1086.203223943156 434.2487692823784 1089.351229812829 293.0104964653653
1695 0.005 8.475 1 1016.686108634107 917.5807728216188 917.8820214594238 1098.089228038512 1098.194604560917 1098.554815789036 1086.158368048958 434.267565063143 1089.349453585641 293.0104963719032
1696 0.005 8.48 1 1016.695568761088 917.5819843314713 917.8832030316743 1098.107967345873 1098.213168475941 1098.566979033232 1086.203289644866 434.2863111285195 1089.351236878364 293.0104964732528
1697 0.005 8.484999999999999 1 1016.687230678803 917.5831127424083 917.8843579452589 1098.089228168971 1098.194604348684 1098.554815642067 1086.1584326788 434.3050480807446 1089.34945647149 293.0104963391943
1698 0.005 8.49 1 1016.696684335051 917.5843193853227 917.8855346438501 1098.107963737407 1098.213165326331 1098.566977388924 1086.203344876668 434.3237359536648 1089.351238642837 293.0104964553941
1699 0.005 8.495000000000001 1 1016.688344986817 917.5854429495777 917.8866847122461 1098.089227846413 1098.194604274087 1098.554815103203 1086.1584866024 434.3424153936449 1089.349466252233 293.010496370897
1700 0.005 8.5 1 1016.697799533758 917.5866447910226 917.8878566045508 1098.107968020407 1098.213169063574 1098.566979271401 1086.203406738034 434.3610461389472 1089.351253437027 293.0104964814146
1701 0.005 8.505000000000001 1 1016.689457784888 917.5877637408281 917.8890021012335 1098.08922984339 1098.194605928154 1098.554817186581 1086.158550989295 434.3796681877653 1089.349475693488 293.0104963563879
1702 0.005 8.51 1 1016.69890995149 917.5889608266457 917.8901692134875 1098.107964935674 1098.213166163406 1098.566977502846 1086.203461548003 434.3982429930948 1089.351259692028 293.0104964757367
1703 0.005 8.515000000000001 1 1016.690557988873 917.5900747531981 917.891309690968 1098.089227354284 1098.194604068964 1098.554814467675 1086.158599386685 434.4168058555642 1089.349482471162 293.0104963891186
1704 0.005 8.52 1 1016.700010523418 917.5912669956566 917.8924719817359 1098.107967739878 1098.213168965793 1098.566979108256 1086.203521058866 434.4353206937653 1089.351265851221 293.0104965313464
1705 0.005 8.525 1 1016.691666926625 917.592376472296 917.8936079808643 1098.089230243916 1098.194605931272 1098.554816829095 1086.158668046462 434.4538235541816 1089.349485840942 293.0104963958435
1706 0.005 8.529999999999999 1 1016.70111064365 917.5935639349331 917.8947655109747 1098.107964090517 1098.213165654349 1098.566977293366 1086.20357744491 434.4722790334127 1089.351265462588 293.0104965067942
1707 0.005 8.535 1 1016.692764557344 917.5946685977624 917.8958967223906 1098.089230198739 1098.194605959349 1098.554815770858 1086.158720984856 434.4907239443228 1089.349491943362 293.0104964142989
1708 0.005 8.540000000000001 1 1016.702207803771 917.5958513556352 917.8970495258354 1098.107966955992 1098.213168099413 1098.56697859702 1086.203639016387 434.5091225537096 1089.351275388985 293.0104965202025
1709 0.005 8.545 1 1016.693858505134 917.5969513077191 917.8981760201124 1098.089231855228 1098.194607277095 1098.55481736501 1086.158783584347 434.5275112395506 1089.349499144007 293.0104963936598
1710 0.005 8.550000000000001 1 1016.703295441064 917.5981293377467 917.8993241044864 1098.107963118607 1098.213164694645 1098.566976229567 1086.203691076459 434.5458538620422 1089.351279851215 293.0104965146328
1711 0.005 8.555 1 1016.694945057557 917.599224660188 917.90044598687 1098.089231271915 1098.194607066032 1098.554816733295 1086.1588346336 434.5641865353113 1089.349510226771 293.0104964311375
1712 0.005 8.56 1 1016.704388588337 917.6003981241829 917.9015894697293 1098.107968487746 1098.213169093914 1098.566979040424 1086.203754721847 434.5824732990737 1089.351295027315 293.0104965403768
1713 0.005 8.565 1 1016.696024981175 917.6014880186405 917.9027058329502 1098.089231339225 1098.194607144512 1098.55481707489 1086.15889073451 434.6007490992083 1089.349514995984 293.0104964119596
1714 0.005 8.57 1 1016.705463424907 917.6026567774749 917.9038446632026 1098.107965113212 1098.213166440173 1098.56697746032 1086.203806392353 434.618977271267 1089.35129508514 293.010496564711
1715 0.005 8.575000000000001 1 1016.697107542668 917.6037422111112 917.9049565215794 1098.089230599554 1098.194606236741 1098.55481580689 1086.158946233758 434.6371946215302 1089.349518870794 293.0104964711728
1716 0.005 8.58 1 1016.706528881815 917.6049062974728 917.90609069572 1098.107965945588 1098.213167664382 1098.566977757202 1086.203842707957 434.6553635214955 1089.351297188989 293.0104965724963
1717 0.005 8.585000000000001 1 1016.698180347419 917.6059870846066 917.9071979241729 1098.089231139267 1098.194606936831 1098.554817226179 1086.159005445427 434.6735262522295 1089.349521981861 293.0104964382257
1718 0.005 8.59 1 1016.707599992693 917.6071467166413 917.9083276591264 1098.107963514257 1098.213165484915 1098.566976552993 1086.2038959765 434.6916380065117 1089.351300081748 293.0104965544562
1719 0.005 8.595000000000001 1 1016.69924967765 917.6082229029544 917.9094302892167 1098.089230477888 1098.194606551068 1098.554816440201 1086.159056535785 434.7097448116923 1089.3495322519 293.0104964696933
1720 0.005 8.6 1 1016.708669873129 917.6093780960205 917.9105555745123 1098.107967465845 1098.213168772068 1098.566978193096 1086.203955903836 434.7278014305115 1089.351312466731 293.0104965802553
1721 0.005 8.605 1 1016.700316337193 917.610449752057 917.9116536837707 1098.089230634111 1098.194606491636 1098.554816791751 1086.1591171946 434.7458528289653 1089.349538775154 293.0104964549447
1722 0.005 8.609999999999999 1 1016.709736668589 917.6116005474299 917.9127745580716 1098.107965268579 1098.213166792884 1098.566976968794 1086.204009026145 434.7638537600086 1089.351320520212 293.0104965743346
1723 0.005 8.615 1 1016.70137292238 917.6126676633756 917.9138681757593 1098.08922963698 1098.194606186089 1098.554816254069 1086.159165155465 434.7818479158332 1089.34954668815 293.0104964873269
1724 0.005 8.620000000000001 1 1016.710793939086 917.6138137840298 917.9149844136599 1098.107968718993 1098.213169960658 1098.566978885155 1086.204067284737 434.799792593837 1089.351329366485 293.010496629697
1725 0.005 8.625 1 1016.70243709972 917.6148765283017 917.9160736028789 1098.08923179627 1098.194607219157 1098.554816966493 1086.159231336376 434.8177313003334 1089.349548627691 293.0104964939237
1726 0.005 8.630000000000001 1 1016.711847296285 917.6160181395642 917.917185362825 1098.107964335767 1098.213166274214 1098.566976926503 1086.204120001273 434.8356197417858 1089.351327530586 293.0104966048684
1727 0.005 8.635 1 1016.703488296198 917.6170763356811 917.9182700315503 1098.089230896529 1098.194606397222 1098.55481574861 1086.159280219907 434.8535034987179 1089.349555109966 293.0104965122815
1728 0.005 8.640000000000001 1 1016.712899433072 917.6182135170848 917.9193773426041 1098.107968525543 1098.213169903271 1098.566979178482 1086.204179125458 434.8713375831886 1089.351337534686 293.0104966181066
1729 0.005 8.645 1 1016.704537739151 917.6192672746023 917.9204575670481 1098.089232401226 1098.194607385734 1098.5548166709 1086.159341361588 434.889167393383 1089.349561986814 293.0104964915812
1730 0.005 8.65 1 1016.713941936098 917.6203999843731 917.9215604210168 1098.107963879183 1098.213166103573 1098.566976651178 1086.204227938544 434.9069474096682 1089.3513423125 293.0104966124163
1731 0.005 8.654999999999999 1 1016.705581446137 917.6214493219683 917.9226362280558 1098.089233891378 1098.194608997588 1098.554817620596 1086.15939197848 434.9247228744615 1089.349574192174 293.0104965289352
1732 0.005 8.66 1 1016.714992013351 917.6225777916077 917.923734806417 1098.107968891309 1098.213170009552 1098.566979150301 1086.20428930479 434.9424483927366 1089.351356877576 293.0104966380952
1733 0.005 8.665000000000001 1 1016.706616683801 917.623622706156 917.9248062384495 1098.089231977013 1098.194607267541 1098.554815867368 1086.159444424766 434.960168404875 1089.349577877293 293.0104965096068
1734 0.005 8.67 1 1016.716023609905 917.6247466144238 917.9259002930282 1098.107964977911 1098.213167078205 1098.566977538551 1086.204339083356 434.9778364963924 1089.351357516307 293.0104966624843
1735 0.005 8.675000000000001 1 1016.707658481264 917.6257872413556 917.9269673866391 1098.089233693026 1098.194608684303 1098.554817245184 1086.159499424276 434.9954992448364 1089.349583564817 293.0104965686953
1736 0.005 8.68 1 1016.717064464762 917.6269068127358 917.9280571174174 1098.107969007715 1098.213170095065 1098.56697893712 1086.204401523158 435.0131105169698 1089.351363836351 293.0104966695214
1737 0.005 8.685 1 1016.708693004916 917.6279430102794 917.9291198053089 1098.089232740941 1098.194607615519 1098.554816573165 1086.1595583936 435.0307177732388 1089.349584996838 293.0104965353104
1738 0.005 8.69 1 1016.718093335986 917.6290582296222 917.9302051737955 1098.107966235816 1098.21316774507 1098.566977598949 1086.204452010313 435.0482748806531 1089.351365477995 293.0104966516256
1739 0.005 8.695 1 1016.709721044651 917.6300900886811 917.931263525945 1098.089233127047 1098.194608188626 1098.554816900126 1086.15960804512 435.0658287297213 1089.349594120066 293.0104965667124
1740 0.005 8.700000000000001 1 1016.719121386982 917.6312010102562 917.9323445920786 1098.107969221829 1098.213170161832 1098.566978580046 1086.204506429415 435.0833325096823 1089.351377663721 293.0104966773429
1741 0.005 8.705 1 1016.71074508226 917.6322285574812 917.9333986379157 1098.089233250559 1098.194608257159 1098.554817256925 1086.159662848845 435.1008332013133 1089.349601169202 293.0104965518316
1742 0.005 8.710000000000001 1 1016.720146229517 917.6333353068678 917.9344755080856 1098.107967628788 1098.21316858081 1098.566977466588 1086.204561705118 435.1182838295263 1089.351383386095 293.0104966713301
1743 0.005 8.715 1 1016.711760767223 917.6343585564057 917.9355252933815 1098.089233117389 1098.194608697759 1098.554817315907 1086.159711637692 435.135730337449 1089.34960916773 293.0104965841552
1744 0.005 8.720000000000001 1 1016.721161669005 917.6354609062294 917.9365977892584 1098.107969522264 1098.213170238944 1098.566978314921 1086.204615272831 435.1531259297192 1089.351392258423 293.0104967265704
1745 0.005 8.725 1 1016.712782907235 917.6364799956291 917.9376433597854 1098.089234184348 1098.194609045954 1098.554817741089 1086.159771983886 435.170517255142 1089.349613314921 293.0104965904882
1746 0.005 8.73 1 1016.722174773359 917.6375780765179 917.9387116153032 1098.107966706859 1098.213167938817 1098.566977207589 1086.204667175189 435.1878579060948 1089.351389406585 293.0104967014026
1747 0.005 8.734999999999999 1 1016.7137947139 917.6385928501677 917.9397528944337 1098.089234272174 1098.194609151151 1098.554817326456 1086.159822168283 435.2051965586466 1089.349617543847 293.0104966084966
1748 0.005 8.74 1 1016.723186971378 917.6396867436589 917.94081694113 1098.107970669897 1098.213171230824 1098.566979235733 1086.204723688732 435.2224842817117 1089.35139956566 293.0104967142519
1749 0.005 8.745000000000001 1 1016.714803727472 917.6406973043596 917.94185400812 1098.089235237435 1098.194609625302 1098.55481777279 1086.159880904589 435.2397704706836 1089.349623904476 293.0104965873721
1750 0.005 8.75 1 1016.72418969715 917.6417869683468 917.9429138359528 1098.107966897459 1098.213168097653 1098.566977323116 1086.204773630199 435.2570058741098 1089.351403648886 293.010496708087
1751 0.005 8.755000000000001 1 1016.715806522592 917.6427933343884 917.9439467077724 1098.089235697407 1098.194610377361 1098.554817890133 1086.159930345067 435.2742399482023 1089.349634926274 293.0104966242091
1752 0.005 8.76 1 1016.725197582994 917.6438790061013 917.9450025011032 1098.107970420365 1098.213170789629 1098.566978777684 1086.204830048402 435.291423492384 1089.351416867094 293.0104967332305
1753 0.005 8.765000000000001 1 1016.716803061949 917.6448811961686 917.9460312389349 1098.089234713337 1098.194609482337 1098.554817261793 1086.159984521526 435.3086041785767 1089.349639662238 293.0104966042837
1754 0.005 8.77 1 1016.726189131513 917.6459625523024 917.9470827336819 1098.107967254082 1098.213168392568 1098.566977346462 1086.2048788215 435.3257333763972 1089.351418407893 293.0104967570401
1755 0.005 8.775 1 1016.717803069195 917.6469606953124 917.9481073762964 1098.089235535522 1098.194610100284 1098.554817683575 1086.160036627687 435.3428600398032 1089.349644146139 293.0104966627798
1756 0.005 8.779999999999999 1 1016.727187929191 917.6480379510709 917.9491547875318 1098.107971614894 1098.213171949995 1098.566979569548 1086.204935953255 435.3599356343891 1089.351424167621 293.0104967635614
1757 0.005 8.785 1 1016.718796581798 917.649031906495 917.9501752671138 1098.089234943124 1098.194609154962 1098.554817070754 1086.160093525843 435.3770094275524 1089.349645210804 293.010496628752
1758 0.005 8.790000000000001 1 1016.728176021463 917.6501050402484 917.9512185489757 1098.107968310498 1098.213169197505 1098.566978027909 1086.204985111827 435.3940325923195 1089.351425806089 293.0104967449479
1759 0.005 8.795 1 1016.719783367557 917.6510948885376 917.9522349219276 1098.089235366964 1098.194609806997 1098.554817257283 1086.160140984751 435.4110548787419 1089.349654779271 293.0104966595088
1760 0.005 8.800000000000001 1 1016.729163795638 917.6521639566005 917.9532741395722 1098.107971669122 1098.213171932883 1098.566979427821 1086.205038895129 435.428027072782 1089.351437233917 293.0104967700045
1761 0.005 8.805 1 1016.720769184895 917.6531497317695 917.9542864460384 1098.089236872422 1098.194610928869 1098.554818155675 1086.160196309154 435.4449973111522 1089.349662404199 293.010496643974
1762 0.005 8.81 1 1016.730149399031 917.65421485157 917.955321714279 1098.107968362933 1098.213168853497 1098.566977302301 1086.205090684932 435.4619170920325 1089.351443682713 293.0104967632679
1763 0.005 8.815 1 1016.721744840234 917.6551965551962 917.9563299853075 1098.089235163413 1098.194610074411 1098.554817530108 1086.160238782459 435.4788337786534 1089.34966920521 293.0104966755989
1764 0.005 8.82 1 1016.731127156343 917.6562575103934 917.9573610880034 1098.107972202752 1098.213172326485 1098.56697903788 1086.205143512871 435.4956997287521 1089.351453113148 293.0104968179799
1765 0.005 8.825000000000001 1 1016.722728253919 917.6572352819272 917.9583653769035 1098.089237108533 1098.194611133451 1098.554818374565 1086.160299872173 435.5125631878314 1089.349669470722 293.0104966813079
1766 0.005 8.83 1 1016.732102504926 917.6582921954268 917.9593924664638 1098.107968864181 1098.213169397201 1098.566977725802 1086.205193604213 435.5293763195929 1089.351451066812 293.0104967922988
1767 0.005 8.835000000000001 1 1016.723700614698 917.6592658918428 917.9603927019514 1098.08923553491 1098.194609806679 1098.554816958165 1086.160345956753 435.5461882488094 1089.349674802313 293.0104966986675
1768 0.005 8.84 1 1016.733075156637 917.6603188331235 917.9614158049051 1098.107973006204 1098.213173055094 1098.566980002501 1086.205247712164 435.5629506722473 1089.351460722708 293.0104968044236
1769 0.005 8.845000000000001 1 1016.72467352052 917.6612885610244 917.9624120744559 1098.089237312515 1098.19461110869 1098.554818011032 1086.160404208928 435.5797124492595 1089.349680227838 293.0104966767908
1770 0.005 8.85 1 1016.734041366854 917.6623374913931 917.9634311757294 1098.107969384204 1098.213169877186 1098.566978237201 1086.205294275986 435.5964243335268 1089.351463449914 293.0104967976749
1771 0.005 8.855 1 1016.725627063212 917.6633039378403 917.9644242893602 1098.089237356796 1098.194611494441 1098.554817861877 1086.160452180984 435.613134844839 1089.349694857542 293.0104967123119
1772 0.005 8.859999999999999 1 1016.734993154517 917.6643489783061 917.9654394709039 1098.107973756385 1098.21317350346 1098.566980148355 1086.205350474351 435.6297960336111 1089.351480090529 293.0104968217462
1773 0.005 8.865 1 1016.726564419986 917.6653111454572 917.9664282915612 1098.089236420291 1098.194610648003 1098.554817357731 1086.160502131369 435.6464548474806 1089.349699708835 293.0104966917517
1774 0.005 8.870000000000001 1 1016.735926369245 917.6663519978296 917.9674393075497 1098.107969732083 1098.213170413808 1098.566978208836 1086.205392647329 435.6630632629817 1089.351482148432 293.0104968449748
1775 0.005 8.875 1 1016.7275164233 917.667310468638 917.9684244195299 1098.089238448411 1098.194612340951 1098.554818427687 1086.160554768237 435.6796696160318 1089.349706481877 293.0104967500311
1776 0.005 8.880000000000001 1 1016.736878745203 917.6683473451807 917.9694314650409 1098.107972688511 1098.213172702405 1098.566979316605 1086.205447527276 435.6962270236184 1089.35148850271 293.0104968514873
1777 0.005 8.885 1 1016.728469774907 917.6693017691438 917.9704125408056 1098.089238982103 1098.194612370602 1098.554818680652 1086.160609387566 435.712784017091 1089.349709443185 293.0104967160699
1778 0.005 8.890000000000001 1 1016.737831776839 917.6703346875869 917.9714156162164 1098.107969891987 1098.213170272639 1098.566978154641 1086.205494933925 435.7292931030707 1089.351490980268 293.0104968331601
1779 0.005 8.895 1 1016.729421409982 917.6712852053106 917.9723927873241 1098.089238990733 1098.194612741307 1098.55481839155 1086.160652354786 435.7458025671556 1089.349719488233 293.0104967473402
1780 0.005 8.9 1 1016.738789372273 917.6723142487432 917.9733919672294 1098.107973044218 1098.21317274971 1098.566979226377 1086.205549057959 435.7622637249903 1089.351502181217 293.0104968587912
1781 0.005 8.904999999999999 1 1016.730380928171 917.6732608611228 917.9743652185451 1098.089239307176 1098.194612822026 1098.554819088953 1086.160705572277 435.7787248663615 1089.349724799944 293.010496732561
1782 0.005 8.91 1 1016.739748979841 917.6742861648113 917.975360649189 1098.107971432723 1098.21317121752 1098.566978259427 1086.205596833556 435.7951372741867 1089.351509116514 293.0104968528177
1783 0.005 8.915000000000001 1 1016.731329637319 917.6752287080551 917.976329821817 1098.089237897521 1098.19461217352 1098.554817982928 1086.16074749342 435.8115477233255 1089.349733069369 293.01049676501
1784 0.005 8.92 1 1016.740696756416 917.6762500510001 917.9773212978796 1098.107973777373 1098.213173374204 1098.566979439011 1086.205647265522 435.8279075446104 1089.351515399245 293.0104969081766
1785 0.005 8.925000000000001 1 1016.732284180697 917.6771890805531 917.9782869417932 1098.089240553182 1098.194613876032 1098.554819883644 1086.160808874087 435.8442646497962 1089.349733497577 293.0104967713027
1786 0.005 8.93 1 1016.741641537885 917.6782065772005 917.979274600725 1098.107970428246 1098.213170276475 1098.566977359254 1086.205695836758 435.8605717856041 1089.351513623555 293.0104968831594
1787 0.005 8.935 1 1016.73322389473 917.6791417065934 917.9802363668836 1098.089239536927 1098.194613277097 1098.554818671213 1086.160853528775 435.8768779715278 1089.349736865128 293.0104967890437
1788 0.005 8.94 1 1016.742579346362 917.6801554528962 917.9812202381446 1098.107974659878 1098.213173653677 1098.566979639658 1086.205750988405 435.8931355835862 1089.351522039536 293.0104968956533
1789 0.005 8.945 1 1016.734157981506 917.6810867046031 917.9821781194397 1098.089239616502 1098.194612969872 1098.554818910925 1086.160910142155 435.909392939243 1089.349741896526 293.0104967674629
1790 0.005 8.950000000000001 1 1016.74350635462 917.6820965578979 917.9831580983024 1098.107972158874 1098.213171695555 1098.566978539527 1086.205794869136 435.9256031913677 1089.35152693258 293.0104968887132
1791 0.005 8.955 1 1016.73508328225 917.6830240329747 917.984112212557 1098.089239205676 1098.194613052763 1098.554818300312 1086.160951367613 435.9418124519522 1089.349752971554 293.0104968036642
1792 0.005 8.960000000000001 1 1016.74443316492 917.6840303125814 917.9850886206776 1098.107975941535 1098.213175091735 1098.566980434249 1086.20584713999 435.9579744355427 1089.351540482492 293.0104969130279
1793 0.005 8.965 1 1016.73600653878 917.6849540082529 917.9860389625635 1098.089238755414 1098.194612077655 1098.554817928061 1086.161002620168 435.9741349098805 1089.349759201982 293.0104967830872
1794 0.005 8.970000000000001 1 1016.745352048337 917.685956364045 917.9870114502046 1098.107973100549 1098.213172827484 1098.566979271776 1086.205889934513 435.9902463114208 1089.351541219548 293.010496936057
1795 0.005 8.975 1 1016.736927828349 917.6868764747404 917.9879581977152 1098.089239603742 1098.194612963887 1098.554817903245 1086.161051020007 436.0063554411037 1089.349762204627 293.0104968409403
1796 0.005 8.98 1 1016.746274223121 917.6878751251649 917.9889269881745 1098.107975981258 1098.213175041801 1098.56698082674 1086.205944245747 436.0224162834709 1089.351545153957 293.010496941797
1797 0.005 8.984999999999999 1 1016.737847218153 917.6887914568648 917.9898699789309 1098.089240306249 1098.194613194817 1098.554818347903 1086.161104103779 436.0384762629869 1089.349763210834 293.0104968061821
1798 0.005 8.99 1 1016.747188175011 917.6897863853305 917.9908350432617 1098.107972359522 1098.213171993016 1098.56697864763 1086.205989892609 436.0544892275176 1089.351546943622 293.0104969225049
1799 0.005 8.995000000000001 1 1016.738761516331 917.6906990181501 917.9917743343645 1098.089241057325 1098.194614084963 1098.554818880095 1086.16114821382 436.0705021078478 1089.349773732646 293.0104968362162
1800 0.005 9 1 1016.74810386096 917.6916902858843 917.9927357320051 1098.107976151062 1098.213175246901 1098.566980843957 1086.206041179017 436.0864683423499 1089.351558936859 293.0104969468707
1801 0.005 9.005000000000001 1 1016.739674063413 917.6925992581238 917.9936713879302 1098.089240743695 1098.194613448198 1098.554818205723 1086.161198540261 436.1024340418324 1089.349779056933 293.0104968201222
1802 0.005 9.01 1 1016.749012452269 917.6935869833678 917.9946292610331 1098.107971988578 1098.213171886013 1098.566978608958 1086.206082818891 436.1183528296943 1089.351563390334 293.0104969394444
1803 0.005 9.015000000000001 1 1016.740582694772 917.6944921764937 917.9955611219839 1098.089242704054 1098.194615574734 1098.554819842238 1086.161242534815 436.1342742069933 1089.349789808893 293.0104968513533
1804 0.005 9.02 1 1016.749922357617 917.6954761193564 917.9965151988553 1098.107975724246 1098.213174704101 1098.566979621644 1086.20613512174 436.1501414857928 1089.351570959071 293.0104969936502
1805 0.005 9.025 1 1016.741490404511 917.6963779429625 917.9974436989517 1098.089241632825 1098.194614269543 1098.554818845917 1086.161297240492 436.1660103239691 1089.34978791534 293.0104968565361
1806 0.005 9.029999999999999 1 1016.750826552473 917.6973582361719 917.9983941461198 1098.107973888441 1098.213173163155 1098.5669794476 1086.206183008294 436.181827677044 1089.351570529557 293.0104969676877
1807 0.005 9.035 1 1016.742391908373 917.6982563547466 917.999318961065 1098.089241744388 1098.194614632916 1098.554818988056 1086.161341798519 436.1976470113939 1089.349792894724 293.0104968735517
1808 0.005 9.040000000000001 1 1016.751728148465 917.6992330587522 918.0002657964388 1098.107976188717 1098.21317481502 1098.566979618392 1086.20623491037 436.2134178523398 1089.351579094574 293.0104969796033
1809 0.005 9.045 1 1016.743290083595 917.700127570487 918.0011870058937 1098.089242443735 1098.194615166925 1098.55482000178 1086.16139453106 436.2291910793482 1089.349798937142 293.0104968514217
1810 0.005 9.050000000000001 1 1016.752620792658 917.7011006545754 918.0021302332869 1098.107973299596 1098.213172259658 1098.566978323753 1086.206276327249 436.2449160650695 1089.351583070156 293.0104969725547
1811 0.005 9.055 1 1016.744181893199 917.7019915686575 918.0030478456106 1098.089242049203 1098.194615134874 1098.554819594206 1086.161435788663 436.2606434393832 1089.349807759607 293.010496887399
1812 0.005 9.06 1 1016.753515454034 917.7029612620865 918.0039876810748 1098.107977790223 1098.213176347788 1098.56698055973 1086.20632732793 436.2763218156943 1089.351595274382 293.0104969968472
1813 0.005 9.065 1 1016.74507317897 917.7038486375235 918.0049017757474 1098.089242440476 1098.194615137411 1098.554819374004 1086.161486089568 436.2920011843096 1089.349815601699 293.0104968667542
1814 0.005 9.07 1 1016.754400387446 917.7048145702747 918.0058378508826 1098.107973444226 1098.213172483873 1098.566978123991 1086.206367935158 436.3076305312953 1089.351592941648 293.0104970199367
1815 0.005 9.075000000000001 1 1016.745960936614 917.7056984435967 918.0067484086524 1098.08924303999 1098.194615891866 1098.554820077997 1086.161531742021 436.3232596488156 1089.349816026819 293.0104969246268
1816 0.005 9.08 1 1016.755289631839 917.7066608585247 918.0076809814902 1098.107976864427 1098.213175227484 1098.566979575379 1086.206422663874 436.3388402721044 1089.351598559191 293.0104970258391
1817 0.005 9.085000000000001 1 1016.746847024456 917.7075410819917 918.0085879024247 1098.089243585568 1098.194615979465 1098.554820136762 1086.161582220447 436.3544214289135 1089.349820534608 293.0104968899486
1818 0.005 9.09 1 1016.756169216431 917.7084999612679 918.0095169369739 1098.107973766151 1098.213172646885 1098.566978431404 1086.206464624986 436.3699547160415 1089.351599825551 293.0104970065195
1819 0.005 9.095000000000001 1 1016.747725625169 917.7093766618434 918.0104203375274 1098.089242792111 1098.194615347224 1098.554819099678 1086.161623718208 436.3854917772238 1089.349827470819 293.0104969201189
1820 0.005 9.1 1 1016.757049947589 917.7103320637906 918.0113458868846 1098.107977731056 1098.213176342445 1098.566980942468 1086.206513801143 436.400979296039 1089.351611768026 293.0104970308606
1821 0.005 9.105 1 1016.748603706374 917.7112052735655 918.0122457955761 1098.089243898751 1098.194615959604 1098.554819421601 1086.161673572806 436.4164711953095 1089.349834263213 293.0104969040159
1822 0.005 9.109999999999999 1 1016.757923282018 917.7121573253313 918.0131680157103 1098.107974357785 1098.213173626503 1098.56697936797 1086.206555729407 436.4319122191359 1089.351615238512 293.0104970234721
1823 0.005 9.115 1 1016.7494751734 917.7130268622668 918.0140642791189 1098.089243738006 1098.194616025197 1098.554818967338 1086.161712965428 436.4473579322257 1089.349843448606 293.0104969351135
1824 0.005 9.120000000000001 1 1016.758798329328 917.7139752904798 918.0149828643501 1098.10797828306 1098.213176745777 1098.566981130962 1086.206606719535 436.4627510034945 1089.351623144309 293.0104970775225
1825 0.005 9.125 1 1016.750347679969 917.7148410036193 918.0158751860333 1098.089243316678 1098.194615383152 1098.554818636829 1086.161761942154 436.4781477163429 1089.349843245351 293.0104969402499
1826 0.005 9.130000000000001 1 1016.759667101275 917.7157860068276 918.0167903849284 1098.107975764121 1098.213174492863 1098.566980031771 1086.206651994406 436.4934925788687 1089.351621926124 293.0104970513239
1827 0.005 9.135 1 1016.75121395257 917.7166482326463 918.0176792500479 1098.089243051472 1098.194615401703 1098.554818846211 1086.161803663282 436.5088426073808 1089.349845991152 293.0104969569886
1828 0.005 9.140000000000001 1 1016.760535368564 917.7175898689972 918.0185910694765 1098.107979859382 1098.213177723512 1098.566981488887 1086.206703002021 436.5241421906295 1089.351631343314 293.0104970628979
1829 0.005 9.145 1 1016.752077758549 917.718449241655 918.0194771786219 1098.089241934361 1098.194614259453 1098.55481819643 1086.161853994473 436.5394474810577 1089.349851081026 293.0104969345309
1830 0.005 9.15 1 1016.761395075589 917.7193874230389 918.0203855389231 1098.107977512373 1098.21317582978 1098.56698058702 1086.206746423375 436.5547032600036 1089.351635245779 293.0104970554599
1831 0.005 9.154999999999999 1 1016.75293720099 917.7202433748289 918.0212682254406 1098.089242996913 1098.194615591467 1098.554819217012 1086.161895452406 436.5699638595926 1089.349860916243 293.0104969700978
1832 0.005 9.16 1 1016.762255461543 917.7211783246414 918.0221733569189 1098.107979114633 1098.213177086541 1098.56698042254 1086.206790783154 436.5851750965014 1089.351647244504 293.0104970793481
1833 0.005 9.165000000000001 1 1016.753794670491 917.7220307735467 918.0230525228412 1098.089244088422 1098.194616438927 1098.554819908621 1086.161942582695 436.6003902881253 1089.349868366951 293.0104969490482
1834 0.005 9.17 1 1016.763109183545 917.7229621457415 918.0239540792967 1098.107976635991 1098.213174936558 1098.566979185019 1086.206835724425 436.6155540077029 1089.351647232875 293.0104971021034
1835 0.005 9.175000000000001 1 1016.754650020073 917.7238114130596 918.024830068388 1098.089243514908 1098.194615972854 1098.55481947375 1086.161987029594 436.6307205117052 1089.34986987589 293.0104970065202
1836 0.005 9.18 1 1016.763963824913 917.7247394208413 918.0257282724831 1098.107978526154 1098.213176423498 1098.566979865432 1086.206881229367 436.6458369097859 1089.351650688938 293.0104971076268
1837 0.005 9.185 1 1016.755506606332 917.7255852815905 918.0266008677386 1098.089246409387 1098.194618277895 1098.554821396126 1086.162039224456 436.660957132142 1089.349873383245 293.0104969717718
1838 0.005 9.19 1 1016.764814757024 917.7265099245895 918.0274956995258 1098.107974754872 1098.213173118061 1098.56697786382 1086.206923011644 436.6760281651625 1089.351651330804 293.0104970882717
1839 0.005 9.195 1 1016.756357753627 917.7273524450595 918.0283649518035 1098.08924672378 1098.194618638179 1098.55482124553 1086.162080388717 436.6911036122546 1089.349879522917 293.0104970017104
1840 0.005 9.200000000000001 1 1016.765665739005 917.7282737785151 918.029256469719 1098.107977591215 1098.213175655425 1098.566979431588 1086.206969903672 436.7061308312643 1089.351661357656 293.0104971125083
1841 0.005 9.205 1 1016.75720605892 917.7291129839928 918.0301224106718 1098.089247331072 1098.194618811329 1098.554821398506 1086.162130341952 436.7211624472308 1089.349885856128 293.010496985399
1842 0.005 9.210000000000001 1 1016.76650799187 917.7300311502958 918.0310107757559 1098.107974297183 1098.213172964088 1098.56697768748 1086.207010890058 436.736145975999 1089.351665037769 293.0104971048954
1843 0.005 9.215 1 1016.758046371063 917.730866934149 918.0318732765762 1098.08924758917 1098.19461936359 1098.554821300913 1086.162169615415 436.7511334136704 1089.349895497998 293.010497016321
1844 0.005 9.220000000000001 1 1016.767348866646 917.7317816598403 918.0327581999618 1098.107978134892 1098.213176220261 1098.566979786485 1086.207058624925 436.7660717755506 1089.351671776727 293.0104971583896
1845 0.005 9.225 1 1016.758884731154 917.7326143418268 918.0336176062057 1098.08924619262 1098.194617813389 1098.554820465371 1086.162219731286 436.7810134215919 1089.349893173677 293.0104970207099
1846 0.005 9.23 1 1016.768183983058 917.7335257674054 918.0344992450345 1098.107976654957 1098.21317484842 1098.566979209805 1086.207102962797 436.7959063588578 1089.351670902704 293.0104971318573
1847 0.005 9.234999999999999 1 1016.759717215689 917.7343550910689 918.0353553196381 1098.089246770325 1098.194618522677 1098.55482087416 1086.1622615147 436.8108028979405 1089.349898703274 293.010497037306
1848 0.005 9.24 1 1016.769017319817 917.7352632732889 918.0362336953427 1098.107980104147 1098.213177602486 1098.566980504695 1086.207151784955 436.8256512952648 1089.351680960468 293.0104971432644
1849 0.005 9.245000000000001 1 1016.760545198163 917.7360893154619 918.0370864945093 1098.089245115304 1098.194616778009 1098.554819736624 1086.16230706 436.8405034990854 1089.349903226667 293.0104970147705
1850 0.005 9.25 1 1016.76984224368 917.7369942161899 918.037961598273 1098.107977916492 1098.213175861054 1098.566979843341 1086.207192192788 436.8553078505819 1089.351683895158 293.0104971357828
1851 0.005 9.255000000000001 1 1016.761370061872 917.7378170065303 918.0388111437279 1098.089246075844 1098.194618062378 1098.554820322598 1086.162345424113 436.8701161765379 1089.349912577436 293.0104970503081
1852 0.005 9.26 1 1016.770670658751 917.7387188609783 918.0396831988638 1098.107981498183 1098.213178895737 1098.5669814985 1086.207240548316 436.8848766137936 1089.35169646638 293.0104971595968
1853 0.005 9.265000000000001 1 1016.762194293601 917.73953829738 918.0405293798423 1098.089245454151 1098.194617210034 1098.554819730922 1086.162389166115 436.8996408433226 1089.349917876419 293.0104970292215
1854 0.005 9.27 1 1016.771491299225 917.740436741202 918.0413980340631 1098.107978474827 1098.213176369138 1098.566979943857 1086.207278217385 436.9143564100982 1089.351696506359 293.0104971819591
1855 0.005 9.275 1 1016.763017026167 917.7412531679103 918.0422412065096 1098.089244905167 1098.194616829331 1098.554819171759 1086.162430857731 436.9290755300419 1089.34991758363 293.0104970862239
1856 0.005 9.279999999999999 1 1016.772317114013 917.7421484323977 918.0431066896601 1098.107982909128 1098.213180071739 1098.566982427261 1086.207329084568 436.9437467021578 1089.351700959671 293.0104971872552
1857 0.005 9.285 1 1016.763839564349 917.7429615946064 918.0439466174632 1098.089245425429 1098.194616846484 1098.554819388525 1086.162480634773 436.9584218128796 1089.349920831733 293.010497051209
1858 0.005 9.290000000000001 1 1016.773132906609 917.7438536493618 918.0448088891222 1098.107979592893 1098.213177195106 1098.56698067347 1086.207367777733 436.9730493347371 1089.351703043172 293.0104971676906
1859 0.005 9.295 1 1016.764655150317 917.7446636113804 918.0456456147082 1098.089246331391 1098.194617858486 1098.554819719911 1086.162521728432 436.9876813886499 1089.349929505758 293.0104970810688
1860 0.005 9.300000000000001 1 1016.773948117318 917.7455525077219 918.0465047224174 1098.10798201989 1098.213179283643 1098.566981773894 1086.207413495439 437.0022660873045 1089.351713527899 293.0104971918852
1861 0.005 9.305 1 1016.765468407897 917.7463593066946 918.0473382900435 1098.089247077048 1098.194618244497 1098.55482027808 1086.162569967046 437.016855196577 1089.349933617685 293.0104970646432
1862 0.005 9.31 1 1016.774756445174 917.7472451735744 918.0481943822876 1098.107978245328 1098.213176214946 1098.566979867486 1086.207450189684 437.0313967593452 1089.35171566341 293.0104971841826
1863 0.005 9.315 1 1016.766277213734 917.7480487829873 918.0490247681122 1098.089247476737 1098.194618840162 1098.554820140836 1086.162607305665 437.0459424912428 1089.349943176815 293.0104970955119
1864 0.005 9.32 1 1016.775566810215 917.74893135072 918.0498775520862 1098.107981418348 1098.213178950387 1098.566981339117 1086.207496021476 437.0604401919705 1089.351725590886 293.0104972376984
1865 0.005 9.325000000000001 1 1016.767087218865 917.7497319448261 918.0507049015108 1098.089247806496 1098.194618683138 1098.554820400907 1086.162656979683 437.0749417464212 1089.349943427469 293.0104970999736
1866 0.005 9.33 1 1016.776371312699 917.7506113609385 918.0515545620451 1098.107978203171 1098.21317619414 1098.566979709679 1086.207536842194 437.0893949186249 1089.351721542423 293.0104972111458
1867 0.005 9.335000000000001 1 1016.767891239071 917.7514087687335 918.0523787451691 1098.089248895806 1098.194619776214 1098.554821085884 1086.16269707663 437.1038536559948 1089.349947685061 293.0104971164747
1868 0.005 9.34 1 1016.777175001734 917.7522850947601 918.0532252958216 1098.107980549446 1098.213178013253 1098.56698044035 1086.207581921186 437.1182639652411 1089.351730483856 293.0104972225512
1869 0.005 9.345000000000001 1 1016.768691745038 917.7530793458679 918.0540463145244 1098.089249794795 1098.194620320514 1098.554821594438 1086.162741878152 437.1326799530937 1089.349951967545 293.0104970938709
1870 0.005 9.35 1 1016.777970590207 917.7539525467644 918.0548897548263 1098.10797666831 1098.213174686719 1098.566978389261 1086.20762110586 437.1470481881877 1089.351732248843 293.0104972149186
1871 0.005 9.355 1 1016.769487155122 917.7547437604784 918.0557077555646 1098.089250506483 1098.194621483117 1098.55482250436 1086.162778649492 437.1614220916748 1089.349961278861 293.0104971293129
1872 0.005 9.359999999999999 1 1016.778768961271 917.7556140615856 918.0565482939294 1098.107980678582 1098.213178071825 1098.566979987588 1086.207666564988 437.1757481220319 1089.351743577153 293.0104972385449
1873 0.005 9.365 1 1016.770281289622 917.7564020717958 918.0573630784882 1098.089249943222 1098.194620689408 1098.554821909494 1086.162822531341 437.1900796632194 1089.349966626884 293.0104971079905
1874 0.005 9.370000000000001 1 1016.779560631281 917.7572691358309 918.0582003769362 1098.107978012122 1098.213175627382 1098.56697838536 1086.207704666877 437.204362851044 1089.351744453651 293.0104972607114
1875 0.005 9.375 1 1016.771074414562 917.7580542880927 918.0590123086102 1098.089249352956 1098.194620486375 1098.554821542661 1086.162864470172 437.2186506811812 1089.349967773133 293.0104971647458
1876 0.005 9.380000000000001 1 1016.78035615116 917.7589183294509 918.0598465931874 1098.107982789686 1098.213179634024 1098.566981547892 1086.207753298001 437.2328908187654 1089.351749118248 293.0104972657673
1877 0.005 9.385 1 1016.771864255909 917.7597003075057 918.0606553577513 1098.089248266233 1098.194619160926 1098.554820643503 1086.162909264858 437.2471361533496 1089.349968624096 293.0104971293426
1878 0.005 9.390000000000001 1 1016.781142162669 917.7605613080692 918.0614865964309 1098.10798048492 1098.213177550685 1098.566980016491 1086.207792653858 437.2613341626968 1089.351752552878 293.0104972458709
1879 0.005 9.395 1 1016.772649018133 917.7613402472405 918.0622923278736 1098.089248457306 1098.194619554571 1098.554820712059 1086.162946847357 437.2755379053563 1089.349976108897 293.0104971588433
1880 0.005 9.4 1 1016.781927840043 917.7621982507923 918.063120562422 1098.107984281039 1098.213180960649 1098.566982380732 1086.207837799088 437.2896946654413 1089.351762467776 293.0104972696554
1881 0.005 9.404999999999999 1 1016.773431621639 917.7629741605331 918.0639232678939 1098.089248047857 1098.194618834309 1098.554820104431 1086.162991797849 437.3038569892944 1089.349981550678 293.0104971420721
1882 0.005 9.41 1 1016.782706871152 917.7638293114719 918.0647486669486 1098.107980719102 1098.213178023167 1098.566980348307 1086.207874403722 437.3179720454829 1089.351765252701 293.0104972616636
1883 0.005 9.415000000000001 1 1016.774211076745 917.7646021857149 918.0655483348193 1098.08924873579 1098.194619764024 1098.554820648714 1086.163027436283 437.3320924744995 1089.34999146039 293.0104971725945
1884 0.005 9.42 1 1016.783487898178 917.7654541902347 918.0663705819758 1098.107984457552 1098.213181104462 1098.566982158126 1086.207918468286 437.3461653562624 1089.351772876315 293.0104973147403
1885 0.005 9.425000000000001 1 1016.774991329 917.7662242109292 918.0671673863828 1098.089248523999 1098.194619190981 1098.554820096395 1086.163075801506 437.3602428171126 1089.349990603171 293.0104971767358
1886 0.005 9.43 1 1016.784262268745 917.767073186242 918.0679866402107 1098.107980511611 1098.213177784307 1098.566980340057 1086.207956443333 437.3742730787081 1089.351769117454 293.0104972878015
1887 0.005 9.435 1 1016.775766986218 917.7678401663651 918.0687804208236 1098.089250579952 1098.194620961707 1098.55482152313 1086.163115241292 437.388309647456 1089.349995366083 293.0104971930006
1888 0.005 9.44 1 1016.785037341715 917.7686861994721 918.0695967145289 1098.107983326619 1098.213180151449 1098.566981570803 1086.208002055726 437.4022985705101 1089.351777420211 293.0104972989303
1889 0.005 9.445 1 1016.776538886398 917.7694502217752 918.0703875376856 1098.089250711841 1098.194620823439 1098.554821094255 1086.163160979711 437.4162938961857 1089.34999961506 293.0104971701245
1890 0.005 9.450000000000001 1 1016.78580366915 917.770293289939 918.0712008718415 1098.10797951135 1098.213176942044 1098.566979652152 1086.208037237067 437.430241978637 1089.351779783375 293.0104972910875
1891 0.005 9.455 1 1016.777306393742 917.7710543661932 918.0719887453765 1098.089252020328 1098.194622283616 1098.554822331646 1086.163197579455 437.4441965274811 1089.350009127866 293.010497205296
1892 0.005 9.460000000000001 1 1016.786572487007 917.7718946692273 918.0727993220313 1098.107982244934 1098.213179362123 1098.566980797723 1086.208079634083 437.4581038164617 1089.351789733326 293.0104973144502
1893 0.005 9.465 1 1016.778072252383 917.7726527874644 918.0735842503437 1098.089252151097 1098.194622174278 1098.554821971563 1086.163239675401 437.4720172272086 1089.350016532506 293.0104971837823
1894 0.005 9.470000000000001 1 1016.787335317876 917.7734899615617 918.0743917014528 1098.107979387949 1098.213176776975 1098.566979018314 1086.208117030611 437.4858824057673 1089.351792092219 293.0104973363496
1895 0.005 9.475 1 1016.778840965397 917.774248126897 918.0751768200693 1098.089253302077 1098.194620520826 1098.554821081211 1086.163371118629 437.4997649570179 1089.350023093908 293.0104972411547
1896 0.005 9.48 1 1016.788082536761 917.7750786334974 918.0759776914703 1098.107980070034 1098.213181371674 1098.566982008168 1086.2080585477 437.5135893355778 1089.351786366306 293.0104973395378
1897 0.005 9.484999999999999 1 1016.779601384645 917.7758337497023 918.0767597451702 1098.089253182113 1098.19461942676 1098.554820305205 1086.163416340051 437.5274238573674 1089.350023772478 293.0104972060397
1898 0.005 9.49 1 1016.788838764981 917.7766612840312 918.07755760765 1098.107978060695 1098.213179590715 1098.566980942064 1086.208096976351 437.5412048757814 1089.351788665969 293.0104973197171
1899 0.005 9.495000000000001 1 1016.780356634593 917.777413430908 918.0783366812473 1098.089252927021 1098.194619459373 1098.554820698581 1086.163451120257 437.5549980807471 1089.350031905968 293.0104972356273
1900 0.005 9.5 1 1016.789595975904 917.7782380473839 918.0791316059571 1098.107982068095 1098.213182946259 1098.56698284256 1086.208139591206 437.5687387461024 1089.351799178226 293.0104973433737
1901 0.005 9.505000000000001 1 1016.78111041168 917.7789872502069 918.0799077288583 1098.089251866242 1098.194618334713 1098.554819507837 1086.163494123017 437.5824917689483 1089.350035901601 293.0104972187361
1902 0.005 9.51 1 1016.790348321098 917.7798090098698 918.0806998190133 1098.107980238697 1098.213181261742 1098.566981907674 1086.208178199853 437.5961917675868 1089.351803895009 293.0104973353663
1903 0.005 9.515000000000001 1 1016.781859774724 917.7805552183079 918.081472949484 1098.089251327836 1098.194618491561 1098.554819692517 1086.163526593971 437.6099047115633 1089.350043639069 293.0104972487495
1904 0.005 9.52 1 1016.791099746393 917.7813739921521 918.0822620194468 1098.107982594217 1098.213183391318 1098.56698318338 1086.208217567255 437.6235647369701 1089.351810204805 293.0104973880759
1905 0.005 9.525 1 1016.78261271059 917.7821174516346 918.0830323720035 1098.089251839254 1098.194618329747 1098.554819237686 1086.163573263507 437.6372338285723 1089.350042614071 293.0104972527367
1906 0.005 9.529999999999999 1 1016.791847025948 917.7829333160641 918.0838185511747 1098.107979421718 1098.213180681261 1098.566981566754 1086.208255858948 437.6508533406881 1089.351807070184 293.010497360856
1907 0.005 9.535 1 1016.783359542005 917.7836738273385 918.0845859692437 1098.089253242752 1098.19461959362 1098.554820587742 1086.163610679582 437.6644820204734 1089.350047516414 293.0104972685779
1908 0.005 9.540000000000001 1 1016.792593751785 917.7844868526382 918.0853692899412 1098.107983157467 1098.213183872061 1098.566983522001 1086.208299489742 437.6780619064397 1089.35181618068 293.0104973716615
1909 0.005 9.545 1 1016.784102668069 917.7852245000801 918.0861338478252 1098.089252853295 1098.194618837207 1098.554819179097 1086.163653378288 437.6916513488438 1089.350052152405 293.0104972453839
1910 0.005 9.550000000000001 1 1016.793330704552 917.7860346342703 918.0869142845263 1098.107978845237 1098.213180447088 1098.566981847077 1086.208332983987 437.7051922907625 1089.35181702918 293.0104973633822
1911 0.005 9.555 1 1016.784842497313 917.7867694455155 918.0876759941777 1098.089255329027 1098.194621189764 1098.554821103726 1086.16369019487 437.718742926228 1089.350062244077 293.0104972802674
1912 0.005 9.56 1 1016.794089054821 917.7875806725895 918.0884573970076 1098.107984158043 1098.213181393916 1098.566981617329 1086.208481791038 437.7322373099847 1089.351837159048 293.0104973871551
1913 0.005 9.565 1 1016.785575863001 917.7883098024233 918.0892132809356 1098.089252820128 1098.194622459407 1098.554821522635 1086.163640313481 437.7457431940212 1089.350060256853 293.0104972566784
1914 0.005 9.57 1 1016.794826730882 917.7891180980998 918.0899918178189 1098.107981991465 1098.21317887964 1098.566980202723 1086.208518477982 437.7592060958474 1089.351838039865 293.0104974091699
1915 0.005 9.575000000000001 1 1016.786312456349 917.7898445898709 918.0907450843076 1098.089252880301 1098.194622642977 1098.554822094657 1086.16367714889 437.7726737501233 1089.350061491052 293.0104973130601
1916 0.005 9.58 1 1016.795564979565 917.7906501703429 918.0915209398744 1098.107985510294 1098.21318159612 1098.566981887242 1086.208561973692 437.7860974597751 1089.351841560975 293.0104974139845
1917 0.005 9.585000000000001 1 1016.787046680248 917.7913738531414 918.0922714326765 1098.089252839034 1098.19462233481 1098.55482163292 1086.16371948309 437.799525632038 1089.350061577442 293.0104972772581
1918 0.005 9.59 1 1016.796295575906 917.7921766943953 918.0930445503493 1098.107983631532 1098.213180007612 1098.566980720466 1086.208599337476 437.8129100429647 1089.351843474105 293.0104973937243
1919 0.005 9.595000000000001 1 1016.787776019131 917.7928976404302 918.0937923165166 1098.089252558504 1098.194622420526 1098.554822011129 1086.163753999643 437.8262993488683 1089.350070288242 293.0104973064157
1920 0.005 9.6 1 1016.797025739854 917.7936977816403 918.0945627347012 1098.107986432836 1098.213182380601 1098.566982106694 1086.208639033225 437.83964521611 1089.351853208502 293.0104974171073
1921 0.005 9.605 1 1016.788503474826 917.7944160146661 918.0953077907251 1098.089252866132 1098.194622596013 1098.554822113638 1086.163794197975 437.8529957013604 1089.350074687224 293.010497289236
1922 0.005 9.609999999999999 1 1016.797750140564 917.7952135620033 918.0960756430449 1098.107982939277 1098.213179368792 1098.566979873063 1086.208673697427 437.866302883125 1089.351855787164 293.0104974087594
1923 0.005 9.615 1 1016.789228175327 917.7959290627186 918.096817973271 1098.089253942 1098.19462376247 1098.554822867376 1086.16382835899 437.8796142549572 1089.35008356087 293.0104973193339
1924 0.005 9.620000000000001 1 1016.798476641894 917.7967237909546 918.0975829853642 1098.107986376186 1098.213182064588 1098.566981346511 1086.208717703038 437.8928818736413 1089.351863741223 293.0104974615714
1925 0.005 9.625 1 1016.789953006992 917.7974367120623 918.0983227261307 1098.089253159949 1098.194622875377 1098.554822163806 1086.163871931785 437.9061532679795 1089.350080819745 293.0104973230684
1926 0.005 9.630000000000001 1 1016.799197623578 917.7982287335824 918.0990850602313 1098.10798365337 1098.213179786704 1098.566980277174 1086.208754156305 437.9193811979223 1089.351860422113 293.0104974342411
1927 0.005 9.635 1 1016.790673585535 917.7989389624305 918.0998221469679 1098.089253776302 1098.194623374643 1098.554822774692 1086.16390950913 437.932613461644 1089.35008406136 293.0104973388403
1928 0.005 9.640000000000001 1 1016.799918056512 917.7997283241449 918.1005818045392 1098.107986559109 1098.213182267156 1098.566981528603 1086.208794123823 437.9458012693801 1089.351868693437 293.0104974450057
1929 0.005 9.645 1 1016.791390451492 917.8004358717302 918.1013162156761 1098.089253643208 1098.194623129404 1098.554822105815 1086.163949195598 437.9589950195232 1089.350089557134 293.0104973155899
1930 0.005 9.65 1 1016.800630392169 917.8012225333999 918.1020731799726 1098.107984094488 1098.213180337872 1098.566980941039 1086.208827530357 437.9721464684972 1089.351871318293 293.0104974367205
1931 0.005 9.654999999999999 1 1016.792105342983 917.8019274236912 918.1028049305103 1098.089255313214 1098.19462460539 1098.554823002765 1086.163987094365 437.9853027645521 1089.350099748758 293.0104973503699
1932 0.005 9.66 1 1016.80134575794 917.8027115900136 918.1035594152314 1098.107986352189 1098.213182304251 1098.566981844112 1086.208868156268 437.9984162469977 1089.351881700952 293.010497459676
1933 0.005 9.665000000000001 1 1016.792817179228 917.8034136910939 918.1042883630032 1098.089254655489 1098.194623792706 1098.554822037053 1086.164026945542 438.0115341926107 1089.350104280475 293.0104973284622
1934 0.005 9.67 1 1016.802055182941 917.8041950496643 918.1050400379613 1098.107983981163 1098.213180292074 1098.56698053975 1086.208902461042 438.0246084990653 1089.351882028267 293.0104974810123
1935 0.005 9.675000000000001 1 1016.793528263465 917.8048947240275 918.1057665646857 1098.089254324357 1098.194623584425 1098.554822360485 1086.164064041902 438.0376869937784 1089.350103352458 293.0104973846989
1936 0.005 9.68 1 1016.802769099044 917.8056734744795 918.1065156402633 1098.107987939058 1098.213183506762 1098.566982782907 1086.208946920977 438.0507225205842 1089.351885709019 293.0104974853388
1937 0.005 9.685 1 1016.79423725236 917.8063704444745 918.1072394857515 1098.089253948312 1098.194623018776 1098.554821739412 1086.164105404022 438.0637627779752 1089.350104837848 293.0104973486723
1938 0.005 9.69 1 1016.803472739982 917.8071465561128 918.1079859179882 1098.107984983325 1098.213180963007 1098.5669808213 1086.208980815385 438.0767603926822 1089.351887196995 293.0104974648721
1939 0.005 9.695 1 1016.794940721657 917.8078408962795 918.1087071384685 1098.08925449689 1098.194623865644 1098.554822742617 1086.164138067823 438.0897632506989 1089.35011289124 293.0104973775919
1940 0.005 9.700000000000001 1 1016.80417805552 917.8086144176924 918.1094509721956 1098.107988513841 1098.213183815786 1098.566982517069 1086.209021303967 438.1027240251383 1089.351897480296 293.0104974880689
1941 0.005 9.705 1 1016.795642100136 917.8093061463437 918.1101695845434 1098.089254225708 1098.194623439157 1098.55482217167 1086.164177116729 438.1156900085913 1089.350116417617 293.0104973602079
1942 0.005 9.710000000000001 1 1016.80487688362 917.8100771853483 918.1109109624845 1098.10798521937 1098.21318113377 1098.566980696188 1086.209057192809 438.1286134755166 1089.351899634974 293.0104974794813
1943 0.005 9.715 1 1016.796340183941 917.8107662068476 918.1116268473597 1098.08925446165 1098.194623919052 1098.554822710166 1086.164207040124 438.1415419832215 1089.350125545247 293.0104973901438
1944 0.005 9.720000000000001 1 1016.805577215187 917.8115345338443 918.1123655003644 1098.107988583592 1098.213183821807 1098.566982183291 1086.209096293503 438.1544281286205 1089.351905841236 293.0104975321472
1945 0.005 9.725 1 1016.797040154687 917.8122211154905 918.1130789382892 1098.089254316125 1098.194623473524 1098.554822041102 1086.164250287571 438.1673179280741 1089.350122959026 293.0104973935809
1946 0.005 9.73 1 1016.806273620919 917.8129868491482 918.1138150248845 1098.107986380079 1098.2131820094 1098.566981359895 1086.209132712088 438.1801650271538 1089.351903706775 293.0104975046393
1947 0.005 9.734999999999999 1 1016.79773597654 917.8136707866422 918.1145258418452 1098.089255071819 1098.194624254738 1098.554822852554 1086.164284892603 438.1930168127817 1089.350127388633 293.0104974092118
1948 0.005 9.74 1 1016.806969148615 917.8144339787561 918.1152593696432 1098.107988625524 1098.213183770756 1098.566982148355 1086.209170583297 438.2058266589489 1089.351911820665 293.0104975152252
1949 0.005 9.745000000000001 1 1016.798431136264 917.8151153667332 918.1159676437129 1098.089255407437 1098.194624119184 1098.554822472715 1086.16432822774 438.218640440408 1089.35013211608 293.0104973857042
1950 0.005 9.75 1 1016.8076549251 917.8158759591538 918.1166985820616 1098.107985719791 1098.213181602829 1098.566981028818 1086.209201724015 438.2314153650056 1089.351913424944 293.0104975068527
1951 0.005 9.755000000000001 1 1016.799120484438 917.8165547996726 918.1174043092914 1098.08925680329 1098.194625551856 1098.554823413591 1086.164362764606 438.2441921878462 1089.350141302383 293.0104974202396
1952 0.005 9.76 1 1016.808345300636 917.8173130436946 918.1181329024807 1098.107988134307 1098.21318376474 1098.566982178505 1086.209241052856 438.2569302727649 1089.351923413259 293.0104975296912
1953 0.005 9.765000000000001 1 1016.799807812811 917.8179893378834 918.1188360959021 1098.089256131407 1098.194624607835 1098.554822537811 1086.164402043162 438.2696700121583 1089.350147255575 293.0104973980689
1954 0.005 9.77 1 1016.809029424124 917.8187448435139 918.1195619544231 1098.107985635378 1098.213181674146 1098.566980906423 1086.209273649125 438.2823704605148 1089.351923759388 293.0104975510109
1955 0.005 9.775 1 1016.800495048703 917.8194186979412 918.1202626511894 1098.089256606628 1098.19462508228 1098.554822886118 1086.164437532307 438.2950722181831 1089.35014828459 293.0104974540562
1956 0.005 9.779999999999999 1 1016.809717244279 917.8201716825719 918.1209860211247 1098.107988707425 1098.213184230757 1098.566982823032 1086.209315365491 438.3077347508677 1089.351925952334 293.010497555192
1957 0.005 9.785 1 1016.801179710067 917.8208429555541 918.1216841606148 1098.089256724352 1098.194624797419 1098.554822564756 1086.16447932994 438.3203993510261 1089.350147572601 293.0104974178598
1958 0.005 9.790000000000001 1 1016.810396249039 917.8215934174123 918.1224050067497 1098.107985029682 1098.213181067159 1098.566980486864 1086.209346674214 438.3330251380895 1089.351926627809 293.0104975344322
1959 0.005 9.795 1 1016.801858887567 917.8222621850573 918.1231006454827 1098.089257749902 1098.194626061351 1098.554823570816 1086.16451025225 438.3456535727027 1089.350155288823 293.0104974465917
1960 0.005 9.800000000000001 1 1016.811077451076 917.8230101713661 918.1238190103608 1098.107988405739 1098.213183860255 1098.566982232889 1086.209385876268 438.3582436055034 1089.351938636715 293.0104975574247
1961 0.005 9.805 1 1016.802536130487 917.82367644208 918.1245121590674 1098.089257495681 1098.194625742064 1098.554823362455 1086.164548312272 438.3708359385563 1089.350160957576 293.0104974290668
1962 0.005 9.81 1 1016.811751024886 917.8244220811941 918.1252281959324 1098.107984870695 1098.213180903696 1098.566979979804 1086.209417449655 438.383389765266 1089.351940384179 293.01049754856
1963 0.005 9.815 1 1016.803210058954 917.825085861538 918.1259188965673 1098.089257813763 1098.19462626302 1098.554823806879 1086.164578785558 438.3959462308165 1089.350169225774 293.0104974588119
1964 0.005 9.82 1 1016.812427480738 917.8258288969566 918.1266323003972 1098.107988622713 1098.213183852933 1098.56698170965 1086.209457381875 438.4084637320846 1089.351944492159 293.0104976009407
1965 0.005 9.825000000000001 1 1016.803886116085 917.8264902788961 918.1273205786568 1098.08925754713 1098.194625758642 1098.554823207253 1086.164621698641 438.420983117759 1089.350166682568 293.0104974621614
1966 0.005 9.83 1 1016.813100102166 917.8272308278833 918.1280315228848 1098.107986464522 1098.21318202578 1098.566980777398 1086.209493114908 438.4334636757048 1089.351943147174 293.0104975732219
1967 0.005 9.835000000000001 1 1016.804557238494 917.8278896661834 918.1287172799161 1098.08925746082 1098.194625838887 1098.55482374448 1086.164653736933 438.445946993031 1089.350170089763 293.0104974775697
1968 0.005 9.84 1 1016.813772590781 917.8286277868543 918.1294257748689 1098.107989918015 1098.213184869102 1098.566982266443 1086.209530818488 438.4583922829921 1089.35195258804 293.010497583619
1969 0.005 9.845000000000001 1 1016.805225111458 917.8292841675933 918.1301090779543 1098.089257447451 1098.194625700436 1098.554823376456 1086.164693935211 438.4708405488207 1089.350173498219 293.0104974539813
1970 0.005 9.85 1 1016.814436534762 917.8300198128965 918.130815107159 1098.107987101772 1098.213182501016 1098.566980937971 1086.209563471224 438.4832506934812 1089.351954427516 293.0104975750001
1971 0.005 9.855 1 1016.805890019112 917.830673744121 918.1314959628429 1098.089257439546 1098.194625933211 1098.554823571249 1086.164724986926 438.4956637018934 1089.350181716122 293.0104974883978
1972 0.005 9.859999999999999 1 1016.815103026397 917.8314071438092 918.1321997468226 1098.107990189969 1098.213185188757 1098.566982404523 1086.209599763212 438.5080394050179 1089.351964393893 293.0104975977086
1973 0.005 9.865 1 1016.80655413559 917.8320586046561 918.1328781399123 1098.089257630829 1098.194625784737 1098.554823100711 1086.164762705709 438.5204157307457 1089.350189321324 293.0104974660116
1974 0.005 9.870000000000001 1 1016.815763765188 917.8327893746687 918.1335793014046 1098.107987568435 1098.213182933339 1098.566981018664 1086.209632576999 438.5327535774753 1089.351963543812 293.0104976188717
1975 0.005 9.875 1 1016.807222252565 917.8334385467107 918.134255378664 1098.089257807213 1098.194626038822 1098.554823455771 1086.164798205058 438.5450958602863 1089.350188412583 293.0104975219823
1976 0.005 9.880000000000001 1 1016.816435838479 917.8341669373102 918.1349541704064 1098.107990023655 1098.213185052834 1098.566982647252 1086.209671576846 438.5574010225824 1089.351964908085 293.0104976229877
1977 0.005 9.885 1 1016.807892150656 917.8348136541673 918.1356278142268 1098.089257921387 1098.19462561346 1098.55482278919 1086.164836101883 438.5697109674976 1089.350187824135 293.0104974856192
1978 0.005 9.890000000000001 1 1016.817099637448 917.8355396457432 918.1363241981231 1098.107987028783 1098.213182548732 1098.566981138278 1086.20970416314 438.5819824767892 1089.351965214041 293.0104976020107
1979 0.005 9.895 1 1016.808554007664 917.836183976613 918.1369954566169 1098.089258598732 1098.194626500747 1098.554823466311 1086.164867923485 438.5942579431473 1089.350194169831 293.010497514075
1980 0.005 9.9 1 1016.817759632617 917.8369076035264 918.1376894734154 1098.107989638505 1098.21318475778 1098.566982498184 1086.209740272213 438.6064937088964 1089.3519744138 293.0104976247016
1981 0.005 9.904999999999999 1 1016.809208295293 917.8375495500163 918.1383583545145 1098.089258539664 1098.194626324406 1098.55482305068 1086.164904150581 438.618732392057 1089.350199537351 293.0104974961988
1982 0.005 9.91 1 1016.818408028069 917.8382709091753 918.1390501280389 1098.107987613709 1098.213183207788 1098.566981857041 1086.209773935479 438.6309292576227 1089.351976848568 293.0104976154122
1983 0.005 9.915000000000001 1 1016.809853978533 917.8389104273715 918.1397165903896 1098.089258998575 1098.194626827628 1098.554823220201 1086.164934534608 438.6431271803823 1089.350207912386 293.0104975254357
1984 0.005 9.92 1 1016.819054186545 917.8396292699492 918.1404058355303 1098.107989915354 1098.213184900674 1098.566982418688 1086.209809201126 438.6552849276027 1089.351983401897 293.0104976673099
1985 0.005 9.925000000000001 1 1016.810499118041 917.840266522732 918.1410700182041 1098.089258739868 1098.194626453201 1098.554822719864 1086.164974764253 438.6674432254066 1089.350204951515 293.0104975282941
1986 0.005 9.93 1 1016.819697851264 917.8409829785351 918.1417569019434 1098.10798833305 1098.213183499343 1098.566981926359 1086.209846669363 438.6795630930804 1089.35198041209 293.0104976392004
1987 0.005 9.935 1 1016.811141779986 917.841617781695 918.1424186575357 1098.089258260065 1098.194626203815 1098.554823186661 1086.165006745849 438.6916858329504 1089.350207680942 293.0104975434
1988 0.005 9.94 1 1016.820342400507 917.8423318999608 918.1431031846743 1098.107991135471 1098.213185799641 1098.566982751591 1086.209880975838 438.7037720098445 1089.351989591454 293.0104976492169
1989 0.005 9.945 1 1016.811783948315 917.8429643413197 918.1437625826053 1098.089258570355 1098.194626417898 1098.554823181145 1086.165043170658 438.7158621624546 1089.350213039704 293.0104975194943
1990 0.005 9.950000000000001 1 1016.820982883938 917.8436760952536 918.1444447513601 1098.107989391699 1098.213184258546 1098.566981980248 1086.209913758268 438.7279167475153 1089.351992637556 293.0104976403623
1991 0.005 9.955 1 1016.812425397926 917.8443061924462 918.1451018052186 1098.089258520156 1098.194626629251 1098.554823591511 1086.165074322852 438.7399750480421 1089.350221007844 293.0104975537104
1992 0.005 9.960000000000001 1 1016.821626285171 917.8450157686262 918.1457818063365 1098.107990933547 1098.213185547564 1098.566982048257 1086.209947683947 438.7519975189232 1089.352001090978 293.0104976628974
1993 0.005 9.965 1 1016.813067958891 917.8456435032178 918.1464365032754 1098.089259664391 1098.194627477002 1098.554824305034 1086.165110893746 438.7640227044157 1089.350226081212 293.0104975312741
1994 0.005 9.970000000000001 1 1016.82226631657 917.8463505867184 918.147114004081 1098.107988345694 1098.213183238587 1098.566980425825 1086.209979185005 438.7760108279263 1089.352001706438 293.0104976839747
1995 0.005 9.975 1 1016.813710389776 917.8469761356776 918.1477664909853 1098.0892603723 1098.194628310931 1098.554825045277 1086.165145885283 438.7880007400364 1089.350226234023 293.0104975869818
1996 0.005 9.98 1 1016.822908573896 917.8476809226594 918.1484417134185 1098.10798979098 1098.21318422378 1098.566980901815 1086.210016625243 438.7999537451137 1089.352004452556 293.010497687936
1997 0.005 9.984999999999999 1 1016.814349707244 917.8483040996351 918.149091848485 1098.089260919255 1098.194628469033 1098.554825194754 1086.165183314349 438.8119088000989 1089.350226522672 293.0104975504727
1998 0.005 9.99 1 1016.82354269466 917.8490065749331 918.1497647550929 1098.107987680737 1098.213182542586 1098.566980057779 1086.210046668789 438.8238266443183 1089.352003545993 293.0104976669641
1999 0.005 9.995000000000001 1 1016.814984450853 917.8496274509961 918.1504125913581 1098.089261173796 1098.194628824565 1098.554825033547 1086.165214196964 438.835748101703 1089.350234595486 293.0104975789951
2000 0.005 10 1 1016.824175987024 917.8503276441655 918.1510832150409 1098.107989721425 1098.213184546804 1098.566981490591 1086.210080969538 438.8476324323446 1089.352012677869 293.0104976897313
2001 0.005 10.005 1 1016.815616542122 917.8509462329904 918.1517287626216 1098.089262594732 1098.194629677453 1098.554825520661 1086.165252154359 438.8595201358718 1089.350240002057 293.0104975611754
2002 0.005 10.01 1 1016.824804048787 917.8516442916501 918.1523972657986 1098.107986610753 1098.213181965274 1098.56697980133 1086.210110380545 438.8713702994779 1089.352015146228 293.0104976806727
2003 0.005 10.015 1 1016.816243627679 917.8522604252455 918.1530403566336 1098.08926210417 1098.194629452632 1098.554825142085 1086.165280147693 438.8832236171257 1089.350246943123 293.010497590675
2004 0.005 10.02 1 1016.825433864235 917.8529560648703 918.1537064303893 1098.107991182579 1098.21318576841 1098.566982257636 1086.210150561248 438.8950397640502 1089.352026076427 293.0104977324567
2005 0.005 10.025 1 1016.816867878528 917.8535697090081 918.1543469356455 1098.089261022244 1098.194628170084 1098.554823785307 1086.165316572157 438.9068592167663 1089.350247273784 293.0104975936984
2006 0.005 10.03 1 1016.826054418374 917.8542630935644 918.1550107984938 1098.107989432641 1098.213184421573 1098.566981862 1086.210186087767 438.9186411932974 1089.352023705984 293.0104977046155
2007 0.005 10.035 1 1016.817490174226 917.8548744255212 918.15564902241 1098.089259942705 1098.194627350239 1098.554823529079 1086.165347946779 438.9304259755041 1089.350250090406 293.0104976089101
2008 0.005 10.04 1 1016.8266831398 917.8555656288072 918.156310689962 1098.107994308388 1098.213188424814 1098.566984254259 1086.210224652485 438.9421741299458 1089.352033133869 293.0104977148632
2009 0.005 10.045 1 1016.818116563725 917.8561747370354 918.1569466952006 1098.089259931092 1098.194627173044 1098.55482304594 1086.165383448339 438.9539261846738 1089.35025667573 293.0104975854287
2010 0.005 10.05 1 1016.827305689961 917.8568637006018 918.157606139926 1098.107990606158 1098.213185236377 1098.566982290441 1086.210252807486 438.9656423628841 1089.352036197022 293.0104977064333
2011 0.005 10.055 1 1016.818738931901 917.8574705898797 918.1582399366321 1098.089259097351 1098.19462683862 1098.554823014304 1086.165409356808 438.9773628474275 1089.350263207621 293.0104976202595
2012 0.005 10.06 1 1016.827932292091 917.8581575462206 918.1588973722031 1098.107994568023 1098.213188583211 1098.566984369928 1086.21028955336 438.9890471477258 1089.352045082583 293.0104977295915
2013 0.005 10.065 1 1016.819361681999 917.8587625712704 918.1595293917203 1098.089259601861 1098.194627087035 1098.554823013855 1086.165445750103 439.0007348147804 1089.350265780765 293.0104975984055
[truncated: 195,751 more chars]
