# Supplementary material for: Thermocouple Sensor Response in Hot Airstream
Source: Sensors (Basel). 2025 Jul 26;25(15):4634. doi: 10.3390/s25154634 (PMC12349096; doi:10.3390/s25154634)
Supplement: Supplementary file 1 [file sensors-25-04634-s001.zip › report-file-t_11R17.out]

"report-file-t"
"Time Step" "delta-time etc.."
("TimeStep" "delta-time" "flow-time" "iters-per-timestep" "t_1" "t_sensor" "t0" "t1" "t2" "t3" "ty_1" "ty_10" "ty1" "ty10")
0 0.005 0 0 292.9999999999998 292.9999999999999 292.9999999999998 292.9999999999998 292.9999999999998 292.9999999999998 292.9999999999998 292.9999999999998 292.9999999999998 292.9999999999998
1 0.005 0.005 20 466.7097019794222 294.3034746715638 293.7267857454883 950.4856325179046 986.3739457004687 1014.038347360031 837.442196972179 437.0536605550061 908.6719402127603 470.9977820011475
2 0.005 0.01 20 520.1354127381957 297.3693543739059 295.8301471276931 1098.075732581141 1098.5723977276 1098.795496366084 1085.010717047425 388.3938579395283 1096.45991076774 399.81955043575
3 0.005 0.015 20 670.2744177230724 301.5584592923717 299.2545055310561 1100.080748294209 1099.861016502871 1099.779435836536 1097.319182715457 322.4825276809446 1098.224553915556 337.2122606790471
4 0.005 0.02 20 652.2382418177906 306.3337118542373 303.6091885389636 1100.003875182509 1099.819203765686 1099.781004458531 1097.676716097409 335.0329178252732 1096.933116313973 312.6910125620321
5 0.005 0.025 20 697.1144526264517 311.5061299332369 308.5478020046598 1099.958996677017 1099.788919233657 1099.773673551414 1097.361236264497 319.3669304175592 1096.569598441283 304.3066174066474
6 0.005 0.03 20 743.5164414567889 316.8826878192664 313.8071894374937 1099.944030373285 1099.785197865944 1099.779004599253 1097.121315997721 307.2953033121563 1096.366195408226 301.692509684624
7 0.005 0.035 20 769.7611612063849 322.4133178262813 319.2441839577058 1099.93601371974 1099.779318406135 1099.774706083533 1096.975268223904 301.4568422812789 1096.319763287966 300.8237266473956
8 0.005 0.04 20 776.4616978484056 328.0393564164986 324.7819822306131 1099.930307670748 1099.774459094069 1099.773160442916 1096.894966556438 298.4234608260472 1096.34438165651 300.6144517387501
9 0.005 0.045 20 776.4568889028452 333.7165573134026 330.3739695375579 1099.933018274949 1099.776340085845 1099.776302380166 1096.868894252208 296.3336699898102 1096.391957034039 300.5426680061465
10 0.005 0.05 20 772.8098844741304 339.4130370402344 335.9900462172678 1099.938661698485 1099.781955263174 1099.776524878027 1096.878976729714 294.8862932753256 1096.43962014262 300.486187887902
11 0.005 0.055 20 768.9317633981943 345.1095472713365 341.612422513982 1099.944954856047 1099.788260027364 1099.778218645449 1096.900818786251 294.3553873003158 1096.474969158566 300.4319443233426
12 0.005 0.06 20 765.7214046251835 350.796550868124 347.2318189096123 1099.948293732803 1099.789326315616 1099.780988237472 1096.923576796512 294.1877293263553 1096.500290750159 300.3814635083922
13 0.005 0.065 20 763.5289061472089 356.4701230805099 352.8440181209876 1099.953360025788 1099.795564876425 1099.789967498664 1096.953573873721 294.1483168482938 1096.520328938125 300.3230952361148
14 0.005 0.07000000000000001 20 762.425633578809 362.1286979768336 358.4471850038879 1099.953369392389 1099.793567705643 1099.77701605036 1096.970467620283 294.184965673979 1096.531240069244 300.2540809160814
15 0.005 0.075 20 762.2218147776712 367.770520049683 364.040031570465 1099.948136012141 1099.787309796767 1099.776530584546 1096.978280822875 294.2581100461873 1096.539746121202 300.1826811233975
16 0.005 0.08 20 762.7512837690343 373.3942462842141 369.6212538931987 1099.955100455235 1099.793851513563 1099.781309121109 1096.99153142014 294.2970822002891 1096.550076610692 300.0971953781184
17 0.005 0.08500000000000001 20 763.8081950205478 378.998024237921 375.189169284498 1099.954074601094 1099.793873181125 1099.779574235708 1097.001384131168 294.2784017443014 1096.55687435599 299.9910856447003
18 0.005 0.09 20 765.1994613256866 384.5799260438104 380.7416860850029 1099.953961809681 1099.792509397316 1099.780001725037 1097.010335710904 294.2590148116742 1096.560502194208 299.8696501615935
19 0.005 0.095 20 766.7393755920625 390.1383171604756 386.2766466510155 1099.962575738204 1099.802507917474 1099.791131741771 1097.017976924722 294.2525147223948 1096.574969690059 299.7388526725987
20 0.005 0.1 20 768.3115316766272 395.6714068328273 391.7918123036902 1099.957127577518 1099.79491259846 1099.782506190604 1097.019672278673 294.2428125348372 1096.577347255706 299.601658393232
21 0.005 0.105 20 769.8448172929728 401.177542804509 397.2850379982689 1099.95197158256 1099.788814126999 1099.772082351587 1097.019535044407 294.2286313991228 1096.578939225896 299.4587427760555
22 0.005 0.11 20 771.3237015507012 406.6551966888707 402.7543184786889 1099.959597709125 1099.797412389781 1099.780229817626 1097.030499857391 294.2147316435703 1096.590091250974 299.3122397532184
23 0.005 0.115 20 772.745106694755 412.1027773127967 408.1976991826127 1099.954996116257 1099.79218094511 1099.778566193061 1097.031224851437 294.2034489542641 1096.591554642247 299.1635025624708
24 0.005 0.12 20 774.1038018788716 417.5189059737737 413.6134229622986 1099.956048379289 1099.791606694238 1099.779958700946 1097.033209110311 294.194728946804 1096.600389745615 299.0139687322603
25 0.005 0.125 20 775.4039349010026 422.9023555734484 418.9998977242321 1099.961331532535 1099.797778107022 1099.77825141779 1097.045407167583 294.1874744231054 1096.608281610409 298.8646387762185
26 0.005 0.13 20 776.6567079034307 428.2518288038254 424.3555990750611 1099.956223027179 1099.791497136511 1099.776260131453 1097.043864247785 294.1809527975335 1096.611859031912 298.7161231425487
27 0.005 0.135 20 777.8941207403582 433.5663380575371 429.6791864144238 1099.954592213242 1099.788719844583 1099.773866327609 1097.044579264069 294.1750232447028 1096.619071760105 298.5688422555289
28 0.005 0.14 20 779.1265119920038 438.8450567680582 434.9695176313134 1099.959502338891 1099.795532534999 1099.778241726684 1097.053493678152 294.1700383451183 1096.627335080266 298.4231417059186
29 0.005 0.145 20 780.3256511857692 444.0872590452033 440.2256172810081 1099.966757550482 1099.802764222206 1099.789754333698 1097.065100504448 294.1662142934947 1096.637903587736 298.2794600449863
30 0.005 0.15 20 781.5776030754241 449.2922996437647 445.4466283946908 1099.96652804572 1099.802289215934 1099.788059016423 1097.068142158509 294.1635897024085 1096.644662162448 298.1380704922962
31 0.005 0.155 20 782.7822897339778 454.45984948695 450.6318682676981 1099.967273934747 1099.801673506372 1099.780887127467 1097.072202789618 294.1620504602816 1096.650502177659 297.9990848275387
32 0.005 0.16 20 783.9760288409711 459.589528854877 455.7807338985267 1099.958593374629 1099.790611689244 1099.777511913251 1097.067731771866 294.161440276739 1096.650517291 297.8625714301733
33 0.005 0.165 20 785.1802245979605 464.6811740941157 460.8928110668612 1099.967088171517 1099.800770843809 1099.782142087538 1097.077739277911 294.1615640315925 1096.662081065757 297.728479105207
34 0.005 0.17 20 786.3783769214415 469.7343644816684 465.9678125459861 1099.974101952459 1099.809633828632 1099.793081216409 1097.088646195995 294.1623127044211 1096.675693955309 297.5966891720404
35 0.005 0.175 20 787.5448237432543 474.7485900773061 471.0061154420582 1099.975384515418 1099.810712748981 1099.793830130126 1097.091667199237 294.1636051956071 1096.680029326543 297.4671280313651
36 0.005 0.18 20 788.6984616365449 479.7234538696118 476.0082976791527 1099.974366693262 1099.809528839965 1099.79427060031 1097.097089455084 294.1653673643655 1096.686539544969 297.3396098850758
37 0.005 0.185 20 789.8879712268962 484.6586013054039 480.9726114256033 1099.974201225305 1099.808061780187 1099.789367711516 1097.100788153322 294.167556297191 1096.69041094417 297.2140486704841
38 0.005 0.19 20 791.0660948741187 489.5535490715341 485.8980908053345 1099.966937180963 1099.798702770526 1099.782441500141 1097.097938584974 294.1701414225292 1096.693755840958 297.0902410018897
39 0.005 0.195 20 792.2529796356437 494.4080048719181 490.7841783104395 1099.969020731095 1099.800656869985 1099.779115031258 1097.104864954823 294.173112233291 1096.698332034755 296.968078302173
40 0.005 0.2 20 793.4376396116132 499.2216937288556 495.6304742897655 1099.973195954374 1099.805808796316 1099.789910535544 1097.113758634327 294.1764631248598 1096.707630445086 296.8473171584298
41 0.005 0.205 20 794.6303410773456 503.9943861365592 500.4366211675687 1099.972363397191 1099.804110485239 1099.78556592694 1097.115202914344 294.1801763971364 1096.714863067687 296.7277250234856
42 0.005 0.21 20 795.8500985956673 508.7258841994001 505.2023446887046 1099.972423190015 1099.803804362766 1099.785827933879 1097.117226969515 294.1842486395869 1096.719510255295 296.6090996335001
43 0.005 0.215 20 797.1072001227187 513.4160455037595 509.9274053870446 1099.965794036685 1099.796565033161 1099.778658386457 1097.118484484312 294.1887098622615 1096.71918641991 296.4913217335563
44 0.005 0.22 20 798.3693708205076 518.0648563824197 514.6116641553689 1099.970804553398 1099.801036507664 1099.782307747188 1097.125115989266 294.1935805218781 1096.731383654095 296.3741659856245
45 0.005 0.225 20 799.6729971453299 522.6722913662855 519.2550307402728 1099.978714325056 1099.811194313448 1099.792364418521 1097.13531710461 294.1988510369724 1096.739994444144 296.2572373970799
46 0.005 0.23 20 800.9855208896286 527.2382097018632 523.857336059109 1099.970618024164 1099.800870953179 1099.781537528751 1097.138544887762 294.2045304316688 1096.733393187003 296.1405485600159
47 0.005 0.235 20 802.3150685048172 531.7626922941457 528.4185229376016 1099.970818391192 1099.800061418237 1099.775644952316 1097.139909814103 294.2106528190659 1096.736846237385 296.0241043313643
48 0.005 0.24 20 803.6535520293513 536.2458129532827 532.9386074555265 1099.977168105913 1099.808466974069 1099.790237629654 1097.147242018413 294.217260892001 1096.747451529347 295.9076347898106
49 0.005 0.245 20 805.0029696538863 540.6876038407192 537.4175938932025 1099.982750529417 1099.813851327395 1099.794858338273 1097.153852872874 294.2243245157558 1096.758095894886 295.7913161963776
50 0.005 0.25 20 806.3542188378608 545.0880310698082 541.8554300055532 1099.96929674868 1099.797690229713 1099.780935787808 1097.147329978454 294.2318798451818 1096.753134723447 295.6752709540787
51 0.005 0.255 20 807.7186245393622 549.4472475552864 546.2521684335287 1099.968536951872 1099.796812677508 1099.778829437837 1097.149582865249 294.2399575702165 1096.759858202605 295.5595001095149
52 0.005 0.26 20 809.079554905016 553.7653544343797 550.6078949585776 1099.96979775233 1099.797863122905 1099.778548986528 1097.153637107953 294.248558540782 1096.765003104083 295.4440134989189
53 0.005 0.265 20 810.4437310070839 558.042513284585 554.9227285418102 1099.977680726487 1099.806421684918 1099.785052078601 1097.160571790792 294.2577091135767 1096.774642276953 295.3288951398681
54 0.005 0.27 20 811.8012159476499 562.2787879335694 559.1967104418642 1099.969338954012 1099.795954045073 1099.776397663452 1097.159447589519 294.2674290592601 1096.771106528717 295.2143173861066
55 0.005 0.275 20 813.1660884763802 566.4744167374209 563.4299887793869 1099.97278368301 1099.800161041449 1099.779676469324 1097.164927219051 294.277732688542 1096.778897324607 295.1004488739258
56 0.005 0.28 20 814.5234188393496 570.6295254391605 567.6226969899562 1099.96954637718 1099.795188004546 1099.776894841463 1097.165820731487 294.2886501694913 1096.778781210355 294.9874558049358
57 0.005 0.285 20 815.8677321095427 574.7443269897335 571.7750047454593 1099.973771504595 1099.800972350029 1099.779346701852 1097.171334057191 294.3001862806483 1096.787457296113 294.8755181626912
58 0.005 0.29 20 817.2120958100663 578.8189840955733 575.8870722247134 1099.97331671442 1099.798949076231 1099.778748184041 1097.171639862604 294.3123732255796 1096.790150166416 294.7648119516276
59 0.005 0.295 20 818.5593391700797 582.8537623453575 579.9591067083019 1099.979329615405 1099.806541210978 1099.784418535695 1097.1801377834 294.325217633833 1096.797444366735 294.6554976617493
60 0.005 0.3 20 819.9136943358188 586.8488753403713 583.9913260360654 1099.984567503321 1099.813746458052 1099.795864558057 1097.190804099441 294.3387454391014 1096.806599211814 294.5477657372886
61 0.005 0.305 20 821.2604245210534 590.8043956508395 587.9838409658411 1099.975912124272 1099.802170535432 1099.781891392312 1097.181748433161 294.3529739788427 1096.804785515293 294.4420112426609
62 0.005 0.31 20 822.6175976201315 594.7205893435678 591.9368691475271 1099.972859062923 1099.797830102811 1099.778857228735 1097.183690828729 294.3679176460814 1096.805041267918 294.3385989963737
63 0.005 0.315 20 823.9766533742046 598.5977895849031 595.8507051942448 1099.978618255396 1099.806152999971 1099.781019042826 1097.192550253161 294.3835979331467 1096.81300119388 294.2379368246532
64 0.005 0.32 20 825.3344180509498 602.4361675821427 599.725559028554 1099.977307035394 1099.802985857767 1099.780416194281 1097.192228588539 294.4000242105569 1096.815424652285 294.1405197229773
65 0.005 0.325 20 826.7111755680154 606.236014374532 603.5616825621422 1099.981426123383 1099.809128740579 1099.783990095215 1097.199731006968 294.4172264389304 1096.821877954323 294.0467225884444
66 0.005 0.33 20 828.1016957745449 609.9975388837664 607.3592735588977 1099.984815454405 1099.811321098244 1099.786351986178 1097.200955614712 294.4352020801087 1096.829835035351 293.956824805582
67 0.005 0.335 20 829.4749680744912 613.7210464547737 611.1185713893276 1099.982964097371 1099.808959115152 1099.782418364849 1097.20575283644 294.4539789969329 1096.830352864847 293.8711103721744
68 0.005 0.34 20 830.8534960989039 617.4067708004173 614.8398198883618 1099.981322691062 1099.807729001049 1099.785467045941 1097.206255457016 294.4735750306424 1096.831925381231 293.7898903118738
69 0.005 0.345 20 832.2426647891393 621.0550652210919 618.5233377714135 1099.994018979355 1099.822233144635 1099.798737609538 1097.21776120499 294.4940019587926 1096.844879192591 293.7133726508977
70 0.005 0.35 20 833.6011355548816 624.6661537900536 622.1693738529569 1099.994551077804 1099.822274771469 1099.79842005572 1097.222165861685 294.5152797551947 1096.8485264127 293.6417483418194
71 0.005 0.355 20 834.9159671325774 628.2402066722286 625.7781185536155 1099.979440270103 1099.803994580642 1099.781830481324 1097.210795315411 294.5374139466897 1096.842220720204 293.5750945662169
72 0.005 0.36 20 836.2299817163744 631.7775841605504 629.3498904947962 1099.975545535945 1099.798458225336 1099.777173752588 1097.209417389391 294.56041818617 1096.840482973047 293.5134159542039
73 0.005 0.365 20 837.5445756364476 635.2786444001658 632.8850191852104 1099.985683934121 1099.810296212277 1099.784730604096 1097.218990025603 294.5843166002942 1096.853603002811 293.4566773763386
74 0.005 0.37 20 838.8598241674882 638.7436404308835 636.3837794848042 1099.987792483288 1099.813132265958 1099.790158566132 1097.223783873864 294.6091167258416 1096.855685678858 293.4047941565566
75 0.005 0.375 20 840.1785516884133 642.1728460165905 639.8464303135501 1099.986498123296 1099.810712080542 1099.782426334703 1097.226742925216 294.6348322439471 1096.85843232337 293.3575505322441
76 0.005 0.38 20 841.4957932388393 645.5665057094803 643.2732457489271 1099.984185247232 1099.808507453254 1099.784458843395 1097.224682081569 294.6614774443052 1096.861648778081 293.3147984845726
77 0.005 0.385 20 842.8125249776066 648.9249499904898 646.6645185929901 1099.986985295022 1099.81143791192 1099.78613916734 1097.235173577523 294.6890602855873 1096.863568367389 293.2763407067931
78 0.005 0.39 20 844.1226391797841 652.2483927865055 650.0205040714682 1099.980519914218 1099.803156461067 1099.778599370539 1097.227363722149 294.7175904441416 1096.86524172699 293.2419786930893
79 0.005 0.395 20 845.4336653764261 655.5371704791055 653.3415067423039 1099.980506499399 1099.802456867156 1099.779836454318 1097.228627079472 294.7470891903446 1096.866900067704 293.2114614293389
80 0.005 0.4 20 846.7380051219892 658.7916604407842 656.627886601826 1099.993271749531 1099.818236957062 1099.792180101019 1097.244712609264 294.7775620495033 1096.879271585414 293.1845204476106
81 0.005 0.405 20 848.0352498471002 662.0120292014572 659.8798831817468 1099.988543775085 1099.812501590731 1099.787606176101 1097.243232103898 294.8090168704009 1096.879561828402 293.160898399997
82 0.005 0.41 20 849.342293327605 665.1985745700931 663.0977719406553 1099.989863731948 1099.813241809811 1099.787981203112 1097.242946251624 294.8414690558093 1096.885308994758 293.140298384472
83 0.005 0.415 20 850.6353201019868 668.3515767937904 666.2818399313735 1099.990976847968 1099.815283250632 1099.791563872858 1097.247521995654 294.8749315530322 1096.887408078622 293.1224107259274
84 0.005 0.42 20 851.9218849563214 671.4712674065058 669.4322974343111 1099.985380716981 1099.809111976598 1099.780729504418 1097.246455473395 294.9094151041319 1096.887680756155 293.1069106376982
85 0.005 0.425 20 853.2148332149022 674.5579576109535 672.549250523694 1099.984135113585 1099.806212211661 1099.77819168691 1097.242949466657 294.9449404591416 1096.890867329274 293.0935141273739
86 0.005 0.43 20 854.514115418261 677.6120034309025 675.632928860919 1099.991649935378 1099.815564610723 1099.789801410778 1097.253843993494 294.9814955974738 1096.894155261165 293.0819509686221
87 0.005 0.435 20 855.8120632676134 680.6335849005941 678.6837935333235 1099.980484596889 1099.800930536159 1099.777331136659 1097.244758985082 295.0191042850967 1096.890099101416 293.0719997028791
88 0.005 0.44 20 857.1377957503755 683.6232129523584 681.7023172204417 1099.99624804321 1099.819824710222 1099.793760954981 1097.258757943637 295.0577712264426 1096.905060923102 293.0634589424499
89 0.005 0.445 20 858.4578497136579 686.5810525194839 684.6887582270302 1099.988797052277 1099.811102560422 1099.78477083616 1097.253952732883 295.0974968362109 1096.904758524385 293.0561422587048
90 0.005 0.45 20 859.7722815032071 689.5075002355193 687.6434704781719 1099.991951875711 1099.814143309887 1099.779828254574 1097.260148977649 295.1383072092034 1096.906971013129 293.0498751162238
91 0.005 0.455 20 861.0746595165607 692.4028248463147 690.5667644138914 1099.992413046067 1099.815560314785 1099.790185356865 1097.262295887847 295.1802181146272 1096.907907764841 293.0445330330113
92 0.005 0.46 20 862.3758273316275 695.2673114178799 693.4589102395068 1099.988574697062 1099.809892445566 1099.78183378887 1097.259585315328 295.2232243352739 1096.91133290696 293.040037928183
93 0.005 0.465 20 863.7047153372781 698.1013718079253 696.3202933920187 1099.998292767209 1099.820760134773 1099.790050701127 1097.270759035885 295.2673355523597 1096.917670871788 293.0362114775654
94 0.005 0.47 20 865.0233996436516 700.9052409356946 699.1511910237556 1099.997489269726 1099.819424992091 1099.788749656837 1097.271029863169 295.3125724483713 1096.919209652061 293.0329313012128
95 0.005 0.475 20 866.3369793344198 703.6792008321737 701.9518830551335 1099.992757583383 1099.814251016953 1099.785896438704 1097.268633130374 295.3589363203978 1096.920027262683 293.0301181529914
96 0.005 0.48 20 867.6500129326355 706.4235903397464 704.7226887924456 1099.991278183882 1099.813064621253 1099.788284149854 1097.272576454548 295.4064365528442 1096.923158868905 293.0277036163824
97 0.005 0.485 20 868.9584487772622 709.1387283682329 707.4639243891277 1099.991096888846 1099.812972492558 1099.787472918671 1097.272633936545 295.4550751238244 1096.925201686955 293.0256285440077
98 0.005 0.49 20 870.2663726172373 711.8248992798664 710.1758954242038 1099.989139644496 1099.809476442471 1099.785206749758 1097.27135389775 295.5048828773006 1096.927254191342 293.0238385251006
99 0.005 0.495 20 871.5750857850801 714.4823768723107 712.8588987201808 1099.988265275465 1099.807692393183 1099.781257506249 1097.273160702436 295.5558635507391 1096.928917436737 293.0222953243812
100 0.005 0.5 20 872.8797384429554 717.1114881268617 715.5132415166871 1099.994201201821 1099.816367323159 1099.786700242717 1097.279882795193 295.6080129705936 1096.934952728475 293.0209770684992
101 0.005 0.505 20 874.1750632683649 719.7124975792373 718.1392048981543 1099.993519996101 1099.814427596994 1099.782962364224 1097.281210246538 295.6613461956516 1096.93687553057 293.0198534367716
102 0.005 0.51 20 875.4643782158415 722.2857330499775 720.7371062539665 1100.001857043171 1099.824182116537 1099.798967927645 1097.290853593774 295.7158856349197 1096.945730844733 293.018897950278
103 0.005 0.515 20 876.7455897032606 724.8314163567425 723.3071839688849 1099.99954423612 1099.820614041641 1099.792440942294 1097.290966079747 295.7716210671637 1096.945746625614 293.0180904957653
104 0.005 0.52 20 878.0181685793603 727.3498262797012 725.8497123608199 1099.995593897386 1099.81666046365 1099.789569276736 1097.288193201825 295.8285788231721 1096.944801031128 293.0174132211436
105 0.005 0.525 20 879.2767347862422 729.8412061487572 728.3649395739023 1099.987621682504 1099.8069482655 1099.777565198494 1097.280568188376 295.8867600524674 1096.944804276913 293.016850834877
106 0.005 0.53 20 880.5369324938761 732.3059589783162 730.8532309277258 1099.997687976406 1099.818237442615 1099.790467978728 1097.289583722781 295.9461761592921 1096.954050231192 293.0163896055905
107 0.005 0.535 20 881.7853712571349 734.7443273457031 733.3148590653591 1099.999283407835 1099.821267773013 1099.797240454534 1097.296809961148 296.0068305358244 1096.956252198651 293.0160180591463
108 0.005 0.54 20 883.0253414462949 737.1564574251871 735.750008084844 1099.983465728028 1099.801335606979 1099.777301372393 1097.28617764569 296.0687423424745 1096.946353224484 293.0157276114097
109 0.005 0.545 20 884.275848106243 739.5427834732479 738.1590440425546 1099.993218807353 1099.813541286628 1099.782333830364 1097.293644071906 296.1319146016807 1096.956112836944 293.0155091392709
110 0.005 0.55 20 885.5151921555628 741.9035190854353 740.542237966612 1099.993818536768 1099.813958141226 1099.786938347788 1097.295232512219 296.1963526902721 1096.957505991602 293.0153559888529
111 0.005 0.555 20 886.7540660105524 744.2389384065327 742.8998529358465 1099.995148994118 1099.814981619395 1099.787826843493 1097.297508112122 296.2620696399384 1096.961451153612 293.0152631653561
112 0.005 0.5600000000000001 20 887.9998068605829 746.5493443629447 745.2321845362882 1100.002133541923 1099.823813295954 1099.796405254785 1097.304689995796 296.3290777225674 1096.969244810794 293.0152254905098
113 0.005 0.5650000000000001 20 889.2371840113237 748.8349224652096 747.5394512879502 1099.997830765963 1099.818089660349 1099.790125020918 1097.303257157312 296.397384285172 1096.967912788513 293.0152392902191
114 0.005 0.5700000000000001 20 890.4698811747381 751.0959272607869 749.8218988672884 1099.994311450759 1099.814379742188 1099.783087830089 1097.303691916242 296.4669778351339 1096.966824680881 293.0153006664099
115 0.005 0.5750000000000001 20 891.7100819458448 753.3327090971352 752.0798611248239 1100.007230964402 1099.829074633968 1099.801565781469 1097.312222593486 296.5378842942145 1096.978219590112 293.0154074216905
116 0.005 0.58 20 892.934162771472 755.5454212628848 754.313528077298 1100.002063504169 1099.822970324944 1099.798624444441 1097.312436181121 296.6101034542976 1096.976963408614 293.0155582392078
117 0.005 0.585 20 894.1492967895241 757.734265862142 756.5230982851516 1099.991629031449 1099.80900331049 1099.78302257555 1097.303414023236 296.6836346137336 1096.970501783292 293.0157539665518
118 0.005 0.59 20 895.3741901581892 759.8995583266582 758.7088551870426 1099.989379223404 1099.806302924329 1099.780894679374 1097.302611196597 296.7584882026313 1096.970685691312 293.015992425951
119 0.005 0.595 20 896.6070639740238 762.0416213587636 760.8711049884491 1099.99532997776 1099.81485687282 1099.78340647215 1097.309774328868 296.8346541095152 1096.97710026314 293.016272185318
120 0.005 0.6 20 897.7880570560216 764.1606692996889 763.0101210695121 1099.999519463819 1099.81817001911 1099.789855789029 1097.314394541257 296.9121517718528 1096.981657870753 293.0165932828488
121 0.005 0.605 20 898.9540201980323 766.2569486822255 765.1261385603894 1100.00394277738 1099.823074840265 1099.788409988091 1097.317052860319 296.990973725569 1096.984734698696 293.0169561367563
122 0.005 0.61 20 900.1047694144738 768.3305982444778 767.2193263342349 1099.990198899557 1099.80700012782 1099.781087747457 1097.307232939493 297.0711187662609 1096.977585238982 293.0173616123264
123 0.005 0.615 20 901.2828417384399 770.3820131041731 769.2899895357974 1099.99773902843 1099.815695812825 1099.783649600323 1097.316034341487 297.1525822510802 1096.985530312855 293.0178116945274
124 0.005 0.62 20 902.4544364005782 772.4113926486592 771.3383829433591 1099.999904733189 1099.818207174842 1099.789582504003 1097.321721154817 297.2353577260191 1096.988912189463 293.0183082427695
125 0.005 0.625 20 903.6132625579688 774.4188946426659 773.3646873260386 1099.990091356001 1099.8064481409 1099.778859180989 1097.312383247569 297.3194388682166 1096.98455580828 293.0188536512815
126 0.005 0.63 20 904.7662845026113 776.4048072960521 775.3691657936123 1099.990072948031 1099.805481748039 1099.778782240368 1097.313196519139 297.404835812183 1096.98623267624 293.0194511786921
127 0.005 0.635 20 905.9193276319835 778.3694689997237 777.3521402302071 1100.006511861004 1099.825668515979 1099.79565352635 1097.326194577088 297.4915185046109 1096.999610522774 293.0201024172821
128 0.005 0.64 20 907.0543921275403 780.3129458561903 779.3137492111856 1099.998651915812 1099.816350893178 1099.786521216286 1097.321403625089 297.5794788475011 1096.997235009527 293.0208090509556
129 0.005 0.645 20 908.1872622710279 782.2355302021024 781.2542432176341 1099.999148172572 1099.817260293351 1099.783333154555 1097.322073066648 297.6687154217734 1096.999325984566 293.0215721966997
130 0.005 0.65 20 909.3118180162908 784.137455903005 783.17386506523 1100.002857347618 1099.822126565994 1099.789525705679 1097.326692792034 297.759228647628 1097.003426200603 293.0223936437721
131 0.005 0.655 20 910.4229602410275 786.0188706025759 785.0727854431984 1099.997486861704 1099.814704852229 1099.786977916058 1097.324945017876 297.850988305367 1097.001081422988 293.0232731217781
132 0.005 0.66 20 911.5337389337958 787.8801134042906 786.9512946249653 1100.008225489883 1099.827919030518 1099.797683978182 1097.335439459097 297.9439730015448 1097.011066349592 293.0242087309128
133 0.005 0.665 20 912.628574548994 789.72129688985 788.8095605768101 1100.005192766423 1099.823222112286 1099.791917324499 1097.334662873155 298.0381714173034 1097.007490563371 293.025204694219
134 0.005 0.67 20 913.7161604589397 791.5426447535191 790.6477914968817 1100.001430523164 1099.818875378728 1099.788486922469 1097.336041816711 298.1335617223972 1097.005297644375 293.0262622456644
135 0.005 0.675 20 914.7954941688849 793.3443650665454 792.4661963660922 1099.998764096141 1099.816713294793 1099.783767039764 1097.331812193437 298.2301394033486 1097.007528335505 293.0273836413006
136 0.005 0.68 20 915.8669877054393 795.1267005687549 794.265011415979 1100.001231119344 1099.819266561331 1099.785931625844 1097.335498668915 298.3278814998852 1097.010190761474 293.0285731442699
137 0.005 0.6850000000000001 20 916.9283515582168 796.8898459334047 796.0444458109807 1100.000479302825 1099.817982563914 1099.788263573194 1097.338063809723 298.4267744147083 1097.010452037549 293.0298325334211
138 0.005 0.6900000000000001 20 917.9787445568053 798.6339913592853 797.8046931811722 1100.000833657406 1099.817520261067 1099.787686135959 1097.333192931693 298.52677386611 1097.015387965083 293.0311639122951
139 0.005 0.6950000000000001 20 919.0175315194842 800.359326211458 799.5459452754957 1099.995289342977 1099.811824723643 1099.779223691237 1097.331231841956 298.6278793388921 1097.012832763518 293.032571737845
140 0.005 0.7000000000000001 20 920.0570892730169 802.0661698717601 801.2684870500285 1100.009124672151 1099.827786786021 1099.798343776536 1097.347324482022 298.7300613423874 1097.022533956095 293.0340599340323
141 0.005 0.705 20 921.0824835456824 803.7546371613649 802.972482003928 1100.01026033727 1099.828699714671 1099.797205578355 1097.345449160446 298.8333039651028 1097.023639411126 293.0356343744158
142 0.005 0.71 20 922.0962396080482 805.4248768358857 804.6580799009631 1100.001776874986 1099.819061066648 1099.788513596688 1097.345069046803 298.9375705214139 1097.018395618919 293.037300387543
143 0.005 0.715 20 923.1012942221048 807.0770782501659 806.325467565877 1099.997151225266 1099.812734873352 1099.784300857543 1097.336334496322 299.0428465185127 1097.019423182571 293.039061842373
144 0.005 0.72 20 924.0991951103821 808.7114856405905 807.9748652827767 1099.996670146372 1099.812575129505 1099.77984006477 1097.338664287902 299.1491258383507 1097.020999801771 293.0409226155303
145 0.005 0.725 20 925.0912787095036 810.3283044913585 809.6064914749882 1099.99832929735 1099.814661121999 1099.783566088731 1097.341077375698 299.2563746541324 1097.024041314143 293.0428856614944
146 0.005 0.73 20 926.0765641428643 811.9277877281637 811.2205860966669 1100.009512902206 1099.827791296566 1099.799120713807 1097.352318364372 299.3645870193216 1097.032393908927 293.0449547508989
147 0.005 0.735 20 927.0448357009076 813.5099874900203 812.8172574575896 1100.002531013008 1099.818469879281 1099.78734405628 1097.344244355615 299.473742140955 1097.029261863925 293.0471345091638
148 0.005 0.74 20 928.0092309338261 815.0751810976767 814.3967296326076 1100.006793210706 1099.823142435104 1099.789256579395 1097.349908852093 299.5838143547605 1097.03032976388 293.049425515955
149 0.005 0.745 20 928.9646462139557 816.6235455999704 815.9592038444214 1100.007904361974 1099.825440318482 1099.79570481768 1097.353626993582 299.6947815398708 1097.03500369997 293.0518263440727
150 0.005 0.75 20 929.9092411309999 818.1552398182062 817.5048427863684 1100.008535823336 1099.826198135948 1099.796481002052 1097.353784361698 299.8066534072022 1097.035571534872 293.054333231163
151 0.005 0.755 20 930.8453329754998 819.6704611086685 819.0338373551031 1100.009279033751 1099.826897459361 1099.800220087205 1097.359435236076 299.9194140634651 1097.038247156911 293.0569435535057
152 0.005 0.76 20 931.7699444646036 821.1692757483858 820.5462885753701 1099.996607458509 1099.810990925602 1099.781397634037 1097.345669538772 300.0330267538469 1097.030009866261 293.0596539001633
153 0.005 0.765 20 932.6901264043638 822.6519483082574 822.0424172225459 1099.994358108868 1099.807697327468 1099.779372703031 1097.345828670717 300.1474643765597 1097.029652142234 293.0624602759613
154 0.005 0.77 20 933.6088658730304 824.1187691780016 823.522501298312 1100.008637824825 1099.825312447306 1099.794548111788 1097.356933462674 300.2627083308403 1097.041400477203 293.0653579547399
155 0.005 0.775 20 934.5099839173005 825.5697894604781 824.9866453735351 1100.005900340444 1099.822492502189 1099.792879310859 1097.358618904681 300.3787385192741 1097.040960680852 293.0683457172168
156 0.005 0.78 20 935.3985985114244 827.0051911059506 826.4350183299288 1100.004941964419 1099.820766705296 1099.789285152832 1097.361077721275 300.4955634305677 1097.039209494199 293.0714244827802
157 0.005 0.785 20 936.2784700423564 828.425123212249 827.8677783237365 1100.002804609396 1099.818405146297 1099.786576013043 1097.356034453326 300.61316157956 1097.040478124561 293.0745886506753
158 0.005 0.79 20 937.1545887588151 829.8297705412991 829.2850965477058 1100.000413885592 1099.816600783863 1099.782215414377 1097.35693241571 300.731534031436 1097.041399066081 293.0778376716544
159 0.005 0.795 20 938.027005775326 831.2193619947844 830.6871970452574 1100.008213347335 1099.825454636324 1099.798166206384 1097.364042442696 300.850681114712 1097.048290144077 293.0811689902552
160 0.005 0.8 20 938.8827084214314 832.5939441799385 832.0741654603571 1099.99782766594 1099.811755910572 1099.782668681728 1097.356208815134 300.9705768907698 1097.040131637684 293.0845742593956
161 0.005 0.805 20 939.7382886754045 833.9537833635709 833.4462192236346 1100.005771455219 1099.821517005634 1099.789762637258 1097.364370587691 301.0912028357908 1097.046066715566 293.0880489114562
162 0.005 0.8100000000000001 20 940.5859042792622 835.2990355293801 834.8035430925753 1100.01187277656 1099.829374899742 1099.799559813891 1097.368160814861 301.2125656882309 1097.054129009494 293.0915894398132
163 0.005 0.8150000000000001 20 941.413354956277 836.6297125096996 836.1461904520118 1099.997093819858 1099.810804669045 1099.783519064357 1097.354093691927 301.3346861753631 1097.0426287583 293.0951987568778
164 0.005 0.8200000000000001 20 942.2433478744656 837.9461092197139 837.474386287675 1100.002729002877 1099.817387597038 1099.78573048349 1097.360118551121 301.4575393807846 1097.050326570915 293.0988710870141
165 0.005 0.8250000000000001 20 943.0634921397955 839.2483882056137 838.7883104387732 1100.007894284549 1099.82341408666 1099.787346770247 1097.36787836256 301.5811228221494 1097.053061030657 293.1026105001276
166 0.005 0.8300000000000001 20 943.8718305759237 840.5366593831861 840.0881041108155 1100.006886244427 1099.822201420845 1099.790953222931 1097.369891007858 301.7054377681111 1097.053782339712 293.1064118801183
167 0.005 0.835 20 944.6716467608594 841.8110601297856 841.3738961827232 1100.002196993403 1099.81719510596 1099.786695459944 1097.364879846741 301.8304728365095 1097.051330080981 293.1102688380351
168 0.005 0.84 20 945.4663744132014 843.0717746942316 842.6458593594551 1100.00446912164 1099.819577234958 1099.787130039886 1097.364653107932 301.9562552427682 1097.055795279955 293.114171124028
169 0.005 0.845 20 946.2539960607446 844.3189694407523 843.904161707379 1100.007396317867 1099.823356037108 1099.791082651384 1097.37321923536 302.0827629731406 1097.056448398764 293.1180820150522
170 0.005 0.85 20 947.0363762941384 845.5527941973979 845.1489596262419 1100.01245323189 1099.828796644543 1099.795100827076 1097.376567125321 302.2099937198658 1097.060866826485 293.1219980812001
171 0.005 0.855 20 947.8054792437874 846.7733070404246 846.3803412080875 1100.003575455672 1099.819093987993 1099.788244280479 1097.368558320197 302.3379316998088 1097.057066672877 293.1259137826906
172 0.005 0.86 20 948.5694844010862 847.9807213283949 847.5984843946687 1100.007389610239 1099.822892473628 1099.79173256172 1097.371922227558 302.4665982605085 1097.059365237666 293.1298334687573
173 0.005 0.865 20 949.3262749281836 849.1752020874858 848.8035585641766 1100.011714237072 1099.828171434552 1099.795859911539 1097.3754454919 302.5959930967172 1097.064903786181 293.1337627574845
174 0.005 0.87 20 950.0665783341865 850.3568189640898 849.9956596784181 1100.007383747803 1099.823603680129 1099.788806875084 1097.374203250098 302.7261187810461 1097.061181566521 293.1376958317985
175 0.005 0.875 20 950.7980395085503 851.5257088165787 851.1749177268348 1100.001841458423 1099.815794032225 1099.783288495038 1097.369393711969 302.856970262426 1097.06034803485 293.1416329797224
176 0.005 0.88 20 951.5229114111307 852.6820308131672 852.3414875192034 1099.999556156087 1099.813305199562 1099.783820154208 1097.368313628916 302.9885366985213 1097.057964933012 293.1455874703418
177 0.005 0.885 20 952.2470156369791 853.8259935465961 853.4955494263564 1100.007622319014 1099.822491421395 1099.789682204631 1097.378233363095 303.1208252693451 1097.063890350545 293.1495670879727
178 0.005 0.89 20 952.9626922745305 854.9577034910018 854.6372404675355 1100.01217812027 1099.827355119732 1099.794022028073 1097.382746580412 303.2538182771059 1097.069603955398 293.1535448342194
179 0.005 0.895 20 953.6631046892462 856.0771845055273 855.7666222608747 1099.99989414872 1099.812755954202 1099.782805931834 1097.369535311512 303.3875391127257 1097.062473802675 293.1575228659005
180 0.005 0.9 20 954.3656616907315 857.1847087351675 856.8838970126938 1100.007417572589 1099.822809620298 1099.791369074691 1097.377304421065 303.5219961536388 1097.068415601382 293.1615019815525
181 0.005 0.905 20 955.0563962055022 858.2803370361978 857.9891688040836 1100.006091220083 1099.820216141152 1099.787695037585 1097.376365230401 303.657145005331 1097.067719269605 293.1654642380541
182 0.005 0.91 20 955.7410068404621 859.3642300697628 859.0825882576218 1100.006030854143 1099.820763802924 1099.789208012634 1097.381702384202 303.7930334271823 1097.068397661997 293.1694130808242
183 0.005 0.915 20 956.4152620521711 860.4364499325624 860.1642403523518 1100.000043702816 1099.813024970322 1099.783598468581 1097.375118910243 303.9296282129457 1097.066779842613 293.1733399190167
184 0.005 0.92 20 957.0887053721384 861.497214660619 861.2343058021253 1100.006869906928 1099.821303243438 1099.788961900397 1097.378054154613 304.0669460123853 1097.073602584094 293.1772383485923
185 0.005 0.925 20 957.7496506331719 862.546574391034 862.2928742277459 1100.002034103025 1099.815877708198 1099.781147226101 1097.374186143193 304.2049518530014 1097.072912196689 293.1811076447784
186 0.005 0.93 20 958.4047348754744 863.5847381068459 863.3401216304478 1100.008642142725 1099.823444717703 1099.790631610821 1097.385204097436 304.3436811099206 1097.07414059234 293.1849653201058
187 0.005 0.9350000000000001 20 959.055449910381 864.611800626686 864.3761621253589 1100.01541282982 1099.831294989843 1099.798558099188 1097.387165910779 304.48311047454 1097.079487104098 293.1887870271713
188 0.005 0.9400000000000001 20 959.6900456892001 865.6277647370525 865.4010315457707 1100.001806932149 1099.81375366158 1099.782489222933 1097.377689867247 304.623239684685 1097.071854704676 293.1925678395099
189 0.005 0.9450000000000001 20 960.3292412031363 866.6329050779023 866.4149395840449 1100.011464272768 1099.825894758894 1099.792629880272 1097.387640880392 304.7640634381739 1097.078538854288 293.1962999880628
190 0.005 0.9500000000000001 20 960.9537190938843 867.6272317678322 867.4179519459149 1100.005393470152 1099.818673119892 1099.786233050694 1097.38241913559 304.9055613928083 1097.076203843586 293.1999631374517
191 0.005 0.9550000000000001 20 961.5759683095635 868.6109279862442 868.410220258722 1100.007073352672 1099.822001538306 1099.786649843496 1097.384976660838 305.0477946391393 1097.079250260828 293.2035593301939
192 0.005 0.96 20 962.1913135015812 869.5841135548801 869.3918746316806 1100.010620964178 1099.824504393234 1099.788636991418 1097.387203660327 305.1907241310939 1097.080138492503 293.2070484595333
193 0.005 0.965 20 962.8007865253327 870.5469100384659 870.3630406039006 1100.014688822092 1099.830687969105 1099.798527888875 1097.392081663501 305.3343186832275 1097.086892750121 293.2104642724318
194 0.005 0.97 20 963.3953064284212 871.4993066263124 871.3237408064425 1100.002117344276 1099.814680480781 1099.785310617383 1097.380020859603 305.4785988850751 1097.07715742272 293.2137769935915
195 0.005 0.975 20 963.9916500056755 872.4415203452944 872.2741248790811 1100.002937158096 1099.816289866652 1099.784556960943 1097.383053024535 305.623554514167 1097.079458095108 293.216964588595
196 0.005 0.98 20 964.5820844870256 873.3736725930762 873.2143219758485 1100.008039587851 1099.82159468715 1099.789132685824 1097.385991334354 305.7691791039177 1097.085453329851 293.2200260476754
197 0.005 0.985 20 965.1647506710423 874.2958586963319 874.1444591107874 1100.008455859587 1099.822400000913 1099.788797311126 1097.390254328683 305.91550157553 1097.085362289986 293.2229804997513
198 0.005 0.99 20 965.7437001295131 875.2082310326904 875.0646848175446 1100.016197763949 1099.831774105479 1099.801249250547 1097.398042695126 306.0624511749749 1097.090393622263 293.2258263424151
199 0.005 0.995 20 966.3078901902244 876.110753272437 875.9750106670177 1100.004223602177 1099.816261063923 1099.785900840282 1097.384430641668 306.2100808192221 1097.083393334515 293.2286180986248
200 0.005 1 20 966.8740933115271 877.0036606567251 876.8756018399152 1100.007221399874 1099.820913886615 1099.784109841894 1097.391132445524 306.3583484713429 1097.086233238227 293.2313621878006
201 0.005 1.005 20 967.433899368992 877.8870792608963 877.7666115680825 1100.015250140857 1099.830742487547 1099.800446604597 1097.39839277018 306.5072747865875 1097.092832646912 293.2340562084046
202 0.005 1.01 20 967.9789107034711 878.7609704071654 878.6480410075683 1100.004259915127 1099.816931106717 1099.785559226622 1097.386719611347 306.6568243230256 1097.086116837673 293.2367025048256
203 0.005 1.015 20 968.5263505526996 879.6255676753037 879.5200540402747 1100.008616002518 1099.822020618581 1099.785013727836 1097.393502714381 306.8070211981986 1097.08870677839 293.2392997211652
204 0.005 1.02 20 969.0678960882967 880.4809811807426 880.3827970788328 1100.014534368891 1099.829437446975 1099.800424189368 1097.401099006543 306.9578520295642 1097.09372922014 293.2418330499303
205 0.005 1.025 20 969.6009176558756 881.3272615973192 881.2363269374773 1100.01351725833 1099.828216520244 1099.794447209392 1097.401125997742 307.1092973580614 1097.093506922617 293.2442812486058
206 0.005 1.03 20 970.1230641482425 882.1644263997036 882.0806840473741 1100.001568960559 1099.813834461471 1099.782165341732 1097.38893757599 307.2613336631879 1097.087674934719 293.2466152601954
207 0.005 1.035 20 970.6410112302196 882.992641777793 882.9160021735713 1100.001146953324 1099.812067902982 1099.782297615824 1097.388543628882 307.4140033673738 1097.084827750352 293.2488240024223
208 0.005 1.04 20 971.1598890444568 883.8120739273127 883.742427370287 1100.008876928692 1099.823192560335 1099.78707141179 1097.395823479539 307.5672747177105 1097.092462314331 293.2508888226924
209 0.005 1.045 20 971.6673875793217 884.6227464486071 884.5600296253887 1100.004956283042 1099.817421260612 1099.785171769166 1097.392846819135 307.7211346479285 1097.091144383406 293.252791038955
210 0.005 1.05 20 972.1737039302213 885.4248123992396 885.3689347416838 1100.009840468127 1099.823315273262 1099.789641925256 1097.397429772721 307.8755805245672 1097.095808253069 293.2545386129693
211 0.005 1.055 20 972.6760450907135 886.2183996575747 886.1692697291155 1100.018733193305 1099.834013221185 1099.801590855749 1097.406183681393 308.0306171524561 1097.102811885759 293.2561396929177
212 0.005 1.06 20 973.1609869761232 887.003429095195 886.9610098613613 1100.004406436657 1099.816846909053 1099.785920693933 1097.393924311291 308.1862472001982 1097.093404435819 293.2576304154896
213 0.005 1.065 20 973.6521017107248 887.7801396128095 887.7443272053732 1100.011297379798 1099.824327714452 1099.790407618687 1097.398290107516 308.3424169116781 1097.100087313593 293.2590182254476
214 0.005 1.07 20 974.1330604247175 888.5485701520704 888.5192950480081 1100.009320851845 1099.82223775007 1099.788404730282 1097.399359238041 308.4991073183438 1097.098401315124 293.2602941767707
215 0.005 1.075 20 974.6076078014353 889.3087907904367 889.2859860477284 1100.004960539758 1099.816906153642 1099.783555042984 1097.396441330649 308.6563897136184 1097.095969140782 293.2614745199081
216 0.005 1.08 20 975.0811594102348 890.0609533481555 890.0445229544339 1100.008864228053 1099.82122979878 1099.78523763479 1097.400601081783 308.8142482259553 1097.097699397576 293.2625702164037
217 0.005 1.085 20 975.547397783803 890.8050987182942 890.7949831669956 1100.006505602133 1099.818944703319 1099.786063670517 1097.398766523536 308.9726054720623 1097.098345745365 293.2635782874555
218 0.005 1.09 20 976.0072279439531 891.5413401774265 891.5374596782246 1100.007457504543 1099.820144380046 1099.785302978247 1097.40115424551 309.1314655574103 1097.097994047088 293.2645012399342
219 0.005 1.095 20 976.4617586447633 892.2697652976706 892.2720499529756 1100.011032361077 1099.823704352355 1099.789520334384 1097.401478773875 309.2908901266184 1097.102446998466 293.2653422746938
220 0.005 1.1 20 976.9083910252832 892.9904251594911 892.998812575296 1100.006447004169 1099.818244006573 1099.784771736933 1097.400254142963 309.4508313750264 1097.099720077757 293.2660923498177
221 0.005 1.105 20 977.3544542974485 893.7034567172925 893.7178597129023 1100.009797833014 1099.82338383072 1099.787611239729 1097.404293859141 309.6112563203935 1097.10232628944 293.2667497119892
222 0.005 1.11 20 977.7896322515122 894.4088570921125 894.4292311550344 1100.001395562851 1099.811431657825 1099.780437244785 1097.397090877331 309.7721720394976 1097.096440093937 293.2673287246569
223 0.005 1.115 20 978.2292875930676 895.1068412086232 895.1330800911987 1100.009923561744 1099.823527423576 1099.786306674603 1097.4055489057 309.9336097142527 1097.105414813068 293.2678670823135
224 0.005 1.12 20 978.6612090913727 895.797458203339 895.8295012825163 1100.018761190029 1099.833359081533 1099.799534378562 1097.411971600338 310.095500745044 1097.109405951471 293.2683491029189
225 0.005 1.125 20 979.0812411112674 896.4806926862971 896.518495122099 1100.008265107613 1099.821004549792 1099.78724250974 1097.408046800937 310.2578826808154 1097.100847957704 293.2687622265817
226 0.005 1.13 20 979.5033121360075 897.1566985566659 897.2001788500488 1100.013454491008 1099.825993740581 1099.789799880025 1097.40838819341 310.4207136232828 1097.104963613829 293.2690890489158
227 0.005 1.135 20 979.9217741022376 897.8255856890707 897.8746732516989 1100.018792876702 1099.833240551353 1099.800744461057 1097.414879344574 310.5840245962723 1097.112009933653 293.2693370625855
228 0.005 1.14 20 980.3262032563219 898.4872871779961 898.5419525239747 1100.004588078057 1099.816172054915 1099.78478680129 1097.404016269503 310.7477502388251 1097.101550152335 293.2694905872444
229 0.005 1.145 20 980.7348359745517 899.141990476953 899.2021435226497 1100.008468419533 1099.820625908835 1099.787139107395 1097.406370710986 310.9119288943736 1097.105225845577 293.2695541524216
230 0.005 1.15 20 981.1363153177007 899.7897444755721 899.8553317964133 1100.007150440997 1099.819336126671 1099.789616595651 1097.404518843949 311.0765841516035 1097.104700914947 293.2695421602887
231 0.005 1.155 20 981.533297416515 900.4306062831168 900.5015672678442 1100.00285040833 1099.813373417602 1099.783552669122 1097.40103596977 311.2416458029466 1097.1021769474 293.2694549048466
232 0.005 1.16 20 981.9300258291075 901.0647028366424 901.1409595701494 1100.005949156371 1099.817773910629 1099.783532359633 1097.403816941935 311.4071556297638 1097.106597114916 293.269296556207
233 0.005 1.165 20 982.3198557461726 901.6920830553038 901.7735848560256 1100.005984683035 1099.81708433877 1099.785990928016 1097.404355962804 311.5730781609095 1097.106048536596 293.2690535917689
234 0.005 1.17 20 982.7077312851251 902.3128401723211 902.3995179927283 1100.007788369561 1099.819901411415 1099.786005842211 1097.407353285543 311.7393884224348 1097.10725853106 293.2687335148318
235 0.005 1.175 20 983.0919008772797 902.9270560927955 903.0188450180283 1100.010318414411 1099.822524627168 1099.790270972084 1097.412304202657 311.9060718117165 1097.108928234836 293.2683294727779
236 0.005 1.18 20 983.4696711690177 903.5347704303683 903.6316180388786 1100.007905078039 1099.82029560923 1099.786745311537 1097.41341188508 312.0732079228998 1097.10703972704 293.2678482473227
237 0.005 1.185 20 983.8475903447491 904.1361035775443 904.2379424910043 1100.016075705166 1099.829401435297 1099.794774285053 1097.415846012617 312.2407007934211 1097.114008268516 293.2672803671132
238 0.005 1.19 20 984.2176566401025 904.7310783548711 904.8378578977498 1100.013718726096 1099.826107372606 1099.791260742468 1097.416055146481 312.4085680850648 1097.111088448011 293.2666381547982
239 0.005 1.195 20 984.5828674848647 905.3197506779884 905.4314229458037 1100.010240298024 1099.822778503718 1099.787897525114 1097.412526195899 312.5768096934639 1097.110715776036 293.2659312195771
240 0.005 1.2 20 984.9449085324934 905.9022122834857 906.0187159493416 1100.010297492347 1099.822745652584 1099.788532625396 1097.417219501275 312.7454159859801 1097.108813050454 293.2651528347325
241 0.005 1.205 20 985.2997532481567 906.4784590137424 906.5997601937623 1100.001876558591 1099.812739277904 1099.782404776335 1097.408143341934 312.9143664443869 1097.10672727671 293.2643085305267
242 0.005 1.21 20 985.658782301306 907.0486710378415 907.1746817842549 1100.009097418272 1099.821771955167 1099.784918515952 1097.413508872758 313.0836774045075 1097.113543150618 293.2634026067714
243 0.005 1.215 20 986.0101594556335 907.6128719431946 907.7435472413039 1100.010064748031 1099.821829729631 1099.785191523341 1097.413919061425 313.2533089340927 1097.113395561577 293.2624439298427
244 0.005 1.22 20 986.3592202987257 908.1711706192128 908.3064517177224 1100.015877899108 1099.829470650255 1099.800169478594 1097.422938722809 313.4232431534431 1097.118147254299 293.2614335331263
245 0.005 1.225 20 986.7025184190105 908.7235809816164 908.8634208858491 1100.016147278038 1099.82959429388 1099.800605503925 1097.423073942407 313.5935331294044 1097.118512844444 293.260389491105
246 0.005 1.23 20 987.04147453353 909.2701354706851 909.4144878691409 1100.011722884563 1099.824859838099 1099.788385607952 1097.416435053173 313.7641636022029 1097.116029613421 293.2593198497469
247 0.005 1.235 20 987.3762328601937 909.8109025552651 909.9597237307718 1100.007502176353 1099.818957596818 1099.785886814093 1097.412645537849 313.9351086171358 1097.113999724981 293.2582122371783
248 0.005 1.24 20 987.71218651194 910.3460125746481 910.4992329452492 1100.012898479465 1099.824978897095 1099.789947821224 1097.41796561398 314.1063328542552 1097.115970554454 293.2570726148831
249 0.005 1.245 20 988.0390032344836 910.8754538984821 911.0330391824632 1100.008572255742 1099.820138335758 1099.787190394432 1097.414210136614 314.2778767963293 1097.115583043676 293.2559116209455
250 0.005 1.25 20 988.3670674835184 911.3993558739304 911.5612420155038 1100.013765626538 1099.825907646129 1099.789468795491 1097.41847083644 314.4497138909124 1097.117419373021 293.2547281189026
251 0.005 1.255 20 988.6901545330687 911.9177604672005 912.0838983630016 1100.016067053521 1099.828221426969 1099.791038896865 1097.420835086488 314.6218390206637 1097.118238778934 293.2535260601387
252 0.005 1.26 20 989.0093829705958 912.4307162615986 912.6010625289649 1100.013666777273 1099.825644864739 1099.791081335384 1097.421011806723 314.7942099474637 1097.117928419751 293.2522971902923
253 0.005 1.265 20 989.3248176306568 912.9382634004887 913.1127734093401 1100.012801935143 1099.824687352178 1099.789360522356 1097.419023994843 314.9668295687541 1097.118760391007 293.2510467662842
254 0.005 1.27 20 989.6377064403961 913.4404807962833 913.6191035852268 1100.013987625167 1099.825872757824 1099.789556166404 1097.420266397066 315.1397470931709 1097.119944719894 293.249780763513
255 0.005 1.275 20 989.9472514203188 913.9374506088013 914.1201353147859 1100.0166570984 1099.830079466608 1099.800917535439 1097.427808029176 315.3128964357961 1097.123299356728 293.2484936489647
256 0.005 1.28 20 990.2503176202425 914.4291654529466 914.6158724303351 1100.011737984518 1099.823839644879 1099.78909997248 1097.424035782469 315.4862995340623 1097.116500992381 293.2471915947299
257 0.005 1.285 20 990.5481258521107 914.9156459279004 915.1063514417073 1100.002789810881 1099.812988887181 1099.783536664916 1097.410441209523 315.6599512642043 1097.112424401826 293.2458711723797
258 0.005 1.29 20 990.8539435912013 915.397110035664 915.5917238954037 1100.014745929024 1099.827785766712 1099.795325121705 1097.423979664432 315.8338797915703 1097.123128679154 293.2445430980962
259 0.005 1.295 20 991.150047063071 915.8735101074443 916.072005077902 1100.012402786519 1099.824892127736 1099.791248356747 1097.421523030137 316.007971085479 1097.122550278411 293.2432033205994
260 0.005 1.3 20 991.4412762609049 916.3448898360962 916.5472313453733 1100.01078516849 1099.822419099712 1099.787488127678 1097.419119190816 316.1822759437053 1097.120646231551 293.241847808607
261 0.005 1.305 20 991.7350497591527 916.8113941687769 917.0175169256554 1100.020547839819 1099.83444985898 1099.80117700834 1097.428892083936 316.3568283365022 1097.129148997527 293.2404877004254
262 0.005 1.31 20 992.0187431196429 917.2729696289676 917.4828466337458 1100.014365271775 1099.825680526955 1099.786917095522 1097.424661036277 316.5315991668641 1097.122669007921 293.2391316790338
263 0.005 1.315 20 992.3033803910452 917.729733806567 917.9433180569223 1100.016403986731 1099.82905239452 1099.797054064542 1097.427724266914 316.7065504213073 1097.125687520255 293.2377671993679
264 0.005 1.32 20 992.5822416316262 918.1816726393274 918.3989331112109 1100.01227096402 1099.82392757351 1099.788236003128 1097.421418785749 316.8816796936173 1097.122255878588 293.2364029259912
265 0.005 1.325 20 992.8581480376115 918.6288510766343 918.8497475492846 1100.007853777664 1099.818876789037 1099.785924367614 1097.419172150224 317.0570196147482 1097.121859449944 293.235046126075
266 0.005 1.33 20 993.1369448840164 919.0714105955326 919.2958796813408 1100.017720808967 1099.831082278292 1099.797528108041 1097.427143753627 317.2325625910665 1097.127469746175 293.2337074241632
267 0.005 1.335 20 993.4077148586531 919.509325956871 919.7373344646535 1100.014835454241 1099.826412527854 1099.787405900851 1097.427233266658 317.4082702620843 1097.125338785779 293.2323807812562
268 0.005 1.34 20 993.6755209970642 919.9426522409855 920.1741699412808 1100.013130418678 1099.824842678298 1099.790005416834 1097.422709982905 317.5841700305128 1097.126560063245 293.2310734081103
269 0.005 1.345 20 993.9421653037966 920.3714805443336 920.6064558757228 1100.016003338496 1099.829188835104 1099.797667626726 1097.43003363923 317.7601626593133 1097.128960481673 293.2297834490555
270 0.005 1.35 20 994.1989792987284 920.7957473769686 921.034168855933 1100.006007751023 1099.816335041783 1099.782407869417 1097.419746767045 317.9363315097238 1097.122424911213 293.2285180430798
271 0.005 1.355 20 994.462690834555 921.2156275166956 921.4574284516332 1100.01413564533 1099.825799512233 1099.7919539236 1097.423981720865 318.1126493440685 1097.129800400314 293.227274622412
272 0.005 1.36 20 994.7220768685286 921.63114447189 921.8762828579829 1100.01717345811 1099.830183678095 1099.792280973858 1097.429232197562 318.2891176105164 1097.127178516755 293.226043256839
273 0.005 1.365 20 994.9746205001362 922.0422975258891 922.2907519161012 1100.011041072597 1099.823023100675 1099.790739062105 1097.426391700659 318.4657370663731 1097.125503512671 293.2248300443532
274 0.005 1.37 20 995.2274370929836 922.4491389280286 922.7008729155026 1100.00997800751 1099.820773513578 1099.786058995866 1097.422696694116 318.6424431357904 1097.126350588007 293.2236247765871
275 0.005 1.375 20 995.4771367869332 922.85172629551 923.106701498778 1100.008697808024 1099.819263379505 1099.78699138615 1097.421742463307 318.8193488957845 1097.125966508325 293.2224446147935
276 0.005 1.38 20 995.7238787391803 923.2500940908513 923.5082713857321 1100.005307564892 1099.815989863267 1099.783748313835 1097.420339835077 318.9963559878557 1097.124828125265 293.2212779767335
277 0.005 1.385 20 995.9678852050705 923.6442914753096 923.9056358142142 1100.003239112184 1099.81207834311 1099.780397328407 1097.419813989665 319.1734214910309 1097.121470032396 293.2201199757779
278 0.005 1.39 20 996.2113096622137 924.0343873495365 924.298857249289 1100.005059821322 1099.814972962814 1099.784320059723 1097.420396742898 319.3506537232536 1097.12308582265 293.2189735849549
279 0.005 1.395 20 996.4531413972919 924.420437364726 924.6879861842933 1100.007644613482 1099.818407710428 1099.785017289694 1097.423465835814 319.5279618479582 1097.125874640463 293.217842880551
280 0.005 1.4 20 996.6980486401212 924.8025693275024 925.0731437244917 1100.02131167482 1099.834920254163 1099.8007534054 1097.43464610368 319.7053420759161 1097.136125073557 293.2167248300269
281 0.005 1.405 20 996.9310784456795 925.1806956934777 925.4542877721664 1100.014530130848 1099.826695400489 1099.793298268612 1097.431376508047 319.8828740169127 1097.131674046135 293.2156271392184
282 0.005 1.41 20 997.1647702105232 925.5549068691309 925.8314798960478 1100.017403550243 1099.830605545122 1099.799724419153 1097.43491929136 320.0604794230577 1097.134138745724 293.2145350727545
283 0.005 1.415 20 997.3907833444852 925.9251510024731 926.2046899339902 1100.008746500539 1099.819595258503 1099.78466905792 1097.424714216245 320.2381354269673 1097.128947317433 293.2134505726812
284 0.005 1.42 20 997.6197867344256 926.2915688912384 926.5740229314378 1100.012270631049 1099.823669322188 1099.788509403984 1097.427545507893 320.415850195454 1097.129357750209 293.212372734042
285 0.005 1.425 20 997.8456971737769 926.6541937325803 926.9395252573935 1100.012110734986 1099.8234391534 1099.789130217862 1097.432522769918 320.5936925932319 1097.128381345383 293.2113183978475
286 0.005 1.43 20 998.0711371856688 927.013074525969 927.3012495464393 1100.016065472428 1099.828694940484 1099.79505948544 1097.432764338072 320.7715848300482 1097.133452415956 293.2102838410246
287 0.005 1.435 20 998.2912674674552 927.3682070445435 927.6592049340367 1100.013935102202 1099.825369758025 1099.790191542377 1097.429148290435 320.9494881208967 1097.132904201664 293.2092717162355
288 0.005 1.44 20 998.5044679127816 927.719588243537 928.013394212929 1100.004136074026 1099.813364548861 1099.78124901253 1097.422090797781 321.1274566009153 1097.124914762732 293.2082830112507
289 0.005 1.445 20 998.7248163633213 928.0673847541594 928.3639315167686 1100.012103300971 1099.824085282764 1099.788259114306 1097.430252454187 321.3055460800056 1097.131610387805 293.2073275261695
290 0.005 1.45 20 998.9392973943449 928.4115943254278 928.7108550969306 1100.015130082296 1099.827211677508 1099.792467987433 1097.436131470052 321.4835976038478 1097.132158290333 293.2063876256742
291 0.005 1.455 20 999.1461170066175 928.7521614894836 929.0541339782296 1100.005003322658 1099.813602316163 1099.781048615959 1097.425081622803 321.6616837525825 1097.126023892394 293.2054682580115
292 0.005 1.46 20 999.3623423896159 929.0892825706185 929.3938976396079 1100.015228255766 1099.827490766722 1099.790268709928 1097.43381152054 321.8398952276947 1097.136686676737 293.2045865646955
293 0.005 1.465 20 999.5657686579314 929.4228426759283 929.7301082132504 1100.006190343892 1099.816770266151 1099.780314415755 1097.423082790089 322.0180281517256 1097.131960847091 293.2037289524525
294 0.005 1.47 20 999.7713008592042 929.7529690752484 930.0628301253665 1100.008778303593 1099.820897669858 1099.779967852003 1097.429412974955 322.196186897553 1097.130290284032 293.2028991578566
295 0.005 1.475 20 999.9756993979066 930.0797065976643 930.3921334483965 1100.014928310522 1099.826922345759 1099.78973044988 1097.433380118792 322.3743910068816 1097.134371629219 293.2020958669657
296 0.005 1.48 20 1000.17713229418 930.4030804459915 930.7180448110498 1100.017267964037 1099.828919664014 1099.791049432085 1097.435569951814 322.5526294607228 1097.13569816527 293.2013217175432
297 0.005 1.485 20 1000.375068686089 930.7231175329919 931.0405955701475 1100.016465040455 1099.828704415305 1099.793726484753 1097.43895112983 322.7308615195963 1097.136033202599 293.2005695648451
298 0.005 1.49 20 1000.57241318596 931.0398504463377 931.359813507358 1100.017077460124 1099.829341920187 1099.796279713664 1097.437455791883 322.9090421261505 1097.138053088069 293.1998303003027
299 0.005 1.495 20 1000.760121133257 931.3532224652831 931.6756686892518 1100.005294751868 1099.814855264653 1099.782517210589 1097.427152436477 323.0872722754192 1097.128026991566 293.1991193103236
300 0.005 1.5 20 1000.955801407773 931.6634012846517 931.9882725228425 1100.01354543527 1099.824495909422 1099.790461532554 1097.43319136419 323.2655226693186 1097.135401124005 293.1984348318459
301 0.005 1.505 20 1001.147835026805 931.9704070419375 932.2976729933968 1100.017348929108 1099.829411286343 1099.793938365114 1097.437478912841 323.4436932632456 1097.13716775419 293.197761233146
302 0.005 1.51 20 1001.333145861547 932.2742033494666 932.6038587936251 1100.012109229074 1099.823076351658 1099.791897062452 1097.431234215653 323.6219047936512 1097.134832110583 293.1971147592388
303 0.005 1.515 20 1001.521586312098 932.5748998817887 932.9068950061537 1100.015164261801 1099.827264232623 1099.792202892725 1097.439803978715 323.8001315436615 1097.135927531624 293.1964858367809
304 0.005 1.52 20 1001.707427670634 932.8725134649964 933.2068242490961 1100.017954427747 1099.830297137534 1099.796991154438 1097.439319472475 323.9782795858083 1097.140077051189 293.1958649365988
305 0.005 1.525 20 1001.889676390079 933.1670652024175 933.5036704101952 1100.017866442103 1099.830428777057 1099.799161181113 1097.440636057209 324.1563777599261 1097.140445367157 293.1952636574799
306 0.005 1.53 20 1002.064212221496 933.4584932962648 933.7973944583639 1100.006323351532 1099.815578605983 1099.78425612863 1097.428249684496 324.3344805842661 1097.131747026566 293.1946781341965
307 0.005 1.535 20 1002.244902324137 933.746942824103 934.0880852791776 1100.010271973085 1099.820719370585 1099.785493899993 1097.432498782289 324.5124927291575 1097.135525829449 293.1941015224713
308 0.005 1.54 20 1002.422375970509 934.0324303812533 934.3757893348536 1100.011276200047 1099.823429459096 1099.786270756925 1097.435538108806 324.690475733624 1097.136899787739 293.1935369443488
309 0.005 1.545 20 1002.592066751959 934.314919374649 934.660492626694 1100.002442479622 1099.811720577666 1099.780404357795 1097.429280766062 324.8684628720244 1097.129516125501 293.1929895923129
310 0.005 1.55 20 1002.771665107019 934.5945953899518 934.942315923529 1100.015957641097 1099.827659746011 1099.792131749498 1097.441104708925 325.0464090949283 1097.138282761792 293.1924534193751
311 0.005 1.555 20 1002.943888862756 934.8714176131098 935.2212748840453 1100.01840936381 1099.830847120905 1099.800977595108 1097.44309693978 325.2242142277128 1097.141432232579 293.1919235464148
312 0.005 1.56 20 1003.112023824189 935.1453595335109 935.4973416089674 1100.013904906195 1099.8244279351 1099.788881240025 1097.435856454553 325.4020221161178 1097.138236509531 293.1914159871957
313 0.005 1.565 20 1003.282124122681 935.4165313695627 935.7706027436881 1100.01940357131 1099.83170808564 1099.800472333463 1097.445301640135 325.5797307007994 1097.142995279446 293.1909132255982
314 0.005 1.57 20 1003.44725565681 935.6849102540673 936.0410562806276 1100.018710814951 1099.831391650209 1099.800255884173 1097.443198498199 325.7573982617946 1097.143579407888 293.1904252738804
315 0.005 1.575 20 1003.605276784761 935.9504349416745 936.3086598430699 1100.00659142209 1099.815572532796 1099.784983745177 1097.427814103008 325.9349718840588 1097.133413799641 293.1899486050734
316 0.005 1.58 20 1003.771763981835 936.2132736706875 936.5735237872981 1100.012709295833 1099.823277973094 1099.788057301842 1097.43404539735 326.1124572056967 1097.139961886774 293.1894855097829
317 0.005 1.585 20 1003.935010596587 936.4734580457445 936.8357012724049 1100.016470698871 1099.828437256748 1099.795506957648 1097.440630983724 326.2899043478292 1097.142212638688 293.1890395278524
318 0.005 1.59 20 1004.092663113631 936.7309444666888 937.095175736973 1100.013732595183 1099.824326831189 1099.791401669331 1097.437058063731 326.4672704609787 1097.141429794587 293.1886029132421
319 0.005 1.595 20 1004.251624059862 936.9858101197857 937.3519981383461 1100.016757137117 1099.828044382087 1099.792506265557 1097.438606547528 326.6445093475908 1097.143392499167 293.1881715929585
320 0.005 1.6 20 1004.403172280187 937.2380071464827 937.6061487572814 1100.0052659177 1099.815398761235 1099.779344538951 1097.430475321337 326.8217106694793 1097.135335601131 293.1877562895085
321 0.005 1.605 20 1004.557189810715 937.4876160681853 937.8576809135994 1100.008194292425 1099.817115919513 1099.784099738412 1097.432266815328 326.9988276441122 1097.136176291523 293.1873502631601
322 0.005 1.61 20 1004.71216342457 937.7346945214074 938.1066493512599 1100.01168748343 1099.821833177015 1099.788426194958 1097.436406634529 327.1758308708152 1097.139418295901 293.18695651761
323 0.005 1.615 20 1004.869917277368 937.9793307966635 938.3531343452114 1100.024190111943 1099.837479244674 1099.802103741874 1097.44531167068 327.3526742576854 1097.148154464314 293.1865716456445
324 0.005 1.62 20 1005.011287996945 938.2213566543452 938.5970373314588 1100.006889187688 1099.816475947109 1099.784230340187 1097.433686058851 327.5294407688752 1097.134759427313 293.1862002791973
325 0.005 1.625 20 1005.163700695896 938.4609588541329 938.8384574956607 1100.014551188424 1099.82506194172 1099.786819157609 1097.439687101186 327.7061115586498 1097.140892215183 293.1858414012161
326 0.005 1.63 20 1005.308926023422 938.6980845142867 939.077402590159 1100.011092531085 1099.821157285123 1099.787076105245 1097.43438864794 327.8827196218726 1097.141663432436 293.1854965872554
327 0.005 1.635 20 1005.459257053653 938.9328694655464 939.3139581986848 1100.022309181856 1099.835229448336 1099.801419182373 1097.447691422358 328.0591412219175 1097.148090197167 293.185153748035
328 0.005 1.64 20 1005.602269890465 939.165253508689 939.5481086540842 1100.021981022563 1099.835044819504 1099.801484658082 1097.446104341573 328.2355014690929 1097.148393894065 293.1848239316232
329 0.005 1.645 20 1005.737211519634 939.3951645876964 939.7797988073993 1100.007817737125 1099.817223095703 1099.785799551503 1097.43193013833 328.4117393591627 1097.136529081171 293.1845006123168
330 0.005 1.65 20 1005.881074371577 939.6227592837861 940.0091214529394 1100.011909321141 1099.822608841697 1099.787850318884 1097.436841291024 328.5877881997587 1097.141053149439 293.1841827883761
331 0.005 1.655 20 1006.022960995451 939.8480704575229 940.2361364918062 1100.017695183467 1099.829604910008 1099.796472055972 1097.440948683128 328.7637238839313 1097.144540359521 293.1838697704637
332 0.005 1.66 20 1006.162206609483 940.0711074762174 940.4608553808586 1100.019793208352 1099.831884229939 1099.798497409783 1097.445290788155 328.9396025054323 1097.146928053185 293.1835670120544
333 0.005 1.665 20 1006.293797521656 940.2918093037222 940.6832395768719 1100.008226926341 1099.818221990601 1099.779556776679 1097.436708422136 329.1153269588021 1097.137958652749 293.1832739942295
334 0.005 1.67 20 1006.431207376927 940.5102984982342 940.9033791298151 1100.015104233429 1099.827028153984 1099.79295554021 1097.441538529647 329.2908884594207 1097.143525858412 293.1829788425266
335 0.005 1.675 20 1006.564435486373 940.7265453705297 941.1212622441234 1100.012551604201 1099.823094789627 1099.785120179418 1097.439794639727 329.4662883380599 1097.142429462684 293.1826887118912
336 0.005 1.68 20 1006.698284697138 940.9406232156482 941.3369489106947 1100.016273055094 1099.827363123949 1099.791555837989 1097.446415370203 329.6415376145724 1097.143083136095 293.182410012859
337 0.005 1.685 20 1006.826066382955 941.1524730738141 941.5504103256708 1100.009361676853 1099.819608629106 1099.784371217582 1097.43718219307 329.816664628609 1097.141838611309 293.1821386455424
338 0.005 1.69 20 1006.957436751738 941.3622075305315 941.7617237675366 1100.016697499025 1099.827970623993 1099.795661683374 1097.441351425565 329.9916752491545 1097.145400998332 293.181876929184
339 0.005 1.695 20 1007.086112694875 941.5698149100793 941.970887810214 1100.015943056743 1099.826331792803 1099.789333356381 1097.442299945693 330.1664782696262 1097.143592056588 293.1816204249697
340 0.005 1.7 20 1007.212548995458 941.7752971524143 942.1779193579084 1100.012657906001 1099.822857671479 1099.786962983531 1097.439803723793 330.3411652827742 1097.14339956871 293.1813724261389
341 0.005 1.705 20 1007.340010499157 941.9787233423972 942.3828666229243 1100.016255036158 1099.828138282208 1099.792435150836 1097.447461567431 330.5156939223617 1097.145218479163 293.1811262353214
342 0.005 1.71 20 1007.466801193343 942.1801232071972 942.5857667617754 1100.0224363773 1099.835174459421 1099.801153081164 1097.44922217411 330.6900185200658 1097.151307313578 293.1808817176498
343 0.005 1.715 20 1007.583688504077 942.379398489442 942.7865533629277 1100.00929740115 1099.819013030025 1099.782896432386 1097.437586109667 330.8642295855203 1097.141739677841 293.180645561111
344 0.005 1.72 20 1007.706993104149 942.5766643758546 942.9853033718452 1100.014104161668 1099.824607019073 1099.789665068667 1097.439180576844 331.0382279904538 1097.145861219054 293.1804076681178
345 0.005 1.725 20 1007.826599769493 942.771914969539 943.1820194835625 1100.011317212525 1099.821633838422 1099.788025909187 1097.43840252633 331.2121472432502 1097.143524318833 293.1801727198579
346 0.005 1.73 20 1007.951630397394 942.9652658644666 943.3767984529783 1100.023074974598 1099.835020028527 1099.799207942173 1097.447565897088 331.385837657607 1097.151885804949 293.1799327682312
347 0.005 1.735 20 1008.06420053059 943.1565747606475 943.5695531989853 1100.009985147569 1099.820173158789 1099.785410189639 1097.438061700374 331.5593166322876 1097.144010461971 293.179690919885
348 0.005 1.74 20 1008.181030180652 943.3459507867509 943.7603477309067 1100.01058162214 1099.820334210436 1099.786727914607 1097.437898412857 331.7326761180223 1097.144840465573 293.1794447308095
349 0.005 1.745 20 1008.301396178206 943.5334837246062 943.9492592847107 1100.019628927939 1099.831791889419 1099.796975006705 1097.44755664696 331.9058354841271 1097.151177690157 293.1791957217223
350 0.005 1.75 20 1008.413030643155 943.7190707028404 944.1362386935967 1100.014071732855 1099.824508659619 1099.789813614743 1097.440409228788 332.0788175056981 1097.147800761581 293.1789507016316
351 0.005 1.755 20 1008.526822554588 943.9027848541147 944.3213214005802 1100.015380130062 1099.825873207147 1099.790068237067 1097.441602156323 332.2516800225964 1097.147964294311 293.178712046882
352 0.005 1.76 20 1008.638839091765 944.0846527289181 944.504535123354 1100.014367285557 1099.824915063732 1099.789345497309 1097.443781174753 332.4242879275083 1097.144697751365 293.1784707554031
353 0.005 1.765 20 1008.750987349901 944.2647022144948 944.6859145068889 1100.016275413788 1099.827729639788 1099.795457625972 1097.446859127446 332.5966522682195 1097.147336553511 293.1782266227056
354 0.005 1.77 20 1008.862780574337 944.4429556398978 944.8654801808352 1100.019132461379 1099.83118783721 1099.797586214509 1097.44843467691 332.7689261453918 1097.150505088444 293.1779940665674
355 0.005 1.775 20 1008.972026323163 944.6194153261538 945.0432425894808 1100.020940976717 1099.83263107232 1099.796379478525 1097.447801446185 332.9410144467058 1097.15048012489 293.1777673333459
356 0.005 1.78 20 1009.080969063632 944.7941181267707 945.2192294756519 1100.023244561276 1099.836048323064 1099.801299211327 1097.450715371629 333.1128522120746 1097.153745514331 293.1775440042615
357 0.005 1.785 20 1009.186996195943 944.9670548500181 945.3934424661254 1100.021294671364 1099.833839711184 1099.801243824676 1097.450722137939 333.2845235376808 1097.152601686585 293.1773245287087
358 0.005 1.79 20 1009.286135505923 945.1381481468034 945.5658255037412 1100.007888141129 1099.816292548898 1099.783999746522 1097.436639850791 333.4560000045282 1097.142595479377 293.1771063713886
359 0.005 1.795 20 1009.397195790675 945.3075992712827 945.7365093512468 1100.020257796048 1099.831778808352 1099.796543713704 1097.447607466353 333.6271812211618 1097.151714694401 293.1768883051219
360 0.005 1.8 20 1009.4980138959 945.4753184677433 945.9054625067395 1100.013467519006 1099.824725646885 1099.786578017545 1097.443708268191 333.7982506147784 1097.14539418132 293.17667235812
361 0.005 1.805 20 1009.600139099962 945.6413590971749 946.0727248117452 1100.01655223152 1099.827534613303 1099.792225982615 1097.446427968591 333.9691246861095 1097.147396044405 293.1764559449344
362 0.005 1.81 20 1009.698404908752 945.8056753792468 946.2382616463077 1100.005859465648 1099.815539352333 1099.779255271635 1097.437322109259 334.1397982678372 1097.142695459202 293.1762424899144
363 0.005 1.815 20 1009.807169145219 945.9684549849974 946.4022090272773 1100.025106799764 1099.838182403914 1099.802848090732 1097.45153131692 334.310216493107 1097.156251061204 293.1760219696385
364 0.005 1.82 20 1009.905381501877 946.1295839360592 946.5645155881913 1100.02163969583 1099.834230342777 1099.801102078234 1097.451481336073 334.4804203424029 1097.154742887532 293.1758003470152
365 0.005 1.825 20 1009.997445544132 946.28900537941 946.7251260994906 1100.009667428465 1099.818228738581 1099.783929486578 1097.440731196704 334.6504056975057 1097.144885126006 293.175578154959
366 0.005 1.83 20 1010.097647509576 946.4468781305345 946.8841427436319 1100.01603121878 1099.826345621584 1099.789530251028 1097.446354312506 334.8201769170794 1097.147800865814 293.1753510682647
367 0.005 1.835 20 1010.192842447123 946.6031602844251 947.0415656854091 1100.015316296119 1099.826988788992 1099.789155864451 1097.446189801882 334.989703104756 1097.148963056906 293.1751135197094
368 0.005 1.84 20 1010.289120192187 946.7578990884679 947.1974264173568 1100.016796315872 1099.828436195115 1099.792566187861 1097.451186499781 335.1590835258203 1097.148969194511 293.1748732592863
369 0.005 1.845 20 1010.384868037536 946.9111049855678 947.3517429757333 1100.019399076736 1099.831650951149 1099.800022134074 1097.452161974253 335.3281601609331 1097.152841530102 293.1746213605879
370 0.005 1.85 20 1010.471232913971 947.0626785189451 947.5044462035523 1100.007450356311 1099.816269883121 1099.784503030597 1097.437747274029 335.4970352185366 1097.142531002495 293.1743645228501
371 0.005 1.855 20 1010.572472768642 947.2128568588981 947.6556879619217 1100.024734231021 1099.837878786765 1099.80263041769 1097.452969343589 335.6656713417615 1097.1566461103 293.1741056101962
372 0.005 1.86 20 1010.662611392488 947.3615236700499 947.8054286747985 1100.021686329274 1099.833466762249 1099.800121008446 1097.452937482738 335.8341665180896 1097.154590187702 293.1738375725852
373 0.005 1.865 20 1010.750547510448 947.5086606040234 947.9536434652191 1100.016785214036 1099.82746502841 1099.792169953891 1097.446947032301 336.0024149146874 1097.152836690724 293.1735619053459
374 0.005 1.87 20 1010.838988502969 947.6543162221566 948.100358881862 1100.01184169419 1099.822803636514 1099.784642956374 1097.443133701679 336.1703764786647 1097.148403506267 293.1732818935367
375 0.005 1.875 20 1010.924628136327 947.7984762326852 948.2455777225995 1100.009380713357 1099.81809460481 1099.784322697367 1097.439832522261 336.3380664681237 1097.145849020907 293.1730085036612
376 0.005 1.88 20 1011.0178113443 947.9412795164898 948.3893943012413 1100.020909334059 1099.833074538013 1099.798750982363 1097.451009719721 336.5056123787928 1097.153573135423 293.1727510936221
377 0.005 1.885 20 1011.104635020098 948.0826548390644 948.5317856085796 1100.018449438685 1099.830331961176 1099.79897959798 1097.452364299292 336.6729168870373 1097.153620689181 293.1724967247503
378 0.005 1.89 20 1011.189093787681 948.2226016820987 948.672740681235 1100.01651954249 1099.827319433595 1099.79182889276 1097.45124748863 336.8399726707042 1097.149252921785 293.1722511716688
379 0.005 1.895 20 1011.268348888968 948.3610782193255 948.8122378031657 1100.006005087647 1099.814431965174 1099.782979726458 1097.440000375928 337.0067346240971 1097.14325730273 293.1720044481153
380 0.005 1.9 20 1011.356406478355 948.4982205074641 948.9503553717119 1100.013429774574 1099.824725714081 1099.78704216444 1097.446684653663 337.1733045582753 1097.148483573082 293.1717712182181
381 0.005 1.905 20 1011.442659137213 948.6340402434421 949.0871380791307 1100.018595540749 1099.830325670783 1099.797423462534 1097.451640445175 337.3396159790651 1097.152551383383 293.1715543606633
382 0.005 1.91 20 1011.525939639405 948.7685159896466 949.2225730679413 1100.018582161745 1099.830566105737 1099.798319574871 1097.45256551543 337.5056803384559 1097.153991387488 293.1713494154721
383 0.005 1.915 20 1011.607966413537 948.9016586273565 949.3566653117687 1100.019345089786 1099.831218123378 1099.799349579807 1097.454107185202 337.671528570526 1097.15509648025 293.1711547336005
384 0.005 1.92 20 1011.682210658914 949.0333865982163 949.4893616299756 1100.008011835114 1099.816717276847 1099.783883985563 1097.44003875177 337.8371017288638 1097.144835983671 293.1709675339701
385 0.005 1.925 20 1011.766707454522 949.1638740443586 949.6207668854181 1100.017068988921 1099.827778722221 1099.79175101516 1097.450268832989 338.0024085745094 1097.1495931048 293.1707879632922
386 0.005 1.93 20 1011.845443881115 949.2930426541629 949.7508616084185 1100.014467152648 1099.824572961416 1099.789570908318 1097.445190826401 338.1674733042233 1097.151969723571 293.1706130643424
387 0.005 1.935 20 1011.926601280692 949.4209706970823 949.8796928289609 1100.018813596712 1099.830855850388 1099.792598983513 1097.448825496197 338.3323442874547 1097.155066069337 293.1704417914161
388 0.005 1.94 20 1012.003017368316 949.5476162378718 950.0072429363745 1100.017289341806 1099.829288471308 1099.793200405848 1097.446863739239 338.4969407797238 1097.152767618646 293.1702655432726
389 0.005 1.945 20 1012.079077774016 949.6729926862066 950.1335146767788 1100.015282753818 1099.825990767943 1099.790036597205 1097.44901892417 338.6612495540785 1097.152213425289 293.1700848092408
390 0.005 1.95 20 1012.155028504912 949.7971213783958 950.2585239995399 1100.013858428347 1099.823982466608 1099.785452884998 1097.447560066555 338.825267338691 1097.149833938593 293.1698968225765
391 0.005 1.955 20 1012.231213965086 949.920039808808 950.3823076392658 1100.015647445083 1099.825500730339 1099.787655585939 1097.448908142973 338.9890898954597 1097.151008936926 293.169709532572
392 0.005 1.96 20 1012.307205016266 950.0417735837805 950.5048971515711 1100.020111596179 1099.832324929961 1099.800655081235 1097.45471433193 339.1526200675463 1097.156039019227 293.1695176479894
393 0.005 1.965 20 1012.382897415094 950.1623184903367 950.6262867145507 1100.024510618484 1099.836632437851 1099.800080498356 1097.454503611937 339.3158809453669 1097.157326498579 293.1693286345815
394 0.005 1.97 20 1012.449745138745 950.281582220212 950.74641787644 1100.01065450562 1099.820069555397 1099.785735687186 1097.443454127825 339.4788734073185 1097.149641628949 293.1691385605233
395 0.005 1.975 20 1012.522803484565 950.3996727878877 950.8653418648965 1100.011031168234 1099.820607326038 1099.784760150377 1097.445183225229 339.6416456467836 1097.149703582246 293.1689496999456
396 0.005 1.98 20 1012.600943551251 950.5166857778902 950.9831580994472 1100.023668061615 1099.836382189429 1099.80193301004 1097.45545665468 339.8041361342824 1097.159660836093 293.1687565419198
397 0.005 1.985 20 1012.667787842717 950.6324765809096 951.0997731922394 1100.013243917156 1099.822918499282 1099.784899534676 1097.445598242328 339.9663961361937 1097.15398778022 293.1685659180243
398 0.005 1.99 20 1012.740539433138 950.7471807637336 951.2152720037285 1100.021274170762 1099.832721109911 1099.795953885643 1097.45564490877 340.1283752346639 1097.155896385232 293.1683692822187
399 0.005 1.995 20 1012.80858726144 950.8607380389146 951.3296298394592 1100.019801690388 1099.831113070618 1099.796066984993 1097.451816782208 340.2901062473887 1097.154625916352 293.168170270533
400 0.005 2 20 1012.876524507488 950.973146899083 951.4428340623896 1100.015552961545 1099.825899317557 1099.790519488379 1097.447476808066 340.4515524863253 1097.154844023474 293.1679843879393
401 0.005 2.005 20 1012.943579210256 951.0844245121261 951.5549003573483 1100.011795994417 1099.821395799678 1099.785331885623 1097.44611816054 340.6127063601629 1097.152304488289 293.1678168356676
402 0.005 2.01 20 1013.008307002342 951.194577812886 951.6658362428326 1100.007949282144 1099.816720988405 1099.782164311446 1097.442725071296 340.7736345600583 1097.148035101955 293.1676605730172
403 0.005 2.015 20 1013.078972235507 951.3037019554307 951.7757064683389 1100.016669023218 1099.826988130874 1099.790262503765 1097.449446543668 340.9342700894586 1097.152047978611 293.1675054669167
404 0.005 2.02 20 1013.145327608538 951.4117466838445 951.8845035197648 1100.01437441022 1099.824273604607 1099.787207286994 1097.44668670395 341.0946134709464 1097.154549036153 293.1673492769986
405 0.005 2.025 20 1013.214166859283 951.5187903691203 951.9922767440496 1100.021536986724 1099.833385590043 1099.799757266609 1097.4582143457 341.2546558317128 1097.157484781736 293.167191560046
406 0.005 2.03 20 1013.271883240214 951.6246753041542 952.0989256689201 1100.007801538598 1099.816232299832 1099.785077013836 1097.441295975898 341.4145035096662 1097.148147273156 293.1670377180966
407 0.005 2.035 20 1013.342652876978 951.7296095541041 952.2045673110315 1100.020535122807 1099.831517521722 1099.795124916083 1097.454903184617 341.5740336880796 1097.156862332059 293.166883560838
408 0.005 2.04 20 1013.404165243554 951.8334917842219 952.3091735192957 1100.016543887376 1099.827954734629 1099.793683147566 1097.449068322094 341.7332339829723 1097.1528577859 293.1667296648446
409 0.005 2.045 20 1013.468356437026 951.9363838467818 952.4127710012872 1100.018817019894 1099.830500441395 1099.798874919723 1097.455303089191 341.8922350692853 1097.156304072229 293.1665826529189
410 0.005 2.05 20 1013.531137256734 952.0382748741146 952.515360505891 1100.019509723978 1099.831266738716 1099.799345502416 1097.456483923805 342.0509961703792 1097.157244955075 293.1664384271418
411 0.005 2.055 20 1013.586982494106 952.1390792384313 952.6168841114719 1100.007952636614 1099.816901565152 1099.784783902415 1097.443995566888 342.2093878760824 1097.147211770433 293.1662934971001
412 0.005 2.06 20 1013.653902551643 952.2389641696262 952.7174398105811 1100.017623723604 1099.828067526037 1099.791489215518 1097.454073117194 342.3674913552463 1097.153497562708 293.1661533487932
413 0.005 2.065 20 1013.711702959441 952.337825767113 952.8169927532398 1100.01129900462 1099.820634543484 1099.785874586806 1097.444809292592 342.5253285912746 1097.152838079128 293.1660157681071
414 0.005 2.07 20 1013.774671732304 952.4357761110633 952.9156071018241 1100.01914949489 1099.829853666316 1099.794766261077 1097.453136703103 342.6829367677355 1097.156628188369 293.1658820570007
415 0.005 2.075 20 1013.828931992798 952.5326998876066 953.0132142325161 1100.008516532599 1099.817428457389 1099.782519313259 1097.445068662324 342.8402357917871 1097.149980128977 293.1657549305863
416 0.005 2.08 20 1013.892242964156 952.6287324769221 953.1098906024691 1100.015830820444 1099.82607718392 1099.786014286204 1097.451675130854 342.9973292218895 1097.152942583507 293.1656392185247
417 0.005 2.085 20 1013.950024990807 952.7238332030934 953.2056374745569 1100.015563755234 1099.825981097109 1099.790144237372 1097.454374097987 343.1540897447229 1097.151910174975 293.1655186839885
418 0.005 2.09 20 1014.009687980513 952.8180201549417 953.3004634643169 1100.017698687782 1099.82868682767 1099.792717723169 1097.455189704939 343.3104607903189 1097.155938701825 293.1653950690447
419 0.005 2.095 20 1014.065383998995 952.911258858719 953.3943489165363 1100.015186500493 1099.825236869635 1099.789820789998 1097.448129112127 343.4666054952274 1097.156442156068 293.1652724128675
420 0.005 2.1 20 1014.122040467487 953.0036109525533 953.4873252527083 1100.01571986744 1099.82627149894 1099.790380552665 1097.45453387781 343.6225191804318 1097.152999104498 293.1651587609628
421 0.005 2.105 20 1014.176860983962 953.0950388885107 953.5793774195632 1100.011794306639 1099.822589303162 1099.784110527782 1097.450271680494 343.7781084802612 1097.152962932316 293.1650441090311
422 0.005 2.11 20 1014.233562224888 953.1855980253426 953.6705464688657 1100.016073180257 1099.827175543582 1099.788411633641 1097.451572317175 343.9334294045324 1097.154276450006 293.1649333615472
423 0.005 2.115 20 1014.289640236809 953.2752964529168 953.7608496378715 1100.017230926279 1099.82828762227 1099.795062911939 1097.453727700267 344.0884770806594 1097.155610885166 293.1648286775988
424 0.005 2.12 20 1014.342693882464 953.3640960546689 953.8502574528515 1100.014077649697 1099.824224926618 1099.790310686038 1097.450008996577 344.2432006100584 1097.154279345601 293.1647218737391
425 0.005 2.125 20 1014.396371058169 953.452019794402 953.9387857617303 1100.013521076436 1099.823456381595 1099.788816219117 1097.446822000819 344.3975812932164 1097.15550477026 293.1646144492021
426 0.005 2.13 20 1014.451353895356 953.5391186728286 954.0264630207498 1100.016355489897 1099.827189973217 1099.788412895809 1097.453690139664 344.5518316228357 1097.154429053926 293.1645189473966
427 0.005 2.135 20 1014.505334525987 953.6253998778849 954.11331850378 1100.018981294216 1099.830283310742 1099.796612474085 1097.455411937716 344.7057323549092 1097.157484202404 293.1644251445854
428 0.005 2.14 20 1014.552979082178 953.7107750580753 954.1992835165912 1100.007478441557 1099.816993595897 1099.779692899955 1097.444778789197 344.8592951308616 1097.150723484026 293.1643306930883
429 0.005 2.145 20 1014.607027158557 953.7953496846537 954.2844248691094 1100.014322613087 1099.82415419578 1099.787644761961 1097.44801609633 345.0125760459892 1097.156570808235 293.1642365272738
430 0.005 2.15 20 1014.655524537782 953.8790722321088 954.3687200905873 1100.007066932339 1099.816398181406 1099.779464901391 1097.443395322586 345.1655755798771 1097.150762654093 293.1641430849969
431 0.005 2.155 20 1014.706782078466 953.9619972419591 954.4522058155616 1100.011658452484 1099.821318527933 1099.787191027857 1097.446098192104 345.3182948616929 1097.153457565563 293.1640538747295
432 0.005 2.16 20 1014.75898157601 954.0441415404601 954.5348951387555 1100.014437635267 1099.824348813637 1099.790008787257 1097.449907400244 345.4707552731055 1097.155293242763 293.1639685299961
433 0.005 2.165 20 1014.8087874243 954.1254884360831 954.6167810598299 1100.012785301973 1099.823285812748 1099.785082730952 1097.450265301672 345.6227976440949 1097.154630198079 293.1638840293763
434 0.005 2.17 20 1014.860186123171 954.2060797568607 954.6978997661261 1100.016927382192 1099.826995977872 1099.786585078522 1097.453721602896 345.7746048758919 1097.155534723507 293.1638055374991
435 0.005 2.175 20 1014.905966461564 954.285858855954 954.7782191294077 1100.01239509282 1099.822110492465 1099.787580449482 1097.448477701541 345.9261657141315 1097.153480617006 293.163727073699
436 0.005 2.18 20 1014.955908892803 954.3648928571362 954.8577737117804 1100.0139987372 1099.823408318907 1099.786107018457 1097.450178212557 346.0774180124016 1097.153716305614 293.1636516450219
437 0.005 2.185 20 1015.0043541357 954.4431809636648 954.9365786055098 1100.015529289167 1099.826255611377 1099.792665792555 1097.453813486776 346.2283683499771 1097.15570289812 293.1635717941433
438 0.005 2.19 20 1015.053366711642 954.5207349952454 955.0146398996451 1100.018583123097 1099.829887273024 1099.796715906839 1097.45605941585 346.3789756536395 1097.157545248823 293.1634923703307
439 0.005 2.195 20 1015.100240471949 954.5975306982413 955.0919455943534 1100.018015151164 1099.828333169218 1099.793813411178 1097.453523100436 346.5293560741653 1097.158608976904 293.1634196208978
440 0.005 2.2 20 1015.145363949035 954.6735662831223 955.1684852779903 1100.011534293624 1099.821165972267 1099.781011683857 1097.450216890608 346.6793581003161 1097.152371960165 293.1633436103075
441 0.005 2.205 20 1015.191342073907 954.7488767561413 955.2442930798285 1100.012762309278 1099.822525691819 1099.785675772976 1097.450529841966 346.8291590684202 1097.15419897238 293.1632694887568
442 0.005 2.21 20 1015.237778851434 954.8234633198417 955.319375305264 1100.015315094731 1099.82520185872 1099.787448824426 1097.450593428759 346.9786258507594 1097.157622628669 293.1631920864871
443 0.005 2.215 20 1015.282858060009 954.8973324351911 955.3937334274519 1100.015257455185 1099.824866708386 1099.787789485115 1097.451159831092 347.1277987090271 1097.157246136911 293.163121386065
444 0.005 2.22 20 1015.325944467589 954.9704715698562 955.4673590050843 1100.011637118528 1099.821014663075 1099.784684364944 1097.447220285594 347.2766787880364 1097.154414976573 293.1630537182817
445 0.005 2.225 20 1015.37321293794 955.0429610084888 955.5403135468567 1100.018283646482 1099.829746702843 1099.795214666873 1097.454586352724 347.4252443378401 1097.158051467262 293.1629829920431
446 0.005 2.23 20 1015.416572044766 955.1147544366373 955.6125730516573 1100.017847168685 1099.828217896962 1099.792488605261 1097.456939930566 347.5735392567941 1097.156766711958 293.1629170009418
447 0.005 2.235 20 1015.460340926713 955.1858585341747 955.6841421043575 1100.017653411089 1099.827824495846 1099.79312941305 1097.454008534612 347.7214795744604 1097.158842384313 293.1628494162848
448 0.005 2.24 20 1015.502564921673 955.2562785681472 955.7550220822321 1100.015626195514 1099.825904920706 1099.791568042534 1097.454228965845 347.8691497023529 1097.15552304847 293.1627827518977
449 0.005 2.245 20 1015.546705522733 955.3260378434118 955.8252292264352 1100.01794315656 1099.828494712502 1099.789100594084 1097.456235784479 348.0165331916218 1097.156266146056 293.1627260027726
450 0.005 2.25 20 1015.590852741893 955.3951631907121 955.8947971026167 1100.021410407517 1099.833150608615 1099.798571412267 1097.458607806362 348.1636387822873 1097.161506685067 293.162674002162
451 0.005 2.255 20 1015.632112071074 955.4636228792714 955.9637006062197 1100.019935879495 1099.831582808625 1099.799838426811 1097.459533372837 348.3104194138854 1097.161012351941 293.162618926231
452 0.005 2.26 20 1015.674008316448 955.5314362777021 956.0319510693864 1100.021058464025 1099.832872626827 1099.801306489379 1097.459525995687 348.4569206952304 1097.161850273346 293.1625696847331
453 0.005 2.265 20 1015.709860987741 955.5985231085141 956.0994952047985 1100.011046827131 1099.820288713015 1099.786675474639 1097.44716903675 348.6031289145837 1097.154239266318 293.1625227035997
454 0.005 2.27 20 1015.753699462726 955.6650239883279 956.1664141861029 1100.017192324715 1099.827817586173 1099.791701005822 1097.457428694296 348.7490098047531 1097.156676524338 293.1624791780189
455 0.005 2.275 20 1015.793204867768 955.7308716740916 956.2326872014298 1100.014588828283 1099.82578944732 1099.787987961368 1097.453474204105 348.8945341379622 1097.156113513125 293.1624321190039
456 0.005 2.28 20 1015.830838963848 955.7960620819737 956.298311939704 1100.011351644287 1099.820663408325 1099.786261191422 1097.447636635067 349.0398768692976 1097.154853517939 293.1623908384017
457 0.005 2.285 20 1015.875764525135 955.8607044175436 956.3633500939924 1100.022109844439 1099.833065351022 1099.793579639096 1097.457950655076 349.1849003070266 1097.159078144258 293.1623486298699
458 0.005 2.29 20 1015.915581357367 955.9247555563583 956.4278049923853 1100.022950293064 1099.834905858588 1099.802281890994 1097.461210611866 349.329547298839 1097.162263152525 293.1623017903223
459 0.005 2.295 20 1015.950553529846 955.9881410045742 956.4916084238328 1100.013718111152 1099.82406164087 1099.789647370861 1097.452561831382 349.4739080657554 1097.155899321008 293.1622577345343
460 0.005 2.3 20 1015.985526245386 956.0508755761397 956.5547639870663 1100.007705581772 1099.815973347339 1099.78378012775 1097.446232183237 349.6179577097637 1097.151493668496 293.1622099167456
461 0.005 2.305 20 1016.026719182309 956.1130520281981 956.6173275947663 1100.013774204683 1099.823321052888 1099.787127944183 1097.451824504786 349.7617830583824 1097.155843214349 293.1621669108496
462 0.005 2.31 20 1016.066755937637 956.1746715817852 956.6793280644622 1100.018417995258 1099.828472157373 1099.789920362235 1097.455179641131 349.9052828752634 1097.157701031929 293.1621248969707
463 0.005 2.315 20 1016.104897979138 956.2357308851895 956.7407722323999 1100.019337959599 1099.831119570937 1099.799339996589 1097.458805287153 350.0484820658595 1097.160590043418 293.1620826917103
464 0.005 2.32 20 1016.14025353908 956.2961894931507 956.801619052574 1100.017296188688 1099.828312259592 1099.794300256795 1097.453893609121 350.1913799713458 1097.157098312168 293.1620386811687
465 0.005 2.325 20 1016.172098607933 956.356012648159 956.8618428817826 1100.008106967168 1099.81645328313 1099.784278630385 1097.446850291263 350.3339320541198 1097.1517561778 293.161985113224
466 0.005 2.33 20 1016.20781564148 956.4152638428401 956.9214759194856 1100.007779422377 1099.816049037926 1099.784043681749 1097.447885440162 350.4762549014007 1097.151890325337 293.1619322621366
467 0.005 2.335 20 1016.25230986265 956.4740662135408 956.9806202710183 1100.023440601227 1099.83564584873 1099.801091854054 1097.460023647349 350.6182467799488 1097.164780189798 293.1618806400672
468 0.005 2.34 20 1016.287985554964 956.5323175435561 957.0392309413372 1100.023500452777 1099.835797632916 1099.80151611362 1097.459932014152 350.759937053543 1097.163983717915 293.1618278396207
469 0.005 2.345 20 1016.31555181593 956.5899245366852 957.0972278710439 1100.009437123913 1099.818556225232 1099.787050090298 1097.447732848632 350.9012978292191 1097.151932280691 293.1617757020005
470 0.005 2.35 20 1016.356476054481 956.6470576400458 957.1547070726996 1100.020400761857 1099.831100123951 1099.795993397872 1097.455535889068 351.0423978502304 1097.161992808446 293.1617266531663
471 0.005 2.355 20 1016.389779402031 956.7036430099411 957.2116437891998 1100.015856200391 1099.826485803681 1099.788804639314 1097.45452711601 351.1831502699833 1097.155804507758 293.1616729523847
472 0.005 2.36 20 1016.423331047086 956.7596790886017 957.2680332787297 1100.013575665494 1099.823903587415 1099.784865593522 1097.452655225819 351.3236405360286 1097.156797386535 293.1616187953104
473 0.005 2.365 20 1016.453373771292 956.8151434715844 957.3238621829871 1100.007447232612 1099.816125905017 1099.783678605144 1097.448723103079 351.4639002010977 1097.152706889982 293.1615704910791
474 0.005 2.37 20 1016.494155175166 956.8701709382801 957.3792106694257 1100.021016736654 1099.831465332826 1099.792043143352 1097.457791026533 351.6037625432691 1097.158894880106 293.1615172975793
475 0.005 2.375 20 1016.525011964087 956.9246600453055 957.4340432973449 1100.016170304513 1099.825900802436 1099.791350786288 1097.455150644674 351.7433332409026 1097.15815278776 293.161465226368
476 0.005 2.38 20 1016.561041125796 956.9786782622232 957.4883847087075 1100.019483074684 1099.831333428895 1099.792115502235 1097.457752776804 351.882583452411 1097.16169474405 293.1614140866187
477 0.005 2.385 20 1016.594739002697 957.0322079147146 957.5422409585017 1100.024381197916 1099.836013299683 1099.798428897619 1097.460387979823 352.0215750408433 1097.163671286108 293.1613617029001
478 0.005 2.39 20 1016.624904941757 957.0852081777952 957.5955753849991 1100.019911446817 1099.830539991636 1099.7948722259 1097.45714282777 352.1602699947446 1097.159000233664 293.1613089936538
479 0.005 2.395 20 1016.654479143872 957.137678322722 957.6483838494183 1100.014906835422 1099.825031967883 1099.791494148561 1097.452506402768 352.2986258571569 1097.156541671298 293.1612588978292
480 0.005 2.4 20 1016.689639560213 957.1897046188654 957.7007194147312 1100.020205442682 1099.831801532495 1099.799062187363 1097.460920907325 352.4367061476306 1097.162494844124 293.1612143483319
481 0.005 2.405 20 1016.716651371423 957.241174874059 957.752522591154 1100.011684223058 1099.8208950024 1099.78737480669 1097.44990634733 352.5745333774989 1097.157255409979 293.1611709052548
482 0.005 2.41 20 1016.746820473178 957.2921611812875 957.80383104832 1100.011088364494 1099.820710976095 1099.789042190906 1097.44933500432 352.7119895397897 1097.154091688158 293.1611219544269
483 0.005 2.415 20 1016.777777902546 957.3426638582166 957.8546464108691 1100.010129253056 1099.819011293688 1099.786182584319 1097.449738213999 352.84917245735 1097.154905906629 293.1610772645824
484 0.005 2.42 20 1016.807525869211 957.3926767599056 957.9049691046023 1100.005888422331 1099.81405983314 1099.777903145439 1097.445995034722 352.9860544905109 1097.153224359309 293.1610361908416
485 0.005 2.425 20 1016.840527279224 957.442265742201 957.9548559602035 1100.013896223031 1099.82377605547 1099.791025718583 1097.452211031012 353.1226694024749 1097.157773885223 293.1609957732894
486 0.005 2.43 20 1016.876107873264 957.4914715037663 958.0043376413166 1100.023999198308 1099.836149954268 1099.800869961888 1097.461341191925 353.2589394196393 1097.166062935748 293.1609527845101
487 0.005 2.435 20 1016.903891681214 957.5402061570521 958.053367905335 1100.020501209062 1099.832250335299 1099.800637127646 1097.46045862119 353.3949289097129 1097.16259290631 293.1609139359812
488 0.005 2.44 20 1016.927324177248 957.5883973006032 958.1018779228525 1100.00868067127 1099.817205227843 1099.786426710991 1097.446557738188 353.5305820962112 1097.15350750943 293.1608789877541
489 0.005 2.445 20 1016.958766615371 957.6361656437074 958.1499304811609 1100.01211354356 1099.821457577674 1099.785936989505 1097.451502100649 353.6659614151217 1097.156531031391 293.1608446373447
490 0.005 2.45 20 1016.988441947926 957.6835015656072 958.1975470441278 1100.01293414866 1099.823346441411 1099.785397074656 1097.452978519211 353.801040982559 1097.157926924988 293.1608109138929
491 0.005 2.455 20 1017.019544919504 957.7304520182126 958.2447694735137 1100.019937351482 1099.831268497579 1099.800808236542 1097.461685048363 353.935854985943 1097.161724356014 293.1607828677248
492 0.005 2.46 20 1017.044343386816 957.7769064569165 958.2915136654307 1100.011467972756 1099.821100956342 1099.784304566871 1097.451288436311 354.0703816772427 1097.155518666157 293.1607525573966
493 0.005 2.465 20 1017.074727721287 957.8229674763156 958.3378460815056 1100.01580357542 1099.826577473904 1099.792372169601 1097.45504617242 354.2045692044305 1097.158462594638 293.1607184913654
494 0.005 2.47 20 1017.100861366439 957.8685669051397 958.3837299621116 1100.012199009129 1099.821137165075 1099.786311316969 1097.450025553075 354.3384121798715 1097.157366979817 293.1606876752055
495 0.005 2.475 20 1017.131220516619 957.9137935514123 958.4292152507442 1100.017234043273 1099.82774285643 1099.791579430593 1097.459212674693 354.4720892572682 1097.158930484293 293.1606654969472
496 0.005 2.48 20 1017.158769606841 957.9586026804398 958.4742923001963 1100.018951864459 1099.829484918863 1099.796164509655 1097.455455774169 354.6053654218315 1097.161066920518 293.1606362703516
497 0.005 2.485 20 1017.182078159621 958.0029456509068 958.5189101825275 1100.01025739175 1099.81928849198 1099.784319623445 1097.450257284569 354.7383560212881 1097.155894852589 293.1606084499895
498 0.005 2.49 20 1017.210891622983 958.0469037519301 958.5631316573808 1100.015016531028 1099.824851677801 1099.789706751435 1097.451364675384 354.8710583683207 1097.159388763905 293.1605875515737
499 0.005 2.495 20 1017.237875570962 958.0904761603925 958.606955043761 1100.014815416285 1099.825280950168 1099.789595756223 1097.457954486415 355.0035072716893 1097.155378105903 293.160570345168
500 0.005 2.5 20 1017.265751320735 958.1336607430617 958.6503878641857 1100.017480478079 1099.827465606163 1099.790403173605 1097.456295708834 355.1355801128524 1097.157567620637 293.1605460173733
501 0.005 2.505 20 1017.292889269446 958.1764607536365 958.6934334420337 1100.018752119659 1099.828604993401 1099.788346048419 1097.458095840349 355.2674139567568 1097.159918186849 293.1605257918641
502 0.005 2.51 20 1017.318432315593 958.2188656941942 958.7360890199615 1100.018968076164 1099.82911439102 1099.790597830186 1097.456054672533 355.3988618863245 1097.158852870038 293.1605044785399
503 0.005 2.515 20 1017.340571206365 958.2608336292402 958.7783185903469 1100.010813368167 1099.820369645372 1099.784426139597 1097.451112928875 355.5300567852125 1097.156066668839 293.1604838893708
504 0.005 2.52 20 1017.369842163584 958.3024856083161 958.8202034271063 1100.02002658864 1099.831553836636 1099.801438231378 1097.461784833309 355.6609288822787 1097.16276039123 293.1604632473765
505 0.005 2.525 20 1017.393845039654 958.3437219395801 958.861683435012 1100.016297120661 1099.826033826688 1099.790774234117 1097.455225479656 355.7915583522981 1097.160727321525 293.1604471419283
506 0.005 2.53 20 1017.415050663202 958.3845320361668 958.902747834299 1100.008995798389 1099.816901170248 1099.782540276207 1097.448923838078 355.9218575061016 1097.15440893398 293.160427463511
507 0.005 2.535 20 1017.44363351385 958.4250198804234 958.9434591838831 1100.016219069194 1099.826688453348 1099.787814150603 1097.456040406789 356.0519324134448 1097.158021504096 293.1604110670939
508 0.005 2.54 20 1017.469871848556 958.4651729039766 958.9838365365382 1100.019573272755 1099.831122642004 1099.79841857658 1097.460535153188 356.181664409832 1097.162337724697 293.1603922245725
509 0.005 2.545 20 1017.487713538722 958.5048647791513 959.02378259515 1100.00721270246 1099.815107910237 1099.781378950915 1097.447549838729 356.3110742472244 1097.152363008843 293.1603743733349
510 0.005 2.55 20 1017.516533114239 958.5442665453819 959.0633962253434 1100.016690179583 1099.826930666292 1099.790934511057 1097.459280406457 356.440195685971 1097.157701290599 293.1603595935699
511 0.005 2.555 20 1017.535783167171 958.5832421016221 959.1026160495211 1100.008769634525 1099.816862766083 1099.785298650376 1097.446615006191 356.5690181947803 1097.153406502352 293.1603397769809
512 0.005 2.56 20 1017.559520227288 958.6218610609212 959.1414643485185 1100.00835472485 1099.816631905131 1099.782563710271 1097.447615210238 356.697609162128 1097.15342669863 293.160321400428
513 0.005 2.565 20 1017.583214365003 958.6601286274814 959.1799562822611 1100.009810926989 1099.818005102114 1099.786013074551 1097.44767559493 356.8259026432189 1097.154684715719 293.1603053815671
514 0.005 2.57 20 1017.611949082839 958.6981191867927 959.2181419316593 1100.018227461282 1099.82868329978 1099.788591759812 1097.458776051179 356.953853606848 1097.159344866012 293.1602899754317
515 0.005 2.575 20 1017.632127748968 958.7357387951487 959.2559823733857 1100.012701503561 1099.82319629715 1099.788379981789 1097.452718920755 357.0815061419904 1097.156598376093 293.1602692499625
516 0.005 2.58 20 1017.656168891375 958.7730367125627 959.2934874702015 1100.014836557734 1099.825306154041 1099.787938250543 1097.454924379362 357.2088733393531 1097.157475958445 293.1602496090266
517 0.005 2.585 20 1017.677549921886 958.8099716234894 959.3306382894277 1100.012689327539 1099.821989981579 1099.784671273969 1097.451016648076 357.3359628188404 1097.157714369376 293.160231280376
518 0.005 2.59 20 1017.702546711269 958.8466095769323 959.3674789410002 1100.018805319264 1099.828953433555 1099.793326756088 1097.455473328827 357.4627174865645 1097.162891122777 293.1602116212661
519 0.005 2.595 20 1017.726688737884 958.882950172031 959.4040157824807 1100.022473170405 1099.834234101349 1099.798459709348 1097.459536966023 357.5891987260434 1097.164179598887 293.1601912819413
520 0.005 2.6 20 1017.744913421877 958.918915487474 959.4401979869244 1100.01566952565 1099.825869180542 1099.792560314426 1097.453993731095 357.7153865783533 1097.158224580185 293.1601709091172
521 0.005 2.605 20 1017.764231536814 958.9545147483468 959.4760128798257 1100.010488012751 1099.818544715359 1099.78512767811 1097.448843452981 357.8412792469861 1097.155484598198 293.1601530924555
522 0.005 2.61 20 1017.791466173713 958.9898674005168 959.5115435740299 1100.02125296794 1099.831718869066 1099.792524508369 1097.459262182733 357.9668907859437 1097.161190386713 293.1601386941206
523 0.005 2.615 20 1017.80910569242 959.0248536885216 959.5467361019989 1100.013162293799 1099.822734603973 1099.787635407565 1097.452534235542 358.0922133512283 1097.15747555529 293.1601257191781
524 0.005 2.62 20 1017.831031550045 959.0595276123372 959.5816084637046 1100.014157899867 1099.823605639021 1099.788149373612 1097.451564835823 358.2172531998372 1097.159747223053 293.1601149057159
525 0.005 2.625 20 1017.849712308575 959.0938692611261 959.6161526403502 1100.009685427582 1099.820082020443 1099.786779824045 1097.448150987024 358.341986358493 1097.155059427824 293.160098304435
526 0.005 2.63 20 1017.870218526502 959.127892401603 959.650371347046 1100.01061434131 1099.818958981419 1099.785958536951 1097.448666402415 358.4664525924521 1097.1558539931 293.1600851364831
527 0.005 2.635 20 1017.893513577956 959.1616374006203 959.6842969403874 1100.014241363745 1099.823670446713 1099.788679489538 1097.452171973129 358.5906521842751 1097.160418187259 293.1600775080359
528 0.005 2.64 20 1017.917185109773 959.1951355106276 959.7179646765804 1100.020617600323 1099.831824582623 1099.798045895903 1097.460031769367 358.7144940304654 1097.162849825677 293.1600647696118
529 0.005 2.645 20 1017.935682558306 959.2283054007049 959.7513213690407 1100.017280967542 1099.827060871911 1099.791230595107 1097.455283457933 358.8380668966136 1097.160639039886 293.1600547608495
530 0.005 2.65 20 1017.952973190682 959.2611412934858 959.7843471206917 1100.010381205863 1099.81957880762 1099.783398632553 1097.451225862116 358.9613733735935 1097.156340451655 293.1600451119682
531 0.005 2.655 20 1017.977258116227 959.29374243656 959.8171160882694 1100.020719268277 1099.831251029569 1099.794281960398 1097.45779785699 359.0844487853902 1097.163328942593 293.160040192845
532 0.005 2.66 20 1017.996932494639 959.3260617679513 959.8496083961877 1100.019459007921 1099.830493132639 1099.797285423802 1097.45934550444 359.2071403186223 1097.161463764191 293.1600325962859
533 0.005 2.665 20 1018.017961844832 959.3581153366442 959.8818295896644 1100.021165894844 1099.832749096128 1099.799441102629 1097.462356001201 359.3295810868843 1097.164394119354 293.160023356887
534 0.005 2.67 20 1018.033313601516 959.3898122813288 959.913717381688 1100.012603397492 1099.821711986397 1099.785594219486 1097.452120453347 359.4517512101098 1097.15947808731 293.1600157269884
535 0.005 2.675 20 1018.053208475012 959.421240280079 959.9453154877459 1100.013902046 1099.823357780507 1099.787572538604 1097.453443116054 359.5735759247473 1097.159051562549 293.1600104094988
536 0.005 2.68 20 1018.072840129663 959.4523908068984 959.9766326854309 1100.012980319188 1099.822708764872 1099.783935491435 1097.453044594076 359.6950967232953 1097.160110532381 293.1600026406423
537 0.005 2.685 20 1018.086598412111 959.483209928504 960.0076400545278 1100.007283805 1099.816118024596 1099.784806697837 1097.445173129771 359.8164037493568 1097.152615565408 293.1599970169825
538 0.005 2.69 20 1018.107493791252 959.513775921215 960.0383710396919 1100.010624414971 1099.819250262166 1099.784693710359 1097.450371883156 359.937462422273 1097.156937672783 293.1599944534843
539 0.005 2.695 20 1018.128735326349 959.5441047843188 960.0688506340206 1100.014296097532 1099.825161904887 1099.787080843681 1097.455529560845 360.0581647848869 1097.159933258286 293.1599923333354
540 0.005 2.7 20 1018.148411499224 959.5741804363237 960.099079422664 1100.016234881901 1099.826498436488 1099.787965003235 1097.456776678683 360.1785165495062 1097.160668525983 293.1599904495745
541 0.005 2.705 20 1018.165333859029 959.6039823458589 960.1290432518917 1100.013954412275 1099.824245116452 1099.788163003851 1097.454576117784 360.2986630568045 1097.158080147008 293.1599900180549
542 0.005 2.71 20 1018.185183793167 959.6335524377702 960.1587629831497 1100.018600520574 1099.829183046048 1099.79265704487 1097.461202538338 360.418519831059 1097.160773091848 293.1599901004741
543 0.005 2.715 20 1018.203041731578 959.6628558210421 960.1882185580714 1100.017930999483 1099.82794914378 1099.787174432477 1097.458742357956 360.5380835271729 1097.160354090024 293.1599868054954
544 0.005 2.72 20 1018.222037999496 959.6919358645821 960.2174477725397 1100.022078061713 1099.833762380932 1099.801497779732 1097.462664683779 360.6574381960259 1097.165940186319 293.1599894202987
545 0.005 2.725 20 1018.239375653101 959.720754615715 960.2464176191596 1100.020279610329 1099.831772154909 1099.800013205317 1097.462677881943 360.7764650027266 1097.164601781192 293.1599916549767
546 0.005 2.73 20 1018.249788699633 959.7492183548718 960.2750604130982 1100.007945416009 1099.816233441089 1099.784766178285 1097.447516362455 360.8951270934966 1097.153130752857 293.1599889811587
547 0.005 2.735 20 1018.276923852549 959.7775589988773 960.3035219528821 1100.026563874491 1099.83915971582 1099.803743672394 1097.464045052976 361.0135553024335 1097.168214533628 293.1599936258264
548 0.005 2.74 20 1018.291524759102 959.8056251205087 960.3317361959563 1100.020757323493 1099.832278057235 1099.801104107868 1097.462828136938 361.1317284196704 1097.164287034595 293.1599973043125
549 0.005 2.745 20 1018.304668814266 959.8333817691765 960.3596573035031 1100.01376703705 1099.823413165241 1099.789076845501 1097.451899222217 361.2496241789079 1097.160073076572 293.1600037118138
550 0.005 2.75 20 1018.322994619296 959.860923475346 960.3873385568115 1100.016284339154 1099.826285755983 1099.791263184112 1097.457350098938 361.3672222018458 1097.159591456866 293.1600088722793
551 0.005 2.755 20 1018.33831484953 959.8882093986609 960.4147687263712 1100.012852588012 1099.822953635845 1099.787840126119 1097.457504868271 361.4845149721982 1097.156812894093 293.1600101151569
552 0.005 2.76 20 1018.36099812848 959.9153344113071 960.4420151823584 1100.026255636355 1099.83876423204 1099.803421466678 1097.463289494756 361.6015492193653 1097.167667132404 293.1600105194892
553 0.005 2.765 20 1018.375791959879 959.942204582475 960.4690221967486 1100.023115159162 1099.833813129096 1099.796224201334 1097.462720398414 361.7183699857025 1097.164511140008 293.1600180386922
554 0.005 2.77 20 1018.39008080561 959.9688076743322 960.4957697859114 1100.01723056185 1099.827667770515 1099.788432837791 1097.45766715497 361.8347913201017 1097.160778926816 293.1600242945974
555 0.005 2.775 20 1018.403587426043 959.9951478574793 960.5222598900897 1100.012323411913 1099.821723100823 1099.786687943731 1097.451953453016 361.9510631497823 1097.159170944155 293.1600349520581
556 0.005 2.78 20 1018.416361744454 960.0212146517571 960.5484791413938 1100.007219679961 1099.814820233656 1099.782199212661 1097.447381999609 362.0669620041285 1097.154100660099 293.1600370177746
557 0.005 2.785 20 1018.432161494691 960.0470530107322 960.5744564677136 1100.008537032964 1099.816735618539 1099.785860771872 1097.448365599684 362.1826239353182 1097.154201829922 293.1600474614814
558 0.005 2.79 20 1018.446629823701 960.0726490090293 960.600189160769 1100.004167181158 1099.812150189928 1099.780275173079 1097.44982484502 362.2980061240237 1097.152065719638 293.1600589018383
559 0.005 2.795 20 1018.467339796012 960.0980807087723 960.6257327718674 1100.014347027136 1099.82391856487 1099.787804330252 1097.454779158043 362.4131094388738 1097.158853297884 293.1600645693336
560 0.005 2.8 20 1018.487000657677 960.123362630331 960.651122221809 1100.022360277156 1099.833443091042 1099.798993477429 1097.46401671575 362.5279073298455 1097.164941050207 293.1600702127789
561 0.005 2.805 20 1018.501866934098 960.148423676928 960.6763065426234 1100.020737779591 1099.832162290306 1099.799579797076 1097.463528657067 362.6424228047118 1097.16502711144 293.1600799754775
562 0.005 2.81 20 1018.513728305611 960.1732164597859 960.7012381089423 1100.014428888176 1099.824486870123 1099.790001603362 1097.454401955841 362.7567060546617 1097.160346109046 293.1600900034947
563 0.005 2.815 20 1018.529504946949 960.1978063109979 960.725947075507 1100.014293492471 1099.823439028956 1099.784294964881 1097.456046475302 362.8706772896014 1097.158548184708 293.1600966961355
564 0.005 2.82 20 1018.542628471389 960.2221607522492 960.7504311959266 1100.013331033643 1099.822879232771 1099.788055160064 1097.453542693996 362.9844425430587 1097.158776565943 293.1601041354047
565 0.005 2.825 20 1018.558572032705 960.2463241756344 960.7747144464315 1100.01478571109 1099.825284740731 1099.791168463738 1097.455803050819 363.0978952214992 1097.159134460694 293.160112868468
566 0.005 2.83 20 1018.575233410357 960.2702969303458 960.7988034566563 1100.018756330533 1099.829021109078 1099.793758881268 1097.456394508355 363.2111091246257 1097.163263262973 293.1601255143761
567 0.005 2.835 20 1018.592795225171 960.2941098953285 960.8227202784614 1100.022554915654 1099.834879111713 1099.79577623189 1097.461271185997 363.3240172364793 1097.165508341348 293.1601348915529
568 0.005 2.84 20 1018.599463661148 960.317616918615 960.8463713572816 1100.010117434295 1099.818086992531 1099.784129985974 1097.450158957745 363.4366725070601 1097.156667106691 293.1601410824638
569 0.005 2.845 20 1018.616286615878 960.3409525630495 960.869820000899 1100.01439880372 1099.824102516907 1099.787707458406 1097.454743266018 363.5490263602449 1097.158707850788 293.1601472417594
570 0.005 2.85 20 1018.633138662259 960.3641271226265 960.8930977360743 1100.01889426286 1099.829734272497 1099.796007944528 1097.460327534067 363.6611059608862 1097.162806517298 293.1601552095091
571 0.005 2.855 20 1018.646563344835 960.3870962355049 960.9161765426779 1100.017985035882 1099.827775595201 1099.791816809435 1097.459716833772 363.7728971429834 1097.16037594533 293.1601650420433
572 0.005 2.86 20 1018.654741503822 960.409800377023 960.9390123823724 1100.008198994824 1099.815947130369 1099.783184272007 1097.450697338274 363.8844454099312 1097.15404559582 293.1601742731625
573 0.005 2.865 20 1018.67172082452 960.432336515711 960.9616569960129 1100.013282230697 1099.822503463623 1099.787607935439 1097.45228670709 363.9957600178249 1097.160499368424 293.1601834397359
574 0.005 2.87 20 1018.691130692416 960.454765044988 960.984172251494 1100.024021678842 1099.835986399912 1099.800695307504 1097.463198879738 364.1067398484059 1097.167543094414 293.1601889582866
575 0.005 2.875 20 1018.699967256752 960.476942019097 961.0064682738351 1100.015598731564 1099.825357592323 1099.79018857918 1097.456533980669 364.2174986529758 1097.15898902163 293.1602001244318
576 0.005 2.88 20 1018.709709513545 960.4988761756728 961.0285261175303 1100.008201746014 1099.815663011276 1099.781752626144 1097.450212731359 364.3279554934553 1097.154305651374 293.1602120679394
577 0.005 2.885 20 1018.726553547672 960.5206665010732 961.0504121075477 1100.013874474912 1099.824775322965 1099.786931385329 1097.456981345714 364.4382164144943 1097.159033035524 293.1602267679553
578 0.005 2.89 20 1018.737780169367 960.5422490405398 961.072106380621 1100.010940415183 1099.820151061961 1099.787052605646 1097.452619892874 364.5481902519118 1097.158147101125 293.1602369209715
579 0.005 2.895 20 1018.753360806734 960.563685730954 961.0936368389168 1100.01531673469 1099.825692617839 1099.790930697559 1097.457459115723 364.6578383936117 1097.159032283291 293.1602434277669
580 0.005 2.9 20 1018.762670580189 960.5848863392611 961.1149514866443 1100.008373348752 1099.815690404441 1099.781695592695 1097.450956320158 364.7672507796788 1097.154987828037 293.160247466816
581 0.005 2.905 20 1018.782961675832 960.6060066731176 961.1361473299494 1100.022626542057 1099.833853303709 1099.796925855328 1097.463617663147 364.8764218586235 1097.164318165005 293.1602549819007
582 0.005 2.91 20 1018.796622760041 960.6269611428185 961.1571938585867 1100.022966221374 1099.834813256866 1099.801293778137 1097.464211357486 364.9852212652096 1097.166976402766 293.1602593704849
583 0.005 2.915 20 1018.804707466513 960.6476660301745 961.178014877595 1100.013559594451 1099.82246374427 1099.786144385492 1097.454627835739 365.0938218475213 1097.16083387933 293.1602696188668
584 0.005 2.92 20 1018.819046546806 960.66822305858 961.198668016094 1100.017490254576 1099.827351785033 1099.791506415284 1097.456746622869 365.2021822650611 1097.162871223551 293.1602786363742
585 0.005 2.925 20 1018.831216998508 960.6886108871583 961.2191509242713 1100.017338939063 1099.828531492306 1099.792855570611 1097.456242784474 365.3102511978439 1097.159609773738 293.1602867445974
586 0.005 2.93 20 1018.84165962845 960.7088000030839 961.2394429883576 1100.013003587683 1099.822613432362 1099.787342676259 1097.456073505527 365.4180874370801 1097.159648925006 293.1602967715274
587 0.005 2.935 20 1018.855257385065 960.7288339173547 961.2595656932552 1100.016220392876 1099.826016021417 1099.788013096589 1097.456175190961 365.5256766989485 1097.160000797244 293.1603022811886
588 0.005 2.94 20 1018.866773682495 960.7486928294915 961.2795176517943 1100.015339013341 1099.8249334849 1099.788898176982 1097.455614748669 365.6330445450016 1097.160347140856 293.16031243517
589 0.005 2.945 20 1018.879646893007 960.7683915635669 961.2993059268366 1100.015278429157 1099.824641122223 1099.786497622459 1097.456583840179 365.7400702926781 1097.160483822879 293.1603216138383
590 0.005 2.95 20 1018.894674623891 960.7879715081069 961.3189631770128 1100.022541373182 1099.833024778573 1099.793113685401 1097.461702270948 365.8468152050664 1097.163509599309 293.1603284913687
591 0.005 2.955 20 1018.903090300956 960.8073427197489 961.3384363625794 1100.015349081698 1099.825252039141 1099.7896125141 1097.454748889929 365.9533396203672 1097.161096726353 293.1603354055745
592 0.005 2.96 20 1018.915762399329 960.8265697274088 961.3577509390677 1100.017866564096 1099.828037443522 1099.792219088935 1097.458564980202 366.059553697772 1097.161093344932 293.1603406453331
593 0.005 2.965 20 1018.9257257652 960.845602913289 961.3768820605718 1100.014530684144 1099.824166125957 1099.78915022145 1097.453476277766 366.1655549404369 1097.161784646395 293.1603514112465
594 0.005 2.97 20 1018.940418212431 960.8645298666102 961.3958814745744 1100.020051027254 1099.83076411504 1099.793904315469 1097.463155826416 366.2713503251725 1097.163643323931 293.1603653390673
595 0.005 2.975 20 1018.950948250311 960.8832864302324 961.414723887575 1100.018579271678 1099.829312765791 1099.794304760828 1097.458135747001 366.3768431593482 1097.161445981142 293.1603701632648
596 0.005 2.98 20 1018.960763260593 960.9018626429445 961.4333910185461 1100.014535078179 1099.824362081097 1099.788593417019 1097.454025560237 366.4820708538133 1097.16160806531 293.1603765683747
597 0.005 2.985 20 1018.97698998842 960.9203533421094 961.4519486547988 1100.024694484734 1099.836906070102 1099.801775184837 1097.463741298881 366.5870239172609 1097.168811035683 293.1603831650975
598 0.005 2.99 20 1018.986004449597 960.9386713691358 961.4703500945982 1100.020624992031 1099.83213784547 1099.800875417254 1097.463373402282 366.6917967362053 1097.165309498488 293.1603948459576
599 0.005 2.995 20 1018.995718521069 960.956809183587 961.4885751478805 1100.016635381939 1099.826838153279 1099.791589538379 1097.458837178246 366.7962863607088 1097.162242142066 293.160408309597
600 0.005 3 20 1019.005726044606 960.9747859066345 961.506633733857 1100.014474750426 1099.823793198026 1099.788554049383 1097.457143795325 366.9004117442299 1097.159669103017 293.1604126775597
601 0.005 3.005 20 1019.018608465801 960.9926485505952 961.5245684593631 1100.020562927335 1099.83200382141 1099.797609726815 1097.460857056283 367.0043539373514 1097.163852509338 293.1604201337857
602 0.005 3.01 20 1019.024109019035 961.0102878680501 961.5423044988858 1100.009595349542 1099.817634783804 1099.784183048213 1097.451462633259 367.1080664640494 1097.156003133893 293.1604275382698
603 0.005 3.015 20 1019.036637311569 961.0277961516272 961.5598938668301 1100.013227452182 1099.822717481441 1099.788004158379 1097.452894809469 367.211559373265 1097.161121980497 293.1604394596611
604 0.005 3.02 20 1019.046857888418 961.045145856856 961.577322795575 1100.010867674529 1099.820074072549 1099.784056920541 1097.450804285349 367.3147311621669 1097.159631584879 293.1604507157667
605 0.005 3.025 20 1019.06364060352 961.0624468816941 961.5946776514535 1100.023729884053 1099.835695894958 1099.800030236361 1097.462348731125 367.4176163504884 1097.167483593482 293.1604575968377
606 0.005 3.03 20 1019.071887240993 961.0795840276041 961.6118882939675 1100.019455189012 1099.829625604027 1099.793877103788 1097.462440400805 367.5202905493411 1097.163820664405 293.1604659832821
607 0.005 3.035 20 1019.079843333796 961.096540971083 961.6289326456973 1100.015299182095 1099.824983801062 1099.789824093953 1097.45403836603 367.6226735399664 1097.162334443487 293.16047688088
608 0.005 3.04 20 1019.092715258168 961.1133912364963 961.6458456410897 1100.019021044087 1099.828895163763 1099.790150925906 1097.459254171697 367.724883734761 1097.162910747052 293.1604923830436
609 0.005 3.045 20 1019.103248830963 961.1301067203593 961.662633570466 1100.018733930606 1099.829260840324 1099.793942854654 1097.458617155419 367.826911720635 1097.164460840656 293.1605089086816
610 0.005 3.05 20 1019.114364239461 961.1467022797806 961.6792972598827 1100.021731113955 1099.832770430121 1099.797452252261 1097.460396015761 367.9285294350137 1097.164839383643 293.1605139509442
611 0.005 3.055 20 1019.124640772936 961.1631716571022 961.6958310524401 1100.021311662688 1099.832087918944 1099.795127420757 1097.464340720703 368.0299043394789 1097.1647230915 293.1605231213639
612 0.005 3.06 20 1019.129259037777 961.1794324740937 961.7121835940857 1100.011339149786 1099.820328466054 1099.788557480088 1097.452420182953 368.1311316659731 1097.158750586747 293.1605309659178
613 0.005 3.065 20 1019.14295227297 961.1956051901917 961.728411289541 1100.017809074751 1099.827929872411 1099.78919578201 1097.459492305587 368.2321019857859 1097.162752659071 293.1605393440963
614 0.005 3.07 20 1019.155475022065 961.2116902050529 961.7445518694336 1100.022999534983 1099.834572949943 1099.800120612187 1097.46376696834 368.3327363311486 1097.167267511452 293.1605507529695
615 0.005 3.075 20 1019.161760846926 961.2275872822164 961.7605244933434 1100.014762004774 1099.824453873062 1099.785516431376 1097.457033757418 368.4331818789501 1097.160765014787 293.1605628263912
616 0.005 3.08 20 1019.17209179564 961.2433792846713 961.7763812732117 1100.018701313064 1099.829253814759 1099.794554004044 1097.458983191618 368.5334013897744 1097.16183676628 293.1605722431653
617 0.005 3.085 20 1019.182340274919 961.2590552333213 961.7921162958994 1100.019558374554 1099.829644277158 1099.792579053344 1097.462294874779 368.6333345519733 1097.161828663921 293.1605769275156
618 0.005 3.09 20 1019.189995164877 961.2745734620472 961.8077047940139 1100.01526565758 1099.824570228079 1099.787559301367 1097.456772312798 368.7330270897202 1097.160951727803 293.1605828479364
619 0.005 3.095 20 1019.203850548859 961.2900308934824 961.8232134539234 1100.023915441566 1099.835972866074 1099.801222619122 1097.464066396673 368.8325317301555 1097.168693585324 293.1605952036233
620 0.005 3.1 20 1019.207484601732 961.305277314147 961.8385401501059 1100.010804724149 1099.819693290196 1099.783429815456 1097.452270203208 368.9317801548523 1097.159358834541 293.1606102726317
621 0.005 3.105 20 1019.220151923286 961.3204492225337 961.8537679250135 1100.01919671035 1099.829769103172 1099.793761558047 1097.459912994892 369.0307344740906 1097.163701252279 293.160617013517
622 0.005 3.11 20 1019.229068200724 961.3354935640173 961.8688701235442 1100.017155553427 1099.827356296988 1099.78651843338 1097.459824933579 369.1294682671843 1097.161834376227 293.1606238700861
623 0.005 3.115 20 1019.239261132476 961.3504451678463 961.8838779713915 1100.020846214956 1099.831925224701 1099.798222664324 1097.462484108606 369.2280208218271 1097.165430809153 293.1606313778166
624 0.005 3.12 20 1019.24766488834 961.3652540434528 961.8987475891904 1100.017382888051 1099.827353044039 1099.786528872044 1097.459515464872 369.3262531137025 1097.16186062497 293.1606405630402
625 0.005 3.125 20 1019.255294324585 961.3799321510515 961.913489706 1100.015359825906 1099.824780365022 1099.787832886612 1097.456590824472 369.42427580008 1097.160279704749 293.1606507964839
626 0.005 3.13 20 1019.261894050284 961.3944610982223 961.9280875614388 1100.012539284197 1099.821942075518 1099.787764207499 1097.453836066639 369.5220361933294 1097.159889233843 293.1606547543659
627 0.005 3.135 20 1019.273558151113 961.4089113195409 961.9425869499889 1100.017007323189 1099.826521491819 1099.789034992875 1097.457764584181 369.6195453170222 1097.161257314746 293.1606621387718
628 0.005 3.14 20 1019.280504852867 961.4232219400461 961.9569605381133 1100.014178343641 1099.823693466362 1099.788139603595 1097.455284772258 369.7168573184773 1097.160458837156 293.1606684515524
629 0.005 3.145 20 1019.289961464456 961.43742734236 961.9712211462916 1100.014507347762 1099.825196271193 1099.786932947208 1097.457003974679 369.8138819824674 1097.161690254567 293.1606733758434
630 0.005 3.15 20 1019.301546487347 961.4515695078127 961.9854063454227 1100.021524113441 1099.832534213815 1099.795801770282 1097.46394035549 369.9106769746039 1097.164960109041 293.1606803757096
631 0.005 3.155 20 1019.310302692809 961.4656062629371 961.999495085152 1100.021788589224 1099.833439233589 1099.800738369488 1097.464613450282 370.0072297564843 1097.166641266143 293.1606846759069
632 0.005 3.16 20 1019.313769020995 961.4794518181681 962.0134151711469 1100.012169594541 1099.821177674874 1099.78758806597 1097.453238861527 370.1035971585479 1097.161103973093 293.160694049901
633 0.005 3.165 20 1019.326981664758 961.4932597227943 962.0272627566857 1100.022671883474 1099.83354809282 1099.7968807597 1097.462661433109 370.1996705991757 1097.165375621889 293.1606994950905
634 0.005 3.17 20 1019.33236619788 961.506917660404 962.0409803622649 1100.015619230139 1099.826748883309 1099.789038892889 1097.458612537355 370.2955410132782 1097.161046833515 293.160705521262
635 0.005 3.175 20 1019.340583360122 961.5204645539001 962.0545821203719 1100.014843346745 1099.825934455424 1099.788277402887 1097.457956178115 370.3912612135171 1097.16073193362 293.1607167632047
636 0.005 3.18 20 1019.350614535251 961.5339213865584 962.0680844014341 1100.017046926961 1099.826834311055 1099.787072297191 1097.458515161158 370.4866823929272 1097.162069797498 293.1607251723272
637 0.005 3.185 20 1019.355204366155 961.5472296896065 962.081458560381 1100.011316592889 1099.820102997251 1099.786801499606 1097.453957835324 370.5818172249565 1097.159770791885 293.1607312813068
638 0.005 3.19 20 1019.362790842061 961.5604155740253 962.0947018951172 1100.009252441752 1099.818142840312 1099.781203327759 1097.450532075919 370.6766926061294 1097.159292852865 293.1607363936845
639 0.005 3.195 20 1019.368578668362 961.573480176315 962.1078259539756 1100.007036493585 1099.814271878801 1099.781123080961 1097.450433496778 370.7713953464503 1097.155735163087 293.1607406220164
640 0.005 3.2 20 1019.376576068142 961.5864452491127 962.1208427652032 1100.007454583551 1099.815662602258 1099.783002444626 1097.452307914111 370.8658856357354 1097.15613977348 293.1607474838025
641 0.005 3.205 20 1019.389290015687 961.5993718603125 962.1337992506708 1100.015855031783 1099.826046499573 1099.790080462847 1097.4611014119 370.9601176562947 1097.160758871676 293.1607551132971
642 0.005 3.21 20 1019.397990081109 961.6121979597604 962.1466668778336 1100.016441988162 1099.826327493216 1099.786810468479 1097.458470993386 371.0540319137149 1097.16137584267 293.1607604192878
643 0.005 3.215 20 1019.408694837284 961.6249746382647 962.1594799815848 1100.023357123148 1099.835198251291 1099.799717163603 1097.46342771806 371.1478455523172 1097.16774066061 293.1607673649367
644 0.005 3.22 20 1019.415107091868 961.6376416011742 962.1721942474006 1100.020556597715 1099.83200420687 1099.800066518031 1097.464298139625 371.2413408029008 1097.166639637808 293.1607748636438
645 0.005 3.225 20 1019.423149257147 961.6502146957355 962.1848112843772 1100.020701132574 1099.832083192658 1099.799889123805 1097.464409172796 371.3345905381006 1097.166597327409 293.1607829603115
646 0.005 3.23 20 1019.427266219818 961.6626404840521 962.1972963001214 1100.014866323076 1099.824662776503 1099.790794484934 1097.456297590085 371.427655400976 1097.160391690879 293.160788816056
647 0.005 3.235 20 1019.431089710639 961.6749142816108 962.2096357491549 1100.008154851995 1099.816013615719 1099.784960353748 1097.448003103793 371.5204782507607 1097.156448644228 293.1607939279945
648 0.005 3.24 20 1019.44697050832 961.6872034469764 962.221943083937 1100.024485293327 1099.835957555816 1099.798445520194 1097.463450289265 371.6131191155393 1097.167341908387 293.1608039289587
649 0.005 3.245 20 1019.453861279799 961.6993912482266 962.2341714615125 1100.023065051052 1099.834226988356 1099.797924122085 1097.4623017453 371.7055137390225 1097.166467175087 293.1608121144872
650 0.005 3.25 20 1019.458975107547 961.7114487871333 962.2462786093284 1100.017304656418 1099.826771948573 1099.788519713462 1097.458133128486 371.7976912699635 1097.162935559254 293.1608207590953
651 0.005 3.255 20 1019.46423406451 961.7233974766434 962.2582787041663 1100.013087325555 1099.823574620342 1099.788558691885 1097.455415144393 371.8896759126818 1097.160014997557 293.1608257153279
652 0.005 3.26 20 1019.4683901956 961.7352085135904 962.2701476188196 1100.008256591861 1099.816188764444 1099.782254323765 1097.449977838552 371.98135191195 1097.15606323261 293.1608293566397
653 0.005 3.265 20 1019.477735713795 961.7469554717248 962.2819329190476 1100.012470875249 1099.821350130969 1099.787838442993 1097.454453708416 372.0728444616491 1097.159526052841 293.1608391272013
654 0.005 3.27 20 1019.490230094784 961.7586804791798 962.2936813266037 1100.023353468549 1099.835007608782 1099.799613637729 1097.461472564477 372.1640905933065 1097.166223615676 293.1608449278057
655 0.005 3.275 20 1019.49343709427 961.7702561745368 962.3053080260627 1100.014235267585 1099.823351421918 1099.788019135352 1097.454206678402 372.2551441253921 1097.162853087001 293.1608533717515
656 0.005 3.28 20 1019.502758317799 961.7817759085689 962.3168590373168 1100.017118575701 1099.827059334326 1099.785596691789 1097.459762637825 372.3459756533277 1097.162541918019 293.1608596013237
657 0.005 3.285 20 1019.511880272683 961.7932485890211 962.3283619789688 1100.022529244917 1099.834455319902 1099.798081250578 1097.462586779403 372.4366108884913 1097.167708445117 293.1608652981916
658 0.005 3.29 20 1019.512939948361 961.804547247375 962.3397217962058 1100.010878189323 1099.81963154926 1099.783919968132 1097.452839632012 372.5269791678397 1097.159864238458 293.1608703199057
659 0.005 3.295 20 1019.522738357511 961.8157938626024 962.3509980693331 1100.015193559695 1099.825331985504 1099.786095055581 1097.457945412418 372.6170562503627 1097.162069709497 293.1608773453156
660 0.005 3.3 20 1019.530020094436 961.8269656170061 962.3622066274469 1100.017474845111 1099.827573410072 1099.791945467925 1097.456761025687 372.70695193678 1097.164547349968 293.1608874109968
661 0.005 3.305 20 1019.531253322632 961.8379819447694 962.3732799356766 1100.007101265875 1099.814943141027 1099.782998039718 1097.450755018161 372.7966216547147 1097.155694131927 293.1608884765543
662 0.005 3.31 20 1019.542043251894 961.8489674180671 962.3842893944469 1100.014925843015 1099.825742158491 1099.787541161946 1097.457863734945 372.8861512185911 1097.16205307454 293.1608941284451
663 0.005 3.315 20 1019.544129012497 961.8598127839066 962.3951876464749 1100.0065687032 1099.814405141729 1099.782787259928 1097.450189372989 372.9753959109611 1097.155533177664 293.1608999942068
664 0.005 3.32 20 1019.555389883946 961.8706268617098 962.4060243920783 1100.01422572079 1099.824972566894 1099.787035020879 1097.457264253616 373.0644194173542 1097.160937620055 293.1609076417949
665 0.005 3.325 20 1019.563092402228 961.8813862684678 962.41680912826 1100.017424211167 1099.827393645112 1099.790785384147 1097.460935826576 373.1532432783931 1097.16103069255 293.1609144082823
666 0.005 3.33 20 1019.568810710327 961.8920454972539 962.4275076789653 1100.015973901217 1099.825929900072 1099.790352792983 1097.457074944001 373.2418117409791 1097.162798985954 293.160917678068
667 0.005 3.335 20 1019.57637438998 961.9026485512676 962.438143312972 1100.018972550639 1099.829468318243 1099.794609395537 1097.459530053561 373.3301815270329 1097.163137627475 293.1609214809602
668 0.005 3.34 20 1019.583338757821 961.9131707425057 962.4486950966769 1100.017333993574 1099.827148645101 1099.786647897615 1097.459983755349 373.4183489378514 1097.161993254733 293.1609314978202
669 0.005 3.345 20 1019.590234523314 961.923637270893 962.4591926924628 1100.019523997741 1099.830853204409 1099.798998187345 1097.462858310286 373.5064279395536 1097.165872761194 293.1609422898039
670 0.005 3.35 20 1019.594541022521 961.9339837136805 962.4695802508321 1100.014876574999 1099.824584213933 1099.788437055941 1097.454539088307 373.5941684816728 1097.16246130333 293.160949554343
671 0.005 3.355 20 1019.596321701995 961.9441989440201 962.4798480790182 1100.008005656551 1099.816080670927 1099.784421944795 1097.449261620014 373.6816047447116 1097.155353000588 293.1609496846115
672 0.005 3.36 20 1019.610874488754 961.9544407866533 962.4901001157681 1100.024210203448 1099.836007133901 1099.800790820926 1097.461925021629 373.7689612145869 1097.167094527219 293.1609580131279
673 0.005 3.365 20 1019.608336640948 961.9644939370718 962.5002091038369 1100.004715622371 1099.812546773629 1099.780462120834 1097.452174962662 373.856068634263 1097.154696530222 293.1609655466265
674 0.005 3.37 20 1019.622172835855 961.9745665797509 962.5102905209936 1100.020678379607 1099.83125317713 1099.792177874308 1097.461533359473 373.9428889681399 1097.163331646342 293.1609680197354
675 0.005 3.375 20 1019.62831162129 961.98458052634 962.5203289257784 1100.020306922534 1099.831732461838 1099.799146248791 1097.463916266585 374.0295287133972 1097.165960150124 293.1609723032252
676 0.005 3.38 20 1019.635934316539 961.9945307070366 962.5303043393452 1100.023720125107 1099.834897514359 1099.797720217605 1097.463394544817 374.1159917387862 1097.167318751502 293.1609797146195
677 0.005 3.385 20 1019.634651549216 962.0043090555216 962.5401408428876 1100.009570693308 1099.81774074178 1099.784281346816 1097.450898917058 374.202176208574 1097.157526618205 293.1609845513513
678 0.005 3.39 20 1019.643251067181 962.0140438861205 962.5498995598186 1100.013314934414 1099.822466296936 1099.785226959214 1097.455840305472 374.2882098582405 1097.160681598058 293.1609917938484
679 0.005 3.395 20 1019.646610742247 962.0236851561714 962.559578749354 1100.009767334423 1099.818171464291 1099.785031243645 1097.453826207205 374.374081366875 1097.157211115468 293.1610001795742
680 0.005 3.4 20 1019.652941167807 962.0332477875315 962.5691752586084 1100.009428846917 1099.818079158706 1099.782713203943 1097.452825127055 374.4597102267523 1097.159109525057 293.1610060527824
681 0.005 3.405 20 1019.663548200564 962.0428051769686 962.578740919004 1100.019245150244 1099.829433355024 1099.79072363535 1097.46077505133 374.5450688020091 1097.163914815625 293.1610103721158
682 0.005 3.41 20 1019.670113475158 962.052314692927 962.5882691596416 1100.020358402297 1099.831291392377 1099.794895612599 1097.46508082414 374.6302329016014 1097.164956031766 293.1610157723003
683 0.005 3.415 20 1019.674425282324 962.0617221806474 962.5977071726028 1100.016206626663 1099.825982638758 1099.787093683991 1097.458960254196 374.715169249952 1097.162829517644 293.1610195032711
684 0.005 3.42 20 1019.681769889313 962.0711006766326 962.607107480094 1100.021195067959 1099.832193761541 1099.798635667081 1097.46395667717 374.7999880683291 1097.165883936639 293.1610269700844
685 0.005 3.425 20 1019.685027333029 962.080374642828 962.6164140131083 1100.014176707256 1099.824491513928 1099.786992815689 1097.457432301754 374.8845256375755 1097.161201924444 293.1610342441157
686 0.005 3.43 20 1019.691603776969 962.08959280389 962.6256581108029 1100.017924217341 1099.828179513705 1099.791892988672 1097.458725940372 374.9688548750465 1097.162567387391 293.1610399469677
687 0.005 3.435 20 1019.695231093533 962.0987161649299 962.6348129618558 1100.013384171613 1099.824068496546 1099.785850241519 1097.458084148373 375.0530645169644 1097.161023072068 293.1610446651345
688 0.005 3.44 20 1019.698833682529 962.1077449022802 962.6438811812703 1100.011183308932 1099.820161161603 1099.787155895453 1097.452213489289 375.1370549587239 1097.160240849628 293.1610515230925
689 0.005 3.445 20 1019.707699227525 962.1167479499985 962.6528997768697 1100.016482524785 1099.827351210949 1099.78918080148 1097.458625861568 375.2207291290634 1097.162189765113 293.1610531957674
690 0.005 3.45 20 1019.717826538859 962.1257550211052 962.6619146007295 1100.026423056639 1099.838655877515 1099.802784535103 1097.465044655198 375.3042681662847 1097.170351379514 293.1610605466074
691 0.005 3.455 20 1019.715123209077 962.134585340168 962.6707970786625 1100.009674114207 1099.818097052846 1099.7829440078 1097.452444698861 375.3875964145535 1097.158876716568 293.1610642311159
692 0.005 3.46 20 1019.724720183624 962.1434075567491 962.6796314121085 1100.018552568989 1099.828274267672 1099.789686969386 1097.459645135858 375.4706678892145 1097.162990203155 293.1610677351678
693 0.005 3.465 20 1019.730857593296 962.1521763729467 962.6884221925342 1100.019480590602 1099.829715089526 1099.794275723405 1097.460282085528 375.5535548947879 1097.166391238753 293.1610735525647
694 0.005 3.47 20 1019.731663094019 962.1608176107687 962.6971074722486 1100.011214719974 1099.819531684783 1099.78655410395 1097.451246688948 375.6362325804163 1097.15992034077 293.1610755748658
695 0.005 3.475 20 1019.738844547672 962.1694189436181 962.7057302001652 1100.01466281761 1099.823976592584 1099.788556270209 1097.454696872123 375.7188129134653 1097.16386681993 293.1610834939567
696 0.005 3.48 20 1019.743540224972 962.1779568695299 962.7142933937538 1100.01349563164 1099.823201293725 1099.78833875268 1097.456227233066 375.801090267992 1097.161862024549 293.1610871732821
697 0.005 3.485 20 1019.752928946621 962.1864911847098 962.7228319968141 1100.02255334358 1099.833610566375 1099.793201683005 1097.463426897067 375.8832023907381 1097.163154396886 293.161092684085
698 0.005 3.49 20 1019.759774355041 962.1949919421405 962.7313469080495 1100.024773587035 1099.837005340599 1099.801120900798 1097.464644579239 375.9651830360261 1097.169739167549 293.1610988569839
699 0.005 3.495 20 1019.765197573507 962.2034368995406 962.7398105159568 1100.025930044724 1099.838004536304 1099.802647649126 1097.465254700337 376.0468732067848 1097.169929689016 293.1611062074297
700 0.005 3.5 20 1019.762532917094 962.2117164289642 962.7481388056318 1100.009319245941 1099.818082206649 1099.784382651693 1097.455242457922 376.1283176102851 1097.158868241843 293.1611102640369
701 0.005 3.505 20 1019.771510353746 962.2199804970105 962.7564185128915 1100.018105537096 1099.828061412996 1099.791398277802 1097.457041750318 376.2095914887767 1097.166227080008 293.1611125577646
702 0.005 3.51 20 1019.777757421224 962.2282222112522 962.7646715157267 1100.021228884862 1099.832626890553 1099.79893624764 1097.463492439985 376.2907071374453 1097.165783401374 293.1611145313557
703 0.005 3.515 20 1019.777549875668 962.2363236472551 962.7728136384681 1100.010353692846 1099.818959120935 1099.783387936548 1097.453303102047 376.371604147421 1097.159764812131 293.1611222304996
704 0.005 3.52 20 1019.786658054767 962.244418872099 962.7809162459797 1100.016976505781 1099.827148660896 1099.786157777433 1097.460206114386 376.4523613655433 1097.162513668285 293.1611346121289
705 0.005 3.525 20 1019.790021139481 962.2524427309182 962.7889635675957 1100.014964977435 1099.825299637969 1099.790512902205 1097.457481665923 376.5328771626497 1097.160840570518 293.1611367279663
706 0.005 3.53 20 1019.796298532681 962.2604207350038 962.7969600633802 1100.017963023658 1099.827914110781 1099.792228367253 1097.457438001109 376.613151906502 1097.165317927477 293.1611401271309
707 0.005 3.535 20 1019.804085489347 962.2683958259538 962.8049415011075 1100.023687352504 1099.835572185325 1099.800887449366 1097.464788879211 376.6932523605141 1097.169041975958 293.1611416904986
708 0.005 3.54 20 1019.809862794396 962.276330380788 962.8128873421537 1100.026429615054 1099.838792818171 1099.802647795158 1097.465566763808 376.7732234007872 1097.170711431687 293.1611508868187
709 0.005 3.545 20 1019.814567147402 962.2842097838155 962.8207830302156 1100.025397494058 1099.836931993633 1099.802791813601 1097.466871472164 376.853015998335 1097.170050897453 293.1611571450497
710 0.005 3.55 20 1019.814100314491 962.2919598940571 962.8285720798326 1100.01487963008 1099.824521254571 1099.790414881922 1097.457933231229 376.9325646711312 1097.162860436032 293.1611628786399
711 0.005 3.555 20 1019.821459430623 962.2996780783187 962.8363003065722 1100.017338727154 1099.827180424994 1099.78321285049 1097.459092566111 377.0118059846527 1097.162160657627 293.161164005354
712 0.005 3.56 20 1019.826703329839 962.3073656183988 962.8440015039264 1100.019116487416 1099.830086820672 1099.792725976208 1097.461357288511 377.0909690013939 1097.165191762838 293.1611675608053
713 0.005 3.565 20 1019.82542387197 962.3149195641752 962.8515970370603 1100.009440551865 1099.818309520679 1099.785211292513 1097.453914750126 377.1699303997681 1097.158229725116 293.1611740993951
714 0.005 3.57 20 1019.827616980739 962.3223874950659 962.8590972292327 1100.004496237101 1099.812287295208 1099.78044743831 1097.451914837994 377.2486846978259 1097.154638395592 293.1611785818076
715 0.005 3.575 20 1019.838419751194 962.3298778787109 962.8665836427771 1100.017484133658 1099.82712374286 1099.788968131005 1097.459202490566 377.3272442188454 1097.162445588848 293.1611800848095
716 0.005 3.58 20 1019.84205278534 962.3373172996515 962.8740373547226 1100.015839244835 1099.82623183512 1099.79141413967 1097.461032817871 377.4056377518046 1097.161341236003 293.1611840277294
717 0.005 3.585 20 1019.852004301478 962.344769768434 962.8814905671873 1100.026566282958 1099.838876686392 1099.803580167142 1097.466222396211 377.4837321450725 1097.170449554795 293.1611849488702
718 0.005 3.59 20 1019.851138491461 962.3520958412961 962.8888496092802 1100.014901360067 1099.82418485112 1099.788417644408 1097.455336466767 377.5617622545225 1097.16383168823 293.1611926991346
719 0.005 3.595 20 1019.853025163545 962.3593481215788 962.8961338588218 1100.011719659283 1099.821813841495 1099.789828449527 1097.452709130258 377.6395492286297 1097.158709126055 293.161197028253
720 0.005 3.6 20 1019.855442595472 962.3665174630962 962.9033299769025 1100.007714457877 1099.814887298211 1099.781502064816 1097.451050185604 377.7172157865269 1097.15625045948 293.1612015485487
721 0.005 3.605 20 1019.86190259178 962.37365347163 962.9104822853471 1100.011017007933 1099.81960073292 1099.784669311809 1097.452847855075 377.79464521405 1097.159867321845 293.1612041320777
722 0.005 3.61 20 1019.870044866334 962.3807865516686 962.9176192339299 1100.018095610247 1099.828088132815 1099.792371592294 1097.458378756325 377.8718324091782 1097.164915212197 293.1612105275818
723 0.005 3.615 20 1019.870377207038 962.387827424274 962.9246872686069 1100.010173464638 1099.819211130959 1099.786108312525 1097.453775034722 377.9488105313401 1097.157964483493 293.1612152809658
724 0.005 3.62 20 1019.879999606992 962.3948838473724 962.9317438239894 1100.020561482025 1099.830960459175 1099.793987370623 1097.459100636667 378.0257363491236 1097.167892841266 293.1612226719492
725 0.005 3.625 20 1019.880008905136 962.4018358317537 962.9387218932104 1100.010859114441 1099.819336223547 1099.783410585544 1097.453102486131 378.1024260618885 1097.161803178107 293.1612221106772
726 0.005 3.63 20 1019.881127717441 962.4087110700107 962.945624303044 1100.007274160885 1099.814607812297 1099.781256748702 1097.451257986101 378.1788879882456 1097.155746819705 293.1612243346225
727 0.005 3.635 20 1019.894159501425 962.415653343587 962.9525522585475 1100.023530036102 1099.835507452733 1099.798851195359 1097.463874153337 378.255298387153 1097.167954889492 293.1612332232539
728 0.005 3.64 20 1019.895806191856 962.4225169067398 962.9594310840927 1100.018015627724 1099.828494478881 1099.792316888638 1097.46277667021 378.3314160943 1097.164032291414 293.1612367141565
729 0.005 3.645 20 1019.898287642672 962.4293073021162 962.9662422558407 1100.014311133667 1099.823898837182 1099.787452194931 1097.455313241077 378.407260804831 1097.161345391475 293.16123705297
730 0.005 3.65 20 1019.903193241669 962.4360592408742 962.9730056774818 1100.015744973432 1099.824994928066 1099.785485064473 1097.456967067222 378.4829775144308 1097.162312918854 293.1612419785389
731 0.005 3.655 20 1019.909921247748 962.4428146591841 962.9797654778774 1100.021520760669 1099.833386504737 1099.79877270518 1097.462895260305 378.5585928174653 1097.167686917806 293.1612467015868
732 0.005 3.66 20 1019.91444232569 962.4495271035814 962.9864867120979 1100.022945457621 1099.833955735042 1099.796650273023 1097.463897338073 378.6339563240938 1097.166667159417 293.1612508283982
733 0.005 3.665 20 1019.917447644079 962.4561762663345 962.9931536710372 1100.020092735066 1099.830254084771 1099.794511804154 1097.461302734175 378.7090898909927 1097.165943562559 293.1612550113238
734 0.005 3.67 20 1019.923183127687 962.4628054896763 962.9997893800768 1100.023905870221 1099.834954720299 1099.797141233334 1097.463997093728 378.7840771791609 1097.167141035837 293.1612588855649
735 0.005 3.675 20 1019.924799182392 962.4693570790022 963.0063583394531 1100.018224447285 1099.827837954711 1099.788813903546 1097.460301198023 378.8588680500408 1097.16349458848 293.1612668445521
736 0.005 3.68 20 1019.928639285744 962.4758638169843 963.0128817118607 1100.018234467761 1099.828274783771 1099.791722827621 1097.459689084283 378.9336069194172 1097.165926448022 293.1612689106642
737 0.005 3.685 20 1019.932686809369 962.4823214735295 963.0193547370471 1100.018446751272 1099.828363277554 1099.792084572076 1097.457475916584 379.0080456441503 1097.166687785471 293.1612703632224
738 0.005 3.69 20 1019.936654688476 962.4887400109333 963.0257864270233 1100.01817577874 1099.828534035745 1099.791699314329 1097.459486167066 379.0823860872734 1097.165555318737 293.1612725001212
739 0.005 3.695 20 1019.939543027293 962.4951035652971 963.032161591166 1100.015648098278 1099.824952298685 1099.78592592543 1097.458714065571 379.1564506327925 1097.161986432893 293.1612750703406
740 0.005 3.7 20 1019.945243158663 962.5014690123734 963.0385311543371 1100.020902544641 1099.832471637808 1099.801725979946 1097.466177785112 379.2302848586259 1097.166392372084 293.1612802727576
741 0.005 3.705 20 1019.947445746552 962.5077568004751 963.0448342895911 1100.01646945629 1099.827017465562 1099.791750947032 1097.458187257172 379.304146096601 1097.162708189122 293.1612889548994
742 0.005 3.71 20 1019.952525996279 962.5140202429716 963.0511064720752 1100.019247732106 1099.830125357827 1099.795029299971 1097.460969788788 379.377712698495 1097.164027239289 293.1612915133661
743 0.005 3.715 20 1019.953936075455 962.5202060408208 963.0573076324391 1100.012804247915 1099.823054764022 1099.783628651558 1097.457598796725 379.4511205968498 1097.162054792712 293.1612957772065
744 0.005 3.72 20 1019.958098727547 962.5263529299253 963.0634673844461 1100.012622979738 1099.82219720168 1099.783382961851 1097.454939673172 379.5243542198444 1097.162330643851 293.1613052328268
745 0.005 3.725 20 1019.96117806724 962.5324462314387 963.0695791303472 1100.012841080068 1099.82206372423 1099.785231125815 1097.455475029907 379.5973435107689 1097.162253102999 293.161308797057
746 0.005 3.73 20 1019.963536920872 962.5384823604508 963.075631284166 1100.009367557354 1099.817803012407 1099.781266178955 1097.451737901875 379.6702990535233 1097.160401381075 293.1613151426516
747 0.005 3.735 20 1019.970556462969 962.5445358452718 963.081683547217 1100.018705053392 1099.829236615406 1099.794022667567 1097.459690542932 379.7429109775111 1097.162417325249 293.1613172038242
748 0.005 3.74 20 1019.968662882496 962.5504738073259 963.0876493908098 1100.007548541232 1099.814660307717 1099.781263978408 1097.451814776085 379.8154345465967 1097.155850830866 293.161316497943
749 0.005 3.745 20 1019.978780443804 962.556458826088 963.0936255941407 1100.019447912246 1099.830539961114 1099.79633143378 1097.462161449635 379.8878412365467 1097.165729901054 293.1613220782127
750 0.005 3.75 20 1019.982314529852 962.5623928431054 963.0995680889363 1100.018286807029 1099.82844083131 1099.7926696835 1097.459710740032 379.9600747484118 1097.165895328249 293.1613283346621
751 0.005 3.755 20 1019.982724332343 962.5682437945816 963.1054404502763 1100.01214821314 1099.821312607621 1099.785538109061 1097.453275387729 380.0318928671275 1097.162107965187 293.1613316501394
752 0.005 3.76 20 1019.990406865746 962.5741248364276 963.1113189362013 1100.022260074913 1099.833080854723 1099.797791913771 1097.461942089386 380.1037392347728 1097.167102257863 293.161332442989
753 0.005 3.765 20 1019.992060473826 962.5799438996384 963.1171479090937 1100.016305270851 1099.826028006899 1099.789461732345 1097.460286396126 380.175477857876 1097.161711998217 293.1613347403847
754 0.005 3.77 20 1019.997448517283 962.5857450917357 963.1229505260065 1100.020684428262 1099.830760842985 1099.791503037684 1097.461693648877 380.2468218106551 1097.164165205913 293.1613383070025
755 0.005 3.775 20 1019.998730323076 962.5914770775987 963.1287021196388 1100.016050843432 1099.82569327507 1099.791360941683 1097.457198408455 380.3182592927261 1097.163807075811 293.1613444021318
756 0.005 3.78 20 1020.006765663976 962.5972343372219 963.134453667046 1100.024928731277 1099.83577865219 1099.798266465494 1097.465455880131 380.3892502969608 1097.168972074919 293.161346674561
757 0.005 3.785 20 1020.001259710419 962.6028409100093 963.1400982058371 1100.008230746231 1099.816033960034 1099.782691377965 1097.450949342446 380.460215225953 1097.156311769715 293.1613467500582
758 0.005 3.79 20 1020.010501786653 962.608490581157 963.1457401783562 1100.019607604029 1099.829828741529 1099.794099665548 1097.463449227389 380.5310106349872 1097.164973690371 293.1613526356518
759 0.005 3.795 20 1020.008099269557 962.6140207819236 963.1513000654567 1100.008701844226 1099.816591761773 1099.785286155936 1097.44974634113 380.6015374172395 1097.157026820882 293.161357177003
760 0.005 3.8 20 1020.01550284223 962.6195561771204 963.1568387709135 1100.01551437035 1099.82502812252 1099.788804505589 1097.455681746071 380.6720439046761 1097.163726350966 293.1613611655596
761 0.005 3.805 20 1020.021043467894 962.6250895860429 963.1623662998956 1100.019813438991 1099.829634686997 1099.791050257256 1097.460496542328 380.7423595995609 1097.163617179791 293.1613657280626
762 0.005 3.81 20 1020.023114324607 962.6305811827041 963.1678649163279 1100.016551903435 1099.826586085972 1099.790737351584 1097.462701161558 380.8122892137129 1097.161266396846 293.1613708352089
763 0.005 3.815 20 1020.024420236003 962.6360007546449 963.1733039177496 1100.01257009855 1099.821600705867 1099.787491664344 1097.454160116816 380.882197055434 1097.161183777429 293.1613712611619
764 0.005 3.82 20 1020.032414566443 962.6414564089444 963.178751696174 1100.021967766681 1099.833635987084 1099.798230545828 1097.462919279995 380.9520053683937 1097.167596320276 293.1613713363615
765 0.005 3.825 20 1020.0344502604 962.6468667959205 963.1841664375801 1100.019660779968 1099.830122708225 1099.793745761268 1097.464602655161 381.0215218675606 1097.165238799869 293.1613754864448
766 0.005 3.83 20 1020.03357771557 962.6521776877864 963.189502436192 1100.011508513607 1099.820199211435 1099.787141527871 1097.454220115077 381.0909870848925 1097.160744458686 293.1613748495217
767 0.005 3.835 20 1020.039173712982 962.6574790641016 963.194810766426 1100.016292024082 1099.825936707091 1099.790251599514 1097.456583044302 381.1602816775947 1097.164887043367 293.1613748007222
768 0.005 3.84 20 1020.043828256184 962.6627683071324 963.2000974877577 1100.018303878026 1099.827873724749 1099.788465364286 1097.460042456198 381.2295565017585 1097.162944600005 293.1613822101981
769 0.005 3.845 20 1020.046529297928 962.6680331099659 963.2053651193208 1100.01736201162 1099.827344628271 1099.79131621569 1097.463283870618 381.2984620703273 1097.161559039489 293.1613857680616
770 0.005 3.85 20 1020.050564959075 962.6732628757028 963.2105979036425 1100.017398631625 1099.827354946205 1099.788391726108 1097.460327429507 381.3670639451674 1097.163733410569 293.1613835310628
771 0.005 3.855 20 1020.055402783494 962.6784956540063 963.2158322711853 1100.021755224637 1099.833594338953 1099.801155749724 1097.46484574124 381.4355982739909 1097.167754849456 293.161388766229
772 0.005 3.86 20 1020.056560856909 962.6836569494094 963.2210053183666 1100.016203878134 1099.826686701726 1099.791797081406 1097.45909503993 381.5040818951159 1097.164122871754 293.1613959235319
773 0.005 3.865 20 1020.058637385347 962.6887639806415 963.2261218705603 1100.012577173792 1099.822862067298 1099.783460318378 1097.457460959249 381.5722909620546 1097.16245329895 293.1613986767484
774 0.005 3.87 20 1020.062837825997 962.6938620879284 963.2312225415192 1100.017216104385 1099.828432863842 1099.789645824053 1097.459989403057 381.6405744632809 1097.162793067665 293.1614054351541
775 0.005 3.875 20 1020.065402830645 962.6989183728307 963.2362899021698 1100.016038390366 1099.825986222538 1099.790561413281 1097.45787762191 381.7085219728826 1097.164409414149 293.1614122610788
776 0.005 3.88 20 1020.069720430617 962.7039543568324 963.2413297797933 1100.015223336605 1099.825408099356 1099.786048424585 1097.455991350582 381.7763217805769 1097.164620366304 293.1614136372156
777 0.005 3.885 20 1020.071150646665 962.7089532784952 963.2463369383266 1100.015002041124 1099.825332143147 1099.791511839729 1097.458961097315 381.8437593707603 1097.162331781215 293.1614110541265
778 0.005 3.89 20 1020.070737515269 962.7138649016795 963.2512710313945 1100.009111180668 1099.816732472535 1099.783140450853 1097.451084122114 381.9112478498564 1097.1580496861 293.1614104694153
779 0.005 3.895 20 1020.077844964096 962.7188069839009 963.256202708912 1100.016756856418 1099.826665245055 1099.790504712082 1097.462498725144 381.978634071814 1097.161553366643 293.1614187661418
780 0.005 3.9 20 1020.084993621751 962.7237690652831 963.2611554180983 1100.024382209653 1099.836453604276 1099.80073021876 1097.465185228612 382.0458856886725 1097.169245282671 293.161421860493
781 0.005 3.905 20 1020.085209935683 962.7286707565988 963.2660674397601 1100.019757824302 1099.830109137331 1099.793761159529 1097.461603930171 382.1127257783022 1097.164837318806 293.1614217674064
782 0.005 3.91 20 1020.088714797336 962.7335479932565 963.2709512488846 1100.019945444396 1099.831284693558 1099.795114044648 1097.459655784244 382.1794840036498 1097.165386229011 293.1614247535832
783 0.005 3.915 20 1020.093342394438 962.7384144196313 963.2758189298007 1100.024265893924 1099.835459070385 1099.799989412523 1097.462573541367 382.2461647066356 1097.168830831103 293.1614294636548
784 0.005 3.92 20 1020.090105523548 962.7431742810895 963.280604353107 1100.01175935478 1099.820832825558 1099.787139047252 1097.455343822533 382.312629083394 1097.159208420688 293.1614287066603
785 0.005 3.925 20 1020.098075732176 962.7479693162521 963.2853880604786 1100.02098561585 1099.83195310254 1099.795434089409 1097.464966036636 382.3789606157688 1097.165993335666 293.161431452951
786 0.005 3.93 20 1020.100951728012 962.7527400128249 963.2901601970593 1100.020589716665 1099.83219365133 1099.800277762139 1097.465014962439 382.4451208134262 1097.166995062634 293.1614311623315
787 0.005 3.935 20 1020.101708046893 962.7574481333155 963.2948774252216 1100.016560696436 1099.826731167793 1099.791181050178 1097.459057840442 382.5112375917547 1097.162237854039 293.161436067224
788 0.005 3.94 20 1020.106134959046 962.7621437651503 963.2995712123809 1100.018869725139 1099.828781454744 1099.789798174961 1097.461271463701 382.5770179905123 1097.16458138556 293.1614406681285
789 0.005 3.945 20 1020.107895714984 962.7668028331359 963.304238555446 1100.0165201986 1099.827384030273 1099.792066228827 1097.45914071729 382.6427476324716 1097.163651138257 293.1614449517184
790 0.005 3.95 20 1020.112960401787 962.7714647227986 963.3088961495131 1100.021306695962 1099.832294400501 1099.797551133239 1097.465195579648 382.7082693902784 1097.166721430925 293.1614491038837
791 0.005 3.955 20 1020.110814222487 962.7760311728423 963.3134856497294 1100.012478305865 1099.82184785269 1099.78900878947 1097.454715847137 382.7736916223046 1097.1597703085 293.1614546921687
792 0.005 3.96 20 1020.115118097291 962.7805814979728 963.3180408234572 1100.014610651494 1099.82435106043 1099.789116476245 1097.45651770404 382.8389481377519 1097.163140473022 293.1614568058586
793 0.005 3.965 20 1020.116725961725 962.7850831375359 963.3225517768049 1100.01177968157 1099.821031857215 1099.784588132467 1097.452989391065 382.9040242806338 1097.161956788582 293.1614592463508
794 0.005 3.97 20 1020.119662438621 962.7895631883408 963.3270402659457 1100.013385389109 1099.822691194086 1099.787811239169 1097.454632898277 382.968934806679 1097.163050285839 293.1614602535796
795 0.005 3.975 20 1020.121849652754 962.7940089513434 963.3314952182619 1100.012734935192 1099.822087978468 1099.787900879958 1097.453855296789 383.0337361847635 1097.162464597359 293.1614616859785
796 0.005 3.98 20 1020.12660491423 962.7984501658974 963.3359302136148 1100.014198536352 1099.824528437436 1099.785820792521 1097.45832669979 383.0983778328922 1097.161835614623 293.1614641707451
797 0.005 3.985 20 1020.126290796991 962.8028324258329 963.3403256315361 1100.009310518274 1099.817842141028 1099.784565951245 1097.455034709441 383.1628660535779 1097.159031597169 293.1614669692627
798 0.005 3.99 20 1020.134697755798 962.8072714122533 963.3447452792352 1100.021662960863 1099.832516938423 1099.795638881494 1097.46482852 383.2269946958291 1097.165752541901 293.1614657446978
799 0.005 3.995 20 1020.13728547709 962.8116776751276 963.3491491863227 1100.020569682544 1099.830653323742 1099.791016486768 1097.462029043184 383.2910729471913 1097.164160128295 293.1614655883657
800 0.005 4 20 1020.135925072303 962.8160180290837 963.35350512722 1100.012983647143 1099.822337103128 1099.788155744307 1097.459414410449 383.3553040846202 1097.160266568046 293.1614745279696
801 0.005 4.005 20 1020.140582617386 962.820347861507 963.3578342367433 1100.016020626459 1099.825916434472 1099.790127143168 1097.45852276096 383.4192418401239 1097.162903100307 293.1614775619609
802 0.005 4.01 20 1020.147995745454 962.8247171696651 963.3621890892393 1100.025729906728 1099.838026589485 1099.800919602795 1097.465505465064 383.4828396972771 1097.171070547481 293.1614796048625
803 0.005 4.015 20 1020.147664184632 962.8290282240023 963.3665083464386 1100.021091429388 1099.832345291475 1099.79772671165 1097.462123117056 383.5463657338899 1097.166223458097 293.1614835926737
804 0.005 4.02 20 1020.151896165016 962.8333347018551 963.3708135835462 1100.022641450671 1099.834564406359 1099.799090257957 1097.463963163546 383.6097072228617 1097.169241507434 293.1614817411029
805 0.005 4.025 20 1020.145968739571 962.8375038015196 963.3750168094072 1100.008198653795 1099.81633950377 1099.784987614815 1097.449731871292 383.6730579849864 1097.156313245383 293.1614840298182
806 0.005 4.03 20 1020.155015972515 962.8417316052391 963.3792298830837 1100.019392652391 1099.830475307368 1099.797163376063 1097.462815670769 383.7361574631994 1097.165331837699 293.1614899993746
807 0.005 4.035 20 1020.158942971716 962.8459503774747 963.3834397919248 1100.021780720127 1099.832207656855 1099.795254104292 1097.465910291683 383.7990161866842 1097.166962060136 293.1614944188419
808 0.005 4.04 20 1020.161557660242 962.8501500481037 963.3876380056095 1100.021256681617 1099.832541957189 1099.797362807535 1097.464208153653 383.8617930384625 1097.168045120989 293.1614933963688
809 0.005 4.045 20 1020.157860745272 962.8542404932481 963.3917552318302 1100.010154116637 1099.818666852796 1099.783631830631 1097.453240034594 383.9245080981974 1097.159710888971 293.1614946012322
810 0.005 4.05 20 1020.165475822427 962.8583707584115 963.3958731892814 1100.019818103684 1099.830347761002 1099.791280041104 1097.461552358135 383.9869662495348 1097.16382670819 293.1614995380114
811 0.005 4.055 20 1020.168197414457 962.8624861939123 963.3999867234467 1100.019153640095 1099.829907654877 1099.795852157547 1097.462462645795 384.0493934180717 1097.165652699093 293.1615027650893
812 0.005 4.06 20 1020.16651755709 962.8665136435224 963.4040315541034 1100.011237971954 1099.820438924365 1099.785411020504 1097.454632887107 384.1115781185458 1097.161290597521 293.1615035538063
813 0.005 4.065 20 1020.166497995009 962.8704897698341 963.408024968586 1100.008925156909 1099.816846923469 1099.785519093665 1097.45004138586 384.1735347239161 1097.158502133526 293.1615028330708
814 0.005 4.07 20 1020.169780826484 962.8744490120945 963.4119888807896 1100.010250492998 1099.818319213724 1099.784624312811 1097.451631143819 384.2354279455193 1097.159234411047 293.161504565008
815 0.005 4.075 20 1020.176643148108 962.878451691895 963.4159736901464 1100.017765378569 1099.827781820207 1099.791459140512 1097.462628290638 384.2973606909564 1097.162914115696 293.1615091761539
816 0.005 4.08 20 1020.17871719175 962.8824281961523 963.4199495440572 1100.017189832855 1099.827624890111 1099.792846312008 1097.460003364122 384.3588975330492 1097.162493224916 293.1615105223303
817 0.005 4.085 20 1020.181612117232 962.8863846056266 963.4239076171079 1100.018946095395 1099.829436148452 1099.793853656645 1097.459362021756 384.4203701014478 1097.166178616356 293.1615126403658
818 0.005 4.09 20 1020.182360406889 962.8903078592067 963.427832822951 1100.014736546701 1099.825130259301 1099.789716956585 1097.461807043164 384.4817048218619 1097.160701145737 293.1615149691874
819 0.005 4.095 20 1020.184565961562 962.8941856206675 963.4317176321072 1100.013314594618 1099.822375961177 1099.786256488363 1097.454534953718 384.5429855681619 1097.16350332589 293.1615177484267
820 0.005 4.1 20 1020.183218129462 962.8980000178176 963.4355512463497 1100.007722171674 1099.81622578748 1099.784092165016 1097.448137583649 384.6040470198927 1097.15657745359 293.1615193703729
821 0.005 4.105 20 1020.190485622303 962.9018576115751 963.4393969423094 1100.01706502944 1099.827243063819 1099.791978833498 1097.459065950972 384.6648553725393 1097.163052055841 293.1615227475431
822 0.005 4.11 20 1020.196731777273 962.9057399742093 963.4432616652009 1100.021548550353 1099.833504535451 1099.794769934329 1097.463261460804 384.7255991967914 1097.168457523944 293.1615266474834
823 0.005 4.115 20 1020.197457024276 962.9095933066652 963.4471163720472 1100.02069364982 1099.832153742384 1099.800667574375 1097.46485177405 384.7861876439277 1097.167282749658 293.161529376027
824 0.005 4.12 20 1020.196327605201 962.9133627135459 963.4509003297004 1100.012619584395 1099.82161506393 1099.785342317941 1097.453850327343 384.8466528757709 1097.162917688585 293.1615328104248
825 0.005 4.125 20 1020.197508748634 962.9170982034036 963.4546434188776 1100.010371407369 1099.819745967611 1099.783456184359 1097.454180721472 384.9069387807884 1097.160098118692 293.161530176042
826 0.005 4.13 20 1020.199974679677 962.9208133992909 963.4583642952828 1100.012052370141 1099.820798322413 1099.785591726535 1097.454065422831 384.9671852901114 1097.161646529212 293.1615283903154
827 0.005 4.135 20 1020.203356807078 962.9245231486801 963.4620740052769 1100.015000313458 1099.824627354606 1099.789303196555 1097.455560858305 385.0273351187232 1097.16441891022 293.1615343769136
828 0.005 4.14 20 1020.206310800185 962.9282131840617 963.4657626944972 1100.014781415151 1099.824360487434 1099.788155637597 1097.455099265919 385.0871192437959 1097.16362480326 293.1615392835237
829 0.005 4.145 20 1020.210755649848 962.9319256776813 963.4694652092209 1100.019761777319 1099.830737309326 1099.795688589006 1097.46091892619 385.1468543599345 1097.165775054913 293.1615401706073
830 0.005 4.15 20 1020.211518654246 962.9355891609493 963.473130469598 1100.014342487611 1099.823957143084 1099.784790789813 1097.456966995406 385.2065583050814 1097.164189912586 293.1615399382997
831 0.005 4.155 20 1020.212537579968 962.9392340365966 963.4767779319282 1100.014617314982 1099.824874516523 1099.791106873328 1097.458699472516 385.2660606108206 1097.162180126964 293.1615375288443
832 0.005 4.16 20 1020.216019261507 962.9428787861117 963.4804151999008 1100.016815009704 1099.827565822318 1099.791614385133 1097.463733443315 385.325380861696 1097.162686085187 293.1615386473567
833 0.005 4.165 20 1020.215824445845 962.9464614290796 963.4840049812594 1100.012040464216 1099.821109455039 1099.785634733124 1097.455322286147 385.3846570018387 1097.160998920906 293.1615386638845
834 0.005 4.17 20 1020.218254511456 962.9500298098068 963.4875771539524 1100.013389538434 1099.822571837177 1099.788486264924 1097.45580997897 385.4437320694266 1097.16202360809 293.1615414546536
835 0.005 4.175 20 1020.219245420249 962.9535589201566 963.4911108906826 1100.01038586436 1099.819715109148 1099.783963564381 1097.454296213157 385.502574777803 1097.160164721197 293.1615439984558
836 0.005 4.18 20 1020.223430318924 962.9570919698899 963.494642405367 1100.015869280947 1099.825495895873 1099.790031032986 1097.456388383653 385.5612872333795 1097.16486603527 293.161546401208
837 0.005 4.185 20 1020.228805497697 962.960663646317 963.4981985401055 1100.022713867407 1099.834210474131 1099.79961627082 1097.463517702757 385.6199897987958 1097.167298257842 293.1615514103613
838 0.005 4.19 20 1020.230382960287 962.9641975555718 963.5017327569432 1100.020327796315 1099.830531288137 1099.793554496483 1097.460290521831 385.6784131889294 1097.166769520552 293.1615506059484
839 0.005 4.195 20 1020.229540464466 962.9676765204885 963.5052197195796 1100.013535099483 1099.823043888962 1099.784866805378 1097.456997705329 385.7368385956061 1097.161549061657 293.1615492483403
840 0.005 4.2 20 1020.232573870252 962.9711490332311 963.5086888125589 1100.015532095662 1099.825876392813 1099.787534016148 1097.459148200192 385.7950789916443 1097.16342970753 293.1615506641706
841 0.005 4.205 20 1020.237181086792 962.9746456240161 963.5121748575643 1100.02131310711 1099.832534229414 1099.798974945153 1097.464669340008 385.8532908914178 1097.166551358939 293.1615544951695
842 0.005 4.21 20 1020.239053238423 962.9781225255742 963.5156487166448 1100.02030103534 1099.831668350481 1099.799739652808 1097.46494173102 385.9112380978468 1097.167277025285 293.1615596147399
843 0.005 4.215 20 1020.239085976277 962.981545614551 963.5190767547682 1100.015819620292 1099.82562067924 1099.790345128171 1097.459100237048 385.9689723934235 1097.162590921894 293.1615647993942
844 0.005 4.22 20 1020.237232392268 962.9849021133764 963.5224493505738 1100.009332327968 1099.817311687559 1099.784688776658 1097.453791480883 386.0266964465973 1097.158263328702 293.161561139454
845 0.005 4.225 20 1020.241475328829 962.988264767211 963.5258091638507 1100.012922475839 1099.822505488979 1099.787365472633 1097.458034842154 386.084353935444 1097.162065646919 293.1615618412726
846 0.005 4.23 20 1020.246971841968 962.9916472054687 963.5291763639287 1100.019269452173 1099.829087164645 1099.78920889637 1097.460702271734 386.1416734051808 1097.16404972314 293.161560775939
847 0.005 4.235 20 1020.250298652557 962.9950428360186 963.5325609422761 1100.021995661277 1099.833090387016 1099.796593962407 1097.46691800672 386.1990287692572 1097.166995402228 293.1615629742156
848 0.005 4.24 20 1020.246742016031 962.998336678304 963.535873553716 1100.009915418628 1099.818786479837 1099.783183874133 1097.454129175416 386.25614373319 1097.160081041239 293.1615602867736
849 0.005 4.245 20 1020.248751961292 963.0016135601717 963.539160006139 1100.011831013801 1099.821018250362 1099.787221279708 1097.453507849679 386.3132244244561 1097.161581327458 293.1615603963862
850 0.005 4.25 20 1020.254285639744 963.0049282328625 963.542457333824 1100.018708672057 1099.828834797249 1099.79231845192 1097.463173910754 386.3700876262785 1097.16333650002 293.1615630844817
851 0.005 4.255 20 1020.259476609084 963.0082643372602 963.5457800662754 1100.024314038978 1099.836266101576 1099.801658039128 1097.465724306188 386.4267802580991 1097.170066635282 293.1615629780815
852 0.005 4.26 20 1020.253838002149 963.0114852568801 963.549023437351 1100.010113269648 1099.81843767793 1099.785489408088 1097.454636251262 386.483444699229 1097.158064991288 293.1615699164429
853 0.005 4.265 20 1020.257623389183 963.0146976702284 963.5522397784414 1100.013111828611 1099.822335760801 1099.786890898114 1097.454800264133 386.5399351583758 1097.162756664993 293.1615732169529
854 0.005 4.27 20 1020.258959367691 963.0178859489245 963.5554335405831 1100.012001716592 1099.821159935367 1099.787107062703 1097.45362235889 386.5962757398429 1097.161734730109 293.1615736128964
855 0.005 4.275 20 1020.265211705936 963.0211228512717 963.5586492455996 1100.020130520986 1099.830293677381 1099.79303491783 1097.464073098174 386.6525121598814 1097.1635274736 293.161573420714
856 0.005 4.28 20 1020.260048372061 963.0242474691257 963.5617980196939 1100.006939443695 1099.81509598907 1099.784010144107 1097.448868368737 386.7087421155031 1097.155837770359 293.1615723296679
857 0.005 4.285 20 1020.261589201946 963.0273487396718 963.5649053223329 1100.005290649652 1099.813404223769 1099.781005547218 1097.45288509227 386.7646717400588 1097.156003599562 293.1615759917354
858 0.005 4.29 20 1020.270236646702 963.0305198780088 963.568051944074 1100.018348139651 1099.828909826206 1099.792870777678 1097.463087100627 386.8205345916236 1097.164799877261 293.1615763121634
859 0.005 4.295 20 1020.275053478321 963.0337179603005 963.5712316810318 1100.024293705758 1099.836219433415 1099.802593092374 1097.467311647708 386.8762758625584 1097.169542520236 293.1615730471881
860 0.005 4.3 20 1020.273641694875 963.0368526017011 963.5743688316768 1100.015689449023 1099.824870511021 1099.786359613262 1097.458990854757 386.9318272920594 1097.162185064793 293.1615766772601
861 0.005 4.305 20 1020.276963176621 963.0400016771482 963.5775144342892 1100.019641026508 1099.831194261368 1099.797865852396 1097.463350260436 386.9872548452174 1097.166622138963 293.1615749558713
862 0.005 4.31 20 1020.278714035988 963.0431268351367 963.5806375326023 1100.020371447205 1099.830859266558 1099.795315897336 1097.46164811708 387.0425318606079 1097.164228388015 293.161574994541
863 0.005 4.315 20 1020.278119984114 963.0461991373822 963.5837170443453 1100.015013185245 1099.824686007289 1099.788373391292 1097.457596890752 387.0978380834175 1097.162231278459 293.1615744532211
864 0.005 4.32 20 1020.282822620447 963.0492907453111 963.5867970186932 1100.019873496725 1099.829757841274 1099.789329080412 1097.462637198387 387.1529704214915 1097.164626762294 293.1615777701962
865 0.005 4.325 20 1020.285283460631 963.0523810890062 963.5898811528099 1100.021978118962 1099.832158950715 1099.792393442786 1097.462385016618 387.2079240540979 1097.164595683383 293.1615819311776
866 0.005 4.33 20 1020.287785335037 963.0554701831476 963.5929657723339 1100.022917607972 1099.834063047914 1099.797975348284 1097.464794031298 387.2627220828716 1097.167622378748 293.1615858493243
867 0.005 4.335 20 1020.290916859146 963.0585563355912 963.5960455883306 1100.023819543572 1099.83523427731 1099.801042610071 1097.467570515677 387.3173633614784 1097.16972238722 293.1615865655498
868 0.005 4.34 20 1020.289310134189 963.0615921422656 963.5990857081116 1100.017336951299 1099.827310252513 1099.790536060204 1097.463874258516 387.3719449133704 1097.161779970964 293.1615906404113
869 0.005 4.345 20 1020.292028631784 963.0646026771382 963.6020943204611 1100.018303567584 1099.827973315466 1099.789103639636 1097.460912372147 387.4263315710109 1097.164163664198 293.1615866483258
870 0.005 4.350000000000001 20 1020.292703275153 963.0675864612929 963.6050799685029 1100.015276271173 1099.824285811044 1099.786092761939 1097.458091746365 387.4807551980156 1097.162062165513 293.1615903642193
871 0.005 4.355 20 1020.291926127057 963.0705302277114 963.6080348540139 1100.011659699728 1099.820973474708 1099.787462500715 1097.454419898744 387.5349762140922 1097.161105823483 293.1615908253182
872 0.005 4.36 20 1020.296415642154 963.0734878174439 963.61098565086 1100.017760339402 1099.828511326758 1099.794461459308 1097.459439253934 387.5889851614226 1097.163407994921 293.1615901262131
873 0.005 4.365 20 1020.293510869339 963.076366923663 963.6138805904642 1100.008145377552 1099.816423893691 1099.783410911581 1097.452718497885 387.6429484847446 1097.156611476331 293.1615874928094
874 0.005 4.37 20 1020.301989596602 963.0793104757261 963.6168016003306 1100.021075728203 1099.831200526589 1099.79170545085 1097.462834821333 387.696797479979 1097.165019639186 293.161591009128
875 0.005 4.375 20 1020.304305796766 963.0822466422576 963.6197295726495 1100.021439201467 1099.831742362387 1099.792011520179 1097.462411657837 387.7505175684369 1097.164934475397 293.161591701689
876 0.005 4.38 20 1020.303635241404 963.0851356288749 963.6226284387209 1100.016753645973 1099.826306629388 1099.791745842843 1097.457347205532 387.8040952257336 1097.165852475289 293.1615958040728
877 0.005 4.385 20 1020.307594057435 963.0880582938361 963.6255417401909 1100.020492728571 1099.831404119991 1099.797497479871 1097.463083405131 387.8575090098446 1097.166652386995 293.1615954193169
878 0.005 4.39 20 1020.309256412686 963.0909737226691 963.6284514160906 1100.020944437284 1099.832586134817 1099.800523261589 1097.465055074504 387.910823236132 1097.167644426796 293.1615945749045
879 0.005 4.395 20 1020.308143745609 963.0938202581725 963.631303318706 1100.013244070921 1099.822175425169 1099.784653377376 1097.456430950236 387.9641181313581 1097.161728482923 293.1615991970128
880 0.005 4.4 20 1020.315011223326 963.0967230236286 963.6341882976595 1100.024565295723 1099.835256335228 1099.79762632847 1097.466538076709 388.017196695171 1097.169418341347 293.1615969395048
881 0.005 4.405 20 1020.31005891183 963.099508315978 963.6369971587776 1100.011771090535 1099.820620903982 1099.785630008334 1097.454199929218 388.0702763830602 1097.161911872246 293.1615928881401
882 0.005 4.41 20 1020.310029801823 963.1022613472765 963.6397603837224 1100.008992424546 1099.81724630432 1099.784423295966 1097.453108899137 388.1230665667724 1097.15864339186 293.1615929421521
883 0.005 4.415 20 1020.31799716958 963.1050765420986 963.6425523037584 1100.020795776448 1099.831406016307 1099.791919514055 1097.462903068252 388.1757056016016 1097.165249368479 293.1615934263498
884 0.005 4.42 20 1020.318534015432 963.107872884475 963.6453458078322 1100.01834417333 1099.829116787714 1099.795314410309 1097.462080423432 388.2283842127981 1097.165412997587 293.1615948697407
885 0.005 4.425 20 1020.317377252795 963.110607396864 963.6480887294518 1100.012216588003 1099.821385200784 1099.785156010825 1097.455949934443 388.2807470825374 1097.161595733932 293.1615926192569
886 0.005 4.43 20 1020.320726868546 963.1133630395451 963.6508344621425 1100.016417061266 1099.826227013461 1099.790102645761 1097.462695558094 388.3331681265767 1097.161766611534 293.1615927109431
887 0.005 4.435 20 1020.320912709521 963.1160726480826 963.6535539684843 1100.0138365153 1099.823364827464 1099.788879442634 1097.45456903064 388.3854064162758 1097.162920299437 293.1615952924689
888 0.005 4.44 20 1020.324449188971 963.1187954156657 963.6562673296656 1100.01656420367 1099.827283823242 1099.788899962146 1097.459600120979 388.4375618311414 1097.163159274494 293.1615982837013
889 0.005 4.445 20 1020.325612369427 963.1214958752885 963.6589654492806 1100.014527332393 1099.823802153976 1099.785195685077 1097.458193277931 388.4895659543132 1097.162311958165 293.1615991920599
890 0.005 4.45 20 1020.32769567417 963.1241912161001 963.6616564022077 1100.016626808299 1099.826223944894 1099.788816001928 1097.458885461378 388.5414548397198 1097.163059992938 293.1615999838742
891 0.005 4.455 20 1020.328093289194 963.1268575122649 963.6643237508563 1100.012822783084 1099.823419971922 1099.784777190744 1097.458234663513 388.5932192853862 1097.162085865888 293.1616028802023
892 0.005 4.46 20 1020.330176730044 963.1295143661573 963.6669773792614 1100.014045620274 1099.824539599636 1099.786153594021 1097.45790489007 388.6447904075485 1097.163064634891 293.1616027867461
893 0.005 4.465 20 1020.33305329958 963.1321782405664 963.6696365159199 1100.017615806938 1099.827591009336 1099.790631435759 1097.459814094197 388.6963441501882 1097.164989119253 293.1616047710415
894 0.005 4.47 20 1020.334840816092 963.1348300584752 963.6722839356755 1100.017365491062 1099.828542212724 1099.789711775077 1097.459477901129 388.7477876379764 1097.163692359641 293.1616069905252
895 0.005 4.475000000000001 20 1020.331649978142 963.1374124212333 963.6748816914009 1100.00915773972 1099.816865350243 1099.783477851228 1097.452505901817 388.7991276611489 1097.157402817652 293.1616078507815
896 0.005 4.48 20 1020.337084530696 963.1400288082975 963.6774877505851 1100.016558184426 1099.826037295303 1099.791041950086 1097.459227857005 388.8503706060663 1097.164094971451 293.1616068595457
897 0.005 4.485 20 1020.342136139139 963.1426716955262 963.6801140603393 1100.019648294526 1099.831606348449 1099.792231134304 1097.461383651372 388.9014885220559 1097.167088283926 293.1616055341439
898 0.005 4.49 20 1020.343993087199 963.1453145708143 963.6827483001617 1100.022740637947 1099.834332088684 1099.799249332882 1097.465112858912 388.9523703607793 1097.169344549055 293.1616068655628
899 0.005 4.495 20 1020.342175670849 963.1479102219582 963.6853469015085 1100.016298995573 1099.826826461426 1099.790927545036 1097.463610240181 389.0031708502505 1097.162605330784 293.1616081044478
900 0.005 4.5 20 1020.342245030931 963.1504569522666 963.687906005581 1100.01386543372 1099.823409342067 1099.788937671374 1097.454659068826 389.0538145753438 1097.162913949522 293.1616076257804
901 0.005 4.505 20 1020.345634298509 963.1530156093963 963.6904554585246 1100.016476380031 1099.827201568226 1099.788857599781 1097.459569404136 389.1044565147664 1097.163123659184 293.1616101172452
902 0.005 4.51 20 1020.347453191669 963.1555649704407 963.6929983339123 1100.01670404031 1099.826052107627 1099.787040010137 1097.459809936101 389.1549425120241 1097.163262238893 293.1616139817245
903 0.005 4.515 20 1020.350671970411 963.1581382606398 963.6955629121486 1100.021092545709 1099.832590545913 1099.801057048361 1097.465502272681 389.2053018082338 1097.167641462027 293.1616139654964
904 0.005 4.52 20 1020.353885507633 963.1607096878291 963.6981269387634 1100.024699879774 1099.835866759725 1099.800337743049 1097.46303795279 389.2555423839414 1097.1699215886 293.1616136049879
905 0.005 4.525 20 1020.353294503925 963.1632397117712 963.7006567317602 1100.018157232582 1099.827995596087 1099.787585753304 1097.461703237871 389.3057785118131 1097.164166349889 293.1616151849414
906 0.005 4.53 20 1020.357306611075 963.1657997393928 963.7032065043148 1100.024450468571 1099.836189222455 1099.800488508296 1097.464961834081 389.3558200881623 1097.171225185568 293.1616176435461
907 0.005 4.535 20 1020.353827313761 963.1682692280843 963.7056933899541 1100.014307037497 1099.823455457249 1099.786367014172 1097.456016586407 389.4057058882942 1097.164141230055 293.1616167998981
908 0.005 4.54 20 1020.355564430816 963.1707462897965 963.7081655165163 1100.014961090658 1099.825431227428 1099.789974226955 1097.462076633027 389.4554712285147 1097.16130504067 293.1616193310413
909 0.005 4.545 20 1020.352006899478 963.1731369497558 963.7105729456962 1100.00477915436 1099.812639155034 1099.780417054887 1097.452886323547 389.5051660325818 1097.155611212458 293.1616225910801
910 0.005 4.55 20 1020.3544545769 963.1755266061473 963.7129614837736 1100.008041197905 1099.815886230676 1099.783324623455 1097.452566387393 389.5547816066118 1097.157390458759 293.1616226961349
911 0.005 4.555 20 1020.362007819529 963.1779794641789 963.7153874790558 1100.018893031472 1099.8289612185 1099.789374452494 1097.461523748928 389.6042313304882 1097.164618713677 293.1616233033748
912 0.005 4.56 20 1020.365239447036 963.1804488030839 963.7178451401238 1100.021441608668 1099.833065479196 1099.79717887025 1097.463030167605 389.6535836291304 1097.168052011642 293.1616258569553
913 0.005 4.565 20 1020.366447512918 963.1829103455907 963.7203008981164 1100.020916366805 1099.832232090756 1099.799384083044 1097.465859619584 389.702803994003 1097.168371254498 293.1616292067366
914 0.005 4.57 20 1020.364090304958 963.1853003478027 963.7227010075411 1100.013273639598 1099.822660931034 1099.787217234632 1097.456290820948 389.7519713652223 1097.162357057945 293.1616327259445
915 0.005 4.575 20 1020.36722494634 963.1877059988013 963.7250989879667 1100.017486849547 1099.827351258582 1099.790633743726 1097.460051393469 389.8009321157297 1097.162394840515 293.1616311070093
916 0.005 4.58 20 1020.367233576831 963.1900803418448 963.7274744947783 1100.014845865576 1099.824278439965 1099.788241045931 1097.45738377106 389.8499356107746 1097.162469471847 293.1616352423937
917 0.005 4.585 20 1020.371972151507 963.1924910083719 963.7298727027832 1100.021559398131 1099.831879985112 1099.795119247764 1097.46351896938 389.8987685693618 1097.166924410982 293.1616407439328
918 0.005 4.59 20 1020.369475582042 963.1948285200234 963.7322210151646 1100.011907175846 1099.821061842537 1099.78546214651 1097.455686754755 389.947421633725 1097.162090497805 293.161641818533
919 0.005 4.595 20 1020.369423797499 963.1971457713664 963.7345433696655 1100.0108856505 1099.81945472744 1099.785763872497 1097.456137935357 389.9960442661653 1097.159580588945 293.1616429601527
920 0.005 4.600000000000001 20 1020.372857750912 963.1994687363001 963.7368571198724 1100.014327864699 1099.823606969481 1099.787291643974 1097.457471511581 390.0445858652226 1097.162329988782 293.1616444982566
921 0.005 4.605 20 1020.370404130956 963.201736642702 963.7391354923614 1100.007650863471 1099.815018468325 1099.781764753208 1097.451951717349 390.0929468068337 1097.156525294107 293.1616461698409
922 0.005 4.61 20 1020.376176458396 963.2040428662847 963.7414260011441 1100.01468824412 1099.82529356689 1099.786842090578 1097.459511271183 390.1411923329406 1097.162059769717 293.1616513533266
923 0.005 4.615 20 1020.378219481818 963.2063480830999 963.7437229839653 1100.01543528098 1099.825040537936 1099.785721487526 1097.458819940813 390.1893168204567 1097.162235158961 293.1616528909476
924 0.005 4.62 20 1020.383708142947 963.2087114133369 963.7460665761487 1100.024931873604 1099.836779008254 1099.802589376298 1097.467500744167 390.2373606265519 1097.170062043552 293.1616514686033
925 0.005 4.625 20 1020.376704377474 963.2109507773658 963.7483314380978 1100.00921497336 1099.817696208446 1099.786181238596 1097.452410109414 390.2852813362064 1097.157377684064 293.1616533379012
926 0.005 4.63 20 1020.383191521347 963.2132314600699 963.7505952081191 1100.016417120616 1099.826284483696 1099.78636428751 1097.459953914315 390.3330745532186 1097.163651674851 293.1616568956788
927 0.005 4.635 20 1020.384730807951 963.2155151153781 963.752872941831 1100.017830587764 1099.828635216478 1099.79395230773 1097.460674897324 390.3808139361811 1097.164596936335 293.1616590552773
928 0.005 4.64 20 1020.379355375156 963.2177028576323 963.7550813142952 1100.004348408992 1099.812253295359 1099.78035928024 1097.452446089525 390.4284152418784 1097.155511888452 293.1616616756812
929 0.005 4.645 20 1020.389344183146 963.2199872609239 963.7573371897229 1100.021573003206 1099.832984809 1099.797521741067 1097.463208637335 390.4759854803314 1097.16895284636 293.161664704619
930 0.005 4.65 20 1020.384006080893 963.2221711505965 963.7595378161542 1100.009405369584 1099.816967437411 1099.783532779765 1097.451578177977 390.5234081586048 1097.159050316171 293.1616623897547
931 0.005 4.655 20 1020.389449562767 963.2244020853469 963.7617552648946 1100.017026265764 1099.827711564993 1099.792777198379 1097.458692076199 390.5707245803883 1097.163307022851 293.1616668805342
932 0.005 4.66 20 1020.389973622091 963.2266137998366 963.7639616057018 1100.014499320854 1099.824307093472 1099.788761672322 1097.46134433716 390.6178580379467 1097.161274523387 293.1616691332501
933 0.005 4.665 20 1020.391917340904 963.2288246504446 963.7661677409596 1100.016444188838 1099.82651152741 1099.791537288429 1097.459149429157 390.6649423843054 1097.162269756925 293.161669768695
934 0.005 4.67 20 1020.397003547384 963.2310800380335 963.7684051996305 1100.023804141309 1099.835513394558 1099.802272438465 1097.467183616531 390.7119870225317 1097.169840955222 293.1616724644839
935 0.005 4.675 20 1020.396556716931 963.2332972765519 963.7706218032014 1100.020282383691 1099.830821922333 1099.795279944693 1097.46130914943 390.7588945361542 1097.164388164146 293.1616765733867
936 0.005 4.68 20 1020.396486246298 963.2354806096158 963.7728058201606 1100.016388396183 1099.825651899724 1099.78803324776 1097.459223412913 390.8055661765437 1097.163324386802 293.1616742611717
937 0.005 4.685 20 1020.402160921999 963.2377197285466 963.7750277954141 1100.025198452485 1099.836802362814 1099.802368262033 1097.467522208433 390.8522545859732 1097.170803915885 293.1616765361927
938 0.005 4.69 20 1020.400617588753 963.2399097890036 963.7772192576314 1100.018416091236 1099.8290308108 1099.794254692637 1097.462239966849 390.8988680667399 1097.165996466963 293.1616818035492
939 0.005 4.695 20 1020.402440328527 963.2420912032824 963.7793949818438 1100.01896266552 1099.828807996837 1099.787610283478 1097.4620310255 390.9452878274389 1097.164519318508 293.1616833952723
940 0.005 4.7 20 1020.4012421365 963.2442308425085 963.7815410765114 1100.015217584406 1099.82444152199 1099.786904752145 1097.4565003081 390.991661423688 1097.163411051722 293.1616854595183
941 0.005 4.705 20 1020.404121284675 963.246382682674 963.7836841293858 1100.017381244358 1099.827218664899 1099.786462340511 1097.461165729076 391.0378990974863 1097.164067018509 293.161683401799
942 0.005 4.71 20 1020.402356557429 963.2484910887407 963.7858004059233 1100.01278622771 1099.822036067818 1099.788389804863 1097.456702562472 391.0841017799862 1097.162090205077 293.1616838517195
943 0.005 4.715 20 1020.405007737914 963.2505981644189 963.7879028652537 1100.014358261269 1099.823665678535 1099.786177758272 1097.456025435763 391.1300948858605 1097.164782163526 293.1616840916039
944 0.005 4.72 20 1020.405373746332 963.2526878310084 963.7899944635815 1100.014042048498 1099.82384194936 1099.788611713298 1097.455846673641 391.1760092475128 1097.163172435368 293.1616834177034
945 0.005 4.725000000000001 20 1020.408798501456 963.254806493777 963.7920992353136 1100.017899640299 1099.828464844965 1099.793846649396 1097.46187596763 391.2219055023824 1097.165414918501 293.1616869136992
946 0.005 4.73 20 1020.411315762882 963.2569330000766 963.7942136468977 1100.021093156547 1099.831434401868 1099.794578786493 1097.46575417577 391.2677155531674 1097.166748997018 293.1616916788221
947 0.005 4.735 20 1020.407265826966 963.2589718046513 963.7962703004811 1100.010144525958 1099.818509859061 1099.783273322219 1097.454446911741 391.3133053101358 1097.1598975421 293.1616893714623
948 0.005 4.74 20 1020.412901435331 963.2610581826178 963.7983402133207 1100.019306067285 1099.829903640786 1099.791029346326 1097.461517219022 391.3588121832126 1097.163889879993 293.1616921788043
949 0.005 4.745 20 1020.416880452058 963.2631779664943 963.8004437129953 1100.023372771681 1099.834868889841 1099.799403736836 1097.465691758668 391.4042558434334 1097.169618758138 293.1616950345962
950 0.005 4.75 20 1020.409521448222 963.2651741097555 963.8024657623304 1100.007776404131 1099.8155053955 1099.781679769821 1097.451251127745 391.4495729785099 1097.156797783852 293.1616959416654
951 0.005 4.755 20 1020.416411684162 963.2672407623317 963.8045119224167 1100.018439771138 1099.829094798987 1099.793147294475 1097.464291011307 391.494800082367 1097.164141762544 293.1617001909344
952 0.005 4.76 20 1020.411856776859 963.2692176166366 963.8065029381372 1100.007658362187 1099.814754554075 1099.781518353519 1097.452823517482 391.539910439531 1097.156464212368 293.1616987338468
953 0.005 4.765 20 1020.413764760306 963.2711898946234 963.8084764723275 1100.008925234669 1099.816910878412 1099.783679434644 1097.453014616886 391.5850177579874 1097.157945453399 293.1616986228758
954 0.005 4.77 20 1020.417340275115 963.2731726620422 963.8104544706392 1100.013251868126 1099.822623226609 1099.787910805737 1097.454721631031 391.6299554388385 1097.163442377867 293.1617008686314
955 0.005 4.775 20 1020.418425992286 963.2751419050098 963.812424750574 1100.012449076472 1099.821754607269 1099.787737983924 1097.453930516455 391.6747760814237 1097.162652395542 293.1617035573665
956 0.005 4.78 20 1020.421771472354 963.2771324958551 963.8144013875058 1100.015132238319 1099.825794231058 1099.787664519175 1097.458740220738 391.7195356835808 1097.163168532468 293.161704501464
957 0.005 4.785 20 1020.425044744135 963.2791527485948 963.8164059404102 1100.019787049625 1099.830331165837 1099.793328667558 1097.464904536627 391.7641748628483 1097.165641212749 293.1617075225101
958 0.005 4.79 20 1020.425749585979 963.2811588916749 963.81840766323 1100.01948418278 1099.830478363541 1099.795840894921 1097.461017450091 391.8086852877107 1097.165109902369 293.1617081180425
959 0.005 4.795 20 1020.427648825537 963.2831716471424 963.8204099839262 1100.020067983588 1099.831142991104 1099.794335983565 1097.466204945154 391.8531495038997 1097.165080660711 293.1617082677084
960 0.005 4.8 20 1020.428408848529 963.2851658224477 963.8224034324413 1100.020377513841 1099.831040622233 1099.795468737351 1097.461422977487 391.8975428717384 1097.165803430656 293.1617071460761
961 0.005 4.805 20 1020.429755925867 963.2871449265464 963.8243814258968 1100.01935517875 1099.829698286086 1099.793742807423 1097.459362058561 391.941787447689 1097.167558160587 293.1617093712811
962 0.005 4.81 20 1020.429314118008 963.2890964340919 963.8263317066145 1100.013043902897 1099.823067889166 1099.782371824496 1097.456214874624 391.9859105929096 1097.16074169824 293.1617106292581
963 0.005 4.815 20 1020.429835477058 963.2910364919443 963.8282690841105 1100.014843791913 1099.825692214054 1099.787730426369 1097.460193788949 392.0299984094835 1097.162431271417 293.1617097166425
964 0.005 4.82 20 1020.431210890025 963.2929649496422 963.8301937175244 1100.014341501668 1099.824800883242 1099.786312964921 1097.457913889825 392.0740434486971 1097.162736380759 293.1617103143452
965 0.005 4.825 20 1020.434449112577 963.2949190934368 963.8321370740204 1100.019407291685 1099.830369728168 1099.796978405508 1097.463151291724 392.117891204947 1097.165586268265 293.1617151731193
966 0.005 4.83 20 1020.436711393095 963.2968845876112 963.8340923217773 1100.021486189323 1099.832985136361 1099.800790736535 1097.465957025221 392.1615619814363 1097.167979835863 293.1617172698141
967 0.005 4.835 20 1020.431613121386 963.298757417087 963.8359829355531 1100.009900297518 1099.81868172134 1099.78618065788 1097.453954741306 392.205251190617 1097.15860471106 293.1617169725023
968 0.005 4.84 20 1020.437821442721 963.3006772558577 963.8378836212556 1100.017649982086 1099.827747410576 1099.786388165966 1097.461583205582 392.2488572399394 1097.163911623324 293.1617193216655
969 0.005 4.845 20 1020.437204211536 963.3025632153789 963.839772963512 1100.015270057092 1099.824588793799 1099.789085165726 1097.455598585787 392.2923843348008 1097.165174816457 293.161719639123
970 0.005 4.850000000000001 20 1020.436791390703 963.3044300650195 963.8416447272517 1100.013314630196 1099.822874644432 1099.789428572506 1097.455528807496 392.3357209108639 1097.161525510237 293.161716629275
971 0.005 4.855 20 1020.436383897121 963.3062659468487 963.843483943138 1100.010684597015 1099.818774429029 1099.785559728278 1097.454095939802 392.3790183922638 1097.159257302517 293.1617160780391
972 0.005 4.86 20 1020.441270467274 963.3081375141998 963.8453375685231 1100.016182293529 1099.82543378258 1099.786687635809 1097.459330140956 392.4222553441291 1097.163252228202 293.1617164097958
973 0.005 4.865 20 1020.445189665298 963.3100551877536 963.8472377679866 1100.022566931901 1099.833985116606 1099.801851052657 1097.467458017835 392.4653273311322 1097.168251444689 293.1617167873841
974 0.005 4.87 20 1020.440135626421 963.3118682684228 963.8490705779495 1100.010115826675 1099.81845950446 1099.784874766321 1097.452390952959 392.508278180092 1097.159604485394 293.1617188906669
975 0.005 4.875 20 1020.444285682503 963.3137088628999 963.8508987667194 1100.014270815083 1099.824560712779 1099.785742957789 1097.4588571995 392.551175140016 1097.16333668492 293.1617218231114
976 0.005 4.88 20 1020.441939145395 963.3155037826499 963.8527026037592 1100.00936249347 1099.817923403567 1099.786004432455 1097.454294944077 392.5939913583816 1097.159989435215 293.1617212521536
977 0.005 4.885 20 1020.445244186952 963.3173142097377 963.8545033711497 1100.013449896727 1099.822985773904 1099.786580580587 1097.456743344923 392.6366814660845 1097.16263306255 293.1617175840547
978 0.005 4.89 20 1020.446081709229 963.3191142242854 963.8563046281829 1100.013714152372 1099.823257239058 1099.788827743673 1097.454523644999 392.6793029996321 1097.163221748282 293.161717159078
979 0.005 4.895 20 1020.444266960326 963.3208722585572 963.858069442781 1100.007521228185 1099.815523946824 1099.783514095845 1097.452334502502 392.7219069820184 1097.157977253425 293.1617189970337
980 0.005 4.9 20 1020.451200665548 963.32269131955 963.859863242526 1100.017082259258 1099.827218774763 1099.786128538115 1097.461316323697 392.7643226220289 1097.163831019981 293.1617214764298
981 0.005 4.905 20 1020.453265897454 963.3245346419412 963.8616935597613 1100.020556093627 1099.831977145833 1099.800150749813 1097.465226666042 392.8066619994489 1097.167409463396 293.1617204616346
982 0.005 4.91 20 1020.453983700938 963.3263577626738 963.8635118855359 1100.020007661532 1099.830382747892 1099.793954356556 1097.462090395915 392.8489134869865 1097.165571971706 293.1617205063678
983 0.005 4.915 20 1020.455528691259 963.3281808583278 963.8653269257746 1100.018290032258 1099.829792632114 1099.791841935192 1097.461371208281 392.8910539892286 1097.165009122408 293.1617233727878
984 0.005 4.92 20 1020.455399185219 963.3299838992382 963.8671290410321 1100.017282767885 1099.828204863354 1099.79262408154 1097.460225444618 392.9331173330641 1097.164985936558 293.1617212097896
985 0.005 4.925 20 1020.456910975946 963.3317946074829 963.8689299532418 1100.019102121075 1099.829842223029 1099.793847792997 1097.465400554296 392.9751571891856 1097.165278264269 293.1617205090525
986 0.005 4.93 20 1020.458747621137 963.333602184594 963.87073027255 1100.019645659232 1099.830358010773 1099.796384617651 1097.463678311258 393.0171141526737 1097.166602003552 293.1617192210501
987 0.005 4.935 20 1020.461538241175 963.3354244815894 963.8725409449214 1100.022768290539 1099.834127636434 1099.798741192707 1097.465115616108 393.0588785654785 1097.169430695228 293.1617205925406
988 0.005 4.94 20 1020.460101956676 963.3372071614699 963.8743276807174 1100.019151102553 1099.829505942519 1099.793586755864 1097.46129876353 393.1005930706587 1097.165386529179 293.1617243634839
989 0.005 4.945 20 1020.465182399261 963.339037325428 963.8761420322467 1100.026989055507 1099.839428583759 1099.803876126806 1097.467243510629 393.1421967426048 1097.172204093404 293.1617273814038
990 0.005 4.95 20 1020.464081565962 963.3408385661563 963.8779423622141 1100.022700916348 1099.83430605425 1099.801619558554 1097.466063276614 393.1838140943381 1097.169140324548 293.1617295006993
991 0.005 4.955 20 1020.458165368262 963.3425323536466 963.8796593467991 1100.009282235382 1099.817227601799 1099.782713119106 1097.452575964065 393.2252629175132 1097.15871893257 293.1617298965251
992 0.005 4.96 20 1020.462271814306 963.3442503303633 963.8813679377939 1100.013274686446 1099.823687081186 1099.785524157579 1097.457996765829 393.2665627483883 1097.161834946464 293.161730156956
993 0.005 4.965 20 1020.46719065453 963.3460150268609 963.8831155455681 1100.022061833504 1099.832552933568 1099.795960541075 1097.463794101195 393.3078168705028 1097.168290358056 293.1617299530454
994 0.005 4.97 20 1020.4685735207 963.3477826289285 963.8848729674896 1100.021822838707 1099.833184506862 1099.797943569117 1097.464952968136 393.3489570162806 1097.169045826921 293.1617283850015
995 0.005 4.975000000000001 20 1020.469545495612 963.3495462614792 963.8866310724324 1100.023287337482 1099.834256439407 1099.796787720098 1097.464793754517 393.3900474972685 1097.16806056325 293.1617270905191
996 0.005 4.98 20 1020.467087510791 963.3512445239311 963.8883415537338 1100.015595248265 1099.82475009435 1099.787517168106 1097.457798662433 393.4310570005082 1097.164830593202 293.1617276731646
997 0.005 4.985 20 1020.468232627284 963.3529469317183 963.8900426666002 1100.016791456903 1099.826995053414 1099.792139127084 1097.458857358535 393.4720033225598 1097.163093112611 293.1617297611039
998 0.005 4.99 20 1020.467984313022 963.3546129399078 963.891707075279 1100.011459321503 1099.820057966161 1099.779323161272 1097.454948817834 393.5127649597392 1097.161064269025 293.1617315543178
999 0.005 4.995 20 1020.47299305993 963.356336821523 963.8934122849943 1100.022659800282 1099.833631222556 1099.793235184876 1097.464116770161 393.553534380233 1097.163914874322 293.1617312707323
1000 0.005 5 20 1020.472460705433 963.3580292308137 963.8951025898391 1100.01732910291 1099.827105420124 1099.786338205208 1097.460946194511 393.5942722474716 1097.163112744075 293.1617325361747
1001 0.005 5.005 20 1020.466377541949 963.3596299005393 963.8967274285276 1100.004195050055 1099.811922601847 1099.779992383548 1097.452128697079 393.634884958799 1097.154919235648 293.1617342364156
1002 0.005 5.01 20 1020.473200109238 963.3612862988373 963.8983652729694 1100.015343137432 1099.825923203764 1099.78750890392 1097.458694309471 393.6752926759888 1097.163083485856 293.1617311226478
1003 0.005 5.015 20 1020.475868773788 963.3629697011119 963.9000323441716 1100.018388580359 1099.82898964135 1099.793013997702 1097.46465069569 393.7155900342506 1097.164205689106 293.161731282572
1004 0.005 5.02 20 1020.471879265685 963.3645686813128 963.9016462297751 1100.008618511766 1099.815732855343 1099.781660321936 1097.453267942986 393.7558222346216 1097.15798055417 293.1617288499315
1005 0.005 5.025 20 1020.47128904691 963.3661427160741 963.9032285559697 1100.005285593891 1099.813390000353 1099.781056969012 1097.453069718199 393.7960336364393 1097.15650018237 293.1617327065696
1006 0.005 5.03 20 1020.478106879542 963.3677841389169 963.9048467904483 1100.016768207419 1099.82659172966 1099.790621659443 1097.459513071869 393.836179847054 1097.163643355311 293.1617343682283
1007 0.005 5.035 20 1020.475478751215 963.3693721927057 963.9064420368554 1100.009915100826 1099.817993906084 1099.784439008711 1097.453500867508 393.8762093718373 1097.158749216598 293.1617301806504
1008 0.005 5.04 20 1020.478983221066 963.3709957584168 963.9080514730191 1100.014753009594 1099.824912322137 1099.78925537373 1097.462325917759 393.9161768699441 1097.16095481248 293.1617331286596
1009 0.005 5.045 20 1020.482076697033 963.3726349229414 963.9096799905251 1100.018637149986 1099.829159478649 1099.793133902419 1097.462524954065 393.9560103627692 1097.165440339089 293.1617329245264
1010 0.005 5.05 20 1020.479887593119 963.3742359552147 963.9112815504086 1100.013106427903 1099.822915410233 1099.78749664573 1097.461186986712 393.9958080168774 1097.159943518853 293.1617321904225
1011 0.005 5.055 20 1020.481590957224 963.375836026376 963.9128750548525 1100.013929440636 1099.823378520887 1099.786126631971 1097.457919337867 394.0355429379268 1097.161899410107 293.1617316559402
1012 0.005 5.06 20 1020.479849165575 963.3773883721205 963.9144353108858 1100.007701887278 1099.816053874104 1099.778894816111 1097.451681369492 394.075092447773 1097.159320811323 293.1617338348179
1013 0.005 5.065 20 1020.4837509584 963.3789876924666 963.9160198909545 1100.015380915918 1099.825461077239 1099.789029050771 1097.461673014182 394.1146036252584 1097.160236894093 293.1617358915963
1014 0.005 5.07 20 1020.481856848532 963.3805339382513 963.9175735387704 1100.009986588044 1099.818056912988 1099.784408268381 1097.453658826093 394.1540669006586 1097.158370032698 293.1617337450007
1015 0.005 5.075 20 1020.486212567152 963.3821225166345 963.9191462477449 1100.016222745227 1099.826363780002 1099.7902839375 1097.462846888116 394.1934784342475 1097.162510261559 293.161736813211
1016 0.005 5.08 20 1020.488612409593 963.3837259779605 963.9207360294247 1100.018835061979 1099.829633949952 1099.793577503041 1097.465017424372 394.2326729987801 1097.164574001026 293.1617356978326
1017 0.005 5.085 20 1020.492354698248 963.3853593619907 963.9223546285109 1100.024108514606 1099.836150300083 1099.799863827089 1097.465390582617 394.2718127195952 1097.170535107838 293.1617329066005
1018 0.005 5.09 20 1020.491350930717 963.3869714361048 963.9239659143274 1100.021055011141 1099.832575212184 1099.800601010054 1097.46517349438 394.3109589954105 1097.167867291597 293.1617354754648
1019 0.005 5.095 20 1020.492725862731 963.3885791531955 963.9255674699843 1100.021005169907 1099.832256850444 1099.799999625114 1097.466055177188 394.3499787852336 1097.168199906934 293.1617402353098
1020 0.005 5.100000000000001 20 1020.491385724442 963.3901310825432 963.9271292429963 1100.01632037035 1099.825825931877 1099.789602761155 1097.457055378733 394.3888872639909 1097.165522552362 293.1617406599105
1021 0.005 5.105 20 1020.493791382636 963.3917151143962 963.9287030301615 1100.019102602505 1099.830199563278 1099.798666467582 1097.464524472294 394.4277397065703 1097.166299749523 293.1617437344466
1022 0.005 5.11 20 1020.493942527768 963.3932754985146 963.930259789502 1100.017450709782 1099.82797194014 1099.793275974149 1097.460443963493 394.466606351877 1097.165041558609 293.1617484352111
1023 0.005 5.115 20 1020.495537760078 963.3948444363965 963.9318210107572 1100.018873438944 1099.829455129604 1099.795705471236 1097.462752720112 394.5052389096109 1097.165564410234 293.1617442952744
1024 0.005 5.12 20 1020.497867004974 963.3964304986196 963.9333965211985 1100.022152416552 1099.833739951342 1099.801035917758 1097.466311056709 394.5438359124793 1097.168347851775 293.1617425597158
1025 0.005 5.125 20 1020.49615229926 963.3979663737691 963.9349364337081 1100.016367738305 1099.826427672057 1099.790985267277 1097.460051647025 394.5823939878426 1097.163048056149 293.1617454967634
1026 0.005 5.13 20 1020.4969125206 963.3994981404832 963.9364636057304 1100.016171378721 1099.826430351033 1099.79103520385 1097.462658365253 394.62077447994 1097.1622060938 293.1617450256335
1027 0.005 5.135 20 1020.494626075938 963.4009715828315 963.9379500090214 1100.010496274582 1099.818510784346 1099.784163868464 1097.45288010283 394.6591287952236 1097.159679529483 293.1617425341569
1028 0.005 5.14 20 1020.498892031132 963.4024929641212 963.939458194135 1100.017876926953 1099.828552700919 1099.794453711574 1097.460186146931 394.697496868455 1097.163626879975 293.1617458826616
1029 0.005 5.145 20 1020.500566037951 963.4040119960531 963.9409676813437 1100.017841038144 1099.827740094438 1099.790548668612 1097.460382086206 394.7356539201978 1097.162642907115 293.1617445079247
1030 0.005 5.15 20 1020.502400729303 963.4055328367058 963.9424793804808 1100.01886522464 1099.828673465745 1099.788609143569 1097.462258881227 394.77373506682 1097.16486074657 293.1617472369515
1031 0.005 5.155 20 1020.50376064675 963.4070687794293 963.9440084017323 1100.020715902391 1099.831723299369 1099.798242069618 1097.464345129205 394.8117787894399 1097.166502915185 293.1617468104257
1032 0.005 5.16 20 1020.498142100888 963.4085026541569 963.9454656983243 1100.008392936649 1099.816876979875 1099.78446334872 1097.450107271135 394.8497198874546 1097.156957338604 293.1617492915829
1033 0.005 5.165 20 1020.503640822124 963.4099859489667 963.9469327927876 1100.016033190409 1099.826497163097 1099.787688166601 1097.459083607344 394.8876273709761 1097.163641013067 293.1617512347368
1034 0.005 5.17 20 1020.505952034499 963.4114981297446 963.9484328224991 1100.019164969451 1099.830566108537 1099.797897720636 1097.463933316022 394.9254013919841 1097.166626528949 293.1617511006157
1035 0.005 5.175 20 1020.506923791281 963.4130050940028 963.9499322618597 1100.019220757012 1099.830326705764 1099.798924826463 1097.464639572471 394.9631301626936 1097.166520027724 293.1617549685258
1036 0.005 5.18 20 1020.506190073845 963.4144809074197 963.951406298267 1100.016034191907 1099.825970160411 1099.79021903973 1097.462184697748 395.0007895673551 1097.162415250928 293.1617574532931
1037 0.005 5.185 20 1020.507690591654 963.4159444944843 963.9528674990328 1100.016216767111 1099.825637702091 1099.787864212973 1097.457451897408 395.0382768507413 1097.166172016023 293.1617542224886
1038 0.005 5.19 20 1020.510871442298 963.4174450753799 963.9543557525849 1100.021037798501 1099.83254844106 1099.796042501888 1097.462859731826 395.0757607398613 1097.168068184116 293.1617496070095
1039 0.005 5.195 20 1020.510737245911 963.4189316116983 963.9558386218333 1100.019367521787 1099.830184218715 1099.79626122273 1097.463279028703 395.1131961873917 1097.166437792877 293.1617511650517
1040 0.005 5.2 20 1020.512980157146 963.4204322278293 963.9573294625797 1100.021966751912 1099.833462720783 1099.799624324836 1097.465784507557 395.1504842955505 1097.168641304045 293.1617510426125
1041 0.005 5.205 20 1020.507721606184 963.4218335329571 963.9587513484578 1100.009800489353 1099.818185364108 1099.783027086453 1097.453438942495 395.1877011143156 1097.159914731929 293.1617525405471
1042 0.005 5.21 20 1020.513327853442 963.423292754573 963.9601915037656 1100.019986343424 1099.829820533689 1099.791480787556 1097.461999690164 395.2248430775269 1097.164970650867 293.1617545607027
1043 0.005 5.215 20 1020.515183653285 963.4247674372609 963.9616550647761 1100.021146517758 1099.831817735315 1099.794786139368 1097.465888612414 395.2619812838603 1097.166477596287 293.1617586271103
1044 0.005 5.22 20 1020.510083336981 963.426152762873 963.963060929791 1100.010081205033 1099.818512621435 1099.784793273169 1097.45268330451 395.2989437109439 1097.159581627872 293.1617549755633
1045 0.005 5.225000000000001 20 1020.515485165069 963.4275913165105 963.9644829713728 1100.018946262315 1099.828838745136 1099.790506803796 1097.460783295962 395.3358464595677 1097.163867614717 293.1617538962434
1046 0.005 5.23 20 1020.518164195206 963.4290561589933 963.9659353832292 1100.022063683127 1099.833882151146 1099.800512399858 1097.465134241859 395.372684411367 1097.168761335912 293.1617535063112
1047 0.005 5.235 20 1020.516151101266 963.4304593839954 963.9673469787595 1100.015853838675 1099.825142731772 1099.787984499013 1097.457334016266 395.409430934894 1097.165457769748 293.1617543038582
1048 0.005 5.24 20 1020.51954849213 963.4318938757841 963.9687712532548 1100.021851654238 1099.832281446982 1099.795006856854 1097.461390049202 395.4460983472513 1097.16807016812 293.1617582132356
1049 0.005 5.245 20 1020.519498495581 963.4333071243852 963.9701844584346 1100.01875588788 1099.828876459022 1099.791852803964 1097.458984816265 395.4827880516074 1097.167625408498 293.1617600292187
1050 0.005 5.25 20 1020.518219301343 963.4347054009471 963.9715824418859 1100.015391595678 1099.825212757524 1099.790961322618 1097.459655134372 395.5193073532826 1097.162776040132 293.1617587130486
1051 0.005 5.255 20 1020.518499936299 963.4360823379404 963.9729571358605 1100.012786654849 1099.823325772032 1099.784596211667 1097.458257426741 395.5557855693503 1097.162800987359 293.1617595789397
1052 0.005 5.26 20 1020.517353964637 963.4374303924436 963.9743120914155 1100.010140398129 1099.818812507834 1099.786093931662 1097.454129787073 395.592138112505 1097.159905113779 293.1617609744923
1053 0.005 5.265 20 1020.520738648574 963.4388027347667 963.975672564446 1100.014678844697 1099.82494982494 1099.789830231634 1097.458045262787 395.6284920728406 1097.161902300018 293.1617611379279
1054 0.005 5.27 20 1020.524216898082 963.4402146775802 963.977068496459 1100.02088135797 1099.832328098388 1099.800709818437 1097.465356413157 395.6647791487093 1097.167651749797 293.1617624295075
1055 0.005 5.275 20 1020.519570437092 963.4415398070719 963.9784095248436 1100.010487037139 1099.81898733636 1099.785873215051 1097.452457481608 395.7009565376059 1097.159776863707 293.1617654551458
1056 0.005 5.28 20 1020.521503748683 963.4428726342553 963.9797398655618 1100.011901635466 1099.82075101388 1099.787307386573 1097.455523853928 395.7370458165985 1097.161294354339 293.1617666377695
1057 0.005 5.285 20 1020.523832496732 963.4442112222158 963.9810743033773 1100.01490557343 1099.824209953671 1099.7891810264 1097.455433667376 395.7729858812515 1097.164481176254 293.1617630176808
1058 0.005 5.29 20 1020.525815501683 963.4455673258244 963.9824171066442 1100.016934148015 1099.827868082058 1099.78960113419 1097.460045863066 395.8088699677656 1097.164415150998 293.1617641574717
1059 0.005 5.295 20 1020.526607824004 963.446918971759 963.9837612796591 1100.016133848518 1099.826426016116 1099.788025164956 1097.459760444622 395.8447126602413 1097.164063013199 293.1617648793701
1060 0.005 5.3 20 1020.528170199971 963.4482805143979 963.9851149924855 1100.017941399204 1099.827995169145 1099.79069970011 1097.460022824413 395.8805434285663 1097.163732953012 293.1617680331737
1061 0.005 5.305 20 1020.52708749155 963.4496125788899 963.9864473487497 1100.01368196364 1099.82439377917 1099.78638345372 1097.459522713053 395.9162121241605 1097.162320791238 293.1617644751258
1062 0.005 5.31 20 1020.526508540944 963.4509182582872 963.9877589639038 1100.012155625303 1099.821035155277 1099.787164752596 1097.453676279672 395.9518817083998 1097.162548383387 293.1617643540098
1063 0.005 5.315 20 1020.526237400958 963.4522016194893 963.9890483895459 1100.010320358539 1099.818462567184 1099.785467893925 1097.451111534665 395.9874619156211 1097.159943345118 293.1617616916446
1064 0.005 5.32 20 1020.530777217717 963.453528203327 963.9903545904144 1100.016347820258 1099.826175155831 1099.787483837068 1097.460259621903 396.0229756037361 1097.164159262913 293.1617640389919
1065 0.005 5.325 20 1020.533259327238 963.4548838879904 963.9916961839826 1100.020074253022 1099.830835596336 1099.797516753554 1097.464272046357 396.0583900809852 1097.166083501768 293.1617660775585
1066 0.005 5.33 20 1020.533498409349 963.4562243637887 963.9930317116754 1100.017588687439 1099.828055739669 1099.793829252085 1097.461600170197 396.0936728320099 1097.164898520829 293.1617675537898
1067 0.005 5.335 20 1020.528393690308 963.4574812673942 963.9943065464553 1100.008274179935 1099.815575498539 1099.78218870074 1097.450951999416 396.1289905400951 1097.157644398236 293.1617716417211
1068 0.005 5.34 20 1020.532514571456 963.4587736439747 963.995589955952 1100.014757775502 1099.823977729664 1099.789831489634 1097.457384474033 396.1641504615429 1097.164096449952 293.1617756656948
1069 0.005 5.345 20 1020.531178808485 963.4600311443212 963.9968490610784 1100.00940969486 1099.818253191865 1099.784351790215 1097.453104774667 396.1992763310067 1097.160617808716 293.1617729670538
1070 0.005 5.350000000000001 20 1020.536403155482 963.4613439954226 963.9981414236061 1100.01764817954 1099.827080455204 1099.789177613045 1097.460363129873 396.2344098617326 1097.163478567531 293.1617732511085
1071 0.005 5.355 20 1020.53775737951 963.4626581691997 963.9994445309663 1100.019019403743 1099.828647526346 1099.788374098572 1097.462117139058 396.2692899542759 1097.164553672772 293.1617708330052
1072 0.005 5.36 20 1020.535231079443 963.4639400398933 964.0007320449847 1100.013270490412 1099.822478865025 1099.788132549652 1097.459901382532 396.3041115189394 1097.160916548142 293.1617706018278
1073 0.005 5.365 20 1020.538263689405 963.465232266949 964.0020164875173 1100.015216965113 1099.82477004661 1099.785752522828 1097.45697679357 396.3388745311247 1097.165092333752 293.1617698902576
1074 0.005 5.37 20 1020.535784993207 963.4664861519429 964.0032776277155 1100.011615770784 1099.820473592636 1099.787510664666 1097.455570879524 396.3736807692381 1097.161438782309 293.1617669324175
1075 0.005 5.375 20 1020.538466117056 963.4677650202615 964.0045468069851 1100.015123738741 1099.825026661359 1099.789978168894 1097.460901796978 396.4084345586281 1097.162752803071 293.1617671012148
1076 0.005 5.38 20 1020.542158586737 963.4690806095216 964.0058458185383 1100.021113272787 1099.832541815977 1099.80134647726 1097.466151160585 396.4430314569909 1097.168108063355 293.1617689135421
1077 0.005 5.385 20 1020.544063505176 963.4703979876191 964.0071518781576 1100.022500914063 1099.834037170273 1099.798693512059 1097.464208973595 396.4774471888711 1097.168588409626 293.161772794792
1078 0.005 5.39 20 1020.537545205483 963.4716146899331 964.0083912488736 1100.008636164132 1099.816341835942 1099.783773936351 1097.451826984448 396.5120478938833 1097.158526650345 293.1617726344763
1079 0.005 5.395 20 1020.540375778541 963.4728433997384 964.0096161417665 1100.011927115188 1099.821152821007 1099.784784219631 1097.453601426093 396.5464012656635 1097.162565754918 293.1617729427737
1080 0.005 5.4 20 1020.547661386334 963.474167729766 964.0109125940696 1100.026294809204 1099.83871210803 1099.804051092823 1097.466629938795 396.5805808391894 1097.171284073379 293.1617699353198
1081 0.005 5.405 20 1020.538611602721 963.4753593360505 964.0121278771251 1100.005939248157 1099.814030836255 1099.781453427634 1097.453966871985 396.6148054046915 1097.156993426915 293.1617702301074
1082 0.005 5.41 20 1020.544792301787 963.4766086953414 964.0133581579515 1100.016314687426 1099.826588785522 1099.787405523221 1097.459719663391 396.6489920171528 1097.163656544837 293.1617678977186
1083 0.005 5.415 20 1020.545499847225 963.4778521016398 964.0145954998399 1100.016203683027 1099.825579225655 1099.787763328359 1097.458206262342 396.6831705371094 1097.163737234219 293.1617713699753
1084 0.005 5.42 20 1020.547385621043 963.4791091344182 964.0158430170891 1100.017958331373 1099.82842147456 1099.790103347715 1097.460716695288 396.7170983657085 1097.164743374182 293.1617733510616
1085 0.005 5.425 20 1020.545967550703 963.4803326582986 964.0170693372169 1100.013093285408 1099.822005967713 1099.783141743122 1097.455331968695 396.7510405277338 1097.161963378365 293.1617762052741
1086 0.005 5.43 20 1020.547942772381 963.4815737149614 964.0183020206177 1100.013214007831 1099.82333225989 1099.785597655627 1097.45852761041 396.7850140201423 1097.162523758539 293.1617727858474
1087 0.005 5.435 20 1020.550644143087 963.4828382488802 964.019556052889 1100.020107397684 1099.831451413976 1099.796241072617 1097.462368799973 396.8188873213934 1097.16676576407 293.1617714821961
1088 0.005 5.44 20 1020.545008056628 963.4840135995802 964.0207503429971 1100.00889776076 1099.817447186772 1099.785811956063 1097.451668525119 396.8527149582113 1097.158107558313 293.1617748310059
1089 0.005 5.445 20 1020.548901292927 963.4852217561531 964.0219495507649 1100.014768577454 1099.824107228219 1099.789435202082 1097.457183689151 396.8863684130357 1097.163065493117 293.1617766908641
1090 0.005 5.45 20 1020.546171405829 963.4863857472545 964.0231202155267 1100.007513611317 1099.815902394666 1099.783685197318 1097.45402787857 396.9199918898551 1097.158224013969 293.1617765172319
1091 0.005 5.455 20 1020.550572901093 963.4875837386599 964.0243017852231 1100.013323979075 1099.823604179409 1099.784989723293 1097.458177041284 396.9535997837527 1097.162466704104 293.1617763455253
1092 0.005 5.46 20 1020.54682105842 963.4887284509711 964.0254570499421 1100.00730501016 1099.815131513566 1099.781886711631 1097.450566427016 396.9869611286766 1097.155583865215 293.1617782395631
1093 0.005 5.465 20 1020.554389234335 963.4899560801979 964.0266589343063 1100.019175289091 1099.829630398571 1099.79298793879 1097.464588423953 397.0204726634797 1097.164771797627 293.1617848981003
1094 0.005 5.47 20 1020.551125677668 963.4911225519238 964.0278325318237 1100.011079513127 1099.819536931188 1099.786573050202 1097.455703952743 397.0537843500798 1097.161046670469 293.1617802491904
1095 0.005 5.475000000000001 20 1020.55572512752 963.4923539370109 964.0290456549354 1100.019321587632 1099.830434568164 1099.798666145959 1097.464791155338 397.0871017001367 1097.166458876906 293.1617793329997
1096 0.005 5.48 20 1020.552608340887 963.4935138225522 964.0302178077205 1100.012118806775 1099.821270875043 1099.787248836551 1097.453597365419 397.1201986597504 1097.161977193776 293.1617803534759
1097 0.005 5.485 20 1020.557426368231 963.4947328438503 964.0314154418764 1100.020005830606 1099.830003990764 1099.792848576103 1097.464533169382 397.1534249240652 1097.164158424611 293.1617808381447
1098 0.005 5.49 20 1020.55685844983 963.4959310375742 964.0326096145361 1100.016749096344 1099.826533636605 1099.79044800189 1097.461708592918 397.1864700599173 1097.162682857652 293.1617773662733
1099 0.005 5.495 20 1020.559426508883 963.4971578996768 964.0338265306516 1100.020743114189 1099.83236039751 1099.801211416072 1097.466943175787 397.2194711644387 1097.167273962629 293.1617773756813
1100 0.005 5.5 20 1020.558180355448 963.498341017076 964.0350093702663 1100.014807519145 1099.824706542911 1099.787664363468 1097.458393483322 397.2522985918878 1097.161597052054 293.1617808607222
1101 0.005 5.505 20 1020.558196488299 963.4995093907481 964.0361807008672 1100.01461016014 1099.8246760281 1099.788801160202 1097.4565478223 397.2852885051068 1097.162165780622 293.1617837913786
1102 0.005 5.51 20 1020.56047910124 963.5006913237938 964.0373535840097 1100.016872256458 1099.827825442747 1099.789563686813 1097.459998356726 397.318140094449 1097.164583784834 293.161783741187
1103 0.005 5.515 20 1020.561106941507 963.5018697688685 964.0385259377448 1100.01704754194 1099.826422914573 1099.788830571295 1097.459619278772 397.3508429073627 1097.163887310753 293.1617825363215
1104 0.005 5.52 20 1020.563510281474 963.5030802331667 964.0397272676225 1100.020521019007 1099.831964019522 1099.800626060464 1097.465576957796 397.3835361655382 1097.167680060673 293.1617835050232
1105 0.005 5.525 20 1020.560406641052 963.5042165018987 964.0408728657695 1100.011034951181 1099.820488596736 1099.783569372931 1097.455660787783 397.4159760561731 1097.160801413739 293.161787367098
1106 0.005 5.53 20 1020.560468647864 963.5053450154674 964.042004752981 1100.01165245944 1099.820471065855 1099.787841890828 1097.454842072572 397.4485985221178 1097.161559872406 293.1617878827154
1107 0.005 5.535 20 1020.56372983196 963.5065023394449 964.0431516954325 1100.016115270381 1099.826287515718 1099.789590996543 1097.459094318492 397.481121283599 1097.165047438206 293.1617858413923
1108 0.005 5.54 20 1020.562063053605 963.5076258970962 964.0442748592258 1100.008943265596 1099.818193317983 1099.779849751103 1097.45379902223 397.5135297804301 1097.15924544193 293.1617838609708
1109 0.005 5.545 20 1020.56255447923 963.5087385342513 964.0453890819921 1100.011486826945 1099.820754508214 1099.784995498865 1097.452849645503 397.5458870641627 1097.162616244396 293.161785504241
1110 0.005 5.55 20 1020.566912638811 963.5099007453292 964.0465334637959 1100.018592212702 1099.828663720232 1099.791235464466 1097.460365805468 397.5781595789562 1097.164507890674 293.1617842789404
1111 0.005 5.555 20 1020.565780205197 963.5110397865164 964.047670255564 1100.014202723137 1099.824224821445 1099.787623704988 1097.458046947854 397.6102413137676 1097.161826033037 293.1617796830039
1112 0.005 5.56 20 1020.565666465456 963.5121704046094 964.0488002891487 1100.013528073936 1099.823008007844 1099.788479133287 1097.460289315903 397.6424291990685 1097.16163153284 293.1617817519258
1113 0.005 5.565 20 1020.569907441203 963.5133479046546 964.0499619311694 1100.020960302525 1099.832396538425 1099.801148650545 1097.465518337037 397.6745303053465 1097.168634026929 293.1617855831772
1114 0.005 5.57 20 1020.570778616751 963.5145286542254 964.0511322575214 1100.021274737746 1099.832457095224 1099.801360657348 1097.467107803103 397.7064565612956 1097.168319175021 293.1617869115111
1115 0.005 5.575 20 1020.569865518315 963.5156794675252 964.0522794909961 1100.016964483392 1099.82750757374 1099.791480170199 1097.464151648717 397.738296898564 1097.162913452244 293.1617903164367
1116 0.005 5.58 20 1020.566729616967 963.5167662434097 964.0533802470259 1100.00896712078 1099.817703255235 1099.783969908367 1097.455795246554 397.7703034250786 1097.159410293899 293.1617895277432
1117 0.005 5.585 20 1020.566885621287 963.5178420572041 964.0544597155994 1100.009252892378 1099.817822307657 1099.785457154248 1097.453809356367 397.8021521387667 1097.159744080209 293.1617887897463
1118 0.005 5.59 20 1020.572530351374 963.5189878083578 964.0555804190132 1100.019698455398 1099.829782648592 1099.79240353543 1097.463950265243 397.8339132716754 1097.163966703683 293.1617853628078
1119 0.005 5.595 20 1020.571160358413 963.5200942494793 964.0566862217098 1100.013410098892 1099.823940573225 1099.785566077257 1097.45886517432 397.8654358944133 1097.163099730416 293.1617839031442
1120 0.005 5.600000000000001 20 1020.567962873653 963.5211517161221 964.057757697919 1100.007852915558 1099.815923979005 1099.782741417184 1097.451628379512 397.8970032515311 1097.156503361849 293.1617895994103
1121 0.005 5.605 20 1020.577567213128 963.5223147706328 964.0588904878288 1100.024482860372 1099.8352829947 1099.797917183828 1097.466387674 397.9287310358268 1097.169895609154 293.1617940769871
1122 0.005 5.61 20 1020.572909740197 963.5233971022971 964.0599867086596 1100.013296144315 1099.822099798933 1099.786754178573 1097.45550360101 397.9601786208646 1097.163628051759 293.1617895780477
1123 0.005 5.615 20 1020.573039641016 963.5244810215281 964.0610714796808 1100.013361734829 1099.822332499721 1099.788446476837 1097.457109764945 397.991615735365 1097.1626264394 293.1617885615238
1124 0.005 5.62 20 1020.570299254809 963.5255157996888 964.0621179938552 1100.008094220171 1099.816192390754 1099.784676232966 1097.450074308792 398.0229492440746 1097.157017889607 293.1617846821524
1125 0.005 5.625 20 1020.573604268157 963.5265677713817 964.0631644261922 1100.011617804874 1099.820543051018 1099.784903430566 1097.454001106636 398.0541265632118 1097.162177588689 293.1617878242748
1126 0.005 5.63 20 1020.575441235574 963.5276354953634 964.0642204533991 1100.014479645689 1099.824019331651 1099.788946038845 1097.456845644336 398.0854915739704 1097.162546438437 293.1617923598425
1127 0.005 5.635 20 1020.578897815091 963.5287459527235 964.0653122961459 1100.018633256941 1099.829410686379 1099.792910215164 1097.465014351615 398.1167122214615 1097.164247795047 293.1617951141096
1128 0.005 5.64 20 1020.575683711435 963.5297965362008 964.0663720007681 1100.011928745042 1099.820611795316 1099.787868629453 1097.45614474161 398.1478793093148 1097.162104722791 293.1617926636462
1129 0.005 5.645 20 1020.576429675658 963.5308429483929 964.0674172338962 1100.012341996968 1099.82152548427 1099.785259724578 1097.454322749238 398.1788249031455 1097.162186407474 293.1617913255878
1130 0.005 5.65 20 1020.57697984045 963.5318832229696 964.0684589487884 1100.012188175101 1099.820948824629 1099.78576178511 1097.454356330697 398.2097733011624 1097.162099926484 293.1617898165005
1131 0.005 5.655 20 1020.579333512563 963.5329395076199 964.069504643378 1100.01491748919 1099.824204525822 1099.787204795436 1097.456636109531 398.2407648133185 1097.163627840095 293.1617932805565
1132 0.005 5.66 20 1020.576492622378 963.5339514334578 964.0705270024614 1100.009205331062 1099.817392278382 1099.786394350847 1097.451429704551 398.2714728368041 1097.158077306779 293.161793819576
1133 0.005 5.665 20 1020.580681598446 963.5349986305548 964.0715574197886 1100.013126832925 1099.823552148361 1099.785015399772 1097.458307770766 398.3022486257921 1097.163039651232 293.161797575399
1134 0.005 5.67 20 1020.583466065514 963.5360747622871 964.0726162489376 1100.017415001518 1099.827232499739 1099.786360078953 1097.461170407564 398.3331090911791 1097.164311545353 293.1617979822398
1135 0.005 5.675 20 1020.583671592398 963.5371462927899 964.0736849895342 1100.017859051575 1099.827513682343 1099.792994082552 1097.460169771547 398.3638487815575 1097.166651139503 293.1617958190254
1136 0.005 5.68 20 1020.587829136094 963.5382657608827 964.0747856878392 1100.022677221718 1099.834900234204 1099.795691648574 1097.46390868251 398.3944107850609 1097.169245429898 293.1617942709349
1137 0.005 5.685 20 1020.587274258868 963.5393706038457 964.0758870248484 1100.02298105494 1099.834488804026 1099.798843751764 1097.463298550287 398.4248883533448 1097.168449437067 293.1617937383015
1138 0.005 5.69 20 1020.585649014109 963.5404334868462 964.076954315902 1100.015380472372 1099.825733323635 1099.78597088089 1097.457226352942 398.4554903782475 1097.165326756772 293.1617930715931
1139 0.005 5.695 20 1020.586702501393 963.5414971556118 964.0780159004308 1100.017706489391 1099.827616103307 1099.790489296637 1097.458705550126 398.4859491773747 1097.167186913568 293.1617919785674
1140 0.005 5.7 20 1020.587763027974 963.5425668550793 964.0790765139915 1100.019144743947 1099.828835255414 1099.788991673951 1097.461754420399 398.5162282678945 1097.165277362079 293.1617909175586
1141 0.005 5.705 20 1020.590676155329 963.5436739032947 964.0801700740254 1100.023763057142 1099.835520153708 1099.799827767271 1097.465039410483 398.546507592989 1097.171192408285 293.1617948433268
1142 0.005 5.71 20 1020.589800344007 963.5447621144908 964.0812570744631 1100.021207942678 1099.832750792046 1099.800746530353 1097.465174376016 398.5766706367514 1097.168251966364 293.1617953564118
1143 0.005 5.715 20 1020.588130971818 963.5457957224517 964.0822983344832 1100.015537512003 1099.824684161608 1099.786940635128 1097.458385587982 398.6069468008296 1097.165248840642 293.16179684305
1144 0.005 5.72 20 1020.586614214874 963.5467991531681 964.0833121175268 1100.012405274131 1099.821633725056 1099.787800885197 1097.453775129043 398.6369374435401 1097.162458270987 293.1617998225287
1145 0.005 5.725000000000001 20 1020.589254134876 963.5478274137762 964.0843275430344 1100.015396300052 1099.825903084384 1099.787741818561 1097.459398031981 398.6671620697776 1097.164333201421 293.1618023868976
1146 0.005 5.73 20 1020.594957941006 963.5489302445712 964.0854069656577 1100.027052861345 1099.839434476067 1099.804093106674 1097.467101825239 398.6971124867088 1097.172337230355 293.1618032443528
1147 0.005 5.735 20 1020.594366359597 963.5500138287508 964.0864856694604 1100.023543253057 1099.835428149191 1099.801323013206 1097.465598907566 398.726990728294 1097.170554662327 293.1618021912752
1148 0.005 5.74 20 1020.589826462422 963.5510154205665 964.0875013436711 1100.012937503864 1099.822128196574 1099.785651410391 1097.455702502455 398.7569932386517 1097.162630643596 293.1618010531935
1149 0.005 5.745 20 1020.593080386727 963.5520497197812 964.0885248640138 1100.018761766947 1099.828448412701 1099.790272445561 1097.460533737609 398.7866714535006 1097.164579275959 293.1617982921595
1150 0.005 5.75 20 1020.594961244915 963.5531113564494 964.0895775871907 1100.021334997749 1099.832977412662 1099.800535243857 1097.465233995689 398.8165828917285 1097.168384684436 293.1617996543767
1151 0.005 5.755 20 1020.596563731843 963.5541762050382 964.0906340467761 1100.023529949151 1099.834589451194 1099.797745943767 1097.464383045632 398.8462816352238 1097.168798922657 293.1618008090863
1152 0.005 5.76 20 1020.596376993 963.555235424273 964.0916890396553 1100.021090153662 1099.832345802871 1099.800317748088 1097.466263668635 398.8759642047352 1097.168813195206 293.1618001440386
1153 0.005 5.765 20 1020.596832003187 963.5562889914506 964.0927375414154 1100.020839265324 1099.83213285718 1099.799867344225 1097.466063339319 398.9054952142772 1097.168679412201 293.1618006971535
1154 0.005 5.77 20 1020.594493779202 963.5572956853995 964.0937520668017 1100.016132333435 1099.826031039016 1099.791722205108 1097.458714887378 398.9348840155361 1097.163214375833 293.1618000697923
1155 0.005 5.775 20 1020.592826174315 963.5582578744928 964.094721737297 1100.010670358068 1099.819775464483 1099.786286041301 1097.454114195303 398.9644197268576 1097.161601997132 293.1618007236584
1156 0.005 5.78 20 1020.598551549485 963.5592828678747 964.0957257601398 1100.020018225315 1099.830160519022 1099.789667350597 1097.462660743843 398.9939787777618 1097.165697812302 293.161804267336
1157 0.005 5.785 20 1020.601178700222 963.5603467725911 964.0967744853014 1100.024547078772 1099.836169842741 1099.801982459241 1097.467401806463 399.0231827585289 1097.170330848873 293.1618043771994
1158 0.005 5.79 20 1020.595488544431 963.5613226058671 964.0977672979973 1100.01257486971 1099.821820248289 1099.787727152433 1097.457200662265 399.0525537242467 1097.160676075483 293.1618040358355
1159 0.005 5.795 20 1020.599226402309 963.5623276761651 964.0987616800961 1100.018108576986 1099.828080355708 1099.790723437709 1097.460477974614 399.0816924702601 1097.16326195339 293.161803422632
1160 0.005 5.8 20 1020.602248152216 963.5633642089721 964.099785029144 1100.022314754232 1099.834048739427 1099.797556673095 1097.463860023665 399.1109166698519 1097.169529181053 293.1618054023988
1161 0.005 5.805 20 1020.603791157287 963.5644116452831 964.1008233377599 1100.025171640272 1099.836507441855 1099.798640035859 1097.465959033974 399.1400679486947 1097.170186042264 293.1618052143357
1162 0.005 5.81 20 1020.604482366189 963.5654558174839 964.1018644756681 1100.025427639145 1099.836452440873 1099.800053770801 1097.464899837113 399.1692139591085 1097.171061358923 293.1618035187013
1163 0.005 5.815 20 1020.602100289088 963.5664696311761 964.1028791306406 1100.018873538952 1099.829714895302 1099.793196203021 1097.466007755461 399.1982068488126 1097.165088422087 293.1618026602914
1164 0.005 5.82 20 1020.603079502109 963.5674889580534 964.1038955215641 1100.020586750335 1099.832197336409 1099.800175184169 1097.465251222301 399.2270473069503 1097.167828374043 293.1617991975377
1165 0.005 5.825 20 1020.601049716138 963.5684533721547 964.1048643521584 1100.0140262755 1099.823583239025 1099.784915647685 1097.458034737019 399.255901406301 1097.161974326327 293.1618047195295
1166 0.005 5.83 20 1020.603285265059 963.5694361549853 964.1058386740731 1100.018106615928 1099.827771661513 1099.789469478417 1097.46031887037 399.2847586952986 1097.163999774624 293.1618072136125
1167 0.005 5.835 20 1020.60702723135 963.5704655490034 964.1068548246801 1100.0243002139 1099.836410178134 1099.801926971539 1097.466001774981 399.3135380997337 1097.17066588339 293.1618062557949
1168 0.005 5.84 20 1020.60677423424 963.5714785646965 964.1078650487391 1100.022644353794 1099.833989965096 1099.798677279013 1097.463425295741 399.3422036420687 1097.168033655136 293.1618067139632
1169 0.005 5.845 20 1020.60644431743 963.572490327967 964.1088736106794 1100.021457454096 1099.832839827526 1099.802018537453 1097.467503655705 399.3709703878214 1097.167631321066 293.1618042612786
1170 0.005 5.850000000000001 20 1020.602333380568 963.5734222969838 964.1098236823398 1100.012645467188 1099.821791325369 1099.790201712737 1097.454640628256 399.3994667842672 1097.161680371524 293.1618052363158
1171 0.005 5.855 20 1020.602237053851 963.5743346308914 964.1107436767057 1100.011221449969 1099.820293661235 1099.787181482157 1097.453506532269 399.4281247992083 1097.161594767377 293.1618078510947
1172 0.005 5.86 20 1020.605900560659 963.575276609607 964.1116706996104 1100.01505432479 1099.824690966928 1099.785270720841 1097.458980803741 399.456569368221 1097.162636067589 293.1618117237491
1173 0.005 5.865 20 1020.608701226798 963.576259574349 964.1126389091269 1100.020053345169 1099.831032205306 1099.79647965694 1097.463894589106 399.484942744112 1097.167358881129 293.1618090127463
1174 0.005 5.87 20 1020.611280693557 963.577264162543 964.1136308457081 1100.023797136412 1099.835694196276 1099.800892624784 1097.465393857238 399.5132538274585 1097.171454023312 293.1618070238846
1175 0.005 5.875 20 1020.603175514433 963.5781490637866 964.1145442058345 1100.008353803249 1099.816079191641 1099.784807243926 1097.449578610622 399.5416051886376 1097.158466429255 293.1618085072765
1176 0.005 5.88 20 1020.605925714677 963.5790537956098 964.1154412087675 1100.009177237132 1099.817692353931 1099.779406539293 1097.453842724917 399.569876334027 1097.159727127032 293.1618113774146
1177 0.005 5.885 20 1020.611672399943 963.5800324378014 964.116398834249 1100.021447702489 1099.832924050912 1099.800442166488 1097.465005780744 399.5981706845425 1097.168826553203 293.1618117289689
1178 0.005 5.89 20 1020.606537838961 963.5809270665321 964.1173060889894 1100.009770962392 1099.818617120195 1099.784498987827 1097.45667212384 399.6263694374746 1097.160359228433 293.1618127993074
1179 0.005 5.895 20 1020.611148987303 963.5818758577608 964.1182404868842 1100.019287183757 1099.829896540339 1099.794971008458 1097.460603593697 399.6544042380899 1097.164223770551 293.1618070475757
1180 0.005 5.9 20 1020.615229696409 963.5828670934568 964.1192127830925 1100.024763765807 1099.836349057822 1099.799825445622 1097.465682354097 399.6825229194866 1097.171933182584 293.161807861642
1181 0.005 5.905 20 1020.611971528441 963.5837997892784 964.1201542790384 1100.017345910642 1099.82708574864 1099.791650844338 1097.458668342296 399.7104895726027 1097.16677113581 293.1618096252159
1182 0.005 5.91 20 1020.607709014463 963.5846744560708 964.1210479282186 1100.009307055855 1099.818388231771 1099.786997337292 1097.45175093689 399.7383781260011 1097.158829243588 293.1618076124786
1183 0.005 5.915 20 1020.614908881862 963.58562980524 964.1219797276622 1100.022551253919 1099.833464892043 1099.796451952764 1097.463522364944 399.7662577389947 1097.16730385022 293.1618088923879
1184 0.005 5.92 20 1020.609653290508 963.5864988088528 964.1228657142407 1100.010666250916 1099.818664221217 1099.786095493678 1097.451604535366 399.7941231825233 1097.160169124121 293.1618074916425
1185 0.005 5.925 20 1020.616936911833 963.5874579111177 964.1238008565642 1100.023777146574 1099.834507385835 1099.797821842133 1097.464520085974 399.8219387001197 1097.169073360098 293.1618104098439
1186 0.005 5.93 20 1020.613086473399 963.5883477973183 964.124698122302 1100.012603985014 1099.822145852517 1099.785023714672 1097.457072511745 399.849679016434 1097.162171173439 293.1618100449963
1187 0.005 5.935 20 1020.613531666083 963.5892336517045 964.1255852409419 1100.013834217692 1099.823471899118 1099.787769009884 1097.45542409126 399.8771883399714 1097.164241527908 293.1618092964621
1188 0.005 5.94 20 1020.615716463681 963.5901422498591 964.1264852671804 1100.017905662153 1099.827848462304 1099.792660126518 1097.459911221531 399.9049084809535 1097.166807998071 293.1618103211611
1189 0.005 5.945 20 1020.614245654057 963.5910191255532 964.1273682658516 1100.014219036864 1099.823659753052 1099.788794862769 1097.45524167458 399.9323967018109 1097.164027933763 293.1618117807572
1190 0.005 5.95 20 1020.620758465488 963.5919806076669 964.1283034768314 1100.026205867867 1099.837181604465 1099.799899121483 1097.466934238603 399.9600160648084 1097.169996047061 293.1618145179145
1191 0.005 5.955 20 1020.614630319616 963.5928434623787 964.129185809054 1100.011912286046 1099.820786348803 1099.786067998696 1097.454399984039 399.9874262036726 1097.162118915998 293.1618116632533
1192 0.005 5.96 20 1020.613025660358 963.5936762598036 964.1300273326859 1100.007511893698 1099.815284098915 1099.783238354686 1097.452325501109 400.0147411023783 1097.157756366628 293.1618121736108
1193 0.005 5.965 20 1020.619766562914 963.5945806131259 964.1309050750644 1100.01872440433 1099.828610046421 1099.789139811935 1097.461577352394 400.042100286326 1097.164926566006 293.1618136195567
1194 0.005 5.97 20 1020.613365466023 963.5954014308707 964.1317425737482 1100.005962429285 1099.813737819178 1099.781745166853 1097.452962854161 400.0693210168637 1097.157168587173 293.1618162473449
1195 0.005 5.975000000000001 20 1020.619727294712 963.5962904762407 964.1326102137581 1100.017171748812 1099.827723790162 1099.788963984023 1097.460474315702 400.0965254415295 1097.163613705516 293.1618161600708
1196 0.005 5.98 20 1020.6172067567 963.5971369120249 964.1334621325997 1100.010952351611 1099.8195366953 1099.784682877252 1097.453388445127 400.1237283376847 1097.162277220225 293.1618176817167
1197 0.005 5.985 20 1020.621980806175 963.5980536895061 964.1343602923453 1100.020074402878 1099.83141315345 1099.799499817476 1097.464963558055 400.1509846708971 1097.167905341658 293.1618142453592
1198 0.005 5.99 20 1020.621046061238 963.5989355504635 964.1352403643903 1100.017181695258 1099.82694703474 1099.792100685423 1097.459028260871 400.1779516746271 1097.165679351763 293.1618160287416
1199 0.005 5.995 20 1020.616216776094 963.5997525478826 964.1360719352457 1100.007543383252 1099.814899072088 1099.782051501227 1097.452381455009 400.20501592671 1097.157116270625 293.1618154697279
1200 0.005 6 20 1020.620795164716 963.6006087838839 964.1369167239242 1100.015136779555 1099.824936393342 1099.789248315997 1097.457598985986 400.2319842096626 1097.164142296259 293.1618170890325
1201 0.005 6.005 20 1020.622878166543 963.6014873628689 964.1377848452338 1100.01754089033 1099.82780379462 1099.792600998616 1097.460067266892 400.2588411505574 1097.165548839487 293.1618162758143
1202 0.005 6.01 20 1020.619364335328 963.6023132568566 964.1386201137998 1100.010181095826 1099.818717020825 1099.785736949826 1097.454114361065 400.2857017753462 1097.159912358632 293.1618148897283
1203 0.005 6.015000000000001 20 1020.620138125261 963.6031369453334 964.1394460229628 1100.011796156784 1099.820913128933 1099.787244082993 1097.453573171518 400.3125985865474 1097.161522146911 293.1618181817091
1204 0.005 6.02 20 1020.618433260317 963.603931611683 964.1402445621402 1100.007151703376 1099.814895225952 1099.783108474245 1097.452069125857 400.3394210499627 1097.157260763121 293.1618211634983
1205 0.005 6.025 20 1020.624116348356 963.6047854628882 964.1410753580489 1100.016749410232 1099.826169044252 1099.788918024926 1097.459632303802 400.3661026553955 1097.163498860825 293.1618197400502
1206 0.005 6.03 20 1020.627035729965 963.6056805694571 964.1419525996544 1100.021129403559 1099.831995547934 1099.798287990367 1097.465231159097 400.3926716321404 1097.166993112626 293.1618196821552
1207 0.005 6.035 20 1020.62456662415 963.6065240559738 964.1427998632307 1100.013444599405 1099.823027810211 1099.784402078304 1097.457706048649 400.4192873167982 1097.161599190164 293.1618221404252
1208 0.005 6.04 20 1020.626145302109 963.6073848724137 964.1436526646269 1100.016258259454 1099.826975331255 1099.78849566202 1097.461436038032 400.4459673521781 1097.163016807443 293.1618218819007
1209 0.005 6.045 20 1020.62908105512 963.6082720113503 964.1445292995169 1100.021901312352 1099.832300765713 1099.795089421161 1097.462080587959 400.4723807579391 1097.168470840297 293.1618216419294
1210 0.005 6.05 20 1020.628507030333 963.6091484752106 964.1454033837467 1100.018059299285 1099.828825861484 1099.794516192184 1097.461916413868 400.4988235570452 1097.165314446466 293.1618178009963
1211 0.005 6.055 20 1020.62308753997 963.609939967668 964.1462124278235 1100.007710809343 1099.814733370297 1099.781226726246 1097.452750545654 400.5253103969002 1097.157218005867 293.1618159869613
1212 0.005 6.06 20 1020.629822431762 963.6108105784401 964.1470640759073 1100.020137014283 1099.830817465272 1099.794575197135 1097.461955285348 400.5515495923379 1097.166302817789 293.1618192860119
1213 0.005 6.065 20 1020.626540265967 963.6116203832313 964.1478781332917 1100.008574645434 1099.817547854044 1099.779108137991 1097.45360941275 400.5778860121451 1097.159317778988 293.1618243496438
1214 0.005 6.07 20 1020.629300694047 963.6124653140861 964.1487128084062 1100.015604814792 1099.82526381813 1099.788961416258 1097.458326161821 400.604123641851 1097.163202571926 293.1618259874541
1215 0.005 6.075 20 1020.625167099717 963.613250084912 964.1495095707988 1100.008135456745 1099.815290480204 1099.781473791461 1097.452879411935 400.6304100237728 1097.157858987394 293.1618213807494
1216 0.005 6.08 20 1020.632978436861 963.6141291000444 964.150365642283 1100.02347333735 1099.835138886592 1099.799835817882 1097.462695455322 400.6564790441408 1097.168065788486 293.1618224777806
1217 0.005 6.085 20 1020.633242909431 963.6150014492403 964.151227970731 1100.020651432735 1099.831164197739 1099.794132465383 1097.465802855323 400.6826302175388 1097.166132689732 293.1618257468589
1218 0.005 6.09 20 1020.634506710128 963.6158870857303 964.1521046492113 1100.021952736724 1099.83334427673 1099.798056546489 1097.465059030551 400.7086883438843 1097.169211057586 293.1618243087221
1219 0.005 6.095 20 1020.632665117027 963.616742998994 964.1529630947355 1100.018557562307 1099.828915880722 1099.793081613066 1097.461530748989 400.7346547202528 1097.165388846322 293.1618230962515
1220 0.005 6.100000000000001 20 1020.636290292155 963.6176392255477 964.1538458824762 1100.024380949996 1099.836217571069 1099.802218339301 1097.466495204071 400.760461111682 1097.170817025356 293.1618217904677
1221 0.005 6.105 20 1020.63515419533 963.6185090072514 964.1547164966072 1100.02219213055 1099.833162254164 1099.797878041996 1097.462462722514 400.7864160154084 1097.167471043236 293.161826758359
1222 0.005 6.11 20 1020.634042840623 963.6193473513904 964.1555559710174 1100.018048227435 1099.82772895373 1099.790270127466 1097.459789449985 400.8122584818383 1097.164184387568 293.1618280368643
1223 0.005 6.115 20 1020.633090374689 963.6201674013889 964.1563790386906 1100.013859649031 1099.823683726363 1099.788361846919 1097.457615712971 400.8381325713468 1097.162884459049 293.1618316586351
1224 0.005 6.12 20 1020.632455074113 963.6209606673849 964.1571800859318 1100.012142009898 1099.820837760109 1099.785501922594 1097.454664590466 400.8638105982089 1097.162400048556 293.161827168073
1225 0.005 6.125 20 1020.639761057136 963.6218541070098 964.1580455551493 1100.027037020882 1099.839336243283 1099.803773916595 1097.46705072708 400.889563248949 1097.172248574794 293.1618287146329
1226 0.005 6.13 20 1020.638541544537 963.6227253196701 964.1589118629805 1100.022028434852 1099.833526509635 1099.800418590288 1097.465902600368 400.9151990983673 1097.169712211863 293.16182627946
1227 0.005 6.135 20 1020.637979995054 963.6235668781735 964.1597512958901 1100.019440067485 1099.829172705007 1099.78921564672 1097.462416048571 400.9407660720539 1097.165398148299 293.1618253265489
1228 0.005 6.140000000000001 20 1020.636839503715 963.624382681151 964.1605731918411 1100.016144546608 1099.825570873256 1099.789266649674 1097.45682426203 400.966289288888 1097.166303096815 293.161824698357
1229 0.005 6.145 20 1020.640834792636 963.6252511255628 964.1614269035985 1100.021749791339 1099.834020072766 1099.796036363946 1097.463299909709 400.9917152572759 1097.169131466654 293.1618230815021
1230 0.005 6.15 20 1020.636876066713 963.626054119061 964.1622410573234 1100.015317996916 1099.824667362296 1099.78986788292 1097.456770296695 401.0171967436303 1097.164931643688 293.1618248278866
1231 0.005 6.155 20 1020.637275813647 963.6268528252904 964.1630365492026 1100.012854125458 1099.823179557774 1099.783888557752 1097.458354099307 401.0426322367886 1097.163373390433 293.1618239819684
1232 0.005 6.16 20 1020.640498077217 963.6277025731167 964.1638718782814 1100.020590081581 1099.831965438897 1099.800187308277 1097.467107511161 401.0680465173261 1097.167086232601 293.1618284000585
1233 0.005 6.165 20 1020.634335957578 963.6284497506103 964.1646403014621 1100.008477805005 1099.816650500572 1099.785237465221 1097.450910512542 401.0933565733827 1097.157173398506 293.161830111639
1234 0.005 6.17 20 1020.640503950256 963.6292551137338 964.1654305283384 1100.01805202218 1099.827940633907 1099.792199098918 1097.458299133821 401.1185749572541 1097.167466343223 293.1618326507522
1235 0.005 6.175 20 1020.642150729158 963.6300888726898 964.1662516366131 1100.021434763943 1099.832558388797 1099.797040674255 1097.462788503255 401.1437715687119 1097.166169404998 293.1618310545109
1236 0.005 6.18 20 1020.641088540986 963.630899234657 964.1670592720893 1100.017666808698 1099.827458498618 1099.788893666413 1097.462029501369 401.1689901001058 1097.163585304488 293.1618272786638
1237 0.005 6.185 20 1020.642917416636 963.6317321717 964.1678842808836 1100.020043968862 1099.830954429948 1099.796810928744 1097.463630494968 401.1941420664384 1097.16719853432 293.1618254280172
1238 0.005 6.19 20 1020.638412138528 963.632480506601 964.1686489057375 1100.007317868733 1099.816125709499 1099.779559391587 1097.451713354619 401.2191750406023 1097.159249665707 293.161827886977
1239 0.005 6.195 20 1020.639771688205 963.6332339749753 964.1694022434069 1100.011421865543 1099.820662441384 1099.784920853229 1097.454198986769 401.2442256920961 1097.161972512576 293.1618276937224
1240 0.005 6.2 20 1020.642806545227 963.6340342569787 964.1701884601565 1100.018296709074 1099.828978483551 1099.794625009631 1097.460542253549 401.2691536723768 1097.164329134744 293.1618240252577
1241 0.005 6.205 20 1020.64230359444 963.6348263061743 964.1709730842516 1100.015182398421 1099.82503626542 1099.788877171832 1097.462895926005 401.2940247473608 1097.16040397798 293.1618240316976
1242 0.005 6.21 20 1020.648618425227 963.6356855427925 964.1718116590188 1100.026991470919 1099.839215942957 1099.803248298402 1097.467198389981 401.3189302174516 1097.171992506758 293.1618235959932
1243 0.005 6.215 20 1020.643033898983 963.6364659085335 964.1726033686726 1100.014636325282 1099.824789126126 1099.790307372087 1097.45852843931 401.3438104528239 1097.162465911466 293.1618261656317
1244 0.005 6.22 20 1020.645611700013 963.637271161499 964.1733993185319 1100.018979067955 1099.828926839848 1099.791797106083 1097.463194533995 401.3685517284368 1097.163725854252 293.1618300728209
1245 0.005 6.225000000000001 20 1020.642501315161 963.6380142604382 964.1741579746038 1100.011303485238 1099.820086821961 1099.784862998693 1097.453923848712 401.3932828411297 1097.161715463143 293.1618302412966
1246 0.005 6.23 20 1020.640775554784 963.6387333999689 964.1748849791172 1100.008053306318 1099.815740735866 1099.78331648332 1097.452732447514 401.4180737270453 1097.157944976282 293.1618319433578
1247 0.005 6.235 20 1020.646682284545 963.6395242713521 964.1756524123211 1100.018415466016 1099.828590697792 1099.792168520217 1097.463327892648 401.4427089809356 1097.164102847289 293.1618315713808
1248 0.005 6.24 20 1020.645166318634 963.6402876503207 964.1764157505087 1100.013650059115 1099.823116169814 1099.788687814459 1097.46070434677 401.4671989232332 1097.161342675599 293.161830189555
1249 0.005 6.245 20 1020.641935219469 963.640999692536 964.177139450063 1100.007702469767 1099.815824828122 1099.782578963091 1097.452903289221 401.491785019042 1097.156607988954 293.1618306869667
1250 0.005 6.25 20 1020.64468884097 963.6417302591434 964.1778619284589 1100.011330947395 1099.820387427856 1099.785507196293 1097.455168094029 401.5163387536278 1097.161503739753 293.1618329151196
1251 0.005 6.255 20 1020.649804528302 963.6425303207835 964.1786411392474 1100.020117603552 1099.831316346045 1099.799044414458 1097.464895926046 401.5407368441448 1097.167370637354 293.1618345681397
1252 0.005 6.26 20 1020.65000236615 963.6433192932178 964.1794251856692 1100.020048800437 1099.830547449192 1099.794460700807 1097.461922332379 401.5651706085227 1097.166141165787 293.1618363152804
1253 0.005 6.265000000000001 20 1020.649513587194 963.6440924622852 964.1801964613059 1100.017372323444 1099.828594165148 1099.789861935021 1097.459984548212 401.589514379044 1097.163761356947 293.1618363133936
1254 0.005 6.27 20 1020.650288509439 963.6448741180794 964.1809744848825 1100.01819062 1099.829202274704 1099.794141464545 1097.460843609129 401.613846362065 1097.16565323387 293.1618363761376
1255 0.005 6.275 20 1020.65146201907 963.6456743633221 964.181766906028 1100.020772995906 1099.832092579947 1099.801859945087 1097.467019798929 401.6381304375425 1097.167558660478 293.1618342311176
1256 0.005 6.28 20 1020.651144539253 963.6464499583216 964.1825394150801 1100.017855703539 1099.828422352769 1099.794496811346 1097.46206082883 401.6623510057124 1097.165339080966 293.1618348216685
1257 0.005 6.285 20 1020.652010898113 963.6472179355452 964.1833063302672 1100.018477269999 1099.828377775476 1099.792472423126 1097.459707342262 401.6864993173797 1097.166593683266 293.1618320132978
1258 0.005 6.29 20 1020.652919577814 963.6479999146012 964.1840827661589 1100.019805805359 1099.83043737039 1099.794165282425 1097.462418870007 401.7106134331364 1097.166070401812 293.1618332419523
1259 0.005 6.295 20 1020.653609152784 963.6487736804818 964.1848492860788 1100.018244189173 1099.827870043806 1099.78706401517 1097.462168757151 401.7347615764962 1097.164851766226 293.1618355425223
1260 0.005 6.3 20 1020.652203518187 963.6495235228631 964.1856017544544 1100.014964273754 1099.824257857823 1099.785490047875 1097.458825831241 401.758811794252 1097.163011426284 293.1618361818639
1261 0.005 6.305 20 1020.653020186783 963.6502795932018 964.1863534475197 1100.015697758517 1099.825213377207 1099.788176426509 1097.459141234327 401.7828004872201 1097.163440449641 293.1618362233518
1262 0.005 6.31 20 1020.652193642214 963.6510109745577 964.1870900498186 1100.014512593897 1099.823597837948 1099.790097913785 1097.457329814537 401.8066763400988 1097.163803186627 293.1618340519704
1263 0.005 6.315 20 1020.656315696211 963.6518026522608 964.1878643859454 1100.021988068034 1099.83325775088 1099.799519973951 1097.465579812427 401.8306255045909 1097.16777260103 293.1618320654905
1264 0.005 6.32 20 1020.652907656771 963.6525341434875 964.1886008276067 1100.012930142198 1099.82336473799 1099.784406438808 1097.458624895781 401.8545325929828 1097.163027931527 293.1618364693138
1265 0.005 6.325 20 1020.649876764863 963.6532231948896 964.1893035032355 1100.008004627705 1099.815596274796 1099.782949854284 1097.453384712307 401.8783607869888 1097.157832899219 293.1618408457614
1266 0.005 6.33 20 1020.656425529419 963.6539794314576 964.1900374417201 1100.018896947954 1099.828950140349 1099.790222820748 1097.462093775974 401.9020931824664 1097.165377075326 293.1618404984649
1267 0.005 6.335 20 1020.651498272136 963.654668717792 964.1907415649562 1100.009141744252 1099.817653393294 1099.785190047407 1097.4543496122 401.9257688569726 1097.159956237914 293.1618381542404
1268 0.005 6.34 20 1020.657123551556 963.6554186307345 964.1914716992183 1100.019486765615 1099.82921203448 1099.791051001908 1097.46180127343 401.9493968472385 1097.165090262958 293.1618338023826
1269 0.005 6.345 20 1020.657046773852 963.656161923005 964.1922129445583 1100.017874682272 1099.827827183851 1099.791909663819 1097.460152214621 401.9729702536366 1097.166617859427 293.1618331315065
1270 0.005 6.350000000000001 20 1020.656963737466 963.656892688269 964.192946281437 1100.017308322175 1099.826858161741 1099.790046375823 1097.458118065117 401.9965576023573 1097.166636649513 293.161834912736
1271 0.005 6.355 20 1020.659321660559 963.6576632933463 964.1937057018996 1100.020668961333 1099.832002957167 1099.800002464316 1097.465437621361 402.0202121630535 1097.16842109441 293.161838225768
1272 0.005 6.36 20 1020.658573086287 963.6584074921388 964.1944462088959 1100.017267867397 1099.827163613878 1099.790618669977 1097.461559716952 402.043691498513 1097.16307068438 293.1618412839861
1273 0.005 6.365 20 1020.657097242994 963.6591123600926 964.1951579379034 1100.012606398625 1099.821411536882 1099.784987299418 1097.454906504324 402.0671457459438 1097.163575952794 293.1618411527444
1274 0.005 6.37 20 1020.660651466954 963.6598635923996 964.195899110078 1100.019911159367 1099.831635206723 1099.794755443432 1097.459157089334 402.0904910345224 1097.166801628595 293.1618361496612
1275 0.005 6.375 20 1020.655846027401 963.6605525841568 964.1966024634523 1100.011707245063 1099.821075071853 1099.789313338218 1097.454464223851 402.1139746948771 1097.159951287515 293.1618352630115
1276 0.005 6.38 20 1020.660796297846 963.6612886744728 964.1973193232564 1100.01905175476 1099.828834645863 1099.789398772356 1097.461996877453 402.1373323681123 1097.164785611247 293.161836412189
1277 0.005 6.385 20 1020.661330056931 963.6620402279967 964.1980634610001 1100.019646444939 1099.830830182375 1099.79893505577 1097.464623267041 402.1605706887032 1097.167154913833 293.1618413564109
1278 0.005 6.390000000000001 20 1020.66091061803 963.6627689095171 964.1987934966168 1100.018834148696 1099.828891520607 1099.795335630628 1097.460094646747 402.1837778934349 1097.165970481371 293.1618455934092
1279 0.005 6.395 20 1020.661302184871 963.663486306491 964.1995081644204 1100.017214409446 1099.826958333323 1099.789411160964 1097.458757004302 402.2069301155601 1097.163408635895 293.161841645297
1280 0.005 6.4 20 1020.660529038012 963.6641866773081 964.2002077823407 1100.012737343362 1099.823138275 1099.784227183402 1097.458809541442 402.2301885057632 1097.163367712263 293.1618407511431
1281 0.005 6.405 20 1020.661639989774 963.6648977308195 964.200912391574 1100.014084984512 1099.824316928754 1099.785595836442 1097.457897538886 402.2533318101193 1097.161717438854 293.161843314537
1282 0.005 6.41 20 1020.663355837 963.6656260576626 964.2016368890141 1100.019064538652 1099.829602857646 1099.794743409127 1097.460137485266 402.2763570306287 1097.16512446358 293.161842649898
1283 0.005 6.415 20 1020.662417193777 963.6663250282837 964.2023343665439 1100.014337629843 1099.824337553953 1099.78592032053 1097.458479914826 402.2994001982553 1097.163897724292 293.1618437594666
1284 0.005 6.42 20 1020.665305478545 963.6670724063098 964.2030702189577 1100.021018197695 1099.832297399674 1099.800930668389 1097.466204438924 402.3224517555643 1097.167855926383 293.1618459819209
1285 0.005 6.425 20 1020.664434993986 963.6677754680429 964.2037767305869 1100.017069397209 1099.826371915098 1099.788496821067 1097.459345303653 402.3453572036216 1097.166424588324 293.1618453312398
1286 0.005 6.43 20 1020.665248474844 963.6684970579921 964.2044922145815 1100.017155365622 1099.827565934863 1099.792966244697 1097.46148691777 402.368202363177 1097.165429695644 293.1618470015933
1287 0.005 6.435 20 1020.666766730898 963.6692347629927 964.2052210844201 1100.020155915772 1099.831049370742 1099.796778214661 1097.463496435184 402.3910977729414 1097.167290978778 293.1618470462178
1288 0.005 6.44 20 1020.664631625033 963.669936112109 964.2059246783342 1100.013877802356 1099.824340049828 1099.786133919628 1097.457298906284 402.4139125777392 1097.161141852336 293.1618478077605
1289 0.005 6.445 20 1020.663209494683 963.6706009011855 964.2065995840053 1100.011822980812 1099.820423974065 1099.784818045141 1097.454856862451 402.4366758396091 1097.162140444794 293.1618473755893
1290 0.005 6.45 20 1020.665063921023 963.6712905260708 964.20728183908 1100.014645899184 1099.824437978069 1099.789694912225 1097.459470316907 402.4594505984538 1097.162641454775 293.1618491756344
1291 0.005 6.455 20 1020.666461185364 963.6719920063947 964.2079752714017 1100.017108876159 1099.827274806491 1099.792582838071 1097.460645956594 402.4821014011749 1097.163649935651 293.1618467196101
1292 0.005 6.46 20 1020.666193617587 963.6726702563262 964.2086499177119 1100.012824806249 1099.821500187039 1099.780028124139 1097.456445134914 402.5047208744345 1097.162069618669 293.1618455417916
1293 0.005 6.465 20 1020.666020585863 963.6733472094924 964.2093252023091 1100.012546817796 1099.822980785871 1099.783879710994 1097.457977064716 402.5273565922694 1097.163433923624 293.1618455107307
1294 0.005 6.47 20 1020.668293577866 963.6740474412536 964.2100166942442 1100.017640986187 1099.828852164876 1099.790187230828 1097.460748088449 402.549917434649 1097.164354133181 293.1618468639156
1295 0.005 6.475000000000001 20 1020.668135257921 963.6747471356721 964.2107112788016 1100.016246605091 1099.82621815163 1099.789913391185 1097.463169817476 402.5724688310272 1097.161560586591 293.1618506711362
1296 0.005 6.48 20 1020.669911192282 963.6754602672031 964.2114148257075 1100.019170562124 1099.829059122612 1099.792058334937 1097.464144175228 402.5949139686285 1097.163941122626 293.1618462999643
1297 0.005 6.485 20 1020.668945068494 963.6761484329502 964.2121040961399 1100.015612027635 1099.825967025083 1099.786927258811 1097.45959040131 402.6172382360718 1097.163300414835 293.1618416084693
1298 0.005 6.49 20 1020.672114296549 963.6768826478834 964.212826961826 1100.021662133852 1099.833268799563 1099.799256138811 1097.46543489447 402.6396731527358 1097.168895170723 293.161844477689
1299 0.005 6.495 20 1020.668563713169 963.6775570101437 964.2135121363279 1100.01436833925 1099.823870595132 1099.789189142168 1097.458212380031 402.6620217985999 1097.162132735329 293.1618458549599
1300 0.005 6.5 20 1020.668257292487 963.6782169910731 964.2141762092168 1100.013071844057 1099.822327126906 1099.787907856974 1097.457205821886 402.6842799841972 1097.16062602852 293.1618436801471
1301 0.005 6.505 20 1020.668775181944 963.6788617615596 964.2148207901922 1100.012048759513 1099.821149840154 1099.784127524086 1097.454686760836 402.7065553692267 1097.162559678148 293.1618477756834
1302 0.005 6.51 20 1020.669281367771 963.679516484838 964.2154720492102 1100.012798176846 1099.822404008337 1099.785541377793 1097.457839918065 402.7288538844968 1097.161060972887 293.1618497974929
1303 0.005 6.515000000000001 20 1020.673281211197 963.6802340920963 964.2161719881846 1100.021039442099 1099.83249225796 1099.801883426113 1097.467151965127 402.7510537698047 1097.167515153874 293.161846650693
1304 0.005 6.52 20 1020.672047289818 963.6809148443084 964.2168510905587 1100.015827993306 1099.825631803367 1099.789643743157 1097.460271026343 402.7732219886559 1097.162518415368 293.1618486766689
1305 0.005 6.525 20 1020.671083579534 963.681566035026 964.2175077535989 1100.012712598397 1099.82222998331 1099.786609181502 1097.456523017075 402.7952830362506 1097.162986890014 293.161847163418
1306 0.005 6.53 20 1020.671977021303 963.6822374960511 964.21817087665 1100.015012753917 1099.824754734248 1099.788558652475 1097.462238099099 402.817280269074 1097.160723201782 293.1618447239233
1307 0.005 6.535 20 1020.670622128094 963.6828685998421 964.2188104061646 1100.0117095458 1099.820494168202 1099.786608892201 1097.453393019446 402.8392908139137 1097.162464885764 293.1618456568731
1308 0.005 6.54 20 1020.668496831914 963.6834726807119 964.2194229948595 1100.007645752163 1099.814750889776 1099.78174553128 1097.451258173969 402.8613246168396 1097.157692104095 293.1618460143598
1309 0.005 6.545 20 1020.67711029909 963.6841819101203 964.2201039563039 1100.023535485297 1099.834792151128 1099.797299480682 1097.464560033063 402.8833348615731 1097.168547124442 293.161847594728
1310 0.005 6.55 20 1020.671205371195 963.6848042054335 964.2207419738673 1100.009945819885 1099.818285473145 1099.785145445481 1097.454681745159 402.9052273198955 1097.160405618086 293.1618469807664
1311 0.005 6.555 20 1020.674836871891 963.6854679680933 964.2213979091497 1100.017931943715 1099.828486960013 1099.795092328026 1097.458919730216 402.9270459142219 1097.16463404934 293.1618469553923
1312 0.005 6.56 20 1020.671425480386 963.6860673929059 964.222006856114 1100.006328005079 1099.81480045067 1099.778541630829 1097.450579317799 402.9488350663283 1097.15828526293 293.1618485378893
1313 0.005 6.565 20 1020.672489113868 963.6866782438356 964.2226185249059 1100.011415213036 1099.820240074046 1099.786812061071 1097.453777276872 402.97064511948 1097.162293811818 293.1618485906077
1314 0.005 6.57 20 1020.675694644308 963.6873239021548 964.2232473708648 1100.014648751226 1099.824779907472 1099.785617243543 1097.458688943018 402.9923734188382 1097.163835089478 293.1618478532135
1315 0.005 6.575 20 1020.677310133267 963.6879955641001 964.2239093409811 1100.018948383163 1099.82990163593 1099.795856332783 1097.461022368803 403.0140865131792 1097.165314864264 293.1618501847058
1316 0.005 6.58 20 1020.674435234748 963.6886117218636 964.2245314292536 1100.009251788244 1099.817809437406 1099.780516568709 1097.453457443866 403.0356893891235 1097.160672550776 293.1618499831931
1317 0.005 6.585 20 1020.675510026724 963.6892345081603 964.2251560660111 1100.013519511763 1099.822557391874 1099.787050046094 1097.455138838666 403.0572796532195 1097.163742724888 293.1618462637799
1318 0.005 6.59 20 1020.676509773516 963.6898671618803 964.2257787704351 1100.013810352101 1099.823817887842 1099.785518972702 1097.458781684747 403.0789198728353 1097.163858718921 293.1618485944939
1319 0.005 6.595 20 1020.679940234661 963.6905579454343 964.2264522412341 1100.021139650178 1099.832196452358 1099.800609444456 1097.467646900769 403.1004505074519 1097.167822611724 293.1618502574653
1320 0.005 6.600000000000001 20 1020.68048660831 963.6912389444165 964.2271283075268 1100.021709987984 1099.832563799016 1099.796986770217 1097.462707621431 403.1219014165692 1097.167359087997 293.1618493473177
1321 0.005 6.605 20 1020.675823773233 963.6918443304208 964.2277472151915 1100.00843187044 1099.817660409437 1099.778555168021 1097.451938122873 403.1432828182158 1097.159301404755 293.161850593556
1322 0.005 6.61 20 1020.676955647631 963.6924581067432 964.2283649526245 1100.013275065613 1099.822520657932 1099.788217434619 1097.454422287459 403.1647825686874 1097.163995168217 293.1618522368585
1323 0.005 6.615 20 1020.675857420789 963.6930553599724 964.2289646004814 1100.010207788987 1099.818764616401 1099.785860716363 1097.454474167207 403.18620762514 1097.16064164128 293.1618506122652
1324 0.005 6.62 20 1020.680240696517 963.6937017318851 964.2295942118099 1100.018035755234 1099.8285602267 1099.793584505962 1097.460610669472 403.2075025963793 1097.164279398987 293.1618471099778
1325 0.005 6.625 20 1020.681915097755 963.6943724576161 964.2302525025183 1100.019643711629 1099.830867218292 1099.7990896095 1097.464906726038 403.2287406385987 1097.167334715338 293.1618491505689
1326 0.005 6.63 20 1020.684546893793 963.6950673411576 964.2309326705627 1100.024228921918 1099.835851711419 1099.800164701113 1097.465447121223 403.2500538825303 1097.171192533714 293.1618553570363
1327 0.005 6.635 20 1020.677104508688 963.6956533921331 964.2315430715342 1100.009239251563 1099.816722747386 1099.783142628989 1097.45191203306 403.2712925248051 1097.159533015043 293.1618528583242
1328 0.005 6.640000000000001 20 1020.676897321185 963.6962320141729 964.2321272197012 1100.007387052957 1099.81591432195 1099.782735031053 1097.454660727517 403.2924719408614 1097.158813791697 293.1618521020072
1329 0.005 6.645 20 1020.68348226284 963.6968821035456 964.2327516688107 1100.019545116171 1099.830068760779 1099.790866419245 1097.462143936198 403.313542350061 1097.165399539814 293.161849952564
1330 0.005 6.65 20 1020.684157560623 963.6975567344912 964.2334159451667 1100.021275577066 1099.832841833235 1099.802130627469 1097.466713715821 403.334720613324 1097.168254545673 293.1618498288196
1331 0.005 6.655 20 1020.681159555227 963.69816549841 964.2340344800662 1100.013851668461 1099.822750648344 1099.788756609523 1097.455940690383 403.3557914108236 1097.163912772083 293.1618538089443
1332 0.005 6.66 20 1020.681066927216 963.6987656759339 964.2346385121156 1100.012517764717 1099.821444339951 1099.787664280711 1097.455525701592 403.3768197546523 1097.163303528005 293.1618511115141
1333 0.005 6.665 20 1020.684447139772 963.6994031619112 964.2352640205497 1100.018937977583 1099.828883514131 1099.791994545713 1097.459896822032 403.3978167136188 1097.167851975353 293.1618462346977
1334 0.005 6.67 20 1020.683633232602 963.700035890772 964.2358918046021 1100.016661459463 1099.826235264217 1099.790796559802 1097.460518262971 403.4187623662933 1097.163668523166 293.1618427864652
1335 0.005 6.675 20 1020.685875274527 963.7006965444516 964.2365430331242 1100.020083311133 1099.831531528154 1099.799586659119 1097.465252906719 403.4396593859232 1097.167904747687 293.1618427468473
1336 0.005 6.68 20 1020.684245200065 963.7013283809086 964.2371726871057 1100.015800174128 1099.826139758058 1099.790510458596 1097.463225835137 403.4605751497991 1097.16238270192 293.1618505034468
1337 0.005 6.685 20 1020.689033746056 963.7020121825634 964.2378397694346 1100.025499787027 1099.836498765129 1099.799178596127 1097.466442318613 403.481363124911 1097.169976041201 293.161853256428
1338 0.005 6.69 20 1020.681965183937 963.702593121067 964.2384430455076 1100.010596882873 1099.818336653003 1099.783629157943 1097.453783266159 403.5022260465749 1097.160349202007 293.1618516811847
1339 0.005 6.695 20 1020.683616893987 963.7031878497468 964.2390362938545 1100.013242606287 1099.822676024945 1099.788148504717 1097.455728305757 403.5229459626672 1097.162289453641 293.1618510114058
1340 0.005 6.7 20 1020.688220169446 963.7038436288581 964.2396744572355 1100.020321393498 1099.831520146801 1099.799156648834 1097.465128075135 403.5436878664336 1097.167658234808 293.1618536354442
1341 0.005 6.705 20 1020.683779931143 963.7044177664659 964.2402629352026 1100.010414066291 1099.818911623461 1099.783256731379 1097.454601744021 403.5644112618437 1097.161357321014 293.161856686555
1342 0.005 6.71 20 1020.686188299029 963.7050356246157 964.2408679564833 1100.015280261396 1099.825287054575 1099.789192472159 1097.462763944132 403.5850712244173 1097.161290167463 293.1618588445092
1343 0.005 6.715 20 1020.692376829614 963.705722992551 964.2415329357651 1100.027297806841 1099.839556951522 1099.803657730866 1097.467301203625 403.6056082150067 1097.172128062647 293.161853933217
1344 0.005 6.72 20 1020.684941755116 963.7062987029425 964.2421273156194 1100.010240372301 1099.819005539299 1099.780557972936 1097.453132102194 403.6262364467382 1097.161961040397 293.1618553452628
1345 0.005 6.725000000000001 20 1020.685312413504 963.7068854673983 964.2427171758397 1100.011432036361 1099.820849684289 1099.78676364978 1097.458076483581 403.6467325698443 1097.161002391066 293.1618539804951
1346 0.005 6.73 20 1020.686550890192 963.7074720731041 964.243300116156 1100.01288840294 1099.822767808064 1099.786821851721 1097.458089036594 403.6672258347375 1097.162770227786 293.161852603489
1347 0.005 6.735 20 1020.686619463185 963.708054936187 964.2438773679404 1100.010273990864 1099.820303669051 1099.781796687728 1097.455176741566 403.6877306498568 1097.160234396056 293.1618533731024
1348 0.005 6.74 20 1020.688995531003 963.7086548400508 964.2444699786278 1100.015702075686 1099.825222030679 1099.786703754086 1097.456519792003 403.7081691476313 1097.16632524091 293.1618553179605
1349 0.005 6.745 20 1020.687295099905 963.7092415467839 964.2450602224525 1100.013138469873 1099.822501270273 1099.788142003729 1097.456837625166 403.7285395372216 1097.161268111528 293.1618538926926
1350 0.005 6.75 20 1020.68741968989 963.7098151862496 964.2456352234864 1100.01287411954 1099.821854157026 1099.788775886488 1097.455955963823 403.7489359868671 1097.162367250277 293.1618571664594
1351 0.005 6.755 20 1020.692494604672 963.7104443154592 964.2462480863582 1100.021341132412 1099.831934642935 1099.795717306059 1097.461905851766 403.7693616571021 1097.169415598555 293.1618553645754
1352 0.005 6.76 20 1020.690259802437 963.7110381882601 964.2468445077114 1100.015444442145 1099.824972767541 1099.78985287008 1097.45793835341 403.7895571160973 1097.165502981005 293.1618501043397
1353 0.005 6.765000000000001 20 1020.690149038134 963.7116311458003 964.2474350992027 1100.012274123287 1099.823062721357 1099.784462947178 1097.456134497161 403.8096525754015 1097.161680672884 293.1618495090922
1354 0.005 6.77 20 1020.692516717643 963.7122541891284 964.2480474778077 1100.019178840076 1099.830156838607 1099.794571787157 1097.461170130235 403.8298985047936 1097.166362835833 293.1618529245603
1355 0.005 6.775 20 1020.692165459207 963.7128669667518 964.2486568501539 1100.018006798277 1099.8282577666 1099.791814848699 1097.461104424254 403.8501266140408 1097.164187378553 293.1618537481936
1356 0.005 6.78 20 1020.694460741653 963.7135089444839 964.2492891681269 1100.021754582178 1099.833144889413 1099.801092776627 1097.465680587242 403.8702441310484 1097.169433929073 293.161855572579
1357 0.005 6.785 20 1020.695915400274 963.714151659983 964.2499255712288 1100.02409052665 1099.834967782391 1099.799829394116 1097.4639686076 403.8903824199082 1097.170304500856 293.1618602799427
1358 0.005 6.79 20 1020.689479316312 963.7147016158161 964.2504964592547 1100.009625016543 1099.817601202897 1099.782527920285 1097.454058010849 403.910431396179 1097.159436808877 293.161856940214
1359 0.005 6.795 20 1020.691213565548 963.7152655843731 964.2510570528723 1100.012266724787 1099.821312623894 1099.786354937466 1097.456157354164 403.9304285027806 1097.162303916354 293.161856767334
1360 0.005 6.8 20 1020.69547037553 963.7158859204886 964.2516590200917 1100.020165807141 1099.830306791595 1099.793503044788 1097.463801990884 403.9504479024788 1097.166238987669 293.1618568235877
1361 0.005 6.805 20 1020.693148869494 963.7164663094555 964.2522404997184 1100.013832116795 1099.82438295124 1099.785848292632 1097.460241573481 403.9704001296867 1097.162708172928 293.161855584672
1362 0.005 6.81 20 1020.695457798876 963.7170863140801 964.2528513661639 1100.019011027478 1099.830154142055 1099.798785317553 1097.46455830916 403.9903179238913 1097.167224285365 293.1618589321899
1363 0.005 6.815 20 1020.696639244669 963.7177046415045 964.2534611673516 1100.020018695127 1099.830295821252 1099.793566920956 1097.464940324376 404.0101999070571 1097.166412075112 293.1618619542396
1364 0.005 6.82 20 1020.689317037854 963.7182215968687 964.2540031552178 1100.004392944389 1099.812173374395 1099.780271164426 1097.452824357227 404.0300755376399 1097.15609898847 293.1618600520687
1365 0.005 6.825 20 1020.694451085105 963.7187916440347 964.2545581266833 1100.013386074485 1099.823755358218 1099.785263058814 1097.458410035076 404.0498456787867 1097.163357754201 293.1618595976378
1366 0.005 6.83 20 1020.693275185126 963.7193361721399 964.2551030180277 1100.008894340946 1099.817964944366 1099.778917695935 1097.453313797301 404.0695838546685 1097.160491123296 293.1618614796403
1367 0.005 6.835 20 1020.69734697118 963.7199311543746 964.2556872836085 1100.018748773456 1099.828841918352 1099.792743299823 1097.45970968448 404.0893750682435 1097.167258615525 293.1618582627658
1368 0.005 6.84 20 1020.69685347172 963.7205216169016 964.2562738677035 1100.017354401441 1099.827691805671 1099.792283079964 1097.459487124887 404.1090519890764 1097.164645608786 293.1618583184219
1369 0.005 6.845 20 1020.700857508314 963.7211595914636 964.2568964688796 1100.024495914937 1099.836366496592 1099.800884579329 1097.465943236767 404.1286581990615 1097.17116708119 293.1618580428214
1370 0.005 6.850000000000001 20 1020.692378757986 963.7216804635631 964.2574431989563 1100.00797689333 1099.815627079749 1099.78180482851 1097.452054348337 404.1483778974064 1097.156888880854 293.1618591469576
1371 0.005 6.855 20 1020.701030698777 963.7223125283444 964.2580508009091 1100.023826779736 1099.835902430624 1099.802807335342 1097.466825266686 404.1680390963463 1097.171071304515 293.1618638442649
1372 0.005 6.86 20 1020.698231399268 963.7228844247925 964.2586275362995 1100.016334685053 1099.825989219594 1099.789857391569 1097.458150294901 404.187525667242 1097.166213114434 293.1618651978331
1373 0.005 6.865 20 1020.69875719399 963.7234671260398 964.2592060331539 1100.017449884594 1099.828692959234 1099.789947675974 1097.45986781732 404.2069835615924 1097.164252469797 293.1618608131977
1374 0.005 6.87 20 1020.700696219337 963.7240792332894 964.2598075444671 1100.021376644753 1099.832016695384 1099.795015575042 1097.466054238408 404.2265796974144 1097.166965428586 293.1618647697236
1375 0.005 6.875 20 1020.700097046491 963.7246745548982 964.2604044097626 1100.019798788529 1099.830381480864 1099.795404744336 1097.461439947079 404.2460782593739 1097.165847520444 293.1618627179683
1376 0.005 6.88 20 1020.693407428045 963.7251772316897 964.2609292834093 1100.004960811869 1099.812804255306 1099.780529830569 1097.453243580196 404.2654207783467 1097.156516799924 293.1618621523516
1377 0.005 6.885 20 1020.699165129839 963.7257388069927 964.2614737056899 1100.015292675335 1099.825881598739 1099.787479531926 1097.459064696825 404.2848163437875 1097.163783323374 293.1618623672773
1378 0.005 6.890000000000001 20 1020.698333425613 963.7262854530617 964.2620201385394 1100.013575132025 1099.822611677099 1099.788235797255 1097.457256609251 404.3042571991248 1097.163598897638 293.1618613102152
1379 0.005 6.895 20 1020.696301777469 963.7267918666756 964.2625380741191 1100.006888504595 1099.816065398189 1099.779571180785 1097.449511112518 404.323481045151 1097.160748729615 293.1618612361434
1380 0.005 6.9 20 1020.699686497121 963.7273401254446 964.2630753948362 1100.015219785042 1099.824766476156 1099.789287971489 1097.457810380287 404.3428053836267 1097.164124932231 293.1618629076092
1381 0.005 6.905 20 1020.702093524127 963.727914663926 964.2636354799386 1100.018783360239 1099.828593453835 1099.789337790814 1097.460560617409 404.3621019062499 1097.164180063637 293.1618607202487
1382 0.005 6.91 20 1020.701365293081 963.7284881135994 964.2642043494117 1100.017070659729 1099.82726303903 1099.791584176782 1097.463131237241 404.3813474294237 1097.163035236737 293.1618630074425
1383 0.005 6.915 20 1020.700624995035 963.7290438038021 964.264761114439 1100.014664075004 1099.82475014703 1099.790316821528 1097.458553360716 404.4004105017755 1097.162924675894 293.1618617616008
1384 0.005 6.92 20 1020.702568898491 963.7296155412663 964.2653288492139 1100.018746883389 1099.82879495196 1099.793947867829 1097.460296824336 404.4196115770987 1097.165864673957 293.1618598573366
1385 0.005 6.925 20 1020.701959678803 963.7301645002548 964.2658813445926 1100.016762751961 1099.826349635393 1099.790479532013 1097.457339577063 404.4388070788332 1097.166234245992 293.1618613364081
1386 0.005 6.93 20 1020.699967425713 963.7306814980234 964.2664088366603 1100.012270796861 1099.821466940475 1099.787627223513 1097.453753295624 404.4578602277398 1097.162251604686 293.1618675978234
1387 0.005 6.935 20 1020.705644268861 963.7312772147588 964.2669797166297 1100.022143611406 1099.833066248828 1099.796183477429 1097.466270957613 404.4769578816801 1097.167372974012 293.1618684657595
1388 0.005 6.94 20 1020.702915154944 963.7318219667175 964.2675296559408 1100.0154406022 1099.825033553684 1099.789404899306 1097.458579378024 404.4960021200901 1097.165188679382 293.1618631013947
1389 0.005 6.945 20 1020.700981538286 963.7323360680432 964.2680501959767 1100.00831146409 1099.817703971182 1099.779775517484 1097.452264261049 404.5148375438746 1097.159869004855 293.1618614786631
1390 0.005 6.95 20 1020.704633135485 963.7328894831732 964.2685929296617 1100.018211763113 1099.828047320929 1099.790962223065 1097.457977262803 404.5337407424597 1097.167880910407 293.1618626796003
1391 0.005 6.955 20 1020.698160981571 963.7333639751166 964.2690856289228 1100.004560110659 1099.812448085393 1099.780296875684 1097.452344216697 404.552761627176 1097.156193448246 293.1618629879973
1392 0.005 6.96 20 1020.700689685636 963.7338557189061 964.2695715564671 1100.008664872747 1099.817525653274 1099.784071163625 1097.453147768741 404.5717794084551 1097.160598933519 293.1618631494497
1393 0.005 6.965 20 1020.699943900799 963.7343354323276 964.2700520777654 1100.007333541737 1099.814401184348 1099.781238282644 1097.452087817572 404.5905062624004 1097.157678136084 293.1618633029952
1394 0.005 6.97 20 1020.703589865184 963.7348473214076 964.2705550370021 1100.013222065913 1099.822218970367 1099.786147864107 1097.455441784341 404.6092381369879 1097.163406516327 293.1618630355639
1395 0.005 6.975000000000001 20 1020.704808073486 963.7353791034485 964.2710761072485 1100.014344100031 1099.824288467896 1099.789634175158 1097.458073871348 404.6280658250824 1097.163640170907 293.1618656989714
1396 0.005 6.98 20 1020.705614840967 963.7359195150393 964.2716113263765 1100.016311054101 1099.82623654023 1099.791145894922 1097.459327580424 404.6467554365833 1097.16351371433 293.1618632198264
1397 0.005 6.985 20 1020.704511790476 963.7364282315781 964.2721245400181 1100.012964553264 1099.821775083985 1099.785629076644 1097.455903145192 404.6654291049215 1097.163529487368 293.1618646910831
1398 0.005 6.99 20 1020.706464433606 963.7369654927518 964.2726510770601 1100.016925246457 1099.82651713155 1099.789951436241 1097.459173108987 404.6842285307408 1097.163961462657 293.1618684717723
1399 0.005 6.995 20 1020.709095650446 963.7375314517097 964.2732030749038 1100.020524598613 1099.830518098253 1099.791249090616 1097.46240744236 404.7029299696443 1097.165663877845 293.1618692107542
1400 0.005 7 20 1020.708200174247 963.7380875628933 964.2737575414897 1100.017113787219 1099.827003596748 1099.790546691491 1097.461157326629 404.7214994451035 1097.16313564513 293.1618720316675
1401 0.005 7.005 20 1020.710678228736 963.7386751360481 964.2743330620959 1100.022753568134 1099.833948955817 1099.797436233637 1097.465739543193 404.7400513585175 1097.167326658588 293.1618704154136
1402 0.005 7.01 20 1020.709583270145 963.7392418004425 964.2748991305341 1100.018824506254 1099.829353853524 1099.795480365178 1097.463168770111 404.7586536398928 1097.166252865339 293.1618647441186
1403 0.005 7.015000000000001 20 1020.711297820964 963.7398309680332 964.2754798958904 1100.022480042365 1099.834111182185 1099.801151716853 1097.466512861009 404.7771103889568 1097.169281534819 293.1618638048243
1404 0.005 7.02 20 1020.708805551519 963.7403617965491 964.2760217503239 1100.016222156845 1099.825543386991 1099.788806402703 1097.45746991966 404.7955219229898 1097.16618537239 293.1618660726022
1405 0.005 7.025 20 1020.708312675701 963.7408953733265 964.2765540193269 1100.014047479596 1099.824003564589 1099.788442299133 1097.460820415176 404.8140011728156 1097.161499392625 293.1618707479835
1406 0.005 7.03 20 1020.705175908147 963.7413746963432 964.2770464618964 1100.008836294387 1099.816788256702 1099.782874462934 1097.451742041626 404.8324580162532 1097.158395793493 293.1618685363098
1407 0.005 7.035 20 1020.708936839489 963.741896845985 964.2775548923619 1100.016169243423 1099.825837083138 1099.789708822461 1097.458205769172 404.8507932338675 1097.163452155351 293.1618698484992
1408 0.005 7.04 20 1020.71209426187 963.7424645498081 964.2781081285636 1100.020709042189 1099.832117124631 1099.800601075842 1097.46581552618 404.8691352358297 1097.168046355625 293.1618683911922
1409 0.005 7.045 20 1020.71017717815 963.7429812526616 964.2786302491264 1100.015225541152 1099.824445096093 1099.78827690449 1097.456279170087 404.8875234556496 1097.165745197704 293.1618724749338
1410 0.005 7.05 20 1020.714801390851 963.7435694076977 964.2792012497898 1100.02549237155 1099.837100702578 1099.800883879358 1097.46557484465 404.9058286905002 1097.169830006403 293.1618721023834
1411 0.005 7.055 20 1020.711063511449 963.7440989942764 964.2797397884167 1100.01669328547 1099.826459748125 1099.791011786821 1097.459584784641 404.9241375370631 1097.166172251356 293.161869207694
1412 0.005 7.06 20 1020.707706915447 963.7445811196958 964.2802361530019 1100.009407108024 1099.817866796778 1099.784843668477 1097.453901837279 404.9423294702266 1097.160043389857 293.1618624051198
1413 0.005 7.065 20 1020.713081659963 963.7451172668142 964.2807533757365 1100.017431632712 1099.827567097717 1099.786328874497 1097.461770648575 404.9605486059669 1097.164267333309 293.1618653799008
1414 0.005 7.07 20 1020.71133236956 963.7456386099005 964.2812739500686 1100.014665009715 1099.824653723139 1099.790364593802 1097.459634991198 404.9787677951487 1097.162855877879 293.1618665338084
1415 0.005 7.075 20 1020.710442310351 963.746132944868 964.2817766821462 1100.013302571848 1099.822709470017 1099.788444130317 1097.454625193351 404.996742841319 1097.16326034651 293.1618662941763
1416 0.005 7.08 20 1020.712370127154 963.7466416070278 964.2822797956982 1100.015290272683 1099.824579762587 1099.788780492362 1097.456358429105 405.0150176179365 1097.165933298731 293.1618700509764
1417 0.005 7.085 20 1020.708467832268 963.747103171288 964.2827528476705 1100.007229737461 1099.81547514925 1099.782803399308 1097.452654077646 405.0330928405692 1097.158428898093 293.1618657620292
1418 0.005 7.09 20 1020.713077405016 963.7476176159623 964.2832497096382 1100.016429493578 1099.827333309595 1099.789548083297 1097.460074460586 405.0510321033827 1097.163800260185 293.1618649259427
1419 0.005 7.095 20 1020.716471226769 963.7481751653072 964.2837931649071 1100.023578536357 1099.834956716509 1099.800068364725 1097.462993581815 405.0690276104094 1097.169038241551 293.1618681951492
1420 0.005 7.100000000000001 20 1020.716326216401 963.7487271953618 964.2843388341444 1100.020402395227 1099.831469179126 1099.797117514146 1097.464115504879 405.0870200805862 1097.167744022787 293.1618694334582
1421 0.005 7.105 20 1020.712462802542 963.7492152851805 964.2848360128112 1100.010050571485 1099.819094759133 1099.779018890336 1097.454501474928 405.1049766277927 1097.159876754813 293.1618710769374
1422 0.005 7.11 20 1020.709440256614 963.7496683127093 964.2853040287702 1100.006291601193 1099.81465145265 1099.782715081117 1097.452430523503 405.1229167852778 1097.157994885552 293.1618718180068
1423 0.005 7.115 20 1020.717109028708 963.7502145727518 964.2858252188986 1100.021882940743 1099.83276913938 1099.796377548513 1097.462978342612 405.1408374017735 1097.167292818946 293.1618695031497
1424 0.005 7.12 20 1020.71356072101 963.7507053243518 964.286321864459 1100.012344823406 1099.821997516645 1099.78615443851 1097.457736592105 405.1587045356678 1097.162271556488 293.1618702983969
1425 0.005 7.125 20 1020.720363172754 963.7512840104595 964.2868766708823 1100.026523940926 1099.838833644583 1099.803897965169 1097.467554189223 405.1764307770091 1097.172073866745 293.1618716861033
1426 0.005 7.13 20 1020.710638819439 963.7517328964866 964.2873516016224 1100.005758885197 1099.813694268919 1099.781196739909 1097.45425880022 405.1942811635662 1097.15746803131 293.1618728069265
1427 0.005 7.135 20 1020.715797491578 963.7522499391102 964.2878508412491 1100.015735665682 1099.825758590482 1099.789517867654 1097.463394618498 405.2120923117225 1097.16157274207 293.1618708147387
1428 0.005 7.140000000000001 20 1020.715995949728 963.7527608275775 964.2883563322838 1100.015502516746 1099.825280095856 1099.789750450735 1097.460366429743 405.2295945844635 1097.162821146557 293.1618645292068
1429 0.005 7.145 20 1020.717860755882 963.7532932556462 964.2888796303515 1100.018762789852 1099.829210190649 1099.795986369473 1097.462887997049 405.2472506438756 1097.166106775089 293.1618637105023
1430 0.005 7.15 20 1020.716961920119 963.7538115336597 964.289394421981 1100.016477082322 1099.82648021493 1099.790798597372 1097.463506598689 405.2650334006942 1097.162886011765 293.1618687980921
1431 0.005 7.155 20 1020.715711045897 963.7542899341581 964.2898814436816 1100.012431494658 1099.821747835272 1099.786008719763 1097.454676730456 405.2826271588631 1097.162704782736 293.1618695531798
1432 0.005 7.16 20 1020.722531243154 963.7548676794848 964.2904355929943 1100.026575443508 1099.838778272707 1099.803006151687 1097.466965659078 405.3001719210541 1097.171786459785 293.1618699037708
1433 0.005 7.165 20 1020.719600550894 963.7554046296291 964.2909736904397 1100.019275124109 1099.829541178518 1099.796212144998 1097.463599802471 405.3178435468607 1097.166380483142 293.1618712757638
1434 0.005 7.17 20 1020.721479844676 963.7559609160691 964.2915239169147 1100.021957225923 1099.833689368199 1099.799770872027 1097.465104918605 405.3354038315395 1097.169437908105 293.1618703398967
1435 0.005 7.175 20 1020.718011723349 963.7564475450923 964.2920251867237 1100.013916300313 1099.822935820746 1099.786306443552 1097.456367710539 405.352806727107 1097.164649366746 293.1618710490364
1436 0.005 7.18 20 1020.717851233644 963.7569322125462 964.2925099569537 1100.014453283559 1099.823916301327 1099.788728645843 1097.456807123041 405.3702298941081 1097.162942217348 293.1618710100639
1437 0.005 7.185 20 1020.720254411302 963.7574534671867 964.2930195719425 1100.018326894272 1099.828484016211 1099.79201840746 1097.464055051759 405.387762164671 1097.165075596386 293.1618739967384
1438 0.005 7.19 20 1020.714585477617 963.7578982082648 964.2934822292409 1100.008662819789 1099.816240044726 1099.784196273626 1097.452712672192 405.4052038074814 1097.157697121144 293.1618751148062
1439 0.005 7.195 20 1020.719119865719 963.7583977447082 964.293967382188 1100.01639391328 1099.826242997279 1099.791000473924 1097.460541435169 405.4225615672848 1097.163038777547 293.1618745053366
1440 0.005 7.2 20 1020.722880970836 963.7589350984177 964.2944900928186 1100.022400420764 1099.83336897744 1099.796411593765 1097.463889223121 405.4398994130302 1097.167963846194 293.1618687435385
1441 0.005 7.205 20 1020.722923989596 963.7594749351073 964.2950242802544 1100.020967242798 1099.832234926276 1099.800223469116 1097.466318683963 405.457219054318 1097.168788620621 293.1618698690349
1442 0.005 7.21 20 1020.719094428145 963.7599448386003 964.2955082632667 1100.013072025438 1099.822081343607 1099.788159651374 1097.455817345345 405.4744809404517 1097.163748088681 293.1618708238647
1443 0.005 7.215 20 1020.717812518805 963.7603960196205 964.2959678136139 1100.010170728546 1099.818566578223 1099.782661949783 1097.454908280133 405.4917146288705 1097.160571745388 293.1618670518334
1444 0.005 7.22 20 1020.721520886737 963.7609017699355 964.2964569554457 1100.017326891888 1099.827578762841 1099.791256175351 1097.463669862007 405.509086557555 1097.163970749172 293.1618714494219
1445 0.005 7.225000000000001 20 1020.721730812494 963.7614020733657 964.2969522703529 1100.017221716444 1099.827693344945 1099.79230273941 1097.45957707364 405.5262146025617 1097.164214330916 293.1618713708554
1446 0.005 7.23 20 1020.721351873735 963.761895420751 964.2974452083629 1100.016994637177 1099.827358707392 1099.792977321159 1097.45907032179 405.5433018368627 1097.162798681284 293.1618707567244
1447 0.005 7.235 20 1020.721999300495 963.7623771383604 964.2979297726138 1100.016821332648 1099.826572073872 1099.790589709116 1097.457239585439 405.5605053490719 1097.165948763331 293.1618719306459
1448 0.005 7.24 20 1020.717377305055 963.7628031007863 964.2983721583479 1100.008394021071 1099.816465518395 1099.784909992389 1097.450750753063 405.5777584189411 1097.157093250185 293.1618745306551
1449 0.005 7.245 20 1020.72031379049 963.763252733233 964.2988134643186 1100.011956532099 1099.821055261492 1099.786545343607 1097.455404344188 405.5947333699253 1097.161803517986 293.1618778982858
1450 0.005 7.25 20 1020.725261464303 963.7637750301107 964.299315342291 1100.021564318968 1099.833103198622 1099.801019886942 1097.465414884016 405.6117294632094 1097.168516431358 293.1618781358852
1451 0.005 7.255 20 1020.727696855937 963.7643188102014 964.2998447516364 1100.026079640247 1099.837642600088 1099.800669810925 1097.465944157834 405.6288759468227 1097.170515178942 293.1618794188453
1452 0.005 7.26 20 1020.72780049369 963.7648578009164 964.3003807779489 1100.025374670274 1099.836421736962 1099.800344709118 1097.464706863132 405.6458251174199 1097.170950260052 293.1618767613195
1453 0.005 7.265000000000001 20 1020.727416974191 963.7653921520963 964.3009117834666 1100.022433531479 1099.833839873828 1099.798521035063 1097.465559040552 405.6626399101103 1097.169806552596 293.1618739369565
1454 0.005 7.27 20 1020.725792655491 963.7658960816556 964.3014208441801 1100.019310032419 1099.829697597495 1099.794099453643 1097.461617027949 405.6796651222215 1097.167793132808 293.1618747221491
1455 0.005 7.275 20 1020.729011030193 963.7664462807456 964.3019573196528 1100.025394561925 1099.837074335645 1099.802592584485 1097.467275128324 405.6966116120322 1097.171596244836 293.1618729190444
1456 0.005 7.28 20 1020.722221592185 963.766890884643 964.3024222020337 1100.010100194737 1099.818403979601 1099.783141988231 1097.453500892955 405.7134589785912 1097.162035878847 293.1618779110983
1457 0.005 7.285 20 1020.723023258365 963.7673419319779 964.3028744024888 1100.011476340049 1099.820474698427 1099.785128835121 1097.454096145869 405.7302581235582 1097.162128221493 293.1618771486553
1458 0.005 7.29 20 1020.72664554689 963.7678339608295 964.3033550724235 1100.018930493229 1099.829017499825 1099.793764077142 1097.459673317984 405.7471477391104 1097.167427562943 293.1618745926772
1459 0.005 7.295 20 1020.729592527799 963.768367478715 964.3038714704674 1100.023744501686 1099.835385596421 1099.800453352359 1097.466460192747 405.763918553513 1097.17086772625 293.1618697067078
1460 0.005 7.3 20 1020.726318855027 963.768856462287 964.3043635552128 1100.017597856883 1099.827461526643 1099.790784512751 1097.462075164537 405.7806708879464 1097.16335309735 293.1618738544192
1461 0.005 7.305 20 1020.724339665828 963.7693164190829 964.3048304807049 1100.011959859921 1099.821683634687 1099.786701200582 1097.459571181867 405.7973975668838 1097.159378010506 293.1618760359638
1462 0.005 7.31 20 1020.725135448609 963.769775131803 964.3052916386646 1100.014306691611 1099.823636736174 1099.790044380022 1097.457144920475 405.8141485209203 1097.162645942364 293.1618728862484
1463 0.005 7.315 20 1020.728807722056 963.7702896847829 964.3057883771519 1100.021404599882 1099.832442644854 1099.801254352985 1097.467491055915 405.8307894162978 1097.168215898834 293.1618738551415
1464 0.005 7.32 20 1020.730586343383 963.7708092222329 964.3062984808558 1100.023772658735 1099.834809577442 1099.797693727583 1097.464800559023 405.8474597882002 1097.168481878764 293.1618767647213
1465 0.005 7.325 20 1020.730622860339 963.7713238845755 964.3068117874623 1100.022889205065 1099.833860109652 1099.797672228568 1097.46387954545 405.8640964110291 1097.167927216029 293.1618747849303
1466 0.005 7.33 20 1020.730787143247 963.7718333491077 964.3073216547137 1100.022233483082 1099.833110065007 1099.798040524696 1097.462287153928 405.8806338511415 1097.168042958699 293.1618764213008
1467 0.005 7.335 20 1020.727853831744 963.7722990024124 964.3077982492991 1100.015025841437 1099.824666275228 1099.790454379554 1097.458809720988 405.8971814865867 1097.164392868168 293.1618778333792
1468 0.005 7.34 20 1020.72666781649 963.7727407385256 964.3082458354668 1100.012826998175 1099.822346670695 1099.787236201 1097.455304346013 405.9137517868196 1097.162096136461 293.1618747298849
1469 0.005 7.345 20 1020.730050945584 963.7732258305051 964.3087199417882 1100.019723196856 1099.830402044347 1099.795925653217 1097.460898718364 405.930343654414 1097.166184217559 293.1618744281755
1470 0.005 7.350000000000001 20 1020.72807903969 963.7736695628925 964.3091685813088 1100.013700377753 1099.823241059311 1099.787542596434 1097.456486273693 405.9466620517522 1097.162358578552 293.1618718248835
1471 0.005 7.355 20 1020.730883873624 963.7741549893384 964.309642372937 1100.018849699406 1099.829141131378 1099.795922454243 1097.463075623236 405.9631525902738 1097.165929529203 293.1618742505626
1472 0.005 7.36 20 1020.731917402884 963.7746557911411 964.3101353066169 1100.020152354953 1099.831590295057 1099.799146105411 1097.464881062748 405.9797315323224 1097.167899783485 293.1618775310511
1473 0.005 7.365 20 1020.729733962526 963.775108239164 964.3105957948916 1100.015700458126 1099.825169739624 1099.790937210538 1097.456753807606 405.9961175852449 1097.164849901766 293.1618820349081
1474 0.005 7.37 20 1020.733046543698 963.775608571368 964.3110817747616 1100.021225169219 1099.832005237597 1099.794755123227 1097.466146961408 406.0123794072987 1097.167523051036 293.1618815121888
1475 0.005 7.375 20 1020.730439971807 963.776058608535 964.3115408297615 1100.015632329706 1099.824825354038 1099.78763041758 1097.458025661956 406.0287354192937 1097.16539181885 293.1618785657611
1476 0.005 7.38 20 1020.732594295108 963.7765459520195 964.3120189820833 1100.019524675626 1099.830415076616 1099.7968703726 1097.463900483423 406.0451512228663 1097.166158317624 293.1618800483141
1477 0.005 7.385 20 1020.733806724142 963.7770473405626 964.3125134519702 1100.020965132712 1099.832539620309 1099.800621300445 1097.465585378679 406.0613275704042 1097.168295605042 293.1618813004907
1478 0.005 7.390000000000001 20 1020.730744235837 963.7775028657934 964.3129721113473 1100.013875331603 1099.823677822576 1099.787878272952 1097.461524854201 406.0775703617313 1097.160327592292 293.161883916209
1479 0.005 7.395 20 1020.737140760238 963.7780369591926 964.3134839394958 1100.026839841182 1099.83868871554 1099.802168063485 1097.468934839178 406.0937916828505 1097.172065268539 293.1618830032751
1480 0.005 7.4 20 1020.736098648442 963.7785532438339 964.3139983654989 1100.024960849771 1099.836006925615 1099.799222515565 1097.466373182452 406.1100177816961 1097.170451073656 293.1618796873927
1481 0.005 7.405 20 1020.733652906492 963.7790330607207 964.3144863743114 1100.019480772652 1099.829842465212 1099.793971642533 1097.461863232702 406.1260050881095 1097.165856024894 293.1618743292991
1482 0.005 7.41 20 1020.73204879122 963.7794915446559 964.3149476413132 1100.014982462963 1099.825212110144 1099.789369473765 1097.462627780028 406.1421684888389 1097.161600184333 293.1618762635148
1483 0.005 7.415 20 1020.734882481709 963.7799802324587 964.3154252602679 1100.019861139132 1099.830528337324 1099.794420163096 1097.465802614228 406.1583795179125 1097.165917953615 293.1618793077078
1484 0.005 7.42 20 1020.734400674426 963.7804592728568 964.3159024505754 1100.019008812867 1099.829307709467 1099.793447153784 1097.46400836094 406.1744520482593 1097.166181635799 293.1618779221331
1485 0.005 7.425 20 1020.736734062824 963.7809711335819 964.3164047907379 1100.023545209933 1099.835451580704 1099.802904027207 1097.467770191305 406.1904045062482 1097.169709991888 293.1618729656595
1486 0.005 7.43 20 1020.729477803512 963.7813655672926 964.3168270171717 1100.008862235127 1099.81645431642 1099.784271924074 1097.450995068165 406.206594349815 1097.158823136641 293.1618752436007
1487 0.005 7.435 20 1020.731194501268 963.7817673901848 964.3172331231697 1100.010921804063 1099.819187570514 1099.785085306801 1097.452963762631 406.2225446605352 1097.16092252467 293.1618776747904
1488 0.005 7.44 20 1020.734109618723 963.7821985137451 964.3176521610816 1100.013233855762 1099.823454842004 1099.784561223144 1097.458247698702 406.2384650993148 1097.163124360797 293.1618805697787
1489 0.005 7.445 20 1020.730874338998 963.7825897111381 964.3180556789592 1100.009858664944 1099.817736358784 1099.785894809061 1097.451433220815 406.2544606193609 1097.159821585709 293.1618844340846
1490 0.005 7.45 20 1020.733640948262 963.7830206367767 964.3184743828392 1100.013366663723 1099.82332815886 1099.787676684119 1097.460904548463 406.2705102364891 1097.160373805035 293.1618888619891
1491 0.005 7.455 20 1020.738310000777 963.7835031925219 964.3189390111877 1100.021979024245 1099.833425414295 1099.798226666215 1097.464267042157 406.2862535022602 1097.168910314012 293.1618838605377
1492 0.005 7.46 20 1020.739725595072 963.7839981356179 964.3194250454958 1100.02464730322 1099.835611655005 1099.799002050145 1097.465831518541 406.3021895807961 1097.170797768051 293.1618817276286
1493 0.005 7.465 20 1020.734294239524 963.784417479675 964.319861435417 1100.012179376259 1099.821434130664 1099.786397645826 1097.45868690883 406.3180148594151 1097.162665344751 293.1618803529342
1494 0.005 7.47 20 1020.730812743258 963.784788721149 964.3202506742442 1100.006830055971 1099.81512172828 1099.784079216181 1097.449186798416 406.3337762274785 1097.157079722319 293.1618781722306
1495 0.005 7.475000000000001 20 1020.739206826884 963.7852675524247 964.3207010959117 1100.02209659031 1099.833589745931 1099.800025961988 1097.465466540827 406.3495984092347 1097.168548612905 293.1618820750178
1496 0.005 7.48 20 1020.73271793799 963.7856492550208 964.3211013941753 1100.009109889108 1099.817124188361 1099.783834955387 1097.451634734143 406.3654035589979 1097.158329331229 293.1618826196677
1497 0.005 7.485 20 1020.738744828875 963.7861106116425 964.3215427787003 1100.019142156433 1099.829788869317 1099.79088380094 1097.461746455288 406.3811941672772 1097.164670563736 293.1618836574236
1498 0.005 7.49 20 1020.739602922834 963.7865905135172 964.3220123248251 1100.020053340459 1099.831350337294 1099.798429826671 1097.465063630845 406.3968079135608 1097.167715877739 293.1618854269703
1499 0.005 7.495 20 1020.742136745616 963.787083711542 964.3224949817878 1100.025191679372 1099.836475290922 1099.79857210934 1097.466049113955 406.4124794038693 1097.170338607551 293.1618854479019
1500 0.005 7.5 20 1020.734376818374 963.7874712452409 964.3229093828027 1100.009739638569 1099.817845111939 1099.783794375236 1097.452681777383 406.4281744253803 1097.159722858782 293.1618840332938
1501 0.005 7.505 20 1020.735219356185 963.7878612214158 964.3233052158311 1100.011659246606 1099.820196289641 1099.787034204547 1097.453587841013 406.443796344701 1097.161827969863 293.161885533181
1502 0.005 7.51 20 1020.738040973847 963.788278484354 964.3237096440391 1100.013897704565 1099.824099738106 1099.785178674033 1097.458228442512 406.4593280552454 1097.163700272057 293.1618856027399
1503 0.005 7.515000000000001 20 1020.738543593019 963.7887136132919 964.3241357150231 1100.016149654894 1099.82635178244 1099.790958450263 1097.463069269043 406.4749184286684 1097.162757650312 293.1618844467149
1504 0.005 7.52 20 1020.738540777579 963.7891431895524 964.3245643305763 1100.01699367686 1099.827277076123 1099.793572889948 1097.459280392364 406.4905109330043 1097.163825923265 293.1618839653391
1505 0.005 7.525 20 1020.737457234444 963.7895587837638 964.3249838450066 1100.015262944201 1099.825062348704 1099.792418685377 1097.458179253362 406.5059888106343 1097.162649857919 293.16188471822
1506 0.005 7.53 20 1020.740496054016 963.7900089276103 964.3254217955744 1100.019019681158 1099.829465221625 1099.796203557093 1097.463158087361 406.5215091762523 1097.166124003156 293.1618846052389
1507 0.005 7.535 20 1020.742568257402 963.7904792635026 964.3258798657525 1100.022144339747 1099.832619021147 1099.795759056661 1097.466783675694 406.5370275141232 1097.168295715338 293.161886220179
1508 0.005 7.54 20 1020.73996458512 963.7909173334265 964.3263195083324 1100.016333370776 1099.826335765063 1099.789826752105 1097.464272748474 406.5524144926654 1097.162085635542 293.1618841710239
1509 0.005 7.545 20 1020.735442798323 963.7912882311317 964.32670794732 1100.008139457037 1099.8156944583 1099.78276673173 1097.454665893892 406.5677650611331 1097.15758671664 293.1618783942966
1510 0.005 7.55 20 1020.738763022022 963.7916909307303 964.3271015788422 1100.013721500192 1099.822908688872 1099.786520645603 1097.45743171432 406.5832285391373 1097.16263186773 293.16187876097
1511 0.005 7.555 20 1020.74042202478 963.7921047849534 964.3275110779316 1100.015697255643 1099.825285207337 1099.788473417681 1097.45644994865 406.5986509883112 1097.166133884121 293.1618819104825
1512 0.005 7.56 20 1020.73495013165 963.7924553320341 964.3278786186165 1100.004878162186 1099.812744621499 1099.780351347618 1097.452830706816 406.6139027086908 1097.156171209895 293.1618820266094
1513 0.005 7.565 20 1020.742363904856 963.7928909695578 964.3282883985062 1100.01920926842 1099.829203572949 1099.789769342603 1097.46197777854 406.629220958415 1097.165141050157 293.1618807014579
1514 0.005 7.57 20 1020.742015603744 963.7933246759846 964.3287175761168 1100.016966277436 1099.827810209695 1099.791845650498 1097.46008076457 406.6445595036698 1097.165029513247 293.1618815916415
1515 0.005 7.575 20 1020.743645143878 963.7937640971199 964.3291484144994 1100.018877711177 1099.828543387944 1099.787572904225 1097.462588182138 406.659729009322 1097.165243829744 293.1618841240526
1516 0.005 7.58 20 1020.745883456814 963.7942423718133 964.329616456629 1100.023579210391 1099.835204602653 1099.799069662609 1097.465054804908 406.6750419625834 1097.171098624815 293.161886420179
1517 0.005 7.585 20 1020.738140909953 963.7946201590395 964.3300201583551 1100.009894040559 1099.81874033614 1099.786890398617 1097.453588493826 406.6902470363475 1097.158621941855 293.161884545474
1518 0.005 7.59 20 1020.742712063218 963.7950478561926 964.3304376271856 1100.018313600594 1099.82897051568 1099.794593529703 1097.460005858229 406.7054184663819 1097.164938879734 293.1618852328884
1519 0.005 7.595 20 1020.745071375047 963.7955081183982 964.3308852390337 1100.021495409992 1099.833096839818 1099.801598652593 1097.466673493901 406.7205550874201 1097.168846013377 293.1618849478054
1520 0.005 7.600000000000001 20 1020.740380378838 963.7958850375829 964.3312773723002 1100.010979586157 1099.81949248395 1099.783371834348 1097.455622596221 406.7357325917645 1097.161715987991 293.161885744527
1521 0.005 7.605 20 1020.738242968147 963.7962367014335 964.3316391282943 1100.007393684374 1099.815064576962 1099.783079867425 1097.452558436248 406.7508474947118 1097.157786601107 293.1618852914013
1522 0.005 7.61 20 1020.745117073374 963.7966783544412 964.3320542508484 1100.020357906185 1099.830935852618 1099.794186720498 1097.465031588344 406.7659085297665 1097.16591547539 293.1618851229721
1523 0.005 7.615 20 1020.744588974988 963.7971069838801 964.3324783991762 1100.018496979746 1099.828482228742 1099.792151341499 1097.460912977551 406.7809075610459 1097.164230353379 293.1618827086864
1524 0.005 7.62 20 1020.742345755846 963.7975041652786 964.3328824133563 1100.013523780621 1099.822870806594 1099.788751563734 1097.457933214029 406.7959693694344 1097.163110606376 293.1618814053643
1525 0.005 7.625 20 1020.737887192603 963.7978398551912 964.3332355526915 1100.004410680498 1099.812099167687 1099.780037300827 1097.453004505714 406.8110474642783 1097.155444186334 293.1618808648086
1526 0.005 7.63 20 1020.74285037772 963.7982261490569 964.3336067070356 1100.014128293834 1099.823510794302 1099.787557674527 1097.457450995082 406.8260753156817 1097.162518664246 293.161882076127
1527 0.005 7.635 20 1020.743636191779 963.7986224136508 964.3339944086508 1100.014102920997 1099.824793114131 1099.786625002894 1097.460064837474 406.8409499916727 1097.162543374647 293.1618828569138
1528 0.005 7.640000000000001 20 1020.744014785475 963.7990130845981 964.3343880311015 1100.014894465049 1099.824298094368 1099.788472130175 1097.456227822005 406.8559023512665 1097.164861682595 293.1618879315159
1529 0.005 7.645 20 1020.747213290868 963.7994583093628 964.3348198841225 1100.020909210819 1099.832506667322 1099.800995900104 1097.465228303895 406.8709172794073 1097.168132002735 293.161891547095
1530 0.005 7.65 20 1020.745321776739 963.7998559183006 964.3352243620393 1100.016710692055 1099.826348013921 1099.790588710483 1097.457030453795 406.885839892438 1097.166233057548 293.1618963948841
1531 0.005 7.655 20 1020.744960604875 963.8002422698702 964.3356160310345 1100.015299547508 1099.824737932069 1099.789439238258 1097.456008373865 406.900671149745 1097.164908485371 293.1618986424683
1532 0.005 7.66 20 1020.747466395342 963.8006686676156 964.3360317670387 1100.020278782823 1099.830785453542 1099.794565067279 1097.46170644832 406.9155355665679 1097.165819934895 293.1618983021349
1533 0.005 7.665 20 1020.74763967534 963.8010873479056 964.3364472815945 1100.019134646862 1099.829270026251 1099.793739746517 1097.460376540805 406.9303467778943 1097.167983276199 293.1618968295799
1534 0.005 7.67 20 1020.745103461939 963.8014734931127 964.3368360224252 1100.012965221849 1099.823549778605 1099.785141311958 1097.459082433927 406.945082953848 1097.162235548382 293.1618940623072
1535 0.005 7.675 20 1020.747133982241 963.801884958952 964.3372375126016 1100.018058291332 1099.827527419521 1099.789121483417 1097.460698750441 406.9598682589188 1097.164260900709 293.1618925189123
1536 0.005 7.68 20 1020.746191358209 963.802277933367 964.3376336891231 1100.015196686299 1099.824528088506 1099.789720023317 1097.458397652238 406.9746223658402 1097.164578557162 293.1618916006975
1537 0.005 7.685 20 1020.742728720455 963.8026201870191 964.3379898829678 1100.007873772298 1099.816128023128 1099.783433089939 1097.452911404511 406.9892332390006 1097.158445062263 293.1618877104927
1538 0.005 7.69 20 1020.743705217166 963.8029727570713 964.3383410578922 1100.010225146157 1099.818734601775 1099.785633787858 1097.454865518525 407.0039472942959 1097.160268037373 293.1618866406042
1539 0.005 7.695 20 1020.746203715709 963.8033517101528 964.3387066221272 1100.013376025634 1099.82399486334 1099.78547293531 1097.45887014442 407.0186503325079 1097.163334715769 293.1618881210729
1540 0.005 7.7 20 1020.74705446374 963.8037377953722 964.3390856654548 1100.014478042631 1099.824094094045 1099.784935786301 1097.458337949894 407.0332946897039 1097.162213470264 293.1618929457531
1541 0.005 7.705 20 1020.750883365294 963.8041806319615 964.3395129133135 1100.021973021288 1099.833878687745 1099.798581041084 1097.464198047063 407.0478469282868 1097.169411127065 293.1618913719346
1542 0.005 7.71 20 1020.750856602873 963.8046228494159 964.339949304692 1100.021659114664 1099.83309585808 1099.800497904433 1097.466028610076 407.062415459449 1097.16926030978 293.1618903827015
1543 0.005 7.715 20 1020.749764346922 963.8050413366321 964.3403684553701 1100.019535654725 1099.829906027469 1099.79429134225 1097.462014020446 407.076903153983 1097.164766706045 293.1618886505391
1544 0.005 7.72 20 1020.749060243368 963.8054414636747 964.3407714229047 1100.016409152122 1099.825820061209 1099.788903711373 1097.457640067288 407.0912616857278 1097.166373352498 293.1618874611627
1545 0.005 7.725000000000001 20 1020.746508035623 963.8058152507332 964.3411541732461 1100.012604874667 1099.821878272663 1099.787669198569 1097.45656001034 407.1058598349071 1097.160801148766 293.1618865903475
1546 0.005 7.73 20 1020.750442731896 963.8062233943049 964.3415475187589 1100.017390876065 1099.827384774699 1099.786202093438 1097.461676049707 407.1205758168228 1097.163656961209 293.1618916073059
1547 0.005 7.735 20 1020.752819688886 963.8066732348168 964.341985670981 1100.02250148907 1099.83406290832 1099.802090771396 1097.467482586332 407.1350797401825 1097.169388075768 293.1618929236694
1548 0.005 7.74 20 1020.749795013865 963.807054831067 964.3423790452936 1100.014826712443 1099.824063782515 1099.786860851603 1097.457419802302 407.1494228795809 1097.165125872599 293.161892136589
1549 0.005 7.745 20 1020.754890162015 963.8075095044273 964.3428162412582 1100.024007194369 1099.835770593647 1099.799869375143 1097.465110604993 407.1637806566526 1097.171427597842 293.1618947793698
1550 0.005 7.75 20 1020.749243613768 963.807888252967 964.3432079092031 1100.012860239423 1099.821845372455 1099.787909024422 1097.45735007063 407.1782485035325 1097.162150372259 293.1618968009311
1551 0.005 7.755 20 1020.751388796639 963.8082969298438 964.3436103560781 1100.018360152634 1099.828881214591 1099.794488587635 1097.460957782297 407.1925493053701 1097.16426360544 293.161894204743
1552 0.005 7.76 20 1020.752621120179 963.8087051552639 964.3440107477874 1100.017318641755 1099.827226455029 1099.786028588756 1097.461925406889 407.2069005208099 1097.163727240615 293.1618936535095
1553 0.005 7.765000000000001 20 1020.753809965374 963.809145326908 964.3444426594955 1100.021410195479 1099.832581279361 1099.800779856384 1097.467971736746 407.2213070197853 1097.16777172301 293.1618924857317
1554 0.005 7.77 20 1020.748525645545 963.8094959948721 964.3448120807329 1100.009893834613 1099.818086307923 1099.782421752903 1097.455169504788 407.2355573588558 1097.160317372309 293.1618919501931
1555 0.005 7.775 20 1020.753430198531 963.8099062918601 964.3452057397996 1100.018951176226 1099.829018291989 1099.789381650203 1097.461974690425 407.249770021251 1097.165314306803 293.1618923984198
1556 0.005 7.78 20 1020.753644054699 963.8103174523321 964.3456109624469 1100.018638934038 1099.82818620721 1099.788044593239 1097.462150201387 407.2640097297897 1097.164963358411 293.1618940332302
1557 0.005 7.785 20 1020.750534260707 963.8106888349848 964.3459946283768 1100.012918751154 1099.822333956862 1099.787876010599 1097.457534941601 407.2783129561631 1097.162596863738 293.161895325896
1558 0.005 7.79 20 1020.752594407431 963.8110810736785 964.3463827462036 1100.017006330312 1099.827086844558 1099.792288004819 1097.459619161054 407.2924744437104 1097.165713261336 293.1618926394391
1559 0.005 7.795 20 1020.753720531454 963.8114803696714 964.3467771011459 1100.01897913654 1099.829095070548 1099.792464835426 1097.460620684434 407.3066530596104 1097.166485460168 293.1618912056897
1560 0.005 7.8 20 1020.751775749025 963.8118532219959 964.3471537727845 1100.01311428035 1099.822595848709 1099.786000980407 1097.456336409236 407.3208647417768 1097.161874096702 293.1618914750729
1561 0.005 7.805000000000001 20 1020.750927795981 963.8122029499119 964.3475101617904 1100.011758402912 1099.8210514946 1099.785104355348 1097.453553621273 407.3350119491527 1097.162649171521 293.1618934050975
1562 0.005 7.81 20 1020.750819091464 963.8125456847214 964.3478554643785 1100.011018156202 1099.820114615999 1099.784003663623 1097.453106651346 407.3491345722912 1097.162543420967 293.1618919113856
1563 0.005 7.815 20 1020.751329402315 963.8128976257559 964.3482060571814 1100.012908879073 1099.821809212235 1099.788264174043 1097.456710045629 407.3632242519932 1097.162489984882 293.1618874381854
1564 0.005 7.82 20 1020.753178751039 963.81326745084 964.3485627985941 1100.012571481489 1099.821689284053 1099.781792325134 1097.457777882752 407.3772534899843 1097.161432847025 293.1618881175269
1565 0.005 7.825 20 1020.752794415173 963.8136330483777 964.348926114877 1100.013715351866 1099.824514663836 1099.78671881877 1097.459578214752 407.3912909075899 1097.162591666452 293.1618885873968
1566 0.005 7.83 20 1020.754597744173 963.8140263572845 964.3493116843705 1100.017742946753 1099.827766460936 1099.791928938581 1097.461530200939 407.4052563095574 1097.164816070296 293.1618885249549
1567 0.005 7.835 20 1020.756359902798 963.8144321079883 964.3497073217936 1100.019882599358 1099.830338010988 1099.7907057046 1097.46387656505 407.4192590460772 1097.165236812927 293.1618896291446
1568 0.005 7.84 20 1020.756003123989 963.8148273464718 964.3501038716761 1100.018535961452 1099.828562944145 1099.791418072157 1097.460694272431 407.4333870277451 1097.167671612598 293.1618929804796
1569 0.005 7.845 20 1020.755440209262 963.8152142782163 964.3504894652417 1100.01659257016 1099.826108388416 1099.786426423549 1097.460227777733 407.4471739394021 1097.163614681915 293.1618883599838
1570 0.005 7.850000000000001 20 1020.754542043518 963.8155907582769 964.3508689987929 1100.015118589184 1099.82550039398 1099.791106010226 1097.459019959686 407.461174332304 1097.162899006318 293.1618879760505
1571 0.005 7.855 20 1020.754240933466 963.8159500324787 964.3512281426333 1100.012485464712 1099.822892137881 1099.783939528478 1097.458098063288 407.4750325274086 1097.163261120947 293.1618909490132
1572 0.005 7.86 20 1020.757710417138 963.8163557130571 964.3516195431476 1100.02043782359 1099.830741772304 1099.790782875027 1097.462823478475 407.4889811957655 1097.165690837496 293.161894708693
1573 0.005 7.865 20 1020.75924889333 963.8167866916052 964.3520412580081 1100.022289206473 1099.833520101298 1099.798379571975 1097.465246669232 407.5028609154357 1097.169291621308 293.1618948003064
1574 0.005 7.87 20 1020.750279991424 963.8170949788176 964.3523793447258 1100.004611971683 1099.812437473393 1099.780374095657 1097.453337578984 407.5166871554439 1097.156522395969 293.1618957733982
1575 0.005 7.875 20 1020.755964206662 963.8174601173299 964.3527295378922 1100.014643413851 1099.82502858366 1099.786443562935 1097.458905250968 407.5304926175427 1097.163761502044 293.1618937640611
1576 0.005 7.88 20 1020.756600046742 963.8178456488736 964.3531051500178 1100.016919656027 1099.82732124002 1099.791792467309 1097.463606952084 407.5441962788373 1097.163428489212 293.1618936462408
1577 0.005 7.885 20 1020.756519712357 963.8182269076708 964.3534829433498 1100.015774523184 1099.825993018831 1099.789953529408 1097.462888353573 407.5579570305667 1097.161039275997 293.1618929784072
1578 0.005 7.890000000000001 20 1020.757699107124 963.8186212035064 964.3538699884704 1100.018458074139 1099.828443568348 1099.791391383075 1097.463634198973 407.5717500183398 1097.163563193352 293.1618935601871
1579 0.005 7.895 20 1020.752626951896 963.8189467993491 964.35421469289 1100.00937419947 1099.817644309816 1099.785735819655 1097.45402824018 407.5854891559547 1097.158054345607 293.1618943610648
1580 0.005 7.9 20 1020.756738297565 963.8193061125212 964.3545642802148 1100.013926586552 1099.824522929673 1099.786146781945 1097.458745773279 407.5992396485761 1097.163667479684 293.1618957752861
1581 0.005 7.905 20 1020.7592124988 963.8196916426889 964.3549377507553 1100.018365772497 1099.828222898768 1099.789185123231 1097.461531733471 407.6128167541829 1097.165309489652 293.1618945033482
1582 0.005 7.91 20 1020.759697201232 963.8200903259693 964.3553324668309 1100.018931984982 1099.829497330307 1099.795799824753 1097.463079022604 407.6264974315801 1097.166197869527 293.1618961354347
1583 0.005 7.915 20 1020.760742316365 963.8205061582621 964.355742727749 1100.02125019424 1099.832749786555 1099.800615988249 1097.466212852358 407.6400956112198 1097.168337017463 293.1618961372363
1584 0.005 7.92 20 1020.754564000644 963.8208270142795 964.356087407132 1100.010060612425 1099.818467349984 1099.785729010157 1097.452134425884 407.6537221294709 1097.159466653699 293.1618965119308
1585 0.005 7.925 20 1020.759286177627 963.8211951491202 964.3564452302682 1100.017878470174 1099.827626630738 1099.791201224587 1097.458523180672 407.6673354134541 1097.167245453775 293.161898580287
1586 0.005 7.930000000000001 20 1020.757169778143 963.8215386815967 964.3567915133794 1100.013890337597 1099.823429778032 1099.788507535753 1097.456456887918 407.6808517932 1097.162737675117 293.161895285117
1587 0.005 7.935 20 1020.761739890293 963.821946651488 964.3571807381787 1100.022275595931 1099.833303228012 1099.795788097124 1097.466233365269 407.6944778636214 1097.167305195242 293.1618976637682
1588 0.005 7.94 20 1020.76336264918 963.8223740566475 964.357598276885 1100.024268552268 1099.836060054194 1099.801459589083 1097.466835741093 407.7080205082461 1097.171017568593 293.1618960425851
1589 0.005 7.945 20 1020.763790335929 963.8228034281861 964.3580214524101 1100.024149190337 1099.835714794652 1099.800585028965 1097.466884590826 407.7215502853226 1097.171134694444 293.1618985150892
1590 0.005 7.95 20 1020.761813254283 963.823189122231 964.3584154539172 1100.019519757397 1099.829530747956 1099.792650201865 1097.460507411635 407.7350231691208 1097.168118259182 293.161900149103
1591 0.005 7.955 20 1020.764571436422 963.82362066237 964.3588364162309 1100.024463451871 1099.836239173452 1099.801118901865 1097.466692898026 407.7483594309599 1097.170925178065 293.1618941524869
1592 0.005 7.96 20 1020.75562859518 963.8239287079584 964.3591717993413 1100.008174291728 1099.815416965007 1099.781688526247 1097.452695868044 407.7619149346589 1097.157605703782 293.1618984308435
1593 0.005 7.965 20 1020.761217890433 963.8243015097668 964.359532797027 1100.017959702587 1099.828474877945 1099.793600888794 1097.460512602727 407.7752882256951 1097.1641661374 293.1618987879043
1594 0.005 7.97 20 1020.762767510722 963.8246931558218 964.3599127946632 1100.019960635721 1099.830385991977 1099.793824196624 1097.464182723977 407.788612849459 1097.165305091969 293.1618982784286
1595 0.005 7.975000000000001 20 1020.75636562667 963.8249957287247 964.3602370202368 1100.008136403226 1099.815554137504 1099.782354834536 1097.452395455124 407.8020787741755 1097.157294639407 293.1618988484536
1596 0.005 7.98 20 1020.76264770959 963.8253750109516 964.3606009234065 1100.019699526036 1099.830293670978 1099.794187383555 1097.461761635469 407.8154734459148 1097.166127645777 293.1618997049628
1597 0.005 7.985 20 1020.763886981374 963.8257621042837 964.3609785673776 1100.017916252348 1099.828997728879 1099.791947159117 1097.462508219068 407.8286966788551 1097.167805112977 293.1619018150754
1598 0.005 7.99 20 1020.755969206237 963.8260338788381 964.3612800280722 1100.002611578529 1099.810161564071 1099.776128220672 1097.4453123486 407.8420179548725 1097.156159764682 293.1619017621838
1599 0.005 7.995 20 1020.76336858225 963.8264112921373 964.3616329538098 1100.019078154856 1099.829611197426 1099.792913981407 1097.464722340279 407.8552760714142 1097.165835857638 293.1619009865172
1600 0.005 8 20 1020.762353822254 963.8267734967852 964.3619902552243 1100.016048563012 1099.825694339092 1099.790561919403 1097.461193992107 407.8684684672432 1097.163293884214 293.1618964012197
1601 0.005 8.005000000000001 20 1020.76188198996 963.8271231459211 964.3623392310506 1100.015686771466 1099.824981921133 1099.788271785204 1097.458955706143 407.8817892906625 1097.163578710684 293.1618930083104
1602 0.005 8.01 20 1020.762705137482 963.8274810211009 964.3626933411451 1100.016759697738 1099.827459099285 1099.789312298243 1097.460107860607 407.8950811254753 1097.165047909829 293.1618974664254
1603 0.005 8.015000000000001 20 1020.767118566451 963.8278962238231 964.3630941968809 1100.024695791859 1099.836738765023 1099.801075833609 1097.465766065813 407.9081757993875 1097.171509409492 293.1618989358409
1604 0.005 8.02 20 1020.762605269349 963.82824671165 964.3634554442139 1100.014910261072 1099.82506869808 1099.790472137344 1097.458820507344 407.9213290480869 1097.162874922346 293.1618988645869
1605 0.005 8.025 20 1020.762214924909 963.8285977651624 964.3638062381765 1100.014024905923 1099.82411181423 1099.788667658041 1097.461952591176 407.9344715817799 1097.160502776556 293.1619011094995
1606 0.005 8.029999999999999 20 1020.762007861444 963.8289249604395 964.3641405353628 1100.01347755678 1099.822457657519 1099.786461925255 1097.455776493351 407.9476743812421 1097.163535266045 293.1618989337156
1607 0.005 8.035 20 1020.76468073313 963.829297962795 964.3644995659183 1100.01921263649 1099.829228805623 1099.792864051871 1097.463336130042 407.9608877635385 1097.164870920242 293.1619004272763
1608 0.005 8.040000000000001 20 1020.768133384043 963.8297080136271 964.3648947819592 1100.02487325806 1099.835551784134 1099.79780072621 1097.467187445789 407.9738612028377 1097.170241548559 293.161896274148
1609 0.005 8.045 20 1020.759245985643 963.8299976185396 964.3652147122151 1100.00784312077 1099.815629449114 1099.782840558188 1097.451415633234 407.9869749164387 1097.15729833554 293.1618936316883
1610 0.005 8.050000000000001 20 1020.763590325417 963.830339465025 964.3655472505963 1100.015262940885 1099.825654167586 1099.790379047594 1097.457739548706 407.9999913472798 1097.163138182798 293.1618986066495
1611 0.005 8.055 20 1020.763938177795 963.8306707584761 964.3658753691792 1100.012441944443 1099.821534819105 1099.783348488207 1097.455941361384 408.0129426745166 1097.163857221995 293.161900494289
1612 0.005 8.06 20 1020.763174721944 963.8310011514981 964.3662103797753 1100.014161722053 1099.824347956609 1099.791630202835 1097.455738330493 408.0259291527134 1097.16257551075 293.161899552132
1613 0.005 8.065 20 1020.762800185679 963.8313116421901 964.3665219357828 1100.011767619022 1099.821061533366 1099.784436539464 1097.455013978465 408.0389492689481 1097.162359700157 293.1618974186221
1614 0.005 8.07 20 1020.767761266316 963.8317006803776 964.366891325393 1100.022231072337 1099.833847027782 1099.801416910864 1097.46626719864 408.0520146730566 1097.169235143667 293.1618946614974
1615 0.005 8.074999999999999 20 1020.765450702814 963.8320473711472 964.3672426144885 1100.017294253289 1099.827405991881 1099.792984466471 1097.459539901293 408.0650000208914 1097.164283084722 293.1618995694695
1616 0.005 8.08 20 1020.770135723869 963.8324526079454 964.3676298640044 1100.024379864164 1099.836471636646 1099.799327341876 1097.465791423969 408.0778023735355 1097.170820446487 293.1619029837506
1617 0.005 8.085000000000001 20 1020.768079762483 963.8328323395369 964.3680095703505 1100.01957695989 1099.830387589173 1099.795580323289 1097.463376977441 408.0907547083924 1097.167579781649 293.1619053910382
1618 0.005 8.09 20 1020.76572002445 963.8331753222676 964.3683596192182 1100.013367978293 1099.823837461374 1099.785750640507 1097.456536641491 408.103616542171 1097.162427732651 293.1619058841982
1619 0.005 8.095000000000001 20 1020.761887718321 963.8334646274581 964.3686649127421 1100.008137548961 1099.815790400908 1099.783136122215 1097.452928794899 408.116431232997 1097.157980918814 293.1619022932724
1620 0.005 8.1 20 1020.76237039581 963.8337533313905 964.3689559430841 1100.009382111987 1099.817391609151 1099.784593470845 1097.454252622772 408.1293853772956 1097.159418333319 293.161900739989
1621 0.005 8.105 20 1020.763774843461 963.834048217432 964.3692489898996 1100.010493099941 1099.819113061325 1099.783184038812 1097.454629701499 408.1421045429623 1097.161840015534 293.1618998269408
1622 0.005 8.109999999999999 20 1020.765293470592 963.8343621215485 964.3695540420426 1100.013248234607 1099.822514490138 1099.786844421009 1097.456639459179 408.1548242821157 1097.162439307156 293.1619001759304
1623 0.005 8.115 20 1020.76434564327 963.8346557174588 964.3698477832648 1100.008203025955 1099.81697089815 1099.778153262512 1097.452986465434 408.1675697993661 1097.15973088088 293.1619023361032
1624 0.005 8.120000000000001 20 1020.762184812939 963.8349299665219 964.3701297972476 1100.007518743087 1099.814872947663 1099.781460979303 1097.451994185177 408.1804016754519 1097.15718392174 293.1619039896061
1625 0.005 8.125 20 1020.767367797838 963.8352647787132 964.3704454615528 1100.014264870144 1099.824322804938 1099.786794933658 1097.458865942606 408.1931851683324 1097.164386461746 293.1619062512862
1626 0.005 8.130000000000001 20 1020.76661765107 963.8355849722604 964.3707664682651 1100.014542799837 1099.823776760162 1099.789112987893 1097.457004993503 408.2057929427505 1097.163557025734 293.1619019087697
1627 0.005 8.135 20 1020.767658964394 963.8359110635751 964.371087256622 1100.01428750543 1099.823581153554 1099.785075514226 1097.458214927603 408.2185941090275 1097.163154745647 293.1619019304809
1628 0.005 8.140000000000001 20 1020.769761784067 963.8362708866752 964.3714346705332 1100.020240981688 1099.830094567445 1099.791491621279 1097.46236357983 408.2313707141947 1097.165889568702 293.161903933564
1629 0.005 8.145 20 1020.770150786292 963.8366458213164 964.3718055015776 1100.019711652012 1099.830918362797 1099.799094073455 1097.464753211064 408.2439420340817 1097.16784590847 293.1619067320634
1630 0.005 8.15 20 1020.770866490379 963.8370248256526 964.3721798324874 1100.02104569687 1099.832332045278 1099.80075764257 1097.465603006668 408.2565034913721 1097.168639898929 293.1619090598297
1631 0.005 8.154999999999999 20 1020.770849264896 963.8373955525043 964.3725461246853 1100.020295534368 1099.83078178289 1099.79429395087 1097.465465015542 408.2690991975389 1097.166380371259 293.1619095711161
1632 0.005 8.16 20 1020.770932797808 963.8377567422979 964.3729034005373 1100.018829305943 1099.82879533836 1099.787496711607 1097.462879500608 408.2816948920059 1097.164975662714 293.1619048269867
1633 0.005 8.165000000000001 20 1020.771073467767 963.8381241722278 964.3732686681734 1100.02061577928 1099.830575468314 1099.791309057514 1097.461764350976 408.2941981260258 1097.164655834174 293.1619006414538
1634 0.005 8.17 20 1020.771421456413 963.8385064780159 964.3736491761532 1100.020830339762 1099.832165529126 1099.801810890308 1097.466957184062 408.3067434691408 1097.16819381082 293.1619009497325
1635 0.005 8.175000000000001 20 1020.768055657746 963.8388205801351 964.3739748029266 1100.012634794254 1099.822136989488 1099.786461114334 1097.456484482275 408.3192387667746 1097.162914173304 293.1619008487214
1636 0.005 8.18 20 1020.76575667228 963.8391001042722 964.3742677793849 1100.009186587727 1099.816771835595 1099.783520665496 1097.45162299168 408.3317184648272 1097.159193309523 293.1618989355326
1637 0.005 8.185 20 1020.774000387182 963.839488372957 964.3746279293351 1100.024831936428 1099.836884966905 1099.800805548281 1097.465985316768 408.3443774712801 1097.170878336075 293.1619046830018
1638 0.005 8.19 20 1020.772392850062 963.8398573495983 964.374993069829 1100.020700186895 1099.831800778356 1099.797849570617 1097.464714495042 408.3568505648456 1097.16762462953 293.161904688537
1639 0.005 8.195 20 1020.773626273809 963.8402348536177 964.3753655922238 1100.021679136361 1099.832996320308 1099.79474992981 1097.46255251957 408.3692206757475 1097.168050364028 293.1619044798126
1640 0.005 8.199999999999999 20 1020.770121773999 963.840567807232 964.3757103821987 1100.015808658889 1099.825557770667 1099.790497425278 1097.459189374914 408.3816620682529 1097.163274326368 293.1619029247227
1641 0.005 8.205 20 1020.766396785904 963.8408416581466 964.3760029738697 1100.009265050452 1099.817073800891 1099.785552280318 1097.45078222015 408.3940968411476 1097.158925545463 293.1619029481593
1642 0.005 8.210000000000001 20 1020.766615196761 963.8411077033556 964.3762748260027 1100.009015080049 1099.816697377214 1099.783766665092 1097.450998566879 408.4065285148457 1097.158887602331 293.1619053339383
1643 0.005 8.215 20 1020.774051599105 963.8414701147628 964.3766101747691 1100.02202002372 1099.83353363424 1099.797614461983 1097.464806687298 408.4189228519603 1097.168210667836 293.161907747301
1644 0.005 8.220000000000001 20 1020.770508845759 963.841780606304 964.3769232876705 1100.011245617381 1099.821385795016 1099.782742824953 1097.456470633741 408.4312400316527 1097.161386423579 293.1619083397204
1645 0.005 8.225 20 1020.770106193368 963.8420853481667 964.3772300464148 1100.014022068598 1099.823447427402 1099.788311487762 1097.456442430934 408.4435627752778 1097.162644600146 293.161906421758
1646 0.005 8.23 20 1020.770410383865 963.84239692177 964.3775404019651 1100.01399524443 1099.824171185984 1099.789838172927 1097.457690321509 408.4559045361036 1097.162131907054 293.161906163084
1647 0.005 8.234999999999999 20 1020.770205059348 963.8426930991991 964.3778341673509 1100.010089920666 1099.818634682688 1099.779553505953 1097.455295940044 408.4682518956953 1097.160573828405 293.1619098802432
1648 0.005 8.24 20 1020.774222051283 963.8430397567627 964.3781654207023 1100.020415981132 1099.830572525612 1099.791513505184 1097.462277200394 408.4804635206406 1097.165950768185 293.1619072039199
1649 0.005 8.245000000000001 20 1020.774212201249 963.8434006435349 964.3785215718125 1100.0199197077 1099.831256786347 1099.798468569015 1097.464839718952 408.4927682236444 1097.167495858559 293.1619061990613
1650 0.005 8.25 20 1020.768523957856 963.8436709013083 964.3788125738663 1100.008481212867 1099.816266141425 1099.781807716189 1097.45342751659 408.5049871311753 1097.158327976399 293.1619072430111
1651 0.005 8.255000000000001 20 1020.772840257825 963.8439976605149 964.3791262982344 1100.01607916709 1099.825916812683 1099.790320680189 1097.461444410985 408.51717469588 1097.163332258126 293.1619087910906
1652 0.005 8.26 20 1020.773188979366 963.8443330970345 964.3794535321582 1100.016681923949 1099.827353230783 1099.791561553603 1097.463746783813 408.5293158479756 1097.162532311194 293.1619071701602
1653 0.005 8.265000000000001 20 1020.772709904244 963.8446519373815 964.3797738783433 1100.015966263439 1099.825621367466 1099.789618019349 1097.45983288973 408.5415366174068 1097.164596836048 293.1619052826142
1654 0.005 8.27 20 1020.774895077777 963.8449985079174 964.3801115088929 1100.019235290174 1099.830240126931 1099.793591282608 1097.460977052337 408.5537313527832 1097.166560938987 293.1619051097517
1655 0.005 8.275 20 1020.775407465553 963.8453413549078 964.3804484657525 1100.018913532066 1099.82867738063 1099.787819703085 1097.462738134171 408.5658192906121 1097.165221168875 293.1619037334756
1656 0.005 8.279999999999999 20 1020.778579706615 963.8457363133673 964.3808319712334 1100.026641485059 1099.838956500142 1099.804404585888 1097.467165239921 408.5779825362066 1097.172276398705 293.1619046099975
1657 0.005 8.285 20 1020.776885210333 963.8460983594832 964.3811994237926 1100.022581384984 1099.833419089138 1099.799030242649 1097.462545474681 408.5899994451838 1097.169340697398 293.1619064724089
1658 0.005 8.290000000000001 20 1020.776655306975 963.8464628187839 964.381562282057 1100.020466201797 1099.831849485444 1099.798819263568 1097.465345701386 408.6019759848345 1097.167742402092 293.1619030778906
1659 0.005 8.295 20 1020.77892949114 963.8468458296161 964.3819365984594 1100.025429579121 1099.836750218114 1099.79885261876 1097.466254104467 408.6141618549469 1097.17027202651 293.1619047490457
1660 0.005 8.300000000000001 20 1020.771491315893 963.8471217006515 964.3822393716409 1100.010782665706 1099.818566328937 1099.78507364989 1097.452810701594 408.626141723363 1097.160490548255 293.1619045337103
1661 0.005 8.305 20 1020.775735691298 963.8474470653584 964.3825527158717 1100.017445196613 1099.8278311351 1099.788661460474 1097.460592618381 408.6381364433174 1097.164905730938 293.1619055113047
1662 0.005 8.31 20 1020.77512275007 963.8477730534862 964.382877700085 1100.017672224576 1099.828061701017 1099.793774548524 1097.45980505618 408.6502009260825 1097.163735850464 293.1619095186887
1663 0.005 8.315 20 1020.778022663325 963.848135565646 964.3832297267605 1100.022133855186 1099.833740669198 1099.801158448729 1097.465920814549 408.6621268345162 1097.169052698743 293.1619074544062
1664 0.005 8.32 20 1020.775775556508 963.8484510659118 964.3835513349583 1100.016459847678 1099.826179087971 1099.790791705943 1097.458349796794 408.674183039775 1097.166379105165 293.1619091183666
1665 0.005 8.324999999999999 20 1020.780679639437 963.8488365007422 964.3839187749603 1100.026557923182 1099.838965015646 1099.802507139946 1097.466808741628 408.6860332956359 1097.172325866711 293.1619064694201
1666 0.005 8.33 20 1020.777929322964 963.8491860185775 964.3842691142469 1100.021047074722 1099.831321756811 1099.794073428847 1097.464709448103 408.6980250165913 1097.165019653993 293.1619072776487
1667 0.005 8.335000000000001 20 1020.775612344967 963.8494953954447 964.3845872319687 1100.014355817183 1099.824863812651 1099.786429815503 1097.458880632062 408.709839693149 1097.163752320939 293.1619030464584
1668 0.005 8.34 20 1020.777467105534 963.8498350615182 964.3849195861758 1100.019150986781 1099.829194567817 1099.79239019676 1097.463846436676 408.7217508207999 1097.164365331624 293.1619036185401
1669 0.005 8.345000000000001 20 1020.774471207702 963.8501269277855 964.3852245002905 1100.01322467634 1099.822189922453 1099.7897826604 1097.456923158513 408.7336499871884 1097.161833307001 293.1619050785306
1670 0.005 8.35 20 1020.778280516713 963.8504564986371 964.3855414858768 1100.019265901471 1099.829640102879 1099.790244814393 1097.462133707163 408.7455486877851 1097.164641850799 293.1619052409443
1671 0.005 8.355 20 1020.775811235265 963.8507585032954 964.3858484974695 1100.013775431362 1099.824155021102 1099.788918410211 1097.457902626808 408.7573517903132 1097.162241705509 293.1619044219918
1672 0.005 8.359999999999999 20 1020.778076257793 963.8510814397833 964.3861642771869 1100.017958176582 1099.827867885761 1099.790537327568 1097.460642658622 408.7690767166238 1097.163404168062 293.1619043301862
1673 0.005 8.365 20 1020.779513178996 963.8514223764109 964.3864989993202 1100.019513270499 1099.830774856602 1099.794635616993 1097.462045259009 408.7809718989824 1097.167380041833 293.1619073341872
1674 0.005 8.370000000000001 20 1020.777529852707 963.8517297300187 964.3868071664662 1100.013047733953 1099.822349001105 1099.782176689751 1097.458239037423 408.792786745155 1097.161296316378 293.1619100329991
1675 0.005 8.375 20 1020.777605146808 963.8520435787693 964.3871219491949 1100.015614467455 1099.825797372687 1099.791449761717 1097.460341764497 408.8045626999977 1097.163338652419 293.1619084762917
1676 0.005 8.380000000000001 20 1020.777575658144 963.8523467500512 964.387425963512 1100.015001292976 1099.825093677444 1099.790216306483 1097.458872223745 408.8162360323852 1097.162595001 293.1619040415683
1677 0.005 8.385 20 1020.780514817498 963.8526928948063 964.3877621683697 1100.020871597068 1099.832313233592 1099.800708585391 1097.465552765072 408.8280008346495 1097.168239518991 293.1619061234995
1678 0.005 8.390000000000001 20 1020.781768990727 963.8530450811189 964.3881088004008 1100.023499657509 1099.834739883889 1099.79920694903 1097.463546826459 408.839820915163 1097.168664943161 293.161910968943
1679 0.005 8.395 20 1020.783059390569 963.8534125407834 964.3884704805491 1100.02566435434 1099.837249090665 1099.800891034819 1097.465139818125 408.8514595454189 1097.170167249104 293.1619113633404
1680 0.005 8.4 20 1020.779911386258 963.8537218605527 964.3887925316153 1100.017384309758 1099.826805767268 1099.788897677498 1097.45930037604 408.8631326430952 1097.166980569921 293.1619116762982
1681 0.005 8.404999999999999 20 1020.783933599339 963.8540911137669 964.3891483856727 1100.024594969637 1099.836362802499 1099.800398871333 1097.466149079285 408.8747463396552 1097.172094561508 293.1619115712929
1682 0.005 8.41 20 1020.783969860584 963.8544588227086 964.3895110680636 1100.024747494346 1099.836722926964 1099.80123352692 1097.466108618697 408.8863275916781 1097.171660334354 293.1619102781175
1683 0.005 8.415000000000001 20 1020.783488147094 963.8548200332597 964.3898714970654 1100.023459445431 1099.835307092548 1099.801401234679 1097.465763899362 408.8978679836247 1097.17067231485 293.1619101805077
1684 0.005 8.42 20 1020.782193465959 963.8551499757217 964.390206590924 1100.019925101981 1099.829979652882 1099.793993115757 1097.460962700546 408.9094866518106 1097.169012223002 293.1619114884534
1685 0.005 8.425000000000001 20 1020.780754007078 963.8554681545903 964.3905295117547 1100.017939656159 1099.828043255569 1099.792542826262 1097.460618212734 408.921007278774 1097.164956069344 293.1619069043224
1686 0.005 8.43 20 1020.780281916292 963.8557686985957 964.3908336536873 1100.016552687274 1099.826056290357 1099.790586689719 1097.458538138086 408.9325860469626 1097.165153962014 293.161905945046
1687 0.005 8.435 20 1020.778823926268 963.8560433215549 964.3911153667702 1100.012816579749 1099.822366137062 1099.787284136994 1097.455474105405 408.9441727353269 1097.162790637931 293.1619069293386
1688 0.005 8.44 20 1020.777346805847 963.8563006107746 964.3913777434957 1100.01029741936 1099.818520974575 1099.785167416219 1097.456290459523 408.9557754700327 1097.159686282223 293.1619079681477
1689 0.005 8.445 20 1020.778286441247 963.8565567949512 964.3916348525216 1100.011534687824 1099.820289208778 1099.786497170762 1097.453763342693 408.9672613112685 1097.162868177756 293.16190938955
1690 0.005 8.449999999999999 20 1020.782385233557 963.8568661337251 964.3919306948144 1100.019387033563 1099.829796791918 1099.79422969928 1097.460013709128 408.9786483252898 1097.168025631544 293.161906985719
1691 0.005 8.455 20 1020.780419733591 963.857156568367 964.3922243470225 1100.016258606981 1099.826570545592 1099.793903194249 1097.45812387169 408.9900786080148 1097.164276142551 293.1619065127499
1692 0.005 8.460000000000001 20 1020.779874411343 963.8574438696526 964.3925073748629 1100.013886064417 1099.823698874434 1099.787925606069 1097.461711734747 409.0016045258134 1097.160276945845 293.1619088351263
1693 0.005 8.465 20 1020.783255829042 963.8577555359199 964.3928067120977 1100.019105074103 1099.828619560567 1099.788875739602 1097.462033639067 409.0130827550358 1097.164852279619 293.1619099985679
1694 0.005 8.470000000000001 20 1020.776787441393 963.8579887290881 964.3930620493076 1100.006450093493 1099.814718569498 1099.782622540396 1097.45329024279 409.0245189722404 1097.157837863993 293.1619111618077
1695 0.005 8.475 20 1020.777529859942 963.8582301734086 964.3933078880475 1100.009253739632 1099.81814679084 1099.787022536379 1097.452711996305 409.0357839885294 1097.158549239592 293.1619084736041
1696 0.005 8.48 20 1020.782725479229 963.8585258458376 964.3935813103157 1100.016989681823 1099.826429905608 1099.787239221485 1097.460353123182 409.0471003300652 1097.164224450979 293.1619092257461
1697 0.005 8.484999999999999 20 1020.780773463157 963.8587973748861 964.3938546790567 1100.013729591175 1099.823114879317 1099.787699732401 1097.456473636469 409.0584777268281 1097.162705742225 293.1619124203691
1698 0.005 8.49 20 1020.783765603597 963.8591142522356 964.3941585911228 1100.018388468769 1099.829080794493 1099.792570353976 1097.464950254237 409.0698285005475 1097.164415790629 293.1619162194482
1699 0.005 8.495000000000001 20 1020.784791989737 963.8594453570455 964.3944833892014 1100.020739769549 1099.832327472094 1099.800194943336 1097.465552923454 409.0811826942002 1097.168398937268 293.1619134071883
1700 0.005 8.5 20 1020.787023482236 963.8597991208686 964.3948258523686 1100.024925906672 1099.836913646456 1099.801177542206 1097.466098092024 409.0924888467687 1097.171739982298 293.1619131395816
1701 0.005 8.505000000000001 20 1020.783925482214 963.8601113162838 964.3951433128979 1100.017010808041 1099.827317565708 1099.792835500301 1097.461638095993 409.1038130059175 1097.165561924838 293.1619162431245
1702 0.005 8.51 20 1020.782855837465 963.8603948445541 964.3954382455676 1100.015803911248 1099.825522160176 1099.790119649022 1097.456350928704 409.1150370045835 1097.165846718232 293.1619178267879
1703 0.005 8.515000000000001 20 1020.784671967647 963.8607003111775 964.3957343281108 1100.017336074865 1099.827123625874 1099.786286008556 1097.461378558797 409.126300168349 1097.163925229467 293.161920852351
1704 0.005 8.52 20 1020.783556731627 963.8610044252081 964.3960362473041 1100.015975560638 1099.826403015648 1099.790666629906 1097.463395227252 409.1375877915639 1097.162681620526 293.1619212524615
1705 0.005 8.525 20 1020.782874225351 963.86128267059 964.3963194921944 1100.014308555401 1099.823897349996 1099.788998082683 1097.458036766667 409.1486777708224 1097.163863330293 293.161916409394
1706 0.005 8.529999999999999 20 1020.779759650622 963.8615204143899 964.3965690751223 1100.00870737371 1099.815997113026 1099.782030498387 1097.452591736744 409.1599432506565 1097.158849426433 293.1619130974985
1707 0.005 8.535 20 1020.787877298274 963.8618648660411 964.3968870002539 1100.025491352931 1099.836809098729 1099.800373141201 1097.465979310453 409.1711510604855 1097.170160015341 293.1619160612202
1708 0.005 8.540000000000001 20 1020.785046123125 963.8621556607454 964.3971852275156 1100.017297265579 1099.826784289822 1099.788568003373 1097.459197964245 409.1822492067086 1097.167046694365 293.1619143156935
1709 0.005 8.545 20 1020.784912383485 963.86244117924 964.3974738655927 1100.016506579418 1099.826275498766 1099.789904608053 1097.458200267104 409.1933122160195 1097.166674624508 293.1619124390429
1710 0.005 8.550000000000001 20 1020.782827631822 963.8626956446791 964.3977342424114 1100.00998560942 1099.819294201168 1099.780278700708 1097.453818143078 409.2044467077786 1097.161820434735 293.1619107380757
1711 0.005 8.555 20 1020.783686488143 963.8629658785011 964.3979997616605 1100.013239924016 1099.82388393365 1099.785317952578 1097.458503986147 409.2156408813938 1097.163862342559 293.1619109567259
1712 0.005 8.56 20 1020.784332415427 963.863245294181 964.3982732286655 1100.015327866417 1099.824563219646 1099.787622997381 1097.458399138127 409.2267592727456 1097.163557231823 293.1619119827175
1713 0.005 8.565 20 1020.786404618699 963.8635428396259 964.3985654740535 1100.018690721547 1099.828546836406 1099.792534641922 1097.459646296758 409.2379114837668 1097.168469150505 293.1619149926815
1714 0.005 8.57 20 1020.785022901127 963.8638207978908 964.3988443152743 1100.014486777644 1099.823896249416 1099.785355967503 1097.458496352282 409.2488302217744 1097.163014113363 293.1619112740316
1715 0.005 8.575000000000001 20 1020.785347719364 963.8641046418263 964.3991251048674 1100.016088376523 1099.82699809637 1099.788941572799 1097.459815165932 409.2599750192948 1097.164847995348 293.1619112541835
1716 0.005 8.58 20 1020.785035665342 963.864380455188 964.3993999152004 1100.014312163934 1099.824962433251 1099.786617534888 1097.459256678646 409.2709560395464 1097.163974319732 293.1619148503322
1717 0.005 8.585000000000001 20 1020.785896561017 963.8646626535243 964.3996792507446 1100.015715851029 1099.826401412347 1099.788277515941 1097.458997873714 409.2819192089722 1097.163732232429 293.1619176934937
1718 0.005 8.59 20 1020.781292036852 963.8648906567124 964.3999238017581 1100.006593709405 1099.81495400576 1099.782480544216 1097.454387754251 409.2929668258989 1097.158029765134 293.161921243693
1719 0.005 8.595000000000001 20 1020.790012208638 963.8652249360986 964.4002321860152 1100.025193512769 1099.836567292567 1099.801022686159 1097.464837075316 409.303958714968 1097.171261289737 293.1619182761186
1720 0.005 8.6 20 1020.787045156559 963.8655081798383 964.4005204994072 1100.017444238817 1099.826917101376 1099.788599543496 1097.459535224678 409.3149386743709 1097.167264800974 293.1619134628068
1721 0.005 8.605 20 1020.788790914804 963.8658314439115 964.4008360279892 1100.020923082325 1099.832353633763 1099.800251884905 1097.465673873474 409.3257816111869 1097.169218673779 293.1619127718394
1722 0.005 8.609999999999999 20 1020.78912888738 963.8661548930037 964.4011548337875 1100.021345221041 1099.832898114405 1099.80146257324 1097.466168114398 409.3367004907756 1097.168684419371 293.1619141984082
1723 0.005 8.615 20 1020.787235307678 963.8664368181142 964.4014428211844 1100.016874921031 1099.826465311794 1099.792196546053 1097.458650345727 409.3476006792208 1097.16618842404 293.1619191444212
1724 0.005 8.620000000000001 20 1020.789854255279 963.8667600971204 964.4017543814444 1100.021105468056 1099.831707313026 1099.796545084078 1097.46542799551 409.3584846444364 1097.167558532401 293.1619176284772
1725 0.005 8.625 20 1020.784318115483 963.8670015160124 964.4020117728973 1100.010035198341 1099.818793345557 1099.784588385492 1097.454184064733 409.3693949527219 1097.161446160101 293.1619186906287
1726 0.005 8.630000000000001 20 1020.786419244572 963.8672791088072 964.4022813870375 1100.014536850969 1099.824563906651 1099.788470177426 1097.462016550353 409.3803550063456 1097.161051341118 293.161921373212
1727 0.005 8.635 20 1020.784381721175 963.8675058786424 964.4025162083281 1100.007857995031 1099.816482617199 1099.778183707854 1097.451679971257 409.391203920971 1097.160512921725 293.1619197446315
1728 0.005 8.640000000000001 20 1020.786327508997 963.8677624659776 964.4027725078985 1100.014845373578 1099.824410847774 1099.789429652909 1097.455823004037 409.4020158606433 1097.165043074281 293.1619166024813
1729 0.005 8.645 20 1020.788376259077 963.8680523429608 964.4030520262253 1100.018511350008 1099.829223518843 1099.79447604374 1097.460796013139 409.4127558876958 1097.164651842153 293.1619147040644
1730 0.005 8.65 20 1020.788339914834 963.8683378369595 964.4033340462576 1100.017086884659 1099.827418169094 1099.792657166471 1097.460501376087 409.4235751384865 1097.163397235274 293.1619153297312
1731 0.005 8.654999999999999 20 1020.789522815679 963.8686315676224 964.4036253880383 1100.019510019494 1099.829639138195 1099.794860661988 1097.460896207516 409.4343258208173 1097.166840159579 293.1619138082036
1732 0.005 8.66 20 1020.78739990033 963.8688924507312 964.4038921236063 1100.015320958443 1099.825329678602 1099.789244229627 1097.457114334778 409.4451286708421 1097.163649636634 293.1619157454194
1733 0.005 8.665000000000001 20 1020.793465412813 963.8692370645001 964.4042156618042 1100.026867698225 1099.839268577934 1099.803009030906 1097.466848156545 409.4558809238081 1097.17282171205 293.1619161689811
1734 0.005 8.67 20 1020.787556739282 963.869497800029 964.4044875486514 1100.012864276149 1099.823275527003 1099.784310716323 1097.45873198507 409.4665547594819 1097.163649083058 293.1619154732154
1735 0.005 8.675000000000001 20 1020.78992277287 963.8697883379384 964.4047705616923 1100.018089044677 1099.82775102209 1099.788769385271 1097.461027324058 409.4771980325552 1097.164949948027 293.1619147828085
1736 0.005 8.68 20 1020.79166360255 963.8701087162093 964.4050807610387 1100.021361061509 1099.83241490922 1099.795730253017 1097.46673453901 409.4879344829166 1097.167319630242 293.1619177446751
1737 0.005 8.685 20 1020.793791074915 963.8704533676128 964.4054162079436 1100.025302935953 1099.837525000937 1099.8027059714 1097.46789960507 409.4985223534255 1097.172015883456 293.1619178522955
1738 0.005 8.69 20 1020.789699948169 963.8707365138432 964.4057066176014 1100.015867311824 1099.825257924118 1099.787623649722 1097.459503147556 409.5092079679832 1097.163649457586 293.1619199042385
1739 0.005 8.695 20 1020.790932661876 963.8710496359798 964.4060168016273 1100.019741780733 1099.831106742262 1099.799929524436 1097.46688087753 409.5197926528325 1097.166814690111 293.1619180405401
1740 0.005 8.700000000000001 20 1020.788475849691 963.8713090843883 964.4062837962797 1100.01462645681 1099.824011272533 1099.78876037722 1097.457007665202 409.5304436482697 1097.162956420881 293.1619201137697
1741 0.005 8.705 20 1020.792368697629 963.8716278164309 964.4065911830975 1100.021438047112 1099.832943524292 1099.80108957812 1097.46581770682 409.5410398400398 1097.168337157013 293.1619211205189
1742 0.005 8.710000000000001 20 1020.786541635089 963.8718532273651 964.4068388622344 1100.009886823804 1099.818278212865 1099.787272964583 1097.452642362171 409.5516955139466 1097.160101336726 293.1619225870506
1743 0.005 8.715 20 1020.790016399145 963.8721135460731 964.407088435242 1100.014311918805 1099.824782183698 1099.78652600962 1097.459092196245 409.5622692732583 1097.164174210902 293.1619205947032
1744 0.005 8.720000000000001 20 1020.792214594826 963.872410433784 964.4073743832656 1100.019434171699 1099.830369036108 1099.796843421961 1097.463657590304 409.5727802102433 1097.16622649073 293.1619211790091
1745 0.005 8.725 20 1020.793369177246 963.872720179782 964.407676205023 1100.020868423228 1099.831798335474 1099.797605719963 1097.464320302184 409.5833570584995 1097.167949747617 293.1619216752497
1746 0.005 8.73 20 1020.794606893411 963.873042924982 964.4079906447333 1100.021018098751 1099.832743051297 1099.7940111631 1097.463955091415 409.5939122282368 1097.168312648137 293.1619224701117
1747 0.005 8.734999999999999 20 1020.790288038346 963.873314789102 964.4082724579946 1100.014215663739 1099.823935373879 1099.788258276575 1097.461788746803 409.6044561557006 1097.161879340859 293.1619222452103
1748 0.005 8.74 20 1020.786627069599 963.8735263378127 964.4085046702153 1100.007909313618 1099.815545370534 1099.783152324141 1097.450897888192 409.614825830523 1097.158324684632 293.161914320882
1749 0.005 8.745000000000001 20 1020.792037600037 963.873800301248 964.4087610975139 1100.017568867234 1099.828227487439 1099.789804463492 1097.460484443079 409.6253630583583 1097.165212972696 293.161915093762
1750 0.005 8.75 20 1020.789406796192 963.8740362550768 964.4090056819479 1100.011610801838 1099.820486506964 1099.787166154113 1097.456148468327 409.635840028152 1097.162022694218 293.1619159006711
1751 0.005 8.755000000000001 20 1020.791635970912 963.8742970498497 964.4092588637855 1100.015307521954 1099.826104724893 1099.787761480022 1097.459114945685 409.646201285969 1097.164556366237 293.1619168771368
1752 0.005 8.76 20 1020.790216930946 963.8745466104775 964.4095130717405 1100.01347075015 1099.822679741775 1099.789040269354 1097.456888913528 409.6566230207201 1097.162905364112 293.1619181866819
1753 0.005 8.765000000000001 20 1020.792014115622 963.8748153115926 964.4097739367556 1100.016518850553 1099.826329344769 1099.790766601362 1097.460017252117 409.6670781767581 1097.164323681639 293.1619185699343
1754 0.005 8.77 20 1020.793676782957 963.8751143645142 964.4100647553917 1100.019617518615 1099.83084162192 1099.799666822315 1097.464979754251 409.6775631372513 1097.167912014238 293.1619200114796
1755 0.005 8.775 20 1020.79095473606 963.875358809182 964.4103158968029 1100.013035080286 1099.822364493824 1099.784793866849 1097.457196301929 409.6879080736964 1097.162235575605 293.161920533977
1756 0.005 8.779999999999999 20 1020.789057439559 963.8755757289713 964.4105420429697 1100.009205440395 1099.818010704718 1099.78435474088 1097.453387752568 409.6982217211959 1097.161137142916 293.1619178862994
1757 0.005 8.785 20 1020.791347148816 963.8758165334409 964.4107824750483 1100.014415500338 1099.823871389695 1099.788935007645 1097.455721725098 409.7085912392239 1097.164717465597 293.1619191367524
1758 0.005 8.790000000000001 20 1020.792098426863 963.8760695605766 964.4110307247587 1100.014717767128 1099.824470725657 1099.788855095127 1097.459621666221 409.7189321435612 1097.16450273033 293.1619219020963
1759 0.005 8.795 20 1020.796190757134 963.8763774427035 964.4113207386318 1100.023131289469 1099.834174562055 1099.796386441256 1097.464834095603 409.7292145814891 1097.168377842196 293.1619196801335
1760 0.005 8.800000000000001 20 1020.79165345478 963.876616581595 964.4115766882815 1100.014025236667 1099.823402581309 1099.788748777848 1097.455230997715 409.7395304412471 1097.164569145196 293.1619178076837
1761 0.005 8.805 20 1020.793233998748 963.8768787647898 964.4118335833465 1100.016284834581 1099.826774865882 1099.79144510692 1097.458919276019 409.7498611028612 1097.164444337933 293.1619187334627
1762 0.005 8.81 20 1020.791081018006 963.8771007352932 964.4120654851814 1100.011588402624 1099.820107239773 1099.784896382837 1097.454712171168 409.7600655568098 1097.162098471259 293.1619162239244
1763 0.005 8.815 20 1020.789205763417 963.877303629943 964.4122770487545 1100.009814196535 1099.817696822023 1099.785794807368 1097.451537954332 409.770357705192 1097.159922216328 293.1619196326724
1764 0.005 8.82 20 1020.79356307404 963.8775567994783 964.4125170174714 1100.016270608847 1099.826461305213 1099.791520271141 1097.458001179001 409.7805525462747 1097.165434619762 293.1619223339118
1765 0.005 8.825000000000001 20 1020.793175893216 963.8777981766807 964.4127518939517 1100.012897483455 1099.823217029972 1099.783772804552 1097.458665089023 409.790725630209 1097.163688425981 293.1619204256107
1766 0.005 8.83 20 1020.79423203056 963.8780522684491 964.4130015839012 1100.014132292975 1099.82416627488 1099.784419893883 1097.456369803308 409.8009887243586 1097.164975371426 293.1619230272427
1767 0.005 8.835000000000001 20 1020.796046263247 963.8783401429877 964.4132790718926 1100.019860301018 1099.830917830491 1099.796283510764 1097.463334734967 409.8111093605607 1097.167482115397 293.1619192831511
1768 0.005 8.84 20 1020.796136880965 963.8786181405362 964.4135508249913 1100.018631132153 1099.828438846997 1099.787633437461 1097.462616949821 409.8213540739856 1097.165329540572 293.1619160154401
1769 0.005 8.845000000000001 20 1020.794061574498 963.8788812699858 964.4138182920009 1100.015390030079 1099.82539804596 1099.791030876685 1097.46034010756 409.8315618490653 1097.16322768384 293.161916958032
1770 0.005 8.85 20 1020.79734123777 963.8791854200504 964.4141123867566 1100.022005895608 1099.833635239956 1099.80107609645 1097.465767898826 409.8416443389164 1097.16922226152 293.1619167621662
1771 0.005 8.855 20 1020.797011293513 963.8794843413317 964.4144068208415 1100.020664809658 1099.831971589389 1099.800043598403 1097.466055930869 409.8518311946341 1097.168881019156 293.1619213856441
1772 0.005 8.859999999999999 20 1020.792479742285 963.8797045502073 964.4146467623943 1100.01161058772 1099.820119886073 1099.78682200203 1097.453205723346 409.8618780928139 1097.162037703089 293.1619206922738
1773 0.005 8.865 20 1020.792727052524 963.8799250268518 964.4148675650556 1100.011193135576 1099.820205043374 1099.785513355198 1097.455238006545 409.8720002174543 1097.161837540381 293.1619208327348
1774 0.005 8.870000000000001 20 1020.798061199156 963.8802187023633 964.4151424407129 1100.021389906149 1099.832702887196 1099.797563011032 1097.463683660517 409.882013288863 1097.168631811388 293.1619196679866
1775 0.005 8.875 20 1020.796184091891 963.8804815217392 964.4154042997735 1100.01768699964 1099.827212922892 1099.789380470474 1097.4600621286 409.8921348531406 1097.164499089962 293.1619227023962
1776 0.005 8.880000000000001 20 1020.79733552093 963.8807627184168 964.4156830535186 1100.019969840517 1099.83028901843 1099.794906790361 1097.461966015507 409.9022632739033 1097.16817919863 293.1619245688416
1777 0.005 8.885 20 1020.800939171064 963.8810900985626 964.4159973134924 1100.026709378709 1099.839017328265 1099.803549063958 1097.466818040876 409.9123166801442 1097.172467901261 293.1619196760475
1778 0.005 8.890000000000001 20 1020.794677720123 963.8813299850157 964.4162546171842 1100.01350479765 1099.823113016277 1099.789391442832 1097.457755307075 409.9223332994085 1097.163221262945 293.1619200771883
1779 0.005 8.895 20 1020.795971732579 963.8815754327412 964.4165034811072 1100.016322970069 1099.825801704948 1099.789569640011 1097.457388173275 409.9322433714797 1097.166262081403 293.1619192881128
1780 0.005 8.9 20 1020.794623132445 963.8818025771473 964.4167385863622 1100.013594460891 1099.822996355917 1099.788595898864 1097.454811558515 409.9422283721287 1097.163645858736 293.1619233636542
1781 0.005 8.904999999999999 20 1020.794474306461 963.8820222113582 964.416962725709 1100.013153491035 1099.822493823162 1099.788394577613 1097.454837932752 409.9522786314732 1097.163665931742 293.1619260788601
1782 0.005 8.91 20 1020.797448985971 963.8822779075489 964.4172018584603 1100.016928118673 1099.826689675982 1099.786806412432 1097.461002245786 409.9622149889726 1097.164456774807 293.1619249077355
1783 0.005 8.915000000000001 20 1020.798605088753 963.8825647508079 964.4174799527689 1100.020408883039 1099.831873418055 1099.800252587005 1097.46530806676 409.9720951642458 1097.167833825466 293.1619233308238
1784 0.005 8.92 20 1020.796829317302 963.8828201884414 964.4177357441769 1100.016318455032 1099.82612239701 1099.790911135393 1097.462759388776 409.9820329462461 1097.163467535242 293.1619268379656
1785 0.005 8.925000000000001 20 1020.796230726118 963.8830638126195 964.4179801761595 1100.014444062481 1099.824604101725 1099.790673862445 1097.459075366891 409.991952649367 1097.163376985239 293.1619261402105
1786 0.005 8.93 20 1020.795374213206 963.8832867367465 964.4182060866741 1100.011862082946 1099.821068002652 1099.784702196734 1097.456249108237 410.0018810031018 1097.16209072937 293.1619247960578
1787 0.005 8.935 20 1020.791605975614 963.8834659276694 964.4183991369501 1100.004517117809 1099.812235316349 1099.780098120709 1097.452964893716 410.011827075106 1097.155655158655 293.1619244067482
1788 0.005 8.94 20 1020.798604097357 963.8837226408272 964.4186321154866 1100.017962662922 1099.827557075504 1099.789165639149 1097.460825602299 410.0217294419592 1097.164404745187 293.1619223666917
1789 0.005 8.945 20 1020.79969119834 963.8840008697105 964.4189009760028 1100.019668504864 1099.830537229397 1099.796495765027 1097.463591544474 410.0315157175017 1097.167387936772 293.1619211714421
1790 0.005 8.950000000000001 20 1020.800960403304 963.884281978615 964.4191773727842 1100.022264023 1099.832753659993 1099.795468317684 1097.462515554209 410.0412695855961 1097.169323648157 293.1619211149026
1791 0.005 8.955 20 1020.79807560119 963.8845367544288 964.4194375838662 1100.015510668919 1099.825282755552 1099.790767846091 1097.460555945539 410.0510663579327 1097.163326256323 293.1619192027901
1792 0.005 8.960000000000001 20 1020.802491817985 963.8848465939848 964.4197320707527 1100.025272854561 1099.836013976036 1099.798062139977 1097.466834953289 410.0609756707287 1097.170158430153 293.1619205942545
1793 0.005 8.965 20 1020.797971534537 963.8850838398971 964.4199860376449 1100.014655548974 1099.823854185553 1099.786453363792 1097.45744314479 410.0708131706685 1097.165047146748 293.1619212993349
1794 0.005 8.970000000000001 20 1020.798766715659 963.8853352786286 964.4202387347291 1100.016488337573 1099.825965330422 1099.791460688301 1097.458818139338 410.0805072980233 1097.164495810741 293.1619237258424
1795 0.005 8.975 20 1020.796135704808 963.8855357420492 964.420446362033 1100.007941129208 1099.816562280386 1099.777828372062 1097.452615330511 410.0902906725813 1097.159818829323 293.161926907742
1796 0.005 8.98 20 1020.796085421829 963.8857456084796 964.4206591873233 1100.010771827786 1099.819138197284 1099.786290013721 1097.455680173117 410.1001093420306 1097.160951410084 293.1619240387998
1797 0.005 8.984999999999999 20 1020.800597458274 963.886007944848 964.4209017814153 1100.01892462831 1099.829097609351 1099.789505687398 1097.462242500928 410.1098622089103 1097.165419090355 293.1619195625032
1798 0.005 8.99 20 1020.803590939841 963.8863151383097 964.421195593684 1100.024406738842 1099.836605681997 1099.801427503125 1097.465953345207 410.1195255719091 1097.171351134656 293.1619189434123
1799 0.005 8.995000000000001 20 1020.801848405373 963.8865949274335 964.4214785049961 1100.02141882912 1099.831783414961 1099.797169044957 1097.462859493713 410.1292236782846 1097.168125609901 293.1619239230185
1800 0.005 9 20 1020.798703591298 963.8868226388665 964.4217198817408 1100.013586809684 1099.822757414108 1099.785605796337 1097.457003980491 410.1388137285592 1097.164330069014 293.1619236384432
1801 0.005 9.005000000000001 20 1020.799489329293 963.8870756334143 964.4219660916947 1100.016366328251 1099.826599128793 1099.790303082768 1097.462996502095 410.1485020571893 1097.161608514099 293.1619273914809
1802 0.005 9.01 20 1020.799275663707 963.887311124546 964.4222002214377 1100.013996432787 1099.824416513472 1099.785860327852 1097.45893233406 410.1582238247181 1097.163615791041 293.1619247852925
1803 0.005 9.015000000000001 20 1020.801290199197 963.8875711614681 964.4224508189935 1100.017807869142 1099.827517958026 1099.787628276556 1097.460963486957 410.167867152775 1097.164903792717 293.1619232361904
1804 0.005 9.02 20 1020.801754393732 963.8878335767612 964.4227087389635 1100.017556244492 1099.827390035449 1099.786524350754 1097.461677161027 410.1775037154021 1097.164799566284 293.1619255630121
1805 0.005 9.025 20 1020.802603961847 963.888111291276 964.422984967815 1100.020300136968 1099.83068573351 1099.795180049734 1097.46326312099 410.1871518274907 1097.168492559534 293.1619260614952
1806 0.005 9.029999999999999 20 1020.80019954206 963.8883482585426 964.4232306815259 1100.015305575467 1099.824677039136 1099.79035366512 1097.457906266765 410.1967160051805 1097.166103581221 293.1619215210598
1807 0.005 9.035 20 1020.799698148843 963.8885777867159 964.4234625648591 1100.014361396361 1099.823960101404 1099.787312886311 1097.456998251385 410.2062456231261 1097.162914435737 293.1619160669705
1808 0.005 9.040000000000001 20 1020.799718109886 963.8888053375592 964.4236880195285 1100.012969380663 1099.823422992103 1099.784748166529 1097.45846143715 410.2158797465822 1097.163387790579 293.16192025596
1809 0.005 9.045 20 1020.796403048038 963.8889894934699 964.4238866896216 1100.008489178438 1099.816388498028 1099.782374151525 1097.45145551701 410.2254702028754 1097.157768044925 293.1619269840942
1810 0.005 9.050000000000001 20 1020.805360376692 963.889287932182 964.4241557154031 1100.025560158579 1099.836380974479 1099.798720087689 1097.466838128697 410.2350310675492 1097.170161624267 293.1619302221127
1811 0.005 9.055 20 1020.797263657792 963.8894801099295 964.4243710191449 1100.009093078598 1099.817474998453 1099.784861520765 1097.453861073925 410.2445455474355 1097.158531820962 293.1619257551785
1812 0.005 9.06 20 1020.803662766372 963.8897459253516 964.4246168150993 1100.021016100757 1099.831232409674 1099.791338869949 1097.463674384129 410.254020791067 1097.16604987452 293.1619249258927
1813 0.005 9.065 20 1020.79798932248 963.8899421428151 964.4248328484157 1100.010534346055 1099.819374653768 1099.788584118751 1097.453115538751 410.263528032157 1097.16058554689 293.161925930408
1814 0.005 9.07 20 1020.800823280237 963.8901722755866 964.4250581624782 1100.015892158693 1099.825933028145 1099.792345606536 1097.45802895743 410.2730123955879 1097.163311144657 293.1619264024337
1815 0.005 9.075000000000001 20 1020.803552565888 963.8904259151834 964.4252966688962 1100.018719642341 1099.828224254431 1099.787968231168 1097.462143435769 410.2824255426362 1097.165318228337 293.1619260204573
1816 0.005 9.08 20 1020.803669779348 963.8906826651461 964.4255478329829 1100.017870442084 1099.827681508869 1099.786329611833 1097.461814775125 410.2919982146396 1097.16420664295 293.1619292817148
1817 0.005 9.085000000000001 20 1020.803351027846 963.8909369250288 964.4258022860387 1100.018806476168 1099.82864906239 1099.79013702093 1097.460115539898 410.3014282288123 1097.164063261975 293.1619277781772
1818 0.005 9.09 20 1020.7976597209 963.8911185284305 964.4260052682006 1100.008511894341 1099.816067723792 1099.784061890556 1097.452491182528 410.3108878041738 1097.158064770081 293.1619271299326
1819 0.005 9.095000000000001 20 1020.803197701272 963.8913615475441 964.4262356472285 1100.018906245743 1099.828853897927 1099.793348891548 1097.460088140985 410.3202169947011 1097.166268705816 293.1619249796242
1820 0.005 9.1 20 1020.79792334684 963.8915352785108 964.4264252305162 1100.007112919321 1099.814939977103 1099.783011670246 1097.45253481051 410.3295393959186 1097.158100486276 293.1619199841893
1821 0.005 9.105 20 1020.803496521156 963.8917743508628 964.4266449050261 1100.016867781822 1099.82669324101 1099.78587301526 1097.461152140623 410.3390767659861 1097.163713335475 293.161923976311
1822 0.005 9.109999999999999 20 1020.80573420935 963.8920556843299 964.4269118632091 1100.022429763258 1099.833612043663 1099.799880219415 1097.466118714821 410.3484248476256 1097.168676950618 293.1619226796417
1823 0.005 9.115 20 1020.807517372621 963.892351108316 964.4271984514297 1100.024599093351 1099.83662358971 1099.800851955002 1097.4658063488 410.357696026578 1097.171592889418 293.1619230263577
1824 0.005 9.120000000000001 20 1020.806951843463 963.8926393682509 964.4274856439851 1100.023288896321 1099.835122002572 1099.801241478666 1097.465728368111 410.3671394840328 1097.170556031783 293.1619265487572
1825 0.005 9.125 20 1020.804056420037 963.8928913622232 964.427744138765 1100.01768778811 1099.828129537126 1099.793078972685 1097.462047153819 410.3765173439082 1097.164522017603 293.161928187383
1826 0.005 9.130000000000001 20 1020.804442256249 963.893141913315 964.4279971243673 1100.018825895537 1099.82883230691 1099.793981020194 1097.460647345066 410.3857437362769 1097.166269101815 293.1619229103534
1827 0.005 9.135 20 1020.797733439158 963.8933048363208 964.4281822769598 1100.004827418529 1099.812480764904 1099.780338906454 1097.453388211894 410.3950820862665 1097.156169966605 293.1619234682488
1828 0.005 9.140000000000001 20 1020.804170641002 963.8935404341369 964.4283981927613 1100.017349744436 1099.828133460094 1099.789394891339 1097.460964739982 410.4044673602051 1097.164864660735 293.1619241527016
1829 0.005 9.145 20 1020.807147086639 963.8938244558708 964.4286662076178 1100.023340188523 1099.834866323497 1099.801958292963 1097.467185835478 410.4137277063742 1097.170095258849 293.1619228385654
1830 0.005 9.15 20 1020.802384484284 963.8940278358866 964.4288857089587 1100.012601157367 1099.821389882879 1099.787815595971 1097.45581172833 410.4229469280477 1097.163291466799 293.1619236415469
1831 0.005 9.154999999999999 20 1020.805921767907 963.8942847300763 964.4291318590186 1100.019429114319 1099.830429309491 1099.795629461199 1097.462274845988 410.4321050315865 1097.166847330537 293.1619214598144
1832 0.005 9.16 20 1020.801941622332 963.8944836730952 964.4293393356209 1100.011033423126 1099.819912777852 1099.783667894854 1097.455249456354 410.4413867594123 1097.161521129492 293.1619231226597
1833 0.005 9.165000000000001 20 1020.805076556979 963.8947231415668 964.429571702758 1100.018606633836 1099.828358698024 1099.792304091836 1097.46021691718 410.450639997036 1097.16626691526 293.1619248448614
1834 0.005 9.17 20 1020.804171855283 963.8949445492096 964.4297927912374 1100.014420285879 1099.824774042457 1099.786112568814 1097.459420814423 410.4598914377397 1097.162305713127 293.1619242284509
1835 0.005 9.175000000000001 20 1020.807157248023 963.8952159798007 964.4300536533736 1100.021604117157 1099.833112977563 1099.801055439209 1097.465994963072 410.4691385328527 1097.168796712162 293.1619270084772
1836 0.005 9.18 20 1020.805944263672 963.8954620442665 964.4303006589496 1100.018857158844 1099.829214575351 1099.794074832503 1097.460771227096 410.4783300908452 1097.164577813941 293.1619261326604
1837 0.005 9.185 20 1020.808793890844 963.895746483062 964.4305746700434 1100.024175302941 1099.835934844231 1099.800615886939 1097.465229199577 410.4874042684395 1097.169960196297 293.1619254139387
1838 0.005 9.19 20 1020.808670695606 963.8960338546275 964.4308577102947 1100.023462035102 1099.835219406882 1099.801850413311 1097.466933162887 410.496544403955 1097.170175671607 293.1619252278444
1839 0.005 9.195 20 1020.802162737526 963.8962291178751 964.4310765558616 1100.010935604394 1099.819958824054 1099.787550448423 1097.454886737006 410.5057555120709 1097.159777729957 293.1619270324211
1840 0.005 9.200000000000001 20 1020.806478525295 963.8964638670346 964.4312982697097 1100.016945391296 1099.826672607775 1099.787672989673 1097.460930992372 410.5148936069334 1097.165027959778 293.1619275177472
1841 0.005 9.205 20 1020.809490438629 963.896749596258 964.4315701789136 1100.023681309917 1099.835147304321 1099.802220912335 1097.467653618922 410.5239576515453 1097.17032592138 293.1619289193579
1842 0.005 9.210000000000001 20 1020.804907450011 963.8969594923792 964.4317932517275 1100.013295763002 1099.82249820189 1099.785589818126 1097.456374727852 410.5330062154678 1097.162945435324 293.1619292201373
1843 0.005 9.215 20 1020.806136138776 963.8971946477292 964.4320249295678 1100.016450674496 1099.82639617074 1099.790613620889 1097.459941009919 410.542042385365 1097.163019032089 293.1619247653704
1844 0.005 9.220000000000001 20 1020.804186683054 963.8973950636098 964.4322337118812 1100.011957993746 1099.821744662994 1099.785688609701 1097.456275301005 410.55116397234 1097.162575773268 293.161926579227
1845 0.005 9.225 20 1020.808324764439 963.8976617752575 964.4324857353133 1100.021103135853 1099.832474072894 1099.80102267406 1097.465761125839 410.5602937322524 1097.169114218949 293.1619280902818
1846 0.005 9.23 20 1020.809125954237 963.8979362939589 964.4327515180486 1100.021870956181 1099.83311420482 1099.801568902359 1097.467582709822 410.5693088317279 1097.169074695693 293.1619280292858
1847 0.005 9.234999999999999 20 1020.809215826486 963.898207813891 964.4330192456035 1100.0210854305 1099.832405277307 1099.800556015669 1097.466549115654 410.5783594003194 1097.169044718708 293.1619278846634
1848 0.005 9.24 20 1020.806312491541 963.898434691466 964.4332541367336 1100.014522063132 1099.824852116877 1099.790942181738 1097.459630457533 410.5873272563073 1097.1626712589 293.1619294797342
1849 0.005 9.245000000000001 20 1020.805856380562 963.8986432436283 964.4334683036817 1100.01378691997 1099.82316360433 1099.788055355261 1097.456362944515 410.5962708345999 1097.163850759488 293.1619298381155
1850 0.005 9.25 20 1020.807462480369 963.8988795696824 964.4336992451121 1100.017561323371 1099.828159473863 1099.793191920321 1097.459450806773 410.6053057546835 1097.164141540314 293.1619253064276
1851 0.005 9.255000000000001 20 1020.805640952813 963.8990793669188 964.4339083790875 1100.013611070734 1099.822556731193 1099.786442193957 1097.455997311309 410.6143580445143 1097.163920552103 293.1619220000546
1852 0.005 9.26 20 1020.805192689242 963.899271859797 964.4341039141563 1100.011827881994 1099.820950849818 1099.786700235533 1097.454875165469 410.6233526037333 1097.162870765601 293.1619264100831
1853 0.005 9.265000000000001 20 1020.804802427272 963.8994531980832 964.4342896920518 1100.011158310046 1099.819806821626 1099.785938586183 1097.453369858343 410.6322276611081 1097.162648099318 293.1619242426396
1854 0.005 9.27 20 1020.809360064882 963.8996945580748 964.4345114234563 1100.019613780943 1099.829499437934 1099.789592293684 1097.462477791847 410.6411756200198 1097.165914707759 293.1619231556752
1855 0.005 9.275 20 1020.806105121953 963.8998975923465 964.4347224924193 1100.013750303351 1099.823299117348 1099.787372419535 1097.455844719588 410.6500966196909 1097.162316726186 293.1619229798545
1856 0.005 9.279999999999999 20 1020.808100304413 963.9001152653814 964.4349379798419 1100.016623556027 1099.826413962869 1099.790404699766 1097.457722394657 410.6590184294374 1097.166481668349 293.1619241231847
1857 0.005 9.285 20 1020.808530531561 963.9003335502567 964.4351535908057 1100.016078351069 1099.825538038312 1099.787750154323 1097.4574753069 410.6679474410275 1097.167021771869 293.1619254435658
1858 0.005 9.290000000000001 20 1020.810097083477 963.900592535949 964.4354015668712 1100.020897614292 1099.832036604277 1099.798149005803 1097.465081394193 410.6768125285886 1097.167219784506 293.1619234188968
1859 0.005 9.295 20 1020.809124041142 963.9008363204267 964.4356434402519 1100.018166861262 1099.828375494325 1099.794481177664 1097.463668067797 410.6857031265861 1097.165373923362 293.1619274115355
1860 0.005 9.300000000000001 20 1020.803745138179 963.9009996477657 964.4358282763748 1100.00700782317 1099.815349567576 1099.782941612184 1097.453750266167 410.6945864866711 1097.158485197846 293.1619328873657
1861 0.005 9.305 20 1020.811842994407 963.9012664715525 964.436069956797 1100.023644611719 1099.834682711257 1099.797081867084 1097.464865565542 410.7034796734328 1097.168642312974 293.1619324874762
1862 0.005 9.31 20 1020.80878171506 963.901501115505 964.4363027725545 1100.016849783239 1099.826884757258 1099.790278147064 1097.464547705925 410.7122997817579 1097.162651909021 293.1619302608177
1863 0.005 9.315 20 1020.809097529282 963.9017233579038 964.4365246853459 1100.015751189989 1099.826218348514 1099.787103848125 1097.460097478461 410.7210303923612 1097.16437872462 293.1619249004981
1864 0.005 9.32 20 1020.813270805019 963.9020082484188 964.4367954804454 1100.024880158575 1099.836838545633 1099.800924307625 1097.466099260471 410.729879007253 1097.171567487875 293.161925070708
1865 0.005 9.325000000000001 20 1020.812481863007 963.9022810980001 964.4370670605072 1100.023315595007 1099.834790632362 1099.799356616628 1097.46417135145 410.7386635256377 1097.169199201683 293.1619259351166
1866 0.005 9.33 20 1020.810354734904 963.902519433156 964.4373096514263 1100.018376905504 1099.829463693453 1099.79034978844 1097.4625266771 410.7474218744982 1097.16454078374 293.1619277081178
1867 0.005 9.335000000000001 20 1020.811620599839 963.9027842794261 964.43757183295 1100.02094291463 1099.832384200743 1099.800748786501 1097.465716610083 410.7561455151509 1097.168490324286 293.1619290067827
1868 0.005 9.34 20 1020.811459289099 963.903033068152 964.4378196433213 1100.019613459252 1099.830689364447 1099.795654306141 1097.462334325029 410.7649131626384 1097.167106149895 293.1619301450417
1869 0.005 9.345000000000001 20 1020.813152298679 963.9033036861289 964.4380821560659 1100.022077370228 1099.833222188252 1099.798193412526 1097.465135010522 410.7736739663476 1097.169411825337 293.1619303711169
1870 0.005 9.35 20 1020.808519724278 963.9035068540755 964.4383005301 1100.012713357505 1099.822032127635 1099.787605923268 1097.456657069935 410.7824287337155 1097.163604551943 293.1619303718256
1871 0.005 9.355 20 1020.809422418387 963.903725211219 964.4385181800924 1100.015095423494 1099.825694385913 1099.791168604908 1097.458709445483 410.7910639878876 1097.163725147593 293.1619275504457
1872 0.005 9.359999999999999 20 1020.812438469988 963.903987775255 964.4387684200243 1100.021806190797 1099.833190406873 1099.801197788046 1097.466410030835 410.7998397668221 1097.168825714512 293.1619296892325
1873 0.005 9.365 20 1020.807092714092 963.904162719017 964.438962322345 1100.01025772459 1099.818640754897 1099.783582773402 1097.454304873618 410.8086581318854 1097.160958576102 293.161933836967
1874 0.005 9.370000000000001 20 1020.810516005264 963.9043755991719 964.4391655883945 1100.015585293254 1099.826341978997 1099.788214937151 1097.459697960214 410.8172501156198 1097.164693826812 293.1619345929016
1875 0.005 9.375 20 1020.810717997139 963.9045896443804 964.4393758779995 1100.015104665552 1099.825485441675 1099.787148512394 1097.459400105593 410.8258346005118 1097.164542473631 293.1619332335773
1876 0.005 9.380000000000001 20 1020.81311287855 963.9048489690709 964.4396261826541 1100.021332630956 1099.832906282786 1099.80073165947 1097.465472240027 410.8345181701201 1097.168915709366 293.1619319630954
1877 0.005 9.385 20 1020.809139767495 963.9050372416118 964.439831298394 1100.013204071776 1099.822430061975 1099.787862234502 1097.454909671555 410.8431996236147 1097.16404024209 293.1619315523915
1878 0.005 9.390000000000001 20 1020.809377265028 963.9052273285297 964.4400225230537 1100.012842067808 1099.822238900603 1099.786561406748 1097.456270650849 410.8517735952028 1097.162325064889 293.1619309180725
1879 0.005 9.395 20 1020.812790594235 963.9054672394529 964.4402484148052 1100.019640197709 1099.830230378209 1099.796784438983 1097.463507364188 410.8603763700536 1097.166949238833 293.1619315776633
1880 0.005 9.4 20 1020.811335288083 963.9056921774072 964.4404696718627 1100.016779428181 1099.826510179033 1099.790287890856 1097.463894425754 410.8690435871796 1097.162920327271 293.1619337696484
1881 0.005 9.404999999999999 20 1020.816380227881 963.9059793798331 964.4407392611521 1100.025757674373 1099.837920323535 1099.800342091845 1097.466825508368 410.8776438381749 1097.171915154024 293.1619323006571
1882 0.005 9.41 20 1020.812655736619 963.9062164996811 964.4409829878655 1100.018108940199 1099.828060618142 1099.790544034009 1097.461095827033 410.8862369929249 1097.164732831482 293.1619336610343
1883 0.005 9.415000000000001 20 1020.813548415669 963.906471370291 964.4412362936436 1100.019769547536 1099.830870059155 1099.798941741347 1097.465212920806 410.8947228348595 1097.16786533809 293.1619310069279
1884 0.005 9.42 20 1020.814385084474 963.906731625613 964.4414919464444 1100.020999746295 1099.832271006811 1099.799712453592 1097.4663630428 410.903277545001 1097.169048704574 293.1619308338627
1885 0.005 9.425000000000001 20 1020.811782872999 963.9069464161013 964.4417166331567 1100.016014355544 1099.825776131586 1099.790869312935 1097.459268704521 410.9118061385907 1097.163717662549 293.161929564512
1886 0.005 9.43 20 1020.814927211116 963.9072030919398 964.4419607136738 1100.02146849858 1099.832287438935 1099.795129560633 1097.466272671952 410.9202575740139 1097.16725189384 293.1619316262523
1887 0.005 9.435 20 1020.814144646768 963.9074513137139 964.4422081463867 1100.019556639779 1099.830296429018 1099.796122364591 1097.463536625525 410.9288573530984 1097.167187955717 293.1619307338448
1888 0.005 9.44 20 1020.815031868963 963.9077140969689 964.4424657804635 1100.02214711469 1099.833324184311 1099.799210415429 1097.465504044854 410.9373086398883 1097.168613706215 293.1619294212804
1889 0.005 9.445 20 1020.808530230242 963.9078784538694 964.4426568195632 1100.010440798435 1099.81837779004 1099.786213566646 1097.451742806565 410.9458181789964 1097.159855341262 293.1619341997052
1890 0.005 9.450000000000001 20 1020.810494121842 963.9080624703921 964.4428409379891 1100.012931863372 1099.822179447665 1099.787991997038 1097.457672855787 410.9543526217811 1097.162704164814 293.1619391533482
1891 0.005 9.455 20 1020.810701169905 963.9082397237548 964.4430176357441 1100.011885484785 1099.821233586198 1099.785415802924 1097.455678462705 410.9627919392497 1097.162749412107 293.1619371100347
1892 0.005 9.460000000000001 20 1020.810222155617 963.9084177958141 964.4431970697958 1100.012931997009 1099.821629698202 1099.787602000731 1097.455971401736 410.9712551875102 1097.161586030132 293.1619342069061
1893 0.005 9.465 20 1020.809673730896 963.9085831440079 964.4433689899398 1100.011609282104 1099.820639561689 1099.78670838585 1097.454246601486 410.9797699608314 1097.162188030357 293.1619330278644
1894 0.005 9.470000000000001 20 1020.80776271386 963.9087230948226 964.4435160839197 1100.00748843491 1099.815207457506 1099.783254624246 1097.452557695428 410.9881442114045 1097.157704391801 293.161932030268
1895 0.005 9.475 20 1020.812543785806 963.9089157434236 964.4436916308822 1100.01518344955 1099.825960394989 1099.787785870237 1097.459480263245 410.9965503169265 1097.163999296026 293.1619313880884
1896 0.005 9.48 20 1020.811423643904 963.9090935129312 964.443868550161 1100.013396753406 1099.822584430744 1099.787057660334 1097.456732793033 411.0048550506866 1097.162293273289 293.1619307734394
1897 0.005 9.484999999999999 20 1020.812693539513 963.9092889310231 964.4440582155041 1100.015069417987 1099.825862269803 1099.787759850133 1097.459788039511 411.0132780116055 1097.163681896777 293.1619346997225
1898 0.005 9.49 20 1020.814961752199 963.9095125597057 964.4442699240373 1100.018594440348 1099.828392207211 1099.787061386933 1097.462154709706 411.0216847452423 1097.164662781002 293.1619373001398
1899 0.005 9.495000000000001 20 1020.809132986183 963.9096665117002 964.4444449203231 1100.008300770606 1099.816835453577 1099.784809108839 1097.453754916772 411.0301246564551 1097.159014301864 293.1619377770513
1900 0.005 9.5 20 1020.814643473069 963.9098828895911 964.4446470105123 1100.019683391747 1099.829918999375 1099.793330437564 1097.461053142616 411.0383973552583 1097.167140172351 293.1619329541933
1901 0.005 9.505000000000001 20 1020.814885978833 963.9100993436941 964.4448557229091 1100.017529454411 1099.82740013123 1099.7865077813 1097.461795568408 411.0467094093696 1097.16406017212 293.1619295595681
1902 0.005 9.51 20 1020.813050298006 963.9102905617182 964.4450515207723 1100.014481231056 1099.823867225467 1099.787773732639 1097.457413523415 411.0551323984989 1097.162975662001 293.1619324966466
1903 0.005 9.515000000000001 20 1020.809540330055 963.9104384336439 964.4452158860963 1100.008854537935 1099.816552547407 1099.784314293103 1097.451873881896 411.0634112708404 1097.158172118334 293.1619354393163
1904 0.005 9.52 20 1020.81464371529 963.9106495440035 964.4454123463037 1100.017929840473 1099.828183022089 1099.792884371467 1097.460277111566 411.0717173550407 1097.163655453043 293.1619373800468
1905 0.005 9.525 20 1020.814335596978 963.9108431693433 964.4456055628727 1100.015774588691 1099.825035514544 1099.788978588542 1097.456846317512 411.0800496174812 1097.166127813857 293.1619370848491
1906 0.005 9.529999999999999 20 1020.813854223105 963.9110319186732 964.4457906583108 1100.012315160038 1099.822755355295 1099.780185833299 1097.456830200927 411.0883495448238 1097.161961117812 293.1619369276301
1907 0.005 9.535 20 1020.812130341033 963.9111985084583 964.4459665029594 1100.010751683465 1099.820343725844 1099.784651892047 1097.454718569927 411.0965784272013 1097.161835091898 293.161939603631
1908 0.005 9.540000000000001 20 1020.809866155391 963.9113335498961 964.4461133515898 1100.007651352689 1099.815091713344 1099.782339387116 1097.45047035993 411.1048322754569 1097.158161542923 293.1619358173437
1909 0.005 9.545 20 1020.810293756805 963.9114696430925 964.4462520886319 1100.008842278522 1099.816459535692 1099.783266024065 1097.451287949998 411.1131041455539 1097.158926676971 293.1619351944007
1910 0.005 9.550000000000001 20 1020.816123371765 963.9116870788151 964.4464469759282 1100.019058134223 1099.830309300163 1099.796147608386 1097.462811233153 411.1213276837599 1097.166775221605 293.1619383777329
1911 0.005 9.555 20 1020.818799404869 963.9119393823144 964.4466821219669 1100.023595044465 1099.834864425164 1099.800627254592 1097.466744924831 411.1295047428367 1097.170023153083 293.1619366862113
1912 0.005 9.56 20 1020.815192023055 963.9121324136295 964.4468861739293 1100.016068286739 1099.825509235934 1099.787748467382 1097.458615187475 411.137764830496 1097.166356200563 293.161935825686
1913 0.005 9.565 20 1020.812228650799 963.9122885094247 964.4470547555094 1100.010948465451 1099.818809671959 1099.783926624644 1097.454497905591 411.1459177239972 1097.160688548765 293.1619357905002
1914 0.005 9.57 20 1020.816534609822 963.9124919265323 964.4472475710364 1100.018507085263 1099.828367262054 1099.791345521458 1097.45861044749 411.1541159730578 1097.168129160848 293.1619368356477
1915 0.005 9.575000000000001 20 1020.815612669891 963.9126973194992 964.4474498528295 1100.016493314781 1099.82722993697 1099.792354592651 1097.459787111492 411.1622025701008 1097.164457799201 293.1619317715162
1916 0.005 9.58 20 1020.818139196257 963.9129366065115 964.4476762233448 1100.021466364117 1099.832179709908 1099.795194064418 1097.466491610821 411.1704219054601 1097.16762497725 293.1619334710334
1917 0.005 9.585000000000001 20 1020.811227216418 963.9130791043953 964.4478430954272 1100.008828730091 1099.816631685526 1099.784900087252 1097.451419775284 411.1786649682901 1097.159218950383 293.1619320122321
1918 0.005 9.59 20 1020.815767595279 963.9132734383348 964.4480247952029 1100.01683666473 1099.826587953698 1099.7890740573 1097.459067255399 411.1867778466348 1097.163426447546 293.1619313172309
1919 0.005 9.595000000000001 20 1020.815108018648 963.913459529453 964.4482095060935 1100.014318494095 1099.824620600199 1099.790380541859 1097.458543741979 411.194855130191 1097.162421525379 293.1619300524513
1920 0.005 9.6 20 1020.81255306055 963.9135993695829 964.4483576044895 1100.007006794698 1099.815388101947 1099.777286066417 1097.451595912622 411.2029770187457 1097.160190297554 293.1619327912708
1921 0.005 9.605 20 1020.816169106712 963.9137942287211 964.4485380111223 1100.01592210396 1099.825887940591 1099.787482222039 1097.460099071149 411.2110800880094 1097.164805918212 293.161932926444
1922 0.005 9.609999999999999 20 1020.815466112758 963.913987286404 964.448728610697 1100.014646155049 1099.824778363336 1099.788464402322 1097.458229863541 411.2191257883944 1097.162261168174 293.161932855115
1923 0.005 9.615 20 1020.815698362744 963.9141722058931 964.4489116106209 1100.013226037826 1099.823737575293 1099.785069424422 1097.45873495409 411.2272173191375 1097.163568821768 293.1619353695161
1924 0.005 9.620000000000001 20 1020.820148075473 963.9144176854321 964.4491400320627 1100.021468120915 1099.833413775267 1099.794772901846 1097.463716670772 411.2352924750026 1097.169247046562 293.1619408623196
1925 0.005 9.625 20 1020.815809113778 963.9146111815194 964.4493430152896 1100.014496536272 1099.824735823415 1099.790477444161 1097.45844400902 411.243365211189 1097.162748092695 293.161940037875
1926 0.005 9.630000000000001 20 1020.814205413652 963.914773050589 964.4495165228318 1100.011243103333 1099.819572040985 1099.784699785253 1097.454440301152 411.2513500395905 1097.161430013532 293.161936293151
1927 0.005 9.635 20 1020.819142645899 963.914997960869 964.4497260482409 1100.021486853581 1099.831891429522 1099.79518132479 1097.462571842954 411.259501771075 1097.169023612051 293.1619377972346
1928 0.005 9.640000000000001 20 1020.81439759459 963.9151587817462 964.4499034129411 1100.012014442859 1099.821091432065 1099.787495230886 1097.453994811922 411.2674985008053 1097.162432391224 293.1619363444453
1929 0.005 9.645 20 1020.81703173687 963.9153475335405 964.4500814643548 1100.014610438437 1099.82457059816 1099.785076222856 1097.458942840347 411.2754636726359 1097.163979924449 293.1619386523378
1930 0.005 9.65 20 1020.819737109818 963.9155811620301 964.450300679694 1100.021071659177 1099.831921418462 1099.795079331557 1097.464934871492 411.2835099186858 1097.166365928848 293.1619405773779
1931 0.005 9.654999999999999 20 1020.819212598122 963.915803268087 964.4505251136993 1100.020375583939 1099.831218645133 1099.796960500759 1097.46088964466 411.2914311358375 1097.166366038819 293.161937003107
1932 0.005 9.66 20 1020.82088606541 963.9160445630861 964.450756780775 1100.023311896766 1099.834232579659 1099.793947208889 1097.464665578831 411.29942939119 1097.164896184422 293.1619380480959
1933 0.005 9.665000000000001 20 1020.816565922582 963.9162275909824 964.4509556244565 1100.013238357042 1099.822678286947 1099.788027213817 1097.457801328373 411.3074991326278 1097.162924322466 293.1619419384202
1934 0.005 9.67 20 1020.81808187386 963.9164173561594 964.4511438006563 1100.013228070871 1099.823118780188 1099.784205572727 1097.455996633221 411.3153498670209 1097.164184307501 293.1619395074517
1935 0.005 9.675000000000001 20 1020.81618364641 963.9165843140324 964.4513157916695 1100.011621524007 1099.821002151288 1099.785392740184 1097.455713206897 411.3232876271476 1097.162693246447 293.1619347369622
1936 0.005 9.68 20 1020.812781412209 963.9167109726629 964.4514542944622 1100.005992071334 1099.813655912858 1099.781947034554 1097.453303782145 411.3312613425218 1097.157597426541 293.1619330854518
1937 0.005 9.685 20 1020.819428685356 963.916916033839 964.4516351887873 1100.018382485456 1099.828053257737 1099.789252227581 1097.461294186143 411.3391820779433 1097.164847949428 293.1619334079008
1938 0.005 9.69 20 1020.816201389607 963.9170770409735 964.4518047020837 1100.011510165377 1099.820795216779 1099.786105011426 1097.45510091812 411.3470547278117 1097.162339759194 293.1619358684588
1939 0.005 9.695 20 1020.819817365056 963.9172920029724 964.4520067540411 1100.019689318495 1099.830288913098 1099.794899820637 1097.461483217927 411.3549455741835 1097.164949966591 293.1619354482128
1940 0.005 9.700000000000001 20 1020.818820182975 963.917494906031 964.4522083590942 1100.016230446056 1099.826438157409 1099.790552381092 1097.46247571148 411.3628090558086 1097.163740166797 293.1619331796227
1941 0.005 9.705 20 1020.816707881602 963.9176623292381 964.4523848140948 1100.012193034761 1099.821512266315 1099.787368466657 1097.457208335301 411.3706837127952 1097.162075556287 293.1619328354441
1942 0.005 9.710000000000001 20 1020.818812530724 963.9178584377941 964.4525743979225 1100.017044791758 1099.827374189096 1099.792796990406 1097.458727442932 411.3785460594376 1097.163538055143 293.161930348651
1943 0.005 9.715 20 1020.821034821588 963.9180920361595 964.4527964945499 1100.020807468978 1099.832091684489 1099.800506575531 1097.465750655041 411.3864351240059 1097.168492944728 293.1619320898337
1944 0.005 9.720000000000001 20 1020.813192070225 963.9182147495158 964.4529434709973 1100.004467561532 1099.81222446037 1099.78026755759 1097.452941823316 411.3942723292246 1097.155965055269 293.1619378968789
1945 0.005 9.725 20 1020.818561745568 963.9183967090348 964.4531102699987 1100.01431417069 1099.824829488289 1099.786553684547 1097.45868260743 411.4020565895794 1097.163441026441 293.1619368095312
1946 0.005 9.73 20 1020.81593968408 963.9185409964533 964.4532604077231 1100.007972203152 1099.816300671976 1099.779110472261 1097.452360794845 411.4098404790379 1097.160338390017 293.1619387429259
1947 0.005 9.734999999999999 20 1020.817794957633 963.9187054167171 964.4534230308049 1100.012939006391 1099.821922683792 1099.787300502674 1097.454448523283 411.4176610240847 1097.164246093501 293.1619385151626
1948 0.005 9.74 20 1020.816663670473 963.9188628415402 964.4535827483173 1100.011211699071 1099.820154209775 1099.786871539397 1097.455659635339 411.4253925493476 1097.161615632775 293.1619336617923
1949 0.005 9.745000000000001 20 1020.820486550827 963.9190666095445 964.4537692671506 1100.017429997808 1099.827370718427 1099.786060122695 1097.461963310863 411.4332902755551 1097.163853447083 293.1619345562485
1950 0.005 9.75 20 1020.820257499469 963.9192713424319 964.4539715146949 1100.016520372813 1099.827348915834 1099.791689405407 1097.45979422025 411.441078330372 1097.164804390591 293.1619352175862
1951 0.005 9.755000000000001 20 1020.819182508489 963.9194523884428 964.4541549840648 1100.013922818211 1099.823447330925 1099.785144785458 1097.457782254153 411.448732236222 1097.162923154311 293.161933833611
1952 0.005 9.76 20 1020.821684289929 963.9196681300348 964.4543598712859 1100.019728240794 1099.830326479489 1099.79080654974 1097.463890524716 411.4565121118403 1097.16438699713 293.1619359020792
1953 0.005 9.765000000000001 20 1020.821728440521 963.9198926173115 964.4545802158706 1100.019891561952 1099.830070543122 1099.794077286177 1097.465013050761 411.4643279874497 1097.166720756574 293.1619382773222
1954 0.005 9.77 20 1020.819289468291 963.9200740592024 964.4547720581111 1100.014895838053 1099.824040667098 1099.790085813047 1097.457388646823 411.4719948890335 1097.165336236807 293.1619358885289
1955 0.005 9.775 20 1020.825080644215 963.9203322261876 964.4550116796606 1100.024954440062 1099.836670819842 1099.800938195967 1097.465989733675 411.4796286972415 1097.172894770682 293.1619345671798
1956 0.005 9.779999999999999 20 1020.824673141299 963.9205886702863 964.4552633339036 1100.024411940924 1099.836376886917 1099.801660856449 1097.466207454896 411.4873807822525 1097.171375675473 293.1619359936807
1957 0.005 9.785 20 1020.819373146472 963.920766855595 964.4554595061853 1100.013769232739 1099.822976310223 1099.789290268125 1097.457620296436 411.4951366002402 1097.163896210524 293.1619386714426
1958 0.005 9.790000000000001 20 1020.819846371749 963.9209418369752 964.4556376368279 1100.013386766209 1099.822996300384 1099.787036864527 1097.457064455161 411.502714441314 1097.163709131654 293.1619348192245
1959 0.005 9.795 20 1020.818997819153 963.9211090722748 964.4558069477573 1100.012107957557 1099.821265809434 1099.786389605124 1097.455889221905 411.5104049492268 1097.162253338092 293.1619323947632
1960 0.005 9.800000000000001 20 1020.819869350345 963.9212844608811 964.4559814688727 1100.014957975713 1099.824450754185 1099.789801612143 1097.457050216107 411.5181346253993 1097.165033499458 293.1619321095909
1961 0.005 9.805 20 1020.822963026271 963.9215052116725 964.4561875146214 1100.01838500424 1099.830094350565 1099.791709055836 1097.461214712001 411.5257922639884 1097.166409389828 293.1619342471607
1962 0.005 9.81 20 1020.818606864463 963.9216589739494 964.4563555219186 1100.010962403125 1099.819594000163 1099.784619566974 1097.453355533504 411.5333852837363 1097.162541192976 293.1619370556774
1963 0.005 9.815 20 1020.824975168622 963.9219001515102 964.4565779327913 1100.024679854944 1099.835730131987 1099.799886932864 1097.464703370626 411.5410782396884 1097.170871188809 293.161937663063
1964 0.005 9.82 20 1020.824980245602 963.9221418860219 964.4568121828572 1100.022387626238 1099.833807652428 1099.798493879375 1097.465489158089 411.5487443558475 1097.169882041911 293.161936252465
1965 0.005 9.825000000000001 20 1020.823380170466 963.9223565779176 964.4570318137506 1100.019440420541 1099.829839921795 1099.794210206981 1097.461783703944 411.5563179536668 1097.168217493385 293.1619360864452
1966 0.005 9.83 20 1020.819556581418 963.9225176986627 964.4572048513388 1100.010049120717 1099.818675560072 1099.78211588832 1097.45405169441 411.5638215978563 1097.161492877533 293.161934981004
1967 0.005 9.835000000000001 20 1020.820781082378 963.9227019641639 964.4573888922124 1100.015482609123 1099.825423181732 1099.791369607102 1097.458068634141 411.571360629677 1097.163170791192 293.1619328578995
1968 0.005 9.84 20 1020.822899854062 963.9229092429672 964.4575870852725 1100.019110688851 1099.829424091382 1099.793327565062 1097.462094539683 411.5789886554226 1097.165528031838 293.1619328984991
1969 0.005 9.845000000000001 20 1020.822010122977 963.9230933922954 964.4577686668039 1100.012943647899 1099.822420349859 1099.781563023335 1097.457841895649 411.5866116321694 1097.160568742872 293.1619371660432
1970 0.005 9.85 20 1020.822391588147 963.9232897422723 964.4579624577179 1100.016471797387 1099.826230777099 1099.791188355739 1097.460873817549 411.5941959544423 1097.163667408972 293.161939391545
1971 0.005 9.855 20 1020.824504270183 963.9235214669297 964.4581846883265 1100.020521791802 1099.831741708268 1099.799363803003 1097.465412206022 411.6016820877063 1097.168353776416 293.1619383634149
1972 0.005 9.859999999999999 20 1020.819789245795 963.9236736989742 964.4583546868135 1100.010544263006 1099.819070989227 1099.783380687754 1097.454810862228 411.6092375658096 1097.161733884403 293.1619386193709
1973 0.005 9.865 20 1020.823089500095 963.9238755478103 964.458544922457 1100.016732890432 1099.826885032489 1099.79072857982 1097.463328065727 411.6167187605452 1097.163810605221 293.1619407539906
1974 0.005 9.870000000000001 20 1020.822158816907 963.9240532901489 964.4587217485032 1100.013021055055 1099.823328259194 1099.784515354089 1097.459232156874 411.6241445997813 1097.163558321462 293.1619370538138
1975 0.005 9.875 20 1020.823608000524 963.9242530833112 964.4589179095574 1100.017933687581 1099.828078781627 1099.792020361068 1097.461367013883 411.6317025068957 1097.167232838685 293.1619359815558
1976 0.005 9.880000000000001 20 1020.826234374862 963.9244938394506 964.4591447274665 1100.022972829082 1099.834017401395 1099.797589921207 1097.466498756539 411.639176425211 1097.16926171999 293.1619353541569
1977 0.005 9.885 20 1020.824644427961 963.9247072983295 964.4593589850069 1100.019436499553 1099.830453898895 1099.790783130966 1097.463192332718 411.6466327264606 1097.164880976066 293.1619364062825
1978 0.005 9.890000000000001 20 1020.824437380806 963.9249149907622 964.4595677605731 1100.018204903844 1099.827674324436 1099.788509029139 1097.461428241757 411.6541207001374 1097.164863430122 293.1619395966088
1979 0.005 9.895 20 1020.826465065321 963.9251546871932 964.4598010162983 1100.021910010477 1099.832939492667 1099.798937712086 1097.465496860734 411.6616039215201 1097.168825961569 293.1619372612222
1980 0.005 9.9 20 1020.825612262023 963.925367078212 964.460012571629 1100.018178013718 1099.827800711616 1099.786747173315 1097.462247387319 411.6689313569917 1097.165317203416 293.1619359949815
1981 0.005 9.904999999999999 20 1020.826028751542 963.9255936905973 964.4602388319196 1100.020442011294 1099.831778514609 1099.79653009836 1097.463046084719 411.6764175816435 1097.16788256825 293.1619360216416
1982 0.005 9.91 20 1020.826162024895 963.925821952374 964.4604647761519 1100.021394731064 1099.831592333009 1099.794779508387 1097.464754669656 411.6838519993777 1097.168092796007 293.1619387465331
1983 0.005 9.915000000000001 20 1020.821576552743 963.9259846295361 964.4606451939597 1100.012050060276 1099.820893837425 1099.787747396809 1097.456350689952 411.6912247232731 1097.162477151329 293.1619374260201
1984 0.005 9.92 20 1020.828099312881 963.9262326046502 964.4608728397242 1100.025517413705 1099.836416161017 1099.798417489395 1097.46702297569 411.69868243812 1097.170519778618 293.1619371101619
1985 0.005 9.925000000000001 20 1020.824299710486 963.9264152439573 964.4610691624929 1100.01604734898 1099.825409736522 1099.787440427328 1097.458496579255 411.7061440012178 1097.166217248045 293.1619373583835
1986 0.005 9.93 20 1020.82966889362 963.9266737430337 964.4613117720372 1100.02711260463 1099.839409427776 1099.803157539504 1097.466413120993 411.7134285728267 1097.172574363008 293.1619367672432
1987 0.005 9.935 20 1020.820736842658 963.9268126665785 964.4614779708015 1100.009811822508 1099.817343682045 1099.783357285311 1097.453627995648 411.7208751177528 1097.159268053672 293.1619394986459
1988 0.005 9.94 20 1020.826212737179 963.9270141648896 964.4616646444584 1100.018556300963 1099.828663970761 1099.789074071825 1097.461596305571 411.7281515640702 1097.165389818365 293.1619403904705
1989 0.005 9.945 20 1020.826710805434 963.9272325879098 964.4618775435026 1100.019910723431 1099.830671193121 1099.796901633379 1097.463743537674 411.7355052472833 1097.167149335816 293.1619418170355
1990 0.005 9.950000000000001 20 1020.82835835602 963.9274677099438 964.4621044887014 1100.022157010535 1099.833335506844 1099.798060883458 1097.465150468284 411.7428270556643 1097.169522984713 293.1619406708564
1991 0.005 9.955 20 1020.824450405732 963.9276356758295 964.4622893908753 1100.014723477247 1099.823821124237 1099.786893854186 1097.456935598152 411.7501957769481 1097.165350250592 293.1619407458609
1992 0.005 9.960000000000001 20 1020.822184137479 963.9277739923684 964.4624415544716 1100.010653109872 1099.819234814363 1099.783931148478 1097.453863852586 411.7574308861496 1097.161735594706 293.1619420277434
1993 0.005 9.965 20 1020.824928117536 963.9279575793993 964.4626130699478 1100.015723623436 1099.825765089248 1099.789793828156 1097.462686722795 411.7648849360907 1097.162977677711 293.1619472767358
1994 0.005 9.970000000000001 20 1020.824781133993 963.928127282976 964.4627798140338 1100.014062130142 1099.824456352913 1099.785849168043 1097.458536954369 411.7720763461823 1097.163545375595 293.1619416137175
1995 0.005 9.975 20 1020.828813205464 963.9283557836266 964.4629915326923 1100.021358686036 1099.833147065032 1099.794410599381 1097.464073822283 411.7794496581575 1097.16945930038 293.1619440126154
1996 0.005 9.98 20 1020.82806408873 963.9285697131669 964.4632024499786 1100.020894148778 1099.83112320462 1099.791168557996 1097.464220529009 411.7867635058965 1097.166099294338 293.1619471258443
1997 0.005 9.984999999999999 20 1020.823775183153 963.9287230466534 964.4633726503803 1100.011104171974 1099.820552083451 1099.783517357299 1097.455866313234 411.7939544943447 1097.161232023885 293.1619468625069
1998 0.005 9.99 20 1020.824995802832 963.9289055174228 964.4635503095196 1100.014778928548 1099.825148131366 1099.789634573973 1097.462479104086 411.8011448494208 1097.161207408194 293.1619433384098
1999 0.005 9.995000000000001 20 1020.825348217046 963.9290742634911 964.463723536532 1100.016310593361 1099.825937667684 1099.790218556768 1097.457025311562 411.8083745654195 1097.165501672729 293.1619410452144
2000 0.005 10 20 1020.824120502373 963.9292288428305 964.4638855377643 1100.014575158011 1099.82403674079 1099.789239016755 1097.455551499124 411.8156444238838 1097.16415713261 293.1619448204698
2001 0.005 10.005 20 1020.82102068085 963.9293474163569 964.4640135578878 1100.008531921438 1099.815889222031 1099.78263648039 1097.453533732263 411.822904011838 1097.157481240532 293.1619455126629
2002 0.005 10.01 20 1020.821160148852 963.9294605688764 964.4641301015339 1100.008329357156 1099.816334296007 1099.78459330144 1097.453785555912 411.8301608726871 1097.158957081015 293.1619435798755
2003 0.005 10.015 20 1020.825614094898 963.9296215804459 964.4642740388904 1100.014920780929 1099.824626803387 1099.784941826861 1097.459490218508 411.8372992203929 1097.162705819091 293.1619416813584
2004 0.005 10.02 20 1020.82736102343 963.9298249456392 964.464465207029 1100.019241903975 1099.830652361231 1099.797932118192 1097.464503958799 411.8444505127846 1097.166949810611 293.1619385139819
2005 0.005 10.025 20 1020.825882415555 963.930002449026 964.4646439229942 1100.016936568538 1099.826360951048 1099.791113614516 1097.460818073026 411.851612236834 1097.164088680653 293.161940461606
[truncated: 198,375 more chars]
