# Supplementary material for: Thermocouple Sensor Response in Hot Airstream
Source: Sensors (Basel). 2025 Jul 26;25(15):4634. doi: 10.3390/s25154634 (PMC12349096; doi:10.3390/s25154634)
Supplement: Supplementary file 1 [file sensors-25-04634-s001.zip › report-file-t_11R18.out]

"report-file-t"
"Time Step" "delta-time etc.."
("TimeStep" "delta-time" "flow-time" "iters-per-timestep" "t_1" "t_sensor" "t0" "t1" "t2" "t3" "ty_1" "ty_10" "ty1" "ty10")
0 0.005 0 0 292.9999999999998 292.9999999999999 292.9999999999998 292.9999999999998 292.9999999999998 292.9999999999998 292.9999999999998 292.9999999999998 292.9999999999998 292.9999999999998
1 0.005 0.005 20 293.0030396608682 292.9999153222029 292.9999621658616 293.1672209526017 293.6184958221215 295.5580195102207 293.0123601934826 292.9999374865349 293.0456202815099 293.0003751930571
2 0.005 0.01 20 293.0317406304601 293.0010949061677 293.0005398354311 294.4310291402619 297.777402883037 309.443539607493 293.0938646264447 292.9999905982789 293.4305890000082 293.0009593166671
3 0.005 0.015 20 293.1865800128766 293.0031654769622 293.0020921715985 300.0101273940261 313.6231975255924 351.4762037556242 293.405468669675 293.0000858255375 295.3527997608214 293.0020609048823
4 0.005 0.02 20 293.7754588220134 293.0088568404633 293.0063365948954 316.8334720317603 353.8344117999188 436.0759658391748 294.3034508263917 293.0003476187026 301.9686930494506 293.0045841565289
5 0.005 0.025 20 295.4916553349947 293.0236848831101 293.0176029354321 354.1733313926133 427.8428111111738 555.741350949088 296.381722189966 293.0009707915925 318.7718724021267 293.0107150615254
6 0.005 0.03 20 299.5504213738531 293.0574347897386 293.0441079515406 417.3193628331194 529.0934687376403 675.5958837602076 300.3633996097382 293.002323048415 351.7089407248199 293.0243449572783
7 0.005 0.035 20 307.6277473966131 293.1231606783807 293.0978807473485 498.9106205103699 632.763362924442 763.0846358101022 306.5903079454499 293.0049558644787 402.5285804090772 293.0499909764181
8 0.005 0.04 20 321.3053715055713 293.2323595161148 293.1914947992397 579.8384582208354 713.5962230437141 813.1829872225666 314.3677172142282 293.0095026209103 464.5272592297397 293.0925139617757
9 0.005 0.045 20 341.1193673362467 293.3894658952042 293.3326939282576 643.2550306391565 764.2821147965309 837.2860948701356 322.1687102421923 293.0164924632948 524.7094396231034 293.1540901134343
10 0.005 0.05 20 365.6254642498237 293.5910696227039 293.5213356913029 684.5438778177236 791.2890768292932 847.451483880648 328.7679204620443 293.0261203117936 572.9125323797246 293.2324736148793
11 0.005 0.055 20 391.6128681712226 293.8293446654852 293.7508662992815 708.3218874811212 804.0188106086833 851.2837630707795 333.8205430064324 293.0380966561484 605.8876069036609 293.3208637223287
12 0.005 0.06 20 415.6144430004653 294.095555572341 294.0119613756976 721.2009527823893 809.4664943248779 852.561150223519 337.5930923862138 293.0516041289108 626.143404508559 293.4095392074967
13 0.005 0.065 20 435.4322247376415 294.3820982682153 294.2957341113762 728.0975488630742 811.6205609571388 852.9438301030571 340.4591481140849 293.0654939778678 637.8728057882098 293.4903857146224
14 0.005 0.07000000000000001 20 450.3889248046536 294.6830880306965 294.59516687911 731.9572959087101 812.4457715806042 853.0800265732837 342.7222174375022 293.0785306524222 644.6252600596994 293.5569081740435
15 0.005 0.075 20 460.9405115290547 294.9943015254127 294.9053165317815 734.3103101263324 812.8019795944946 853.1840219578097 344.5753745560544 293.0896734153019 648.6888988872048 293.6057435625436
16 0.005 0.08 20 468.0335604470076 295.3128486632534 295.2229265942383 735.9047539545047 813.0261417041689 853.3061195225928 346.1405302113834 293.0982576408157 651.3495601446693 293.6356591214873
17 0.005 0.08500000000000001 20 472.6526842817131 295.6367889138265 295.5459143996819 737.0870266820286 813.2275559060024 853.4417311601632 347.487579100472 293.1040594478599 653.2589542468888 293.6485383300945
18 0.005 0.09 20 475.6151568454285 295.9648227250372 295.8729463531477 738.0173799111017 813.4277938661228 853.5757618956635 348.6618958236889 293.1072409058156 654.7311589311649 293.6478105447683
19 0.005 0.095 20 477.5241965773001 296.2960615155169 296.2031425225669 738.7681613711653 813.6200853943749 853.6957950595229 349.6947605883377 293.108231192118 655.9118823103756 293.6335990044893
20 0.005 0.1 20 478.7841792644289 296.6298750013511 296.5358935047174 739.3781815509082 813.7946265141697 853.7957987082268 350.6051353989779 293.1075942189133 656.8710401802743 293.6083917841122
21 0.005 0.105 20 479.6504155919203 296.9657914295344 296.8707459428973 739.8734114572914 813.9444112583835 853.8744835344587 351.4148009741163 293.1059094339737 657.6521484716344 293.5793966439389
22 0.005 0.11 20 480.2791891107897 297.3034464467815 297.207349575852 740.2732124101544 814.0674712969433 853.9336072326796 352.1381000745955 293.1036973469136 658.2838313773018 293.5516370414519
23 0.005 0.115 20 480.7647611222127 297.642549323528 297.5454245491929 740.5928344854416 814.1652569060788 853.97637258794 352.784052028601 293.1013784594095 658.7877289539318 293.5292776113462
24 0.005 0.12 20 481.1592232112939 297.982858081867 297.8847372747561 740.846609020429 814.2408706731291 854.0062134621811 353.3627581875847 293.0992603669746 659.1854265257707 293.5139022946959
25 0.005 0.125 20 481.4918524139445 298.3241693668347 298.2250897517874 741.0476900741368 814.298088448407 854.0265232675652 353.8876859322357 293.0975433275567 659.4977284982369 293.5053762139248
26 0.005 0.13 20 481.7818240594926 298.6663117364828 298.5663155397568 741.205896694833 814.340470344801 854.0398465238284 354.3650947626896 293.0963418055753 659.7400509087478 293.5045608415676
27 0.005 0.135 20 482.0401120550596 299.0091394405035 298.9082727705666 741.3300508768363 814.3714835096471 854.0484033656794 354.8021950745053 293.0957009695177 659.9271975846318 293.5108618389544
28 0.005 0.14 20 482.2741749679184 299.3525281155711 299.2508401341675 741.4274579186621 814.3940455974623 854.0538400465191 355.2052536679145 293.0956162119556 660.0717867313767 293.5230898533024
29 0.005 0.145 20 482.4893635187334 299.6963707998103 299.593913219338 741.5033574582512 814.4101878378934 854.0571556131055 355.5792803307717 293.0960500930212 660.183341912228 293.5406092971313
30 0.005 0.15 20 482.6897103121117 300.0405760936819 299.9374021205403 741.5627617761321 814.4219257202578 854.0593534453375 355.9292179117365 293.0969463592888 660.2704764838332 293.5625280526584
31 0.005 0.155 20 482.8785560359387 300.3850656449459 300.2812293029304 741.6096093648814 814.43075934007 854.0611180340153 356.2591067567345 293.0982396871817 660.3399790598982 293.5875891252108
32 0.005 0.16 20 483.0583545417551 300.7297716342329 300.6253273490057 741.6466327608317 814.4374552041115 854.0626163381081 356.5721202529666 293.0998625976678 660.3966935161299 293.6146995308177
33 0.005 0.165 20 483.2313677824334 301.0746351544853 300.9696372296922 741.6759607310394 814.4426388929302 854.0639552751861 356.8710648705983 293.1017514766042 660.4444298564777 293.6429117412973
34 0.005 0.17 20 483.3992587117065 301.4196049515717 301.3141070244711 741.699455158612 814.4467997004735 854.0653013713538 357.1584456458223 293.1038492738152 660.4860787310345 293.6713766088218
35 0.005 0.175 20 483.5634401430503 301.764635661861 301.6586905047707 741.7181256060067 814.4500924342851 854.0665924271432 357.4360485275901 293.1061077910598 660.5232267210102 293.6993091150146
36 0.005 0.18 20 483.7246781539869 302.109686970946 302.0033461522509 741.7330242356637 814.4527441309906 854.0678984938356 357.7055323371272 293.1084882273424 660.5573386191937 293.7260038409477
37 0.005 0.185 20 483.8837810509673 302.4547229410167 302.3480365398817 741.7450406454889 814.4549484011686 854.0692412014949 357.9683473782116 293.1109603055808 660.5896706610318 293.751126085752
38 0.005 0.19 20 484.0414510298156 302.7997113158857 302.6927277245089 741.7547117348938 814.4567849446795 854.0705815517044 358.2255791068417 293.1135021462105 660.6208194372676 293.7744019547176
39 0.005 0.195 20 484.1980314680455 303.1446230484358 303.0373888563451 741.7627354253602 814.4584145317402 854.0719923443622 358.4783032888741 293.1160985109333 660.6515205969249 293.7956727544844
40 0.005 0.2 20 484.3538816568504 303.4894316932387 303.3819916822044 741.7694156005861 814.4598242418978 854.0733877422044 358.7272226151534 293.1187400227944 660.682014817305 293.8148926024907
41 0.005 0.205 20 484.5093922771388 303.8341133311105 303.72651035426 741.7752349648505 814.461129450941 854.0748201818997 358.9731595324682 293.121422058717 660.7126887679599 293.8320974212568
42 0.005 0.21 20 484.6646079664304 304.1786458865362 304.0709209632233 741.7802532410542 814.4622209878636 854.0761709933369 359.2165092183211 293.1241430651157 660.7434063660455 293.8474006935407
43 0.005 0.215 20 484.8196421480924 304.5230088232846 304.4152012125161 741.7845246720218 814.4630355273652 854.0773729229772 359.457682778339 293.1269041224256 660.7741626775186 293.8609539606524
44 0.005 0.22 20 484.9745246948289 304.8671833052309 304.7593303963191 741.7883292514268 814.4636795086502 854.0785176273972 359.6971253725746 293.1297079618175 660.8052175034552 293.8729223598247
45 0.005 0.225 20 485.1294805926854 305.2111518040337 305.1032892292597 741.7917575176668 814.4641662191734 854.0795877261364 359.9351325791949 293.1325585594913 660.8364927974509 293.8834668933885
46 0.005 0.23 20 485.2845228577573 305.554898168835 305.4470597894515 741.7949989854504 814.4645699488777 854.0806653807978 360.1719888291361 293.1354605713825 660.8680519645939 293.8927540978003
47 0.005 0.235 20 485.4397562193873 305.8984074817907 305.7906254266565 741.7981961782457 814.4649188767696 854.0816924875737 360.4079573333278 293.1384186916731 660.8998919897223 293.9009339346574
48 0.005 0.24 20 485.5951591828717 306.2416656799155 306.1339705415654 741.8013874057056 814.4652161906691 854.0826744473225 360.64314627329 293.1414375093871 660.9320148953719 293.9081441022979
49 0.005 0.245 20 485.7508255648216 306.5846597773953 306.4770805876366 741.8046834996009 814.4654877648024 854.0836214371832 360.8777598780998 293.1445215717737 660.9644542338095 293.9145075019699
50 0.005 0.25 20 485.9067918773041 306.9273776218496 306.8199419554521 741.8081358819945 814.4657395002889 854.0845152536845 361.1119166640553 293.1476749022788 660.9971985522351 293.9201297685583
51 0.005 0.255 20 486.0630207978431 307.2698076795402 307.162541789754 741.8117194443538 814.4659412029478 854.0853517881903 361.3456519740586 293.1509011258214 661.0301987253947 293.9251056290479
52 0.005 0.26 20 486.219578618802 307.6119391118349 307.5048679676742 741.8154486032557 814.4660778540648 854.086110216071 361.5790724391928 293.1542031037502 661.0634112630537 293.9295165726392
53 0.005 0.265 20 486.3764318679487 307.9537616261005 307.8469090159599 741.8193799910166 814.4661969206655 854.0868483050842 361.8122430256103 293.1575830731903 661.0968951361443 293.9334345547966
54 0.005 0.27 20 486.5335414588099 308.2952654317787 308.188654073066 741.8234886064022 814.4663134385977 854.0875605231182 362.0450528040004 293.1610426187079 661.1305736606868 293.9369234692545
55 0.005 0.275 20 486.6909750680386 308.6364413669096 308.5300927551708 741.8279183957656 814.4664545899604 854.0882655420949 362.2779103552115 293.1645829107949 661.1645920148419 293.9400303041759
56 0.005 0.28 20 486.8487078420785 308.9772806404428 308.8712153487439 741.8325776104316 814.4666111380985 854.088943020337 362.5105634677668 293.1682043128631 661.1988405030802 293.9427969954726
57 0.005 0.285 20 487.006690685936 309.3177746248916 309.2120124498231 741.8374535305607 814.4667747529777 854.0895922725754 362.7429470133605 293.1719067122493 661.2333241872367 293.9452635879543
58 0.005 0.29 20 487.1649957796786 309.657915293307 309.5524750035638 741.8426704983166 814.4669606762023 854.090216142916 362.9754422016861 293.1756897786902 661.2681822188597 293.9474642717605
59 0.005 0.295 20 487.3235468027614 309.9976950940197 309.8925946077624 741.8481051285272 814.4671474809087 854.0907988429511 363.2076514776534 293.1795529786434 661.3032898744416 293.9494275897035
60 0.005 0.3 20 487.4824051305767 310.3371065891573 310.2323630541039 741.8538360713808 814.4673362572755 854.091346997869 363.439871823076 293.1834956825566 661.3387254632512 293.951177902696
61 0.005 0.305 20 487.6414800930802 310.6761426598811 310.5717724897237 741.8598294897517 814.467519695662 854.0918594272169 363.6720674946618 293.1875174522844 661.374476447847 293.9527355514762
62 0.005 0.31 20 487.8007936120671 311.014796729553 310.9108155612537 741.8660424971565 814.4676983659529 854.0923366002876 363.9040176528914 293.1916180494411 661.4104657935338 293.9541193981671
63 0.005 0.315 20 487.9603002588079 311.3530622604931 311.2494851050183 741.8724736558083 814.4678498259615 854.0927670015284 364.1359090080297 293.1957971814442 661.4467043870617 293.9553425069167
64 0.005 0.32 20 488.1199405675478 311.6909331661138 311.5877743155344 741.8790853980067 814.4679710778582 854.0931554239331 364.3676731963112 293.2000548316229 661.4831546205903 293.9564178699619
65 0.005 0.325 20 488.2797424156912 312.028403736259 311.9256767545692 741.8858741246787 814.4680668288573 854.093506909456 364.5993234180455 293.2043912391643 661.5197827533515 293.957357825458
66 0.005 0.33 20 488.4395381955713 312.3654684037674 312.2631862565472 741.8928165566903 814.4681399755837 854.0938272582905 364.8308211913989 293.2088069734875 661.55655780144 293.9581731514839
67 0.005 0.335 20 488.5994042374699 312.7021218730331 312.6002969372927 741.8999086966744 814.4681948369364 854.0941210928369 365.0621682358512 293.2133026600682 661.5934686190739 293.958873354461
68 0.005 0.34 20 488.7592939100672 313.0383590091716 312.9370031365288 741.9071299107944 814.4682308730961 854.0943897504387 365.2933404814073 293.2178789324328 661.630499201044 293.9594670945394
69 0.005 0.345 20 488.919229652263 313.374174929921 313.2732994314984 741.9144567990678 814.4682418016631 854.0946285032473 365.5243253607666 293.2225366358267 661.667621030152 293.9599626134099
70 0.005 0.35 20 489.0791795477716 313.7095649511587 313.6091806289512 741.9218829384092 814.4682359069367 854.0948490744831 365.7551169037966 293.227276677749 661.7048277963252 293.9603674248677
71 0.005 0.355 20 489.239127557526 314.0445246501474 313.9446417863284 741.9294033920075 814.4682190339303 854.0950532771028 365.9857025736491 293.2321000736791 661.7421097902018 293.960688377441
72 0.005 0.36 20 489.3990521105571 314.3790497607947 314.2796781702795 741.9369985616628 814.4681890479458 854.0952421059919 366.2160707988732 293.2370078222895 661.7794450001992 293.9609320014126
73 0.005 0.365 20 489.5589567349114 314.7131362216422 314.614285258045 741.9446707874316 814.4681538762107 854.0954218969781 366.446222799719 293.2420010260122 661.8168306876853 293.9611046240092
74 0.005 0.37 20 489.718810143107 315.0467801379898 314.9484587336232 741.9524151773219 814.4681179052855 854.0955951061626 366.6761463758134 293.247080839297 661.8542591352352 293.9612128044425
75 0.005 0.375 20 489.8786190555462 315.3799777701715 315.2821944438736 741.9602154070905 814.4680760285803 854.0957587247887 366.9058155203631 293.2522482488954 661.8916968013752 293.9612628175204
76 0.005 0.38 20 490.0383606017775 315.7127255112742 315.6154884117625 741.968065652519 814.4680349837728 854.0959214054883 367.1352484540632 293.257504474665 661.9291505051897 293.9612608121198
77 0.005 0.385 20 490.1980190975809 316.0450199116168 315.9483368224649 741.9759673013732 814.4679986167157 854.0960840857557 367.3644318954294 293.2628505892509 661.9666153359378 293.9612129305564
78 0.005 0.39 20 490.3575833856839 316.3768576830443 316.2807360322578 741.9839211594258 814.4679694359493 854.0962493972627 367.5933649459027 293.2682876022943 662.0040951909932 293.9611243555481
79 0.005 0.395 20 490.5170488235642 316.7082357375673 316.6126825721346 741.9919231830035 814.4679465578238 854.0964156771562 367.8220421554982 293.2738165154871 662.0415759745022 293.9610000327751
80 0.005 0.4 20 490.6764063918338 317.0391510345855 316.944173114208 741.9999666580104 814.4679289330136 854.0965845423827 368.0504562450058 293.2794383429306 662.0790497189419 293.9608448070983
81 0.005 0.405 20 490.8356531562296 317.3696006825985 317.2752044645761 742.008047290758 814.4679187284587 854.0967576237605 368.278611644986 293.2851540726695 662.1165105958383 293.9606636092799
82 0.005 0.41 20 490.9947854666927 317.6995818909928 317.6057735501569 742.0161609687365 814.4679151963117 854.0969337230455 368.5065005277368 293.2909646242759 662.153949397679 293.96046101384
83 0.005 0.415 20 491.1537293313709 318.0290920027977 317.9358774316723 742.024308052437 814.467921852056 854.0971156929368 368.734121616429 293.2968708663404 662.1913705932507 293.9602409804527
84 0.005 0.42 20 491.3125081071308 318.3581284758313 318.2655132954509 742.032489208288 814.4679395032872 854.0973024673918 368.9614704757712 293.3028736491849 662.2287769672097 293.9600073342899
85 0.005 0.425 20 491.471149055604 318.6866888780714 318.5946784497302 742.0407043157662 814.4679683495707 854.09749465877 369.1885550584638 293.3089738141608 662.2661643995267 293.9597621161535
86 0.005 0.43 20 491.6296553392373 319.0147709030366 318.9233703316372 742.0489539243707 814.4680081059416 854.0976924174649 369.4153737936366 293.3151720760724 662.3035305091456 293.9595079283788
87 0.005 0.435 20 491.7880076002432 319.3423723376112 319.2515864874114 742.0572381545215 814.4680596624731 854.0978950096625 369.641924861172 293.3214691909937 662.3408816791358 293.9592475891488
88 0.005 0.44 20 491.9462110417502 319.6694910567624 319.5793245765631 742.0655496371064 814.4681196311865 854.0981002371658 369.8682009957585 293.3278658140098 662.3782079427624 293.9589838171739
89 0.005 0.445 20 492.1042594263994 319.9961250328298 319.9065823498331 742.0738874866361 814.4681879482065 854.0983098382767 370.0942015967496 293.3343626036872 662.4155126628855 293.9587191130013
90 0.005 0.45 20 492.2621250197171 320.3222723321289 320.2333576671758 742.0822523487155 814.4682647159609 854.0985222066413 370.3199291119824 293.340960187007 662.4527977755913 293.9584557222436
91 0.005 0.455 20 492.4198001117439 320.6479310931727 320.5596484744329 742.0906417948818 814.4683491848792 854.0987381620507 370.5453826665417 293.3476590784879 662.4900594497301 293.9581955537868
92 0.005 0.46 20 492.5773068210959 320.9730995813734 320.8854528229306 742.0990558722293 814.4684409803731 854.098956883747 370.7705664626539 293.3544598707199 662.5272972056272 293.9579399930345
93 0.005 0.465 20 492.7346473188694 321.2977761046089 321.2107688493603 742.1074961432337 814.468540259643 854.0991787796536 370.9954796113611 293.3613631180442 662.5645134088134 293.9576903818236
94 0.005 0.47 20 492.8918160876965 321.6219590745895 321.5355947828428 742.1159621801125 814.4686476270167 854.0994045840774 371.220120805935 293.3683691129369 662.6017143697363 293.9574479072169
95 0.005 0.475 20 493.0488082964495 321.9456469815714 321.8599289310944 742.1244521494153 814.4687622096881 854.0996338231786 371.4444884109949 293.3754783942591 662.6388980302886 293.9572134252461
96 0.005 0.48 20 493.2056240348217 322.2688383864602 322.1837696882457 742.1329661807209 814.4688839061614 854.0998663421972 371.6685851012913 293.3826913539703 662.6760646003567 293.9569875762318
97 0.005 0.485 20 493.3622592666419 322.5915319291733 322.5071155340471 742.141504507368 814.469012521662 854.100102207209 371.8924097384332 293.3900083890967 662.7132141797832 293.9567707822972
98 0.005 0.49 20 493.5187021511887 322.9137263156994 322.8299650203631 742.1500670195396 814.4691473496028 854.1003401119776 372.1159629377997 293.3974299295871 662.7503481549883 293.9565633498934
99 0.005 0.495 20 493.6749528767085 323.2354203284293 323.1523167743326 742.1586520775254 814.4692878619944 854.1005802034538 372.3392450048927 293.404956363438 662.787463289319 293.9563654158226
100 0.005 0.5 20 493.8310176275404 323.5566128152795 323.4741695024869 742.1672588134568 814.4694328040638 854.1008234185429 372.5622548857697 293.4125879866584 662.824559284448 293.9561770857691
101 0.005 0.505 20 493.9868795209775 323.8773026694367 323.7955219693413 742.1758858837217 814.4695831579195 854.1010679440875 372.7849900850869 293.4203251339317 662.8616383467767 293.9559977394792
102 0.005 0.51 20 494.1425514368696 324.197488875936 324.116373014512 742.1845365492755 814.4697390014036 854.1013149476656 373.0074606915419 293.4281680745339 662.8987001148631 293.9558271982588
103 0.005 0.515 20 494.2980324423978 324.5171704651984 324.4367215437247 742.1932117729167 814.469899809664 854.1015650119895 373.2296646075864 293.4361170575798 662.9357459674194 293.9556657597053
104 0.005 0.52 20 494.4533119711952 324.8363465323152 324.7565665221684 742.2019059855244 814.4700639762226 854.1018151867055 373.4515927971752 293.4441721866346 662.9727730509499 293.9555133108065
105 0.005 0.525 20 494.6083897231679 325.1550162255551 325.0759069867484 742.2106198286589 814.4702317689322 854.1020668819618 373.673252951843 293.4523342328646 663.009782404519 293.9553696394481
106 0.005 0.53 20 494.7632645155397 325.4731787521274 325.3947420192916 742.219353240317 814.4704028567078 854.1023202316738 373.8946466473353 293.4606032404623 663.046773879745 293.9552344503385
107 0.005 0.535 20 494.9179401604795 325.7908333821725 325.7130707769625 742.2281089539472 814.470577914112 854.1025737340725 374.1157777894403 293.4689793330537 663.083748040469 293.9551074344234
108 0.005 0.54 20 495.0724116243676 326.107979426787 326.0308924662021 742.2368836110664 814.4707560365883 854.1028287094348 374.3366419639104 293.4774627685683 663.1207047119898 293.9549882247344
109 0.005 0.545 5 495.2232244488181 326.4246188633334 326.3482078135538 742.247362366654 814.471071343525 854.1030920591033 374.5638187100884 293.4860544315355 663.1589621370184 293.9548366193763
110 0.005 0.55 5 495.3743724469206 326.74075467258 326.665019308079 742.25940887808 814.4715414318135 854.1033621627713 374.79088264373 293.4947527008085 663.198229122765 293.9547225658449
111 0.005 0.555 5 495.5257277563519 327.0563865277354 326.9813276736579 742.2712649116477 814.4719709335217 854.1035886557846 375.0174883927673 293.503558152937 663.2374050866033 293.9546276148789
112 0.005 0.5600000000000001 4 495.6793935120571 327.3715166363877 327.2971335452576 742.2830102933156 814.4723005886929 854.1038869285539 375.2462305828017 293.5124734677699 663.2767972392971 293.9545199541569
113 0.005 0.5650000000000001 5 495.8299355515973 327.6861414160983 327.6124371113664 742.2948262249463 814.4727601953271 854.1039775181125 375.4699166130801 293.5214931285313 663.3155364131036 293.9544254915079
114 0.005 0.5700000000000001 4 495.983327786211 328.0002631151273 327.9272365839674 742.3061073324662 814.4729865302721 854.10421182994 375.6973298210934 293.5306237678243 663.3545304802706 293.9543281602643
115 0.005 0.5750000000000001 4 496.1347462184056 328.3138797782078 328.2415324753294 742.3173816946081 814.4732793225903 854.1043799685749 375.9221900771831 293.5398615713929 663.3931826722646 293.9542160306671
116 0.005 0.58 4 496.2862876807782 328.6269913435524 328.555323941475 742.328706237953 814.47358070492 854.1045381496759 376.1466411201029 293.5492072495927 663.431800792437 293.9541207868928
117 0.005 0.585 4 496.4376696639443 328.9395971859891 328.8686102879751 742.3398610449215 814.4738701477295 854.1047033055943 376.3704870309778 293.5586614453107 663.4703119551966 293.954027547625
118 0.005 0.59 4 496.5889994030383 329.2516968472668 329.1813909120615 742.3508765305106 814.4741610592113 854.1048852866545 376.5938283530901 293.5682243629218 663.5087013996402 293.9539334115951
119 0.005 0.595 4 496.7401961343101 329.5632899210767 329.4936653824376 742.3617895201813 814.4744602317974 854.1050776604833 376.8165965576195 293.5778961013531 663.547016522519 293.9538420262379
120 0.005 0.6 4 496.8913009839065 329.8743760346955 329.80543325325 742.3726127840431 814.4747622036224 854.1052762808303 377.0388218717698 293.5876769143679 663.5852488275034 293.9537539622419
121 0.005 0.605 4 497.042294959509 330.1849548646099 330.1166941503517 742.3833478779369 814.4750645773511 854.10548089115 377.2605355850213 293.5975668816058 663.6233979940002 293.9536682244299
122 0.005 0.61 4 497.1931761990291 330.4950261195851 330.4274477316199 742.3940055411258 814.475368106564 854.105690530271 377.4817317756236 293.6075663602879 663.6614652309119 293.9535849729982
123 0.005 0.615 4 497.3439432055183 330.8045895391479 330.7376936862992 742.4045890849883 814.4756707082895 854.1059030404075 377.7024550911627 293.6176755268702 663.6994558100913 293.9535048112212
124 0.005 0.62 4 497.4945975813724 331.1136449143277 331.0474317555924 742.4151060134511 814.475972950019 854.1061190782782 377.9227275613466 293.6278945439529 663.7373671030293 293.9534282028255
125 0.005 0.625 4 497.6451415860782 331.4221920579013 331.3566616800445 742.425543287275 814.4762695419386 854.1063366345145 378.1425794365455 293.6382234597863 663.7751765322613 293.9533539034349
126 0.005 0.63 3 497.798361404972 331.7302356957508 331.6653873593802 742.4371236775476 814.4761318070312 854.1066111087417 378.3668200608969 293.6486700362373 663.8150454384848 293.9533130394863
127 0.005 0.635 4 497.9460453680525 332.0377692446573 331.9736038829124 742.4469151452488 814.4767793054926 854.1067729209566 378.5825255573783 293.6592153819841 663.851240952798 293.9532047922231
128 0.005 0.64 3 498.0989333328624 332.3447985453916 332.2813153453135 742.4585749013646 814.4767114659983 854.1070063919417 378.8058713956582 293.6698798058659 663.8908543801756 293.9531835275814
129 0.005 0.645 4 498.2458738035248 332.6513170115215 332.5885167553297 742.4682225408678 814.4773568125302 854.1071771053125 379.020466374833 293.6806445430848 663.92688191196 293.9530812494956
130 0.005 0.65 3 498.398413590786 332.9573309804568 332.8952125738998 742.4797159707614 814.4772905562706 854.1074369426802 379.2430484981263 293.6915292642785 663.9663316716056 293.9530689175385
131 0.005 0.655 4 498.544601048026 333.2628334755325 333.2013979243583 742.4890759119567 814.4779175130974 854.1076133861382 379.4565904054074 293.7025148560082 664.0021456041262 293.95297953825
132 0.005 0.66 3 498.6967563198769 333.5678314973188 333.5070773812069 742.5005541419663 814.4778760947017 854.1078940981469 379.6783620909014 293.7136205233811 664.0415002363244 293.9529805307761
133 0.005 0.665 4 498.8427689303635 333.8723183332893 333.8122464557438 742.5099288517897 814.4785365667273 854.1080959408249 379.8911325727389 293.7248270255617 664.0772580199807 293.9528992365356
134 0.005 0.67 3 498.9945081056762 334.1763006240989 334.1169096583384 742.5212361807897 814.4784859518646 854.1083790855079 380.1120717629301 293.7361536088574 664.1164685646828 293.9529102400123
135 0.005 0.675 3 499.1418467065138 334.4797750824933 334.4210654837285 742.5309436901171 814.4785927428677 854.1085907368886 380.3290786294085 293.7475891154556 664.1536593083177 293.9528443986159
136 0.005 0.68 3 499.2903347845362 334.7827437687901 334.7247146852491 742.5418587267129 814.4789494660158 854.1088529429056 380.5459619026536 293.7591333937508 664.1914537549688 293.9528166571348
137 0.005 0.6850000000000001 3 499.4384389550756 335.0852062249698 335.0278571875184 742.5525515351183 814.479270620777 854.1090798194111 380.7623622181781 293.7707875374385 664.2290477435586 293.9527868320862
138 0.005 0.6900000000000001 3 499.5864271006866 335.3871625734758 335.3304930223547 742.5631956583291 814.4795848108209 854.1093057976138 380.9784052466833 293.7825516847535 664.2665720612282 293.9527587970827
139 0.005 0.6950000000000001 3 499.7338692156448 335.6886126063021 335.6326221930823 742.5736890019215 814.4798768574868 854.1095212230854 381.1938676234068 293.7944265433718 664.3039751511733 293.9527336812398
140 0.005 0.7000000000000001 3 499.8815151706472 335.9895569123201 335.9342448831559 742.5842409537931 814.4801801885692 854.1097457971855 381.4091548093174 293.8064120151192 664.3413780795152 293.9527139387299
141 0.005 0.705 3 500.0286238926782 336.2899953201776 336.2353612370482 742.5946727394745 814.4804676577311 854.1099679461024 381.6238558949167 293.818508109967 664.3786822017237 293.9526938555589
142 0.005 0.71 3 500.1756270851552 336.5899281329249 336.5359714180902 742.6050789501322 814.4807571846093 854.1101923073289 381.8382530823177 293.8307147758831 664.4159373885873 293.9526777730413
143 0.005 0.715 3 500.3224925631084 336.8893556563451 336.8360756421932 742.6154592112638 814.4810484160814 854.1104200290138 382.0522973583282 293.8430320053168 664.4531381305649 293.9526630225288
144 0.005 0.72 3 500.4691918884633 337.1882781617245 337.1356741862563 742.6258028704049 814.4813403660822 854.1106497722106 382.2659740452946 293.8554596240523 664.4902813857966 293.952649267442
145 0.005 0.725 3 500.6157202965535 337.4866959489819 337.4347673181295 742.6361195933101 814.4816318709713 854.1108788580286 382.4792934975775 293.8679977906763 664.5273681188838 293.9526368719354
146 0.005 0.73 3 500.7617833088268 337.7846088093207 337.7333549998928 742.6461604819987 814.4818768098448 854.1110819063482 382.6922073208463 293.8806464830199 664.564207185668 293.9526214105432
147 0.005 0.735 3 500.9078608636137 338.0820175021985 338.0314376546014 742.6564073830937 814.4821653256179 854.1113131911952 382.9047753976261 293.893405656869 664.601166016207 293.9526124966777
148 0.005 0.74 3 501.0538103777534 338.3789224490056 338.3290157174396 742.6666427897267 814.482455645768 854.1115446470219 383.1170193028024 293.906275323282 664.6381058364736 293.952602963618
149 0.005 0.745 3 501.1996089466126 338.6753240396602 338.6260895953121 742.6768479662212 814.4827446686558 854.1117770576587 383.3289225362073 293.9192553789332 664.6750099380231 293.9525941647059
150 0.005 0.75 3 501.345236375077 338.9712226355578 338.9226596526224 742.6870347222208 814.4830307903253 854.1120062858696 383.5404823675882 293.932345720659 664.7118498533335 293.9525855850029
151 0.005 0.755 3 501.4907028291202 339.2666186478646 339.2187262763953 742.6971986639589 814.4833146091731 854.1122356546906 383.7517075322418 293.945546314743 664.7486395160778 293.9525768818798
152 0.005 0.76 3 501.6358409524964 339.5615124092103 339.514289846039 742.7073713776368 814.4835985409469 854.1124659569682 383.962517825187 293.958857072502 664.7853939511871 293.9525684270839
153 0.005 0.765 3 501.780980860719 339.8559044730558 339.8093507727346 742.7174752643081 814.4838763591735 854.1126962305607 384.1731351948457 293.9722778263915 664.8220791733742 293.9525605950714
154 0.005 0.77 3 501.9259171205887 340.1497953065448 340.103909505688 742.727650920328 814.4841656233835 854.1129322769555 384.3833918593561 293.9858085968695 664.8587539885693 293.9525501975542
155 0.005 0.775 3 502.0704326533818 340.4431851479795 340.3979664543115 742.7377131713049 814.4844369418921 854.1131589787266 384.5932093591979 293.9994493035957 664.8953465554961 293.9525416175819
156 0.005 0.78 3 502.2150248376855 340.7360747673376 340.6915220870042 742.7478416725866 814.4847194030087 854.1133916621393 384.8028592214759 294.0131996918113 664.9319315984369 293.9525339817001
157 0.005 0.785 3 502.3593180412731 341.0284645035234 340.9845768885788 742.7579118674217 814.4849963908796 854.113623509898 385.0121187060543 294.027059795835 664.9684499611143 293.9525235164982
158 0.005 0.79 3 502.5033755446211 341.3203548104364 341.2771313061462 742.7679741744037 814.4852722927867 854.113853015397 385.221045960705 294.0410295585106 665.0049251315248 293.9525142933463
159 0.005 0.795 3 502.6472438762081 341.6117462535171 341.5691858360452 742.7780285217038 814.4855451529173 854.1140818102963 385.4296694910233 294.0551087959183 665.0413587503331 293.9525057918823
160 0.005 0.8 3 502.7909128263921 341.9026393747109 341.860740996812 742.7880645246349 814.4858160216994 854.114310717797 385.6379847145834 294.0692973959767 665.0777483962219 293.95249721005
161 0.005 0.805 3 502.9343838139606 342.1930347112203 342.1517973131389 742.7980913703832 814.4860867363271 854.1145411305414 385.8459903670538 294.083595217114 665.114098888172 293.9524884360974
162 0.005 0.8100000000000001 3 503.0776583164907 342.4829328214613 342.4423553218462 742.8081146885175 814.4863580642675 854.114772582018 386.0537044379921 294.0980021493292 665.1504091795144 293.9524802494767
163 0.005 0.8150000000000001 3 503.220729890302 342.7723342865863 342.7324155775966 742.8181289359028 814.4866296226678 854.1150045749721 386.2611075593794 294.1125181042775 665.1866774660016 293.9524724685389
164 0.005 0.8200000000000001 3 503.363604696884 343.0612396580212 343.021978638333 742.8281421723218 814.4869016814578 854.1152381588433 386.4682128842276 294.1271429489108 665.2229125654201 293.9524650924252
165 0.005 0.8250000000000001 1 503.5105169734445 343.3489153626906 343.3104220425294 742.8940388549347 814.4986265439443 854.1174430315763 386.7028241502005 294.1424997926993 665.2953294968341 293.9524339293471
166 0.005 0.8300000000000001 5 503.6525401070491 343.6368466528782 343.5989979261949 742.8631397841915 814.4918446990669 854.115859088298 386.8817650263052 294.1571915686541 665.307447680137 293.9524981838057
167 0.005 0.835 3 503.7995684233832 343.9242672339371 343.8870595049106 742.8633516434576 814.4888144826823 854.1157915835477 387.0890965966637 294.1720874295809 665.3366911524149 293.9526229778776
168 0.005 0.84 1 503.944514674638 344.2104561207138 344.1740037859175 742.9259672613894 814.4992937556166 854.1177531189606 387.3218736412952 294.187750150032 665.4061527848664 293.9525669232837
169 0.005 0.845 5 504.0821989053435 344.4968963918262 344.461074492418 742.8931140584078 814.4923653062743 854.1164240083073 387.4985945886474 294.2027422302131 665.4161577544273 293.952577292756
170 0.005 0.85 3 504.2265802963952 344.7828258848758 344.7476328271559 742.8928804345168 814.4894264049631 854.1165258175598 387.7047492479934 294.2179469126428 665.4447394025445 293.952694368223
171 0.005 0.855 1 504.370165753141 345.0675280229576 345.033080954786 742.9552416752758 814.4999854594275 854.1186087378557 387.9363013479165 294.2339273449247 665.5142775013243 293.9526383274657
172 0.005 0.86 5 504.5065226392672 345.3524807418228 345.3186534801519 742.9226127694293 814.4931915918695 854.1173438297477 388.1123340918959 294.2492359601724 665.5241178354806 293.9526652225828
173 0.005 0.865 3 504.6498666008224 345.6369252368303 345.6037178554994 742.9225268073825 814.4903459824995 854.1174787640853 388.3175707377481 294.2647583851915 665.5527179313357 293.9528000805051
174 0.005 0.87 1 504.7927479354362 345.920149792988 345.8876805375984 742.9847381169371 814.5009584092392 854.1195936497445 388.5480221373307 294.281058709491 665.621970435566 293.9527504468722
175 0.005 0.875 5 504.9282628040031 346.2036224728036 346.1717654801206 742.9522579856058 814.4941661582869 854.118294477991 388.7234738941844 294.2966877254701 665.6319132608269 293.9527910106123
176 0.005 0.88 3 505.071080992365 346.4865899478083 346.4553459325829 742.9522409386466 814.4913183228092 854.1184049893845 388.9279902329255 294.3125295391122 665.6605153419704 293.9529437866544
177 0.005 0.885 1 505.2132229082877 346.7683440839402 346.7378319360926 743.0141911411465 814.5018892617348 854.1204964207166 389.1572553229186 294.329149429622 665.7295044176593 293.9529033143698
178 0.005 0.89 5 505.3481763622393 347.0503446815704 347.0204385547943 742.9818653095491 814.4950920589554 854.1191754749728 389.3321928547796 294.3450987470957 665.7394444922057 293.9529556087579
179 0.005 0.895 3 505.4903854718006 347.3318428407892 347.3025438705964 742.9818967328473 814.4922369958692 854.1192678128724 389.5358771494314 294.3612592512217 665.7680138581638 293.9531220243372
180 0.005 0.9 1 505.631798383992 347.6121351392939 347.5835618002739 743.0435819405953 814.5027158018189 854.1213135985778 389.7641477111987 294.3781971832148 665.8367610417158 293.9530890164581
181 0.005 0.905 6 505.7684021324248 347.892672148465 347.8646988026383 743.0114446241389 814.4959176065349 854.1199434510187 389.9365047159345 294.3944649467703 665.8463310669032 293.9532000779466
182 0.005 0.91 3 505.9099321483338 348.1727077114065 348.1453367971697 743.0104393286134 814.4929353368454 854.1200548470487 390.1394494846818 294.4109436592594 665.8744378289053 293.9533473010648
183 0.005 0.915 1 506.0499263783062 348.4515428094334 348.4248925668652 743.0714400139766 814.5032702692464 854.1220450089401 390.366340211332 294.4281991383808 665.9425557857064 293.9532865023039
184 0.005 0.92 6 506.1855398156594 348.7306210383248 348.7045658610766 743.0396438798791 814.4965562554145 854.1207152828433 390.5382442708616 294.4447845053112 665.9521835721716 293.9533939319395
185 0.005 0.925 3 506.3261325798645 349.0092003538213 348.9837427401329 743.0387878498103 814.4936235052129 854.1208468216626 390.7403823199643 294.4615789617383 665.9803025126758 293.9535476592264
186 0.005 0.93 1 506.4653678143691 349.2865863102007 349.2618437705171 743.0995496104149 814.5039314859059 854.1228383463634 390.9662263583267 294.4791492683577 666.0481286740177 293.9534896246055
187 0.005 0.9350000000000001 6 506.6002972914887 349.5642133743374 349.5400609805438 743.0680749943945 814.4972704991025 854.1215188417312 391.1377517958053 294.4960503354691 666.0578789387996 293.9535996776496
188 0.005 0.9400000000000001 3 506.7401378998566 349.8413441715847 349.8177846131481 743.067320288273 814.4943640803542 854.1216514117393 391.3390786048541 294.5131584777575 666.0859898916847 293.9537567886742
189 0.005 0.9450000000000001 1 506.87872766219 350.1172883902802 350.0944387275988 743.1278505447493 814.5046292751167 854.1236293059372 391.5638559499022 294.5310429036456 666.1535367612063 293.9536980426162
190 0.005 0.9500000000000001 6 507.0130674470038 350.393472119679 350.3712077568978 743.0966762696144 814.4980030247809 854.1223072838336 391.735114089463 294.5482564894111 666.1633804875987 293.9538019726047
191 0.005 0.9550000000000001 3 507.1523819356461 350.669162376931 350.6474860802078 743.0960624720353 814.495119122746 854.1224392577101 391.9357592667787 294.5656758169312 666.191497434782 293.9539549879263
192 0.005 0.96 1 507.2902316155247 350.9436730479646 350.9227013319971 743.1563224389763 814.5053321659731 854.1243977678403 392.1594804365732 294.5838702616664 666.2587295131447 293.9538894890998
193 0.005 0.965 6 507.4239018830768 351.2184212543 351.1980301386312 743.1253922772896 814.498732467746 854.1230746258292 392.330320505674 294.6013955076189 666.2686513613667 293.9539837083324
194 0.005 0.97 3 507.5625215503772 351.4926787133647 351.4728710209355 743.1248731590475 814.4958585919642 854.1231987104831 392.5302725086855 294.6191241430633 666.2967305938619 293.9541316688056
195 0.005 0.975 1 507.6996459740615 351.7657636560628 351.7466552756721 743.1848958509515 814.5060235681252 854.1251405302905 392.7530007167869 294.6376267627531 666.3637265384705 293.9540593089521
196 0.005 0.98 6 507.8328531189503 352.0390841344167 352.020551712342 743.1541966432487 814.4994498423927 854.1238204904429 392.9233411301139 294.6554612672973 666.3736878237332 293.9541425861414
197 0.005 0.985 3 507.9707081073138 352.3119164764877 352.2939629527409 743.1537550673498 814.4965858564633 854.1239409302223 393.1224953448577 294.6734971490177 666.4016941695348 293.9542810417113
198 0.005 0.99 1 508.1072501683328 352.5835834869284 352.5663239550111 743.2135392229487 814.5067078266225 854.1258734708109 393.3441858394615 294.6923059922758 666.468413926975 293.9542062813446
199 0.005 0.995 6 508.2398739643859 352.8554841150815 352.838795846659 743.1830950956061 814.5001706965962 854.1245621679391 393.5141812018991 294.7104474708885 666.4784759877213 293.9542778641749
200 0.005 1 3 508.377126443634 353.1268993493553 353.1107853421908 743.1827761673748 814.4973273902651 854.1246827854089 393.7126174080344 294.7287883441995 666.5064780773806 293.9544073691014
201 0.005 1.005 1 508.5130049839179 353.3971560654186 353.3817308859404 743.2423041358802 814.5074114948331 854.1266098728038 393.9332543993513 294.747900371102 666.5728778620449 293.954325847311
202 0.005 1.01 6 508.6450763512066 353.667644689695 353.6527860975266 743.2121209401453 814.5009071560735 854.125302806589 394.1028920896439 294.7663472450154 666.5830468000007 293.9543864031724
203 0.005 1.015 3 508.7816929455074 353.9376506348382 353.923361727993 743.2118992248166 814.498078715749 854.1254211831846 394.3006023959257 294.7849909176183 666.611035529804 293.9545076338263
204 0.005 1.02 1 508.916917866482 354.20650491272 354.192899683802 743.2711768629903 814.5081198781145 854.1273388457519 394.5202217762928 294.8044030941267 666.6771279020367 293.9544204760716
205 0.005 1.025 6 509.0483784484628 354.475589248272 354.4625460434426 743.2412014387368 814.5016416105818 854.1260327218387 394.6894127280851 294.8231536993076 666.6874227165933 293.9544719980695
206 0.005 1.03 3 509.1845470638693 354.7441938926199 354.7317156986612 743.2411586202161 814.49884718826 854.1261580404222 394.886489518574 294.8420980246972 666.7154511306022 293.9545854194806
207 0.005 1.035 1 509.319028799955 355.0116536016458 354.9998540028334 743.300146077008 814.5088323801785 854.1280595257502 395.1050238080023 294.8618106473988 666.781222994777 293.9544938254899
208 0.005 1.04 6 509.4499266022963 355.279341637368 355.2680994331656 743.2704006895042 814.502384203457 854.1267559421709 395.2737706785969 294.8808612480984 666.7916171913852 293.9545383557581
209 0.005 1.045 3 509.5852964658864 355.5465525270365 355.5358708674283 743.2703941744528 814.4995877695463 854.126874143399 395.4700096250426 294.900104077551 666.8196249686099 293.9546473769088
210 0.005 1.05 1 509.7191510883122 355.8126257918969 355.8026174517119 743.3292326515163 814.5096003009789 854.1287819845031 395.687528643656 294.9201133407892 666.8849698356669 293.9545555114113
211 0.005 1.055 6 509.8495476973077 356.078925391365 356.0694697910305 743.2996987020007 814.5031503987092 854.1274811610531 395.8559160057548 294.9394625828439 666.8955777984648 293.9545936797756
212 0.005 1.06 3 509.9843380298431 356.3447505939678 356.3358509829999 743.2997671399858 814.5003617219169 854.1275993312433 396.0514239068066 294.9590015041078 666.9235637959085 293.9546976231945
213 0.005 1.065 1 510.1177279206613 356.6094454865674 356.6012139236685 743.3582134281753 814.5103088649865 854.1294949128364 396.2679511849202 294.9793049812211 666.988517522168 293.9546040128067
214 0.005 1.07 6 510.2474272908226 356.874364476374 356.8666811370454 743.3289819321011 814.503895350105 854.128199034318 396.4358991705515 294.9989503445557 666.9992815903042 293.9546372651317
215 0.005 1.075 3 510.3815875702666 357.1388118617764 357.1316799958004 743.329200368796 814.5011352802982 854.1283173283703 396.6306432091141 295.0187829974832 667.0272855657953 293.9547386987622
216 0.005 1.08 1 510.5143068212614 357.4021360384972 357.3956669549054 743.3874011923219 814.5110435104664 854.1302047229681 396.8461407438805 295.0393771869196 667.091965773832 293.9546451948357
217 0.005 1.085 6 510.6435701375838 357.6656824832798 357.6597570229642 743.3584012801031 814.5046599552689 854.128912005628 397.0136682548291 295.0593171156064 667.1028506036047 293.9546762287523
218 0.005 1.09 3 510.777224727949 357.9287600690561 357.92338154954 743.3586976331304 814.5019111231005 854.1290277658439 397.207674989998 295.0794414415174 667.1308399479346 293.9547742604299
219 0.005 1.095 1 510.9093076868526 358.1907211659908 358.1860003650639 743.4166693550171 814.511789277008 854.1309087343265 397.4221450120448 295.100325019475 667.1952446035274 293.9546803756668
220 0.005 1.1 6 511.0381106742354 358.4529029884238 358.4487212302762 743.3878845089109 814.5054276108582 854.1296176385608 397.5892805168134 295.1205566625252 667.2062107129785 293.954709283342
221 0.005 1.105 3 511.1711770839963 358.714618716189 358.7109793858125 743.3882762761925 814.5026902876962 854.1297304978108 397.7825522424858 295.1409701304235 667.234192532471 293.9548054023235
222 0.005 1.11 1 511.3026577178268 358.9752248076766 358.9722380686695 743.4459506493305 814.5125191092844 854.1316007739676 397.9960099092349 295.1621403179071 667.2983190733788 293.954712065425
223 0.005 1.115 6 511.4309223283918 359.2360499666092 359.2335977075226 743.4174161879005 814.5061903307785 854.1303153902896 398.1627523707361 295.1826615101334 667.3093567397362 293.9547393928254
224 0.005 1.12 3 511.5633746225942 359.4964117316072 359.4944974083375 743.417920320972 814.5034678665692 854.1304274080429 398.3552924137479 295.2033619144185 667.3373292491334 293.9548335790351
225 0.005 1.125 1 511.6942513038438 359.7556711890139 359.7544042237846 743.4753506996811 814.5132589405724 854.1322904138664 398.5677785622353 295.224815383039 667.4011954139366 293.9547411750347
226 0.005 1.13 6 511.8219534739458 360.0151476185811 360.0144105934932 743.4470381691376 814.5069613916302 854.1310126574178 398.7340882298472 295.2456242784534 667.4123117140957 293.954767428429
227 0.005 1.135 3 511.9538022527605 360.274163435767 360.2739598269144 743.4476125129494 814.5042527374164 854.1311242201465 398.9259128378219 295.266609071124 667.4402534368332 293.9548595408445
228 0.005 1.14 1 512.0840174257754 360.532083881669 360.5325226869144 743.5047796224549 814.5140032253474 854.1329812158676 399.137414373481 295.2883443877601 667.5037935861089 293.9547677073526
229 0.005 1.145 6 512.2111707507468 360.7902194640416 360.7911836675171 743.4766988937668 814.507738021924 854.1317092003044 399.3032788888155 295.309437440116 667.5150145265658 293.9547933680537
230 0.005 1.15 3 512.3424479603196 361.047897207841 361.0493903207119 743.4773456121343 814.505042239557 854.1318175209257 399.4944232127046 295.3307038496877 667.5429362197498 293.9548856468558
231 0.005 1.155 1 512.472049071866 361.3044865644134 361.3066170036834 743.5342678343577 814.5147532308276 854.1336685738574 399.70499840006 295.3527175146663 667.6062051943868 293.9547939680391
232 0.005 1.16 6 512.598655100291 361.561289259817 361.5639406015739 743.5064019922364 814.508519320686 854.1324032103338 399.8703389554729 295.3740936805042 667.617492772491 293.9548194214349
233 0.005 1.165 3 512.7293475993228 361.8176368935362 361.8208126948895 743.5071319096294 814.5058422254568 854.1325125608299 400.0607563389805 295.3956398145568 667.6453820246871 293.9549101601471
234 0.005 1.17 1 512.8583428174854 362.0729035033405 362.0767113300999 743.5638218808029 814.5155192123455 854.1343589726243 400.2703414558704 295.4179312172296 667.7083830337782 293.9548187523011
235 0.005 1.175 6 512.9844044294581 362.3283813471377 362.3327056452223 743.5361568744564 814.5093105688587 854.1330957758671 400.4352668656744 295.4395863044291 667.7197311090561 293.9548444299832
236 0.005 1.18 3 513.1140496141614 362.5834062830981 362.5882509398123 743.5367291674013 814.5066116366229 854.1331732658754 400.6248039800081 295.4614096328696 667.747417718925 293.9549306319889
237 0.005 1.185 1 513.2427107885896 362.8373574553789 362.8428292027795 743.5936405593163 814.5162993699454 854.1350484656959 400.8335492154822 295.4839751446094 667.8103117088654 293.9548502668852
238 0.005 1.19 6 513.3682957425613 363.0915181465444 363.097501816103 743.565967711288 814.5101036301609 854.1337809203511 400.9980084278803 295.5059075208657 667.8217520924889 293.9548793821089
239 0.005 1.195 3 513.497455849233 363.3452287877758 363.3517282943935 743.5666165891832 814.5074205984804 854.1338624090502 401.1868726082172 295.5280053653542 667.8494178437892 293.9549650713558
240 0.005 1.2 1 513.6255204639342 363.5978729512502 363.6049943548782 743.6232896606215 814.5170672866902 854.135729878015 401.3946818140894 295.5508428459253 667.9120539989472 293.9548848586001
241 0.005 1.205 6 513.7505790866544 363.8507245234461 363.8583534574692 743.5958158282037 814.51090370961 854.134471995552 401.5586579898372 295.5730495160599 667.9235466589146 293.9549130186742
242 0.005 1.21 3 513.8791452994649 364.1031287663108 364.1112691795489 743.596539306982 814.5082382694554 854.134555278815 401.7468030356532 295.5954190387735 667.9511800783752 293.9549971101643
243 0.005 1.215 1 514.0066347421813 364.354473265068 364.3632306159489 743.6530007077807 814.5178586497963 854.1364205953819 401.9536570353372 295.618525770871 668.0135632133309 293.9549167186713
244 0.005 1.22 6 514.1311545675394 364.606023724324 364.6152841461596 743.6257327844081 814.5117201428014 854.1351654909462 402.1172227590162 295.6410043926427 668.025116421074 293.9549453808916
245 0.005 1.225 3 514.2595826152206 364.8571302011906 364.8668974040231 743.6267483038976 814.5091025118505 854.1352773198203 402.3047926084076 295.663642728913 668.0528877708629 293.9550332080566
246 0.005 1.23 1 514.3861701906674 365.1071831692604 365.1175624540645 743.6826688075083 814.5186047628456 854.1370847135723 402.5105218960296 295.687016334206 668.1148148674957 293.9549427901657
247 0.005 1.235 6 514.5101098531602 365.3574404845787 365.368318511632 743.6556526454897 814.5125248014232 854.1358495744361 402.6737141344178 295.7097636132481 668.1264067875136 293.9549681157325
248 0.005 1.24 3 514.637936296667 365.6072565158764 365.618636988502 743.6567438078766 814.5099231061431 854.1359553662953 402.8605521853282 295.7326687520016 668.1541521137027 293.95505583563
249 0.005 1.245 1 514.7638611721613 365.8560268864452 365.8680139763839 743.7124254206801 814.5193790964694 854.1377477741863 403.0653955239513 295.7563058449052 668.2158004904308 293.9549656541199
250 0.005 1.25 6 514.8872908388566 366.1049989532104 366.1174805033302 743.6855995305833 814.5133256870074 854.1365147315885 403.228096514893 295.7793199550017 668.2274531978203 293.9549929830695
251 0.005 1.255 3 515.0141237110582 366.3535318991441 366.3665119161307 743.686529251941 814.5107013421865 854.136588733095 403.4140706417273 295.8024895390053 668.2549812195258 293.9550771700548
252 0.005 1.26 1 515.1397647402049 366.6010266050181 366.614608298602 743.7422204121441 814.5201870258551 854.1384186404172 403.6180544087516 295.8263863408814 668.3165593687594 293.9549979388685
253 0.005 1.265 6 515.2626898813858 366.8487211354929 366.8627929400005 743.7155635867539 814.514131397809 854.1371742672501 403.7803040430089 295.8496654864242 668.3282568509567 293.9550286800193
254 0.005 1.27 3 515.3894381295896 367.0959799118028 367.110545554217 743.7167943695389 814.5115519723516 854.1372807587334 403.9657297577225 295.8730962645627 668.3559220964776 293.955117775682
255 0.005 1.275 1 515.514244008413 367.3422067078848 367.3573692824004 743.772043251373 814.5209580500882 854.139072204758 404.1686668165609 295.8972531981544 668.4170828287409 293.9550285567669
256 0.005 1.28 6 515.6366201018003 367.588631721716 367.6042801773158 743.7455851231526 814.5149463136119 854.1378464019862 404.3304903240958 295.9207934342181 668.4288220273869 293.9550534844544
257 0.005 1.285 3 515.7623034091253 367.8346230161466 367.8507613900064 743.7466427288047 814.5123483911058 854.1379215951619 404.5150286218393 295.9444833619188 668.4562743434063 293.9551358451749
258 0.005 1.29 1 515.8867786711962 368.0795896203833 368.096320074758 743.8019419428928 814.5217658529427 854.1397419011447 404.7170572544314 295.968892203519 668.5173422377604 293.955056981961
259 0.005 1.295 6 516.008704252312 368.3247527232063 368.3419646997674 743.7756086773599 814.5157618134746 854.138505801837 404.8785126972856 295.9926938760705 668.5291463136608 293.9550861601568
260 0.005 1.3 3 516.1338970419974 368.5694848465884 368.5871824018521 743.7767510196537 814.5131771478647 854.1385815421096 405.0624166712333 296.0166404273414 668.5565525709468 293.9551690599079
261 0.005 1.305 1 516.2576976839002 368.8131986656124 368.8314836206413 743.8317622428939 814.5225354421502 854.1403910369047 405.263410875064 296.0413029321671 668.6173170804535 293.9550906907176
262 0.005 1.31 6 516.3791377121804 369.0571075084105 369.0758697043303 743.8056476670848 814.5165730521496 854.139165431737 405.4245346710383 296.0653610707701 668.629186871382 293.9551192977929
263 0.005 1.315 3 516.5038041870961 369.3005880901377 369.3198316003526 743.806867069193 814.5140059099823 854.1392425487093 405.6077425829246 296.0895612884374 668.6565685909309 293.9552004052375
264 0.005 1.32 1 516.6270858956921 369.5430575987173 369.5628833450854 743.8617758082642 814.5233514656926 854.1410543897924 405.8078188637305 296.1144783149061 668.7170848211512 293.9551215341001
265 0.005 1.325 6 516.7479999965302 369.7857200398765 369.8060188659726 743.8357520695724 814.5174048584371 854.1398280190215 405.9685013792505 296.1387890234616 668.7290055684205 293.9551495899684
266 0.005 1.33 3 516.8721220300214 370.027956895664 370.0487328961138 743.8370399483023 814.5148495236572 854.1399037809542 406.1509798997129 296.1632400009936 668.756358125158 293.9552288238931
267 0.005 1.335 1 516.9947923973148 370.2691896084273 370.2905429344714 743.8917431940015 814.5241659920742 854.1417099323278 406.3501745970713 296.1884058508164 668.8165940943419 293.9551512424715
268 0.005 1.34 6 517.1152073952486 370.5106134194237 370.5324356606229 743.8658997536535 814.5182413060785 854.1404872231328 406.5103991795249 296.2129673065605 668.8285737058293 293.9551796654976
269 0.005 1.345 3 517.2387838796154 370.7516142166045 370.7739095065712 743.8671952895761 814.5156994381258 854.1405622182215 406.6921496747006 296.2376664694174 668.8558784173 293.9552587307386
270 0.005 1.35 1 517.3608381061417 370.9916189002938 371.0144866288514 743.9215231706031 814.5249222900817 854.1423512426657 406.8903853982243 296.2630746168626 668.9158192619929 293.955181743276
271 0.005 1.355 6 517.4807738596708 371.2318116871254 371.2551443061224 743.8959743318303 814.5190558134943 854.1411386388386 407.0501882110572 296.2878868261226 668.9278613309889 293.9552101276926
272 0.005 1.36 3 517.6037988543706 371.4715840630262 371.4953856691104 743.8973709643665 814.5165407551231 854.1412140974326 407.2312283275623 296.3128323474608 668.9551234650418 293.9552890981934
273 0.005 1.365 1 517.7252346915997 371.7103666568146 371.7347361280723 743.951512540948 814.5257473291231 854.143000053357 407.428547471416 296.3384823810256 669.0147722730271 293.9552124759245
274 0.005 1.37 6 517.8447441652074 371.9493360575181 371.9741662324303 743.926142055074 814.5198957216485 854.1417865700593 407.5879410260849 296.3635412521386 669.0268871837616 293.9552407963651
275 0.005 1.375 3 517.9672279427223 372.187887514014 372.213182677894 743.9275668737903 814.5173846925361 854.1418594577258 407.768246783876 296.3887301612196 669.0541079954837 293.9553201194059
276 0.005 1.38 1 518.0882295628803 372.4254583278918 372.4513155353321 743.9815138323258 814.526559841716 854.1436392592486 407.9646667498463 296.4146217026971 669.1135119268907 293.9552432923837
277 0.005 1.385 6 518.207142665853 372.6632118572843 372.6895260662679 743.9563168111071 814.5207306534676 854.1424294963747 408.1236461886618 296.4399231989116 669.1256658127403 293.9552713150504
278 0.005 1.39 3 518.3290725948913 372.9005501002396 372.9273254108148 743.9577936417107 814.5182305380372 854.1425017338001 408.3032551924956 296.4653524783863 669.1528362421917 293.9553523423597
279 0.005 1.395 1 518.4495050275414 373.1369143147267 373.1642470864352 744.0115178896552 814.5273730949144 854.1442752689521 408.4987734942717 296.4914813354817 669.2119855912451 293.9552741225175
280 0.005 1.4 6 518.5679979400727 373.3734596690587 373.4012454501446 743.986536361384 814.5215747163757 854.143068893902 408.6573319866494 296.5170236420394 669.2241972167404 293.9553020296242
281 0.005 1.405 3 518.6894739303025 373.6095923623046 373.6378352284272 743.9880679518533 814.5190868098888 854.143142717612 408.8363078654544 296.5426907114485 669.251313886117 293.9553817235702
282 0.005 1.41 1 518.8093183416875 373.8447575348214 373.8735533054893 744.0415302483908 814.5281821589685 854.1449040515672 409.030928631645 296.5690535319578 669.3101819854844 293.955301860962
283 0.005 1.415 6 518.9272630657019 374.0801021506657 374.1093469500041 744.0167407806467 814.5224133644108 854.1437028415064 409.1889947260298 296.5948347480914 669.3224383501228 293.955329458557
284 0.005 1.42 3 519.0481850924842 374.3150366768527 374.344734586278 744.0183294774915 814.5199403080409 854.1437758697552 409.3672658308247 296.6207373562318 669.3495052295185 293.9554089498297
285 0.005 1.425 1 519.1674400182484 374.5490099623438 374.5792563147678 744.0715529479766 814.5289942629254 854.1455314527124 409.5609805480627 296.6473324884812 669.4080986121926 293.955329207215
286 0.005 1.43 6 519.2848948382752 374.7831612824582 374.8138526612682 744.0469515153197 814.5232573360585 854.1443358547347 409.7185951553305 296.6733494675279 669.4204005244084 293.9553564427142
287 0.005 1.435 3 519.4052927734255 375.0169050914332 375.0480455932736 744.0485987804003 814.520799272654 854.1444090565609 409.8961980342604 296.6994846830527 669.4474175141634 293.95543613479
288 0.005 1.44 1 519.5239981679558 375.2496940304882 375.2813784897859 744.1015929456466 814.5298165985434 854.1461580400943 410.0890333320133 296.726306842625 669.5057574014411 293.9553566151273
289 0.005 1.445 6 519.6409058974224 375.4826594084523 375.5147849450467 744.077148050199 814.5241038003627 854.1449665403862 410.2461662609034 296.7525586022158 669.518083465897 293.9553823927763
290 0.005 1.45 3 519.7608183565216 375.7152198666495 375.7477905984703 744.078876559556 814.5216627650072 854.1450399597262 410.4230797377575 296.7789245428849 669.5450693248811 293.9554618084218
291 0.005 1.455 1 519.8791759882132 375.94683056265 375.9799410161476 744.1316825837463 814.5306725347849 854.1467895601652 410.6150237710353 296.8059756045467 669.6031846205543 293.9553826409065
292 0.005 1.46 6 519.995478395376 376.1786175134717 376.2121649672291 744.1074056659493 814.5249683460409 854.1455959639493 410.7717130926936 296.8324568070852 669.615547984402 293.9554074383705
293 0.005 1.465 3 520.1148371064052 376.4100020307965 376.4439907152392 744.1091782300437 814.5225297808449 854.1456648149534 410.9479394098549 296.8590504783976 669.6424846668499 293.9554873034311
294 0.005 1.47 1 520.232639307781 376.640443142263 376.6749670671226 744.1617494927493 814.5314982771874 854.1474062946694 411.138993481008 296.8863263366771 669.7003523596442 293.955408321144
295 0.005 1.475 6 520.3484346543426 376.8710588541903 376.9060159166052 744.1376385278215 814.5258167071436 854.1462154144928 411.2952198113051 296.9130360917046 669.7127481067433 293.9554323902366
296 0.005 1.48 3 520.4673704914488 377.1012747575588 377.1366691465761 744.1395076503484 814.5233976987621 854.1462854480513 411.4708005707027 296.9398548526532 669.7396671073375 293.955512182183
297 0.005 1.485 1 520.5846036075448 377.3305533285878 377.3664785934488 744.1918387285824 814.5323261753354 854.1480178388832 411.6609649211925 296.9673530380336 669.7972768256399 293.9554337486808
298 0.005 1.49 6 520.6999235235481 377.5600051188821 377.5963596358122 744.167891942797 814.5266676765591 854.1468316272764 411.816722851405 296.9942879220872 669.8097009653109 293.9554574439415
299 0.005 1.495 3 520.8186031869618 377.7890600176834 377.8258477951369 744.1699909578681 814.5242912287601 854.1469279373915 411.9917068762698 297.0213286090435 669.8367041763465 293.9555407810522
300 0.005 1.5 1 520.9351009087397 378.0171835465038 378.0544978065939 744.2219183655775 814.5331402356906 854.1486236210255 412.180936260849 297.049046128422 669.8939740542986 293.9554543619381
301 0.005 1.505 6 521.0499087156352 378.2454787713885 378.2832185194925 744.1981495294781 814.5275180533121 854.1474456147473 412.3362210049184 297.0762039854055 669.9064119167417 293.9554769940952
302 0.005 1.51 3 521.1680743461292 378.4733795967513 378.5115488053917 744.2003333477627 814.525159724992 854.1475417467947 412.5105383028465 297.1034645400719 669.9333599403946 293.9555573505117
303 0.005 1.515 1 521.2840495184658 378.7003552189969 378.7390465342455 744.2520021855809 814.5339534708277 854.1492207161125 412.6989172538206 297.1313984298033 669.9903513559848 293.9554707880582
304 0.005 1.52 6 521.3983410057647 378.9275010169143 378.9666140353851 744.2284117221471 814.5283607238292 854.1480460357543 412.8537184511381 297.1587767610678 670.0028308790889 293.9554943814701
305 0.005 1.525 3 521.5156013025022 379.1542543890102 379.1937933468537 744.2304492157492 814.5259833256994 854.1481137296623 413.0272298057569 297.1862554843459 670.0295766247958 293.9555713991751
306 0.005 1.53 1 521.6312671213656 379.3800891391085 379.4201458259314 744.282071823307 814.5347825723919 854.1498207321174 413.214820825678 297.2144021589434 670.0864619275593 293.955494662431
307 0.005 1.535 6 521.7451857903084 379.6060925915618 379.646567118525 744.2586849227753 814.5292151287672 854.1486524481022 413.3692082809034 297.2419986175447 670.0990055641774 293.9555204037188
308 0.005 1.54 3 521.8619180096988 379.8317060531743 379.8726027687405 744.2607582556842 814.5268477166011 854.1487188832 413.5420217561771 297.269692452366 670.1256997229384 293.9555989514483
309 0.005 1.545 1 521.9771657997421 380.0564076342664 380.097817680661 744.3120625294931 814.5356069749333 854.1504245323271 413.7287871713301 297.2980506975891 670.1823721816525 293.9555236888788
310 0.005 1.55 6 522.0906424579758 380.2812759879467 380.3231001496536 744.2889419857514 814.5300736252329 854.1492615214237 413.8826941385385 297.3258626644222 670.1949399168847 293.9555482511512
311 0.005 1.555 3 522.2069769637048 380.505756902212 380.5479994792217 744.2911274181271 814.527734000369 854.1493352587254 414.0548772650049 297.353768596927 670.2216045116018 293.9556263268143
312 0.005 1.56 1 522.3216808706052 380.729332006536 380.7720836977734 744.3422025157084 814.5364546707749 854.1510301077765 414.2407641777771 297.3823367198041 670.2780174856987 293.9555495327857
313 0.005 1.565 6 522.4346997874172 380.9530724015322 380.9962345148367 744.3192671875449 814.5309479060455 854.1498688710252 414.3942242338998 297.4103611866598 670.2906170739827 293.9555740938142
314 0.005 1.57 3 522.5504793940122 381.1764276879697 381.2200045823927 744.3214779127245 814.5286131628234 854.1499399620637 414.5657272200587 297.4384769453908 670.3172165642891 293.9556519783036
315 0.005 1.575 1 522.6646350494784 381.3988835141421 381.4429651507498 744.3723310031729 814.5372948430467 854.1516261687663 414.7507755866454 297.4672513638455 670.3733811120122 293.9555745324743
316 0.005 1.58 6 522.7771921129465 381.6215028727697 381.6659913464553 744.3495782989713 814.5318124857422 854.1504704721627 414.9037481770596 297.4954864971258 670.386022274429 293.9555988831558
317 0.005 1.585 3 522.892448940812 381.8437395062812 381.8886391787021 744.3518260736877 814.5294875322639 854.1505421334526 415.0745704431058 297.5238096036038 670.4125661693903 293.9556768785966
318 0.005 1.59 1 523.0061192115179 382.0650829027066 382.1104831403198 744.4024803827896 814.5381400080076 854.152223144343 415.2587903870829 297.5527861054602 670.4685010993942 293.955600669421
319 0.005 1.595 6 523.1181423042092 382.2865881728963 382.3323916777764 744.3798679003194 814.5326777277838 854.1510718702287 415.4112975737262 297.5812307279762 670.4811498355075 293.9556239139203
320 0.005 1.6 3 523.232821630528 382.5077130821102 382.5539242323965 744.3821662627172 814.5303656847552 854.1511411204383 415.5814120467825 297.6097593712911 670.5076369015038 293.9557028559818
321 0.005 1.605 1 523.3459756503939 382.7279508452279 382.7746583207887 744.4325947629311 814.5389754588565 854.1528150198191 415.7647830891141 297.6389379442847 670.5633050787367 293.9556294723671
322 0.005 1.61 6 523.4575647840469 382.9483490290646 382.99545618984 744.4101705612017 814.5335489688657 854.1516717693182 415.9168652727266 297.6675880013469 670.5759998774062 293.9556522326976
323 0.005 1.615 3 523.5717389110106 383.1683692373975 383.2158804884248 744.4125232213902 814.5312535314629 854.1517421064934 416.0863171132856 297.6963190375208 670.6024386622476 293.9557310217894
324 0.005 1.62 1 523.6842502213318 383.3875080594788 383.4355117150522 744.4627416519332 814.5398302181328 854.1534087250869 416.2688781057971 297.7256957003587 670.6578695885069 293.9556574537518
325 0.005 1.625 6 523.7955273731311 383.6068059983579 383.655205798043 744.4404804991627 814.5344279233321 854.1522687218463 416.420477930824 297.7545493545494 670.6705811998843 293.9556796415792
326 0.005 1.63 3 523.9092330800296 383.8257283271909 383.8745286911998 744.4428755988566 814.5321444093886 854.1523382720538 416.5892530069433 297.7834806100128 670.6969627553395 293.9557585552837
327 0.005 1.635 1 524.0212209127607 384.04377521132 384.0930638939469 744.4928797397283 814.5406864099762 854.1539983811646 416.7709584188705 297.8130534879557 670.7521556080188 293.9556845356876
328 0.005 1.64 6 524.1320404820794 384.2619797944124 384.311661098686 744.4707772871872 814.5353087001904 854.152862663016 416.9221163935522 297.8421081772846 670.7648916040943 293.9557062547188
329 0.005 1.645 3 524.2453507080303 384.4798112377293 384.5298895377191 744.4732529101183 814.5330435458576 854.1529338468536 417.0902708476024 297.8712370710456 670.7912567476358 293.9557846085056
330 0.005 1.65 1 524.356794124335 384.6967729504369 384.7473356199541 744.5230261108416 814.5415463445244 854.1545835484399 417.2711384260845 297.9010036661386 670.8461840196948 293.9557084334135
331 0.005 1.655 6 524.4671300279175 384.9138910408919 384.9648428407594 744.5010876383557 814.5361913967853 854.1534490064989 417.4218231122127 297.9302571475162 670.8589313580708 293.9557302000678
332 0.005 1.66 3 524.5799227673971 385.13063820079 385.181983592502 744.5035622183765 814.5339295938047 854.1535164927982 417.5892868197722 297.9595815813096 670.8852306070269 293.9558089377161
333 0.005 1.665 1 524.6908597742032 385.3465215455244 385.3983474185398 744.5531586932756 814.542405588197 854.1551614990242 417.7693323530664 297.9895407434041 670.9399356262752 293.9557324989612
334 0.005 1.67 6 524.8008265215477 385.5625597895581 385.6147713622144 744.5313684371745 814.5370702681364 854.1540307353231 417.9195586190014 298.0189900690974 670.9526949674798 293.9557533313571
335 0.005 1.675 3 524.91316489505 385.7782294636641 385.8308311848898 744.533904061462 814.5348250382312 854.1541006460598 418.0863681011813 298.0485073632933 670.9789388500435 293.9558330936745
336 0.005 1.68 1 525.0235938821672 385.9930409900955 386.0461193247674 744.5832746702736 814.5432618533188 854.155735633421 418.2655896981741 298.0786558499308 671.0334061676141 293.9557557166203
337 0.005 1.685 6 525.1331004479674 386.2080061214214 386.2614667246324 744.5616367256531 814.5379485456463 854.1546081479773 418.4153539986114 298.1082991284429 671.0461805144261 293.9557758168679
338 0.005 1.69 3 525.2449484477676 386.4226049955243 386.4764523341074 744.5642159573486 814.5357152935403 854.154678207174 418.5815084364089 298.1380070904795 671.0723686918785 293.9558552443754
339 0.005 1.695 1 525.3548686008219 386.6363523237424 386.6906718408009 744.6133729530379 814.5441162791335 854.1563069138703 418.7598909868599 298.1683413224878 671.1266244624926 293.9557772162397
340 0.005 1.7 6 525.4639279173115 386.8502512073633 386.9049496772578 744.5919113365566 814.5388317078773 854.1551856495811 418.9092096578304 298.1981770614499 671.1394225490161 293.9557977546779
341 0.005 1.705 3 525.57527060807 387.0637860702271 387.1188679704654 744.5945129150721 814.5366060826166 854.15525393583 419.0747037351939 298.2280737839557 671.1655428919444 293.9558766935957
342 0.005 1.71 1 525.6847206255155 387.2764748072623 387.3320252879664 744.6434981117791 814.5449946311278 854.1568855528305 419.2522752482561 298.2585928620051 671.2195996301598 293.9557977164138
343 0.005 1.715 6 525.793303678963 387.4893139140315 387.5452400356462 744.6221524165176 814.5397201076131 854.1557642662162 419.4011253379885 298.288618291861 671.2323991542241 293.9558176894077
344 0.005 1.72 3 525.904152887481 387.7017913179254 387.7580975287199 744.6248177626755 814.537506068434 854.1558328255292 419.5659752803579 298.3187014591322 671.2584649865225 293.9558969368233
345 0.005 1.725 1 526.0130887643912 387.9134282478202 387.9701992067729 744.6735876982154 814.5458573878185 854.1574554034712 419.7427523902447 298.3494049696664 671.312292918823 293.9558176187233
346 0.005 1.73 6 526.1212217375921 388.1252141652653 388.182357474839 744.6523898718359 814.5406049121797 854.1563383310379 419.8911290464246 298.3796165443786 671.3251115051744 293.9558378094765
347 0.005 1.735 3 526.2315814397012 388.3366406147672 388.3941607441845 744.6550808366619 814.5384025407369 854.1564064602023 420.0553271722509 298.4098838647099 671.351118857077 293.9559175161597
348 0.005 1.74 1 526.3400872968651 388.5472319681049 388.6052131446314 744.7037517024423 814.5467220803337 854.1580222594322 420.2313035226253 298.4407705399257 671.4047291037225 293.9558381979353
349 0.005 1.745 6 526.4477239515749 388.7579712689795 388.8163214815905 744.6826168989302 814.5414920081922 854.1569101930424 420.3792193831091 298.4711647081326 671.4175567336387 293.9558587211503
350 0.005 1.75 3 526.557560340288 388.9683532896523 389.0270770540026 744.6853323745412 814.5392965481761 854.1569756364736 420.5427708764292 298.5016136013469 671.4434928687859 293.9559387855967
351 0.005 1.755 1 526.6656067833925 389.1779057023419 389.2370868149648 744.7337905006814 814.5475803080827 854.1585848805762 420.7179701451612 298.5326773747307 671.4968720543134 293.9558593538197
352 0.005 1.76 6 526.7727913534627 389.3876048087387 389.44715170561 744.7128200780782 814.5423795972584 854.1574795884904 420.8654109665397 298.5632555794134 671.5097286908006 293.9558802341488
353 0.005 1.765 3 526.8821196635496 389.5969488141599 389.6568660531607 744.7155674222062 814.5401926429826 854.1575431190932 421.0283141382351 298.5938852460321 671.5356064075227 293.9559606582663
354 0.005 1.77 1 526.9896799345124 389.8054686564294 389.8658395658758 744.7638448387565 814.5484570837123 854.159152676182 421.2027435172465 298.6251268198089 671.5887633934454 293.9558814249783
355 0.005 1.775 6 527.0964382136453 390.0141339690374 390.0748674526019 744.7430258771573 814.5432760985677 854.1580489834924 421.3497089112951 298.6558849261606 671.6016369577258 293.9559023353008
356 0.005 1.78 3 527.2052760022353 390.222446368449 390.2835470037899 744.7457875372947 814.5410984399693 854.158109747407 421.5119630237568 298.6866922708385 671.6274648923583 293.9559825881321
357 0.005 1.785 1 527.3122576119491 390.4299401868269 390.4914907951759 744.7936381687132 814.5492930214215 854.1597093322587 421.6856237181941 298.7181068187618 671.6804386209411 293.9559042502494
358 0.005 1.79 6 527.4186440853852 390.6375780861072 390.6994880297066 744.773172016354 814.5441599461226 854.1586131463441 421.8321082797324 298.7490461374621 671.6932609518967 293.9559253108108
359 0.005 1.795 3 527.5270705834141 390.8448653226035 390.9071391953799 744.7760134909033 814.5420013651665 854.1586738163841 421.9937452075655 298.780029845633 671.7190369504078 293.9560047835504
360 0.005 1.8 1 527.6335639751817 391.0513396218628 391.1140598033306 744.8236649864845 814.5501629767923 854.1602657506289 422.166625705104 298.8116150263814 671.7717862931272 293.9559268750505
361 0.005 1.805 5 527.7383502150066 391.2579563116087 391.3210329965488 744.8033455369001 814.5450653210777 854.159222936906 422.3135147754704 298.8427334322549 671.784891127095 293.95589898351
362 0.005 1.81 3 527.8464111080708 391.4642255781077 391.5276626700664 744.8069253312877 814.5430061424194 854.1592599875713 422.4744616742556 298.8738906468546 671.8107841639124 293.9560089070757
363 0.005 1.815 1 527.952669089955 391.6696881198492 391.7335675261655 744.8545029558568 814.5511605153057 854.1608404292748 422.6466571038304 298.9056428933529 671.8633686603079 293.9559472531406
364 0.005 1.82 6 528.0583841309492 391.8752916956659 391.9395240586791 744.8342370101627 814.5460437834655 854.159729173741 422.7922004804076 298.9369372561619 671.8761673340148 293.9559735264943
365 0.005 1.825 3 528.166055349495 392.080549135186 392.1451390383864 744.8371590551817 814.5438911679252 854.1597698454435 422.9525919266259 298.968266961744 671.9017855601295 293.956050254149
366 0.005 1.83 1 528.2716025067548 392.2850019698583 392.3500326585353 744.8842715507129 814.5519339545914 854.1613244884472 423.1238154484249 299.0001803464668 671.9540182876423 293.9559706849055
367 0.005 1.835 4 528.3744398772843 392.48959529452 392.5549764632753 744.8633504016906 814.5466363727949 854.1603091603187 423.2713496711718 299.0316551686136 671.966974173848 293.955920005627
368 0.005 1.84 3 528.4811419900767 392.6938467894923 392.7595819254431 744.8681704389663 814.5448648611323 854.160348539884 423.4301418678251 299.0631581175452 671.9930441750381 293.9560061010471
369 0.005 1.845 1 528.5866699183704 392.8973005445428 392.963472257009 744.9154624434292 814.5529775633408 854.161895622958 423.600753663998 299.0952323234821 672.0452549720134 293.9559529249109
370 0.005 1.85 4 528.6898729099088 393.1008937414712 393.1674123286325 744.8949033423718 814.5477208949545 854.1608721271243 423.7480348335017 299.1268764654296 672.0583561974566 293.9559235888681
371 0.005 1.855 3 528.7965720885838 393.304147585018 393.3710167155258 744.8997279815584 814.5459343874012 854.1608793394831 423.9062413188732 299.1585464559384 672.0843358608126 293.9560067310122
372 0.005 1.86 1 528.9017598650703 393.5066085865946 393.5739109726875 744.9468091334568 814.553990959324 854.162391603507 424.0760812582879 299.190780984096 672.1362987832576 293.9559516344008
373 0.005 1.865 4 529.0047148786726 393.7092080792642 393.7768541267303 744.9262567714495 814.5487132926935 854.1613513888849 424.2228152483027 299.222597331596 672.1492941189683 293.9559167513291
374 0.005 1.87 3 529.1110064563468 393.9114702935061 393.9794637336149 744.9309613978761 814.5469063050842 854.1613345436112 424.3803580811175 299.2544342520236 672.1750789949259 293.9559891624713
375 0.005 1.875 1 529.2158912722493 394.1129451746115 394.1813681618805 744.9778989494739 814.5549268898334 854.1628532216602 424.5494423569444 299.2868267593371 672.2268502002605 293.9559365421408
376 0.005 1.88 4 529.3183528985741 394.3145570415289 394.383320566269 744.9573818587165 814.5496452568717 854.1618074261087 424.6955622751913 299.3188160051877 672.2397806922063 293.955897071568
377 0.005 1.885 3 529.4242193556478 394.5158336731141 394.5849414675218 744.9620747153729 814.5478383581799 854.1618048974829 424.852420351396 299.3508184804443 672.265504241066 293.9559660392738
378 0.005 1.89 1 529.5284646254332 394.716327974851 394.7858617532274 745.0087214031812 814.5558179744356 854.1633077035228 425.0206774287911 299.3833700318227 672.3169970679243 293.9559049852458
379 0.005 1.895 4 529.6306370681156 394.9169583310658 394.986829530642 744.988355952701 814.5505833938206 854.1622895401889 425.1663150007471 299.4155270563039 672.3299473664193 293.955860203975
380 0.005 1.9 3 529.7360464900412 395.1172553852538 395.1874678424863 744.9929531969468 814.5487874038927 854.1622835154499 425.3225104806372 299.4476925390939 672.3555443660182 293.9559195214431
381 0.005 1.905 1 529.840021939068 395.316775755796 395.3874104843405 745.0395201408679 814.5567709717419 854.163808472019 425.4900525498228 299.480397296698 672.40691486821 293.955861244798
382 0.005 1.91 4 529.9416655540359 395.5164304909434 395.5873996684504 745.0191778296424 814.5515271548744 854.1627808529244 425.6350552073102 299.5127257978685 672.4198181626621 293.9558161702994
383 0.005 1.915 3 530.046647469543 395.7157540049658 395.787061449075 745.0237963431254 814.5497449266903 854.1627801098678 425.7906037280094 299.5450537842888 672.4453571706832 293.9558749545556
384 0.005 1.92 1 530.1501455784485 395.9143060067926 395.9860322532469 745.0701596091428 814.5577046987361 854.1643085974108 425.957391965248 299.5779111364071 672.4965249592715 293.9558169427211
385 0.005 1.925 4 530.251445063605 396.1129910558755 396.1850488158549 745.0499329504268 814.5524867578624 854.1632888880264 426.1018368441295 299.610409071247 672.5094408214261 293.9557714026453
386 0.005 1.93 3 530.3559815054783 396.3113468539491 396.3837399762682 745.0545365759843 814.5507115689023 854.1632886046324 426.2567208472146 299.6428983933005 672.5349081031995 293.9558292687558
387 0.005 1.935 1 530.459021762253 396.5089358785217 396.5817446015087 745.1006721621631 814.5586331198648 854.1648119550338 426.4227521375831 299.6759077422012 672.5858483725802 293.9557722142785
388 0.005 1.94 4 530.5599350884534 396.7066569915264 396.7797943161964 745.0805777725034 814.5534423686825 854.1637978453045 426.5666598119696 299.7085674482929 672.5987739732984 293.9557297367082
389 0.005 1.945 3 530.6640345018844 396.9040508352657 396.9775206322191 745.085183625599 814.5516773954391 854.1637984363523 426.7209022998755 299.7412146472634 672.6241734615571 293.9557897418519
390 0.005 1.95 1 530.7666321761243 397.1006831400527 397.174565072483 745.1311228248907 814.559571326466 854.165319665225 426.8862003770603 299.7743690944112 672.6749183866061 293.9557355139524
391 0.005 1.955 4 530.8671315721776 397.2974461980914 397.3716538664806 745.1111463310797 814.5544006891832 854.1643082275791 427.0295679290211 299.807197442663 672.6878272869429 293.955697865202
392 0.005 1.96 3 530.9707718689695 397.4938839575369 397.5684212435369 745.1157444000769 814.5526423189793 854.1643079760811 427.1831690701294 299.8400019209322 672.7131425723331 293.9557615130332
393 0.005 1.965 1 531.0729084738745 397.689564868429 397.7645111022529 745.1614733193937 814.5604997072131 854.1658237312803 427.3476992206932 299.8733036384772 672.7637453366777 293.9557106827049
394 0.005 1.97 4 531.1729998814255 397.8853755696082 397.9606447144967 745.1416245080289 814.5553524640002 854.1648173318954 427.4905575673989 299.9062916891677 672.7766113786578 293.9556774477974
395 0.005 1.975 3 531.2762038736254 398.0808629116023 398.1564588656534 745.1462335464006 814.5536070727297 854.164818635153 427.6435331145713 299.9392511082879 672.8018448575154 293.9557457822962
396 0.005 1.98 1 531.3778957904218 398.2755984979599 398.3516000593677 745.1917911629116 814.5614317960116 854.1663286443242 427.8073165919706 299.9726991274676 672.8522424684816 293.9556991627758
397 0.005 1.985 4 531.47759661308 398.4704625485395 398.5467842466231 745.1720289742794 814.5563001075614 854.1653246202242 427.9496539432525 300.0058472222867 672.865108405582 293.9556699447957
398 0.005 1.99 3 531.5803554566045 398.6650051771338 398.7416509074214 745.1766397971861 814.5545621529724 854.1653275325421 428.102002112097 300.0389550470691 672.8902832745612 293.9557423422034
399 0.005 1.995 1 531.6814436731808 398.8588009905569 398.9358491028283 745.222133577998 814.5623639141426 854.1668327412217 428.2650748345849 300.0725418871821 672.9405960979868 293.9556991192379
400 0.005 2 4 531.780867085381 399.052724028469 399.1300895528317 745.2023910152973 814.5572498535398 854.1658327965497 428.4068683844553 300.1058403830076 672.9533374548988 293.9556731103588
401 0.005 2.005 3 531.8832070711943 399.2463275633345 399.3240143852794 745.2069802247959 814.5555164116587 854.1658353601827 428.558590277551 300.1390939189959 672.9784031174131 293.9557482896596
402 0.005 2.01 1 531.9839536495185 399.4391891763422 399.5172750707659 745.2521978243282 814.5632655058952 854.1673317005167 428.7209155747875 300.1728209311989 673.0284708548452 293.955707944394
403 0.005 2.015 4 532.0828754873709 399.632176648255 399.7105772835671 745.2326289358884 814.558183109863 854.1663370686656 428.8622151496232 300.2062634208514 673.0412091824363 293.9556841379138
404 0.005 2.02 3 532.1847786166533 399.8248466437895 399.9035658620934 745.2372969813971 814.5564627025701 854.1663509018964 429.0133171652652 300.2396559649473 673.0662492486794 293.955763758107
405 0.005 2.025 1 532.2850126004664 400.0167794103962 400.0958946184895 745.2822656394623 814.564178358247 854.1678278193393 429.1749020552276 300.2735207866371 673.1160656923079 293.9557192454348
406 0.005 2.03 4 532.3835310222745 400.2088370313313 400.288264312539 745.2628227857565 814.5591216818634 854.1668411812976 429.3157078635644 300.3070992413286 673.1287953205656 293.9556956213742
407 0.005 2.035 3 532.4849781422416 400.4005790593505 400.4803222571233 745.2674888006277 814.5574062241831 854.1668529241931 429.4661877438119 300.3406301289094 673.1537584472039 293.9557769382614
408 0.005 2.04 1 532.5847924400492 400.5915886776405 400.6717247204496 745.312285782593 814.5650940911768 854.1683215031361 429.6270579465724 300.3746311643432 673.203360272997 293.9557338793892
409 0.005 2.045 4 532.6828952098065 400.7827219825334 400.8631674396157 745.292946648487 814.5600527066952 854.1673379894988 429.7673420848706 300.4083459058371 673.2160882921347 293.955710446455
410 0.005 2.05 3 532.7838630341388 400.973541508691 401.0543002765412 745.2975525130512 814.5583413439289 854.1673375034414 429.917214396871 300.4420135903573 673.2409162921012 293.9557911982525
411 0.005 2.055 1 532.8833123876914 401.1636339556003 401.2447821717322 745.342223034846 814.5660091813029 854.1688207289287 430.077380597766 300.4761485307133 673.2903222526847 293.9557562583183
412 0.005 2.06 4 532.9809717033178 401.353848479055 401.4353035300014 745.3229926288982 814.5609791601046 854.1678347771264 430.2171312268516 300.5099994343151 673.303072419131 293.955733234519
413 0.005 2.065 3 533.0814806037234 401.5437510911198 401.6255168576084 745.3276080833361 814.559276250397 854.1678362367213 430.3663911758094 300.5438000535926 673.3278346305377 293.9558136914774
414 0.005 2.07 1 533.1804998509433 401.7329312922579 401.8150834156896 745.3721133105922 814.5669231800834 854.1693188733074 430.5258656731952 300.5780569363611 673.3770251816937 293.9557785485991
415 0.005 2.075 4 533.2776984618725 401.9222324380991 402.004688832737 745.3529729554343 814.5619036677243 854.168330480998 430.6650757127157 300.6120501476615 673.3897615843226 293.9557541497817
416 0.005 2.08 3 533.3778043471946 402.1112235943219 402.1939880843209 745.3576653795853 814.5602118602444 854.1683433297735 430.8137243951244 300.6459857962959 673.4145091077409 293.9558371305947
417 0.005 2.085 1 533.4762407944851 402.2994966232417 402.3826445992949 745.4018853987535 814.5678111057489 854.1698020634552 430.9724517725732 300.680373105737 673.4634330747537 293.9557961622008
418 0.005 2.09 4 533.5731348139411 402.4878898558955 402.5713395132656 745.3829279208638 814.5628362112061 854.1688326292837 431.1111897040631 300.7144983498862 673.4762101180436 293.9557705972798
419 0.005 2.095 3 533.6727617204417 402.675974823272 402.7597300482416 745.3875812154438 814.5611442399959 854.1688414010825 431.2592094921794 300.7485650002604 673.5008651170622 293.9558520793186
420 0.005 2.1 1 533.7707886372319 402.8633463525593 402.9474820637179 745.4316456897544 814.5687232343063 854.1702996048639 431.4172411366544 300.7830795413337 673.549598292884 293.955810653869
421 0.005 2.105 4 533.8672922436938 403.0508369623752 403.1352718220106 745.4127993105358 814.5637646275762 854.1693302424918 431.555462769086 300.8173358004578 673.5623662392471 293.9557858272965
422 0.005 2.11 3 533.9664846045443 403.2380210876641 403.3227590118921 745.4174000861811 814.5620778545302 854.1693272035146 431.7028955333677 300.8515309120089 673.5868970651893 293.9558652356836
423 0.005 2.115 1 534.0641869036575 403.424496714539 403.5096119708365 745.4613746660162 814.5696429118218 854.1707971728293 431.8602660923859 300.8861711377651 673.6355121141678 293.9558299966475
424 0.005 2.12 4 534.1602323706837 403.6110900540992 403.6965019682486 745.4426019587428 814.5646844564726 854.1698179334126 431.9979179537646 300.9205565936995 673.6482263137708 293.9558059424609
425 0.005 2.125 3 534.2590138682486 403.7973787778187 403.8830912203393 745.4472760654128 814.5630055971451 854.1698259358302 432.1447394865728 300.9548789726364 673.6727466024436 293.9558884290291
426 0.005 2.13 1 534.3561605480224 403.9829630207957 404.0690500552683 745.4910134192069 814.5705336546673 854.1712738936035 432.301374853598 300.9896454969378 673.7211472185753 293.9558475957336
427 0.005 2.135 4 534.4518781734666 404.1686644145926 404.2550455742085 745.4723715490103 814.5656087998755 854.1703115500283 432.4385571468114 301.024157109086 673.733862648511 293.9558221833725
428 0.005 2.14 3 534.5502068896008 404.3540628903194 404.4407421216464 745.4769873303505 814.5639382602562 854.1703121748814 432.5847782758764 301.0586043604917 673.7582663411367 293.955901266077
429 0.005 2.145 1 534.6470220024988 404.5387614580457 404.6258123269452 745.5206242441299 814.5714506358796 854.1717723740272 432.7407410726418 301.0934886241938 673.8065129034043 293.9558662899846
430 0.005 2.15 4 534.7421552839878 404.7235759072546 404.8109185018793 745.5020127888973 814.5665147889982 854.1707935746323 432.87731297323 301.1281286467377 673.8191931358486 293.9558420351808
431 0.005 2.155 3 534.8401648362011 404.9080894050222 404.9957275177292 745.5067557120408 814.5648637525869 854.1708104014258 433.0229850424288 301.1626987218669 673.8436059037107 293.9559256706125
432 0.005 2.16 1 534.9364502714649 405.091907332475 405.1799142199193 745.5501286306441 814.5723374605235 854.1722503485639 433.1782362076834 301.1977036084792 673.8916027172028 293.9558852719464
433 0.005 2.165 4 535.0313846918204 405.2758403781586 405.3641364458898 745.5317257670755 814.5674536636456 854.1712966128355 433.3143927959053 301.2324654170092 673.9043212666521 293.9558586513229
434 0.005 2.17 3 535.1288431707475 405.4594740321148 405.5480632583894 745.5363470887713 814.5657999670399 854.1712983035533 433.4594084379788 301.267157802182 673.9285852720534 293.9559369118862
435 0.005 2.175 1 535.224774905261 405.6424167348282 405.7313717070692 745.5795872516841 814.5732216728946 854.1727320544842 433.613980195344 301.3022844853614 673.976399268314 293.9559026510898
436 0.005 2.18 4 535.3191224424763 405.825473237657 405.914715053764 745.5612564125988 814.568344448823 854.171766251773 433.7495444652517 301.3371677383681 673.9890950342716 293.9558787536362
437 0.005 2.185 3 535.4162677029601 406.0082322662926 406.0977647451989 745.5659855786158 814.5667180912467 854.1717870168104 433.8940231782911 301.3719789130326 674.0133672779325 293.9559624827352
438 0.005 2.19 1 535.5116993398361 406.1903052676287 406.2802004597413 745.6086805788507 814.5740791929288 854.1731993983718 434.0478963305291 301.4072202237536 674.0609027053694 293.9559224534696
439 0.005 2.195 4 535.6058357820694 406.372490788926 406.4626703793264 745.5908156574919 814.569269463207 854.1722607028089 434.183045895542 301.4422227828305 674.07365186082 293.9558960122018
440 0.005 2.2 3 535.7024346925515 406.5543803663503 406.6448483452494 745.5954667682024 814.5676440301825 854.1722668917199 434.3268824094601 301.4771527607278 674.0977883526028 293.9559741853402
441 0.005 2.205 1 535.7975410131021 406.7355884328407 406.8264162265945 745.6380680959682 814.5749893587247 854.1736896009314 434.4801096918585 301.5125079124038 674.1451739700788 293.9559403100122
442 0.005 2.21 4 535.8910795652915 406.9169077442883 407.0080176806871 745.6202370449 814.57016702267 854.1727322288814 434.6146480111409 301.5476304962901 674.1578804091132 293.955916541192
443 0.005 2.215 3 535.987371728037 407.0979330259665 407.1893289317728 745.6250174477445 814.5685597083481 854.1727531991775 434.7579433925255 301.5826758892644 674.182026386291 293.9559999397974
444 0.005 2.22 1 536.0819324239176 407.2782808197671 407.3700338913054 745.6673649156276 814.5758666736649 854.1741563465018 434.9104107762173 301.618145288632 674.2291587404927 293.9559604315597
445 0.005 2.225 4 536.1752788535895 407.4587392598741 407.5507720502045 745.6497368691366 814.5710956436282 854.1732244890551 435.0445956235264 301.6533814225023 674.2419031311655 293.9559340627065
446 0.005 2.23 3 536.2710432061605 407.6389052495499 407.731221734565 745.6544170435754 814.5694851057842 854.1732303290096 435.187268312466 301.6885410954343 674.2659120829849 293.9560117178194
447 0.005 2.235 1 536.3652232191 407.8183973121704 407.9110684305584 745.6966869731032 814.5767865383847 854.1746462138442 435.3390796536797 301.7241187012982 674.3129493666452 293.9559782565644
448 0.005 2.24 4 536.4580253356673 407.9979995253548 408.0909480606041 745.6790626618306 814.571994510276 854.1736941196747 435.4726707739702 301.7594719750825 674.3256051839858 293.9559544071855
449 0.005 2.245 3 536.5534895574012 408.1773111905974 408.2705410084363 745.6838609376119 814.5704002800767 854.1737143905787 435.6148040510115 301.7947425213684 674.3496022769355 293.9560371701936
450 0.005 2.25 1 536.6471754651449 408.3559534121525 408.4495349833529 745.7258982074284 814.5776754111955 854.1751154582637 435.7659467049995 301.8304307444864 674.3964115263947 293.9559978649622
451 0.005 2.255 4 536.7397781448528 408.5347048436019 408.6285614501103 745.7084545225455 814.5729270733488 854.1741854647562 435.8991161285721 301.8658950225511 674.4090844634749 293.9559713206336
452 0.005 2.26 3 536.8347132450042 408.7131672516296 408.8073029209058 745.7131520827207 814.5713254039593 854.1741884482717 436.0406207337232 301.9012774457846 674.4329383669547 293.9560490315163
453 0.005 2.265 1 536.9280742884944 408.8909644653445 408.9854492067747 745.7550856014249 814.5785787157415 854.1755964395597 436.1911234315383 301.9370709205544 674.4795859360642 293.9560150094659
454 0.005 2.27 4 537.0200955924987 409.068869757201 409.1636273423533 745.7376711152685 814.5738199726433 854.174648387416 436.3236987647074 301.9726488082464 674.4922156488436 293.9559908958547
455 0.005 2.275 3 537.1147256033862 409.2464878872386 409.3415221896832 745.7424941368562 814.5722377404402 854.1746672200184 436.4646743098392 302.0081394946334 674.5160764762636 293.9560736399769
456 0.005 2.28 1 537.2075616967518 409.4234448848726 409.5188256108462 745.784168461784 814.5794505177796 854.1760561524977 436.6144815515461 302.0440387801405 674.5624771927123 293.9560337155884
457 0.005 2.285 4 537.2994120821637 409.6005092672684 409.6961604951242 745.7669635891635 814.5747437967366 854.1751334483396 436.7466697534913 302.0797237697303 674.5751408214471 293.95600705613
458 0.005 2.29 3 537.3935524588882 409.7772879849194 409.8732137429356 745.7716885937834 814.5731582747977 854.1751373143613 436.8870355679181 302.1153214591818 674.598862041379 293.9560839768189
459 0.005 2.295 1 537.4861896252552 409.9534094487643 410.0496789751094 745.813359927895 814.5803726994656 854.176538087578 437.0362501314428 302.1513200891693 674.6450791026735 293.9560499955916
460 0.005 2.3 4 537.5773774992538 410.1296375295946 410.2261753553476 745.7961058143716 814.5756431072359 854.1755951322591 437.1678033491001 302.1871159614801 674.6577333116619 293.9560258215771
461 0.005 2.305 3 537.6711791467578 410.3055817427776 410.4023918109551 745.8009310806876 814.5740696007588 854.1756122685259 437.3076311559817 302.2228186927353 674.6814667087757 293.9561077301671
462 0.005 2.31 1 537.7632988204037 410.4808727113516 410.5780239637513 745.8423475503231 814.5812442527302 854.1769939387533 437.4561561425272 302.2589204245856 674.7274412642028 293.9560679817077
463 0.005 2.315 4 537.8542959687388 410.656269640781 410.7536869071534 745.8252931207963 814.5765662918346 854.1760761913283 437.5873186937307 302.2948197201885 674.7401273804894 293.9560414944222
464 0.005 2.32 3 537.9475851614785 410.8313841777697 410.9290715557104 745.8300114210887 814.5749890654137 854.1760781519964 437.7265337084715 302.330626361685 674.763720213248 293.9561176415808
465 0.005 2.325 1 538.0393888570957 411.0058496716579 411.1038756224566 745.8713370256345 814.5821481505299 854.1774699473059 437.8744425009883 302.3668247439843 674.809547012327 293.9560839133355
466 0.005 2.33 4 538.1299413612599 411.1804201009661 411.2787098836761 745.8543648578668 814.5774720060746 854.1765401742846 438.0050634482844 302.4028299816807 674.8222076195611 293.9560595141608
467 0.005 2.335 3 538.222807773278 411.3547097873944 411.4532674950771 745.8590991006507 814.5759012357584 854.1765411757438 438.1437106311085 302.4387385854776 674.8457324283785 293.956136646988
468 0.005 2.34 1 538.3142028625523 411.5283543789288 411.6272481594677 745.9002544750147 814.5830346132979 854.177929884979 438.2909660474554 302.4750344611215 674.891434358832 293.9561033487362
469 0.005 2.345 4 538.4043637176785 411.7021030773117 411.8012585366999 745.8833921602403 814.5783761804423 854.1770043511348 438.421098067706 302.5111424870414 674.9040428551191 293.9560793080298
470 0.005 2.35 3 538.4968557675933 411.8755727188549 411.9749938968789 745.8881979757971 814.5768164123932 854.1770164471837 438.5591783817348 302.5471510380746 674.9275391114394 293.9561567785697
471 0.005 2.355 1 538.5877288589447 412.0484013459601 412.1481560664121 745.9291083913708 814.5839069771284 854.1783824093657 438.705770460296 302.583543806984 674.9729918148776 293.9561181381515
472 0.005 2.36 4 538.6775849723538 412.2213331508873 412.3213473813399 745.9123972141974 814.5792873464985 854.1774730587592 438.8354496317675 302.619751438021 674.9856253371482 293.9560928801371
473 0.005 2.365 3 538.7696404691925 412.3939874276375 412.4942652718482 745.9171417212688 814.5777307480633 854.1774725791303 438.9729644385579 302.6558577339407 675.0090151503688 293.9561674368977
474 0.005 2.37 1 538.8601862721068 412.5660048817801 412.6666136006981 745.9579810191602 814.5848171267149 854.1788526455242 439.1189532650102 302.6923511244067 675.0543384261257 293.9561342753593
475 0.005 2.375 4 538.9495282845932 412.7381243771435 412.8389905733082 745.9412853009547 814.5801800724893 854.1779252741904 439.2480517125468 302.7286572423992 675.0669232592304 293.9561105456383
476 0.005 2.38 3 539.0414731624678 412.9099683306424 413.0110958545332 745.9462162915549 814.5786610026995 854.1779481328351 439.3851155476603 302.7648567690994 675.090359633634 293.956190300942
477 0.005 2.385 1 539.1315021019576 413.0811791900393 413.1826351226858 745.9867822969342 814.5856973796473 854.1793043364352 439.5304224573687 302.8014452643992 675.1354272883183 293.9561524267241
478 0.005 2.39 4 539.2204712440391 413.2524912850014 413.354202604923 745.9701981131057 814.5810893217256 854.1783906170582 439.6590476454853 302.8378464938361 675.1480018327927 293.9561256662777
479 0.005 2.395 3 539.3118121397482 413.4235291749237 413.5254998353305 745.9750551113884 814.5795550241633 854.1784028113713 439.7954756945456 302.8741420784903 675.17131493766 293.9562043132926
480 0.005 2.4 1 539.4014157011349 413.5939378815604 413.6962345555702 746.0154739022415 814.5865756057143 854.1797583244449 439.9401364909435 302.9108205767153 675.216212541457 293.9561650542786
481 0.005 2.405 4 539.4902019963384 413.7644471798969 413.8669970720507 745.9990726259184 814.5820030048727 854.1788544419391 440.0683831723189 302.9473152600653 675.2288155396403 293.9561400672732
482 0.005 2.41 3 539.5811057693301 413.9346837669817 414.0374909570826 746.0038466708355 814.5804729850089 854.1788530522389 440.2042335353709 302.9837045941573 675.2520020052644 293.9562148112329
483 0.005 2.415 1 539.6704020963293 414.1042951674518 414.2074258927867 746.0441791859116 814.5874558526164 854.1802098391657 440.3482842709138 303.0204793263464 675.2967885774129 293.9561821600392
484 0.005 2.42 4 539.758660320282 414.2740061238777 414.3773880644998 746.0278081459984 814.5828842443201 854.1792931452521 440.4759681521855 303.0570622007605 675.3093156449629 293.9561595671196
485 0.005 2.425 3 539.8494328379722 414.4434463100658 414.5470833177953 746.0327715198031 814.5813955023767 854.1793179450995 440.6113714710954 303.093539197674 675.3325449036158 293.956239392215
486 0.005 2.43 1 539.93826032724 414.6122643005875 414.7162226889523 746.0728230569099 814.5883275336327 854.1806509828825 440.7547117043504 303.1304001565069 675.3770965581355 293.9562012651858
487 0.005 2.435 2 540.0279975262434 414.7811845982088 414.8853956849425 746.0625529335672 814.5820488415272 854.1792736485052 440.8885004656764 303.1670354796404 675.3963196261129 293.9562177707207
488 0.005 2.44 2 540.1148890886871 414.9498354098383 415.0543027102365 746.0654887128821 814.5802658535254 854.1790624297212 441.0222204884387 303.2036857659938 675.4181201861775 293.9561464095344
489 0.005 2.445 3 540.2037414712222 415.1182255310696 415.2229456302875 746.0708431529292 814.5815533398047 854.1797015895535 441.154424239874 303.2403239800217 675.4395933006783 293.9561188756892
490 0.005 2.45 1 540.2920552442381 415.2859995319218 415.3910388113202 746.1115268634394 814.5891736124038 854.1812956865821 441.2967453185461 303.2772951989945 675.4840688666978 293.9560880207052
491 0.005 2.455 2 540.381930979049 415.4538754970466 415.5591656385456 746.1025384626549 814.5834237529749 854.1799015418945 441.4298333103497 303.3140457164309 675.5037447337605 293.9561318680074
492 0.005 2.46 2 540.4685106414619 415.6214839527307 415.7270282930036 746.1056395636042 814.5816707868298 854.179633472916 441.5627758061505 303.3508146168155 675.5255966562798 293.9560737091026
493 0.005 2.465 3 540.5569416040602 415.7888335139743 415.8946286726469 746.1108840096259 814.5828968003681 854.1802371386688 441.6941559506509 303.3875734421138 675.5469855921489 293.9560529968978
494 0.005 2.47 1 540.6447540879608 415.9555721664048 416.0616836055611 746.1512632147245 814.5904314065039 854.1817993019312 441.8356712286104 303.4246560303669 675.5911318910327 293.9560233545321
495 0.005 2.475 2 540.7342142420099 416.1224111784823 416.2287713528289 746.1423243895956 814.5847098689187 854.1804158716373 441.9679728709388 303.4615248111671 675.6107498692621 293.9560664164862
496 0.005 2.48 2 540.8203754597796 416.288984561983 416.3955967061796 746.1453835063539 814.582966665045 854.1801582095276 442.1001436543282 303.4984094826999 675.6325098627028 293.9560095743636
497 0.005 2.485 3 540.9084771045048 416.4553010607983 416.5621616760101 746.1506936583585 814.5842178496536 854.1807864794348 442.2307806509901 303.5352842409046 675.6538858587861 293.9559934790519
498 0.005 2.49 1 540.9957716873653 416.6210114214626 416.7281853931777 746.1907441927266 814.5916948689194 854.1823311302436 442.3714914309244 303.5724733856655 675.6977356536349 293.9559559283737
499 0.005 2.495 2 541.084700559415 416.7868208057617 416.8942412213052 746.1817750859834 814.5859947898973 854.1809590426967 442.5030220236176 303.6094582821305 675.7172252078324 293.9559973861894
500 0.005 2.5 2 541.170410748898 416.9523664348133 417.0600364666793 746.1848212936361 814.584270080508 854.1807079401584 442.6344354500519 303.6464569417416 675.7388794197761 293.955941019766
501 0.005 2.505 3 541.2580337554317 417.1176569559362 417.2255730753228 746.1900639902788 814.5855146225945 854.1813360191494 442.7642787782026 303.683443886628 675.7601584184371 293.9559252323269
502 0.005 2.51 1 541.3448026011894 417.2823455002978 417.3905723711063 746.2298672484457 814.5929684815802 854.1828821922401 442.904107797208 303.7207395191767 675.803756979277 293.9558874371575
503 0.005 2.515 2 541.4332332053418 417.4471323934068 417.555603264705 746.2209738594016 814.5873003833916 854.1815191149958 443.0348965676793 303.7578363233852 675.8231861716785 293.955927785699
504 0.005 2.52 2 541.5185390918584 417.6116574782639 417.7203754305752 746.2240339063494 814.5855909295448 854.1812731538262 443.1655988504475 303.794943695889 675.8447874141208 293.9558728993178
505 0.005 2.525 3 541.605715118086 417.7759292933588 417.8848908493333 746.2292234703323 814.5868281247148 854.1819007337185 443.294703351796 303.8320383055851 675.8659749641297 293.9558554865679
506 0.005 2.53 1 541.6920010061635 417.9396040688734 418.0488733299707 746.2687994051993 814.5942465480088 854.1834424963417 443.4337130433339 303.8694298859628 675.9093490760395 293.9558191729167
507 0.005 2.535 2 541.7799572447532 418.1033758598221 418.2128866645141 746.2599781535023 814.5886123797911 854.1820882227081 443.5637650548666 303.9066353429871 675.9287032701708 293.9558609028809
508 0.005 2.54 2 541.8648104515892 418.2668877356047 418.3766431620362 746.2630292114432 814.5869120622434 854.181843450536 443.6937282209776 303.9438498015094 675.9502188842957 293.9558089141458
509 0.005 2.545 3 541.9515195734072 418.4301481375373 418.5401447379129 746.2681688680912 814.5881382170213 854.1824662012117 443.8220971318608 303.9810529651056 675.9713032746424 293.9557936375032
510 0.005 2.55 1 542.0372851207965 418.5928159594873 418.703117386964 746.3074975410324 814.5955129161099 854.1839993526152 443.9602879048011 304.0185462326883 676.0144231297078 293.9557597317157
511 0.005 2.555 2 542.1247711769565 418.7555799441992 418.8661204213469 746.2987681149674 814.5899133779268 854.1826513877613 444.0896263920658 304.0558572508903 676.0337157036266 293.9558047573909
512 0.005 2.56 2 542.2091730184246 418.9180858996672 419.0288685120524 746.3018040277625 814.5882170237127 854.1824049624046 444.2188619953885 304.0931749914831 676.0551430715027 293.9557567849772
513 0.005 2.565 3 542.2954144697894 419.0803421905242 419.191363551017 746.3069028926717 814.5894336010297 854.1830232237412 444.3464979440961 304.1304804051572 676.076129295515 293.9557458458671
514 0.005 2.57 1 542.3807599276471 419.2420104289496 419.3533338305772 746.3460632915563 814.5967877780247 854.1845545918527 444.4839242018738 304.1680701347918 676.1190476710793 293.9557152548967
515 0.005 2.575 2 542.4677938783648 419.4037738893854 419.5153338906337 746.337391176265 814.5912066867237 854.1832077727365 444.6125309054141 304.2054831967072 676.1382569921685 293.9557650610849
516 0.005 2.58 2 542.5516854432096 419.56528113972 419.6770808733489 746.3403884191397 814.5895098495292 854.1829570118933 444.7410052098564 304.2429021868145 676.1595735580064 293.9557206027569
517 0.005 2.585 3 542.6374455646676 419.7265405476782 419.8385766279137 746.3454503696678 814.5907146650408 854.1835708489059 444.8679170885011 304.2803077191972 676.1804590372747 293.9557150591139
518 0.005 2.59 1 542.7222990354426 419.8872166277312 419.9995517614414 746.3843703387932 814.5980244672742 854.1850942025636 445.0045525216912 304.3179955222208 676.223132244023 293.9556895963227
519 0.005 2.595 2 542.8088413271719 420.0479868084496 420.1605561068458 746.3757945781772 814.5924820879218 854.1837572090775 445.1324474012837 304.3555062768141 676.2422704428417 293.9557450039222
520 0.005 2.6 2 542.8922687632016 420.2085026208591 420.3213092299791 746.3787925593081 814.5907941584428 854.183508143827 445.2602081173421 304.3930224162482 676.2635085090346 293.9557047765376
521 0.005 2.605 3 542.977573717333 420.3687723786025 420.4818129588539 746.3838235072677 814.5919881699288 854.184118756026 445.3864121619659 304.430524380272 676.2843129071324 293.9557024669606
522 0.005 2.61 1 543.0619228756169 420.5284632120156 420.6418001096154 746.4225390964497 814.5992657856782 854.1856381173108 445.522243633704 304.4683027248311 676.3267895902272 293.9556809655887
523 0.005 2.615 2 543.1480111676319 420.6882472689053 420.8018159433622 746.4140397361608 814.5937534383146 854.1843082308249 445.6494397447121 304.5059100668726 676.3458534260617 293.9557410329409
524 0.005 2.62 2 543.2309954487414 420.847778808526 420.9615823946313 746.4170311896329 814.5920740631896 854.1840612338509 445.7764943718726 304.5435212198792 676.3669969358825 293.9557057104991
525 0.005 2.625 3 543.3158293226156 421.0070660663665 421.1211012566207 746.4220296517861 814.5932566893269 854.1846676292289 445.9019970132801 304.5811174394998 676.3877036417525 293.955705190867
526 0.005 2.63 1 543.399698201531 421.1657790867567 421.2801076636698 746.4605167144749 814.6004937320483 854.1861796455665 446.0370401870555 304.6189817918897 676.4299440612959 293.9556858883187
527 0.005 2.635 2 543.4853004432764 421.3245841558436 421.4391421724108 746.4521086023818 814.5950128073889 854.1848533589239 446.1635248306245 304.6566839648107 676.4489437668278 293.9557492568225
528 0.005 2.64 2 543.5678329382353 421.4831387421165 421.5979290211194 746.4551051883246 814.5933403393129 854.1846054324865 446.2898827110238 304.6943879494404 676.4700096436997 293.9557163180041
529 0.005 2.645 3 543.6522003546912 421.6414505431442 421.7564702747575 746.4600762140512 814.5945119780095 854.185208788416 446.4146988795188 304.7320768248757 676.490624746944 293.9557173334713
530 0.005 2.65 1 543.7355667735826 421.7991779551874 421.9144934491298 746.4983552522629 814.6017190997991 854.1867185187814 446.548930277506 304.7700288328399 676.5326348600815 293.955699936731
531 0.005 2.655 2 543.8207090654781 421.9570112723109 422.0725525327346 746.4900302116515 814.5962668859637 854.1853984807494 446.6747345632771 304.8078220780653 676.5515698650928 293.9557656610889
532 0.005 2.66 2 543.9028016935985 422.1145954103307 422.2303661511003 746.493029710931 814.5946020949311 854.1851511917548 446.8003943062283 304.8456157586381 676.5725472939121 293.9557342764206
533 0.005 2.665 3 543.9867152708197 422.2719387449044 422.3879356825857 746.4979723062011 814.5957632714271 854.1857523140477 446.9245256872854 304.8833934814663 676.5930712432927 293.9557360414643
534 0.005 2.67 1 544.0696192747941 422.4287023170431 422.5449917915986 746.5360443732833 814.6029352899955 854.1872561737674 447.0579864548531 304.9214272663704 676.6348516863221 293.9557197459002
535 0.005 2.675 2 544.154308364538 422.585570681768 422.7020831554753 746.5278133942624 814.5975145797713 854.1859431145064 447.1831045182429 304.9593093789641 676.6537454871368 293.9557867961795
536 0.005 2.68 2 544.2359438575517 422.7421916425782 422.8589309722489 746.5308046915467 814.5958589968396 854.1856967594897 447.3080666977021 304.9971902828487 676.6746415006145 293.9557560847098
537 0.005 2.685 3 544.3193867064123 422.8985735412926 423.0155365674301 746.5357291142636 814.5970096383637 854.1862925345398 447.4315150447027 305.0350550849955 676.6950901398295 293.9557576434057
538 0.005 2.69 1 544.4018009661828 423.0543806153101 423.1716331351764 746.5735551589031 814.6041297631573 854.1877866272919 447.5642170152607 305.0731703775289 676.7366122390669 293.9557422948546
539 0.005 2.695 2 544.4860190799615 423.2102909763177 423.3277641061204 746.565429799988 814.5987524882186 854.1864850199528 447.6886442740648 305.1111378143032 676.7554543238155 293.9558100999108
540 0.005 2.7 2 544.5671992101463 423.3659557725621 423.4836533927216 746.5684394438724 814.5971077648799 854.1862391614138 447.8129285145741 305.1491033498193 676.7762724226535 293.9557795876673
541 0.005 2.705 3 544.6501582931755 423.5213832679926 423.6393022639863 746.5733428820256 814.5982484883892 854.1868314941012 447.9357042387922 305.1870520988502 676.7966315685729 293.9557809428619
542 0.005 2.71 1 544.7323716794515 423.6762405349398 423.7944462079453 746.610957425068 814.6053313762212 854.1883186390157 448.0676482011744 305.2252379255834 676.837923216515 293.9557659461062
543 0.005 2.715 2 544.8158410464349 423.8311999508712 423.9496239406679 746.602921220849 814.5999867389166 854.1870241943091 448.1913947488708 305.2632928559319 676.8566999803766 293.9558335926034
544 0.005 2.72 2 544.8965717119912 423.9859156021982 424.1045617875812 746.6059344861221 814.5983503153712 854.1867795985255 448.3149975321144 305.3013414509377 676.8774327319103 293.9558030066905
545 0.005 2.725 3 544.9790608397849 424.1403956338496 424.259260965148 746.6108129138655 814.599481928693 854.1873698283572 448.4370936318885 305.3393730769618 676.8977090031549 293.9558039547168
546 0.005 2.73 1 545.0608467878674 424.2943110169371 424.4134598977414 746.6482814839484 814.6065393200099 854.1888540294455 448.5683155363437 305.3776359343389 676.9387091771509 293.9557885297513
547 0.005 2.735 2 545.1438101954631 424.4483263846596 424.5676914166681 746.6402861032733 814.6012210546585 854.1875650558927 448.6913518621262 305.4157712107678 676.9574734795816 293.9558559418943
548 0.005 2.74 2 545.2240743264394 424.6020996255469 424.7216849251292 746.6432930620995 814.5995902946689 854.1873208206878 448.8142707914866 305.4538987068324 676.9781307583643 293.9558257808393
549 0.005 2.745 3 545.3061050723421 424.7556392598219 424.8754413356404 746.6481544598339 814.6007147851253 854.1879079796774 448.9357297987432 305.4920090060507 676.9983162146362 293.9558262982133
550 0.005 2.75 1 545.3874223942831 424.9086216463325 425.028702598527 746.6853677818509 814.6077314434787 854.1893865744858 449.0661526916698 305.5303299342225 677.0390669490979 293.9558107339464
551 0.005 2.755 2 545.469907877472 425.0616991926047 425.1819952392797 746.6774820816579 814.6024510202967 854.1881039545576 449.1885481706842 305.5685537341603 677.0577758223632 293.9558781376355
552 0.005 2.76 2 545.5497291485907 425.2145368300344 425.3350511406896 746.6805192105542 814.6008328590991 854.1878617370164 449.3108249607731 305.6067612664046 677.0783640269224 293.955847107585
553 0.005 2.765 3 545.6313109132286 425.3671424575464 425.4878718071902 746.6853803775132 814.601943518882 854.1884432787595 449.4316393873668 305.6449513473254 677.0984673365167 293.9558476811774
554 0.005 2.77 1 545.7121533652271 425.5191954253743 425.6402010652006 746.7223884055969 814.6089218675901 854.1899141800048 449.561363858365 305.6833472422988 677.1389907399291 293.9558319512046
555 0.005 2.775 2 545.7942072432671 425.6713424457275 425.7925610957262 746.7145887926084 814.6036698616593 854.1886386620292 449.6830790035537 305.7216453307889 677.1576364877508 293.9558992035755
556 0.005 2.78 2 545.8735947590104 425.8232513476169 425.9446861319309 746.7176321136158 814.6020612838262 854.188397041386 449.8046735875653 305.7599262118231 677.178124338904 293.9558679586367
557 0.005 2.785 3 545.9547031912904 425.9749299683087 426.0965776537244 746.7224837954994 814.603165412287 854.188974997499 449.9248308534691 305.7981898131665 677.1981489406721 293.9558684095865
558 0.005 2.79 1 546.0350621170197 426.1260596998051 426.2479811941 746.7592573328619 814.6100971862403 854.1904369209947 450.0538234205407 305.8366572275623 677.2383829172642 293.9558525171553
559 0.005 2.795 2 546.116654938479 426.2772830079598 426.3994153160651 746.7515706542821 814.604886202288 854.1891709855832 450.1748780721041 305.8750271403149 677.2570040739768 293.9559197078001
560 0.005 2.8 2 546.1956012121191 426.4282699635963 426.550616211626 746.7546236726964 814.6032868318973 854.1889302845218 450.2958233829912 305.9133796231303 677.2774341742482 293.9558881080099
561 0.005 2.805 3 546.2762481336611 426.5790283391498 426.7015853415078 746.7594626048539 814.6043834570739 854.1895061289212 450.4153306710244 305.951713437124 677.2973799558134 293.955888877059
562 0.005 2.81 1 546.3561915352211 426.7292421298426 426.852070378084 746.7960423600334 814.6112827219914 854.1909618452809 450.5436095992151 305.9902487572562 677.3374029913263 293.9558729983655
563 0.005 2.815 2 546.4373027533392 426.8795484937793 427.0025854174484 746.7884332452148 814.6061004057049 854.1897018757181 450.663995974967 306.0286881082944 677.3559516221744 293.9559395039569
564 0.005 2.82 2 546.5157956366882 427.0296202221463 427.152868944792 746.7914913018686 814.6045085751601 854.1894616068926 450.7842777338563 306.0671097687307 677.3762982750167 293.9559078154778
565 0.005 2.825 3 546.5959872267472 427.1794650289874 427.3029223989076 746.7963122252752 814.6055965370684 854.1900337182398 450.9031425957839 306.1055123209752 677.3961563295196 293.9559081963887
566 0.005 2.83 1 546.6754270212376 427.3287695103042 427.452495580357 746.8326914359666 814.6124604390656 854.191482368638 451.0306710198765 306.1441116360564 677.43595863174 293.9558925325441
567 0.005 2.835 2 546.7561039916961 427.4781655408874 427.6020981835468 746.825169392454 814.6073091912865 854.1902295883365 451.1504281598695 306.1826193436336 677.4544466327827 293.9559588579063
568 0.005 2.84 2 546.8341790692174 427.6273286455442 427.7514709806496 746.8282381446151 814.6057271567664 854.1899904263164 451.2700622780972 306.2211086026747 677.4747142080039 293.9559271188573
569 0.005 2.845 3 546.9139341624979 427.7762664615879 427.9006153658089 746.833045344997 814.6068067853231 854.1905591225046 451.3882903034474 306.2595776532107 677.4944882510495 293.9559273682771
570 0.005 2.85 1 546.9928875160439 427.9246680184746 428.049283174748 746.8692218878172 814.613635140027 854.192001491276 451.5150882100005 306.2982398111301 677.5340614618812 293.9559115390153
571 0.005 2.855 2 547.0730977661282 428.0731602271905 428.1979798867063 746.8617855302708 814.6085135528322 854.1907542313024 451.6342113887093 306.3368125843659 677.5524890125256 293.9559777048451
572 0.005 2.86 2 547.1507404226422 428.2214211957438 428.3464484620401 746.864860457869 814.6069401237553 854.1905158910414 451.7532051137197 306.3753661194859 677.5726743498294 293.9559460257045
573 0.005 2.865 3 547.230064400688 428.3694585564993 428.4946903101182 746.869653308475 814.6080121265516 854.1910803472351 451.8708082745806 306.4138993727682 677.5923665665648 293.9559464361401
574 0.005 2.87 1 547.308541240428 428.5169634461845 428.6424591320812 746.9056221105727 814.6148013135296 854.1925147614198 451.9968886054525 306.4526202150649 677.6317179341358 293.9559303053603
575 0.005 2.875 2 547.3883464972289 428.6645583683587 428.7902564460372 746.8982755520115 814.6097139280575 854.1912749512821 452.1153833218343 306.4912566373865 677.650095075375 293.9559962784049
576 0.005 2.88 2 547.4655763840209 428.8119237288496 428.9378272999592 746.9013623116501 814.6081500592912 854.1910374676644 452.2337341146565 306.5298724014048 677.6702085105831 293.9559648055611
577 0.005 2.885 3 547.5444730577294 428.9590671125399 429.0851730959574 746.9061459891108 814.6092159198581 854.1916002526834 452.350693741679 306.5684671089223 677.689828069443 293.955965910861
578 0.005 2.89 1 547.622491474358 429.1056824041952 429.2320496896408 746.9419136184464 814.6159661087321 854.1930254030714 452.476061256986 306.6072444437649 677.7289601078307 293.9559492452063
579 0.005 2.895 2 547.7018557859517 429.2523865964131 429.3789542031172 746.9346484240191 814.6109110844359 854.1917931533133 452.5939211638982 306.6459422972054 677.747275386188 293.9560148832936
580 0.005 2.9 2 547.7786653049054 429.398862909177 429.5256339448382 746.93774708211 814.6093584552036 854.1915573692909 452.7116386325043 306.6846185408124 677.7673091184847 293.9559833728759
581 0.005 2.905 3 547.8571099709114 429.5451188323552 429.6720902630143 746.9425157048894 814.6104151751649 854.1921162467327 452.8279721063482 306.723272922435 677.7868456323705 293.9559848926688
582 0.005 2.91 1 547.9346824818756 429.6908510870854 429.8180812362534 746.9780699857662 814.6171247885769 854.1935339722094 452.9526124388908 306.7621049040212 677.8257670422006 293.9559686415957
583 0.005 2.915 2 548.0136150544741 429.8366710732761 429.9640995186541 746.9709003349228 814.612105568911 854.192309772395 453.0698375206249 306.8008620051286 677.8440279112083 293.956033815981
584 0.005 2.92 2 548.0899832976313 429.9822647826397 430.1098946539228 746.9739947208209 814.6105584241744 854.1920725754023 453.1869198404012 306.8395961588517 677.8639737735476 293.9560015913809
585 0.005 2.925 3 548.1679833925547 430.1276396610227 430.2554679674092 746.9787502189431 814.6116081742279 854.1926293306726 453.3026474976152 306.8783082277719 677.8834298295953 293.9560035171989
586 0.005 2.93 1 548.2451083789382 430.2724947345167 430.4005795006757 747.0141396931323 814.6182908349609 854.1940421922781 453.4265552295205 306.917192916846 677.9221445059029 293.9559874800381
587 0.005 2.935 2 548.3235926961415 430.4174367807681 430.5457178443579 747.0070361686322 814.6132975887326 854.1928235061487 453.5431464960793 306.9560067273543 677.9403451104326 293.9560525697131
588 0.005 2.94 2 548.3995397445577 430.5621541904494 430.6906346811934 747.010144404059 814.6117608764609 854.1925881399101 453.6596138755188 306.9947964462284 677.9602140187521 293.9560203366952
589 0.005 2.945 3 548.477099219645 430.7066543470415 430.8353313057241 747.0148788462633 814.6128030451736 854.1931407720047 453.7747374115836 307.0335637185893 677.9795850655282 293.9560223462138
590 0.005 2.95 1 548.5537691419489 430.850638630644 430.9795696568128 747.0501271149291 814.6194660956891 854.194550326454 453.8979953642701 307.0724982075996 678.0180801948103 293.9560063118244
591 0.005 2.955 2 548.6318166807356 430.9947091184707 431.1238344651766 747.0430793896827 814.6144895805265 854.1933341447685 454.0139691893902 307.1113667088046 678.0362305130219 293.9560712446829
592 0.005 2.96 2 548.7073434645973 431.138556584563 431.267879381984 747.0461799404425 814.6129554875837 854.1930970372371 454.1298103646361 307.1502100309017 678.05602184656 293.956039493916
593 0.005 2.965 3 548.7844663104177 431.282188322084 431.4117056554492 747.0508968594914 814.6139899689479 854.1936474643364 454.2443119614601 307.1890301839529 678.0753103647321 293.9560410495564
594 0.005 2.97 1 548.8607016486305 431.425308272521 431.5550772701341 747.0859590691472 814.6206266903444 854.1950536297862 454.3668719185628 307.2280134905951 678.1136003433306 293.9560247928217
595 0.005 2.975 2 548.938320245046 431.5685134063533 431.6984747821693 747.0789829260913 814.6156748309254 854.1938414498844 454.4822248391689 307.2669324689579 678.1316829122611 293.9560898186347
596 0.005 2.98 2 549.0134329017574 431.7114971213907 431.8416540171578 747.0820850251464 814.6141484176682 854.1936055336479 454.5974414746977 307.3058277573222 678.1513930185916 293.9560587186455
597 0.005 2.985 3 549.0901248515302 431.8542666515945 431.9846161610128 747.0867928334975 814.6151745611468 854.1941530207299 454.7113402127171 307.3446992937698 678.1705971988807 293.9560603559073
598 0.005 2.99 1 549.1659330303686 431.9965281309984 432.1271269885635 747.1217323293482 814.6217922388481 854.1955540312638 454.8332203940645 307.3837355284806 678.2086959377798 293.9560441272031
599 0.005 2.995 2 549.243119751435 432.138874114113 432.269663407298 747.1148036196851 814.6168569833975 854.1943461266413 454.947971466185 307.422702709083 678.2267076269749 293.9561090578808
600 0.005 3 2 549.3178208545784 432.2810002669752 432.4119831429035 747.1179055710082 814.6153377384668 854.1941112872689 455.0625710802182 307.4616452165492 678.2463334706601 293.9560782867547
601 0.005 3.005 3 549.3940909748698 432.4229137621184 432.5540873514933 747.1225816624986 814.6163559859353 854.1946560122207 455.1758499952866 307.500563816628 678.2654599520971 293.9560800983087
602 0.005 3.01 1 549.4694521667253 432.5643232981587 432.6957437359418 747.1573016618128 814.6229346016454 854.1960503939044 455.2970231415403 307.5396420614582 678.303326136621 293.9560638494703
603 0.005 3.015 2 549.5462177695368 432.7058163219752 432.8374253019397 747.150467471796 814.61803338912 854.1948485342693 455.4111719788685 307.5786578849999 678.3212885603212 293.9561287561514
604 0.005 3.02 2 549.6205123839305 432.8470910939234 432.9788917724183 747.1535777516782 814.6165232865737 854.1946138542687 455.5251587072753 307.6176479268423 678.3408430019394 293.9560989473028
605 0.005 3.025 3 549.6963653587736 432.9881547348297 433.1201442601722 747.1582446056352 814.6175347910901 854.1951553591019 455.6378425777955 307.6566133310535 678.3598971981791 293.9561004491247
606 0.005 3.03 1 549.7712863101353 433.1287181798098 433.2609523172823 747.1927776608655 814.624080995749 854.1965443859461 455.7583322832994 307.6957328036808 678.3975557623986 293.9560835964016
607 0.005 3.035 2 549.8476464174896 433.2693643129163 433.4017851253827 747.1860233898069 814.6192124560829 854.1953510586812 455.8718695455349 307.7347950273413 678.4154668534619 293.956148783629
608 0.005 3.04 2 549.9215434852018 433.4097937449426 433.5424043971776 747.1891434704385 814.6177106166938 854.1951174008906 455.9852498876783 307.773830605421 678.4349486074127 293.9561192797422
609 0.005 3.045 3 549.9969802377666 433.5500135692126 433.6828112214474 747.1938004470219 814.6187141215281 854.1956562701647 456.0973398640462 307.8128401209632 678.4539257105099 293.9561208449734
610 0.005 3.05 1 550.0714718469724 433.6897369429999 433.8227769814234 747.2281336661637 814.6252188175897 854.1970349561459 456.2171451678519 307.8519947288107 678.4913634468799 293.956103659112
611 0.005 3.055 2 550.1474080558651 433.8295421928981 433.9627670736797 747.2214701897996 814.6203833845581 854.1958494708272 456.3300846666184 307.8911036678405 678.5092202387098 293.9561685173697
612 0.005 3.06 2 550.2208978260536 433.9691323157633 434.1025451734287 747.2245973327882 814.6188892851355 854.1956164375878 456.4428606820819 307.9301819356239 678.5286278578963 293.9561393121645
613 0.005 3.065 3 550.2959107422256 434.1085143339323 434.2421123527497 747.2292443469563 814.6198868738778 854.1961521375727 456.5543582939744 307.969233947194 678.5475264309036 293.9561410979656
614 0.005 3.07 1 550.3699935927486 434.2474037468099 434.3812419006193 747.2633910559487 814.6263581944369 854.19752373241 456.6734915682232 308.0084262348945 678.5847572885473 293.9561238557357
615 0.005 3.075 2 550.4455119356647 434.3863741249707 434.5203952797821 747.2568042716002 814.6215506257944 854.196343738007 456.785833079422 308.0475769629993 678.6025534374158 293.9561885674224
616 0.005 3.08 2 550.5185875671256 434.5251309106291 434.6593382094698 747.2599388643782 814.6200663939588 854.1961121390331 456.8980049299672 308.0866960460833 678.6218815871 293.9561597284854
617 0.005 3.085 3 550.5931103919582 434.663680903732 434.7980716362018 747.2644558848031 814.6210303678062 854.1966293445431 457.0089012245732 308.1257895284455 678.6406386711022 293.9561578856503
618 0.005 3.09 1 550.6668329817344 434.8017425683961 434.9363710269215 747.2985065733576 814.6274931323053 854.1980115757722 457.1273831637481 308.1650129805084 678.6777138411201 293.9561478029037
619 0.005 3.095 2 550.7419825593981 434.9398840749397 435.0746937119561 747.2920516627457 814.6227242405646 854.196839148622 457.2391420010846 308.2042035565971 678.6954792932621 293.956212012287
620 0.005 3.1 2 550.8146257884101 435.0778134759874 435.2128074714003 747.2951710675486 814.6212406026432 854.1966047094962 457.3507000177264 308.2433630799654 678.714719688237 293.9561807215787
621 0.005 3.105 3 550.888808494211 435.2155377339138 435.350713330194 747.2997939425608 814.6222240981103 854.1971338130661 457.4610246097841 308.2824942374346 678.7334679305205 293.9561823449238
622 0.005 3.11 1 550.9620117608268 435.3527766831439 435.4881881215483 747.333573053893 814.6286277042766 854.1984920870476 457.5788113071442 308.3217529006017 678.7702798515152 293.9561661908872
623 0.005 3.115 2 551.036707706826 435.4900950758197 435.625685926387 747.3271339395112 814.6238794051175 854.197328902238 457.6899625702135 308.3609811691384 678.7879709202138 293.9562309433558
624 0.005 3.12 2 551.1090070052339 435.627202956402 435.7629763283044 747.3302921424751 814.622415565383 854.1971016140174 457.8009428851566 308.4001759300049 678.807162181896 293.9562027359927
625 0.005 3.125 3 551.1827177061816 435.7641069824072 435.900060209827 747.3347916272434 814.6233675780426 854.1976140297247 457.9106805078092 308.4393451595474 678.825766969854 293.9562004825492
626 0.005 3.13 1 551.2555882171579 435.9005297672903 436.0367164772489 747.3684764223466 814.6297644560597 854.1989829674579 458.0278040967286 308.4786372853045 678.8624990238724 293.956189756938
627 0.005 3.135 2 551.3299296388636 436.037031045048 436.1733953374249 747.3621750275329 814.6250534971792 854.1978226377486 458.1383961916426 308.5178992205851 678.8801302437914 293.9562534797172
628 0.005 3.14 2 551.4017903744572 436.1733232129093 436.3098682565589 747.3653030086186 814.6235845885674 854.1975890778831 458.2487698407056 308.5571294561055 678.8992099235486 293.9562233203363
629 0.005 3.145 3 551.4751606060278 436.3094131659628 436.4461362442762 747.3699042375285 814.6245535784026 854.198111606786 458.3579415362364 308.5963316819352 678.9177801764988 293.9562249050859
630 0.005 3.15 1 551.5475310135537 436.445025251225 436.5819797715708 747.4033203618144 814.630892830593 854.199457297894 458.4743861293682 308.6356543573874 678.954259963311 293.956208559628
631 0.005 3.155 2 551.6214149590037 436.5807150748988 436.7178454422248 747.3970334566142 814.6261996945743 854.1983042143685 458.584388533601 308.6749509967749 678.9718007212471 293.9562727168746
632 0.005 3.16 2 551.692929725804 436.7161973395029 436.8535066704655 747.4002052104534 814.624751126404 854.1980784445301 458.6941958735621 308.7142129566074 678.9908278341144 293.9562448307402
633 0.005 3.165 3 551.7658172799197 436.8514786311615 436.9889643219303 747.4046863074782 814.6256890205821 854.1985841725472 458.8027752054077 308.7534488435191 679.0092549835323 293.9562430990831
634 0.005 3.17 1 551.8378677441425 436.9862860265983 437.1240009017898 747.4380036723295 814.6320174392681 854.1999386129337 458.9185899949236 308.7927973007843 679.0455864533732 293.9562321263336
635 0.005 3.175 2 551.9113901255703 437.1211702325924 437.2590591759494 747.4318622602592 814.6273638891037 854.1987903240821 459.0280190726406 308.832125335754 679.0630942133416 293.9562956221546
636 0.005 3.18 2 551.9824681457421 437.2558483108874 437.3939144884586 747.4350121382773 814.6259128287198 854.1985592273605 459.137221503409 308.8714190911041 679.0820286955895 293.9562654733955
637 0.005 3.185 3 552.0549383438085 437.3903268517735 437.5285676772252 747.4394810346713 814.6268422994668 854.1990604710271 459.245227379745 308.910685333384 679.1003799841301 293.9562651847932
638 0.005 3.19 1 552.126577607881 437.5243347198989 437.662802828747 747.4725906530638 814.6331243579469 854.2004040956197 459.3603831420705 308.9500598583916 679.1365016208497 293.9562542060346
639 0.005 3.195 2 552.199693594054 437.6584188902969 437.797059341135 747.4665390523854 814.6285113036022 854.1992675630142 459.4692388982341 308.9894169571986 679.1539509188407 293.9563176828514
640 0.005 3.2 2 552.2703890358425 437.7922983908444 437.9311143414287 747.4696993082119 814.6270711539956 854.1990389833252 459.5778611798503 309.028741540919 679.172815564647 293.9562869767732
641 0.005 3.205 3 552.3424543567365 437.9259797453297 438.0649686448505 747.4741603664645 814.627995184385 854.1995381448916 459.6852983046322 309.0680356922169 679.1911000060201 293.9562862690233
642 0.005 3.21 1 552.4136894758577 438.0591938666385 438.1984079699163 747.5070895946832 814.6342427285664 854.2008736144182 459.7998212676382 309.1074456818807 679.2269925271362 293.9562756344887
643 0.005 3.215 2 552.4863833787656 438.1924836035165 438.3318683416488 747.5010976851473 814.6296544168455 854.1997445331766 459.90808376496 309.1468260082644 679.2444243819341 293.9563387211741
644 0.005 3.22 2 552.55672997642 438.3255701555804 438.4651286824055 747.5042822295004 814.6282307739032 854.199521129046 460.0161405601532 309.1861732867896 679.2632366167788 293.9563101147809
645 0.005 3.225 3 552.6284060576152 438.4584599426682 438.5981897500728 747.5087323976268 814.6291486289136 854.2000160004417 460.1230108232145 309.2254925231379 679.2814477457421 293.9563078970582
646 0.005 3.23 1 552.699355391772 438.5909429712411 438.7308769436353 747.5415396028097 814.6353713852944 854.2013412102984 460.2371590220604 309.2648062090256 679.3171798409193 293.9562963641024
647 0.005 3.235 2 552.7715008236354 438.7234461372042 438.8635517023 747.5354796351794 814.6307664290644 854.2002055686606 460.3446931445747 309.3042364251334 679.3344721795195 293.9563599279798
648 0.005 3.24 2 552.8414580687009 438.8557479869961 438.9960291315468 747.5387103977451 814.6293700892145 854.1999909180133 460.4521850158313 309.3436240629172 679.3532455716456 293.9563316650311
649 0.005 3.245 3 552.9127414157399 438.9878540439169 439.1283069394 747.5432022828037 814.6302997272279 854.2004892506303 460.5584917367721 309.3829732095779 679.3714120022063 293.956330036229
650 0.005 3.25 1 552.983267656736 439.1195565372936 439.2602127173519 747.5757839116316 814.6364635544038 854.2017959788293 460.6720080807424 309.4223033761702 679.4069427092647 293.9563163783682
651 0.005 3.255 2 553.0551383280605 439.2512786434615 439.3921061863091 747.5698611208198 814.6319181994201 854.2006847095117 460.7790087621553 309.4617618746447 679.4242096324102 293.9563810070507
652 0.005 3.26 2 553.1247497666075 439.3828003628942 439.5238013156069 747.5730932709014 814.6305289566193 854.2004691161126 460.8859518762466 309.5011671063376 679.4428922374982 293.9563525748575
653 0.005 3.265 3 553.1955971533658 439.5141281281796 439.6553006540958 747.5775547684925 814.6314464138469 854.2009597861596 460.9916576516312 309.5405485549838 679.4609692921317 293.95634967077
654 0.005 3.27 1 553.2657089533541 439.6450549421747 439.7864296206893 747.6099567773531 814.6375758580244 854.2022576566339 461.1045167722233 309.5798879444662 679.4963041403743 293.9563371053125
655 0.005 3.275 2 553.3371758632641 439.7760010046081 439.9175461976928 747.6041172695425 814.6330588639422 854.2011520206008 461.2109575004671 309.6193753169883 679.5135131484465 293.9564016683266
656 0.005 3.28 2 553.4064073540202 439.9067479774667 440.0484655246254 747.6073592309888 814.6316761524265 854.2009365238756 461.3173355874529 309.6588043712309 679.5321238396683 293.9563734017822
657 0.005 3.285 3 553.4768616123841 440.0373022474158 440.179190227093 747.611803701104 814.6325871561851 854.2014252926824 461.4224902597195 309.6982104814012 679.55012255734 293.956370308079
658 0.005 3.29 1 553.5465810713799 440.167458505717 440.3095470807284 747.6440439673264 814.6386859144108 854.2027167659975 461.5347140138674 309.7375669254072 679.5852744655515 293.9563576400414
659 0.005 3.295 2 553.6176688307513 440.2976338838999 440.4398932403113 747.6383030320126 814.6342088313506 854.2016177038419 461.6405839785107 309.7770850788081 679.6024453724783 293.9564216422718
660 0.005 3.3 2 553.6864751177152 440.4276108466082 440.5700406973207 747.6414998596633 814.6328179417944 854.2013997814895 461.7463396832385 309.8165265920246 679.6209556557041 293.9563935006039
661 0.005 3.305 3 553.7565394670277 440.5573966074646 440.6999952228066 747.6459219662935 814.6337179589103 854.2018870622923 461.8509709816767 309.8559523343064 679.6388758955126 293.9563903607583
662 0.005 3.31 1 553.8258627110137 440.6867871039304 440.8295846169813 747.6780088708224 814.6398110248468 854.2031841962754 461.9625663030272 309.8953186166165 679.6738453664976 293.956377739678
663 0.005 3.315 2 553.896568868026 440.8161962202743 440.9591614036149 747.6723327014129 814.6353491830796 854.2020848111985 462.0679116671041 309.9348494867485 679.6909550739167 293.9564413607926
664 0.005 3.32 2 553.9649881137912 440.9454088293006 441.088543489647 747.6755203899282 814.6339616439697 854.2018664358262 462.1730966758468 309.9743175924549 679.7093783793808 293.9564134941041
665 0.005 3.325 3 554.0346915824862 441.0744313676045 441.2177335629528 747.6799473280536 814.6348589911491 854.2023534882869 462.2771829349729 310.0137645700128 679.7272352392915 293.9564106430585
666 0.005 3.33 1 554.1036613075645 441.2030616065456 441.3465610114004 747.7118841838405 814.6409260469864 854.2036465559222 462.3881693686371 310.0531480818451 679.7620281654687 293.9563978598325
667 0.005 3.335 2 554.174007710261 441.3317100915469 441.4753757481103 747.7062742018727 814.6364903136426 854.2025513071439 462.4929104026658 310.0926956100816 679.7790700817113 293.9564606606659
668 0.005 3.34 2 554.2420479696739 441.4601633885714 441.6039970810014 747.7094581262372 814.6351060180328 854.2023297918917 462.5975136078806 310.1321803632704 679.7974117385093 293.9564296718993
669 0.005 3.345 3 554.3113496719977 441.5884278678008 441.7324276593108 747.7138627573312 814.6359912897817 854.202809532091 462.7010771438757 310.1716428900128 679.8151782330781 293.956429647065
670 0.005 3.35 1 554.3799013480741 441.7163028327446 441.8604981684943 747.7456191842167 814.6420224614435 854.2040935706394 462.8114220378896 310.2110408431997 679.8497595049444 293.9564168097968
671 0.005 3.355 2 554.449864832094 441.8441957607346 441.9885558578524 747.7400852674587 814.6376140310863 854.2030045972436 462.9156434816788 310.2506020588782 679.8667508074893 293.9564797349654
672 0.005 3.36 2 554.517542486913 441.9718948364022 442.116421462445 747.7432772557792 814.6362359722071 854.2027841752745 463.0197047250559 310.2901011104748 679.8850268558083 293.9564495157531
673 0.005 3.365 1 554.5857940243432 442.099207627248 442.2439276889701 747.7726484841188 814.6422084409819 854.2041059771359 463.1291656492853 310.3295335079091 679.9180097420929 293.9564068228903
674 0.005 3.37 2 554.6558656053106 442.2265392394837 442.3714221988048 747.7659453765841 814.6381883863347 854.2032649294362 463.2322217088432 310.3691079037142 679.9333175636328 293.956489459575
675 0.005 3.375 2 554.7236275072354 442.3536776527608 442.498725039968 747.7693167603657 814.6370964553765 854.2031496793747 463.335738286119 310.4085865580418 679.9511633570761 293.9564860516894
676 0.005 3.38 1 554.7914106638115 442.4804309847179 442.6256700553478 747.7984868550087 814.6430670422307 854.2044677639261 463.4446520716862 310.4480168074079 679.9838397898185 293.9564368041592
677 0.005 3.385 2 554.8608356666392 442.60720281825 442.7526029371195 747.7917249817365 814.6390701908892 854.2036251790527 463.5471242254956 310.4875962238495 679.998991813201 293.956499661546
678 0.005 3.39 2 554.9282850825941 442.7337824883076 442.879345227908 747.7951795521899 814.6380154960542 854.2035221817239 463.6502089548891 310.5270750816887 680.0168457974127 293.9564957905743
679 0.005 3.395 1 554.9958188714736 442.8599793569124 443.0057320668471 747.8242797938618 814.6439826324324 854.2048448672134 463.7586919891948 310.5665030489715 680.0494178865522 293.9564513537781
680 0.005 3.4 2 555.064965577913 442.986194361636 443.1321064759924 747.8175362511192 814.6399949437372 854.2039963523127 463.8607581237879 310.6060894695481 680.0645211972911 293.9565159423967
681 0.005 3.405 2 555.1319070097164 443.1122179235232 443.2582913004518 747.8208152782566 814.6388978767192 854.2038667542996 463.9633341812477 310.6455827486076 680.082215823514 293.9565106187659
682 0.005 3.41 1 555.1991733745771 443.2378609296707 443.3841228017825 747.8498143446919 814.6448566183052 854.2051991141415 464.0713711720182 310.6850141296569 680.1146561574935 293.9564706657941
683 0.005 3.415 2 555.2681260718871 443.3635219238021 443.5099417697219 747.8431766148977 814.6409014773302 854.2043592315015 464.1730483739858 310.7246076974687 680.129777613872 293.956545162394
684 0.005 3.42 2 555.3348345586791 443.4889924533288 443.6355722117783 747.8464468846178 814.6398096492704 854.2042309340533 464.2752098466926 310.7641084997291 680.1474354305889 293.9565410930725
685 0.005 3.425 1 555.4018284701665 443.6140846385582 443.7608514884864 747.875333435369 814.6457469011518 854.2055563144111 464.382790191825 310.803547409165 680.1797718781723 293.9565006562788
686 0.005 3.43 2 555.4705144510278 443.7391945240134 443.8861180668328 747.868712222396 814.6417992344268 854.2047145905148 464.4840576539632 310.8431463347631 680.194832139144 293.9565765383172
687 0.005 3.435 2 555.5369715284836 443.8641149586628 444.0111971614783 747.8719635903467 814.6407057201168 854.2045816706596 464.5858154142716 310.8826525342237 680.2124204336818 293.9565736451337
688 0.005 3.44 1 555.6036953578645 443.9886590373973 444.1359270722086 747.9006946895109 814.6466131484665 854.2058965770386 464.692937193285 310.9220935284546 680.2446255124344 293.956534601502
689 0.005 3.445 2 555.6721027874912 444.1132206542006 444.2606441691078 747.8941201280612 814.6426757481994 854.2050533342633 464.7937993347088 310.9616991438561 680.2596232810408 293.9566123484275
690 0.005 3.45 2 555.7382981250855 444.2375937969272 444.3851747781281 747.8973531692341 814.6415842189832 854.2049193744941 464.8951526819151 311.0012111109189 680.2771379559344 293.9566109720745
691 0.005 3.455 1 555.8047463113891 444.3615926808973 444.5093581863037 747.9259514993313 814.6474619106523 854.2062250173028 465.0018290179802 311.040659011278 680.3092024671851 293.9565728820454
692 0.005 3.46 2 555.8728915241869 444.4856088559632 444.6335286595872 747.9194174306796 814.6435392386057 854.2053834092342 465.1022771300384 311.0802677222039 680.32414550332 293.9566515057975
693 0.005 3.465 2 555.9388338999225 444.6094375375692 444.7575136390538 747.9226413236506 814.6424493149707 854.2052486662675 465.2031929080772 311.1197833322864 680.3415907078576 293.9566508127892
694 0.005 3.47 1 556.0049574258388 444.732894012491 444.8811533802231 747.9511174705103 814.6482991637947 854.2065459919469 465.3094157471244 311.159232821626 680.3735185798834 293.956613386158
695 0.005 3.475 2 556.0728389766093 444.8563675658794 445.0047800640539 747.9446209290271 814.644391957168 854.205707106952 465.4094876497669 311.1988452008652 680.3884133447551 293.95669219232
696 0.005 3.48 2 556.1385140046052 444.979654609514 445.1282222528765 747.9478180754728 814.6432990347095 854.2055707609153 465.5099868072102 311.2383643262994 680.4057882296607 293.9566911588216
697 0.005 3.485 1 556.2043457705807 445.1025713611359 445.251321022476 747.9761601650973 814.6491209678377 854.2068599592114 465.615780215889 311.277814589774 680.4375637386939 293.9566535441292
698 0.005 3.49 2 556.2719874117402 445.2255050577251 445.3744067178767 747.9697036030544 814.6452294136909 854.206025414994 465.7154207373621 311.317430659952 680.4524137905355 293.9567325586246
699 0.005 3.495 2 556.3374057175121 445.3482531825871 445.4973088656639 747.9729074727582 814.6441475010894 854.205891985673 465.8155152871862 311.3569527616892 680.4697303057387 293.9567311713874
700 0.005 3.5 1 556.4029531247363 445.4706330816059 445.6198695536638 748.0011309772884 814.6499454373712 854.2071755232208 465.9208707737337 311.3964028933388 680.5013698774517 293.9566932681137
701 0.005 3.505 2 556.4703267820131 445.5930296522048 445.7424170178053 747.994716709291 814.6460712482989 854.2063443309622 466.0201132789801 311.4360218063271 680.5161772054742 293.9567704830694
702 0.005 3.51 2 556.5354834289612 445.7152416244028 445.8647819059028 747.997916043539 814.6449935233076 854.2062110549315 466.119806476712 311.4755459422394 680.5334354950733 293.9567678597604
703 0.005 3.515 1 556.600762551601 445.8370873816068 445.9868072697143 748.0260285963668 814.6507711558263 854.2074915429287 466.2247314511317 311.5149975544473 680.5649492959215 293.9567296589076
704 0.005 3.52 2 556.6678640619917 445.9589496215605 446.1088192598 748.0196576418883 814.6469114420399 854.2066626404502 466.3235678753598 311.5546160954637 680.5796972008293 293.9568053189586
705 0.005 3.525 2 556.7327625667385 446.0806281822657 446.2306496241492 748.0228493052305 814.6458377043614 854.2065298129691 466.4228540787486 311.5941404875339 680.5969013143863 293.9568011400141
706 0.005 3.53 1 556.7977807145106 446.2019425492416 446.3521423296943 748.0508638682763 814.6516010721826 854.207807152552 466.5273474962358 311.6335893591291 680.6283100687531 293.9567621893432
707 0.005 3.535 2 556.8646169998542 446.3232731721424 446.4736216283936 748.044513763946 814.6477518239705 854.2069808925949 466.6257778808849 311.673209062886 680.6430199753884 293.9568357485478
708 0.005 3.54 2 556.9292557978911 446.4444210551457 446.5949202430266 748.0476906101677 814.6466801884317 854.2068483556476 466.7246605156156 311.7127337403988 680.6601641947815 293.956830198007
709 0.005 3.545 1 556.9940034270999 446.5652067732784 446.715883085001 748.0755874160133 814.6524190610471 854.2081190399903 466.8287165386486 311.7521810248168 680.6914435065497 293.956790266695
710 0.005 3.55 2 557.0605681617393 446.6860084980037 446.8368324179987 748.0692820701869 814.6485868330951 854.2072958504275 466.9267599050454 311.7918000568231 680.7061108877808 293.9568618192229
711 0.005 3.555 2 557.1249417069588 446.8066284060605 446.9576019932856 748.0724538813319 814.6475196905153 854.2071633649068 467.025248897633 311.8313236283436 680.7231974180469 293.9568550914238
712 0.005 3.56 1 557.1894153545826 446.9268881654821 447.078037676361 748.1002335719171 814.6532343292332 854.2084291372745 467.128893697616 311.8707677187612 680.7543473040887 293.9568144646504
713 0.005 3.565 2 557.2557151811495 447.0471636740427 447.1984597415012 748.0939746753339 814.6494207723865 854.2076101236026 467.2265318199853 311.9103857378338 680.7689726582846 293.956884140034
714 0.005 3.57 2 557.3198422305868 447.167258288787 447.31870297871 748.0971422917612 814.6483591996808 854.2074783323575 467.3246182447114 311.9499076545029 680.7860012228986 293.9568762292501
715 0.005 3.575 1 557.3840641793641 447.2869947732356 447.4386141968841 748.1248066900048 814.654049584614 854.2087391475767 467.4278268672981 311.9893436576876 680.8170266396204 293.95683515798
716 0.005 3.58 2 557.4500901760407 447.4067467458315 447.5585116952611 748.1185889253541 814.6502532796871 854.2079234268582 467.5250753347916 312.0289610502315 680.8316044075511 293.9569031088852
717 0.005 3.585 2 557.5139450220803 447.5263187171819 447.6782312786333 748.1217582461682 814.6491970562014 854.207792959529 467.6227716471564 312.0684809961937 680.8485745051892 293.956894252288
718 0.005 3.59 1 557.5778954575203 447.6455344517609 447.7976206364006 748.1493256875005 814.6548662295692 854.2090481788401 467.7255607667223 312.1079111593535 680.8794791149394 293.9568528502878
719 0.005 3.595 2 557.6436567799773 447.764765519577 447.9169962123654 748.1431361314429 814.6510833276378 854.2082350853042 467.8224229017472 312.1475272251072 680.8940139722969 293.9569192288268
720 0.005 3.6 2 557.7072576167714 447.8838175181187 448.0361947861803 748.1462963999272 814.6500308586254 854.2081041790996 467.9197237911688 312.1870436522474 680.9109252516533 293.9569089448746
721 0.005 3.605 1 557.7709543598795 448.0025152345195 448.1550649950341 748.1737527794795 814.6556790925951 854.2093557223895 468.0220876057933 312.2264663554549 680.9417079327563 293.9568679590345
722 0.005 3.61 2 557.8364624976439 448.1212280327167 448.2739212848409 748.1675846857219 814.6519128471522 854.2085453005791 468.1185586808206 312.266080669001 680.9561983544374 293.9569335287215
723 0.005 3.615 2 557.8998581921119 448.2397629527944 448.3926031597417 748.1707630865943 814.6508774435356 854.2084153020538 468.2155077547077 312.3056037878935 680.9730828085758 293.9569225657698
724 0.005 3.62 1 557.963222490883 448.3578961224217 448.5109237619596 748.1980301008878 814.6564953961271 854.2096653115716 468.3171989792689 312.3451230970663 681.00372512819 293.9568821902867
725 0.005 3.625 2 558.0285075535242 448.4760912864694 448.6292587070258 748.1919857597541 814.6527580343712 854.2088578305219 468.4133677551151 312.3847053253932 681.0181836944779 293.9569462491243
726 0.005 3.63 2 558.0916230123622 448.5941091957552 448.7474192804567 748.1951535737346 814.6517146722675 854.2087272754776 468.5098995697356 312.4242060363409 681.0349825607032 293.9569352763343
727 0.005 3.635 1 558.1547158970141 448.7117276834999 448.8652225673907 748.2223017881438 814.6573055132777 854.2099716473498 468.6111641146819 312.4637204243413 681.0654881975174 293.956894989792
728 0.005 3.64 2 558.2197177140948 448.829407916488 448.983039799465 748.2162995331597 814.6535844240628 854.2091680372479 468.7069610874851 312.5032909045252 681.079895351614 293.9569579796906
729 0.005 3.645 2 558.2825745073553 448.9469119091162 449.1006842085026 748.2194678679321 814.6525459849996 854.2090376452505 468.8031139457057 312.542783467633 681.0966389388525 293.9569469751445
730 0.005 3.65 1 558.3454030084505 449.0640187271035 449.2179739849539 748.2465070234391 814.6581152167017 854.2102781092914 468.9039609320988 312.5822871400319 681.1270218952953 293.9569069722654
731 0.005 3.655 2 558.4101421203097 449.181186901652 449.3352773427152 748.2405447913312 814.654408246275 854.2094770513103 468.9993853337759 312.6218498080215 681.1413872076231 293.9569694130701
732 0.005 3.66 2 558.4727419421084 449.2981798241395 449.4524090704086 748.2437095875825 814.6533744547593 854.2093463861532 469.0951550728081 312.661334706813 681.1580750812237 293.9569583931604
733 0.005 3.665 1 558.5352906701204 449.4147777941523 449.5691884753216 748.2706356166957 814.6589219813012 854.210582892538 469.1955739259851 312.7008281593486 681.1883353707327 293.9569186885329
734 0.005 3.67 2 558.5997785056628 449.531436732235 449.6859811658184 748.2647216556079 814.65523354425 854.2097851148802 469.2906322535618 312.7403833688393 681.2026641037872 293.9569804199395
735 0.005 3.675 2 558.6621336682807 449.6479213932636 449.802603292565 748.2678827331382 814.6542034356689 854.2096552063419 469.3860271125872 312.7798601524606 681.219295960798 293.9569696909078
736 0.005 3.68 1 558.7244265481313 449.7640133855212 449.918875302351 748.2946995371024 814.6597298427379 854.2108878939632 469.4860342319541 312.8193415140686 681.2494349152309 293.956930380331
737 0.005 3.685 2 558.7886469540612 449.8801658602367 450.0351603045125 748.2888249181913 814.6560568818061 854.2100933302111 469.5807160672588 312.8588891355293 681.2637241546975 293.9569916314137
738 0.005 3.69 2 558.8507563686989 449.9961450114965 450.1512757280499 748.2919892156004 814.6550331270485 854.2099647102192 469.6757339091818 312.8983578608504 681.2803051205498 293.956981493124
739 0.005 3.695 1 558.9127957172608 450.1117337817195 450.2670431576365 748.3186958887794 814.6605361497924 854.2111910537133 469.7753275588019 312.937827590105 681.3103225341187 293.956941506885
740 0.005 3.7 2 558.9767504470275 450.2273825601116 450.3828233278655 748.3128610113464 814.6568776901539 854.2103992344083 469.8696450812077 312.9773665859291 681.3245685437984 293.9570022794798
741 0.005 3.705 2 559.0386054042398 450.3428589460264 450.4984348768045 748.3160246838492 814.6558590483372 854.2102705772443 469.9642887096099 313.0168258859263 681.3410949463024 293.9569926953291
742 0.005 3.71 1 559.1003797325633 450.4579472416389 450.6137005575885 748.3426183789749 814.6613377593719 854.2114916324805 470.0634758059565 313.056283147276 681.3709861185265 293.9569529642287
743 0.005 3.715 2 559.1640740230284 450.5730949883459 450.7289786487669 748.3368270367681 814.6576958786992 854.2107030167379 470.1574142803859 313.0958137414038 681.3851923977346 293.9570135000278
744 0.005 3.72 2 559.2256834812842 450.688071243066 450.8440890184232 748.3399892526946 814.6566811626426 854.2105748011439 470.2516795361605 313.1352633709958 681.4016650786423 293.957004074892
745 0.005 3.725 1 559.2872089265181 450.802661574456 450.9588554979662 748.366485636668 814.6621398360845 854.2117910767428 470.3504610309287 313.1747082382952 681.4314395225721 293.9569648794143
746 0.005 3.73 2 559.3506533953951 450.917310914969 451.073634163443 748.3607283939846 814.6585109545823 854.2110046608731 470.4440282417556 313.2142280032346 681.4456034630741 293.9570252836598
747 0.005 3.735 2 559.4120174374813 451.0317896736094 451.1882460275722 748.3638828126343 814.6574990107417 854.2108766223357 470.5379177124635 313.2536670450555 681.4620203475855 293.9570158344608
748 0.005 3.74 1 559.4732898761729 451.1458846633069 451.3025159614131 748.3902721886451 814.6629364858193 854.2120882911751 470.6362929125643 313.293094341109 681.4916754777463 293.9569769251793
749 0.005 3.745 2 559.5364727401487 451.2600382057716 451.4167978393796 748.3845553737438 814.6593230726841 854.211305206006 470.7294934007809 313.3326054890097 681.505798542971 293.9570372318702
750 0.005 3.75 2 559.5976274731986 451.3740221011915 451.5309138252343 748.3877350658776 814.6583235319933 854.2111819010699 470.8230155217232 313.37203209851 681.5221837283981 293.9570277730929
751 0.005 3.755 1 559.6586405568737 451.4876244214038 451.6446898258633 748.4139980070461 814.6637289515105 854.2123839554047 470.9209732491764 313.4114462900556 681.5516967545053 293.9569901996362
752 0.005 3.76 2 559.7215554789525 451.6012847536351 451.7584775422086 748.4083135926749 814.6601284132655 854.2115997399927 471.0138140176811 313.4509468005805 681.5657759729318 293.9570485279755
753 0.005 3.765 2 559.7824224628334 451.7147762567983 451.8721001982666 748.4114616955112 814.6591237977899 854.2114722937459 471.1069621667265 313.4903623227607 681.5820917296583 293.9570396889582
754 0.005 3.77 1 559.8432027805745 451.8278882593052 451.9853847456949 748.4376360488982 814.6645171644092 854.2126755451086 471.2045228592968 313.5297599429747 681.6115164776148 293.9570018798227
755 0.005 3.775 2 559.9058739970682 451.9410578940677 452.098680808083 748.4320021013086 814.6609348281503 854.211898003293 471.297000826806 313.5692476846843 681.6255638012976 293.9570620082437
756 0.005 3.78 2 559.9665026040701 452.0540595496315 452.2118126723171 748.4351393455337 814.6599350282739 854.2117730913016 471.3897746325231 313.6086509375888 681.6418212454646 293.9570528043618
757 0.005 3.785 1 560.0270421883722 452.1666838637482 452.3246083605176 748.4612187275994 814.6653102583549 854.2129718402184 471.4869357893418 313.6480335615483 681.6711347843399 293.957014543775
758 0.005 3.79 2 560.0894657196467 452.279365314825 452.4374153196966 748.4556160617581 814.6617406416557 854.2121972177407 471.5790488053883 313.6875084203617 681.6851404193499 293.9570743154175
759 0.005 3.795 2 560.1498494287966 452.3918796809322 452.5500589501406 748.458762909156 814.6607473219199 854.2120724680092 471.6714586544526 313.7268979811942 681.7013527566635 293.9570651031303
760 0.005 3.8 1 560.2101406989307 452.504018793764 452.6623682968035 748.4847378823007 814.6660998599739 854.2132657773501 471.7682219182882 313.7662653087685 681.7305515013527 293.9570271370193
761 0.005 3.805 2 560.27230239806 452.6162145788778 452.7746886697824 748.4791682041642 814.6625449274243 854.2124941404553 471.8599735866896 313.8057264845883 681.7445194418258 293.9570868498421
762 0.005 3.81 2 560.3324741198081 452.7282441793767 452.8868465886211 748.4823339364194 814.6615582547096 854.2123714424557 471.9520311869331 313.8450997776104 681.7606974692466 293.9570784957737
763 0.005 3.815 1 560.3925162003269 452.8399007315255 452.9986721459807 748.5081988693998 814.6668819152629 854.2135593835316 472.0483977132829 313.884448829589 681.7897749780489 293.9570418133858
764 0.005 3.82 2 560.4544071757136 452.9516133501225 453.1105084617587 748.5026529462843 814.6633412069223 854.2127880080479 472.1397858657226 313.9238962176292 681.8036920901707 293.9570999090326
765 0.005 3.825 2 560.5143288608631 453.0631606166289 453.2221831492113 748.505821987251 814.6623622972493 854.2126667226383 472.2314693244126 313.9632546683346 681.8198260663129 293.9570909569504
766 0.005 3.83 1 560.5741184094315 453.1743369511172 453.333527326786 748.5315863284595 814.6676667404328 854.2138496217298 472.3274389328227 314.002586054031 681.8487914529122 293.957054242128
767 0.005 3.835 2 560.6357617226981 453.2855688613431 453.4448820512625 748.5260789361404 814.6641410482476 854.2130815309096 472.4184694899893 314.0420179740815 681.8626780317146 293.9571121996219
768 0.005 3.84 2 560.6954405421222 453.3966362444653 453.5560759647087 748.5292442207974 814.6631655001858 854.212959625997 472.5097861713751 314.0813612100501 681.8787632539409 293.9571033729612
769 0.005 3.845 1 560.7549848677832 453.5073346886974 453.6669411662474 748.5549059265317 814.6684489762563 854.2141379593583 472.6053633959037 314.1206735765231 681.9076148048989 293.9570670323171
770 0.005 3.85 2 560.8163808855226 453.6180882982655 453.7778167129445 748.549437083261 814.6649380278377 854.2133735548334 472.696038014567 314.1600890996641 681.9214617868481 293.9571248517216
771 0.005 3.855 2 560.8758182091927 453.7286781903801 453.8885322557698 748.5526060148478 814.6639677005453 854.2132521974175 472.7869975255538 314.1994142114715 681.9374943564742 293.9571165006167
772 0.005 3.86 1 560.9351082342625 453.8389012143171 453.9989209199785 748.5781774511697 814.6692342376399 854.2144274254207 472.8821866986669 314.2387104967349 681.9662356026651 293.9570806597077
773 0.005 3.865 2 560.9962699045637 453.9491789379625 454.1093197239334 748.5727445614815 814.6657366665097 854.2136657242652 472.9725054140198 314.2781065643116 681.9800455236337 293.957138367206
774 0.005 3.87 2 561.0554693861284 454.0592937941029 454.2195593557828 748.5759032804397 814.6647689437957 854.2135448302469 473.0631058571669 314.3174168394532 681.9960231153904 293.9571301084677
775 0.005 3.875 1 561.1145113016785 454.1690438919816 454.3294739380758 748.601369693959 814.6700141915391 854.2147149576313 473.1579075382927 314.3566983180681 682.0246477995656 293.957094405729
776 0.005 3.88 2 561.1754282493455 454.2788481424355 454.4393984311268 748.5959712926926 814.6665299580508 854.2139564024147 473.2478692947166 314.3960757731957 682.0384176832766 293.9571519639533
777 0.005 3.885 2 561.2343979677918 454.3884903494132 454.549164568979 748.5991297810666 814.6655679274695 854.2138363579764 473.3381097589831 314.4353671406253 682.0543461716019 293.9571438025073
778 0.005 3.89 1 561.293206886062 454.4977696961956 454.6586073758855 748.6244861991497 814.6707882395085 854.2150009916236 473.4325204029574 314.4746303015987 682.0828532212113 293.9571081163395
779 0.005 3.895 2 561.3538709744289 454.6071028313017 454.7680599207574 748.6191306139582 814.667321246208 854.2142448911069 473.5221208792258 314.5139871674189 682.0965873858567 293.9571654528771
780 0.005 3.9 2 561.4125970113959 454.7162747629844 454.8773549155041 748.6222851701023 814.6663620645421 854.2141247406904 473.6120057851873 314.5532604445241 682.1124659728882 293.957157624735
781 0.005 3.905 1 561.4711570118093 454.8250858476895 454.9863283562868 748.6475274941563 814.6715569204426 854.2152834890766 473.7060350963015 314.592502765867 682.1408521233774 293.9571224978885
782 0.005 3.91 2 561.5315739750778 454.9339502632607 455.0953113189757 748.6422195894954 814.6681084723605 854.2145315279945 473.7952815351503 314.6318404653216 682.1545548384054 293.9571798008438
783 0.005 3.915 2 561.5900648450572 455.0426542462012 455.2041375192573 748.6453772464311 814.6671554437138 854.2144127850539 473.884808141785 314.6710927404635 682.1703870128156 293.9571720355402
784 0.005 3.92 1 561.6483866999023 455.1509992532725 455.3126438721739 748.6705274869415 814.6723323366119 854.215567939226 473.9784469556711 314.7103094146829 682.1986750038084 293.9571371328884
785 0.005 3.925 2 561.7085634752679 455.2593972605629 455.4211596008111 748.66525371964 814.6688975974856 854.2148199483864 474.0673531434534 314.749630468662 682.2123322272294 293.95719407491
786 0.005 3.93 2 561.7668198084897 455.3676355680217 455.5295193001311 748.668406951924 814.667947372701 854.2147007438219 474.1565327666655 314.7888622529406 682.22811060407 293.9571861151863
787 0.005 3.935 1 561.8249018753402 455.4755182441357 455.6375614454274 748.6934678141317 814.6731081487014 854.21585200036 474.2498133603968 314.8280377055316 682.2562880998643 293.9571514006188
788 0.005 3.94 2 561.8848379365992 455.5834524267564 455.7456125890532 748.6882257642893 814.6696847650713 854.2151056167676 474.3383657190076 314.8673397823698 682.2699054084342 293.9572079786662
789 0.005 3.945 2 561.9428601426747 455.6912277847468 455.8535085801931 748.6913744645888 814.6687379357418 854.2149873791275 474.4271866525888 314.9065552688102 682.2856331348531 293.9571999670893
790 0.005 3.95 1 562.0007038827878 455.7986493979146 455.9610886592055 748.716331678133 814.6738746400574 854.2161324333327 474.5200849847317 314.9457070597545 682.313695413447 293.9571654537332
791 0.005 3.955 2 562.0603958439879 455.9061220937152 456.0686775511093 748.7111184440469 814.6704642890841 854.2153901225231 474.6082916460988 314.984989766023 682.3272700095588 293.9572216698499
792 0.005 3.96 2 562.1181840385995 456.0134367356905 456.176112041173 748.7142607487801 814.6695234195713 854.2152746763394 474.6967624221784 315.0241862208503 682.3429420098436 293.9572135041468
793 0.005 3.965 1 562.1757805496334 456.120399394073 456.2832322112008 748.7390900630206 814.6746197086288 854.2164076308135 474.7892786069039 315.0633171102632 682.3708694710751 293.9571791361245
794 0.005 3.97 2 562.2352465304407 456.2274128800839 456.390361095396 748.733948487702 814.6712440973266 854.2156750630272 474.8771449627376 315.1025775755638 682.3843843755762 293.9572349617366
795 0.005 3.975 2 562.2928110864643 456.3342690705159 456.4973363325727 748.7371038898287 814.6703124449016 854.2155596842039 474.9652672187329 315.141750858066 682.400009152291 293.9572266554459
796 0.005 3.98 1 562.3501784920222 456.4407756127428 456.6039992997849 748.7617811748308 814.6753837266014 854.2166876116452 475.0574108752605 315.180850492031 682.4277516973991 293.9571924141112
797 0.005 3.985 2 562.4094017921063 456.5473321155802 456.7106704807974 748.7567193186749 814.6720242286868 854.2159579490595 475.1449275208962 315.2200939326519 682.4413125811387 293.9572478938559
798 0.005 3.99 2 562.4667341744394 456.6537321103845 456.8171887607795 748.7598796850041 814.6710972506798 854.2158433928986 475.232701093943 315.2592446125694 682.4569198274982 293.9572394997395
799 0.005 3.995 1 562.5238646566823 456.7597840410825 456.9233962956716 748.7844554890711 814.6761476278186 854.2169669653426 475.3244561998407 315.2983127158515 682.4845592485099 293.957205450564
800 0.005 4 2 562.5828470172925 456.8658857353224 457.0296118984585 748.7794297547205 814.6728019557034 854.2162401432369 475.4116332599934 315.3375417755257 682.4980788566202 293.9572606988111
801 0.005 4.005 2 562.6399491331504 456.9718317019622 457.1356753688754 748.7825897554308 814.6718782852531 854.2161243478052 475.4990615614462 315.3766708727684 682.5136275654966 293.9572521948085
802 0.005 4.01 1 562.6968502982057 457.0774311641847 457.2414295313798 748.8070635017684 814.6769087504791 854.2172438946843 475.5904381114139 315.4157134835844 682.5411365515837 293.9572177135166
803 0.005 4.015 2 562.7555856859281 457.1830803464564 457.3471918115443 748.8020879749713 814.6735765622373 854.2165194263423 475.6772872422375 315.4549198466963 682.5546413290616 293.9572733625045
804 0.005 4.02 2 562.8124216095533 457.2885745231283 457.4528026959084 748.8052252959626 814.6726518981819 854.2164020450409 475.7643671422069 315.4940271083309 682.5701406620741 293.9572660015223
805 0.005 4.025 1 562.869098556538 457.3937241632726 457.5581060201812 748.8296232251578 814.677671223326 854.2175205694709 475.8553719989288 315.5330441584101 682.5975849770268 293.9572301997067
806 0.005 4.03 2 562.9276162868744 457.4989230598095 457.6634172350668 748.8246905793183 814.6743551266125 854.216800794268 475.9418866831317 315.5722261511656 682.6110405509709 293.9572868124333
807 0.005 4.035 2 562.9842353931524 457.6039677245633 457.7685778203918 748.8278243725097 814.6734331497112 854.2166828182923 476.0286260046081 315.61130901086 682.6264833644597 293.957278004589
808 0.005 4.04 1 563.0406793119188 457.7086700460665 457.8734326434006 748.8521278231285 814.6784326277075 854.2177957967634 476.1192671212743 315.6502998336517 682.6538150434285 293.9572425712558
809 0.005 4.045 2 563.0989618465363 457.813420934162 457.9782951366769 748.8472246879453 814.6751280551599 854.2170775715008 476.2054348330038 315.6894572726522 682.667232032981 293.9572993741439
810 0.005 4.05 2 563.1553581486746 457.9180183456795 458.0830077328645 748.8503558170911 814.674210493405 854.216960878945 476.2918317441992 315.7285153431977 682.6826275180356 293.9572918620721
811 0.005 4.055 1 563.2115783647511 458.0222750107562 458.1874160782921 748.874526895802 814.6791817063367 854.2180691278788 476.3820993700628 315.7674780816704 682.7098247713121 293.957255957503
812 0.005 4.06 2 563.2696238000534 458.1265800603539 458.2918319545851 748.869680842709 814.6759002872967 854.2173558321761 476.4679301437777 315.8066110889062 682.7232118736855 293.9573122257021
813 0.005 4.065 2 563.3257890593053 458.2307323780823 458.3960986558141 748.87281703228 814.6749889317023 854.2172404759106 476.5539891670008 315.8456436493104 682.7385636501014 293.9573045120652
814 0.005 4.07 1 563.3817850790145 458.3345454502423 458.5000625894297 748.8968925656787 814.6799403496412 854.2183447486549 476.6438677991366 315.8845785296452 682.7656625679709 293.9572685235168
815 0.005 4.075 2 563.4395786765268 458.4384068856682 458.6040340478776 748.8920945445275 814.676675321981 854.2176367260543 476.7293895580656 315.9236864049357 682.7790203989845 293.9573245083777
816 0.005 4.08 2 563.4955130212728 458.5421163471985 458.7078571034839 748.8952286417569 814.6757686015947 854.2175221361138 476.8151146915691 315.9626930322099 682.7943247108832 293.9573173642363
817 0.005 4.085 1 563.5512599579587 458.6454883424685 458.8113789811645 748.9192122520099 814.6807017388231 854.2186217455987 476.9046304098272 316.0016003832119 682.8213167628013 293.9572815709007
818 0.005 4.09 2 563.6088498915009 458.7489083103966 458.914908222386 748.9144466837039 814.677447898585 854.217915476566 476.9898216010802 316.0406817682156 682.8346408284206 293.9573370682184
819 0.005 4.095 2 563.6645722013508 458.8521770430868 459.0182898002257 748.9175767461342 814.6765435611204 854.2178000900889 477.0752102006337 316.0796618233181 682.8498991772392 293.9573296638154
820 0.005 4.1 1 563.7200953236224 458.9551101114461 459.1213717976676 748.941463698829 814.6814563357345 854.218894360101 477.1643619691017 316.118539969668 682.8767855157047 293.9572941088796
821 0.005 4.105 2 563.7774572406181 459.0580907764718 459.224460993837 748.9367315733143 814.6782160954008 854.2181899744817 477.2492157547301 316.1575946771966 682.8900715835192 293.9573495465513
822 0.005 4.11 2 563.8329625708242 459.1609209633461 459.3274032675057 748.9398592049333 814.6773158752587 854.2180740640759 477.3342703433653 316.1965473105016 682.9052802876648 293.9573439822007
823 0.005 4.115 1 563.8882614756895 459.2634173490347 459.4300475958065 748.9636486369018 814.6822061863697 854.2191620976234 477.4230632048036 316.2353963595669 682.9320595556273 293.9573070466394
824 0.005 4.12 2 563.9453898709925 459.3659608669212 459.5326989240339 748.9589582562564 814.6789799501038 854.218459730581 477.5075913539728 316.2744236867542 682.945306753237 293.957361865722
825 0.005 4.125 2 564.0006713960847 459.4683546391473 459.6352040470831 748.9620860832217 814.6780827487361 854.2183439311959 477.5923107724685 316.313348548633 682.9604671035353 293.9573562552559
826 0.005 4.13 1 564.0557420296952 459.5704164038124 459.7374128129609 748.9857829496044 814.6829559332808 854.2194289472449 477.680746120041 316.3521678296597 682.9871389241721 293.9573196256853
827 0.005 4.135 2 564.1126419889409 459.6725249444533 459.8396284205654 748.9811259152895 814.6797422286498 854.2187296306511 477.7649406476407 316.3911684455953 683.0003499021494 293.9573743391152
828 0.005 4.14 2 564.1676959369095 459.7744844722298 459.9416985530183 748.9842458403953 814.6788477811605 854.2186141895806 477.8493247436144 316.4300643481143 683.0154615647264 293.9573686213715
829 0.005 4.145 1 564.2225503296852 459.8761137329669 460.0434739236925 749.0078657142282 814.6837094635021 854.2196980598725 477.9374053713263 316.4688448900445 683.0420337573253 293.9573319929156
830 0.005 4.15 2 564.2792108020717 459.977789392775 460.1452559429951 749.0032293477593 814.6805032132264 854.218999244892 478.0212688944894 316.5078181840061 683.0552024474665 293.9573865778023
831 0.005 4.155 2 564.3340508928817 460.0793167776704 460.2468932087866 749.0063513151453 814.6796140198073 854.2188865418165 478.1053234790176 316.5466868090002 683.0702667364324 293.957380826098
832 0.005 4.16 1 564.3886870546165 460.1805156289694 460.3482372636715 749.0298767758322 814.6844569042479 854.2199658889706 478.1930500095742 316.5854433040208 683.0967327516443 293.9573445977081
833 0.005 4.165 2 564.4451302739137 460.2817605406889 460.4495878133001 749.0252803517557 814.6812653133269 854.2192692710053 478.2765882973498 316.6243831626501 683.1098630427022 293.9573989268629
834 0.005 4.17 2 564.4997468369614 460.3828578887179 460.550794322412 749.0283925427491 814.6803776560937 854.2191543820821 478.3603070923124 316.6632212495578 683.1248728921215 293.9573929502617
835 0.005 4.175 1 564.554168397415 460.4836284286537 460.651709141791 749.0518137261759 814.6851949538311 854.2202265624798 478.4476788120348 316.7019458470382 683.1512307205732 293.9573569203512
836 0.005 4.18 2 564.6103684188112 460.5844446387395 460.7526303124453 749.0472715068878 814.6820217596805 854.2195338560526 478.53088694373 316.7408558086495 683.1643262847496 293.9574118630391
837 0.005 4.185 2 564.6647691431765 460.6851140084231 460.853408140909 749.0503973326333 814.6811393513592 854.2194201575513 478.6142816919354 316.779665675696 683.1792981689676 293.9574045102847
838 0.005 4.19 1 564.718981780286 460.7854581896189 460.9538957573997 749.0737206717919 814.685934894305 854.2204879296887 478.7012994438778 316.818365925748 683.2055504361899 293.9573684068026
839 0.005 4.195 2 564.7749533847121 460.8858477758945 461.054389597651 749.0692157583699 814.6827759840046 854.2197988202036 478.7841831488674 316.8572402980565 683.2186251391282 293.9574233497738
840 0.005 4.2 2 564.829140260493 460.9860912709918 461.1547408262177 749.0723617923202 814.6818986976615 854.2196859767248 478.8672505793076 316.8960174259453 683.2335592275944 293.9574160128888
841 0.005 4.205 1 564.8831476117699 461.0860111540184 461.2548032612995 749.0956876244693 814.6866941510382 854.2207532650533 478.9539163268209 316.9346845656256 683.2597661131384 293.9573800929437
842 0.005 4.21 2 564.9388988784224 461.1859762742454 461.354871945364 749.0911617230951 814.6835310664663 854.220063244452 479.0364781246197 316.9735293647765 683.2727904334712 293.9574348900693
843 0.005 4.215 2 564.9928687326189 461.2857959969238 461.4547986968706 749.0942666447966 814.6826512795516 854.2199501315336 479.1192207628009 317.0122745953691 683.2876624764709 293.9574275164418
844 0.005 4.22 1 565.0466515888694 461.3852938220876 461.5544381647136 749.1175119537024 814.6874311056874 854.2210148238247 479.205536402901 317.0509089433825 683.3137548578312 293.957391731127
845 0.005 4.225 2 565.1021797720567 461.4848365009889 461.654083707847 749.1129941618836 814.6842821131622 854.2203278598658 479.2877785611281 317.0897220444392 683.3267311038938 293.9574463389594
846 0.005 4.23 2 565.1559346707762 461.5842344939143 461.7535880256937 749.1160913784618 814.6834070275888 854.2202159040305 479.3701969071565 317.1284355739876 683.3415511863996 293.9574388880486
847 0.005 4.235 1 565.2094994197508 461.6833122879904 461.8528065712948 749.1392447058407 814.6881676750992 854.2212757080182 479.4561631219704 317.1670361866691 683.3675401026474 293.9574032759223
848 0.005 4.24 2 565.2648039308853 461.7824345874125 461.952031041019 749.1347595900027 814.6850322896458 854.220592121031 479.5380860190762 317.2058174650272 683.3804794597204 293.9574576276984
849 0.005 4.245 2 565.3183436192069 461.8814129046239 462.0511149779499 749.1378555618246 814.6841620309126 854.2204802823684 479.6201830674175 317.2444990487904 683.3952558952833 293.9574503524876
850 0.005 4.25 1 565.3716869769775 461.9800725872515 462.1499145938852 749.1609159945499 814.6889031214465 854.2215358338627 479.7057992772609 317.2830682247138 683.4211418399033 293.9574148882287
851 0.005 4.255 2 565.4267681040267 462.0787765202956 462.2487199942593 749.1564653773528 814.685781733809 854.2208548453982 479.7874067393477 317.3218153866482 683.4340510776674 293.9574690058042
852 0.005 4.26 2 565.4800976401848 462.1773371807672 462.3473855615783 749.1595601980746 814.6849152126077 854.2207438471592 479.8691837847885 317.3604644391077 683.4487841992679 293.9574616813778
853 0.005 4.265 1 565.5332270845984 462.2755809879122 462.4457683574167 749.1825301425066 814.6896375683442 854.221795024302 479.9544563348671 317.3990044508762 683.4745702092707 293.9574263994353
854 0.005 4.27 2 565.5880898066005 462.3738686252412 462.5441567849118 749.1781131608327 814.6865300004996 854.221117078847 480.0357474152107 317.4377159434764 683.4874436801695 293.9574804209735
855 0.005 4.275 2 565.6412042744348 462.4720136497876 462.6424060347082 749.1812062348804 814.685666304104 854.2210051164019 480.117202973121 317.4763304436554 683.5021303615192 293.9574733488428
856 0.005 4.28 1 565.694109706973 462.5698434715405 462.7403739818975 749.2040852152259 814.6903708526818 854.2220532374301 480.2021277963829 317.5148337264179 683.5278159726553 293.9574380150314
857 0.005 4.285 2 565.7487788761455 462.6677168279285 462.8383474613231 749.1997064566091 814.687276758513 854.2213776715593 480.283097286644 317.5535123319193 683.5406616708922 293.9574920720764
858 0.005 4.29 2 565.8016986094044 462.7654482634073 462.9361824307488 749.2027951444737 814.6864159957923 854.2212660906555 480.3642343916485 317.5920930797252 683.5553050500007 293.9574849667295
859 0.005 4.295 1 565.8543975230295 462.8628658287793 463.0337374378834 749.2255750386857 814.6910960139704 854.222307643844 480.4488165962554 317.6305608569047 683.5808910853625 293.9574497257203
860 0.005 4.3 2 565.9088544923599 462.9603268334681 463.1312978630655 749.2212312364495 814.6880166022312 854.2216356983425 480.5294744106579 317.6692055458681 683.5936980566082 293.9575034380448
861 0.005 4.305 2 565.9615496642934 463.0576466123765 463.2287204894846 749.2243101798477 814.6871737651675 854.2215238670178 480.6102767290151 317.7077516229699 683.6082916980777 293.9574961980388
862 0.005 4.31 1 566.0139552466818 463.1546541635179 463.3258645605076 749.2470000056384 814.6917781441899 854.2225556156958 480.6945701109204 317.7461841036503 683.6337523228873 293.9574613326417
863 0.005 4.315 2 566.0682287970982 463.2517048272645 463.4230139711908 749.2426910951916 814.6887558462847 854.2218922027655 480.7748805118606 317.784794046702 683.6465346866314 293.9575151275816
864 0.005 4.32 2 566.1207374293931 463.3486149694944 463.5200262704776 749.2457772444087 814.6879099851383 854.2217831027622 480.8553746703522 317.8233056374935 683.6610863502648 293.9575080960158
865 0.005 4.325 1 566.1729367309438 463.4452146025625 463.6167615275851 749.2683762747417 814.6925006915732 854.2228110913829 480.9393256052346 317.8617010609487 683.6864485667048 293.9574733622761
866 0.005 4.33 2 566.2270035368215 463.5418569549283 463.7135019633857 749.2641045369745 814.6894956201234 854.2221501818099 481.0193190917382 317.900276632971 683.6991963728948 293.9575267665414
867 0.005 4.335 2 566.2793106253133 463.6383594852473 463.8101059786465 749.2671902359153 814.6886541856451 854.2220418670299 481.0995022606493 317.9387534861131 683.7137025244944 293.9575195888394
868 0.005 4.34 1 566.3312999785365 463.7345531133363 463.9064343961363 749.2897006711543 814.6932272335719 854.2230660819226 481.1831146357761 317.9771117688357 683.7389662803603 293.9574848969002
869 0.005 4.345 2 566.385150795952 463.8307891518231 464.0027678583398 749.2854551095245 814.6902331045059 854.2224078886342 481.2627973257069 318.0156523985184 683.7516745342123 293.9575380436245
870 0.005 4.350000000000001 2 566.4372439074642 463.9268860449412 464.0989655664919 749.2885363777121 814.6893961228506 854.2222998932218 481.3426672868579 318.0540936798199 683.7661312414365 293.9575308405474
871 0.005 4.355 1 566.4890131890709 464.0226756191552 464.1948890614161 749.3109490977656 814.693947425958 854.2233190314914 481.4259453605982 318.0924143501989 683.7912880346645 293.9574962618817
872 0.005 4.36 2 566.5426521575101 464.1185073117161 464.2908175169161 749.306749944066 814.6909698815912 854.222663781983 481.5053179786232 318.1309193501838 683.8039666056221 293.9575492278919
873 0.005 4.365 2 566.5945419935556 464.2142005367903 464.386610907649 749.3098302419437 814.6901352962619 854.2225553531943 481.584873267775 318.1693247947616 683.8183819506337 293.9575419960426
874 0.005 4.37 1 566.6461009249822 464.309587921174 464.4821314905158 749.3321633477918 814.6946731552453 854.2235725685775 481.6678162237636 318.2076093741127 683.8434462547394 293.9575075552428
875 0.005 4.375 2 566.6995352774745 464.4050171869108 464.5776568981357 749.3279952550344 814.691708242154 854.2229210906294 481.7468720702071 318.246077009179 683.8560886025188 293.9575603923116
876 0.005 4.38 2 566.7512233611851 464.5003086564424 464.6730478798814 749.3310736006828 814.6908763376248 854.2228124900691 481.8261190183371 318.2844451978633 683.8704560760805 293.9575531530636
877 0.005 4.385 1 566.802567310008 464.5952958819283 464.7681674780568 749.3533200151529 814.6953967785292 854.2238253570454 481.9087262751399 318.3226882243233 683.8954234711686 293.9575188403794
878 0.005 4.39 1 566.8551399827727 464.6901471282681 464.8631453662155 749.3696544250589 814.6975327759699 854.2241235279321 481.9908367070602 318.3609613778786 683.9189423941746 293.9575950333733
879 0.005 4.395 1 566.9079670729099 464.7848663384817 464.957989549408 749.3814755324091 814.6981981636784 854.2239227039187 482.0724139295453 318.3992781679248 683.9402570595336 293.957578988328
880 0.005 4.4 1 566.9606951827531 464.8794532112476 465.0526997480982 749.3907181585057 814.6981742204521 854.2236563272527 482.1534416207399 318.4376140305653 683.9598857502129 293.9575261207677
881 0.005 4.405 1 567.0131518710465 464.9739072710299 465.1472755555093 749.3986104633708 814.6979485550809 854.2234800336605 482.2339928884381 318.4759470977846 683.9783889474104 293.9574907313011
882 0.005 4.41 1 567.0653387949054 465.068228154757 465.2417166566707 749.4058905807018 814.6977675861251 854.223401733879 482.3142018402281 318.5142643776863 683.9961931446983 293.9574741111782
883 0.005 4.415 1 567.1172860349456 465.1624159196568 465.3360231804053 749.4129707044744 814.6977195723645 854.2234112868847 482.3941510688579 318.5525584816321 684.0136125082614 293.9574749259981
884 0.005 4.42 1 567.169023505667 465.2564711115418 465.4301955035688 749.4200347571185 814.6978039601213 854.2234753175676 482.4739037138121 318.5908292789255 684.0308510644899 293.9574818257736
885 0.005 4.425 1 567.2205992582676 465.3503936686638 465.5242339219807 749.4271535715418 814.6979901715218 854.2235711290234 482.5534967240526 318.6290765848534 684.048019757643 293.9574915541561
886 0.005 4.43 1 567.2720298342956 465.4441839190857 465.6181388349356 749.4343393001701 814.6982424055736 854.2236836552967 482.6329500456122 318.6673021466565 684.065174688236 293.9575006222006
887 0.005 4.435 1 567.3233422737758 465.5378422332748 465.7119106904119 749.4415818120194 814.6985326055309 854.223801319826 482.7122793875338 318.7055055923554 684.082343665906 293.9575077745391
888 0.005 4.44 1 567.3745569289269 465.6313688757886 465.805549903547 749.4488567193939 814.69883825028 854.2239194259192 482.7914874054931 318.7436936267392 684.0995316259749 293.9575134333543
889 0.005 4.445 1 567.4256719728296 465.724763828301 465.8990567553187 749.4561403709288 814.6991436004995 854.2240335710917 482.8705716427661 318.7818641356463 684.1167298533232 293.9575179339053
890 0.005 4.45 1 567.476714137959 465.8180275904855 465.9924316364875 749.4634314402363 814.6994493366097 854.2241462033452 482.9495502778933 318.8200184212528 684.1339367342953 293.9575221153708
891 0.005 4.455 1 567.5276879138545 465.9111605467345 466.0856749832111 749.470727974168 814.6997570993385 854.2242578781268 483.0284227784025 318.8581563555337 684.1511476364268 293.9575265880303
892 0.005 4.46 1 567.5786012163483 466.0041629323213 466.1787871184138 749.4780108080182 814.7000565051203 854.2243644460019 483.1071888599315 318.8962799608352 684.1683536170398 293.9575317484765
893 0.005 4.465 1 567.629455694691 466.097035003358 466.2717683636228 749.4852740279017 814.7003483815424 854.2244672853042 483.1858484375832 318.9343897160115 684.1855490778465 293.9575378470508
894 0.005 4.47 1 567.6802417318025 466.1897770911361 466.3646190395687 749.492513530431 814.7006331176776 854.2245667739334 483.2644120754028 318.9724855016531 684.2027215775578 293.9575449158743
895 0.005 4.475000000000001 1 567.7309670168844 466.2823894744172 466.4573394683591 749.4997397768492 814.7009133425221 854.2246633151143 483.3428666641961 319.010567585604 684.2198698097767 293.9575529026939
896 0.005 4.48 1 567.7816282975563 466.3748723747379 466.5499299399052 749.5069466319073 814.7011883331185 854.2247560318494 483.421211807398 319.0486360186705 684.2369924052813 293.957561879865
897 0.005 4.485 1 567.8322233172132 466.467226011976 466.6423907206608 749.5141384807671 814.7014590049757 854.2248455375228 483.4994496588344 319.0866897572661 684.254087282757 293.9575718240141
898 0.005 4.49 1 567.8827527714689 466.5594506207401 466.7347220734475 749.5213159906084 814.7017266383829 854.2249328149857 483.5775818181939 319.124730482937 684.2711566516126 293.9575826817274
899 0.005 4.495 1 567.9332175958384 466.6515464873847 466.826924278473 749.5284771462985 814.7019896703108 854.2250168261559 483.6556077216329 319.1627575046674 684.288202224372 293.9575944095724
900 0.005 4.5 1 567.9836177476922 466.7435139114066 466.918997618929 749.5356241424529 814.7022518467376 854.2251008557852 483.7335308512452 319.2007710359409 684.3052221160544 293.9576068908526
901 0.005 4.505 1 568.0339570808609 466.8353531140803 467.0109423558264 749.5427612257266 814.7025137916538 854.2251844000574 483.8113518841944 319.23877092945 684.3222217209545 293.9576200547802
902 0.005 4.51 1 568.0842355112389 466.9270642710835 467.1027587257799 749.5498864174492 814.7027759678277 854.225268060741 483.8890572486132 319.2767576033957 684.3391998396177 293.9576338705981
903 0.005 4.515 1 568.1344502873637 467.0186477432419 467.1944470122154 749.5569974583548 814.7030359431052 854.2253513485972 483.9666656562896 319.3147292588407 684.3561529261812 293.9576481788909
904 0.005 4.52 1 568.1845993725244 467.1101037082552 467.2860074499017 749.5640960727806 814.7032944125897 854.2254332497282 484.0441721161377 319.3526875687959 684.3730823675947 293.9576629681616
905 0.005 4.525 1 568.234683301235 467.2014323619441 467.3774402650468 749.5711800173609 814.7035501619339 854.2255139687501 484.1215753441775 319.3906322478658 684.389987585117 293.9576781894971
906 0.005 4.53 1 568.2846988880303 467.2926339476577 467.4687456927094 749.5782510658946 814.7038042311888 854.225593807634 484.1988750971855 319.4285682613383 684.4068658184126 293.9576937910792
907 0.005 4.535 1 568.3346497160876 467.3837087438085 467.5599240049531 749.5853246705633 814.7040614405355 854.2256737976744 484.2760662622797 319.466488289061 684.423726100839 293.9577097446088
908 0.005 4.54 1 568.3845318813845 467.4746569455906 467.6509754120334 749.5923778381956 814.7043138270237 854.2257518025306 484.3531569698353 319.5043933356338 684.4405601143534 293.9577260516745
909 0.005 4.545 1 568.4343620332139 467.5654790499907 467.7419002739609 749.5994211840343 814.704566241888 854.2258300470327 484.4301535550083 319.5422837444669 684.4573765433194 293.9577426278308
910 0.005 4.55 1 568.4841246779462 467.6561750587946 467.8326987537174 749.6064482330929 814.7048154245763 854.2259067101367 484.5070448367113 319.5801595989851 684.4741680364738 293.9577594865833
911 0.005 4.555 1 568.5338233982851 467.7467451875596 467.9233710720132 749.6134629074817 814.7050634749622 854.2259829474187 484.5838335916366 319.6180209923986 684.4909371995622 293.9577765172278
912 0.005 4.56 1 568.583455047773 467.8371896706079 468.0139174539404 749.6204634426522 814.7053096259259 854.226058199334 484.6605178724843 319.6558678141024 684.5076811237378 293.9577937179209
913 0.005 4.565 1 568.6330220467062 467.9275083888265 468.1043379825846 749.627450326581 814.7055576439753 854.2261355907906 484.7370958628983 319.6937088046746 684.5244040253415 293.9578109736946
914 0.005 4.57 1 568.6825170060641 468.0177018148928 468.1946329079854 749.6344195309266 814.7058005869876 854.226209690929 484.8135841304697 319.7315312518891 684.5410963273548 293.9578282852667
915 0.005 4.575 1 568.7319487816681 468.1077701482295 468.2848024705826 749.6413824420805 814.7060437447977 854.2262842081891 484.8899670275521 319.7693378274358 684.5577678951024 293.9578455326188
916 0.005 4.58 1 568.7813193210578 468.1977137029716 468.3748469304751 749.6483389563639 814.7062871593578 854.2263582287811 484.9662470068934 319.8071290818321 684.5744211047916 293.9578627200281
917 0.005 4.585 1 568.8306290479134 468.2875325435332 468.4647664643208 749.6552850966517 814.7065298450166 854.2264321762563 485.0424222448237 319.8449051392896 684.5910547327663 293.9578798068296
918 0.005 4.59 1 568.8799313577001 468.3772269956652 468.5545613296716 749.6622152813823 814.7067689041278 854.2265055044842 485.1184970133839 319.8826662631852 684.6076684160843 293.9578966875112
919 0.005 4.595 1 568.9291448682181 468.4667972099858 468.6442317075662 749.6691365490511 814.7070090897222 854.2265791294742 485.1944672778712 319.9204129478644 684.6242570760513 293.9579133843843
920 0.005 4.600000000000001 1 568.9782832477158 468.5562433949547 468.7337778112862 749.6760552960213 814.7072528612521 854.226654227678 485.2703367651309 319.9581443056263 684.6408256993622 293.9579297853974
921 0.005 4.605 1 569.0273513041676 468.645565786728 468.8231998537979 749.6829662946608 814.7074952031712 854.2267282842663 485.346104783096 319.9958613516635 684.657374479931 293.9579459048655
922 0.005 4.61 1 569.0763503820053 468.734764565942 468.9124980410284 749.6898650753633 814.7077360531376 854.2268018981845 485.4217709812592 320.0335645660783 684.6739010666436 293.9579617162825
923 0.005 4.615 1 569.1252842793211 468.8238400181091 469.0016726104994 749.6967547538983 814.7079762543597 854.2268755797506 485.4973377642058 320.0712519694169 684.690407371 293.9579771238651
924 0.005 4.62 1 569.1741520774916 468.9127923088075 469.0907237654736 749.703632388766 814.7082157532652 854.2269486286292 485.5728040358625 320.1089248191914 684.7068909292999 293.9579921668505
925 0.005 4.625 1 569.2229574103452 469.0016216409394 469.1796517137845 749.7105029331618 814.7084553115591 854.2270222923955 485.6481714651675 320.1465829045862 684.7233548892415 293.9580067544035
926 0.005 4.63 1 569.2716988006138 469.0903281270198 469.2684566222021 749.7173611146313 814.7086930352588 854.227094473407 485.7234392989564 320.184225054612 684.7397955680224 293.9580209328993
927 0.005 4.635 1 569.3203757862049 469.1789119546742 469.3571386790842 749.7242073051555 814.70892901584 854.2271667755779 485.7986032632283 320.2218547564316 684.7562145315967 293.9580346177264
928 0.005 4.64 1 569.3689896695845 469.2673735007112 469.445698144439 749.731046946168 814.7091656874557 854.2272391775097 485.8736697840774 320.2594689665486 684.7726152828351 293.9580478536517
929 0.005 4.645 1 569.4175391475615 469.3557128692846 469.5341352044302 749.7378766988622 814.7094023546355 854.2273113461727 485.9486348560877 320.2970678485191 684.7889940328846 293.9580606332603
930 0.005 4.65 1 569.4660289284451 469.4439302709333 469.6224500647568 749.7446995499729 814.7096390420119 854.2273840687548 486.02350361624 320.3346515773696 684.8053543265193 293.958072888079
931 0.005 4.655 1 569.5144490629665 469.532025798723 469.7106428737071 749.7515115077573 814.7098751961877 854.227455796311 486.0982688903327 320.3722201860699 684.8216909610995 293.958084678383
932 0.005 4.66 1 569.5628083203918 469.6199997563272 469.7987138603837 749.7583150666063 814.7101110825776 854.2275282162342 486.1729352497422 320.4097737733023 684.8380072495064 293.9580959318265
933 0.005 4.665 1 569.6111046924724 469.7078523160101 469.8866632224714 749.7651088631309 814.7103466991673 854.2276001487498 486.247502099448 320.447312244129 684.8543013755155 293.9581067126965
934 0.005 4.67 1 569.6593368060649 469.7955836736688 469.9744911570924 749.7718934570231 814.7105818633786 854.2276725264181 486.3219694854296 320.4848365434502 684.8705736887281 293.9581169618592
935 0.005 4.675 1 569.7075066954005 469.8831940309698 470.0621978649305 749.7786720478337 814.7108173040347 854.2277445647204 486.3963382429387 320.5223451885261 684.8868295615954 293.958126741263
936 0.005 4.68 1 569.7556141123865 469.9706834655703 470.1497834948024 749.7854404279548 814.7110521683852 854.2278161675013 486.4706066091658 320.5598391580272 684.9030648941168 293.9581360618067
937 0.005 4.685 1 569.8036580693207 470.0580522753784 470.2372482243267 749.7921772818365 814.7112735008379 854.2278833522689 486.5447700003315 320.5973176346498 684.9192732987273 293.9581448775972
938 0.005 4.69 1 569.8516241569097 470.1453007860727 470.3245923598227 749.7989234367836 814.7115062649348 854.2279556149922 486.6188402279834 320.6347809689651 684.9354674252149 293.9581532630031
939 0.005 4.695 1 569.8995370556527 470.2324290747343 470.4118160610821 749.8056626379031 814.7117396690149 854.2280276432925 486.6928124892345 320.6722289953451 684.9516407753084 293.9581611709934
940 0.005 4.7 1 569.9473702432832 470.3194372368125 470.4989194445657 749.8123861191774 814.7119686022663 854.228096919408 486.7666798869229 320.7096613970469 684.9677829523911 293.9581686652525
941 0.005 4.705 1 569.9951506255369 470.4063255527848 470.5859027560868 749.8191064491051 814.7122001594064 854.2281675655295 486.8404537716891 320.7470777787643 684.9839119024504 293.9581757751966
942 0.005 4.71 1 570.0428763616192 470.4930942137304 470.6727661952992 749.8258224292731 814.712433229863 854.2282391209687 486.9141321660706 320.7844786267058 685.0000256103754 293.9581824521238
943 0.005 4.715 1 570.0905463514073 470.5797435208186 470.7595100050918 749.8325325739407 814.7126671105416 854.2283105874347 486.9877129046228 320.8218637412348 685.0161225847889 293.9581887781563
944 0.005 4.72 1 570.1381621552425 470.6662734970488 470.846134282852 749.8392241457115 814.712899450271 854.2283821418155 487.0611959865307 320.859233297287 685.0322021398856 293.9581947111975
945 0.005 4.725000000000001 1 570.1857173946078 470.7526843881161 470.9326392678381 749.8459158531756 814.7131328113818 854.2284535684349 487.1345841852408 320.896587329905 685.0482625550105 293.958200324859
946 0.005 4.73 1 570.2332108761377 470.8389763907687 471.0190251525958 749.852599943104 814.7133658295853 854.2285252844465 487.2078759463431 320.933925833331 685.0643025134201 293.9582056457054
947 0.005 4.735 1 570.2806431628844 470.9251496199376 471.1052921026722 749.8592782009169 814.7135993294344 854.2285974036226 487.2810704705799 320.9712485760591 685.0803258015662 293.9582106295223
948 0.005 4.74 1 570.3280139391809 471.0112043658567 471.1914403291777 749.8659480279524 814.7138323709169 854.2286691957295 487.3541695619663 321.0085556003095 685.0963295952848 293.9582153599183
949 0.005 4.745 1 570.3753249008649 471.0971407299648 471.2774700007388 749.8726165049258 814.7140671980883 854.2287417908871 487.4271724040683 321.0458470777193 685.1123173995712 293.9582197880289
950 0.005 4.75 1 570.422575351827 471.1829588622257 471.3633812803611 749.8792784574829 814.7143010233031 854.2288132841878 487.5000780158304 321.0831226640929 685.1282905061494 293.9582239847205
951 0.005 4.755 1 570.4697648323244 471.2686591030234 471.4491743976437 749.8859290681834 814.7145332722829 854.2288842777155 487.5728886691138 321.1203826096195 685.1442462140412 293.9582279792899
952 0.005 4.76 1 570.5168937262774 471.3542415696721 471.5348495367757 749.8925717244551 814.7147653271462 854.228955415331 487.6456030254395 321.1576267919655 685.1601837467199 293.9582317256696
953 0.005 4.765 1 570.5639601984903 471.4397063933053 471.6204068619791 749.8992037657634 814.7149965905377 854.2290268160624 487.7182202716591 321.1948576926312 685.1761004772928 293.9582353010875
954 0.005 4.77 1 570.610964738951 471.5250537982138 471.7058465625483 749.9058270141734 814.7152274844602 854.2290983271175 487.790741906121 321.232071554208 685.191995665389 293.9582386567743
955 0.005 4.775 1 570.6579094187833 471.6102839241673 471.7911688050772 749.9124450284945 814.7154586282344 854.2291690411172 487.8631678627224 321.26926901105 685.2078746802209 293.9582418634183
956 0.005 4.78 1 570.7047935106206 471.6953969914509 471.8763737838263 749.9190555940942 814.715689652177 854.2292402437087 487.9354989659832 321.3064508473697 685.2237343028816 293.9582449519111
957 0.005 4.785 1 570.7516171958026 471.7803931815199 471.9614616835498 749.925658754749 814.7159207009929 854.2293116282048 488.0077339906942 321.3436162871806 685.2395757712984 293.9582478639675
958 0.005 4.79 1 570.7983789946777 471.8652726573521 472.0464326818725 749.932252492331 814.7161510800814 854.2293825034176 488.0798716714601 321.3807672095546 685.255396710771 293.9582506807998
959 0.005 4.795 1 570.8450792883928 471.9500356179798 472.1312869653909 749.9388384258147 814.7163809885336 854.2294537120403 488.1519143982708 321.4179004565548 685.2711955802624 293.9582533542182
960 0.005 4.8 1 570.8917192530548 472.0346823962406 472.2160247858632 749.9454147897908 814.716609638357 854.2295238985068 488.2238572538461 321.4550192764295 685.2869760286876 293.9582559449078
961 0.005 4.805 1 570.9382907281961 472.1192130555447 472.3006462792924 749.9519839177905 814.716838625507 854.2295942690783 488.2957059380581 321.4921211017565 685.3027308322391 293.9582584719857
962 0.005 4.81 1 570.9848049150595 472.2036277562801 472.3851516383594 749.9585468445247 814.7170678670303 854.2296650831489 488.3674581769978 321.5292063011461 685.318472093385 293.9582608861317
963 0.005 4.815 1 571.031261192493 472.2879266739915 472.4695410461677 749.9651013103856 814.7172971954736 854.2297360609398 488.4391152850063 321.5662750128764 685.3341946800829 293.9582632606552
964 0.005 4.82 1 571.0776588124435 472.3721097925389 472.5538146334567 749.9716485088331 814.7175261171218 854.2298067592509 488.5106742780349 321.6033273239835 685.3498980834811 293.9582655470551
965 0.005 4.825 1 571.1239982145646 472.4561774855603 472.6379726724628 749.9781915936977 814.7177553269511 854.2298770002067 488.5821324050427 321.6403640435595 685.365587451853 293.9582677982867
966 0.005 4.83 1 571.1703064075861 472.5401298995598 472.7220154153086 749.9847254749067 814.7179839868051 854.2299471462647 488.653501720851 321.6773840654836 685.3812586893705 293.9582700309974
967 0.005 4.835 1 571.2165402663649 472.623967142483 472.8059431223759 749.9912533678046 814.7182130645284 854.2300180698645 488.7247795038184 321.7143872249545 685.3969128597332 293.9582721888121
968 0.005 4.84 1 571.2627083007494 472.7076895514668 472.889756038355 749.9977712533433 814.7184406412731 854.2300880214185 488.7959670450974 321.7513738686025 685.4125441227818 293.9582743495569
969 0.005 4.845 1 571.3088133912172 472.7912972698584 472.97345450402 750.0042822985116 814.7186678713289 854.2301581986169 488.8670609182433 321.7883444572919 685.428154899784 293.9582764513259
970 0.005 4.850000000000001 1 571.3548581720321 472.8747904684149 473.0570386070721 750.0107885261662 814.7188955959795 854.2302281111919 488.9380618338267 321.825303767427 685.4437493897626 293.9582785531262
971 0.005 4.855 1 571.4008439874071 472.9581692584941 473.1405084201755 750.0172869542745 814.7191238880617 854.2302981242735 489.0089685510305 321.8622436406129 685.4593265906724 293.9582806678554
972 0.005 4.86 1 571.4467708119528 473.0414339023212 473.2238637652194 750.0237792302519 814.7193518369887 854.230368447671 489.0797827610876 321.899165721865 685.4748869963598 293.9582827330859
973 0.005 4.865 1 571.4926369143758 473.1245845766724 473.3071045370414 750.0302634697357 814.7195793399488 854.2304385453496 489.1505039288401 321.9360705872397 685.4904276154691 293.9582848213906
974 0.005 4.87 1 571.5384419156767 473.2076214326846 473.3902308656798 750.0367400554759 814.7198057504912 854.2305084417158 489.2211311875283 321.9729589731688 685.5059491178052 293.9582868689852
975 0.005 4.875 1 571.5841883587573 473.2905446627708 473.4732428132647 750.0432112328843 814.7200324615015 854.2305782192319 489.2916668408528 322.0098303529634 685.5214544684367 293.9582889369233
976 0.005 4.88 1 571.6298662368332 473.3733546483458 473.5561406950202 750.0496234418432 814.7202441350026 854.2306452426917 489.3621107446047 322.0466848594033 685.536859365566 293.9582910339578
977 0.005 4.885 1 571.6754844374919 473.4560512499024 473.6389244912051 750.0560610049598 814.7204668945013 854.2307156564117 489.4324544191338 322.0835224577749 685.5522764835733 293.9582931023222
978 0.005 4.89 1 571.7210448794503 473.538634622076 473.7215943924923 750.0625010993448 814.7206933023106 854.2307866303125 489.5027108364015 322.1203432432432 685.567692596996 293.9582952061218
979 0.005 4.895 1 571.766533562369 473.6211051572757 473.8041507349462 750.0689419228229 814.7209209731866 854.230857071636 489.572881456989 322.1571436407438 685.5831089452544 293.9582972846463
980 0.005 4.9 1 571.8119767677042 473.7034628558125 473.8865936184126 750.0753786132786 814.7211486879166 854.2309270384768 489.6429618958891 322.1939286711508 685.5985134509498 293.9582993907489
981 0.005 4.905 1 571.8573655280264 473.7857077519492 473.9689232042278 750.0818057454456 814.7213748983185 854.2309964965627 489.7129497627885 322.2306975924336 685.6139015819342 293.958301540617
982 0.005 4.91 1 571.902704400238 473.8678399778351 474.0511396918809 750.088226952657 814.7216011098967 854.2310660424095 489.7828482468866 322.2674501699556 685.629274195062 293.9583036644128
983 0.005 4.915 1 571.9479837510904 473.9498595863383 474.133243242442 750.0946383494294 814.7218263016267 854.2311356444092 489.8526542910263 322.3041862798319 685.6446278370187 293.9583058271697
984 0.005 4.92 1 571.9932030855821 474.0317666820361 474.2152340041396 750.1010409726013 814.7220503591521 854.2312045791194 489.9223912527488 322.3409057524573 685.65996190895 293.9583079661081
985 0.005 4.925 1 572.0383629218512 474.1135615047196 474.2971121817988 750.1074358865767 814.7222733521053 854.2312729453333 489.9920211137261 322.3776074916579 685.6752800032745 293.9583101333512
986 0.005 4.93 1 572.0834640108004 474.1952441624579 474.3788779328827 750.1138231960781 814.7224966066181 854.2313418253323 490.061556058307 322.4142928549545 685.6905813647074 293.9583123404378
987 0.005 4.935 1 572.1285063083839 474.2768148288503 474.4605314610094 750.1201979075424 814.7227180258602 854.2314101829372 490.1309943462674 322.4509613835929 685.7058673699607 293.9583145234082
988 0.005 4.94 1 572.1734899591263 474.3582736088841 474.5420728991849 750.1265687588023 814.7229409856409 854.2314798322576 490.2003432167127 322.4876145142645 685.721136644634 293.9583167438276
989 0.005 4.945 1 572.2184112792612 474.4396206862684 474.6235024226623 750.1329334132507 814.7231640933439 854.2315490619466 490.269598605619 322.5242499693082 685.7363870737811 293.9583189294689
990 0.005 4.95 1 572.263276160547 474.5208562314961 474.7048202134892 750.1392954224685 814.7233877625207 854.2316177881075 490.3387654425607 322.5608681183206 685.7516224893214 293.9583211426534
991 0.005 4.955 1 572.308087559996 474.6019802576089 474.7860263765928 750.1456528928702 814.7236125685056 854.2316869358309 490.4078395047554 322.5974682394115 685.766842208852 293.958323394048
992 0.005 4.96 1 572.352840476044 474.682993002727 474.8671210969394 750.1520047430868 814.7238377471793 854.2317565773691 490.4768230816276 322.6340506939221 685.7820445656662 293.9583256299912
993 0.005 4.965 1 572.3975345307041 474.7638946677158 474.9481045535789 750.1583477293376 814.724061429988 854.2318254341706 490.5457188877356 322.6706162714025 685.7972262277866 293.9583279112288
994 0.005 4.97 1 572.442170551117 474.8446854020009 475.028976909075 750.1646848324643 814.7242844786359 854.2318948108351 490.6145264108264 322.7071649704801 685.8123897045369 293.9583301827942
995 0.005 4.975000000000001 1 572.4867507024248 474.9253653949272 475.1097383419324 750.1710157630901 814.7245079602991 854.2319635984331 490.6832454399625 322.7436965817789 685.8275351729321 293.9583324958759
996 0.005 4.98 1 572.5312682364082 475.0059347996263 475.1903890121553 750.1773378797662 814.7247299810823 854.2320321924044 490.7518735455916 322.7802119009793 685.8426586690347 293.9583347960957
997 0.005 4.985 1 572.5757277230174 475.0863937139972 475.2709290648534 750.1836544876526 814.7249515853081 854.2321002817323 490.8204133005972 322.8167081299397 685.857765085596 293.9583371303377
998 0.005 4.99 1 572.6201105081905 475.1667422568455 475.351358612366 750.1899710465952 814.7251732293655 854.2321678565995 490.8888690804953 322.8531874578434 685.8728526448432 293.9583395026036
999 0.005 4.995 1 572.6644428259061 475.2469808139757 475.4316779293043 750.1962759321178 814.7253941901977 854.2322360937255 490.9572372648771 322.8896497098111 685.8879230728695 293.9583418592849
1000 0.005 5 1 572.7087205261352 475.3271093248059 475.5118871164804 750.2025700795191 814.7256146687249 854.2323040701759 491.0255132663472 322.9260944629435 685.9029747294921 293.958344260638
1001 0.005 5.005 1 572.7529433823755 475.4071280577683 475.5919863565621 750.208857764152 814.7258350609301 854.23237286121 491.0937008004213 322.9625218751131 685.918009297436 293.9583466444158
1002 0.005 5.01 1 572.7971066758331 475.4870374477656 475.6719759657624 750.2151475557164 814.726057314119 854.232441660631 491.1617990761334 322.9989319434655 685.9330257566418 293.9583490676989
1003 0.005 5.015 1 572.8412128096652 475.5668372749261 475.751855947697 750.2214222040984 814.7262766452028 854.2325092034401 491.2298070576831 323.0353249503917 685.9480227356584 293.9583514754931
1004 0.005 5.02 1 572.8852639402322 475.6465277557677 475.8316264647426 750.2276891174179 814.7264960899629 854.2325766824742 491.297727304777 323.0717000652178 685.9630028722969 293.9583539173665
1005 0.005 5.025 1 572.9292591908974 475.7261091097566 475.9112876893757 750.2339467162009 814.7267148270231 854.2326438419526 491.3655602309406 323.1080577118112 685.9779641114966 293.9583564049166
1006 0.005 5.03 1 572.9732054579405 475.8055814953733 475.9908397902357 750.2401987586186 814.7269341895659 854.2327119463162 491.4333067754711 323.1443979316445 685.9929088593522 293.9583588786816
1007 0.005 5.035 1 573.0170918271193 475.8849450851449 476.0702829282774 750.2464426533137 814.7271533120509 854.2327793084385 491.5009698099701 323.1807208433058 686.0078351505174 293.9583613979624
1008 0.005 5.04 1 573.0609206140333 475.9642000570859 476.1496172849975 750.2526811765237 814.7273723939534 854.2328473161197 491.5685430817589 323.2170259260012 686.0227443715567 293.9583639022661
1009 0.005 5.045 1 573.1046908674776 476.0433465750579 476.2288430215027 750.2589115651041 814.7275912176199 854.2329152779165 491.6360274323639 323.2533133965377 686.037634149723 293.9583664430195
1010 0.005 5.05 1 573.1484036184155 476.1223847928451 476.3079602984743 750.2651366348128 814.7278100110965 854.2329829584567 491.7034241232416 323.2895828293956 686.0525076163435 293.9583689651959
1011 0.005 5.055 1 573.1920590120258 476.2013150280144 476.3869693428567 750.2713540525742 814.7280285623845 854.2330506647934 491.7707356580808 323.3258349201545 686.0673623804389 293.9583715210187
1012 0.005 5.06 1 573.2356566636402 476.2801373361459 476.4658703039263 750.2775655650922 814.7282467809003 854.2331178917318 491.8379595145927 323.3620693756926 686.0822005363347 293.9583740546071
1013 0.005 5.065 1 573.279196278633 476.3588518623675 476.5446633301708 750.2837690650958 814.728464353688 854.2331848176391 491.9050964346355 323.3982869015968 686.0970217010566 293.9583766145621
1014 0.005 5.07 1 573.322679008765 476.4374587353167 476.6233485737318 750.2899675821384 814.7286820338387 854.2332524088649 491.9721465737246 323.4344867462339 686.1118257409353 293.9583791557778
1015 0.005 5.075 1 573.3661042150001 476.5159581674742 476.7019262076142 750.2961581743035 814.7288991437638 854.2333191646275 492.0391103800204 323.4706690603111 686.126611131121 293.9583817243317
1016 0.005 5.08 1 573.4094739344069 476.5943503116989 476.7803963916743 750.3023422727525 814.7291156313131 854.2333863142914 492.1059844556129 323.5068336107117 686.1413804930477 293.9583842683239
1017 0.005 5.085 1 573.4527863205655 476.6726353084249 476.8587592820468 750.3085185711094 814.7293319490167 854.2334527692984 492.1727731430943 323.5429788384332 686.1561326247228 293.9583868383087
1018 0.005 5.09 1 573.496038911501 476.7508132909566 476.937015027039 750.3146905342601 814.7295489804737 854.2335200631547 492.2394754334771 323.5791058707466 686.1708682383893 293.958389380931
1019 0.005 5.095 1 573.5392352542933 476.8288844621579 477.0151637930005 750.3208546795884 814.7297654540967 854.233586980396 492.3060928051395 323.6152153391813 686.1855846098325 293.9583919485607
1020 0.005 5.100000000000001 1 573.5823759451329 476.9068489765112 477.0932057460399 750.327013234403 814.7299816720542 854.2336536555385 492.3726250492109 323.6513069444963 686.2002841260119 293.9583944877464
1021 0.005 5.105 1 573.6254602711641 476.984707062759 477.1711410746761 750.3331629320579 814.7301970737195 854.2337202710384 492.4390710183879 323.6873805670155 686.2149645879048 293.9583970503025
1022 0.005 5.11 1 573.6684885609235 477.0624588528376 477.2489699390472 750.3393071607979 814.7304128028119 854.2337873562183 492.5054326444944 323.7234359392473 686.2296295501319 293.9583995821789
1023 0.005 5.115 1 573.7114600434594 477.1401044428835 477.326692477023 750.3454440101409 814.7306280240138 854.2338534654734 492.5717081279486 323.7594746799834 686.2442772413265 293.958402137421
1024 0.005 5.12 1 573.7543764405382 477.2176441870166 477.404308916235 750.3515757164648 814.7308437994215 854.2339202172134 492.6379001852023 323.795493970659 686.2589091337627 293.9584046655833
1025 0.005 5.125 1 573.7972359657588 477.29507812024 477.4818193979318 750.3576990638177 814.7310585861003 854.2339860149035 492.7040054471207 323.8314953663991 686.273521968265 293.9584072158399
1026 0.005 5.13 1 573.8400349430683 477.3724063895233 477.5592240697908 750.363817307433 814.7312740547162 854.234052499671 492.770024123772 323.8674790964142 686.2881181266604 293.9584097377972
1027 0.005 5.135 1 573.8827784435966 477.4496291541237 477.6365230889081 750.3699273307695 814.7314886850467 854.2341189649594 492.8359582484854 323.9034447121857 686.3026951845177 293.9584122874692
1028 0.005 5.14 1 573.9254703749399 477.5267465722173 477.7137166224095 750.3760292567089 814.7317008266799 854.2341839978683 492.901806701079 323.9393925889859 686.3172562422803 293.9584148086661
1029 0.005 5.145 1 573.9681022441947 477.6037587941187 477.7908048066111 750.3821234959414 814.7319135915897 854.2342496516109 492.9675680919738 323.9753221056503 686.3317980539705 293.9584173561771
1030 0.005 5.15 1 574.0106787703504 477.6806660246947 477.8677878266126 750.3882131449254 814.7321273155196 854.2343158900886 493.0332471582271 324.0112333604682 686.3463241731266 293.9584198776133
1031 0.005 5.155 1 574.0531989084287 477.757468311919 477.9446658012251 750.3942951999345 814.7323404440165 854.2343815326893 493.0988408600334 324.0471254029287 686.3608316902698 293.9584224215438
1032 0.005 5.16 1 574.0956630278444 477.8341658435664 478.0214388868524 750.4003720907809 814.7325536620594 854.2344477789669 493.1643497788556 324.0829993986952 686.3753227966831 293.958424940341
1033 0.005 5.165 1 574.1380716426005 477.9107587863339 478.0981072386664 750.4064420418989 814.7327668796087 854.2345133591729 493.229775019807 324.1188552322471 686.3897961154672 293.958427483211
1034 0.005 5.17 1 574.1804251980308 477.9872473171943 478.174671023293 750.4125059652197 814.7329799379713 854.2345792324379 493.2951166826711 324.1546870861837 686.4042531556846 293.9584300042633
1035 0.005 5.175 1 574.2227231940676 478.0636315870828 478.2511303940637 750.4185622648785 814.7331921555466 854.234644697697 493.3603743596158 324.1904987529482 686.4186921213779 293.9584325498959
1036 0.005 5.18 1 574.2649660567051 478.1399117436251 478.3274855054433 750.4246129781346 814.7334045939359 854.2347103406605 493.4255483774517 324.2262928522595 686.4331162426754 293.9584350731743
1037 0.005 5.185 1 574.307131420381 478.2160878313882 478.4037364272532 750.4306632849824 814.733619786101 854.2347765266467 493.490641438145 324.2620700849375 686.4475184302337 293.9584376256509
1038 0.005 5.19 1 574.3492517333856 478.2921601384936 478.479883412439 750.436704934025 814.7338327382583 854.2348422974344 493.5556498940531 324.2978308018136 686.46190702358 293.9584401531065
1039 0.005 5.195 1 574.3913218171656 478.3681288458103 478.5559266270737 750.4427362418032 814.734044224578 854.23490741797 493.6205781051291 324.3335743583779 686.4762788247403 293.9584427074569
1040 0.005 5.2 1 574.4333408605262 478.4439940877247 478.6318662251489 750.4487610161004 814.7342552680891 854.2349724210919 493.6854214551362 324.3693019039509 686.4906347352685 293.9584452349293
1041 0.005 5.205 1 574.4753069913011 478.519756068667 478.7077023640455 750.4547969435544 814.7344677790195 854.2350374757775 493.7501846393954 324.4050100756092 686.5049717680225 293.9584477852763
1042 0.005 5.21 1 574.5172194991678 478.5954149120847 478.7834352135403 750.4608196024924 814.7346788089394 854.2351024706943 493.8148624409041 324.4407002035838 686.5192926217101 293.9584503081987
1043 0.005 5.215 1 574.5590776309809 478.670970770673 478.8590649296299 750.4668282221319 814.7348888951167 854.23516717221 493.8794564831725 324.4763719257639 686.5335951375581 293.9584528560487
1044 0.005 5.22 1 574.6008807724155 478.7464237758441 478.9345916590975 750.472827520546 814.7350981952264 854.2352322089254 493.9439652546074 324.5120253669171 686.5478806673206 293.9584553804775
1045 0.005 5.225000000000001 1 574.6426307004853 478.8217741174842 479.0100155635344 750.4788187035758 814.7353079523026 854.2352971835036 494.0083914321587 324.5476594621941 686.5621491041541 293.9584579296976
1046 0.005 5.23 1 574.6843277437935 478.8970219547587 479.0853368056657 750.4848053823598 814.7355177350528 854.2353620189581 494.0727346772638 324.5832756789588 686.5764020886327 293.9584604505416
1047 0.005 5.235 1 574.7259702790446 478.972167430131 479.1605555378924 750.4907841890891 814.7357274025979 854.2354267993651 494.1369950476758 324.6188732760439 686.5906370699786 293.9584629991263
1048 0.005 5.24 1 574.7675525640732 479.0472105696309 479.2356717918033 750.4967541250076 814.735936220892 854.2354914373809 494.2011723843472 324.6544520490844 686.604855259117 293.9584655226708
1049 0.005 5.245 1 574.8090817135919 479.1221516522294 479.310685830922 750.502716823152 814.7361445211601 854.235555517423 494.2652669675219 324.690013046456 686.6190547531248 293.958468072235
1050 0.005 5.25 1 574.8505582996005 479.1969908312795 479.385597818242 750.5086760993055 814.7363533926493 854.2356204091699 494.3292796459009 324.7255553226145 686.6332403258195 293.9584705963149
1051 0.005 5.255 1 574.891981806525 479.2717282687595 479.4604079091743 750.5146280511252 814.7365620692034 854.2356849378764 494.3932104378335 324.7610791267191 686.6474105692365 293.9584731495631
1052 0.005 5.26 1 574.9333525231916 479.3463641146748 479.5351162609514 750.5205749973788 814.7367708702958 854.2357492511303 494.4570592009013 324.7965840816753 686.6615664942892 293.9584756774392
1053 0.005 5.265 1 574.9746693630389 479.4208985142149 479.6097230238986 750.5265143462641 814.7369790710105 854.2358134321865 494.5208225368684 324.8320702376898 686.675705020627 293.9584782290059
1054 0.005 5.27 1 575.0159332530312 479.495331622482 479.684228351756 750.5324485706424 814.737187382177 854.2358778332523 494.584503618211 324.8675375979606 686.6898275661791 293.9584807522382
1055 0.005 5.275 1 575.0571428051785 479.5696634996183 479.7586323573237 750.5383747642353 814.7373950696953 854.2359417489267 494.648100467209 324.9029856630404 686.7039321093808 293.9584833008298
1056 0.005 5.28 1 575.0982989771569 479.6438943610027 479.8329352054379 750.5442952632791 814.7376026702693 854.2360060751155 494.7116093291643 324.9384150087081 686.7180203570523 293.9584858290682
1057 0.005 5.285 1 575.139385081942 479.7180244215679 479.9071370930147 750.5502240791509 814.7378199577688 854.2360744938853 494.7750366982685 324.9738256705568 686.7320913645506 293.9584883835727
1058 0.005 5.29 1 575.1804229541248 479.7920537761574 479.9812381380231 750.5561353600684 814.7380319645786 854.2361409759679 494.838383541 325.0092174257501 686.7461466107234 293.9584909033674
1059 0.005 5.295 1 575.2214099517817 479.865982586269 480.0552384868329 750.5620384983237 814.7382412556544 854.2362058611972 494.9016536245771 325.0445906249574 686.7601840532601 293.9584934552355
1060 0.005 5.3 1 575.2623468871054 479.9398110087697 480.1291382969475 750.567935942192 814.7384492325112 854.2362701200591 494.964841048645 325.0799448818805 686.7742062911339 293.9584959862858
1061 0.005 5.305 1 575.3032320383093 480.0135391898766 480.2029377223633 750.5738250877801 814.7386557134693 854.2363336415299 495.0279461782817 325.1152802042532 686.7882106319785 293.9584985457004
1062 0.005 5.31 1 575.3440665106531 480.0871672866625 480.2766369193723 750.5797104255462 814.73886325834 854.2363980581669 495.0909700434785 325.150596403285 686.8022000659161 293.9585010793488
1063 0.005 5.315 1 575.3848521425725 480.1606955144667 480.350236086544 750.585583019928 814.7390684469215 854.2364611315783 495.1539022052899 325.1858937860476 686.8161720161028 293.9585036398136
1064 0.005 5.32 1 575.4255737818023 480.2341239849702 480.4237353313295 750.591453278745 814.7392750587146 854.2365249198498 495.2167591327683 325.2211753003709 686.8301269050166 293.9585061711419
1065 0.005 5.325 1 575.46624669624 480.3074527844237 480.4971347882396 750.5973169654714 814.739481014851 854.2365884892264 495.2795364246088 325.2564366885612 686.8440631190653 293.9585087248622
1066 0.005 5.33 1 575.5068635289705 480.3806819353049 480.5704345356795 750.6031714954646 814.7396846028716 854.2366513006447 495.3422316234412 325.2916787067317 686.8579762901011 293.9585112567152
1067 0.005 5.335 1 575.5474322708479 480.4538117794833 480.6436347862993 750.6090195563116 814.7398881696146 854.2367140012411 495.4048490599811 325.3269012843533 686.8718738604638 293.9585138130248
1068 0.005 5.34 1 575.5879497281002 480.5268424195873 480.7167356903999 750.6148640571273 814.7400928607624 854.2367771497784 495.4673864798052 325.3621046083741 686.8857578478705 293.9585163403215
1069 0.005 5.345 1 575.6284152225036 480.5997740135915 480.7897373981231 750.6207022904158 814.7402976108269 854.2368397803531 495.5298434990615 325.3972887178568 686.8996268269541 293.9585188886835
1070 0.005 5.350000000000001 1 575.6688283267982 480.6726067610653 480.8626401137972 750.6265320593394 814.7405015777294 854.236903256854 495.5922177313857 325.4324536605957 686.9134860198335 293.9585214097013
1071 0.005 5.355 1 575.7091910249953 480.7453407399503 480.9354439402942 750.632354630927 814.7407058183153 854.2369665335772 495.6545130114282 325.4675996045326 686.9273254375997 293.9585239512829
1072 0.005 5.36 1 575.7494976240963 480.8179760387129 481.0081489877057 750.6381728050493 814.740910367016 854.2370299718725 495.7167297096788 325.5027261687056 686.941147366693 293.9585264634157
1073 0.005 5.365 1 575.7897519849497 480.8905128696997 481.0807554191838 750.6439849363312 814.7411146146912 854.2370927681702 495.7788647226728 325.5378339160421 686.9549512085706 293.9585289980039
1074 0.005 5.37 1 575.8299474524282 480.9629517141953 481.1532635796477 750.6498195270993 814.7413199265278 854.237155050976 495.8409433396338 325.5729223636477 686.9687374604366 293.9585315011234
1075 0.005 5.375 1 575.8700924972469 481.03529234813 481.2256734563343 750.6556290166847 814.7415228789994 854.237217011625 495.9029294359364 325.6079923419325 686.9825056115928 293.9585340254181
1076 0.005 5.38 1 575.9101933046666 481.1075348121625 481.2979850980425 750.6614309894932 814.7417264140545 854.2372797100659 495.9648310272901 325.6430430490714 686.9962658736761 293.9585365204886
1077 0.005 5.385 1 575.9502422539412 481.1796794312899 481.3701987349559 750.6672215399401 814.7419288300379 854.2373419258963 496.0266507139197 325.6780744932524 687.0100070809721 293.9585390387135
1078 0.005 5.39 1 575.9902491868562 481.251726439057 481.4423145654829 750.6730060126193 814.7421315107334 854.2374043789571 496.0883926722675 325.7130865197051 687.0237341988847 293.958541530469
1079 0.005 5.395 1 576.0302005631781 481.3236760108802 481.5143327530358 750.6787803025538 814.7423328028151 854.2374655519271 496.1500581479783 325.7480810851671 687.0374420433189 293.9585440463599
1080 0.005 5.4 1 576.0700991665419 481.3955282135234 481.5862534353255 750.6845496724842 814.7425347098535 854.2375281198046 496.2116409133379 325.7830601066545 687.0511333869305 293.9585465346536
1081 0.005 5.405 1 576.1099414235669 481.4672831688934 481.658076739887 750.6903137063567 814.7427369783381 854.2375902530035 496.2731417351653 325.8180173185497 687.0648071040805 293.9585490445495
1082 0.005 5.41 1 576.149731651202 481.5389410130775 481.7298028089612 750.6960724164239 814.7429393394896 854.2376527712906 496.3345624962006 325.8529569478109 687.0784648566434 293.9585515249692
1083 0.005 5.415 1 576.1894519852564 481.6105266392603 481.8014489995489 750.7017952150121 814.7431190211154 854.2377038051004 496.3959541961554 325.8878031489035 687.0920796533268 293.9585540281419
1084 0.005 5.42 1 576.2291357698959 481.6820161133672 481.873000304531 750.7075609666297 814.7433196527621 854.2377630856181 496.4572632381033 325.9226458480899 687.1057246462636 293.9585565058922
1085 0.005 5.425 1 576.268788040762 481.7534098526866 481.944456647551 750.7133137564915 814.7435164156869 854.2378203581104 496.5185025587751 325.9574765048321 687.1193545719174 293.9585590073143
1086 0.005 5.43 1 576.3083924790318 481.82470788896 482.0158178997798 750.71905322406 814.743713380643 854.2378802130791 496.5796636288555 325.9922916887268 687.1329629436425 293.9585614839364
1087 0.005 5.435 1 576.3479407044922 481.8959102072331 482.087083933182 750.7247484162644 814.7438907801763 854.2379339109013 496.6407329191967 326.0270907376204 687.146536630153 293.9585639846465
1088 0.005 5.44 1 576.3874375772674 481.9670169493172 482.1582547540161 750.7304502678663 814.7440807961146 854.2379940332751 496.7017279447022 326.0618725481951 687.1600952959665 293.9585664633339
1089 0.005 5.445 1 576.4269027497317 482.0380282541026 482.2293304033738 750.7361591528761 814.7442794160689 854.2380569822277 496.7626807789465 326.0966368447657 687.1736408259626 293.9585689628058
1090 0.005 5.45 1 576.466310536282 482.1089441989595 482.3003109083889 750.7418663913785 814.7444798163255 854.2381197440044 496.8235388892844 326.1313830872944 687.1871727352511 293.9585714326641
1091 0.005 5.455 1 576.5056603307452 482.1797649471619 482.3711963557766 750.7475701180232 814.744681323779 854.2381822369906 496.8843127939573 326.1661113807082 687.2006893478609 293.958573927424
1092 0.005 5.46 1 576.5449462517292 482.2504905151234 482.4419867329805 750.7532631690611 814.7448794184558 854.2382430752423 496.9450005708172 326.2008210788618 687.2141873593675 293.9585763954497
1093 0.005 5.465 1 576.584190662155 482.3211210791297 482.5126821724111 750.7589560535681 814.7450804736218 854.2383048276264 497.0056124177003 326.2355139180255 687.227674599385 293.9585788908641
1094 0.005 5.47 1 576.6233836911733 482.3916567230755 482.583282739442 750.7646440828657 814.7452811827779 854.2383664258616 497.066144337538 326.2701897345938 687.2411472692879 293.95858136122
1095 0.005 5.475000000000001 1 576.6625257898299 482.4620975568765 482.6537885238354 750.7703244338295 814.7454809641392 854.2384276756043 497.1265963153859 326.3048445266501 687.2546025036067 293.9585838549225
1096 0.005 5.48 1 576.7016174710557 482.5324437009539 482.724199619292 750.7759998341719 814.745681029247 854.2384888705484 497.186969678581 326.3394789448889 687.2680428822378 293.9585863164207
1097 0.005 5.485 1 576.7406581807589 482.6026952468775 482.7945161266444 750.7816666911478 814.7458798231445 854.2385497518046 497.2472630274207 326.3740942400166 687.2814654332547 293.9585888012124
1098 0.005 5.49 1 576.7796505268409 482.6728523380693 482.8647381440682 750.7873292228066 814.7460791004885 854.2386110179242 497.3074755484569 326.4086903675581 687.2948734615038 293.958591261543
1099 0.005 5.495 1 576.8185928284109 482.742915083943 482.9348657817686 750.7929841504069 814.7462778470377 854.2386719668809 497.3676063662857 326.4432673519047 687.3082644769888 293.9585937425019
1100 0.005 5.5 1 576.8574785258684 482.8128835839057 483.0048991076562 750.7986274504052 814.7464729417343 854.2387316740652 497.4276569666295 326.4778251033909 687.3216333740939 293.9585961913393
1101 0.005 5.505 1 576.8963173355299 482.8827579955445 483.0748382854189 750.8042718126752 814.7466710543165 854.2387920632272 497.4876287832087 326.5123636823605 687.3349910785319 293.9585986625339
1102 0.005 5.51 1 576.935108458426 482.9525384365646 483.144683424288 750.8099116864111 814.7468697568828 854.2388527487526 497.5475237431208 326.5468830647509 687.3483352212613 293.958601107021
1103 0.005 5.515 1 576.9738500450297 483.0222250302548 483.2144346409771 750.8155429794033 814.7470673768564 854.2389132868171 497.6073417711743 326.5813822523741 687.3616628546342 293.9586035729409
1104 0.005 5.52 1 577.0125437872604 483.0918179077985 483.2840920630184 750.821168607962 814.7472650496978 854.2389740744699 497.6670832974628 326.6158624533984 687.3749761663483 293.9586060082527
1105 0.005 5.525 1 577.0511880401491 483.1613171907662 483.3536558074163 750.8267865331546 814.7474621179407 854.2390341354994 497.7267494379057 326.6503236117225 687.3882727453183 293.9586084670242
1106 0.005 5.53 1 577.089783892987 483.2307230101086 483.423126003327 750.832399883333 814.7476595156264 854.2390948338027 497.7863383272512 326.6847655972089 687.4015548263599 293.958610901673
1107 0.005 5.535 1 577.1283298824354 483.3000354829054 483.4925027717328 750.8380055906117 814.7478563208688 854.2391553791383 497.8458495607715 326.7191881519003 687.4148195700204 293.9586133580268
1108 0.005 5.54 1 577.1668273942048 483.3692547465616 483.5617862330038 750.8436069140249 814.7480534062447 854.2392158786744 497.9052844281672 326.7535916930731 687.4280697395451 293.9586157833014
1109 0.005 5.545 1 577.2052752432734 483.4383809260585 483.6309765097452 750.8492006229246 814.7482496262656 854.2392756162371 497.9646612517755 326.7879758546015 687.4413030683069 293.9586182330679
1110 0.005 5.55 1 577.2436743864719 483.5074141556602 483.7000737392158 750.8547889934025 814.748445889725 854.2393361103479 498.0239526253811 326.8223415439705 687.4545212722817 293.9586206586803
1111 0.005 5.555 1 577.2820233971682 483.5763545517023 483.76907804265 750.8603700700467 814.748641363733 854.239395388501 498.0831630452369 326.8566861258062 687.4677227765204 293.9586231061089
1112 0.005 5.56 1 577.3203225790678 483.6452022498188 483.8379895454106 750.8659461246255 814.7488373031257 854.2394557486882 498.1422949109524 326.8910115967886 687.4809094637664 293.9586255263298
1113 0.005 5.565 1 577.3585710874818 483.7139573688365 483.9068083720052 750.8715146799511 814.7490326481787 854.239515582404 498.2013481828417 326.9253173936519 687.4940787504638 293.9586279719914
1114 0.005 5.57 1 577.3967768072425 483.78262015584 483.975534733915 750.8770947776824 814.7492360031143 854.2395786535567 498.2603322920976 326.9596045187293 687.5072447678015 293.9586303931755
1115 0.005 5.575 1 577.4349311596753 483.8511906450546 484.0441686977708 750.8826610347777 814.749434752466 854.2396393149203 498.3192362559497 326.9938719702639 687.5203903279703 293.9586328365674
1116 0.005 5.58 1 577.4730644070638 483.9196689932348 484.112710406787 750.8882084313304 814.7496271164911 854.2396982969423 498.3780644538753 327.0281193794224 687.5335201880858 293.9586352571613
1117 0.005 5.585 1 577.511133556773 483.9880552954361 484.1811599694086 750.8937504341349 814.7498205425259 854.2397573051086 498.4368149618742 327.0623473851367 687.5466295492478 293.9586376992735
1118 0.005 5.59 1 577.5491297668773 484.056349654528 484.249517525802 750.899295622152 814.7500194670623 854.2398194478623 498.4954827920826 327.096555884894 687.5597273582181 293.9586401125893
1119 0.005 5.595 1 577.5870965614246 484.124529180187 484.3177671077511 750.9048625639247 814.7502387485615 854.2398905645357 498.5540327248095 327.1308112707383 687.5728318513715 293.9586425485214
1120 0.005 5.600000000000001 1 577.6250078957493 484.192616086645 484.3859226810878 750.910409065202 814.7504454020419 854.2399546126072 498.6125004026063 327.165032437853 687.5859101199611 293.9586449595125
1121 0.005 5.605 1 577.662864306172 484.2606106841775 484.4539849254387 750.9159395862882 814.7506446430996 854.2400149150104 498.67089112518 327.1992287022846 687.5989640282161 293.9586473893052
1122 0.005 5.61 1 577.7006757755422 484.3285130718132 484.5219542092419 750.9214615327325 814.7508410068045 854.2400742165627 498.7292060286798 327.2333999303522 687.6119990231296 293.958649786852
1123 0.005 5.615 1 577.7384436325399 484.3963236605352 484.5898310001631 750.9269372920148 814.7510308230211 854.2401317452084 498.7874411238444 327.2675492288799 687.6250475470403 293.958652204859
1124 0.005 5.62 1 577.7761533982668 484.4640423812484 484.6576154268903 750.9324232236053 814.7512227342473 854.2401907146698 498.8456009705364 327.3016754029445 687.6380619740584 293.9586545912503
1125 0.005 5.625 1 577.8138064022968 484.5316697196895 484.7253078394303 750.9379120521385 814.7514166174122 854.2402502651619 498.9036908624317 327.3357785384371 687.6510521557144 293.9586569966152
1126 0.005 5.63 1 577.8513985230652 484.5992055534505 484.7929083899853 750.9434048943892 814.7516119018363 854.2403097237101 498.9617035203314 327.3698608897623 687.6640162010624 293.9586593746683
1127 0.005 5.635 1 577.8889406750637 484.6666501335365 484.860417300959 750.9488887297427 814.7518058351257 854.2403685327311 499.0196419325513 327.4039225764756 687.6769628349914 293.9586617754646
1128 0.005 5.64 1 577.9264333729633 484.734003580704 484.9278347470424 750.9543646928601 814.751999969155 854.2404275094638 499.0775084493856 327.4379634851273 687.6898941874775 293.9586641548908
1129 0.005 5.645 1 577.9638805833196 484.8012661020279 484.9951609492971 750.959833690996 814.7521929239506 854.2404863829548 499.1353021142333 327.4719839695971 687.7028089450349 293.9586665570458
1130 0.005 5.65 1 578.001286764359 484.8684377668631 485.0623960733437 750.9653022800289 814.7523874517991 854.2405456191664 499.193022980173 327.5059825558707 687.715713625883 293.9586689332909
1131 0.005 5.655 1 578.0386428375951 484.9355188078057 485.1295403160129 750.9707610007767 814.7525796250818 854.2406041526258 499.2506747384961 327.5399613077254 687.7286002890213 293.9586713372731
1132 0.005 5.66 1 578.0759498232455 485.0025094139283 485.1965938573144 750.9762144985812 814.7527713532473 854.2406625484115 499.3082520807449 327.5739199614787 687.7414712164876 293.9586737224278
1133 0.005 5.665 1 578.1132074886765 485.0694097599354 485.2635568862444 750.9816608631827 814.7529623569013 854.2407203701661 499.3657559284994 327.6078584430941 687.7543253149838 293.9586761336404
1134 0.005 5.67 1 578.1504190576826 485.1362199399151 485.3304295529168 750.9871025114411 814.7531534771072 854.2407789706978 499.4231862043621 327.641776500521 687.7671644341182 293.9586785160046
1135 0.005 5.675 1 578.1875825512961 485.2029401603094 485.3972120338925 750.9925369825833 814.7533441117394 854.2408369757102 499.4805441535727 327.6756742442027 687.779986625343 293.9586809243973
1136 0.005 5.68 1 578.2246977443815 485.2695704443266 485.4639044484147 750.9979670039693 814.753535248789 854.2408953942775 499.5378275779872 327.7095518059989 687.7927944397345 293.9586833090131
1137 0.005 5.685 1 578.2618116387808 485.3361110944546 485.5305070134677 751.0033931216022 814.7537270586444 854.2409537051255 499.5950379215539 327.7434089583533 687.8055869807963 293.958685717917
1138 0.005 5.69 1 578.2988567088381 485.4025621503613 485.5970198349681 751.0088128312125 814.7539183018937 854.2410120064188 499.6521751632375 327.7772449233978 687.8183638322234 293.9586881033005
1139 0.005 5.695 1 578.3358430825297 485.4689238287324 485.6634430860941 751.0142248653697 814.7541085922119 854.2410694836739 499.7092402342492 327.8110608358712 687.8311240239043 293.9586905130533
1140 0.005 5.7 1 578.3727688686133 485.5351962582056 485.729776907807 751.0196378432375 814.7543024157706 854.2411283455568 499.7662300743772 327.844856506868 687.8438775118742 293.958692899638
1141 0.005 5.705 1 578.4096452613318 485.6013795065904 485.7960214315128 751.0250403080236 814.754493341891 854.2411864295324 499.8231474804144 327.87863227311 687.8566117453933 293.9586953121973
1142 0.005 5.71 1 578.4464718630411 485.667473682242 485.862176772154 751.0304320383234 814.7546818450677 854.2412439703203 499.8799873199621 327.9123874223494 687.8693290235152 293.9586976986397
1143 0.005 5.715 1 578.4832508997014 485.7334789995487 485.9282430943409 751.0358175638326 814.75487064325 854.241301295772 499.9367573767489 327.9461221517408 687.8820295725289 293.9587001086625
1144 0.005 5.72 1 578.5199830290836 485.7993956762035 485.9942205554 751.0411848420622 814.75505803101 854.2413594256986 499.9934589599928 327.9798366883953 687.8947069700187 293.9587024907029
1145 0.005 5.725000000000001 1 578.5566682883482 485.8652238250433 486.0601093258921 751.0465530759328 814.7552460748078 854.2414169970147 500.050080666215 328.013530648768 687.9073711716547 293.9587048997809
1146 0.005 5.73 1 578.5933072559453 485.9309635705186 486.1259095464105 751.0519202195748 814.7554350845841 854.2414745159022 500.1066358577529 328.0472041628358 687.9200228628165 293.958707273785
1147 0.005 5.735 1 578.6299009232125 485.9966149969115 486.1916213371745 751.0572828434539 814.7556236241643 854.2415317203444 500.1631194559422 328.0808569367189 687.9326597089438 293.958709653854
1148 0.005 5.74 1 578.6664476355484 486.0621782872689 486.257244850112 751.0626414162376 814.7558123003452 854.2415890567055 500.2195319764201 328.1144890447426 687.9452832913256 293.9587120045342
1149 0.005 5.745 1 578.7029466696754 486.127653575594 486.3227802241547 751.0679939866268 814.7560004190512 854.2416457378079 500.2758732721746 328.1481005272981 687.9578912199705 293.9587143773224
1150 0.005 5.75 1 578.7393984807301 486.1930409637443 486.388227584017 751.0733415043765 814.7561886049428 854.2417034135094 500.3321427096424 328.1816917671931 687.9704849144955 293.9587167305417
1151 0.005 5.755 1 578.7758012499769 486.2583405760639 486.4535870548171 751.0786820982901 814.7563767605893 854.2417609660212 500.3883398450104 328.2152635763045 687.9830643703594 293.9587191049267
1152 0.005 5.76 1 578.8121569317833 486.323552584235 486.5188587864534 751.0840182157069 814.7565647273869 854.2418179863423 500.444465608763 328.2488145673825 687.9956291866963 293.9587214568743
1153 0.005 5.765 1 578.8484655644321 486.3886771990252 486.584042941938 751.0893478549289 814.7567519995417 854.2418741766586 500.5005210675092 328.2823456804888 688.0081781385632 293.9587238278437
1154 0.005 5.77 1 578.8847273473308 486.4537145019194 486.6491396545633 751.0946727643345 814.7569393764593 854.2419305961396 500.5565050074449 328.3158560265206 688.0207124178808 293.9587261809836
1155 0.005 5.775 1 578.9209452030806 486.5186646172945 486.7141490509982 751.099990748129 814.7571262145175 854.2419865283995 500.6124174213395 328.3493458198515 688.0332316370934 293.9587285564651
1156 0.005 5.78 1 578.9571173745516 486.5835277003056 486.7790712826566 751.1053037211956 814.7573129707589 854.2420426811221 500.6682586814518 328.3828151097946 688.0457363400302 293.9587309143252
1157 0.005 5.785 1 578.993241487079 486.6483037971354 486.8439064426998 751.110609465391 814.7574992154549 854.2420986611734 500.7240273249608 328.4162611905134 688.0582247923064 293.9587332931247
1158 0.005 5.79 1 579.0293188509492 486.7129931028157 486.9086546824866 751.1159120213349 814.7576863827713 854.2421552241456 500.7797265626821 328.4496878930559 688.070699070304 293.9587356550381
1159 0.005 5.795 1 579.0653495758686 486.7775957239952 486.973316123501 751.1212075128844 814.7578724184135 854.2422106855427 500.8353557443309 328.4830945725712 688.0831573385071 293.9587380369702
1160 0.005 5.8 1 579.1013208652955 486.8421116544806 487.037890829049 751.1264937416104 814.7580556397156 854.2422653880084 500.8909096944711 328.5164809777886 688.0955908867103 293.9587403979262
1161 0.005 5.805 1 579.137249974842 486.9065412400686 487.1023789914871 751.1317732551831 814.7582380226227 854.2423194009803 500.9463939842134 328.5498470738568 688.1080082306783 293.9587427806647
1162 0.005 5.81 1 579.1731365820184 486.9708845532122 487.166780757415 751.1370488376197 814.7584216217218 854.2423746154552 501.0018101049052 328.58319402277 688.1204156241672 293.958745143477
1163 0.005 5.815 1 579.208977594851 487.0351417347003 487.2310962593346 751.1423177645465 814.7586053233908 854.2424297615312 501.0571568385319 328.6165199753895 688.1328097313965 293.958747529551
1164 0.005 5.82 1 579.2447731280947 487.099312907608 487.2953256319567 751.147582404779 814.758789965519 854.2424858161581 501.1124334924558 328.6498251126598 688.1451915150617 293.9587499005727
1165 0.005 5.825 1 579.2805214769675 487.1633983076717 487.3594690488908 751.1528418405728 814.7589748463281 854.2425412921981 501.16764092 328.6831095667293 688.1575588665838 293.9587522921587
1166 0.005 5.83 1 579.3162238709697 487.2273979829611 487.4235266272953 751.1580968505681 814.7591599809252 854.2425970190047 501.2227781223959 328.7163734065367 688.1699128789782 293.9587546618679
1167 0.005 5.835 1 579.3518797716197 487.2913120568277 487.4874984872765 751.1633452315095 814.759344355194 854.2426521028099 501.277844783758 328.7496110498265 688.1822514332174 293.9587570531257
1168 0.005 5.84 1 579.3874902478997 487.3551406246569 487.5513847461183 751.1685887862586 814.759528730584 854.2427076409548 501.3328405403161 328.7828308049997 688.194576247605 293.9587594229058
1169 0.005 5.845 1 579.4230565324998 487.4188838486023 487.6151855416806 751.1738260657486 814.759712713495 854.2427624203536 501.3877667478523 328.8160310475591 688.2068861768208 293.9587618078426
1170 0.005 5.850000000000001 1 579.4585773835768 487.4825418521918 487.6789009981833 751.1790586116794 814.7598967857193 854.2428177968209 501.4426228755351 328.8492112133088 688.219181948246 293.9587641727811
1171 0.005 5.855 1 579.4940527296054 487.5461147457335 487.7425312364743 751.184284662803 814.7600804070726 854.242872983545 501.4974090338605 328.882371010856 688.231462164827 293.9587665601545
1172 0.005 5.86 1 579.5294832155961 487.6096026816913 487.8060763961403 751.1895075581032 814.7602649665058 854.2429282043535 501.5521171420375 328.9155103745039 688.2437287028048 293.9587689259388
1173 0.005 5.865 1 579.5648684386982 487.6730057741047 487.869536598268 751.194723172916 814.7604485591005 854.2429826310007 501.6067611936538 328.9486293025167 688.2559796201019 293.9587713035403
1174 0.005 5.87 1 579.6002092611609 487.7363241668052 487.9329119747322 751.1999319537161 814.7606309156066 854.2430374551227 501.6613360539117 328.9817275092722 688.2682162933302 293.9587736592272
1175 0.005 5.875 1 579.6355041946949 487.7995579681378 487.9962026491257 751.2051343609334 814.7608134132697 854.2430918901819 501.715843680017 329.0148052242553 688.2804373419774 293.9587760308958
1176 0.005 5.88 1 579.6707549852221 487.8627073281551 488.0594087570273 751.2103324468879 814.7609959768508 854.2431467566746 501.7702840245644 329.0478624940866 688.2926448899744 293.9587783819657
1177 0.005 5.885 1 579.7059600013371 487.9257723658375 488.1225304243092 751.2155239454283 814.7611782187693 854.243201265073 501.8246559084495 329.0808990319463 688.3048369754468 293.9587807562507
1178 0.005 5.89 1 579.7411196858728 487.9887532106365 488.1855677827557 751.2207109099604 814.7613606720993 854.2432559767901 501.8789580593049 329.1139147202474 688.3170155687079 293.9587831066615
1179 0.005 5.895 1 579.7762337635095 488.0516499802389 488.248520954506 751.2258915818401 814.7615428390453 854.2433103468179 501.9331915825035 329.1469098405714 688.3291782506493 293.9587854694445
1180 0.005 5.9 1 579.8113011678308 488.1144621678595 488.3113898101091 751.2310714665613 814.7617271148939 854.2433657601148 501.9873487425335 329.1798846707344 688.3413275784393 293.9587878121229
1181 0.005 5.905 1 579.8463261925083 488.1771904306443 488.3741745802195 751.2362433382075 814.7619099875222 854.2434200275362 502.041439268713 329.2128388173214 688.3534625356885 293.9587901776596
1182 0.005 5.91 1 579.8813056376449 488.2398348483191 488.4368753969694 751.2414096470642 814.7620918876538 854.2434740801091 502.0954617722943 329.2457711433804 688.3655829824928 293.9587925173634
1183 0.005 5.915 1 579.9162351604949 488.3023957151389 488.4994925083064 751.2465577242314 814.7622698033138 854.2435272777982 502.1494173888995 329.278686580702 688.3776645696529 293.9587948704813
1184 0.005 5.92 1 579.9511208325706 488.3648730739693 488.5620259653979 751.2517069275768 814.7624497460652 854.2435812718974 502.203304482107 329.311579886095 688.3897408319145 293.9587972009524
1185 0.005 5.925 1 579.9859622098753 488.427267091679 488.6244759309382 751.2568520965924 814.7626301880331 854.2436350891243 502.2571197067573 329.3444520449218 688.4018065297162 293.9587995465728
1186 0.005 5.93 1 580.0207619286601 488.4895778589451 488.6868425155135 751.2619938003762 814.7628110032612 854.2436892064238 502.3108681188164 329.3773029264548 688.4138629009392 293.958801869719
1187 0.005 5.935 1 580.0555175706611 488.5518054898103 488.7491258400389 751.2671289165387 814.7629915824076 854.2437431826745 502.3645488260763 329.4101329766647 688.4259061775629 293.958804210731
1188 0.005 5.94 1 580.0902293898298 488.6139501097199 488.8113260333691 751.272259681577 814.7631722062185 854.2437972355906 502.4181619110477 329.4429422127722 688.437937312659 293.9588065255341
1189 0.005 5.945 1 580.1248959517255 488.6760118093924 488.8734432051584 751.2773837804742 814.7633522656092 854.2438509270632 502.4717065234925 329.4757292142696 688.4499543619423 293.9588088490077
1190 0.005 5.95 1 580.1595177251702 488.7379907430222 488.9354774906503 751.2825036409547 814.7635324195223 854.2439045356344 502.5251833030344 329.5084960246211 688.4619581260183 293.9588111458704
1191 0.005 5.955 1 580.1940994962404 488.7998870492257 488.9974290345496 751.2876100852224 814.7637091773299 854.2439569599978 502.5785914799213 329.5412426151764 688.4739454513237 293.9588134549806
1192 0.005 5.96 1 580.2286348609277 488.861700867535 489.0592979498932 751.2927149924657 814.7638878027393 854.244010543937 502.6319376154643 329.5739673611102 688.4859195906961 293.9588157359111
1193 0.005 5.965 1 580.2631235747823 488.9234322912222 489.1210843582537 751.2978143633595 814.7640666257997 854.2440636575769 502.6852167299667 329.6066744726128 688.4978787995653 293.9588180283383
1194 0.005 5.97 1 580.2975707082766 488.9850814341981 489.1827883918353 751.3029174933064 814.7642506438436 854.2441192254537 502.7384299917136 329.6393570195455 688.5098275694829 293.958820291712
1195 0.005 5.975000000000001 1 580.3319665247265 489.0466483906039 489.2444101349064 751.3080054222339 814.7644310228056 854.2441737142663 502.7915691452716 329.6720196224557 688.5217587277784 293.9588225668699
1196 0.005 5.98 1 580.3663173899052 489.1081333175441 489.3059497354899 751.3130915375142 814.7646113179887 854.2442276693312 502.8446441521758 329.7046621988903 688.5336767146705 293.9588248158162
1197 0.005 5.985 1 580.400623211389 489.1695363290136 489.3674073133782 751.3181711627742 814.7647908132774 854.2442808135493 502.8976449400578 329.7372856813333 688.5455796794207 293.9588270759613
1198 0.005 5.99 1 580.4348844188164 489.2308575646768 489.4287830013754 751.3232467629742 814.7649699952607 854.2443341484897 502.9505830591071 329.769887702283 688.5574694677952 293.9588293078154
1199 0.005 5.995 1 580.4691010547657 489.2920971472555 489.4900769218884 751.3283160283669 814.7651485728156 854.244386981771 503.0034560633766 329.8024683029343 688.5693444417687 293.9588315535696
1200 0.005 6 1 580.5032745096839 489.3532552064243 489.5512892040205 751.333381087671 814.7653269938504 854.2444400169497 503.0562640156628 329.8350279567343 688.5812056877176 293.9588337741775
1201 0.005 6.005 1 580.5374029604526 489.4143318609147 489.6124199679866 751.3384392921535 814.7655047108548 854.2444927344065 503.1090057065139 329.8675667264106 688.5930520925979 293.9588360095318
1202 0.005 6.01 1 580.5714880561186 489.4753272256707 489.6734693370479 751.3434931924331 814.7656827837244 854.2445459205469 503.1616813695107 329.9000846000772 688.604885267164 293.9588382187434
1203 0.005 6.015000000000001 1 580.6055294612032 489.5362414299745 489.7344374322115 751.3485401711899 814.7658601990901 854.2445986297128 503.2142910213816 329.9325812849096 688.6167034077845 293.9588404462379
1204 0.005 6.02 1 580.6395275353401 489.5970746140845 489.7953243858593 751.3535828414199 814.7660377764547 854.2446516681243 503.2668352295889 329.9650576608273 688.6285079319994 293.9588426508304
1205 0.005 6.025 1 580.6734823248069 489.6578269352261 489.8561303362786 751.3586216120991 814.7662156269645 854.2447040651083 503.3193153525365 329.9975133795061 688.6402989347799 293.9588448741078
1206 0.005 6.03 1 580.7073952822063 489.7184984782232 489.9168554044583 751.3636544880135 814.7663929750806 854.2447566375259 503.3717293173711 330.0299481266206 688.6520762628032 293.9588470804989
1207 0.005 6.035 1 580.7412623447138 489.7790893977739 489.9774997146763 751.368678467919 814.7665689172782 854.2448088272561 503.4240765842685 330.0623619433021 688.6638359527066 293.9588493013708
1208 0.005 6.04 1 580.7750870250188 489.8395997865919 490.038063391325 751.3736981435568 814.7667451943701 854.2448614408592 503.476357603698 330.0947548603443 688.6755832307159 293.9588515005744
1209 0.005 6.045 1 580.8088676583492 489.9000297469065 490.0985465423524 751.3787121249128 814.7669214379051 854.2449137310984 503.5285726147374 330.1271272253553 688.6873154431026 293.9588537156392
1210 0.005 6.05 1 580.8426053581765 489.9603794040692 490.1589492912478 751.3837215249488 814.7670976744763 854.244965948778 503.5807212840664 330.1594792831541 688.6990350452734 293.9588559080206
1211 0.005 6.055 1 580.8763215639267 490.0206488758388 490.2192717551811 751.3887246693863 814.7672734409892 854.2450179231681 503.6328053449246 330.1918097217399 688.7107427518816 293.95885811427
1212 0.005 6.06 1 580.9099871729153 490.0808382915692 490.279514056466 751.393722735299 814.7674489687907 854.2450700487226 503.6848226426658 330.224119050043 688.7224351097839 293.9588602985795
1213 0.005 6.065 1 580.9436045227042 490.1409477704264 490.3396763143188 751.3987141439432 814.7676244101401 854.2451223491363 503.7367732899246 330.2564072824743 688.7341118742694 293.9588624962044
1214 0.005 6.07 1 580.9771754883404 490.2009774314193 490.3997586472944 751.403701279301 814.7677998435437 854.2451746283826 503.7886577197291 330.2886746839648 688.7457749942499 293.9588646714489
1215 0.005 6.075 1 581.0107006281564 490.2609274009997 490.4597611791252 751.4086819316046 814.767974972295 854.2452266807344 503.840475861356 330.3209212056695 688.7574235572501 293.9588668602249
1216 0.005 6.08 1 581.0441842510959 490.320797651773 490.5196839759355 751.4136608173275 814.7681501216687 854.2452782337255 503.8922293451061 330.3531464090299 688.7690610628684 293.9588690292885
1217 0.005 6.085 1 581.0776232208721 490.3805884058255 490.5795271677838 751.418631810521 814.7683245311426 854.2453291449344 503.9439182988024 330.3853513081897 688.7806830892333 293.9588712186252
1218 0.005 6.09 1 581.1110178720934 490.4402997885313 490.6392908808635 751.4235975526473 814.7684988402895 854.2453806720754 503.9955431589715 330.4175351856608 688.7922917066413 293.9588733881158
1219 0.005 6.095 1 581.1443690592868 490.4999318913802 490.6989752206151 751.4285566934458 814.7686729016976 854.2454322623576 504.0471018318054 330.4496979293123 688.8038848292355 293.9588755737191
1220 0.005 6.100000000000001 1 581.1776768720185 490.5594848978247 490.7585803296689 751.4335113781159 814.7688471657448 854.2454839653196 504.0985963020199 330.4818395781747 688.8154648953085 293.9588777433035
1221 0.005 6.105 1 581.2109397924456 490.6189589218649 490.8181063340776 751.4384598554366 814.7690211924801 854.2455355306964 504.1500258781904 330.5139604941382 688.8270300852834 293.9588799338929
1222 0.005 6.11 1 581.2441604260206 490.6783540651235 490.8775533518742 751.4434027966333 814.7691949828154 854.245587329905 504.2013932683464 330.5460633530113 688.8385821394714 293.958882104378
1223 0.005 6.115 1 581.2773386740784 490.7376704440189 490.9369214989374 751.4483401165037 814.7693687937211 854.2456384783767 504.2526951540641 330.5781436807389 688.8501196422693 293.9588842928763
1224 0.005 6.12 1 581.3104726564101 490.796908179066 490.9962108923011 751.4532700612566 814.7695421385147 854.245689981269 504.3039280844495 330.6101993761989 688.8616441080723 293.9588864629468
1225 0.005 6.125 1 581.3435638307186 490.8560673820235 491.0554216513311 751.4581935823752 814.7697142420916 854.245741095453 504.3550973618916 330.6422352473083 688.8731523760406 293.9588886512773
1226 0.005 6.13 1 581.3766132205543 490.9151481733834 491.1145538941724 751.4631144446391 814.7698875976142 854.2457928714973 504.4062029287332 330.6742505316768 688.8846486619821 293.9588908206742
1227 0.005 6.135 1 581.4096203925038 490.9741506677387 491.1736077375654 751.4680298678323 814.7700605848806 854.2458437184575 504.4572448026228 330.7062450652516 688.8961309884854 293.9588930077975
1228 0.005 6.140000000000001 1 581.4425858375413 491.0330749853412 491.2325832998257 751.472941528654 814.7702338061488 854.2458951130417 504.5082226660442 330.7382187643717 688.907600900988 293.9588951745635
1229 0.005 6.145 1 581.4755086661529 491.0919212151088 491.2914806852093 751.4778464665753 814.7704063704391 854.2459461447474 504.5591358506064 330.7701715242057 688.9190560997871 293.9588973569392
1230 0.005 6.15 1 581.5083894516245 491.1506894976345 491.3503000177245 751.4827477928303 814.770579276919 854.2459975906609 504.6099852588622 330.8021034762399 688.9304989032184 293.9588995211154
1231 0.005 6.155 1 581.5412312352396 491.2093799346998 491.4090414181773 751.4876437605772 814.7707520320334 854.2460481762348 504.660766818294 330.8340144369179 688.9419279446118 293.9589016983579
1232 0.005 6.16 1 581.5740302752831 491.2679926494373 491.4677049911843 751.4925346424623 814.7709245293645 854.2460992456396 504.711486308686 330.86590466373 688.9533439242614 293.9589038509102
1233 0.005 6.165 1 581.6067860127632 491.3265277791729 491.5262908646618 751.4974190984035 814.7710963414345 854.2461496292525 504.7621425236627 330.8977738573899 688.9647451735506 293.9589060184003
1234 0.005 6.17 1 581.6394999181632 491.3849855350188 491.5847991991947 751.5022996742434 814.7712685766159 854.2462008559526 504.8127367148026 330.9296206291173 688.976133637193 293.9589081642973
1235 0.005 6.175 1 581.6721710531266 491.4433659355258 491.6432300859178 751.5071735200141 814.7714399925178 854.2462512811385 504.8632663378197 330.9614469587989 688.9875072726869 293.9589103236908
1236 0.005 6.18 1 581.7047996934804 491.5016690987479 491.7015836401943 751.5120427472394 814.7716114813528 854.246301643989 504.9137336947172 330.9932529167925 688.9988683482486 293.9589124551782
1237 0.005 6.185 1 581.7373858668117 491.5598951276152 491.7598599689981 751.5169054924268 814.7717825129929 854.2463521234286 504.9641375105494 331.0250377931391 689.0102149192941 293.9589145989247
1238 0.005 6.19 1 581.7699296902316 491.6180441427204 491.8180591853793 751.5217639303693 814.7719538598894 854.2464026650849 505.0144776326584 331.0568016577472 689.0215486055317 293.9589167145043
1239 0.005 6.195 1 581.8024315626046 491.6761162577923 491.8761814068207 751.5266164609966 814.7721247138333 854.2464529697839 505.0647539014862 331.088544630626 689.032867741032 293.9589188396537
1240 0.005 6.2 1 581.8348911855816 491.7341114903442 491.9342267042534 751.531464395794 814.7722957255263 854.2465033745984 505.1149653646798 331.1202655536558 689.0441744142213 293.9589209413259
1241 0.005 6.205 1 581.8673085469836 491.7920300267543 491.9921952036438 751.5363062320495 814.7724663456206 854.2465535889067 505.1651137246681 331.151965809946 689.0554666735761 293.9589230569852
1242 0.005 6.21 1 581.8996845695331 491.8498719875316 492.0500870263635 751.5411437390133 814.7726369838497 854.2466037878403 505.2151993812094 331.1836450797554 689.066746516425 293.9589251504231
1243 0.005 6.215 1 581.9320201872443 491.9076374678428 492.1079022784276 751.5459749619058 814.7728071535508 854.2466537606856 505.265221954341 331.2153034171582 689.0780119805943 293.958927262342
1244 0.005 6.22 1 581.9643148520393 491.9653265903972 492.1656410746489 751.5508019657614 814.7729774503729 854.2467043252161 505.3151817497567 331.2469409091477 689.0892648435463 293.9589293527207
1245 0.005 6.225000000000001 1 581.9965692344884 492.0229394928188 492.2233035404617 751.5556240024086 814.7731474636917 854.2467541843496 505.3650754821215 331.2785569464518 689.1005035764078 293.9589314580734
1246 0.005 6.23 1 582.0287830841257 492.0804764892461 492.2808898776752 751.5604422123135 814.7733177529013 854.2468044972875 505.4149114077522 331.3101506484477 689.1117304805446 293.9589335431726
1247 0.005 6.235 1 582.0609542986321 492.1379375121789 492.3384001583483 751.5652528937351 814.7734872426321 854.2468544080898 505.4646839553371 331.3417242062903 689.1229426122837 293.958935645272
1248 0.005 6.24 1 582.0930836632685 492.1953226661059 492.3958344853042 751.570059139868 814.7736567316085 854.2469043050228 505.5143934446842 331.3732765989826 689.1341414517651 293.9589377336189
1249 0.005 6.245 1 582.1251708782473 492.2526320614815 492.4531929643335 751.5748589805355 814.7738257091835 854.2469536686613 505.564039754462 331.4048081906733 689.1453262544314 293.9589398371805
1250 0.005 6.25 1 582.1572171682562 492.3098657501945 492.5104756797584 751.5796543615249 814.773994858915 854.2470034536059 505.6136127378065 331.4363193178723 689.1564985987629 293.9589419198538
1251 0.005 6.255 1 582.1892218671873 492.3670239120511 492.5676827673244 751.5844474814032 814.7741651339985 854.24705328446 505.6631412821307 331.4678093428578 689.1676574747938 293.9589440188184
1252 0.005 6.26 1 582.2211855285339 492.4241066755137 492.624814345091 751.5892350430219 814.774334510465 854.2471030080047 505.712605080323 331.4992782463265 689.1788036189114 293.9589460987365
1253 0.005 6.265000000000001 1 582.2531071166005 492.4811139684591 492.681870449659 751.5940142727577 814.7745026292241 854.2471519935116 505.7620023430489 331.5307260702872 689.1899351613957 293.9589481927487
1254 0.005 6.27 1 582.2849877010556 492.538046025322 492.7388512165924 751.5987888770569 814.7746709441749 854.2472016567774 505.8113378393179 331.5621529516675 689.2010541400557 293.9589502673235
1255 0.005 6.275 1 582.3168276466777 492.5949031244518 492.7957568332559 751.6035574963003 814.7748390148583 854.2472509614046 505.860613214899 331.5935635244265 689.2121592321572 293.9589523554416
1256 0.005 6.28 1 582.3486263932094 492.6516852376519 492.8525873763542 751.6083203550481 814.7750062859618 854.2473003835831 505.9098249878577 331.6249510100125 689.2232512389727 293.9589544237934
1257 0.005 6.285 1 582.3803837634872 492.7083924733936 492.9093429541328 751.6130774908636 814.7751735052241 854.2473493393898 505.9589745280521 331.6563163709978 689.2343291108903 293.958956506952
1258 0.005 6.29 1 582.4121003795466 492.7650249426903 492.9660236764031 751.6178306813977 814.7753410354968 854.2473984956907 506.0080618431207 331.6876600093933 689.2453947035386 293.9589585665137
1259 0.005 6.295 1 582.4437760414111 492.8215827443462 493.0226296447754 751.6225780582646 814.7755081871062 854.2474470883412 506.0570867928467 331.7189821432018 689.2564461107095 293.9589606360434
1260 0.005 6.3 1 582.4754114751362 492.8780659199029 493.0791609455713 751.6273256970914 814.7756778037001 854.2474971184691 506.1060509993604 331.7502833733823 689.2674866895923 293.9589626851205
1261 0.005 6.305 1 582.5070062229256 492.9344746324002 493.1356176912389 751.6320658441596 814.7758456345047 854.2475460958102 506.1549539847906 331.7815632346355 689.2785129428206 293.9589647471976
1262 0.005 6.31 1 582.5385606710084 492.9908090320551 493.1920000105962 751.6368013625831 814.7760133088905 854.2475951947551 506.2037977201612 331.8128184631525 689.2895268741825 293.9589667862165
1263 0.005 6.315 1 582.5700745502443 493.0470692005823 493.2483080048549 751.6415297735157 814.7761802221343 854.2476433450315 506.252580348713 331.8440539427679 689.3005265636765 293.9589688353004
1264 0.005 6.32 1 582.6015483194568 493.103255243903 493.3045417842205 751.646253467283 814.7763468714176 854.2476922344824 506.3013017017891 331.8752687383894 689.3115139053308 293.9589708582756
1265 0.005 6.325 1 582.6329814560135 493.1593672685377 493.3607014536025 751.6509705805706 814.776512900327 854.2477407194962 506.3499621551068 331.9064627110753 689.3224868920444 293.9589728908853
1266 0.005 6.33 1 582.6643739323828 493.215405312804 493.4167870960067 751.6556828176116 814.7766790447909 854.2477896020719 506.3985607548516 331.9376343694552 689.3334473664883 293.9589748940616
1267 0.005 6.335 1 582.6957267170992 493.2713696042283 493.4727988516836 751.6603891794128 814.7768448476193 854.2478380520508 506.4470995256725 331.9687857470065 689.3443940358235 293.9589769039762
1268 0.005 6.34 1 582.7270399737014 493.3272601993522 493.5287368239371 751.6650911904168 814.7770107391354 854.2478866332684 506.4955771809045 331.9999162716584 689.3553282395839 293.9589788858115
1269 0.005 6.345 1 582.7583123343876 493.3830770537571 493.5846010549739 751.6697867958522 814.777176219513 854.2479349486778 506.5439910403877 332.0310253689348 689.3662484805585 293.9589808730141
1270 0.005 6.350000000000001 1 582.7895454434117 493.4388204509032 493.6403916997655 751.6744786075083 814.7773419931084 854.2479835694381 506.5923454859178 332.0621135449018 689.3771567324844 293.9589828302059
1271 0.005 6.355 1 582.8207385540442 493.4944904581911 493.6961088587535 751.6791642790351 814.7775072966384 854.2480320117271 506.6406390401359 332.0931806992134 689.3880510216586 293.9589847941821
1272 0.005 6.36 1 582.8518918486711 493.5500872686841 493.7517526795495 751.6838460609811 814.7776725418679 854.2480805172561 506.6888732283641 332.1242265641378 689.3989330825785 293.9589867311475
1273 0.005 6.365 1 582.8830029279542 493.6056109071035 493.8073232412667 751.6885182611049 814.7778355084622 854.2481277003689 506.7370449752138 332.1552522641375 689.4097982372816 293.9589886770754
1274 0.005 6.37 1 582.9140763110196 493.6610615172563 493.8628206717245 751.6931879463112 814.7779995637079 854.2481757532532 506.7851573654742 332.1862567601445 689.4206522918823 293.9589905973155
1275 0.005 6.375 1 582.9451108172133 493.7164391661047 493.9182450635664 751.6978525061406 814.778163923197 854.2482236365973 506.8332090683386 332.2172372807514 689.4314935181985 293.9589925264118
1276 0.005 6.38 1 582.9761110972667 493.7717440785146 493.9735965773244 751.7025161018718 814.7783296870901 854.2482720108105 506.8812034383925 332.248196970828 689.4423252794628 293.9589944307714
1277 0.005 6.385 1 583.0070704904193 493.8269762779266 494.0288752949584 751.7071724864721 814.7784944775109 854.2483200081804 506.929136611504 332.2791362595919 689.4531429161912 293.9589963463605
1278 0.005 6.390000000000001 1 583.0379900777806 493.8821358721132 494.0840813193923 751.7118247754704 814.7786590803602 854.2483681067905 506.9770118009212 332.3100547849062 689.4639477304141 293.9589982430343
1279 0.005 6.395 1 583.0688696109058 493.9372229535689 494.1392147541356 751.7164706356999 814.7788231684224 854.2484160944576 507.0248253562771 332.3409526110497 689.4747386741495 293.9590001501339
1280 0.005 6.4 1 583.0997090349344 493.9922376291286 494.1942757010023 751.7211121259882 814.7789872213684 854.2484642090767 507.0725785289771 332.3718299114495 689.4855175438873 293.9590020326799
1281 0.005 6.405 1 583.1305085320737 494.0471800055374 494.2492642627523 751.7257473639273 814.779150848201 854.2485119394848 507.1202717237979 332.4026857632825 689.4962822153457 293.9590039296992
1282 0.005 6.41 1 583.1612683563931 494.1020501901841 494.3041805451976 751.7303783091598 814.7793144325967 854.2485594463623 507.1679050400178 332.4335203479604 689.5070351456965 293.9590058069983
1283 0.005 6.415 1 583.1919945786346 494.156848047512 494.3590245056498 751.7349746592844 814.7794743475409 854.2486064763398 507.2154661912568 332.4643339125412 689.5178430420539 293.9590076954298
1284 0.005 6.42 1 583.2226801468071 494.2115739056173 494.413796357212 751.7395884376953 814.7796366765446 854.2486541489438 507.2629729983533 332.495126210658 689.5286052059364 293.9590095661798
1285 0.005 6.425 1 583.253324922121 494.266227873008 494.4684962178151 751.7442002368037 814.7797992520332 854.2487013067963 507.3104221084483 332.525897319649 689.5393377274905 293.9590114505841
1286 0.005 6.43 1 583.2839293830566 494.3208100609838 494.5231242018127 751.7488100604418 814.7799623760031 854.2487490065818 507.3578131425253 332.5566456379134 689.5500488377792 293.9590133170943
1287 0.005 6.435 1 583.3144932511943 494.3753205731422 494.577680414867 751.7534148774736 814.7801251188235 854.2487962028528 507.4051451299221 332.5873751618248 689.5607409173015 293.9590151979037
1288 0.005 6.44 1 583.3450174113283 494.4297595159067 494.63216496617 751.7580156721081 814.7802879821551 854.2488439899828 507.4524181537594 332.6180830524401 689.5714184897171 293.9590170597382
1289 0.005 6.445 1 583.3755017785081 494.4841269915592 494.6865779588226 751.7626108139286 814.780450389849 854.2488909201276 507.4996318516665 332.6487696279119 689.5820811709114 293.9590189372772
1290 0.005 6.45 1 583.4059465592366 494.5384231077012 494.7409194993942 751.767199999074 814.7806121025166 854.2489376540268 507.5467897902082 332.6794345784732 689.5927306573345 293.9590207973097
1291 0.005 6.455 1 583.4363525378981 494.5926479590146 494.7951896951966 751.771784753101 814.7807736228644 854.2489843304825 507.5938863510579 332.7100784474114 689.6033675093025 293.9590226726091
1292 0.005 6.46 1 583.4667192346153 494.6468015702986 494.8493886137759 751.7763651154377 814.7809352756732 854.2490315092651 507.6409222365437 332.7407012097245 689.613991933947 293.9590245350207
1293 0.005 6.465 1 583.4970468086919 494.7008841081899 494.903516368946 751.7809397143084 814.7810970421752 854.2490784279179 507.6878994444891 332.7713026227441 689.6246031500027 293.9590264094798
1294 0.005 6.47 1 583.5273353029939 494.7548957015505 494.9575730770931 751.7855096432736 814.7812582615765 854.2491251047938 507.7348168897128 332.8018825002648 689.6352022062209 293.9590282605611
1295 0.005 6.475000000000001 1 583.5575847414563 494.8088364414237 495.0115588414931 751.7900739164268 814.7814195307174 854.2491720494285 507.7816761191135 332.8324413665733 689.6457875937084 293.9590301295186
1296 0.005 6.48 1 583.587797649147 494.8627064096667 495.0654737615739 751.7946348704388 814.7815810990757 854.2492194295148 507.8284754945795 332.8629794826452 689.6563625565074 293.9590319803519
1297 0.005 6.485 1 583.6179724280956 494.9165058970102 495.1193180128627 751.7991907484787 814.7817427313496 854.2492664005874 507.8752203617988 332.8934962465497 689.6669244521496 293.9590338466767
1298 0.005 6.49 1 583.6481084091542 494.9702349105727 495.1730916888999 751.8037423963683 814.7819040643005 854.2493131048227 507.9219073104985 332.9239920469722 689.677474031762 293.9590356937666
1299 0.005 6.495 1 583.6782050336597 495.023893514761 495.2267948769426 751.8082878381836 814.7820648191806 854.2493596099906 507.9685353126747 332.9544665801829 689.68800990824 293.9590375558942
1300 0.005 6.5 1 583.7082628588147 495.0774818204851 495.2804276811779 751.8128289166599 814.7822255007623 854.2494062420868 508.0151048067595 332.9849216152438 689.6985339105825 293.9590393973656
1301 0.005 6.505 1 583.7382816818417 495.1309999169899 495.3339901975057 751.817364144113 814.7823857291577 854.2494522877261 508.0616156478143 333.0153546838893 689.7090443826912 293.9590412521277
1302 0.005 6.51 1 583.7682621874068 495.1844479070552 495.387482528872 751.8218950685618 814.7825458457282 854.2494986591911 508.1080683108748 333.0457660983821 689.719542693687 293.9590430857842
1303 0.005 6.515000000000001 1 583.7982036324249 495.2378258897116 495.4409047710083 751.8264200139613 814.7827056829907 854.2495447636036 508.1544628702723 333.0761560681382 689.7300281836646 293.9590449327495
1304 0.005 6.52 1 583.8281076261267 495.2911340070478 495.4942570432335 751.8309411276939 814.7828655732071 854.2495910405323 508.2008000941817 333.106524700975 689.7405016970723 293.9590467630603
1305 0.005 6.525 1 583.8579725092922 495.3443722714989 495.5475394166856 751.8354557901298 814.7830249625658 854.2496370441444 508.2470779272481 333.1368720913744 689.7509617168823 293.959048605882
1306 0.005 6.53 1 583.8877986911281 495.3975407413898 495.6007519606846 751.8399667713869 814.783184338912 854.2496831955682 508.2932965518651 333.1671981338692 689.7614100934927 293.9590504300879
1307 0.005 6.535 1 583.9175864026839 495.4506395884681 495.6538947925447 751.8444715574958 814.7833434877227 854.2497293627154 508.339457767801 333.1975029970757 689.7718450232887 293.9590522645403
1308 0.005 6.54 1 583.9473368349883 495.5036689735567 495.7069680475604 751.8489732096813 814.7835029023671 854.2497757067534 508.3855625234809 333.2277867545051 689.7822684262809 293.9590540822851
1309 0.005 6.545 1 583.9770488045191 495.5566289554145 495.7599718153803 751.8534687339231 814.7836618687082 854.2498213239257 508.4316095070105 333.2580493030891 689.7926788225417 293.9590559165849
1310 0.005 6.55 1 584.0067223607721 495.609519584583 495.8129061734963 751.8579601444429 814.7838205905675 854.2498673162187 508.4775979880273 333.2882905641168 689.8030771024622 293.9590577301436
1311 0.005 6.555 1 584.0363566373491 495.6623409801623 495.865771222571 751.8624448544269 814.7839786961387 854.2499130227089 508.5235283842958 333.3185106228893 689.8134618316141 293.9590595542371
1312 0.005 6.56 1 584.0659535013118 495.7150932581356 495.9185670703442 751.8669260338099 814.7841371152645 854.2499588614397 508.5694017959511 333.3487094922352 689.8238353546387 293.9590613626782
1313 0.005 6.565 1 584.0955040702484 495.7677764005724 495.9712937534063 751.8713965201165 814.7842929619894 854.2500037019419 508.6152132462252 333.3788872257172 689.8341911039782 293.9590631871617
1314 0.005 6.57 1 584.125022282856 495.8203907168603 496.0239514563755 751.8758655035515 814.7844500535123 854.2500490419088 508.6609723835286 333.4090438894172 689.8445372381452 293.9590649926099
1315 0.005 6.575 1 584.1545031478877 495.8729362235561 496.0765402650335 751.8803301943038 814.7846075396026 854.2500944828713 508.7066741818099 333.4391792722192 689.8548712895692 293.9590668125065
1316 0.005 6.58 1 584.1839455842484 495.9254129283097 496.1290602437138 751.8847903507602 814.7847649930584 854.2501404809566 508.7523163982157 333.469293595744 689.8651938125518 293.9590686152896
1317 0.005 6.585 1 584.2133562487691 495.977820997231 496.1815115027074 751.8892456917447 814.7849224489984 854.2501856133263 508.7978953561835 333.4993866439802 689.8755039578347 293.9590704338145
1318 0.005 6.59 1 584.2427286941313 496.0301605166689 496.2338941388675 751.8936972948602 814.7850800688963 854.2502312327513 508.8434203279393 333.5294581461574 689.885803137549 293.9590722361143
1319 0.005 6.595 1 584.2720623091714 496.0824315843506 496.2862082459955 751.8981434890953 814.7852372514909 854.2502761588983 508.8888902325817 333.5595073885772 689.8960894712902 293.9590740558139
1320 0.005 6.600000000000001 1 584.3013586644415 496.1346343414071 496.3384539434329 751.9025860085115 814.7853944662685 854.2503215179863 508.934305136476 333.5895371865283 689.9063642820661 293.9590758571647
1321 0.005 6.605 1 584.3306168684499 496.1867688643148 496.3906313237924 751.9070223816335 814.7855511837806 854.2503663363303 508.9796641089977 333.6195455842112 689.9166263283512 293.9590776707739
1322 0.005 6.61 1 584.3598363569236 496.2388352699017 496.4427404934357 751.9114534352555 814.7857072504931 854.2504112980968 509.0249658986756 333.6495326007746 689.9268753513832 293.9590794682716
1323 0.005 6.615 1 584.3890191065802 496.2908336430426 496.4947815488886 751.915878934204 814.7858631398873 854.2504561781357 509.0702115489928 333.6794984894005 689.9371116723559 293.9590812822459
1324 0.005 6.62 1 584.4181649119473 496.3427640857396 496.5467545910968 751.920301101315 814.7860192263696 854.2505008763893 509.1154009535172 333.709443196408 689.9473370169073 293.9590830808098
1325 0.005 6.625 1 584.447273342862 496.3946266948996 496.5986597189754 751.9247176935127 814.7861752493269 854.250545614248 509.1605337215915 333.7393667463335 689.9575494588161 293.959084894668
1326 0.005 6.63 1 584.4763409667777 496.4464215603537 496.6504970222338 751.9291228516785 814.7863275564276 854.2505898849137 509.205609689192 333.7692690974134 689.9677158076705 293.959086695774
1327 0.005 6.635 1 584.505371216721 496.4981487657249 496.7022665941747 751.933526438276 814.7864817394743 854.2506343416808 509.2506290865394 333.7991504041195 689.9778792603016 293.9590885093788
1328 0.005 6.640000000000001 1 584.5343649605499 496.5498084280675 496.7539685396742 751.937928068807 814.786637302035 854.2506797428816 509.2955923792205 333.829010449921 689.9880374753494 293.9590903045722
1329 0.005 6.645 1 584.5633218287805 496.6014006445928 496.8056029583976 751.9423251646245 814.7867928005298 854.2507241607086 509.3404992889207 333.8588492823601 689.9981888144015 293.9590921115739
1330 0.005 6.65 1 584.592242579522 496.6529255413769 496.8571699611637 751.9467188239922 814.7869483934232 854.2507689788721 509.3853502798685 333.8886667804867 690.0083332153284 293.959093901667
1331 0.005 6.655 1 584.6211261858373 496.7043831831777 496.908669636338 751.951106388604 814.7871034954817 854.2508134372461 509.4301448700002 333.9184544068884 690.0184671602316 293.9590957054091
1332 0.005 6.66 1 584.6499740409101 496.7557736771171 496.9601020824582 751.9554902759908 814.7872585675866 854.2508580233812 509.474883714454 333.9482253264213 690.0285913678222 293.959097492689
1333 0.005 6.665 1 584.6787849256798 496.8070971199725 497.0114673971532 751.959868530988 814.7874134319314 854.2509020997738 509.5195659854228 333.9779765246076 690.0387035150256 293.9590992946484
1334 0.005 6.67 1 584.7075732355647 496.8583536239707 497.062765722657 751.9642491799633 814.7875711953533 854.2509479305577 509.5642033251872 334.0077074404019 690.0488022207601 293.9591010818817
1335 0.005 6.675 1 584.7363190474113 496.9095432449159 497.1139970961613 751.9686220225677 814.7877271781841 854.2509927968167 509.6087794176997 334.0374164929283 690.058889337167 293.959102882838
1336 0.005 6.68 1 584.7650252956955 496.96066609968 497.1651616178013 751.9729892443157 814.7878824052145 854.2510373215396 509.6532979507791 334.0671051630607 690.0689660732497 293.9591046650383
1337 0.005 6.685 1 584.793692657056 497.011722277941 497.216259379209 751.9773475542911 814.7880361822118 854.2510811283892 509.6977626879602 334.0967731485835 690.0790301563264 293.9591064625692
1338 0.005 6.69 1 584.822322450788 497.0627118791918 497.2672904836278 751.9817024930474 814.7881903678001 854.2511253904544 509.7421703048186 334.1264202765256 690.089082869419 293.9591082435002
1339 0.005 6.695 1 584.8509162429591 497.113634993283 497.3182550264211 751.9860516426114 814.7883441521636 854.2511694817678 509.7865227352016 334.1560460518986 690.0991232423246 293.9591100429334
1340 0.005 6.7 1 584.8794740525162 497.1644917027044 497.3691530941932 751.9903972567276 814.788498041292 854.2512134049574 509.8308190841132 334.1856509695488 690.1091521860919 293.9591118224623
1341 0.005 6.705 1 584.907993945488 497.2152821132973 497.4199847878317 751.9947371406129 814.7886517189382 854.2512572817914 509.8750590310589 334.2152358792501 690.1191685862049 293.9591136138283
1342 0.005 6.71 1 584.9364607934587 497.2660062649509 497.4707501561974 751.9990803529903 814.7888078881147 854.2513020738863 509.9192425597983 334.244799236728 690.1291912416069 293.9591153888728
1343 0.005 6.715 1 584.9648967433664 497.3166643128001 497.5214493390496 752.0034140795974 814.7889621868795 854.2513463557497 509.9633707090813 334.2743412971508 690.1391928088667 293.9591171779287
1344 0.005 6.72 1 584.9933002621565 497.3672563578896 497.572082432857 752.0077427655663 814.7891159205519 854.251390036089 510.0074437774329 334.3038622112714 690.1491790172411 293.9591189459858
1345 0.005 6.725000000000001 1 585.0216697906208 497.4177825204664 497.6226495509155 752.012065043562 814.7892688394942 854.2514337203108 510.051462047917 334.3333614951575 690.1591509306219 293.9591207291927
1346 0.005 6.73 1 585.0500048167303 497.468242880076 497.6731507845849 752.0163824823909 814.789421814388 854.2514776162761 510.0954253418188 334.3628397396801 690.1691099104017 293.9591224933839
1347 0.005 6.735 1 585.078304367673 497.5186375275876 497.72358622721 752.0206943137042 814.7895744838179 854.2515210957479 510.1393336866931 334.3922976306276 690.1790557149836 293.9591242696749
1348 0.005 6.74 1 585.1065682946332 497.5689665575434 497.7739559746322 752.0250022001979 814.7897271747909 854.2515647525323 510.1831871622459 334.421734063513 690.1889899331347 293.9591260261651
1349 0.005 6.745 1 585.1347964474604 497.6192300622014 497.8242601242005 752.0293040284332 814.789879362641 854.2516079663794 510.226986188812 334.4511496888564 690.1989113368465 293.9591278005645
1350 0.005 6.75 1 585.162988750463 497.6694282080616 497.8744987921448 752.0336012926368 814.7900311059066 854.2516513068897 510.2707312799822 334.4805438660796 690.2088208868096 293.9591295576286
1351 0.005 6.755 1 585.1911466264047 497.7195610579002 497.9246720837297 752.0378958682554 814.7901838843649 854.2516952612443 510.3144234549188 334.5099167718652 690.2187188953584 293.959131330638
1352 0.005 6.76 1 585.2192731759309 497.7696286021516 497.9747800299553 752.0421863841641 814.7903365073649 854.2517392520832 510.3580604938797 334.5392683526605 690.2286057858083 293.9591330839446
1353 0.005 6.765000000000001 1 585.2473623780528 497.8196309971496 498.0248227522028 752.0464703469396 814.7904884015117 854.251783108449 510.4016423043723 334.5685982865655 690.2384799373349 293.9591348513087
1354 0.005 6.77 1 585.2754146559299 497.8695683539162 498.0748003544614 752.0507497285251 814.7906401754773 854.2518271797247 510.4451696106565 334.5979067941905 690.2483428027514 293.9591365994341
1355 0.005 6.775 1 585.303430268728 497.9194407438577 498.124712921842 752.0550235062618 814.7907916068868 854.2518708484455 510.4886420412345 334.6271943506377 690.2581932469792 293.9591383603382
1356 0.005 6.78 1 585.331409306287 497.969248254876 498.174560543971 752.0592933060166 814.7909432304016 854.2519148428125 510.5320600371141 334.6564609021196 690.2680324477138 293.959140104395
1357 0.005 6.785 1 585.3593524293249 498.0189909915366 498.2243433151782 752.0635574512561 814.7910944941747 854.2519584603912 510.5754236998924 334.6857069373532 690.2778593292692 293.9591418626479
1358 0.005 6.79 1 585.3872594113831 498.0686690704754 498.274061340574 752.0678180725145 814.7912456998757 854.2520021143473 510.6187337806975 334.7149311166087 690.2876748918047 293.9591436037894
1359 0.005 6.795 1 585.4151301497357 498.1182825194879 498.3237146730136 752.0720758619663 814.7913974044625 854.2520461495305 510.6619900234531 334.7441345110267 690.2974790831126 293.9591453603327
1360 0.005 6.8 1 585.4429658345064 498.1678314841549 498.3733034422894 752.0763295956245 814.7915492063728 854.2520901632445 510.705192151046 334.7733167990157 690.3072722700863 293.9591470990095
1361 0.005 6.805 1 585.4707659099826 498.2173160572053 498.4228277420206 752.0805765287794 814.7917000535174 854.2521336976486 510.7483403539498 334.8024779831279 690.3170530019063 293.9591488530219
1362 0.005 6.81 1 585.4985304162182 498.2667363237715 498.4722876628389 752.0848188001071 814.791850696782 854.2521771868084 510.7914349937959 334.8316179679637 690.3268224972766 293.959150588718
1363 0.005 6.815 1 585.5262594330605 498.3160923734425 498.5216832959139 752.0890553119768 814.7920008019519 854.2522200532458 510.8344759050315 334.8607369970715 690.3365795558852 293.9591523365323
1364 0.005 6.82 1 585.553951880269 498.3653842615461 498.5710147125273 752.0932870510539 814.7921508816609 854.2522633862912 510.8774645575642 334.8898352815795 690.3463250333782 293.9591540647851
1365 0.005 6.825 1 585.5816090287094 498.4146121158612 498.6202820181101 752.0975136753771 814.7923007450586 854.25230663355 510.9203990541222 334.9189118568453 690.3560582070152 293.9591558082543
1366 0.005 6.83 1 585.6092317609803 498.4637760324021 498.6694853074698 752.1017361243298 814.7924505021851 854.2523497201663 510.9632804630274 334.9479671078444 690.3657804867388 293.9591575335074
1367 0.005 6.835 1 585.6368192205719 498.5128761015878 498.7186246731244 752.1059533184552 814.7926000134405 854.2523929385064 511.0061083878035 334.9770011643374 690.3754905101447 293.9591592731526
1368 0.005 6.84 1 585.6643718942333 498.561912414415 498.7677002065963 752.1101671685084 814.7927499433102 854.2524364945216 511.0488832569977 335.00601411486 690.3851897044799 293.9591609946866
1369 0.005 6.845 1 585.6918889736443 498.61088506335 498.8167120012265 752.1143757475875 814.7928993244467 854.252479609406 511.0916047651882 335.0350059709721 690.3948767491961 293.9591627279786
1370 0.005 6.850000000000001 1 585.7193712753005 498.6597941515324 498.8656601539953 752.118580319815 814.7930487304941 854.2525225298211 511.1342732340706 335.0639795632286 690.4045528382987 293.9591644456005
1371 0.005 6.855 1 585.7468183657527 498.7086397616364 498.914544754876 752.1227793169853 814.7931979278669 854.2525655199514 511.1768883237466 335.0929310093974 690.4142169163465 293.9591661768988
1372 0.005 6.86 1 585.7742304227559 498.7574219869329 498.9633658951491 752.12697488246 814.7933471075548 854.2526087845227 511.2194504314788 335.1218609942395 690.4238702207224 293.9591678877636
1373 0.005 6.865 1 585.8016077295807 498.8061409344602 499.0121236748921 752.1311648937578 814.7934958985815 854.2526515069147 511.261959674838 335.1507696074971 690.4335113712906 293.9591696105601
1374 0.005 6.87 1 585.8289500984289 498.8547966827944 499.0608181820267 752.1353509651243 814.7936447398267 854.252694359197 511.3044158099482 335.1796568056573 690.4431414329492 293.9591713175159
1375 0.005 6.875 1 585.8562575783204 498.9033893202773 499.1094495052541 752.1395316245852 814.7937930352895 854.2527367096676 511.3468188655868 335.2085227532246 690.4527596883951 293.9591730348534
1376 0.005 6.88 1 585.8835302527193 498.9519189297228 499.1580177334251 752.1437084130092 814.7939414525539 854.2527793672439 511.3891688855746 335.2373671678127 690.4623669564783 293.9591747325336
1377 0.005 6.885 1 585.9107685953946 499.0003855995699 499.2065229555994 752.1478809528294 814.7940898452491 854.2528220272376 511.431466078601 335.2661903920754 690.4719635144199 293.959176443425
1378 0.005 6.890000000000001 1 585.9379719677275 499.0487894404563 499.2549652681864 752.1520477817253 814.7942380918545 854.2528647004193 511.4737105951427 335.2949925662457 690.4815478101596 293.9591781370399
1379 0.005 6.895 1 585.9651406061669 499.0971305024032 499.3033447467818 752.1562109458164 814.7943863968645 854.2529076823225 511.5159018618618 335.3237736404323 690.4911207813976 293.9591798121228
1380 0.005 6.9 1 585.9922741998104 499.1454089069984 499.3516614881896 752.1603684827732 814.7945340238067 854.2529500356987 511.5580405878123 335.3525332395681 690.500681495774 293.9591814963649
1381 0.005 6.905 1 586.0193729288208 499.1936247365874 499.3999155950902 752.1645221325402 814.7946814661611 854.2529921276505 511.6001289567041 335.3812717461413 690.5102311119181 293.9591831661697
1382 0.005 6.91 1 586.0464374942128 499.2417780551506 499.4481071309054 752.1686717221127 814.794829189947 854.253034365297 511.642163946664 335.409988742043 690.5197699598871 293.9591848525743
1383 0.005 6.915 1 586.0734676496845 499.2898689694248 499.496236189665 752.1728154092605 814.7949761077509 854.2530766051135 511.6841461653581 335.4386849417325 690.5292969430067 293.9591865267846
1384 0.005 6.92 1 586.1004634330922 499.3378975679286 499.5443028602749 752.1769554786343 814.7951232047981 854.2531189141979 511.7260758695971 335.467360115716 690.5388124091593 293.9591881884019
1385 0.005 6.925 1 586.127424226982 499.3858639324413 499.5923072300906 752.1810899296893 814.7952698280247 854.2531610414505 511.7679532389384 335.4960146799847 690.5483159469884 293.9591898635092
1386 0.005 6.93 1 586.1543524557127 499.4337682623963 499.6402494378079 752.1852219374082 814.7954171566661 854.2532033280819 511.8097809866114 335.5246480284636 690.557809524398 293.9591915249771
1387 0.005 6.935 1 586.1812467424324 499.4816106109876 499.6881295718319 752.1893494626894 814.7955640475598 854.2532450837041 511.8515570401801 335.5532606281342 690.567292461342 293.9591932030103
1388 0.005 6.94 1 586.208106623701 499.5293910258421 499.7359477058208 752.1934708118933 814.795710392418 854.2532869137711 511.8932804987401 335.5818520194974 690.5767631785717 293.9591948716551
1389 0.005 6.945 1 586.2349317882433 499.577109571344 499.783703919029 752.1975879631193 814.7958567722112 854.2533289141427 511.9349517889737 335.6104222848371 690.5862224146048 293.9591965229916
1390 0.005 6.95 1 586.2617197798683 499.6247662214583 499.8313982366827 752.2016975493329 814.7960015018887 854.2533702556765 511.9765683073277 335.6389716316044 690.5956676987196 293.9591981881743
1391 0.005 6.955 1 586.288478950331 499.6723613382574 499.8790308648615 752.2058127172007 814.796152049356 854.2534133533881 512.0181384663987 335.6674995059994 690.6051078165403 293.9591998389448
1392 0.005 6.96 1 586.3152037268657 499.7198948748039 499.9266018514212 752.2099211418722 814.7963001296358 854.25345533298 512.0596559320453 335.6960062289502 690.6145368614805 293.959201501011
1393 0.005 6.965 1 586.341894182773 499.7673669215858 499.9741112761546 752.2140214826508 814.7964462756385 854.2534969470964 512.1011210279637 335.7244954080628 690.6239521250919 293.9592031502129
1394 0.005 6.97 1 586.3685490615449 499.8147774783044 500.0215591900263 752.2181161106899 814.7965912507136 854.2535380393732 512.1425329061792 335.7529621947817 690.6333552018186 293.9592047833069
1395 0.005 6.975000000000001 1 586.3951697078061 499.8621267356197 500.068945709353 752.2222051223117 814.7967359381112 854.2535794733919 512.1838938597519 335.7814071958134 690.6427461885552 293.9592064314629
1396 0.005 6.98 1 586.4217565864139 499.909414756294 500.1162709229317 752.2262904252425 814.7968808154709 854.2536208157086 512.2252034272715 335.8098307567916 690.6521263989624 293.9592080605095
1397 0.005 6.985 1 586.4483100570948 499.9566416288176 500.1635349194942 752.2303715755811 814.7970256690239 854.2536621627427 512.2664618442935 335.838233027445 690.6614962613166 293.9592097027619
1398 0.005 6.99 1 586.4748301457223 500.0038074388904 500.2107377829242 752.2344469471284 814.7971703898228 854.2537035832494 512.307670057727 335.86661411267 690.6708542362527 293.9592113358188
1399 0.005 6.995 1 586.5013164274678 500.0509122681686 500.2578796009768 752.2385187123919 814.7973150716037 854.2537446967491 512.3488266780868 335.8949744432542 690.6802010258024 293.9592129531189
1400 0.005 7 1 586.5277686513956 500.0979561886701 500.3049604512545 752.2425846988602 814.7974591637101 854.2537859808816 512.3899252845588 335.9233135242778 690.6895361468636 293.9592145840945
1401 0.005 7.005 1 586.5541870639735 500.1449393023301 500.3519804232359 752.246647307079 814.7976032883104 854.2538271568317 512.4309756598182 335.9516314374524 690.698860391401 293.9592161992749
1402 0.005 7.01 1 586.5805722573882 500.1918616948463 500.3989396069768 752.2507058164672 814.7977478575583 854.2538682610164 512.4719762788494 335.9799282049107 690.708174769066 293.9592178293461
1403 0.005 7.015000000000001 1 586.6069236748672 500.2387234524316 500.4458380868228 752.2547588718194 814.7978918447642 854.2539094014046 512.512926583137 336.0082039246606 690.71747681463 293.9592194470868
1404 0.005 7.02 1 586.6332415037 500.2855246618459 500.4926759527208 752.2588083114582 814.7980357865488 854.2539506557936 512.5538232632505 336.0364582217492 690.7267679437878 293.9592210517849
1405 0.005 7.025 1 586.6595253768895 500.3322653764666 500.5394532724337 752.2628523609835 814.7981792745978 854.2539914028001 512.5946699277222 336.0646927634299 690.7360477882572 293.9592226717956
1406 0.005 7.03 1 586.6857774700276 500.3789457826219 500.5861701879086 752.266878714878 814.7983216898432 854.2540322940849 512.6354676131699 336.0929059160883 690.7453070912483 293.9592242766144
1407 0.005 7.035 1 586.7119964723103 500.4255659124728 500.6328267611603 752.2709098803233 814.7984650108625 854.2540730107253 512.6762150933664 336.1210979104504 690.7545581403917 293.9592258957732
1408 0.005 7.04 1 586.7381815853724 500.472125843519 500.6794230687336 752.274938425831 814.7986085493201 854.2541138446289 512.7169119310241 336.1492700569544 690.7637992214168 293.9592275037589
1409 0.005 7.045 1 586.7643342103139 500.5186256650716 500.7259591971109 752.2789653477943 814.7987521537917 854.2541550227122 512.7575588510572 336.1774204845314 690.7730317953408 293.9592290984135
1410 0.005 7.05 1 586.7904526117325 500.5650654608432 500.772435230679 752.2829872549388 814.7988952199931 854.2541954254432 512.7981554874336 336.2055500986905 690.7822537336878 293.9592307084272
1411 0.005 7.055 1 586.8165376879994 500.6114453142391 500.8188512552696 752.2870058145941 814.7990382183879 854.2542359868611 512.8387020883878 336.2336583717625 690.7914661720135 293.9592323050117
1412 0.005 7.06 1 586.8425897362414 500.6577653120011 500.8652073562284 752.291020099104 814.7991811625359 854.2542766311453 512.8791984076125 336.2617454420375 690.8006691480102 293.9592339184729
1413 0.005 7.065 1 586.868608602056 500.7040255297846 500.9115036132084 752.2950291122061 814.7993238021648 854.2543174401379 512.9196440942983 336.2898114390956 690.8098606156046 293.9592355194868
1414 0.005 7.07 1 586.8945938811958 500.7502260296071 500.9577401027732 752.2990340703871 814.7994661804432 854.2543581188183 512.9600398942538 336.3178562922544 690.8190415351214 293.9592371065008
1415 0.005 7.075 1 586.9205460022588 500.7963669172565 501.0039169140325 752.3030338798725 814.7996081667366 854.2543983547083 513.0003855708147 336.3458801452574 690.8282108355478 293.9592387058769
1416 0.005 7.08 1 586.9464665421797 500.842448297572 501.0500341405647 752.3070299099132 814.7997500830656 854.2544384241455 513.0406822456513 336.3738829067424 690.8373699694998 293.9592402926373
1417 0.005 7.085 1 586.9723558275987 500.8884702547901 501.0960918701354 752.3110236115436 814.7998930369738 854.2544791736473 513.080930572867 336.401864741625 690.8465197468918 293.9592418951887
1418 0.005 7.09 1 586.99821163772 500.9344328558716 501.1420901801314 752.3150108797959 814.8000350297634 854.2545194542215 513.1211296725636 336.4298256294821 690.8556573161859 293.9592434834842
1419 0.005 7.095 1 587.0240346112391 500.9803362587152 501.1880291853649 752.318994446469 814.8001770177799 854.2545596180935 513.1612788336205 336.4577665026207 690.8647843415264 293.9592450533748
1420 0.005 7.100000000000001 1 587.0498232256691 501.0261804843058 501.2339089562371 752.3229724416366 814.8003181767996 854.2545996852049 513.2013765867212 336.4856860772349 690.8738995778864 293.9592466342452
1421 0.005 7.105 1 587.0755789719186 501.0719656232172 501.2797295753843 752.3269465024356 814.8004593449047 854.2546396128183 513.2414242509698 336.5135845535565 690.8830045527607 293.9592482005978
1422 0.005 7.11 1 587.1013021152781 501.1176917261263 501.3254911128054 752.3309164944737 814.8006006712653 854.2546795027324 513.2814216240009 336.5414648853538 690.89209936093 293.9592497797696
1423 0.005 7.115 1 587.1269925852204 501.1633589297453 501.371193669399 752.3348814415805 814.8007411896148 854.2547193679567 513.3213698704315 336.5693235840845 690.9011820746554 293.9592513480509
1424 0.005 7.12 1 587.1526503283613 501.2089673044353 501.4168373277268 752.3388424083141 814.8008818877121 854.254759486619 513.3612682805233 336.5971607438954 690.910254463803 293.9592529019916
1425 0.005 7.125 1 587.1782752017277 501.2545169530835 501.4624221795399 752.3427981326083 814.8010223425441 854.2547994514721 513.4011172955459 336.6249764298689 690.9193151855845 293.9592544681482
1426 0.005 7.13 1 587.2038677190596 501.3000079385483 501.5079483070372 752.3467504108754 814.8011627698666 854.2548393907109 513.4409168322765 336.6527708939994 690.9283660296281 293.959256016805
1427 0.005 7.135 1 587.2294278004658 501.345440324111 501.5534157822854 752.3506981747822 814.8013032756315 854.2548789219034 513.4806666881893 336.6805441242084 690.9374069078551 293.9592575797519
1428 0.005 7.140000000000001 1 587.2549557112372 501.3908142238785 501.598824696392 752.3546407727788 814.8014434190325 854.2549186654317 513.5203674120203 336.7082964874562 690.9464359185481 293.9592591352686
1429 0.005 7.145 1 587.280450510733 501.4361296274716 501.6441750978115 752.3585795816992 814.8015835799933 854.2549586560154 513.5600175257603 336.7360278747054 690.955454512961 293.9592606741574
1430 0.005 7.15 1 587.3059129321227 501.4813866770358 501.6894670788881 752.3625133491698 814.8017231909779 854.2549979185285 513.5996184597921 336.763737052681 690.9644617348391 293.9592622268702
1431 0.005 7.155 1 587.3313438164781 501.5265854469207 501.7347007216818 752.3664452097642 814.8018641865051 854.2550381192406 513.6391710094018 336.7914258254889 690.9734593040705 293.9592637647161
1432 0.005 7.16 1 587.3567429368319 501.5717261053808 501.7798761428614 752.3703730276071 814.8020050684015 854.2550779950045 513.6786757516677 336.8190939211575 690.9824473338282 293.9592653152936
1433 0.005 7.165 1 587.3821096283012 501.6168086534522 501.8249934049346 752.3742948141011 814.8021448249548 854.2551174456744 513.7181307438466 336.8467366597274 690.991423706198 293.9592668533916
1434 0.005 7.17 1 587.4074442326355 501.6618331898321 501.8700525915057 752.3782128543485 814.8022846897671 854.255156734169 513.7575373188135 336.8743605600015 691.0003894110813 293.9592683768684
1435 0.005 7.175 1 587.4327464042559 501.7067998046111 501.9150537884273 752.3821254788278 814.8024237548996 854.2551957598764 513.7968950944918 336.9019645507245 691.0093436982604 293.9592699143902
1436 0.005 7.18 1 587.458016488868 501.7517085753794 501.9599970775587 752.386034402623 814.8025628213092 854.2552354028369 513.8362040990881 336.9295482271367 691.0182872268814 293.9592714367495
1437 0.005 7.185 1 587.4832548764978 501.7965595824335 502.0048825403096 752.3899391698395 814.8027019557684 854.2552747547873 513.8754642057747 336.95711123286 691.0272214836756 293.9592729724419
1438 0.005 7.19 1 587.5084613049779 501.841352915162 502.0497102596844 752.3938382866703 814.8028405985984 854.2553140027406 513.9146756346177 336.9846525365107 691.0361436966693 293.9592744961161
1439 0.005 7.195 1 587.5336355453758 501.8860886496013 502.0944803182439 752.3977339495344 814.8029793355685 854.2553532182483 513.9538386361922 337.0121736336588 691.0450556060528 293.9592760055349
1440 0.005 7.2 1 587.5587778803271 501.9307668643777 502.1391927953973 752.4016245414929 814.8031176096003 854.2553923564219 513.9929533810933 337.0396741897458 691.0539561753934 293.9592775293777
1441 0.005 7.205 1 587.5838880494944 501.9753876393714 502.183847771315 752.4055114352464 814.8032557928283 854.255431600033 514.0320197185191 337.0671539516033 691.0628465483599 293.9592790391707
1442 0.005 7.21 1 587.6089670228432 502.0199510596807 502.2284453291446 752.4093945760587 814.8033941902429 854.255470144008 514.0710380215108 337.0946130030804 691.0717275177702 293.959280563955
1443 0.005 7.215 1 587.6340148033232 502.0644572468663 502.2729855695354 752.4132727871194 814.8035325215349 854.2555092658675 514.1100084470717 337.1220516401203 691.0805980543184 293.9592820749863
1444 0.005 7.22 1 587.659030426846 502.1089062517252 502.317468566498 752.4171473992498 814.8036706089079 854.2555482437846 514.1489309282013 337.149469381951 691.0894578456846 293.9592835721856
1445 0.005 7.225000000000001 1 587.684014570686 502.153298153747 502.3618943960464 752.4210170050471 814.8038085583802 854.2555871868377 514.1878052400208 337.1768663653831 691.0983065772288 293.9592850810027
1446 0.005 7.23 1 587.7089670734783 502.1976330425368 502.4062631459711 752.4248827781098 814.8039458738396 854.2556260171855 514.2266312988253 337.2042425294321 691.107145215673 293.9592865742724
1447 0.005 7.235 1 587.7338884085697 502.2419109903703 502.4505748930457 752.4287445397009 814.8040834580428 854.2556644351608 514.2654092790135 337.2315978288869 691.1159738271552 293.9592880803292
1448 0.005 7.24 1 587.7587779570184 502.2861320834395 502.4948297249122 752.4326023005945 814.8042213625142 854.255703528273 514.3041396024701 337.2589311186439 691.124791438004 293.9592895744871
1449 0.005 7.245 1 587.7836361230651 502.3302963854338 502.5390277119353 752.4364558508837 814.8043586747044 854.2557420953502 514.3428216609477 337.2862440722679 691.1335984275798 293.9592910556486
1450 0.005 7.25 1 587.8084623734014 502.3744040040697 502.5831689419736 752.4403050100602 814.8044962469763 854.2557810046601 514.3814563855608 337.3135364270413 691.1423947260957 293.9592925497611
1451 0.005 7.255 1 587.833257259066 502.4184549857061 502.6272534865607 752.4441502456548 814.8046333495828 854.2558194888001 514.4200428922846 337.3408084202882 691.1511809262299 293.9592940276106
1452 0.005 7.26 1 587.8580214790643 502.4624494368559 502.6712814298389 752.4479912761872 814.8047702958543 854.2558581328341 514.4585823516021 337.368058242589 691.1599571830142 293.9592955181931
1453 0.005 7.265000000000001 1 587.8827548128876 502.506387421367 502.7152528486794 752.4518253803971 814.8049061287345 854.255896061017 514.4970731399868 337.3952892246779 691.16872174561 293.9592969971249
1454 0.005 7.27 1 587.9074566978508 502.5502689763019 502.7591678051605 752.4556564248415 814.8050426143576 854.255934658876 514.5355157922978 337.4224993587927 691.1774763177938 293.9592984631569
1455 0.005 7.275 1 587.9321269699089 502.5940942146541 502.8030263816178 752.4594827350954 814.8051784927317 854.2559727208603 514.5739106374929 337.4496885847512 691.1862194889936 293.9592999408341
1456 0.005 7.28 1 587.956765489194 502.6378632181283 502.8468286625049 752.4633057192251 814.8053145478979 854.2560109539133 514.612257819226 337.4768569636274 691.1949527894704 293.9593014034568
1457 0.005 7.285 1 587.9813734527519 502.6815760669214 502.8905747278136 752.4671247217155 814.8054507039529 854.2560489926871 514.6505574613012 337.5040045176333 691.2036769498972 293.9593028767591
1458 0.005 7.29 1 588.0059498682293 502.725232837938 502.9342646547053 752.4709385016324 814.8055864076255 854.2560873352614 514.688809284462 337.5311311079454 691.2123894943475 293.9593043393733
1459 0.005 7.295 1 588.0304952426275 502.7688336171913 502.9778985259512 752.4747487036745 814.8057221407254 854.2561256272877 514.7270140685814 337.5582368799259 691.2210919957738 293.959305789099
1460 0.005 7.3 1 588.055009272774 502.8123784772739 503.021476417799 752.4785540187894 814.805857576647 854.2561634411801 514.7651714553791 337.5853219946748 691.2297835216017 293.959307251831
1461 0.005 7.305 1 588.0794925081387 502.8558675127364 503.0649984154063 752.4823559526709 814.8059929836701 854.2562012121736 514.8032820478561 337.6123865112469 691.2384653102982 293.959308700355
1462 0.005 7.31 1 588.1039449889582 502.8993007819101 503.1084645942863 752.4861540528134 814.8061283001026 854.2562389042577 514.8413454241266 337.6394307359369 691.2471375150974 293.9593101617746
1463 0.005 7.315 1 588.1283666688494 502.9426783926082 503.1518750384766 752.4899462622983 814.8062631880859 854.256277015282 514.8793618482475 337.6664542049504 691.2557982710063 293.9593116126787
1464 0.005 7.32 1 588.152757455896 502.9860004081969 503.1952298283514 752.4937353519147 814.8063981108962 854.2563150814005 514.9173312564758 337.6934567863838 691.2644488928744 293.9593130495136
1465 0.005 7.325 1 588.1771082773752 503.0292668901502 503.2385290323944 752.4975225213041 814.8065345092014 854.2563535048528 514.9552510171018 337.7204386421097 691.2730885069792 293.9593145008601
1466 0.005 7.33 1 588.2014307109105 503.07247792875 503.2817727327413 752.5013052714377 814.8066698849827 854.2563913154847 514.993125194241 337.7474009792667 691.2817187925848 293.9593159357182
1467 0.005 7.335 1 588.2257202295157 503.115633539779 503.3249609626255 752.5050869836209 814.8067973347688 854.2564253504976 515.0309474507883 337.7743420272174 691.2903477395449 293.959317383372
1468 0.005 7.34 1 588.2499826664367 503.1587338643658 503.3680938441142 752.508860241787 814.8069279355889 854.2564616507055 515.0687257301227 337.8012621004866 691.2989628537997 293.9593188176521
1469 0.005 7.345 1 588.2742163738789 503.2017789822389 503.411171456025 752.5126285560682 814.8070599443943 854.2564987180269 515.1064590175861 337.8281613322089 691.3075655877751 293.9593202395322
1470 0.005 7.350000000000001 1 588.2984212765871 503.2447689219238 503.4541938573054 752.5163925841111 814.8071929148832 854.2565361173943 515.1441462739562 337.8550397431337 691.3161574847951 293.9593216752421
1471 0.005 7.355 1 588.3225960748957 503.2877037954344 503.4971611303326 752.5201515319259 814.8073260716271 854.2565737713394 515.1817875370405 337.8818973995046 691.3247370741138 293.9593230982037
1472 0.005 7.36 1 588.3467407618344 503.3305837205137 503.5400733704124 752.523906631691 814.8074594142623 854.2566110272112 515.2193836241033 337.9087346124638 691.333306298817 293.9593245105051
1473 0.005 7.365 1 588.3708554474902 503.3734087468466 503.5829306517417 752.5276582225517 814.8075930947786 854.2566482799951 515.2569335705867 337.9355510696082 691.3418654892446 293.9593259384184
1474 0.005 7.37 1 588.3949397961001 503.4161789526527 503.6257330511201 752.5314046209421 814.8077263158258 854.2566855278162 515.294437080295 337.9623468957487 691.3504135435228 293.9593273615831
1475 0.005 7.375 1 588.4189935436334 503.4588944076955 503.6684806428826 752.5351479322384 814.8078596662983 854.2567230253516 515.3318944084834 337.9891220221405 691.3589516292766 293.959328774675
1476 0.005 7.38 1 588.4430174313286 503.501555192594 503.7111735066821 752.5388866890846 814.8079919622955 854.2567597326237 515.3693060990306 338.0158764465302 691.3674802848099 293.9593302074946
1477 0.005 7.385 1 588.4670107741972 503.5441613821512 503.7538117161389 752.5426200854736 814.808124423713 854.2567971997865 515.406671272588 338.0426102583194 691.3759976332879 293.9593316284162
1478 0.005 7.390000000000001 1 588.4909737799998 503.5867130571907 503.79639535057 752.5463502712358 814.80825690469 854.2568343618666 515.4439906305756 338.0693233829498 691.3845052183297 293.959333040803
1479 0.005 7.395 1 588.5149068845435 503.6292102937235 503.8389244883162 752.550077048664 814.8083897073342 854.2568710557036 515.4812637281867 338.0960158756329 691.3930032430185 293.959334470549
1480 0.005 7.4 1 588.5388081123727 503.6716531101341 503.8813991956939 752.5537947964098 814.8085205434264 854.2569076861444 515.518491448479 338.1226877263678 691.4014871786748 293.9593358931149
1481 0.005 7.405 1 588.5626795760887 503.7140418002783 503.9238196424327 752.5574962415893 814.8086488172584 854.2569438177782 515.5556787861879 338.1493391899347 691.4099533101657 293.9593373060094
1482 0.005 7.41 1 588.5865219219484 503.7563762419528 503.9661858110924 752.5612043557263 814.8087903960393 854.2569837341526 515.5928158419946 338.1759733597416 691.418414669212 293.9593387347842
1483 0.005 7.415 1 588.6103331966505 503.7986565311656 504.0084977757903 752.5649122184586 814.8089276072823 854.2570216007525 515.6299055299455 338.2025855723757 691.4268670142393 293.9593401570351
1484 0.005 7.42 1 588.6341146965765 503.8408827584601 504.050755617602 752.5686182818064 814.8090630171937 854.2570589092478 515.6669491695912 338.2291765926648 691.4353112579023 293.9593415664807
1485 0.005 7.425 1 588.6578667023729 503.8830549951196 504.0929594137535 752.5723214196215 814.8091970572029 854.2570954712198 515.7039470140219 338.2557465382567 691.4437473422022 293.9593429893987
1486 0.005 7.43 1 588.6815889803917 503.9251733250813 504.1351092432404 752.5760194557153 814.8093297410658 854.2571320896674 515.7408990933575 338.2822957009373 691.4521730579014 293.9593443992495
1487 0.005 7.435 1 588.705281416958 503.9672378165304 504.1772051801879 752.5797142181229 814.8094619884757 854.2571686411865 515.7778053919496 338.3088240281841 691.4605893635494 293.9593458001015
1488 0.005 7.44 1 588.7289444386921 504.0092485463909 504.2192472993206 752.5834046134124 814.8095939168761 854.257205095009 515.8146661921821 338.3353315415968 691.4689966092104 293.9593472166979
1489 0.005 7.445 1 588.7525768366392 504.0512055245722 504.2612356376341 752.5870880939251 814.8097247095803 854.2572415865591 515.8514758167761 338.3618198493958 691.4773919840688 293.9593486214546
1490 0.005 7.45 1 588.7761755508786 504.0931089092745 504.3031703087192 752.5907695505709 814.8098560685302 854.257278174561 515.8882434376357 338.3882870193687 691.485777716294 293.9593500144776
1491 0.005 7.455 1 588.7997475914228 504.1349587590429 504.3450513852577 752.5944449108988 814.8099861753475 854.2573145017373 515.9249662123399 338.4147333982502 691.4941555184948 293.9593514229086
1492 0.005 7.46 1 588.8232907026169 504.1767551946231 504.3868789623617 752.598115862122 814.8101162777526 854.257350986727 515.9616448909557 338.4411588955434 691.5025217914946 293.9593528237854
1493 0.005 7.465 1 588.8468031859582 504.2184982309788 504.4286530964539 752.6017831777156 814.8102462957887 854.2573869841401 515.9982776467152 338.4675633797178 691.5108778265366 293.9593542113848
1494 0.005 7.47 1 588.8702847284565 504.2601879320712 504.4703738565279 752.6054483550132 814.8103773194584 854.2574235291421 516.0348650432502 338.49394729375 691.5192242985863 293.9593556133952
1495 0.005 7.475000000000001 1 588.8937374977234 504.3018243677374 504.512041307616 752.6091086213935 814.8105076897803 854.2574600624804 516.0714072138411 338.5203107314259 691.5275607036043 293.9593570048488
1496 0.005 7.48 1 588.9171617395774 504.3434076764801 504.5536555500873 752.6127657151391 814.8106381872548 854.2574964910169 516.1079055666452 338.5466537790716 691.5358875183739 293.959358384102
1497 0.005 7.485 1 588.9405575318242 504.3849379044711 504.5952166558922 752.6164191767289 814.8107686194634 854.2575324549239 516.1443588924726 338.5729763286175 691.5442052927383 293.9593597785353
1498 0.005 7.49 1 588.9639239330094 504.426415123837 504.6367246959026 752.6200672402039 814.8108983824887 854.2575683722495 516.1807671196447 338.5992783949603 691.5525124782878 293.9593611627777
1499 0.005 7.495 1 588.9872608922399 504.4678394146159 504.6781797484414 752.6237117182269 814.8110281707109 854.2576042207428 516.2171303671965 338.625559981943 691.5608097129202 293.9593625350747
1500 0.005 7.5 1 589.0105684918392 504.5092107657874 504.719581852159 752.6273523949986 814.8111581405988 854.2576402051843 516.2534474792523 338.6518227713709 691.5690977949026 293.9593639232
1501 0.005 7.505 1 589.0338471865987 504.550529315815 504.7609310920097 752.6309880047488 814.8112875615629 854.2576763598879 516.2897197040216 338.6780643740035 691.5773750359303 293.9593653012295
1502 0.005 7.51 1 589.0570963607478 504.5917951439437 504.802227549461 752.6346199431144 814.8114169301963 854.257712347825 516.3259473544972 338.7042849685715 691.5856428604895 293.9593666671734
1503 0.005 7.515000000000001 1 589.0803169254782 504.6330083313221 504.843471303183 752.6382484524786 814.8115465152397 854.25774819618 516.3621309446972 338.7304846206002 691.5939016902156 293.9593680488304
1504 0.005 7.52 1 589.1035083687137 504.6741689453402 504.8846624270083 752.6418720253848 814.8116756289621 854.2577840805111 516.3982695471689 338.7566640117431 691.6021498839386 293.9593694196209
1505 0.005 7.525 1 589.1266705698579 504.7152770806466 504.9258010025208 752.645492870785 814.8118052099662 854.2578202866039 516.4343632955639 338.7828235898141 691.6103895579902 293.9593707787392
1506 0.005 7.53 1 589.1498045549706 504.7563328957705 504.9668871458711 752.6491098472465 814.8119344818913 854.2578559605849 516.4704139868269 338.8089612609662 691.6186195857531 293.9593721531928
1507 0.005 7.535 1 589.1729088800175 504.7973363804625 505.0079209065601 752.6527207770482 814.8120628472337 854.2578913034296 516.5064201553538 338.8350789797948 691.626838351842 293.959373517567
1508 0.005 7.54 1 589.1959843908998 504.8382876092399 505.0489023562092 752.6563281369167 814.8121911701871 854.257926903999 516.5423816148951 338.8611764226854 691.6350472803464 293.9593748701969
1509 0.005 7.545 1 589.2190313003497 504.8791866529338 505.089831570723 752.6599318256095 814.8123195970495 854.2579625996765 516.5782987351772 338.8872534602827 691.6432473198618 293.9593762371057
1510 0.005 7.55 1 589.2420493977174 504.920033611732 505.130708629222 752.6635302082359 814.8124478681945 854.2579983324102 516.614171757367 338.9133103197427 691.6514365538897 293.9593775936622
1511 0.005 7.555 1 589.2650386148541 504.9608285363 505.1715336020267 752.6671253212783 814.8125760023171 854.2580338127467 516.650000514571 338.9393467490281 691.6596164196106 293.9593789386324
1512 0.005 7.56 1 589.2879994700398 505.0015714978457 505.2123065595673 752.6707164940545 814.8127040881679 854.2580690096599 516.6857850236984 338.9653627420089 691.6677870656391 293.9593802982141
1513 0.005 7.565 1 589.3109314811986 505.0422625655193 505.2530275726123 752.6743023519891 814.8128316897916 854.2581042661027 516.7215255386952 338.9913578813516 691.6759467129492 293.959381648043
1514 0.005 7.57 1 589.3338334531884 505.0829018328278 505.2936967210968 752.6778854582244 814.8129594194398 854.2581395572697 516.7572279154756 339.017332820679 691.6840964648659 293.9593829852381
1515 0.005 7.575 1 589.3567042454017 505.1234893817826 505.3343140811284 752.6814657255899 814.8130877643605 854.258175259318 516.7928864034078 339.0432874638267 691.6922372717813 293.9593843377332
1516 0.005 7.58 1 589.3795471661953 505.1640252585537 505.3748797206845 752.6850406204205 814.8132153648522 854.2582105776314 516.8284986075973 339.069221702696 691.7003674541278 293.9593856806721
1517 0.005 7.585 1 589.4023621777095 505.2045095392848 505.4153937121396 752.6886118796511 814.813342938578 854.258245977735 516.8640657730315 339.0951356477163 691.708488435051 293.9593870124273
1518 0.005 7.59 1 589.4251500679674 505.2449422945974 505.4558561265092 752.6921793501324 814.8134703171293 854.2582811678977 516.8995875744492 339.1210291567703 691.7166002202995 293.9593883585084
1519 0.005 7.595 1 589.4479096370675 505.2853235841874 505.4962670291576 752.6957417483624 814.8135972086183 854.2583162920432 516.9350652691365 339.1469024113033 691.7247016948484 293.9593896948354
1520 0.005 7.600000000000001 1 589.4706406220755 505.3256534821417 505.5366264922496 752.6993005366952 814.8137240322394 854.2583515647086 516.9704991273178 339.1727552591348 691.7327937196868 293.9593910219789
1521 0.005 7.605 1 589.4933438814604 505.365932064296 505.5769345851598 752.7028556760932 814.8138508928595 854.2583867263861 517.0058891273528 339.198587817688 691.7408766169789 293.959392362107
1522 0.005 7.61 1 589.5160183139008 505.4061593998525 505.6171913809712 752.7064060041786 814.8139772599843 854.2584217237115 517.0412350437542 339.2244001053238 691.7489492470675 293.9593936929808
1523 0.005 7.615 1 589.5386643564906 505.4463355668865 505.6573969535024 752.7099531255934 814.8141038753531 854.2584564438789 517.0765373645073 339.2501922007159 691.757012168696 293.9593950149998
1524 0.005 7.62 1 589.5612900065729 505.4864605089767 505.6975513218079 752.7134964953229 814.8142300804337 854.258491135362 517.111795070044 339.2759639003453 691.7650688157745 293.9593963498701
1525 0.005 7.625 1 589.5838826318667 505.5265343870554 505.7376545685917 752.7170313044114 814.8143542972148 854.2585255048369 517.1470066720541 339.3017153384719 691.773111925581 293.9593976754126
1526 0.005 7.63 1 589.6064449760903 505.5665572824325 505.7777067739174 752.720564663791 814.8144794835667 854.2585604228701 517.182175412221 339.3274464889109 691.781145275866 293.959398988406
1527 0.005 7.635 1 589.6289784534672 505.6065293734098 505.8177080586315 752.7240957738175 814.8146055841867 854.2585952676797 517.2173031650815 339.3531576664265 691.7891702560736 293.9594003168767
1528 0.005 7.640000000000001 1 589.6514830204436 505.6464506487455 505.85765847627 752.7276216762167 814.814731168897 854.2586298159597 517.2523551519656 339.3788483234089 691.7971846645883 293.9594016372815
1529 0.005 7.645 1 589.6739587797953 505.6863211741862 505.8975580948588 752.7311452678858 814.8148570760255 854.2586645400717 517.2873792653596 339.404518688498 691.8051900320738 293.9594029460694
1530 0.005 7.65 1 589.6964062338003 505.7261410220463 505.9374069836067 752.7346655868212 814.8149830137149 854.2586993126657 517.3223663048234 339.4301689086834 691.8131868663719 293.9594042708972
1531 0.005 7.655 1 589.7188255945035 505.7659102564143 505.9772052117579 752.7381814711659 814.8151085631104 854.2587341245845 517.3573140347039 339.4557984576711 691.8211734662393 293.9594055865188
1532 0.005 7.66 1 589.7412338477453 505.8056288832181 506.0169528277338 752.7416908608187 814.815233165858 854.2587684901746 517.3922199812833 339.4814087131357 691.8291500252918 293.9594068929986
1533 0.005 7.665 1 589.7636074572163 505.8452970230987 506.0566499022121 752.7451981593906 814.8153583623134 854.258802709487 517.4270849612715 339.5069983685854 691.8371174038616 293.9594082140466
1534 0.005 7.67 1 589.7859349943531 505.8849147711039 506.0962965221347 752.7487010424672 814.8154831947572 854.2588370857483 517.4619097250076 339.5325676471917 691.8450887543153 293.9594095247652
1535 0.005 7.675 1 589.8082437526125 505.9244822811561 506.1358928041207 752.7522006499044 814.8156075982373 854.2588710894121 517.4966903928295 339.5581158509991 691.8530440404371 293.9594108230648
1536 0.005 7.68 1 589.8305251389355 505.9639995402214 506.1754387869047 752.7556968472828 814.8157321457364 854.2589054329839 517.5314291057487 339.5836442248885 691.8609869339261 293.9594121375998
1537 0.005 7.685 1 589.8527780832804 506.0034666042476 506.2149345355605 752.759188991434 814.8158563454447 854.2589396552726 517.5661239569376 339.6091528160259 691.8689181446859 293.9594134454489
1538 0.005 7.69 1 589.8750028863278 506.0428836061927 506.2543801571068 752.7626864640221 814.8159848098967 854.2589749301164 517.6007779895675 339.6346409988662 691.8768380734157 293.959414743168
1539 0.005 7.695 1 589.8971997801544 506.082250560422 506.2937756825944 752.766176718428 814.8161112641187 854.2590093489157 517.6353891058469 339.6601089470779 691.8847509726088 293.9594160527166
1540 0.005 7.7 1 589.9193591014525 506.1215675463759 506.333121184377 752.7696616898891 814.8162367425659 854.2590439358167 517.6699558767057 339.6855567128357 691.8926540162577 293.9594173529833
1541 0.005 7.705 1 589.9414939176569 506.1608346278938 506.372416733393 752.7731417657039 814.8163616016337 854.2590779730249 517.7044806032574 339.7109846878369 691.9005484441612 293.959418642164
1542 0.005 7.71 1 589.9636031661807 506.2000518618984 506.4116623906006 752.7766173214169 814.8164859472683 854.2591119885041 517.7389631300208 339.7363921515957 691.9084337315579 293.9594199447026
1543 0.005 7.715 1 589.9856855864631 506.239219322994 506.4508582282042 752.7800878392541 814.8166100617771 854.2591460817325 517.7734031737095 339.7617795238564 691.9163086739114 293.959421236596
1544 0.005 7.72 1 590.0077408572679 506.2783370854836 506.4900043152522 752.7835547840845 814.816733714876 854.2591798895533 517.807800758617 339.7871467107113 691.9241743417405 293.9594225174834
1545 0.005 7.725000000000001 1 590.0297673830714 506.3174052199553 506.5291007215815 752.7870167907275 814.8168569860107 854.2592135926011 517.8421545514278 339.8124937157652 691.932030601365 293.9594238122257
1546 0.005 7.73 1 590.0517665702222 506.3564237885831 506.5681475156298 752.7904745750892 814.8169800744702 854.2592476305327 517.8764663231632 339.8378206234191 691.9398768506005 293.9594250971115
1547 0.005 7.735 1 590.0737401735685 506.3953928146568 506.607144746928 752.7939326529704 814.8171053374712 854.2592821157862 517.9107371382024 339.8631266824838 691.9477149449068 293.959426369733
1548 0.005 7.74 1 590.0956867046509 506.4343123797216 506.6460924841427 752.7973857264139 814.8172294768029 854.2593160974287 517.9449648100365 339.888412725733 691.9555441936585 293.9594276560355
1549 0.005 7.745 1 590.1176055170802 506.4731825775164 506.6849907957592 752.8008331944224 814.8173528574376 854.2593499700964 517.9791501543665 339.9136822638062 691.9633631311324 293.959428934439
1550 0.005 7.75 1 590.1394968889651 506.5120034659613 506.7238397513508 752.8042773424112 814.8174758464551 854.2593838608549 518.0132930928156 339.9389310303792 691.971172979171 293.9594302029025
1551 0.005 7.755 1 590.1613611300912 506.5507751200876 506.7626394214277 752.8077174638929 814.8175987514687 854.2594172233972 518.0473939363221 339.9641586668436 691.9789739253657 293.9594314835813
1552 0.005 7.76 1 590.1831980264408 506.5894976087224 506.8013898720564 752.8111528491661 814.8177212577209 854.2594506434045 518.0814526186994 339.9893657054636 691.9867649043252 293.9594327564153
1553 0.005 7.765000000000001 1 590.2050073758783 506.6281710094669 506.8400911801157 752.8145848117532 814.8178436346698 854.2594840387101 518.115469503208 340.0145527400729 691.9945464245314 293.9594340183046
1554 0.005 7.77 1 590.2267880942237 506.6667954414324 506.8787434524386 752.8179862881963 814.8179618468962 854.2595171012055 518.149445003656 340.0397193842711 692.0023210746278 293.9594352960528
1555 0.005 7.775 1 590.2485416549545 506.7053709278003 506.9173467265911 752.8213983619803 814.8180826990625 854.2595508298092 518.1833784578174 340.0648658069788 692.0100842074459 293.9594365620188
1556 0.005 7.78 1 590.2702681962955 506.7438975268553 506.9559010668519 752.8248125672071 814.8182045902588 854.259584725041 518.2172699844394 340.0899920692865 692.0178378573338 293.959437817158
1557 0.005 7.785 1 590.2919681223748 506.7823752739151 506.9944065258185 752.8282271340223 814.8183277456809 854.2596184192206 518.2511192220497 340.1150975144113 692.0255829822732 293.9594390858152
1558 0.005 7.79 1 590.3136411105282 506.8208042616797 507.0328631730677 752.8316383616402 814.8184502213622 854.2596520231682 518.2849270867068 340.1401831288333 692.0333179389464 293.9594403478259
1559 0.005 7.795 1 590.3352857680838 506.8591844644519 507.0712710398699 752.8350464364755 814.8185721671082 854.2596854661798 518.3186903427267 340.165248763802 692.0410427028331 293.9594415998951
1560 0.005 7.8 1 590.3569034588232 506.8975160272643 507.1096302107237 752.8384517141823 814.8186940158005 854.2597187948643 518.3524128800697 340.1902944874423 692.0487597674208 293.9594428654531
1561 0.005 7.805000000000001 1 590.3784937154946 506.9357990305655 507.147940760972 752.8418529708767 814.8188156556723 854.2597521823146 518.386094342943 340.2153199870341 692.0564669904003 293.9594441215027
1562 0.005 7.81 1 590.4000551063963 506.9740336459051 507.1862028046421 752.8452488654991 814.8189360621384 854.2597847052118 518.4197355355191 340.2403257212919 692.064163804763 293.959445359809
1563 0.005 7.815 1 590.421590471625 507.0122198540586 507.2244163937323 752.8486424369994 814.8190569100867 854.2598177926411 518.4533354292823 340.2653114462221 692.0718529735977 293.9594466076409
1564 0.005 7.82 1 590.4430994402629 507.0503577185923 507.2625815929663 752.8520316875902 814.8191776562078 854.2598507422881 518.4868937701964 340.2902772259045 692.0795328051892 293.9594478383921
1565 0.005 7.825 1 590.4645808332288 507.0884472945302 507.300698460792 752.8554158200394 814.8192974223936 854.2598833359345 518.5204086527837 340.3152230217596 692.0872035726771 293.9594490574006
1566 0.005 7.83 1 590.4860362307955 507.1264886590212 507.3387670700832 752.8587975987175 814.8194180092997 854.2599159355442 518.5538831531313 340.3401488530674 692.0948661686712 293.9594502894024
1567 0.005 7.835 1 590.5074650104774 507.1644818933192 507.3767874906757 752.8621740013294 814.8195379646016 854.2599484960368 518.5873298788456 340.365054751599 692.1025191481785 293.9594515164061
1568 0.005 7.84 1 590.5288673076947 507.2024270506419 507.414759787855 752.8655481646912 814.8196582657632 854.2599814581885 518.6207283958167 340.3899406883131 692.1101633181837 293.959452730003
1569 0.005 7.845 1 590.5502434241291 507.2403241985032 507.452684028339 752.8689197696752 814.8197790981488 854.2600143590728 518.6540831152249 340.4148066691204 692.1177991848012 293.9594539560667
1570 0.005 7.850000000000001 1 590.5715936414485 507.2781734146018 507.4905602833801 752.8722868434523 814.8198995347182 854.2600472643903 518.6873954409739 340.4396526837622 692.1254259462899 293.9594551712182
1571 0.005 7.855 1 590.592917500291 507.3159747575364 507.5283886195129 752.8756515816459 814.8200199644671 854.2600800584803 518.720666078602 340.4644684965359 692.1330439297673 293.9594563698857
1572 0.005 7.86 1 590.6142151218011 507.353728292108 507.5661691010953 752.8790123934605 814.8201402472926 854.260112778101 518.7538954307172 340.4892714966356 692.1406533140595 293.9594575837124
1573 0.005 7.865 1 590.6354807637756 507.3914341157994 507.6039017972122 752.8823662545159 814.8202591509041 854.2601451274735 518.7870823782185 340.5140564874476 692.1482497423317 293.9594587894514
1574 0.005 7.87 1 590.6567221941518 507.4290922896777 507.6415867875525 752.885718379 814.8203786449759 854.2601778672996 518.8202280415486 340.5388222243725 692.1558380121329 293.9594599839262
1575 0.005 7.875 1 590.6779372554591 507.466702860049 507.679224130966 752.8890654449194 814.8204976506258 854.2602104328577 518.8533332280394 340.5635683778773 692.1634189752093 293.9594611921809
1576 0.005 7.88 1 590.6991257737368 507.5042658924643 507.7168138928607 752.8924092804355 814.8206168324723 854.2602431835987 518.8863979013605 340.5882948453674 692.1709907649152 293.9594623909039
1577 0.005 7.885 1 590.7202882139414 507.5417814332831 507.7543561297474 752.8957503608477 814.8207363498871 854.2602758018966 518.9194218360851 340.6130018441813 692.17855410678 293.959463579654
1578 0.005 7.890000000000001 1 590.7414249015437 507.5792495665621 507.7918509132325 752.8990885993218 814.8208559768594 854.2603083111577 518.9524052851137 340.6376900897623 692.1861094782306 293.959464780414
1579 0.005 7.895 1 590.7625352609557 507.6166703132984 507.8292982877659 752.9024224528083 814.8209752250007 854.2603409136282 518.9853476255079 340.6623582627709 692.1936552698476 293.9594659732326
1580 0.005 7.9 1 590.7836190056605 507.6540437669207 507.8666983230365 752.9057529968644 814.8210944505778 854.2603734468353 519.018249131703 340.6870064386713 692.2011919434594 293.9594671540559
1581 0.005 7.905 1 590.8046770618263 507.69136999971 507.9040510910061 752.9090802398217 814.8212134715244 854.2604056905673 519.051110393899 340.7116346168172 692.2087207308275 293.9594683500114
1582 0.005 7.91 1 590.8257088887043 507.7286490774366 507.9413566547493 752.9124031268726 814.8213323087875 854.2604381552715 519.0839311324961 340.7362429748608 692.2162400323846 293.9594695347749
1583 0.005 7.915 1 590.8467147995801 507.7658810713939 507.9786150837054 752.9157226422351 814.8214510641837 854.2604706115754 519.116711515352 340.7608313869861 692.2237501462033 293.9594707068683
1584 0.005 7.92 1 590.8676948777513 507.8030660548163 508.0158264464848 752.9190386588335 814.8215695586858 854.2605024294575 519.1494517778697 340.785399825818 692.2312524129126 293.9594718912829
1585 0.005 7.925 1 590.888648888394 507.8402040624316 508.0529907881314 752.9223466605622 814.8216864965081 854.2605342424674 519.1821513935157 340.8099486818357 692.2387429479007 293.9594730659152
1586 0.005 7.930000000000001 1 590.9095765519088 507.8772951669158 508.0901081850233 752.9256530467499 814.8218042623372 854.2605662386146 519.2148105292614 340.8344775217505 692.24622536218 293.9594742278888
1587 0.005 7.935 1 590.9304791432966 507.9143394227245 508.1271787067626 752.9289593288744 814.8219232892351 854.2605982707312 519.2474268159024 340.8589868868906 692.2537012211957 293.9594754030745
1588 0.005 7.94 1 590.9513553318562 507.9513369071676 508.1642024079249 752.932260523796 814.8220416405538 854.2606305355989 519.280003957732 340.8834773541906 692.2611673970152 293.9594765685151
1589 0.005 7.945 1 590.9722050804555 507.9882876520917 508.2011793398522 752.9355580694624 814.8221595637219 854.260662757011 519.3125410022299 340.9079487467482 692.2686246099861 293.9594777228597
1590 0.005 7.95 1 590.9930294587344 508.0251917647698 508.2381095823985 752.9388525150918 814.8222775101896 854.2606944756446 519.3450388879559 340.9323996540002 692.2760738692251 293.9594788907664
1591 0.005 7.955 1 591.0138276216026 508.0620492969428 508.2749931961188 752.942142026621 814.8223949977553 854.2607263146122 519.3774967194676 340.9568303390967 692.2835132701185 293.9594800500647
1592 0.005 7.96 1 591.034596393505 508.0988603250026 508.3118302534143 752.9454288590729 814.8225125769155 854.2607585320117 519.4099147508373 340.9812409765906 692.2909438650273 293.959481201287
1593 0.005 7.965 1 591.0553407654303 508.1356249016148 508.3486208130766 752.9487122094969 814.8226301104312 854.2607903979409 519.4422930563172 341.0056315311408 692.2983664652628 293.9594823670873
1594 0.005 7.97 1 591.0760592679542 508.1723430988455 508.3853649426667 752.9519906023413 814.8227470247547 854.2608219466715 519.4746311681627 341.0300022468801 692.3057795241155 293.9594835224252
1595 0.005 7.975000000000001 1 591.0967522696915 508.2090149951268 508.422062713909 752.9552657239033 814.8228636356599 854.2608534247137 519.5069295986212 341.0543531610745 692.313184123823 293.9594846690503
1596 0.005 7.98 1 591.1174198966947 508.2456406393883 508.4587141892828 752.9585376141956 814.8229805166054 854.26088500631 519.5391882812701 341.0786842905203 692.3205810479373 293.95948583231
1597 0.005 7.985 1 591.1380619634317 508.2822200919557 508.4953194259136 752.9618048334146 814.823097097886 854.2609167054881 519.571407148768 341.1029956964487 692.3279678218914 293.9594869895328
1598 0.005 7.99 1 591.1586783946673 508.3187534190871 508.5318784931411 752.9650692436024 814.823213826569 854.2609484033663 519.6035863224888 341.1272873763827 692.3353459943856 293.9594881399684
1599 0.005 7.995 1 591.179269468129 508.3552406842176 508.568391452664 752.9683302310924 814.8233304423995 854.260979935312 519.6357258739555 341.1515593230511 692.342716156663 293.9594893039539
1600 0.005 8 1 591.1998349579228 508.3916819490848 508.6048583663359 752.9715868280987 814.823446861526 854.2610114319522 519.6678175000516 341.175811618752 692.35007675645 293.9594904609469
1601 0.005 8.005000000000001 1 591.2203747990136 508.4280772784785 508.6412792981743 752.974840508545 814.8235632066411 854.2610426311622 519.699873925604 341.2000442280278 692.357428895021 293.959491610995
1602 0.005 8.01 1 591.2408892671195 508.4644267369301 508.6776543155276 752.9780905340421 814.8236796691477 854.2610742779991 519.731892644151 341.2242573990566 692.3647729098027 293.9594927764476
1603 0.005 8.015000000000001 1 591.2613777646125 508.5007303859025 508.7139834763806 752.981336223145 814.8237954465261 854.2611054659724 519.7638726252289 341.248450842585 692.3721073383207 293.9594939359858
1604 0.005 8.02 1 591.2818407497934 508.536988290418 508.750266847017 752.9845789361871 814.8239113836488 854.2611368992789 519.7958138676054 341.2726246868949 692.3794334076009 293.959495085676
1605 0.005 8.025 1 591.3022788566467 508.5732005138599 508.7865044918976 752.9878182216714 814.8240273798926 854.2611681737354 519.8277162096863 341.2967788446632 692.3867513350066 293.9594962511679
1606 0.005 8.029999999999999 1 591.3226913471042 508.6093671102433 508.8226964667094 752.9910530851812 814.8241429172759 854.2611995318109 519.8595791829111 341.320913224748 692.3940600601884 293.9594974094326
1607 0.005 8.035 1 591.3430782942075 508.6454881406722 508.8588428376717 752.9942848367854 814.8242584725427 854.2612304710274 519.8914031300567 341.3450284054109 692.4013603696679 293.9594985581228
1608 0.005 8.040000000000001 1 591.3634400225 508.6815636596698 508.8949436584507 752.9975107542559 814.8243734848842 854.2612618493407 519.9231879353448 341.3691237783121 692.4086504969318 293.9594997224015
1609 0.005 8.045 1 591.3837763615657 508.7175937793016 508.9309990097779 753.000734184587 814.8244888089934 854.2612931643066 519.954933832186 341.3931995743612 692.4159319374809 293.9595008799827
1610 0.005 8.050000000000001 1 591.4040906247344 508.753578433102 508.967008909839 753.0039581332261 814.824604719745 854.2613239990715 519.9866388062492 341.4172558107439 692.4232061693608 293.9595020280312
1611 0.005 8.055 1 591.4243794443898 508.7895177929268 509.0029734532952 753.0071771182892 814.8247200761185 854.261354641782 520.0183057659665 341.4412926952715 692.4304728052692 293.9595031913249
1612 0.005 8.06 1 591.4446426121901 508.8254119429598 509.0388927161467 753.0103907459184 814.8248346780362 854.2613856325892 520.0499343831907 341.4653097404271 692.4377299466729 293.9595043466695
1613 0.005 8.065 1 591.4648802232483 508.861260915288 509.0747667549978 753.0136008536646 814.8249491258611 854.2614166583157 520.0815240825675 341.489307265702 692.4449784998412 293.9595054940892
1614 0.005 8.07 1 591.4850925568305 508.8970647635044 509.1105956285733 753.0168075707091 814.8250637217501 854.2614477134988 520.1130749526297 341.5132851138088 692.4522192407115 293.9595066525692
1615 0.005 8.074999999999999 1 591.5052787372263 508.932823480262 509.1463793672792 753.0200095297608 814.8251778989788 854.2614787498412 520.1445858941353 341.5372403897609 692.4594503089818 293.9595078034326
1616 0.005 8.08 1 591.5254401647694 508.968537240737 509.1821180705036 753.0232088663046 814.825292358306 854.261509644223 520.1760591572106 341.5611777914165 692.4666733221627 293.9595089492456
1617 0.005 8.085000000000001 1 591.5455763190839 509.0042060688579 509.2178117932624 753.0264050028838 814.8254067426944 854.261540344618 520.2074938407922 341.5850961488808 692.4738884219132 293.9595101123264
1618 0.005 8.09 1 591.5656875612987 509.0398301135306 509.2534606391748 753.0295976695606 814.8255211586609 854.2615711693014 520.2388940243044 341.6089954235716 692.4810943608381 293.9595112682623
1619 0.005 8.095000000000001 1 591.5857733288719 509.0754093720284 509.2890646538265 753.03278719463 814.825635242088 854.2616017625336 520.2702541478268 341.6328753482368 692.4882917370602 293.9595124154218
1620 0.005 8.1 1 591.6058346041775 509.1109438545373 509.3246238755048 753.0359727217865 814.8257491470189 854.2616325617711 520.3015744136349 341.6567356911601 692.4954810804039 293.9595135768682
1621 0.005 8.105 1 591.6258703189751 509.1464335709547 509.3601383359845 753.0391543004191 814.8258630236427 854.2616631336871 520.3328550882442 341.6805767427652 692.5026616369256 293.959514730351
1622 0.005 8.109999999999999 1 591.6458812027743 509.1818786568318 509.3956081149069 753.0423325683254 814.8259767799451 854.261693810702 520.3640970308016 341.7043980488214 692.5098339811617 293.9595158748375
1623 0.005 8.115 1 591.6658672386352 509.2172791681551 509.4310332745014 753.0455077627665 814.8260904416086 854.2617244399238 520.3953004103024 341.7282001280549 692.516998296271 293.9595170311013
1624 0.005 8.120000000000001 1 591.6858283512662 509.2526351690097 509.4664138771935 753.0486782219677 814.8262037852678 854.261755094049 520.4264651241729 341.7519829112724 692.5241531712981 293.9595181819303
1625 0.005 8.125 1 591.705764578304 509.2879467444775 509.501749994332 753.0518458844637 814.8263171579302 854.2617857896428 520.4575920474225 341.775746270998 692.5312999310758 293.9595193268753
1626 0.005 8.130000000000001 1 591.7256762450482 509.3232139074768 509.5370416752452 753.0550102468301 814.8264306917285 854.2618162455379 520.4886800096183 341.7994900660114 692.5384389470466 293.9595204859164
1627 0.005 8.135 1 591.7455652301284 509.3584366994793 509.5722889333553 753.0581758320266 814.826544269292 854.2618466220817 520.5197295183131 341.8232147933397 692.5455799909647 293.959521637606
1628 0.005 8.140000000000001 1 591.7654247865438 509.3936153711193 509.6074919352535 753.0613332843883 814.8266565201559 854.2618767739679 520.5507418478472 341.8469201484432 692.5527107502818 293.9595227792498
1629 0.005 8.145 1 591.7852613375969 509.4287497994886 509.6426506959288 753.0644866061407 814.8267691875418 854.2619070605904 520.5817154155957 341.8706061637107 692.5598315379194 293.9595239336267
1630 0.005 8.15 1 591.8050748007663 509.4638401093957 509.6777652924621 753.0676364027248 814.826881399086 854.261937600778 520.6126500710734 341.8942725901999 692.5669417487078 293.9595250816369
1631 0.005 8.154999999999999 1 591.8248634860259 509.4988863512698 509.7128357824062 753.0707823486433 814.8269937003771 854.26196801062 520.6435472168986 341.917919610809 692.5740413017252 293.9595262219069
1632 0.005 8.16 1 591.8446290377857 509.5338886152047 509.7478622380186 753.0739263084793 814.8271068944618 854.2619984567945 520.6744077425308 341.9415476883131 692.5811327494667 293.9595273773105
1633 0.005 8.165000000000001 1 591.8643694806009 509.5688469354674 509.7828447117037 753.0770655030889 814.8272194647432 854.2620283528827 520.7052300182489 341.9651562306857 692.5882135417706 293.9595285268315
1634 0.005 8.17 1 591.8840853114237 509.6037614013217 509.8177832724406 753.080201571155 814.827331681174 854.2620586907434 520.7360149628361 341.9887449957773 692.5952857688208 293.9595296664344
1635 0.005 8.175000000000001 1 591.9037767246546 509.6386320414026 509.8526779760472 753.0833344650238 814.8274441216779 854.2620888813431 520.7667617935742 342.012314442291 692.6023494925105 293.9595308219825
1636 0.005 8.18 1 591.9234432805323 509.673458917511 509.887528874866 753.0864628491942 814.8275559949412 854.2621190052936 520.797470764266 342.0358645032777 692.6094036837352 293.9595319689379
1637 0.005 8.185 1 591.9430864870941 509.7082420307544 509.9223360059286 753.0895868520474 814.8276670493162 854.262148524614 520.8281412172431 342.0593949891869 692.6164491332127 293.9595331084245
1638 0.005 8.19 1 591.9627048608544 509.742981497029 509.9570994418199 753.0927081670598 814.8277785803951 854.262178283484 520.8587741881024 342.0829065488354 692.6234864862697 293.9595342620884
1639 0.005 8.195 1 591.982301212574 509.7776773260368 509.9918192303844 753.0958269169465 814.8278905497949 854.2622086068402 520.8893694833306 342.1063989379221 692.630517375379 293.9595354092879
1640 0.005 8.199999999999999 1 592.0018721107031 509.8123296128929 510.0264954308272 753.0989422009387 814.8280022045017 854.2622386406462 520.9199270792487 342.1298719506729 692.6375392044506 293.959536546552
1641 0.005 8.205 1 592.0214181629834 509.8469384238703 510.0611281081115 753.102054047687 814.8281137653779 854.2622683267111 520.9504471406403 342.1533255405419 692.6445530018568 293.9595377008323
1642 0.005 8.210000000000001 1 592.040939136888 509.8815038124805 510.0957173204311 753.1051614994655 814.8282248171253 854.2622979794569 520.9809294861534 342.1767599142439 692.6515576624361 293.9595388500477
1643 0.005 8.215 1 592.0604354706459 509.9160258402967 510.1302631281398 753.1082657857858 814.8283357984475 854.2623278058599 521.0113745110328 342.2001750150799 692.658554113674 293.959539994855
1644 0.005 8.220000000000001 1 592.0799073514846 509.950504567765 510.1647655898013 753.1113669680796 814.8284470081899 854.2623574322664 521.0417821350379 342.2235708729481 692.6655426028572 293.9595411507834
1645 0.005 8.225 1 592.099354885039 509.9849400513682 510.1992247683418 753.1144640308235 814.8285577980233 854.2623870563581 521.0721522395995 342.2469473114059 692.6725223498589 293.959542298954
1646 0.005 8.23 1 592.1187779545538 510.0193323281547 510.233640708558 753.1175578084273 814.8286683660316 854.2624167803361 521.1024846440558 342.2703047415847 692.679493855805 293.9595434385781
1647 0.005 8.234999999999999 1 592.1381771108476 510.0536814767957 510.2680134784831 753.1206487179037 814.8287790873903 854.2624461977099 521.1327799402361 342.2936428579275 692.6864577292022 293.9595445880652
1648 0.005 8.24 1 592.157553176688 510.087987634817 510.3023431677688 753.1237368396984 814.8288906895923 854.2624762237725 521.1630390226761 342.3169617781152 692.6934160802003 293.9595457302602
1649 0.005 8.245000000000001 1 592.176905047691 510.1222508069194 510.3366298300003 753.1268217377608 814.8290015940485 854.2625061300578 521.1932609569177 342.3402614621307 692.7003652102712 293.9595468625549
1650 0.005 8.25 1 592.1962329361834 510.1564710456616 510.3708735204597 753.1299027326892 814.82911223671 854.2625357942243 521.2234458120265 342.3635419958316 692.7073056845853 293.9595480121229
1651 0.005 8.255000000000001 1 592.2155366066582 510.1906483960279 510.4050742864133 753.1329791463789 814.8292223340554 854.262565348005 521.2535933244638 342.3868042625759 692.7142368406413 293.9595491497855
1652 0.005 8.26 1 592.2348161685401 510.2247829235508 510.4392321926187 753.1360528365309 814.8293323637952 854.262594851951 521.2837038677899 342.4100470370206 692.7211597565669 293.9595502742681
1653 0.005 8.265000000000001 1 592.2540720707045 510.2588746965404 510.4733472990611 753.139123125132 814.8294424773668 854.2626240434189 521.3137776078572 342.43327046934 692.7280746339154 293.9595514107952
1654 0.005 8.27 1 592.273303891987 510.2929237645106 510.5074196603056 753.1421891845099 814.8295521371134 854.2626531449248 521.3438142865066 342.4564746253102 692.7349807304338 293.9595525384592
1655 0.005 8.275 1 592.2925019009047 510.326930145987 510.5414493114639 753.1452485787325 814.829659994336 854.2626818600689 521.3738129740555 342.479659724209 692.7418731785743 293.9595536557514
1656 0.005 8.279999999999999 1 592.311678073425 510.3608939305362 510.5754363234537 753.148306739848 814.8297690829654 854.2627110148153 521.4037752535518 342.5028252064251 692.7487610140807 293.9595547843859
1657 0.005 8.285 1 592.3308322801653 510.3948151747928 510.6093807536097 753.1513619267631 814.829878369265 854.262740360421 521.4337008097318 342.5259714462986 692.7556409373468 293.9595559033321
1658 0.005 8.290000000000001 1 592.3499643636825 510.4286939398527 510.6432826636018 753.1544147600783 814.8299876951681 854.2627696753551 521.463589714414 342.549097574584 692.7625140027802 293.9595570100233
1659 0.005 8.295 1 592.3690742794804 510.462530286741 510.6771421149745 753.1574646191917 814.8300972005476 854.2627986740022 521.4934422405817 342.5722050364881 692.769379926126 293.9595581305304
1660 0.005 8.300000000000001 1 592.3881614933713 510.4963242716739 510.710959163074 753.1605102739682 814.8302063623498 854.2628278445967 521.5232581572975 342.595293651072 692.7762370538103 293.9595592428603
1661 0.005 8.305 1 592.4072254871828 510.5300759535277 510.7447338674158 753.1635528667737 814.830315264853 854.262856923908 521.5530373967252 342.6183633247965 692.7830865185298 293.9595603423311
1662 0.005 8.31 1 592.4262665623646 510.5637853914107 510.7784662869842 753.1665923572538 814.8304241481429 854.2628858088972 521.582780219506 342.6414139983949 692.7899285378342 293.9595614558586
1663 0.005 8.315 1 592.4452843925677 510.597452640942 510.8121564780715 753.1696278457754 814.8305327932262 854.2629151211314 521.6124866514416 342.6644456745707 692.7967617299238 293.959562561076
1664 0.005 8.32 1 592.4642849210062 510.6310776954585 510.8458044753569 753.1726600150283 814.8306412232687 854.2629438774939 521.6421573632483 342.687458703833 692.8035885341166 293.9595636563352
1665 0.005 8.324999999999999 1 592.4832604977526 510.6646606616675 510.8794103425452 753.1756889573824 814.8307495520068 854.2629725914439 521.6717910545797 342.7104528484367 692.8104068726096 293.9595647660245
1666 0.005 8.33 1 592.5022114408711 510.6982016123739 510.9129741434263 753.1787138639835 814.8308575736904 854.2630015428939 521.7013883037688 342.7334280327429 692.817215992064 293.9595658668667
1667 0.005 8.335000000000001 1 592.5211380530624 510.731700597737 510.946495936382 753.1817357700182 814.8309657837718 854.2630304833754 521.7309490780204 342.7563840602714 692.8240168831887 293.9595669561868
1668 0.005 8.34 1 592.5400406629648 510.7651576759425 510.9799757797915 753.184754589617 814.8310740600704 854.2630594547526 521.7604735104128 342.7793209945741 692.8308102217387 293.9595680588257
1669 0.005 8.345000000000001 1 592.5589195789065 510.7985729655228 511.0134137571328 753.1877696010972 814.8311820142552 854.2630882462457 521.7899625763631 342.8022393499871 692.8375951424196 293.9595691554653
1670 0.005 8.35 1 592.5777747416066 510.831946472116 511.0468099159696 753.1907819563251 814.8312898692512 854.2631170637007 521.819415277962 342.8251383173823 692.8443718211879 293.9595702389706
1671 0.005 8.355 1 592.5966065203032 510.865278220449 511.0801642941264 753.1937908856489 814.8313979333981 854.2631457051697 521.8488313609703 342.8480179014246 692.8511414048143 293.9595713364765
1672 0.005 8.359999999999999 1 592.6154146551722 510.8985682956646 511.1134769591138 753.1967959662769 814.831505495314 854.2631744076733 521.878211319874 342.8708786221252 692.857902382522 293.9595724242366
1673 0.005 8.365 1 592.6341992622717 510.9318167534904 511.1467479639234 753.1997981738325 814.8316129633158 854.2632032155057 521.9075553674478 342.8937204183374 692.8646552356797 293.9595735031221
1674 0.005 8.370000000000001 1 592.6529609159184 510.9650236777616 511.1799773818577 753.2027971981623 814.8317204336214 854.2632316281012 521.9368638689746 342.9165431106498 692.871401006592 293.9595745959448
1675 0.005 8.375 1 592.6716990072636 510.9981890919978 511.2131652566051 753.2057919871987 814.8318277473543 854.263260179242 521.9661362575689 342.9393467851642 692.8781379722001 293.9595756806276
1676 0.005 8.380000000000001 1 592.6904139008542 511.0313130617901 511.2463116469863 753.2087840161275 814.8319350778804 854.2632888372713 521.9953727043692 342.962131532539 692.8848673259517 293.9595767573429
1677 0.005 8.385 1 592.7091060295608 511.0643956393409 511.2794166099743 753.2117732923034 814.8320424000291 854.2633175587555 522.0245735841793 342.9848974242368 692.8915893975357 293.9595778456248
1678 0.005 8.390000000000001 1 592.7277748480944 511.0974368830799 511.3124801997732 753.2147583475947 814.8321493791793 854.2633461497245 522.0537384825492 343.0076444262962 692.8983026191523 293.9595789261598
1679 0.005 8.395 1 592.7464207042544 511.1304368574961 511.3455024769286 753.2177402478178 814.8322562528632 854.2633745736493 522.0828676673744 343.0303725789441 692.9050081505692 293.9595799967673
1680 0.005 8.4 1 592.7650434957528 511.1633956298973 511.3784835030387 753.2207193408117 814.8323630289831 854.263402939499 522.111961496685 343.0530810261258 692.91170639444 293.9595810771349
1681 0.005 8.404999999999999 1 592.7836433625047 511.1963132417724 511.4114233304545 753.2236943964099 814.8324694073206 854.2634311557019 522.1410195603219 343.0757716476133 692.9183956861154 293.9595821505482
1682 0.005 8.41 1 592.8022200966128 511.2291897503938 511.4443220177235 753.2266663790203 814.8325759319683 854.2634596391088 522.1700421477535 343.0984431557724 692.9250776456927 293.9595832157394
1683 0.005 8.415000000000001 1 592.8207742864791 511.2620252118746 511.4771796186652 753.2296352422314 814.8326825400349 854.2634879294912 522.1990291843899 343.1210960476734 692.9317523445873 293.9595842945441
1684 0.005 8.42 1 592.8393051766986 511.2948196806257 511.5099961882269 753.2326001136811 814.8327887098494 854.2635163891304 522.2279806240402 343.1437301469336 692.9384181087723 293.9595853648737
1685 0.005 8.425000000000001 1 592.8578131983317 511.3275732004951 511.5427717789884 753.2355621231668 814.8328947545593 854.2635443955263 522.2568964634185 343.1663453354619 692.9450763621487 293.9595864239782
1686 0.005 8.43 1 592.8762987569734 511.3602858343894 511.5755064460146 753.2385212127356 814.8330010084459 854.2635723764952 522.2857770458855 343.1889416735491 692.9517275684225 293.959587494945
1687 0.005 8.435 1 592.894761177144 511.3929576390128 511.6082002448373 753.2414759540069 814.8331068263165 854.2636004000644 522.3146222007574 343.2115192700306 692.9583698367065 293.9595885585908
1688 0.005 8.44 1 592.9132007119385 511.4255886827494 511.6408532368011 753.2444280192573 814.8332124452739 854.2636285729005 522.3434322524936 343.2340780757341 692.9650046249196 293.9595896128541
1689 0.005 8.445 1 592.9316175527773 511.4581790138485 511.6734654779971 753.2473774268284 814.8333185899987 854.2636568069604 522.3722070525574 343.2566180299827 692.9716320317359 293.9595906781714
1690 0.005 8.449999999999999 1 592.9500115058044 511.4907286768224 511.7060370165564 753.2503225200297 814.8334242114048 854.2636850969146 522.4009464956381 343.2791394610807 692.9782510779667 293.9595917353295
1691 0.005 8.455 1 592.9683826615322 511.5232377344805 511.7385679100871 753.2532647003983 814.8335296879535 854.2637129427225 522.4296507468179 343.3016420254866 692.9848624362802 293.9595927850637
1692 0.005 8.460000000000001 1 592.9867317131137 511.555706241203 511.7710582170801 753.2562040985536 814.833635101561 854.2637406457684 522.4583204395284 343.3241256738369 692.9914666573535 293.9595938459967
1693 0.005 8.465 1 593.0050578572898 511.5881342518583 511.8035079901887 753.2591393236012 814.8337402829998 854.2637689536292 522.4869546800679 343.3465906282709 692.9980620695918 293.9595948995982
1694 0.005 8.470000000000001 1 593.0233615185276 511.6205218223247 511.8359172834616 753.2620717223033 814.8338454179359 854.2637971406775 522.5155539455933 343.3690367911798 693.0046501994609 293.9595959442356
1695 0.005 8.475 1 593.0416422815748 511.6528690543575 511.8682861746852 753.265001143223 814.8339506695889 854.2638251202893 522.5441186432942 343.3914641532482 693.011231067114 293.9595969992885
1696 0.005 8.48 1 593.0599004139187 511.6851759323209 511.9006146929298 753.2679262666151 814.8340554988366 854.2638531413958 522.5726477921006 343.4138724804549 693.0178035175207 293.9595980482874
1697 0.005 8.484999999999999 1 593.0781339911691 511.717442534425 511.9329028994577 753.2708505698052 814.8341612312605 854.2638813528063 522.6011419129333 343.4362618844993 693.0243682595559 293.9595990885974
1698 0.005 8.49 1 593.0963463631034 511.7496689183857 511.965150849953 753.2737713200308 814.8342665612548 854.2639090151544 522.629601420483 343.4586326932066 693.0309261840661 293.959600141197
1699 0.005 8.495000000000001 1 593.1145366107409 511.7818551427606 511.9973586004195 753.2766874664927 814.8343711612953 854.2639367556843 522.6580262533423 343.480984881929 693.0374755155582 293.9596011842539
1700 0.005 8.5 1 593.1327047662616 511.8140012591487 512.0295262053266 753.2796005449607 814.834475594944 854.2639644732511 522.686416380365 343.5033213590683 693.0440174833653 293.9596022187587
1701 0.005 8.505000000000001 1 593.1508509686887 511.8461073070966 512.061653713791 753.2825104909613 814.8345799709921 854.2639919544627 522.7147718415558 343.5256381818987 693.0505522018733 293.9596032660539
1702 0.005 8.51 1 593.1689750267559 511.8781733639253 512.0937411848034 753.2854162127708 814.8346838811003 854.2640199460234 522.743092671102 343.5479357303204 693.0570783533218 293.9596043064843
1703 0.005 8.515000000000001 1 593.1870765127309 511.91019947072 512.1257886734098 753.2883192581572 814.8347878446341 854.2640472751332 522.7713788381766 343.5702142507649 693.0635971531755 293.9596053387745
1704 0.005 8.52 1 593.2051577730101 511.9421856769181 512.1577962304872 753.2912200370423 814.8348923827168 854.2640750619925 522.7996305034039 343.5924739650349 693.0701100688754 293.9596063824233
1705 0.005 8.525 1 593.2232162166894 511.9741320413941 512.1897639089312 753.2941164545541 814.8349963937482 854.2641025132646 522.8278474317373 343.6147148919416 693.0766143040046 293.9596074181396
1706 0.005 8.529999999999999 1 593.2412431174685 512.0060386141762 512.2216917588557 753.2970099522489 814.8351001883043 854.2641299914062 522.8560294700115 343.6369370610742 693.0831103810611 293.9596084445438
1707 0.005 8.535 1 593.2592508851076 512.0379054537181 512.2535798390139 753.2999002718027 814.835204078911 854.2641572801649 522.8841772454391 343.6591401716225 693.0895990565751 293.9596094862951
1708 0.005 8.540000000000001 1 593.2772377633502 512.0697326165817 512.2854282008649 753.3027865389645 814.8353073591342 854.2641846531034 522.9122906221543 343.6813249316708 693.0960794311302 293.9596105191578
1709 0.005 8.545 1 593.2952035190997 512.1015201547989 512.3172369031028 753.3056698871333 814.8354106276068 854.2642120286263 522.9403697536455 343.7034909792457 693.1025520846541 293.9596115425831
1710 0.005 8.550000000000001 1 593.3131481227821 512.133268122607 512.3490059957061 753.3085505875061 814.8355139940813 854.2642392357687 522.9684147296143 343.7256384965013 693.1090173929174 293.9596125766278
1711 0.005 8.555 1 593.3310709116301 512.1649765716267 512.380735533503 753.311427044505 814.8356170888475 854.2642666481212 522.9964252969346 343.7477674720092 693.1154749247729 293.9596136045363
1712 0.005 8.56 1 593.3489719670935 512.1966455570152 512.4124255720194 753.3143007807014 814.8357199164465 854.2642938788636 523.0244017538818 343.7698778921058 693.1219247822376 293.9596146236258
1713 0.005 8.565 1 593.3668514972007 512.2282751325508 512.4440761604881 753.317171544194 814.8358229243248 854.2643211652328 523.0523441573006 343.7919697534262 693.1283674223952 293.9596156546261
1714 0.005 8.57 1 593.3847089604428 512.2598653516031 512.4756873565693 753.3200384567979 814.8359255622063 854.2643484085963 523.0802522771376 343.8140430714011 693.134802019851 293.9596166805235
1715 0.005 8.575000000000001 1 593.4025444432322 512.291416266759 512.5072592135149 753.3229026774727 814.8360282088884 854.2643754775029 523.1081264388835 343.8360978383598 693.1412290182373 293.959617697985
1716 0.005 8.58 1 593.4203581954777 512.3229279597321 512.5387917971393 753.3257638095591 814.8361309054739 854.2644023275977 523.1359663438365 343.8581340782296 693.1476490412886 293.9596187281969
1717 0.005 8.585000000000001 1 593.4381499143866 512.3544004532318 512.5702851479298 753.3286210786772 814.8362332795455 854.2644295715922 523.1637721614264 343.8801510067619 693.154060899899 293.9596197506177
1718 0.005 8.59 1 593.4559139641466 512.385833785918 512.6017392935468 753.3314735488035 814.8363347035041 854.2644564957176 523.1915387968808 343.9021498093973 693.1604677921855 293.9596207625387
1719 0.005 8.595000000000001 1 593.4736585848362 512.4172280233753 512.6331543153858 753.3343236909358 814.8364366671129 854.2644833375975 523.219273980856 343.9241302179971 693.1668667245511 293.9596217901386
1720 0.005 8.6 1 593.4913821846501 512.4485832199783 512.6645302647944 753.3371709386272 814.8365388133202 854.2645103812944 523.2469763407865 343.9460922502814 693.173256805799 293.9596228125569
1721 0.005 8.605 1 593.5090848669981 512.4798994271493 512.6958671917323 753.3400157766458 814.8366408346941 854.2645374031115 523.2746455565143 343.9680358754714 693.1796391455313 293.9596238290193
1722 0.005 8.609999999999999 1 593.5267664226843 512.5111766973439 512.7271651493502 753.3428577451854 814.8367429957947 854.2645644995872 523.3022814201044 343.9899610665377 693.186014355578 293.9596248626106
1723 0.005 8.615 1 593.544426605026 512.5424150772556 512.7584241839694 753.3456958581929 814.836844751546 854.2645914806213 523.3298837080023 344.0118678379479 693.1923814649356 293.9596258903815
1724 0.005 8.620000000000001 1 593.5620650555818 512.5736146221976 512.7896443517446 753.3485311143747 814.8369464275336 854.2646180188084 523.3574524287129 344.0337561669801 693.1987407182679 293.9596269117185
1725 0.005 8.625 1 593.5796824139242 512.6047753827829 512.8208257012705 753.3513637315156 814.8370480123813 854.2646444366909 523.3849876060711 344.0556260534348 693.2050930193026 293.9596279484049
1726 0.005 8.630000000000001 1 593.5972705583664 512.6358974459449 512.8519683054441 753.3541895218866 814.8371481997107 854.2646707008337 523.4124888511916 344.0774777641482 693.2114385611178 293.9596289790595
1727 0.005 8.635 1 593.6148414076961 512.6669808251196 512.88307219824 753.3570137946806 814.8372488886162 854.2646972983927 523.4399566900466 344.0993110434912 693.2177757796513 293.9596300051452
1728 0.005 8.640000000000001 1 593.6323924867385 512.6980255749354 512.914137430716 753.3598359863763 814.8373500878699 854.2647242176081 523.4673914410952 344.1211258620081 693.2241052980469 293.9596310477825
1729 0.005 8.645 1 593.6499243251594 512.7290317669745 512.945164062823 753.3626544269226 814.8374508499248 854.2647509926646 523.4947940924033 344.1429189282239 693.2304268222379 293.9596320879413
1730 0.005 8.65 1 593.6674345481181 512.7599994363757 512.9761521378892 753.3654703571873 814.8375517919562 854.2647774297913 523.5221624957246 344.1646946296899 693.236741108743 293.9596331247377
1731 0.005 8.654999999999999 1 593.6849232803343 512.7909286258837 513.0071017075076 753.3682836811066 814.8376526783312 854.2648038998836 523.5494971842182 344.1864525437412 693.2430479924416 293.9596341765089
1732 0.005 8.66 1 593.7023903141608 512.8218193803641 513.0380128165971 753.3710931593356 814.8377535083242 854.2648304900138 523.5767980988022 344.2081929968964 693.2493471919427 293.9596352263434
1733 0.005 8.665000000000001 1 593.7198358017497 512.8526717609374 513.0688855166172 753.3739001062606 814.8378542740742 854.2648573876689 523.6040656939629 344.2299151751999 693.2556396328407 293.959636270287
1734 0.005 8.67 1 593.7372598655293 512.8834858197251 513.0997198616395 753.3767042382781 814.8379550175396 854.2648839689197 523.6313000320386 344.2516191128929 693.2619247798399 293.9596373307106
1735 0.005 8.675000000000001 1 593.7546624877745 512.9142616063244 513.130515901537 753.3795047055278 814.8380553821534 854.2649102512855 523.6585010375022 344.2733048485101 693.2682021807249 293.9596383869616
1736 0.005 8.68 1 593.7720435243967 512.9449991734537 513.1612736895228 753.3823020386307 814.8381556972257 854.264936605502 523.68566888574 344.2949723479105 693.2744723826241 293.9596394366155
1737 0.005 8.685 1 593.7894034860083 512.9756985813584 513.1919932793045 753.3850967928698 814.8382560129766 854.2649627190932 523.7128039325606 344.316621560862 693.2807355977843 293.9596405014044
1738 0.005 8.69 1 593.8067422169887 513.0063598749772 513.2226747192932 753.3878883976337 814.8383564319895 854.2649893472905 523.7399058419533 344.3382525234109 693.2869917810136 293.9596415628063
1739 0.005 8.695 1 593.8240595972096 513.0369831115098 513.2533180650373 753.390676059827 814.8384563546861 854.2650157560603 523.7669746519016 344.3598653188334 693.2932397875998 293.9596426198364
1740 0.005 8.700000000000001 1 593.8413555119074 513.0675683389903 513.2839233679957 753.3934609698962 814.8385562447978 854.265042171525 523.7940105009595 344.3814622834681 693.2994806182468 293.9596436683114
1741 0.005 8.705 1 593.8586303874806 513.0981156070711 513.3144906765742 753.3962430261894 814.8386560827653 854.2650685077635 523.8210134333088 344.4030401512658 693.3057143846846 293.9596447290711
1742 0.005 8.710000000000001 1 593.8758841536455 513.1286249649952 513.3450200418841 753.3990220901637 814.8387559291973 854.2650946374929 523.8479834098033 344.424598205295 693.3119412219083 293.9596457854551
1743 0.005 8.715 1 593.8931163960792 513.1590964572321 513.3755115125879 753.4017970429857 814.8388553573606 854.2651209774876 523.8749202529624 344.4461378836848 693.3181597892085 293.9596468385193
1744 0.005 8.720000000000001 1 593.9103275245419 513.189530141111 513.4059651403998 753.4045694934886 814.8389546179504 854.2651468369268 523.9018228641971 344.4676594859229 693.3243713277058 293.9596478871154
1745 0.005 8.725 1 593.9275177024208 513.2199260746286 513.4363809820097 753.4073392499268 814.8390539730379 854.2651727969477 523.9286933684294 344.4891628838072 693.3305760805503 293.9596489500015
1746 0.005 8.73 1 593.9446868416948 513.250284302316 513.4667590822858 753.4101059341966 814.839153350752 854.2651988789358 523.9555315828335 344.510648095726 693.3367734349134 293.9596500092163
1747 0.005 8.734999999999999 1 593.9618347208556 513.2806048731177 513.4970994945589 753.4128684923083 814.8392525120338 854.2652250947915 523.9823371600143 344.5321151434575 693.3429627482197 293.9596510645936
1748 0.005 8.74 1 593.9789613791958 513.310887845361 513.527402268385 753.41562864064 814.8393514043014 854.2652509360815 524.0091103923813 344.5535640116036 693.3491451030388 293.9596521125039
1749 0.005 8.745000000000001 1 593.9960679680113 513.3411332757204 513.5576674620985 753.4183857210375 814.839450332767 854.2652766852456 524.0358525216733 344.5749946882242 693.3553205081628 293.9596531725155
1750 0.005 8.75 1 594.0131535435189 513.3713412059835 513.5878951231741 753.4211400054975 814.8395491521885 854.2653026484356 524.0625615274836 344.5964071731004 693.3614887259635 293.9596542252749
1751 0.005 8.755000000000001 1 594.0302178483953 513.4015116848886 513.6180852994116 753.4238901701797 814.8396477755372 854.2653284747986 524.0892375632943 344.6178015156788 693.3676492960752 293.9596552751476
1752 0.005 8.76 1 594.0472610462305 513.4316447646054 513.6482380411796 753.4266380992296 814.8397463261541 854.2653547011515 524.1158810893305 344.6391777406533 693.3738024426744 293.9596563191197
1753 0.005 8.765000000000001 1 594.0642792171253 513.4617404414128 513.6783533685317 753.4293771425105 814.8398421836298 854.265379573814 524.1424886805049 344.6605358292587 693.3799448240918 293.9596573760045
1754 0.005 8.77 1 594.0812757688507 513.4917987967557 513.7084313428961 753.4321122387375 814.8399370463515 854.2654040458015 524.1690642571411 344.6818757070404 693.3860796003636 293.9596584297748
1755 0.005 8.775 1 594.0982519497719 513.5218199205491 513.7384720314728 753.4348465798038 814.8400338160246 854.2654296157956 524.1956087790639 344.7031970028614 693.3922080454297 293.9596594788046
1756 0.005 8.779999999999999 1 594.1152076551029 513.5518038148419 513.7684754715224 753.4375800916529 814.8401316305909 854.2654553277977 524.222121147543 344.7245008674593 693.3983304502855 293.9596605211638
1757 0.005 8.785 1 594.1321433195056 513.5817505528732 513.7984417206926 753.4403117955806 814.8402297189252 854.2654809576087 524.2486016782663 344.7457865510623 693.4044469558056 293.9596615768234
1758 0.005 8.790000000000001 1 594.1490590114129 513.6116601662425 513.8283708202155 753.4430408529652 814.8403279516725 854.2655068664016 524.2750500209903 344.7670542993585 693.4105570456005 293.9596626298594
1759 0.005 8.795 1 594.1659545297184 513.6415327755873 513.8582628516833 753.445766925601 814.8404259739661 854.2655324198763 524.3014670507068 344.788303924887 693.416659244427 293.959663679809
1760 0.005 8.800000000000001 1 594.1828296827177 513.6713683879535 513.8881178518868 753.4484902098684 814.8405237958858 854.2655578346556 524.3278519094242 344.8095354749222 693.422754848381 293.9596647208032
1761 0.005 8.805 1 594.1996848638133 513.7011670532421 513.9179358729824 753.4512106738639 814.8406215411264 854.265583003885 524.3542045295959 344.8307489458715 693.4288438076053 293.9596657716741
1762 0.005 8.81 1 594.2165198841111 513.730928738336 513.947716927632 753.4539272682304 814.8407188781871 854.2656084953086 524.3805241412523 344.8519443633384 693.4349255817758 293.9596668092594
1763 0.005 8.815 1 594.2333342362861 513.7606535635266 513.9774610838215 753.4566405062461 814.8408161591556 854.2656339753029 524.4068120312648 344.8731220467093 693.4409994401573 293.9596678386681
1764 0.005 8.82 1 594.250127976107 513.7903415737898 514.0071683883574 753.4593514551974 814.8409135427656 854.2656594977456 524.4330680212922 344.894281649599 693.4470664023764 293.9596688560102
1765 0.005 8.825000000000001 1 594.2669010725589 513.8199928166044 514.0368388943797 753.4620593176946 814.8410107184019 854.2656846258354 524.459292050354 344.9154252146717 693.4531265589308 293.9596698768158
1766 0.005 8.83 1 594.283653840058 513.849607354284 514.066472655658 753.4647644113434 814.8411080240028 854.2657100761063 524.4854845471806 344.9365494216653 693.4591799418045 293.9596708814895
1767 0.005 8.835000000000001 1 594.3003856129454 513.8791852311302 514.0960697198445 753.4674658236278 814.8412048875284 854.2657353971109 524.5116450115524 344.9576554684249 693.4652254102665 293.9596718727691
1768 0.005 8.84 1 594.3170970324345 513.9087264867266 514.1256301340798 753.470164361495 814.8413018718592 854.2657607071592 524.5377736602305 344.9787433069259 693.4712639273054 293.9596728478053
1769 0.005 8.845000000000001 1 594.3337881674142 513.9382311688149 514.1551539459174 753.4728604238463 814.841398719738 854.2657859578901 524.563870574055 344.9998129453986 693.4772956311083 293.9596738285288
1770 0.005 8.85 1 594.3504591031436 513.9676993427101 514.1846412113003 753.4755534466741 814.8414956972964 854.2658113324431 524.5899359081344 345.0208646153006 693.4833208331418 293.9596747957813
1771 0.005 8.855 1 594.3671094176433 513.9971310512174 514.2140919752236 753.4782427919397 814.8415921387058 854.2658363611401 524.615969518296 345.0418983553997 693.4893380383427 293.9596757511299
1772 0.005 8.859999999999999 1 594.3837391634534 514.0265263453078 514.2435062924495 753.4809293552338 814.8416884386937 854.2658616240919 524.6419714919425 345.0629141537847 693.495348286797 293.9596766905905
1773 0.005 8.865 1 594.4003521382267 514.0558853071548 514.2728842214226 753.4836174435258 814.84178741986 854.2658875159809 524.6679429784347 345.0839118161638 693.5013556339418 293.9596776346307
1774 0.005 8.870000000000001 1 594.4169442381892 514.0852079599352 514.3022258117056 753.4863008220631 814.8418848230154 854.2659128111837 524.693882610542 345.1048915972349 693.5073546299209 293.9596785662387
1775 0.005 8.875 1 594.4335152641399 514.1144943496687 514.3315311070015 753.4889793633693 814.8419814695372 854.2659381242287 524.719790483262 345.1258535151808 693.5133451884291 293.9596794872628
1776 0.005 8.880000000000001 1 594.4500654895908 514.143744525737 514.3608001582224 753.4916544567761 814.842077592018 854.2659631113496 524.7456667807656 345.1467975654043 693.5193281516002 293.9596803955189
1777 0.005 8.885 1 594.4665951365407 514.1729585376512 514.3900330097554 753.4943264400991 814.8421733910609 854.2659878346021 524.7715113454858 345.1677237649247 693.5253042113313 293.9596813100957
1778 0.005 8.890000000000001 1 594.4831044134836 514.2021364333837 514.4192297165647 753.4969954569713 814.8422693404774 854.2660129292261 524.7973246405008 345.188632048546 693.5312730909571 293.9596822150475
1779 0.005 8.895 1 594.4995929012969 514.2312782503867 514.4483903142243 753.4996604225882 814.842365047424 854.2660376732056 524.8231062816725 345.2095224754213 693.5372343766691 293.9596831113354
1780 0.005 8.9 1 594.5160609933895 514.2603840579978 514.4775148658891 753.5023230243701 814.8424605862239 854.2660626230484 524.8488569239776 345.230394461221 693.5431903069292 293.9596839987879
1781 0.005 8.904999999999999 1 594.5325090403278 514.2894538970099 514.5066034142102 753.5049826895554 814.8425560936932 854.266086999741 524.8745763278741 345.2512489709669 693.5491391736034 293.9596848941621
1782 0.005 8.91 1 594.5489370216141 514.3184878154793 514.535656010331 753.5076396895624 814.8426517261926 854.2661121049914 524.9002645298008 345.272085822719 693.5550817025807 293.9596857824384
1783 0.005 8.915000000000001 1 594.5653446743718 514.3474858596551 514.5646726994371 753.5102928293873 814.8427470147635 854.2661371086743 524.9259215383627 345.2929049565045 693.5610161992194 293.9596866636633
1784 0.005 8.92 1 594.5817326309183 514.3764480866304 514.5936535363088 753.5129448344798 814.8428428309686 854.2661620781302 524.9515475219051 345.3137063177179 693.5669450264884 293.9596875368255
1785 0.005 8.925000000000001 1 594.5981007362651 514.4053745394658 514.6225985681323 753.5155936698874 814.8429382763263 854.2661869234951 524.9771424384614 345.3344899115155 693.5728670040219 293.9596884198567
1786 0.005 8.93 1 594.614448801684 514.4342652658153 514.651507840077 753.5182389913252 814.8430336149952 854.2662117487603 525.0027063074203 345.3552557420461 693.5787819416216 293.9596892973582
1787 0.005 8.935 1 594.6307764892156 514.4631203081819 514.6803813972891 753.5208806319064 814.8431284944821 854.266236470095 525.0282390486078 345.3760039287583 693.5846890248104 293.9596901662897
1788 0.005 8.94 1 594.6470840161093 514.4919397176778 514.7092192902729 753.5235197516006 814.8432232918408 854.2662612121884 525.0537407705223 345.396734350998 693.5905893028984 293.9596910283572
1789 0.005 8.945 1 594.6633718233107 514.5207235438168 514.7380215681925 753.5261558076786 814.8433181063627 854.2662856997831 525.0792116151945 345.4174471954334 693.5964829896694 293.959691900869
1790 0.005 8.950000000000001 1 594.6796395737559 514.5494718341876 514.766788279669 753.5287890478262 814.8434127454694 854.2663105041072 525.1046515785507 345.4381422608762 693.6023697403599 293.9596927673205
1791 0.005 8.955 1 594.6958873701363 514.578184634482 514.7955194656464 753.5314187443868 814.8435072308731 854.2663349975323 525.1300606329778 345.4588196065293 693.6082488925313 293.9596936299359
1792 0.005 8.960000000000001 1 594.7121151164631 514.6068619990193 514.8242151833057 753.5340457529826 814.8436015390314 854.2663595616433 525.1554388867362 345.4794790876634 693.6141210962863 293.9596944832196
1793 0.005 8.965 1 594.7283226216282 514.6355038836884 514.8528754399844 753.5366697813561 814.8436957868976 854.2663840199864 525.1807850558857 345.5001207357359 693.6199867097307 293.9596953495313
1794 0.005 8.970000000000001 1 594.7445108572791 514.6641104190458 514.8815003023107 753.5392911581882 814.8437900348299 854.266408529847 525.2061010870318 345.5207448306089 693.6258460014908 293.9596962111775
1795 0.005 8.975 1 594.7606790739446 514.6926816440127 514.9100898203405 753.5419086532536 814.8438840768233 854.2664328813437 525.231386389881 345.5413512519651 693.6316974730508 293.9596970687357
1796 0.005 8.98 1 594.7768271418114 514.7212175852503 514.9386440329658 753.5445240358721 814.8439780320164 854.266457140938 525.2566404012432 345.5619401247291 693.6375422805422 293.9596979223235
1797 0.005 8.984999999999999 1 594.7929557450348 514.7497183098428 514.9671629936536 753.5471365450009 814.8440718903919 854.2664814632501 525.2818642189387 345.5825113172372 693.6433807537392 293.9596987859427
1798 0.005 8.99 1 594.8090652073653 514.7781839344919 514.9956467812787 753.549746290479 814.8441657491204 854.2665058134253 525.3070585287196 345.6030648615582 693.6492124835753 293.9596996439535
1799 0.005 8.995000000000001 1 594.8251547559311 514.8066144512593 515.0240954311269 753.5523522595292 814.8442593677813 854.2665299439104 525.332222080599 345.6236007883666 693.6550367101748 293.9597004957824
1800 0.005 9 1 594.8412246838527 514.8350099065464 515.0525089877332 753.5549558516959 814.844352844696 854.2665540845189 525.3573552136337 345.6441191148851 693.6608541278708 293.959701343536
1801 0.005 9.005000000000001 1 594.8572751779258 514.8633703477241 515.0808874990369 753.5575566844753 814.8444461901635 854.2665780108479 525.3824578323643 345.6646198363073 693.6666651305649 293.9597022022858
1802 0.005 9.01 1 594.8733048133789 514.8916958339868 515.1092310170827 753.560154168902 814.8445394206085 854.266602143438 525.4075368010432 345.6851028786825 693.6724689513295 293.9597030551316
1803 0.005 9.015000000000001 1 594.8893150557494 514.9199863998076 515.1375395852129 753.562748433446 814.8446324536435 854.2666263329739 525.4325817082254 345.7055683653468 693.678265575893 293.9597039026666
1804 0.005 9.02 1 594.9053059227272 514.9482420939277 515.1658132490358 753.5653402859492 814.8447254926018 854.2666504859585 525.4575951836709 345.7260163018427 693.6840557737106 293.959704744003
1805 0.005 9.025 1 594.9212774707778 514.97646296332 515.194052061135 753.5679295074118 814.8448185921652 854.2666745222731 525.4825776367724 345.7464466428113 693.6898397424538 293.9597055963994
1806 0.005 9.029999999999999 1 594.9372299770158 515.0046490548018 515.2222560626815 753.5705158077614 814.8449116230939 854.2666986401243 525.5075293190358 345.766859425496 693.6956178851966 293.9597064443002
1807 0.005 9.035 1 594.9531631364351 515.032800405957 515.2504252980037 753.5730983593306 814.8450043607889 854.2667227192511 525.5324503635003 345.7872545500363 693.7013884450606 293.9597072884222
1808 0.005 9.040000000000001 1 594.9690766578747 515.0609170704046 515.2785598160768 753.5756786764525 814.8450970498359 854.2667467623328 525.5573410550867 345.8076321640705 693.707152564835 293.9597081268167
1809 0.005 9.045 1 594.9849710831301 515.0889990952355 515.3066596610983 753.5782562351715 814.8451896315011 854.2667706604348 525.5822016221247 345.8279922891249 693.712910314043 293.9597089765704
1810 0.005 9.050000000000001 1 595.0008464810318 515.1170465266165 515.334724883419 753.5808310495844 814.8452823437302 854.2667948523466 525.6070319876522 345.8483348948767 693.7186614259539 293.9597098199853
1811 0.005 9.055 1 595.0167024033642 515.145059409891 515.3627555277641 753.5834023251761 814.8453746082641 854.266818558412 525.6318322642172 345.8686600345029 693.7244049370726 293.95971065826
1812 0.005 9.06 1 595.0325388961418 515.1730378011256 515.3907516437745 753.5859709668598 814.8454668587788 854.2668425528819 525.6566026305438 345.8889682788168 693.7301421051499 293.9597114901844
1813 0.005 9.065 1 595.0483564677484 515.200981790895 515.4187132979623 753.5885371451634 814.8455589826767 854.2668661885682 525.6813435777622 345.9092588267221 693.7358725715412 293.9597123338993
1814 0.005 9.07 1 595.0641550485828 515.2288913866439 515.4466405305285 753.5911003756565 814.8456511116251 854.2668900503156 525.7060546185218 345.9295317919094 693.741596752209 293.9597131705873
1815 0.005 9.075000000000001 1 595.0799339683604 515.2567666283801 515.4745333825009 753.5936599754792 814.8457430412875 854.2669138785105 525.73073546128 345.9497872519863 693.7473134149978 293.9597140033883
1816 0.005 9.08 1 595.0956935461518 515.2846075624235 515.502391897842 753.5962171903584 814.8458349507888 854.2669373715415 525.7553864113677 345.9700253837896 693.7530235662887 293.9597148305305
1817 0.005 9.085000000000001 1 595.1114342208558 515.312414245572 515.5302161291 753.5987731046422 814.8459269661763 854.2669607842162 525.780005726383 345.9902454827248 693.758727585562 293.9597156684457
1818 0.005 9.09 1 595.1271559001323 515.3401867141237 515.5580061185307 753.6013257533016 814.8460188408093 854.2669843357044 525.8045955665058 346.0104483555541 693.7644251740838 293.9597165014332
1819 0.005 9.095000000000001 1 595.1428605213001 515.3679250079693 515.5857619046391 753.6038735967934 814.8461100226817 854.2670078340532 525.8291568597563 346.0306339841653 693.7701150408732 293.9597173274012
1820 0.005 9.1 1 595.1585450556696 515.3956291760492 515.6134835367915 753.6064190658967 814.8462012246146 854.2670314310133 525.8536883228875 346.0508022493252 693.7757981915739 293.9597181481506
1821 0.005 9.105 1 595.1742053873334 515.4232992518118 515.6411710537924 753.608961703519 814.8462925772752 854.267055201878 525.8781899589212 346.0709523146054 693.7814747429964 293.9597189801345
1822 0.005 9.109999999999999 1 595.1898476092542 515.4509352902305 515.6688245042307 753.6115009915325 814.8463836105067 854.2670786912379 525.9026607930086 346.0910853024686 693.7871449529443 293.959719806638
1823 0.005 9.115 1 595.2054711984084 515.4785373353096 515.6964439306779 753.6140374354084 814.8464747883236 854.2671025637281 525.9271026499532 346.1112011236696 693.7928080588738 293.9597206307371
1824 0.005 9.120000000000001 1 595.2210762810122 515.5061054351405 515.7240293829075 753.6165716401877 814.8465657925925 854.2671261507381 525.9515153736462 346.1312997143407 693.7984646858367 293.959721447671
1825 0.005 9.125 1 595.2366627021855 515.533639619199 515.7515808979146 753.6191034543681 814.8466568839277 854.2671493260242 525.9758985769788 346.1513810028084 693.8041152702759 293.959722275313
1826 0.005 9.130000000000001 1 595.2522311167404 515.561139965886 515.7790985333606 753.6216325326194 814.8467480560521 854.2671728981815 526.0002528189068 346.1714446856918 693.8097596565667 293.9597230976896
1827 0.005 9.135 1 595.2677814594356 515.588606502303 515.8065823320425 753.6241585647374 814.8468389731321 854.2671964306746 526.0245779753994 346.1914912857707 693.8153970156388 293.9597239144587
1828 0.005 9.140000000000001 1 595.2833137367647 515.6160392687729 515.8340323400173 753.626684339293 814.8469307803575 854.2672202962176 526.0488744497752 346.2115206585094 693.8210294074077 293.9597247275711
1829 0.005 9.145 1 595.2988272561792 515.6434383153821 515.8614485972365 753.6292060242056 814.8470217242755 854.2672434163907 526.0731411003227 346.2315328017395 693.8266546692655 293.9597255505091
1830 0.005 9.15 1 595.3143212609382 515.6708036156584 515.8888311189379 753.6317238876095 814.8471122376565 854.2672665767706 526.0973770185334 346.2515275529555 693.8322730950167 293.9597263680521
1831 0.005 9.154999999999999 1 595.3297961573334 515.6981352674788 515.9161799614245 753.6342379747091 814.8472024433912 854.2672896597767 526.1215836258667 346.2715051211424 693.8378839644128 293.9597271788745
1832 0.005 9.16 1 595.3452517142553 515.7254332751495 515.9434951512162 753.6367494371302 814.8472926308824 854.2673129347663 526.1457603288891 346.291465289893 693.8434881649699 293.9597279805967
1833 0.005 9.165000000000001 1 595.360688544453 515.7526977192447 515.9707767444385 753.6392584621501 814.8473828077709 854.2673360804359 526.1699080237236 346.3114082747991 693.8490859200447 293.9597287905167
1834 0.005 9.17 1 595.3761065094321 515.779928650967 515.9980247896522 753.6417647236379 814.8474729990955 854.2673596561477 526.1940266299335 346.3313340464254 693.8546775547762 293.9597295919745
1835 0.005 9.175000000000001 1 595.3915055680495 515.8071261144358 516.02523933309 753.6442673425579 814.8475629056045 854.2673827609543 526.2181161375011 346.3512421618887 693.860261707873 293.9597303842889
1836 0.005 9.18 1 595.4068857083653 515.8342901532884 516.0524204193819 753.6467678003951 814.8476527613547 854.2674057020519 526.2421765959447 346.3711332754445 693.8658395290554 293.959731165024
1837 0.005 9.185 1 595.4222473148296 515.8614208134899 516.0795680951353 753.6492656757888 814.8477426883562 854.2674286387205 526.2662080493751 346.3910073504125 693.871411228631 293.95973195138
1838 0.005 9.19 1 595.4375902733485 515.888518139972 516.1066824048808 753.651760842953 814.8478324400212 854.2674517682771 526.290210484318 346.4108642548854 693.8769767568903 293.9597327277332
1839 0.005 9.195 1 595.4529144002037 515.9155821763025 516.1337633951165 753.6542522724909 814.847922031071 854.2674748051583 526.3141838329752 346.430704028339 693.8825349788407 293.9597334949452
1840 0.005 9.200000000000001 1 595.4682196659553 515.9426129681991 516.1608111118217 753.6567414366 814.8480115401879 854.267497781605 526.3381282800286 346.4505266649944 693.8880866004375 293.9597342512437
1841 0.005 9.205 1 595.4835067282212 515.9696105984722 516.1878256124414 753.6592281635243 814.8481010924119 854.2675205721611 526.3620444162336 346.4703308121612 693.893632275628 293.9597350153226
1842 0.005 9.210000000000001 1 595.4987753698506 515.9965750815248 516.2148069390672 753.6617120688629 814.8481904415527 854.2675435718573 526.3859315877228 346.4901183232664 693.8991718395857 293.9597357719942
1843 0.005 9.215 1 595.5140249003382 516.0235064491314 516.2417551268727 753.664192322213 814.8482794623364 854.2675664542716 526.4097895350485 346.5098891935628 693.9047039616478 293.9597365221079
1844 0.005 9.220000000000001 1 595.5292557754526 516.0504047539904 516.2686702242358 753.6666702277561 814.8483684075899 854.2675893677142 526.4336187306792 346.5296430359621 693.9102297604664 293.959737263058
1845 0.005 9.225 1 595.5444684305216 516.0772700391517 516.2955522713941 753.6691454903695 814.8484573211841 854.2676121507918 526.4574193156628 346.5493798351542 693.9157493072664 293.9597380105574
1846 0.005 9.23 1 595.5596628924789 516.1041023507327 516.322401316686 753.6716179734238 814.8485461494108 854.2676347732456 526.4811911638786 346.5691001392624 693.9212629911976 293.9597387480593
1847 0.005 9.234999999999999 1 595.5748390609433 516.1309017469293 516.3492174087687 753.6740873252519 814.8486350108191 854.267657639444 526.504934611375 346.5888029317138 693.9267693355196 293.9597394805933
1848 0.005 9.24 1 595.5899977400016 516.1576682896007 516.3760006076777 753.6765535620716 814.8487233675958 854.2676804903127 526.5286520201762 346.6084886398985 693.9322696875735 293.9597402061011
1849 0.005 9.245000000000001 1 595.6051374083606 516.1844019917014 516.4027509399994 753.6790170019125 814.8488118813991 854.2677031697392 526.5523393654801 346.6281572836907 693.9377633842646 293.9597409446146
1850 0.005 9.25 1 595.6202585304848 516.2111028974898 516.4294684517796 753.6814780911859 814.8489003025788 854.2677262101663 526.575997648441 346.6478089103612 693.9432504873363 293.9597416594851
1851 0.005 9.255000000000001 1 595.6353610314954 516.2377710358807 516.4561531773791 753.6839365325349 814.8489887275856 854.26774892403 526.5996267487434 346.6674432952485 693.9487312989171 293.9597423861101
1852 0.005 9.26 1 595.6504450920012 516.2644064626195 516.4828051627849 753.6863923364758 814.8490771035315 854.2677715564579 526.6232271764354 346.6870607013308 693.954205871569 293.9597431095
1853 0.005 9.265000000000001 1 595.6655105483876 516.2910092207194 516.5094244523185 753.6888449251801 814.8491651927158 854.2677940651278 526.6467989095414 346.7066611451124 693.9596736282153 293.9597438305379
1854 0.005 9.27 1 595.680557857717 516.3175793552571 516.5360110904196 753.6912956444736 814.8492535595293 854.2678167393429 526.6703423132317 346.7262445701561 693.9651355937286 293.959744548545
1855 0.005 9.275 1 595.6955867370376 516.344116908951 516.5625651206824 753.6937432130811 814.8493415758165 854.2678392515984 526.6938572102333 346.7458110316779 693.9705908408505 293.9597452818222
1856 0.005 9.279999999999999 1 595.7105971555924 516.3706219255615 516.5890865849947 753.6961880570437 814.8494294386282 854.2678617872979 526.7173437466361 346.7653605097884 693.9760397158873 293.9597459964342
1857 0.005 9.285 1 595.7255895475412 516.397094447807 516.6155755259201 753.6986302970947 814.8495171916217 854.2678839147706 526.7408019279507 346.7848933466157 693.9814824714326 293.9597467247031
1858 0.005 9.290000000000001 1 595.7405637417407 516.4235345228651 516.6420319914605 753.7010696542113 814.8496048688328 854.2679064014735 526.7642317886496 346.8044084097341 693.9869186839055 293.959747448701
1859 0.005 9.295 1 595.7555195364635 516.4499421893354 516.6684560197285 753.7035059840912 814.8496923452592 854.2679287998025 526.7876334099 346.8239067670949 693.9923481894253 293.9597481690392
1860 0.005 9.300000000000001 1 595.7704574574748 516.4763174937688 516.6948476585576 753.7059405063701 814.8497799421165 854.2679514655226 526.8110068575577 346.8433882781424 693.9977718718389 293.9597488855232
1861 0.005 9.305 1 595.7853771679154 516.5026604779064 516.7212069496544 753.7083712681107 814.8498673620581 854.2679736111859 526.8343521072612 346.8628529407 694.0031890751745 293.9597496131437
1862 0.005 9.31 1 595.8002781071051 516.5289711839653 516.747533927465 753.7107985749543 814.8499542649959 854.2679957354488 526.8576699110409 346.8823007004795 694.0085992121935 293.9597503206411
1863 0.005 9.315 1 595.815161074205 516.5552496459411 516.7738286415145 753.7132237141664 814.8500415085132 854.2680179644536 526.8809592622611 346.9017313618715 694.0140033688364 293.9597510412723
1864 0.005 9.32 1 595.8300262830976 516.5814959210585 516.8000911369707 753.7156466308357 814.8501286579618 854.2680402806966 526.9042204730277 346.9211452117476 694.0194015971466 293.9597517593632
1865 0.005 9.325000000000001 1 595.8448737389126 516.6077100425866 516.8263214564824 753.7180695575515 814.8502175898683 854.26806349981 526.9274540197757 346.9405422384983 694.024793329311 293.959752473587
1866 0.005 9.33 1 595.8597036413865 516.6338920651705 516.8525196443821 753.7204900513368 814.8503057955276 854.268086047874 526.950659447429 346.9599206767164 694.0301797522637 293.9597531832052
1867 0.005 9.335000000000001 1 595.8745156998664 516.6600420397803 516.8786857498948 753.7229061369372 814.8503932090156 854.2681083966311 526.9738370016406 346.9792832199121 694.0355593856308 293.95975390707
1868 0.005 9.34 1 595.8893096043906 516.6861599963568 516.9048198113949 753.725319035701 814.8504802451403 854.2681303590559 526.9969865255676 346.9986293320144 694.040932629026 293.9597546095669
1869 0.005 9.345000000000001 1 595.9040854162913 516.7122459830252 516.9309218732125 753.7277287928666 814.8505666948085 854.2681522312961 527.0201079162906 347.0179585747629 694.0462998019887 293.9597553243883
1870 0.005 9.35 1 595.9188434992229 516.7383000363575 516.9569919762324 753.730136029948 814.8506533198849 854.2681742590819 527.0432015773058 347.0372711536062 694.0516605029155 293.9597560376522
1871 0.005 9.355 1 595.9335833144949 516.7643221919424 516.9830301575757 753.7325396854292 814.8507395283946 854.2681965156326 527.0662671973723 347.0565671393982 694.0570143840313 293.9597567455259
1872 0.005 9.359999999999999 1 595.9483053819599 516.7903125054592 517.0090364665278 753.7349413047593 814.8508258427172 854.2682187304729 527.0893051881735 347.0758459810246 694.0623627078503 293.9597574483346
1873 0.005 9.365 1 595.9630095866816 516.8162710178937 517.0350109450859 753.7373398800469 814.8509122283542 854.2682407888417 527.1123153924607 347.0951091887676 694.067704222355 293.959758165361
1874 0.005 9.370000000000001 1 595.9776957635489 516.8421977722769 517.0609536351157 753.7397354802858 814.8509981812942 854.268262652858 527.1352978734039 347.1143552607883 694.073039561565 293.9597588609475
1875 0.005 9.375 1 595.9923641868589 516.8680928027757 517.0868645777282 753.742129006885 814.8510843041054 854.2682844728374 527.1582526841489 347.1335844424807 694.0783688503869 293.9597595671989
1876 0.005 9.380000000000001 1 596.0070133884627 516.8939561778404 517.1127438176818 753.7445230573636 814.8511715479955 854.2683069080695 527.181181124218 347.1527967310597 694.0836937038829 293.9597602715239
1877 0.005 9.385 1 596.0216455676597 516.9197879218868 517.1385914030459 753.7469122356483 814.8512577997668 854.2683286746297 527.204081319195 347.1719922041318 694.0890114029605 293.9597609713828
1878 0.005 9.390000000000001 1 596.0362606308042 516.9455880849438 517.1644073786182 753.7492988162288 814.8513437446699 854.2683507083876 527.2269540251727 347.1911708725764 694.0943231688124 293.959761667
1879 0.005 9.395 1 596.0508581997955 516.971356700904 517.1901917814105 753.751681446781 814.8514294148837 854.2683724249025 527.2497989974801 347.2103328152291 694.0996281210328 293.9597623767772
1880 0.005 9.4 1 596.0654350181015 516.9970937859495 517.215944635741 753.7540660498119 814.8515162285101 854.2683948707358 527.272620924228 347.229478003197 694.1049254557322 293.9597630639669
1881 0.005 9.404999999999999 1 596.0799949669748 517.0227993645473 517.2416659788929 753.7564461360957 814.8516020961291 854.2684166160869 527.29541250122 347.2486065496827 694.1102175974929 293.959763763665
1882 0.005 9.41 1 596.094537866545 517.0484735042734 517.2673558536648 753.7588241304435 814.85168794733 854.2684383168628 527.3181760968283 347.267718350458 694.1155041906782 293.9597644612998
1883 0.005 9.415000000000001 1 596.1090634558468 517.0741162617763 517.2930143142291 753.7611972622439 814.8517731727399 854.2684600440633 527.3409117263541 347.2868121443266 694.1207839596232 293.9597651556751
1884 0.005 9.42 1 596.1235720767024 517.099727675376 517.3186414021413 753.7635676894632 814.8518584555147 854.2684813763848 527.3636197236847 347.3058898139581 694.1260584125013 293.959765845428
1885 0.005 9.425000000000001 1 596.1380633951596 517.1253077810612 517.3442371551338 753.7659343886397 814.8519433130657 854.2685027904723 527.3863000697542 347.32495104737 694.1313260502611 293.9597665473086
1886 0.005 9.43 1 596.1525371757032 517.1508566243451 517.3698016198564 753.7682982717649 814.8520281183862 854.2685245375947 527.4089529240571 347.343995820582 694.1365872453254 293.959767230267
1887 0.005 9.435 1 596.1669937360238 517.176374245834 517.3953348358963 753.7706593533123 814.8521129227812 854.26854609789 527.431578387071 347.3630240675798 694.1418428013419 293.9597679250777
1888 0.005 9.44 1 596.1814328637057 517.2018606975682 517.4208368495854 753.7730179732002 814.8521978391735 854.2685676861538 527.4541767177293 347.3820357333094 694.1470919833607 293.9597686168484
1889 0.005 9.445 1 596.1958543182049 517.2273160108847 517.4463077003444 753.7753734505411 814.8522823947693 854.2685892732267 527.4767477713272 347.4010308307601 694.1523342516358 293.9597693050221
1890 0.005 9.450000000000001 1 596.2102587218311 517.2527402290854 517.4717474283693 753.7777270325536 814.852367253273 854.268610854931 527.4992916689606 347.42000935807 694.1575711729841 293.9597699917656
1891 0.005 9.455 1 596.2246454461698 517.2781333799494 517.4971560711072 753.7800773797974 814.8524516689023 854.2686323521476 527.5218082346472 347.4389712549926 694.162801749509 293.9597706900648
1892 0.005 9.460000000000001 1 596.2390147972403 517.3034955168098 517.5225336694033 753.78242521711 814.852536185439 854.268653744429 527.5442976576244 347.4579166781857 694.168026200131 293.9597713666741
1893 0.005 9.465 1 596.2533667125414 517.3288266790253 517.5478802678241 753.7847706527667 814.8526205692509 854.268675239666 527.566760161489 347.4768455366033 694.1732443555145 293.9597720551047
1894 0.005 9.470000000000001 1 596.2677015406638 517.3541269046295 517.5731959053785 753.7871136110618 814.8527050177988 854.2686968763317 527.5891958145828 347.4957578446839 694.1784570099637 293.9597727405605
1895 0.005 9.475 1 596.2820191000271 517.3793962310099 517.598480620387 753.789453884128 814.8527891767988 854.2687183149371 527.6116042716404 347.5146547158066 694.1836634656574 293.9597734218137
1896 0.005 9.48 1 596.296318888345 517.4046346958421 517.6237344526478 753.7917906058532 814.8528730334652 854.268739451872 527.633985601924 347.5335346388266 694.1888629117665 293.9597741000561
1897 0.005 9.484999999999999 1 596.3106015767239 517.4298423500447 517.6489574446497 753.794125936137 814.852957144734 854.2687607378207 527.6563402130942 347.5523978264399 694.1940572434453 293.9597747749187
1898 0.005 9.49 1 596.3248669954347 517.4550192311643 517.6741496370119 753.7964579869237 814.8530409800951 854.26878200863 527.6786677970863 347.5712443769412 694.1992453714303 293.9597754637632
1899 0.005 9.495000000000001 1 596.3391157724417 517.4801653632732 517.6993110646056 753.7987857255754 814.853124421552 854.2688035230242 527.700966806043 347.5900743033721 694.204427041856 293.9597761327524
1900 0.005 9.5 1 596.3533469738991 517.5052807815043 517.7244417614222 753.8011117833064 814.8532080115419 854.2688248172386 527.723239552627 347.6088877448393 694.2096029287524 293.9597768159721
1901 0.005 9.505000000000001 1 596.3675608212579 517.5303655474944 517.7495417748402 753.8034358371084 814.8532918076868 854.2688463519391 527.7454859513008 347.6276856977132 694.2147729625232 293.959777496152
1902 0.005 9.51 1 596.381757464172 517.5554196989443 517.7746111484546 753.8057576326655 814.8533755527873 854.2688677277525 527.7677059895196 347.646466667529 694.2199370432137 293.9597781726021
1903 0.005 9.515000000000001 1 596.3959366306834 517.5804432663739 517.7996499138294 753.8080761821993 814.8534589987241 854.2688889243984 527.7898991176193 347.6652307742763 694.2250943326244 293.9597788473274
1904 0.005 9.52 1 596.4100984796492 517.605436299791 517.8246581192839 753.8103930600344 814.8535424345331 854.2689100516952 527.8120658449552 347.6839783296451 694.2302462770951 293.9597795186739
1905 0.005 9.525 1 596.4242433698726 517.6303988384346 517.8496358032791 753.812706952501 814.8536255914556 854.2689308008729 527.8342059989111 347.7027094267095 694.2353918491895 293.9597802031375
1906 0.005 9.529999999999999 1 596.4383700875142 517.6553309313997 517.8745830096505 753.8150193987626 814.8537091556741 854.2689518422089 527.8563182551393 347.7214241722882 694.2405315399251 293.959780868662
1907 0.005 9.535 1 596.4524798145236 517.6802326222456 517.8994997831751 753.8173281184723 814.8537921910533 854.2689728763449 527.8784046413006 347.7401221991173 694.2456655466113 293.959781546503
1908 0.005 9.540000000000001 1 596.4665729035692 517.7051039435429 517.9243861608052 753.8196345678134 814.8538750795872 854.2689938765596 527.9004649198924 347.7588038773765 694.2507935543515 293.959782221575
1909 0.005 9.545 1 596.4806486765251 517.7299449517509 517.9492421917633 753.8219383942052 814.8539580189083 854.2690150068373 527.9224986512644 347.7774692306037 694.2559157241825 293.9597828934825
1910 0.005 9.550000000000001 1 596.4947075897185 517.7547556725576 517.974067910817 753.824238816889 814.8540405761864 854.2690358376473 527.9445061166496 347.7961182374588 694.2610310623583 293.9597835627327
1911 0.005 9.555 1 596.5087500565991 517.7795361928714 517.9988633787547 753.8265379161074 814.8541233553046 854.2690567428473 527.9664881475237 347.8147513706825 694.266141103852 293.95978422775
1912 0.005 9.56 1 596.522775492385 517.8042865346968 518.0236286335169 753.8288336356345 814.8542059099208 854.2690775865937 527.9884439922845 347.8333679680354 694.2712451722437 293.9597849056653
1913 0.005 9.565 1 596.5367840100923 517.829006721029 518.0483637103132 753.8311268332299 814.8542882767575 854.2690982640243 528.010373372921 347.8519681450574 694.2763428081299 293.959785563386
1914 0.005 9.57 1 596.5507756073468 517.8536967893256 518.0730686484497 753.8334177985411 814.8543706282017 854.2691191274247 528.0322764394231 347.8705520923473 694.2814349902803 293.9597862331026
1915 0.005 9.575000000000001 1 596.5647503801588 517.8783567802227 518.0977434866501 753.835705908572 814.854452926628 854.2691401284376 528.0541531237357 347.8891196664693 694.2865212792879 293.9597869010661
1916 0.005 9.58 1 596.5787084644477 517.9029867272403 518.1223882599197 753.837991378088 814.854535360587 854.2691611022085 528.076002727818 347.9076711599286 694.2916015149206 293.9597875652951
1917 0.005 9.585000000000001 1 596.5926490880453 517.9275866743603 518.1470030091263 753.8402738418084 814.8546173269581 854.269182073697 528.0978263781794 347.926205501847 694.2966749637142 293.9597882279314
1918 0.005 9.59 1 596.6065732704941 517.9521566564564 518.171587771441 753.842554641279 814.8546994312544 854.2692029377595 528.1196240712972 347.944723823524 694.3017435441764 293.9597888876186
1919 0.005 9.595000000000001 1 596.6204801387436 517.9766966909419 518.1961425753686 753.8448320214299 814.8547813282553 854.2692236369784 528.1413952551396 347.9632257851008 694.3068057281198 293.9597895590898
1920 0.005 9.6 1 596.6343704882555 518.0012068300297 518.2206674644513 753.8471074949441 814.8548632045434 854.2692444451167 528.1631404369534 347.9817112516467 694.3118619778796 293.9597902107356
1921 0.005 9.605 1 596.6482440428852 518.0256871174259 518.2451624764132 753.8493802083035 814.8549449800668 854.2692648091387 528.1848595839591 348.0001810068638 694.3169125095243 293.9597908752361
1922 0.005 9.609999999999999 1 596.662101090049 518.0501375950639 518.2696276525015 753.8516505140959 814.8550266061209 854.2692854464683 528.2065526747162 348.0186343124249 694.3219573620676 293.9597915385046
1923 0.005 9.615 1 596.6759412476018 518.0745583013952 518.2940630319007 753.8539181503826 814.8551082421825 854.2693060741013 528.2282198074751 348.0370713496149 694.3269964151638 293.9597921984139
1924 0.005 9.620000000000001 1 596.6897646348815 518.0989492961907 518.318468662471 753.8561827043046 814.8551895010982 854.269326605991 528.249861290469 348.0554922710976 694.3320287423369 293.9597928559087
1925 0.005 9.625 1 596.7035715621946 518.1233106042317 518.3428445827012 753.8584457096298 814.8552709026185 854.2693472606951 528.2714768891431 348.0738969812332 694.337056239245 293.95979350893
1926 0.005 9.630000000000001 1 596.7173617548832 518.1476422589743 518.3671908281181 753.8607074256589 814.8553526911915 854.2693678855705 528.2930522333176 348.0922855414745 694.3420774320491 293.9597941752588
1927 0.005 9.635 1 596.7311354061657 518.1719443017648 518.3915074380608 753.8629658090803 814.8554339802795 854.269388266511 528.3146090886468 348.1106578522117 694.3470927705716 293.9597948218023
1928 0.005 9.640000000000001 1 596.7448923512112 518.1962167728435 518.4157944510237 753.8652216377559 814.8555151517123 854.2694087566676 528.3361429590108 348.1290140681932 694.3521025514675 293.9597954801933
1929 0.005 9.645 1 596.7586328832672 518.2204597108714 518.4400519056286 753.867474326038 814.8555962226784 854.2694292239303 528.3576527743519 348.1473541529959 694.3571066474537 293.9597961357
1930 0.005 9.65 1 596.7723570451038 518.244673154465 518.4642798427409 753.8697245823312 814.8556771938996 854.2694498733678 528.3791377526334 348.165678100369 694.3621046823356 293.9597967893321
1931 0.005 9.654999999999999 1 596.7860644157395 518.268857140488 518.4884782988778 753.8719713662171 814.8557577473567 854.2694702506549 528.4005974008178 348.1839859530789 694.3670963114739 293.9597974424254
1932 0.005 9.66 1 596.7997553529997 518.2930117112961 518.5126473125032 753.8742165698335 814.8558384498324 854.2694905650022 528.4220317600449 348.2022777002906 694.3720827134613 293.959798089444
1933 0.005 9.665000000000001 1 596.813429666518 518.3171369029906 518.5367869243809 753.876458613888 814.8559190955477 854.2695108786312 528.4434405955818 348.220553351442 694.3770631162078 293.9597987493069
1934 0.005 9.67 1 596.8270873746399 518.3412327342236 518.5608971641071 753.8786981169609 814.8559996260467 854.2695310414979 528.4648235493306 348.2388126789743 694.3820373966122 293.9597993905055
1935 0.005 9.675000000000001 1 596.840728663376 518.3652992675056 518.5849780737359 753.8809355360992 814.8560800405808 854.2695511869779 528.4861811219685 348.2570564171573 694.3870065078178 293.959800043535
1936 0.005 9.68 1 596.8543536918318 518.3893365367036 518.6090296973999 753.8831702385411 814.8561605234573 854.2695714132248 528.5075132158893 348.2752839634192 694.3919695674837 293.9598006961895
1937 0.005 9.685 1 596.8679624161241 518.4133445676604 518.633052064174 753.8854025227957 814.8562408762567 854.2695917096465 528.5288195665805 348.293495428295 694.3969270069385 293.9598013446748
1938 0.005 9.69 1 596.881553159898 518.4373233932911 518.6570452050165 753.8876310973593 814.8563205439351 854.2696117697553 528.5500995121707 348.3116908672677 694.4018773566646 293.959801989639
1939 0.005 9.695 1 596.8951280306724 518.4612730857206 518.6810091779112 753.8898585272692 814.8564006861545 854.2696321017092 528.5713547119352 348.329871137001 694.4068230823992 293.9598026313679
1940 0.005 9.700000000000001 1 596.9086866905595 518.4851936589251 518.7049440100209 753.8920826667741 814.8564805973796 854.269652299417 528.592584449118 348.3480350634857 694.4117628438307 293.9598032862465
1941 0.005 9.705 1 596.9222291741596 518.5090851576584 518.7288497441878 753.8943046918549 814.8565603982138 854.2696724101201 528.6137889082328 348.3661827734143 694.416696600373 293.959803921319
1942 0.005 9.710000000000001 1 596.9357555493516 518.5329476204197 518.7527264182889 753.8965245373525 814.8566403106003 854.2696926981865 528.6349679833774 348.3843143783417 694.421625101496 293.9598045692344
1943 0.005 9.715 1 596.949265667295 518.5567810814305 518.7765740684609 753.8987418729384 814.8567201745534 854.2697128542862 528.6561217020711 348.4024253612855 694.4265479138468 293.9598052159092
1944 0.005 9.720000000000001 1 596.9627590920885 518.5805855831625 518.8003927346454 753.9009565834623 814.8567999882645 854.2697330002329 528.6772505914884 348.4205229050273 694.4314650445181 293.9598058600807
1945 0.005 9.725 1 596.9762363733387 518.6043611761162 518.8241824581522 753.90316816117 814.8568792105127 854.2697526968394 528.6983542079925 348.4386053697413 694.4363759759208 293.9598065020064
1946 0.005 9.73 1 596.9896977173476 518.6281078712468 518.8479432697866 753.9053782598346 814.8569586108661 854.2697726424921 528.7194321393091 348.4566722678645 694.4412817882729 293.9598071381193
1947 0.005 9.734999999999999 1 597.0031429474384 518.6518257232369 518.8716752141607 753.9075851367289 814.85703788761 854.2697926414338 528.7404848232798 348.4747235786767 694.446181261605 293.9598077878603
1948 0.005 9.74 1 597.0165720478421 518.6755147859003 518.895378332728 753.9097895943499 814.8571171385904 854.2698125033993 528.7615125211332 348.4927590250972 694.4510750882425 293.9598084188669
1949 0.005 9.745000000000001 1 597.0299851724184 518.6991750716156 518.9190526587432 753.9119919404011 814.8571962843096 854.2698322648093 528.7825149649514 348.510778539393 694.4559637382241 293.9598090626984
1950 0.005 9.75 1 597.0433822176655 518.7228066263255 518.9426982301388 753.9141919274524 814.8572753461011 854.2698520933476 528.8034922715083 348.5287821253262 694.4608463935995 293.9598097048399
1951 0.005 9.755000000000001 1 597.0567728205747 518.7464095159016 518.9663151050852 753.9163885330489 814.8573538983073 854.2698720609138 528.8244444522001 348.5467698000485 694.4657243796946 293.9598103444771
1952 0.005 9.76 1 597.0701432909212 518.7699837500787 518.9899033028601 753.9185821569808 814.8574323746038 854.2698918993367 528.8453714136235 348.5647416191316 694.4705954244871 293.9598109817009
1953 0.005 9.765000000000001 1 597.0834956709078 518.7935293659704 519.013462860572 753.9207744514265 814.8575112316119 854.2699117256914 528.8662733460649 348.5826976029873 694.4754608816526 293.9598116157711
1954 0.005 9.77 1 597.0968306142894 518.8170463829374 519.0369938083606 753.9229638531375 814.8575899351264 854.2699314572378 528.8871500439186 348.6006391103937 694.4803205678618 293.9598122623814
1955 0.005 9.775 1 597.1101486207872 518.8405348531106 519.0604961869292 753.9251511757681 814.8576684990937 854.2699512111168 528.9080018624616 348.6185641069503 694.4851743741715 293.959812890417
1956 0.005 9.779999999999999 1 597.1234507257651 518.8639948318452 519.0839700389369 753.9273365258264 814.8577470620467 854.2699707263911 528.9288295066029 348.6364728510582 694.4900232069574 293.9598135313921
1957 0.005 9.785 1 597.1367361912804 518.8874263386961 519.1074153999267 753.9295191670856 814.8578255115322 854.2699902363743 528.9496319708262 348.6543654990476 694.4948664970383 293.9598141701514
1958 0.005 9.790000000000001 1 597.1500063972906 518.9108294141766 519.1308323055943 753.9316987956247 814.8579033551604 854.2700096768677 528.9704091533906 348.6722422781233 694.4997038153583 293.9598148074004
1959 0.005 9.795 1 597.1632594374215 518.9342040650241 519.1542207810165 753.9338753058328 814.8579811846987 854.2700292808931 528.9911610329796 348.6901030160347 694.5045347930793 293.9598154435212
1960 0.005 9.800000000000001 1 597.1764965163183 518.9575503532856 519.1775808683025 753.936050529325 814.8580593888428 854.2700489345676 529.0118882909856 348.7079479829212 694.5093609131379 293.9598160755757
1961 0.005 9.805 1 597.1897172462322 518.9808683154934 519.2009126067521 753.938223012101 814.8581374522288 854.2700683435795 529.0325907336216 348.7257771899383 694.514181144234 293.9598167200036
1962 0.005 9.81 1 597.2029218019372 519.0041579925903 519.2242160328932 753.940392996907 814.8582154255433 854.2700876572146 529.0532685130731 348.7435905855811 694.5189957761653 293.9598173468025
1963 0.005 9.815 1 597.2161105776133 519.027419418847 519.2474911850522 753.9425611590483 814.8582932387516 854.2701072545718 529.073921675381 348.761388221567 694.5238048564275 293.9598179838852
1964 0.005 9.82 1 597.2292848574087 519.0506526400638 519.270738101204 753.9447269894677 814.8583713629772 854.2701272254033 529.0945502519193 348.7791700606732 694.5286089903234 293.9598186186078
1965 0.005 9.825000000000001 1 597.2424432613757 519.0738576934084 519.2939568247665 753.946889961163 814.8584494201489 854.2701470405682 529.1151543456335 348.796936070448 694.5334075897731 293.9598192488899
1966 0.005 9.83 1 597.2555853721345 519.0970346131445 519.3171473907233 753.9490502237688 814.8585269568538 854.2701667447826 529.1357337538439 348.8146864379427 694.5381997044394 293.9598198785959
1967 0.005 9.835000000000001 1 597.2687112801575 519.1201834243184 519.3403098309395 753.9512085849934 814.8586045084652 854.2701863230088 529.1562883284676 348.8324211285757 694.5429868060997 293.959820504034
1968 0.005 9.84 1 597.2818211283616 519.1433041710611 519.3634441828902 753.9533640381072 814.8586819708506 854.2702058643181 529.1768183188382 348.8501401282695 694.5477681969983 293.959821140091
1969 0.005 9.845000000000001 1 597.2949151893524 519.1663968900406 519.3865504855324 753.955517388991 814.8587593886316 854.2702252655059 529.1973239075061 348.8678433916951 694.5525438706786 293.9598217592707
1970 0.005 9.85 1 597.3079935157222 519.1894616191693 519.4096287764486 753.9576682718241 814.8588367551389 854.2702443994644 529.2178050518661 348.885530980183 694.5573140218975 293.9598223928472
1971 0.005 9.855 1 597.321056161346 519.2124983922449 519.4326790889071 753.9598171673355 814.8589140873436 854.2702637768087 529.2382616692333 348.9032030010665 694.5620789551549 293.9598230241882
1972 0.005 9.859999999999999 1 597.3341030043006 519.2355072482748 519.455701461775 753.9619631812584 814.8589913506403 854.2702830653611 529.2586938914105 348.9208593033271 694.5668382031627 293.9598236529656
1973 0.005 9.865 1 597.3471330169051 519.2584882245352 519.4786959282741 753.9641059765345 814.8590679544563 854.2703021696481 529.2791014020664 348.9384999566423 694.5715908617699 293.9598242806445
1974 0.005 9.870000000000001 1 597.3601478594821 519.2814413578715 519.5016625301826 753.9662474967275 814.8591450762869 854.2703216003861 529.2994847736348 348.9561249371564 694.5763387936744 293.9598249032618
1975 0.005 9.875 1 597.3731470939965 519.3043666570504 519.5246012902519 753.9683860432934 814.8592218832554 854.2703406915949 529.3198434252711 348.9737345738869 694.5810810750793 293.9598255377637
1976 0.005 9.880000000000001 1 597.3861307512957 519.3272641800361 519.5475122489506 753.9705223742751 814.8592986928711 854.2703600616979 529.3401778337648 348.9913284487951 694.5858181281956 293.9598261540713
1977 0.005 9.885 1 597.3990998074294 519.3501340082001 519.5703954666128 753.9726570479688 814.859375594137 854.2703791512498 529.3604889745936 349.0089065779715 694.5905499607966 293.9598267819013
1978 0.005 9.890000000000001 1 597.4120532178354 519.372976143507 519.5932509699721 753.974789011255 814.8594524089082 854.2703984913218 529.380775672937 349.0264690796911 694.5952762927843 293.9598274080325
1979 0.005 9.895 1 597.4249911066454 519.3957906212812 519.6160787930066 753.9769183653466 814.85952905099 854.2704175734301 529.401038088061 349.044015980259 694.5999971277932 293.9598280295973
1980 0.005 9.9 1 597.4379133990606 519.4185774611987 519.6388789665156 753.9790453554899 814.8596055512071 854.2704365982685 529.4212759284287 349.0615475369814 694.6047125412455 293.9598286503887
1981 0.005 9.904999999999999 1 597.4508198649373 519.4413367095644 519.6616515274229 753.9811693857479 814.8596816461685 854.2704551563102 529.4414895939656 349.0790614644898 694.6094215765601 293.9598292698471
1982 0.005 9.91 1 597.4637105263253 519.4640684297033 519.6843965232977 753.9832917972437 814.8597580623768 854.2704743786946 529.4616794372855 349.0965606771379 694.6141258469515 293.959829884885
1983 0.005 9.915000000000001 1 597.4765856833558 519.4867726358641 519.7071139854493 753.9854113699779 814.8598341906269 854.2704935346768 529.481845090223 349.1140448487385 694.6188242971955 293.9598305122461
1984 0.005 9.92 1 597.4894453370052 519.5094493642383 519.7298039492515 753.987528456241 814.859910121221 854.2705126520846 529.5019867492902 349.1315135728452 694.623517229982 293.9598311212077
1985 0.005 9.925000000000001 1 597.5022897700925 519.5320986499851 519.7524664486774 753.9896433989669 814.8599861692901 854.270531701661 529.522104232897 349.1489668457943 694.6282051509894 293.9598317431887
1986 0.005 9.93 1 597.5151188307613 519.55472052789 519.7751015185496 753.9917554853849 814.860062025966 854.2705508740178 529.5421981656668 349.1664046547863 694.6328873595265 293.9598323645167
1987 0.005 9.935 1 597.5279326341295 519.577315051344 519.7977092030731 753.9938655686577 814.8601380146339 854.2705697656036 529.5622681340768 349.183826680519 694.6375642960369 293.9598329828456
1988 0.005 9.94 1 597.5407297360023 519.5998822338918 519.820289528022 753.995972258249 814.8602135771775 854.2705886142677 529.582313425408 349.2012334303338 694.642235288771 293.9598335989253
1989 0.005 9.945 1 597.5535114936946 519.6224221167602 519.8428425320585 753.998076719728 814.8602890830902 854.2706074235414 529.6023349308363 349.2186248497147 694.6469005487095 293.9598342130269
1990 0.005 9.950000000000001 1 597.5662782929094 519.6449347386084 519.8653682550622 754.0001802347003 814.8603649349949 854.2706264707602 529.6223327632863 349.236000866686 694.6515610138152 293.9598348231586
1991 0.005 9.955 1 597.5790299759105 519.6674201430919 519.8878667315507 754.0022807247227 814.8604406725196 854.2706454033111 529.6423069230428 349.2533614550659 694.6562161551711 293.9598354452409
1992 0.005 9.960000000000001 1 597.5917666744145 519.6898783587635 519.9103379986751 754.0043793592725 814.8605161516717 854.2706645057317 529.662257368116 349.2707066270721 694.6608658507513 293.9598360504959
1993 0.005 9.965 1 597.604488082112 519.7123094224198 519.9327820925166 754.0064755871341 814.8605917079577 854.2706832782198 529.6821839985712 349.2880363707762 694.6655101339835 293.9598366675222
1994 0.005 9.970000000000001 1 597.6171945117524 519.734713368339 519.9551990493841 754.0085695772891 814.8606670026355 854.2707021496926 529.7020869082511 349.3053506979099 694.6701493210377 293.9598372824852
1995 0.005 9.975 1 597.6298859405387 519.7570902319312 519.9775889005323 754.010661087485 814.8607421989457 854.2707210748524 529.7219661262433 349.3226496320681 694.6747831406323 293.9598378971752
1996 0.005 9.98 1 597.6425621046531 519.7794400511275 519.9999516858365 754.0127503943407 814.8608175195875 854.2707399135069 529.7418217180759 349.3399335732041 694.6794117883509 293.9598385090466
1997 0.005 9.984999999999999 1 597.6552229749718 519.8017628572564 520.0222874359822 754.0148367653143 814.8608924799561 854.2707583817604 529.7616534454652 349.3572019760022 694.6840342577543 293.9598391182696
1998 0.005 9.99 1 597.6678687504042 519.824058686682 520.0445961915619 754.0169213509787 814.8609674865158 854.2707770793094 529.7814617432226 349.3744548953556 694.6886519877017 293.9598397223634
1999 0.005 9.995000000000001 1 597.6804993879998 519.8463275660148 520.0668779790528 754.0190033461621 814.8610424026197 854.270795768583 529.8012462207113 349.3916923919144 694.6932640880926 293.9598403386268
2000 0.005 10 1 597.6931148011864 519.8685695354867 520.0891328374761 754.0210832702033 814.8611172016596 854.2708142983388 529.8210071493988 349.4089145131499 694.697870884276 293.959840937881
2001 0.005 10.005 1 597.7057152941002 519.8907846451218 520.1113608047459 754.0231606164289 814.8611918646317 854.2708325300287 529.8407447217714 349.4261214235901 694.7024723112845 293.9598415477602
2002 0.005 10.01 1 597.7183008146608 519.9129729187473 520.1335619161322 754.0252359188577 814.8612665563139 854.2708513075663 529.8604588476998 349.4433129431206 694.7070686359583 293.9598421564908
2003 0.005 10.015 1 597.7308722576323 519.9351344020964 520.1557362123135 754.0273126513663 814.861343867797 854.2708713545161 529.8801510445501 349.4604904070284 694.7116613063544 293.959842763186
2004 0.005 10.02 1 597.7434284978856 519.9572691260975 520.1778837273118 754.0293855450943 814.8614198434902 854.2708908409978 529.8998184105177 349.4776520505606 694.7162484498398 293.9598433670599
2005 0.005 10.025 1 597.7559694508167 519.9793771204472 520.2000044919477 754.031454655674 814.8614946079717 854.270909258834 529.9194622989793 349.4947981163815 694.7208290534236 293.9598439687633
2006 0.005 10.03 1 597.7684953558901 520.001458421193 520.2220985414423 754.033521753599 814.8615692915475 854.2709275536572 529.939082953915 349.5119287253746 694.7254048730869 293.9598445671236
2007 0.005 10.035 1 597.7810061087837 520.0235130615771 520.2441659120072 754.0355853215788 814.8616433258741 854.2709457038774 529.9586800390348 349.529043968623 694.7299745422093 293.9598451796102
2008 0.005 10.04 1 597.7935016949253 520.0455410755955 520.2662066348761 754.0376464205773 814.8617173947 854.2709639817871 529.9782537446332 349.5461438611007 694.7345389588069 293.959845772801
2009 0.005 10.045 1 597.8059822043489 520.0675424397093 520.288220721476 754.039705079959 814.8617912741425 854.2709822908602 529.9978032048382 349.5632279351025 694.7390980667836 293.9598463756099
2010 0.005 10.05 1 597.8184475720929 520.089517233736 520.3102082139682 754.0417615560808 814.8618651678512 854.2710010129514 530.0173295268271 349.5802970022331 694.7436518060362 293.9598469752361
2011 0.005 10.055 1 597.8308980957379 520.1114654947343 520.3321691498053 754.0438157801266 814.8619391848146 854.2710196235161 530.036832706221 349.5973509242148 694.7482003588296 293.9598475704213
2012 0.005 10.06 1 597.8433336730573 520.133387268831 520.3541035699338 754.045868287412 814.8620132994117 854.2710380605245 530.0563130063086 349.6143897564961 694.7527437863696 293.9598481638736
2013 0.005 10.065 1 597.8557541619016 520.155282580895 520.3760115077108 754.0479175378972 814.8620869689564 854.2710561680059 530.0757699237995 349.6314134073627 694.7572812390405 293.959848752595
2014 0.005 10.07 1 597.8681599317882 520.1771514659579 520.3978929960203 754.0499652298677 814.8621606961862 854.2710742988108 530.0952037472928 349.6484218456875 694.7618139907321 293.9598493350332
2015 0.005 10.075 1 597.8805505918095 520.1989939560391 520.4197480675892 754.0520100835662 814.8622341578349 854.2710925905885 530.114614354603 349.6654146325026 694.7663411116051 293.9598499281769
[truncated: 195,274 more chars]
