# Supplementary material for: Thermocouple Sensor Response in Hot Airstream
Source: Sensors (Basel). 2025 Jul 26;25(15):4634. doi: 10.3390/s25154634 (PMC12349096; doi:10.3390/s25154634)
Supplement: Supplementary file 1 [file sensors-25-04634-s001.zip › report-file-t_11R27.out]

"report-file-t"
"Time Step" "delta-time etc.."
("TimeStep" "delta-time" "flow-time" "iters-per-timestep" "t_1" "t_sensor" "t0" "t1" "t2" "t3" "ty_1" "ty_10" "ty1" "ty10")
0 0.005 0 0 292.9999999999999 292.9999999999999 292.9999999999999 292.9999999999999 292.9999999999999 292.9999999999999 292.9999999999999 292.9999999999999 292.9999999999999 292.9999999999999
1 0.005 0.005 20 500.1936468493861 295.524341648864 294.5443807809128 1011.374711366904 1031.159758203211 1040.677783561812 979.7354273375441 599.7722139798426 994.2673837667329 447.8368684326925
2 0.005 0.01 20 587.31574034093 300.1525828942964 298.1615830299356 1100.422768225983 1099.903469966643 1099.796720130741 1099.519385996421 404.6022594203853 1099.861915938062 352.5991525652228
3 0.005 0.015 20 736.0413089517158 306.0087543720392 303.4053158059436 1100.894581190228 1100.248712086241 1100.122620987886 1100.49674955291 325.2116373618373 1099.963982330702 309.1646701569455
4 0.005 0.02 20 793.1485324192171 312.6729471013866 309.7106611064041 1100.716152631889 1100.129014459947 1100.047450070943 1099.498456792668 317.0596193954003 1099.560261361481 300.605567987269
5 0.005 0.025 20 844.0854510494576 319.7889050033265 316.6347009698665 1100.636923647058 1100.078962985239 1100.016748746978 1098.982123196554 316.2026957196832 1099.381778013646 300.118150603423
6 0.005 0.03 20 861.2985034957813 327.1716881035013 323.8979838111156 1100.613544648491 1100.064025953291 1100.008118560655 1098.752032260819 301.6100526847192 1099.343624175868 301.3815317749804
7 0.005 0.035 20 871.1409502239294 334.6581531394226 331.3244871617457 1100.616620740458 1100.068897462686 1100.013061347305 1098.721000999855 295.7656274972854 1099.349209300609 302.1898018087197
8 0.005 0.04 20 867.887578528253 342.2016614575369 338.8210257578948 1100.626360957884 1100.077193940593 1100.020376657544 1098.757675943086 294.6496161342937 1099.363490866815 302.4278271052191
9 0.005 0.045 20 868.0380864638117 349.7666700602866 346.3434292743753 1100.63566867511 1100.085054977246 1100.026004808795 1098.804365482057 294.3032331733393 1099.374144601015 302.3530174812342
10 0.005 0.05 20 867.9938897781201 357.3384145466532 353.8713846120586 1100.641701550762 1100.088916085573 1100.028733667714 1098.845761892242 294.2374559555416 1099.380535126611 302.1476865280386
11 0.005 0.055 20 867.9191713016604 364.906472071323 361.3954302705883 1100.645984347491 1100.091575806988 1100.030599566039 1098.878540594862 294.4698205728772 1099.383835257491 301.9153330229196
12 0.005 0.06 20 869.3920722569698 372.4609853049766 368.9093480207491 1100.649984236218 1100.093588291078 1100.031992211629 1098.904604301266 294.8750309172662 1099.386174065329 301.7211155050252
13 0.005 0.065 20 871.1803334791789 379.9971164440126 376.4085910378728 1100.655099477547 1100.098457708257 1100.03488830222 1098.9206279319 295.2204399577589 1099.39016146648 301.5914849323077
14 0.005 0.07000000000000001 20 873.3502835590441 387.5103137480729 383.8895131458829 1100.657936626218 1100.100634425214 1100.035835148407 1098.931415222881 294.9576054599987 1099.39161730239 301.5263398546062
15 0.005 0.075 20 875.9577110328314 394.9959746670271 391.3482726483628 1100.658348411389 1100.100255268624 1100.035203991448 1098.937452389222 294.8011360098366 1099.390697073783 301.5505014538414
16 0.005 0.08 20 878.4720517979144 402.4503731335377 398.7810572907792 1100.659167118175 1100.100328847614 1100.034988822336 1098.942608531674 295.0436879763461 1099.390378267343 301.6647938398581
17 0.005 0.08500000000000001 20 881.1120837925845 409.8697064873553 406.1841377769811 1100.661701251111 1100.101965813637 1100.036136254236 1098.949567039017 295.2440846534145 1099.389909058318 301.8563612276319
18 0.005 0.09 20 883.6733039038969 417.2506028605187 413.5537983802446 1100.662299864001 1100.101920013674 1100.035831181078 1098.953821179914 295.1373176898858 1099.390652890922 302.1043944462751
19 0.005 0.095 20 886.0624656011103 424.5900025546188 420.8865560848448 1100.66474886423 1100.103942268168 1100.037271530763 1098.959887434067 295.0608365820478 1099.3918308114 302.3874878429867
20 0.005 0.1 20 888.3738467503274 431.8856141160006 428.1793701037429 1100.665317030534 1100.104068400459 1100.037198686424 1098.963758987825 295.0709760370481 1099.39163487045 302.6816179120698
21 0.005 0.105 20 890.5493033324836 439.1343099862444 435.4292497891381 1100.667013207093 1100.104891860745 1100.03801943505 1098.970048590936 295.1165543857823 1099.390263731721 302.9607838910303
22 0.005 0.11 20 892.6594366090513 446.3339684051904 442.6334813295638 1100.668688230023 1100.10656607981 1100.03974592261 1098.975779119659 295.1446859413991 1099.390337152622 303.2095743697457
23 0.005 0.115 20 894.7444588454874 453.4826588612768 449.7897592069203 1100.669861861967 1100.106769836805 1100.039747439682 1098.980775764734 295.1334137919347 1099.388939717643 303.4163888572645
24 0.005 0.12 20 896.7889684462452 460.579275919489 456.8962279338464 1100.670025049936 1100.106068185493 1100.039261136896 1098.986771657657 295.0894633463785 1099.38767744322 303.5759149683917
25 0.005 0.125 20 898.6734750614272 467.6220179828085 463.9514701946749 1100.670327241483 1100.106159828164 1100.03938123534 1098.990672845065 295.0317766227695 1099.386630534629 303.6819334626188
26 0.005 0.13 20 900.563826315377 474.6092707564923 470.9555374212423 1100.671935480039 1100.106889977912 1100.039853935523 1098.996629104867 294.9770339858031 1099.38668763757 303.738517137019
27 0.005 0.135 20 902.4463622104723 481.5403757104825 477.9087831280652 1100.672935261608 1100.107304630937 1100.040185095488 1099.001458547153 294.9353844312615 1099.386313655005 303.7489946688388
28 0.005 0.14 20 904.3331408944832 488.4142314205037 484.8070737507411 1100.674531103968 1100.108133676152 1100.04070243878 1099.00734628779 294.9114314022693 1099.386515732066 303.7169008770557
29 0.005 0.145 20 906.2356394244529 495.2293200810538 491.6482850716159 1100.675548298165 1100.108650958768 1100.041107355124 1099.011453450639 294.9050783331682 1099.386291600421 303.649779291126
30 0.005 0.15 20 908.1042379955635 501.9844313832999 498.4309887094692 1100.677097141724 1100.109229902794 1100.041441462646 1099.017073942935 294.9135892943161 1099.386543648193 303.5597050725916
31 0.005 0.155 20 909.9160598417732 508.678609475604 505.1540944706695 1100.67858935105 1100.110176244984 1100.042121427926 1099.021712197687 294.9327025964333 1099.386802399039 303.4545076226569
32 0.005 0.16 20 911.713037702257 515.310910221232 511.8165783136791 1100.679232614855 1100.110708172007 1100.042488306492 1099.024410134336 294.9572111879903 1099.386420707206 303.3383519010023
33 0.005 0.165 20 913.3700469838527 521.8802748078689 518.4174415666923 1100.679604094332 1100.110389799055 1100.042242016447 1099.028833194724 294.9823748929748 1099.385820583436 303.2228792425117
34 0.005 0.17 20 915.0940532871031 528.3859992801965 524.9558255102199 1100.680976698466 1100.111275438187 1100.042884288464 1099.032836922765 295.0046846480609 1099.38599964548 303.1244883294968
35 0.005 0.175 20 916.7312277228752 534.8277724997969 531.4311398213989 1100.681270638828 1100.11096907642 1100.042697536569 1099.036770191839 295.0227572603961 1099.3852878625 303.03585782721
36 0.005 0.18 20 918.4068849019859 541.2050834250035 537.8428494679729 1100.683451151741 1100.112568807479 1100.04378405447 1099.040650145466 295.0374752076625 1099.386483777576 302.9531026227372
37 0.005 0.185 20 920.0747149892625 547.5173996843795 544.1904113846325 1100.68400702355 1100.112576436566 1100.04376345843 1099.044192796216 295.0517720158771 1099.385993010832 302.8844828624256
38 0.005 0.19 20 921.7383921225158 553.7645143158072 550.4734188084432 1100.685551447456 1100.113305276 1100.044196147134 1099.048446876625 295.0693611214058 1099.38666707882 302.8356910716817
39 0.005 0.195 20 923.3769735037955 559.9461313601049 556.691505180128 1100.685415856182 1100.11294037705 1100.043920509612 1099.050638368602 295.0930307795944 1099.385553766407 302.8074018995671
40 0.005 0.2 20 925.0016318906083 566.0620742509349 562.8444138957605 1100.686189831393 1100.113253319229 1100.044114414879 1099.053690827841 295.1235900324014 1099.385386109762 302.8024467217583
41 0.005 0.205 20 926.6058040358589 572.1122252164772 568.9319160119925 1100.686952914663 1100.113353996604 1100.044112456499 1099.057753618883 295.1595994533669 1099.385226188714 302.8233811214877
42 0.005 0.21 20 928.20166580899 578.0965794564573 574.9538987493559 1100.68984796223 1100.115568446706 1100.045628434626 1099.061520244718 295.1985993287972 1099.387567145831 302.872088247564
43 0.005 0.215 20 929.7707427560664 584.0150805711602 580.9102734143207 1100.690617324574 1100.115962009072 1100.045859660941 1099.064508409985 295.2380591619899 1099.387628834611 302.9508077536066
44 0.005 0.22 20 931.3130866643182 589.8677020818628 586.8009897302168 1100.691499801016 1100.116413237575 1100.046126370589 1099.067489158115 295.2762346846119 1099.387755840115 303.061307255978
45 0.005 0.225 20 932.8364590536979 595.6545716990503 592.6260772441891 1100.691531465608 1100.115753279842 1100.045654925244 1099.070294947838 295.3119944358248 1099.387147130944 303.2036195843578
46 0.005 0.23 20 934.3551066687377 601.3758058962418 598.3856037793696 1100.692025538479 1100.115974478366 1100.045758869492 1099.072321601062 295.3450287215318 1099.387164773809 303.3747806805241
47 0.005 0.235 20 935.8562575574953 607.0315923406652 604.0797088515546 1100.694376598782 1100.117877261119 1100.047188489006 1099.075746911495 295.3753178103725 1099.388801905576 303.5714239294063
48 0.005 0.24 20 937.3260927690574 612.6221118583535 609.7085553163033 1100.693734426677 1100.116683176258 1100.046188894834 1099.078083825325 295.4030032823993 1099.387624988966 303.7905287620498
49 0.005 0.245 20 938.7743516417625 618.1476934339422 615.2724118643358 1100.694410648553 1100.116910832852 1100.046385222125 1099.08086297679 295.4283101725161 1099.387658352373 304.0296788443721
50 0.005 0.25 20 940.2114292204026 623.608685930719 620.7715620111471 1100.694801917959 1100.116788515981 1100.046215662217 1099.083472457828 295.4514172283299 1099.387335195142 304.2863698101485
51 0.005 0.255 20 941.650638417445 629.0054025875035 626.2062937059864 1100.697293533206 1100.118749556273 1100.047556424136 1099.0856483202 295.4721711359646 1099.389068524491 304.5579417036672
52 0.005 0.26 20 943.0664253481302 634.3381703359913 631.5769055395908 1100.696051437074 1100.11747743381 1100.046661525844 1099.086122071311 295.4910384912105 1099.387184355355 304.8409637660846
53 0.005 0.265 20 944.4544774507127 639.6073668761517 636.8837297943491 1100.697049244309 1100.117960201859 1100.046954747232 1099.088846372545 295.5092799325027 1099.387487379387 305.1335417091987
54 0.005 0.27 20 945.7941389997485 644.8133837265505 642.1271366484355 1100.699664440466 1100.120062717318 1100.048412843111 1099.091348257661 295.5271096911859 1099.389896694643 305.4323847685322
55 0.005 0.275 20 947.1154403786154 649.9565719086812 647.3074915556335 1100.700222322524 1100.12016732575 1100.048392238189 1099.093540467972 295.5445925309666 1099.38998164804 305.7349570277327
56 0.005 0.28 20 948.425718492401 655.0373005081709 652.4251690142477 1100.700853596471 1100.120415478082 1100.048537342554 1099.095504079191 295.5614089789946 1099.390225165961 306.0370223196659
57 0.005 0.285 20 949.7348722977184 660.0559982792145 657.4805725782287 1100.701589863322 1100.120807359303 1100.048825150021 1099.097879837346 295.5778528018897 1099.390688592385 306.3328601077994
58 0.005 0.29 20 951.0632721963877 665.0130421974254 662.4740958881027 1100.702909656959 1100.121461388343 1100.049289117773 1099.100619049074 295.5942188142681 1099.391367821875 306.6188190225516
59 0.005 0.295 20 952.4055968507539 669.9087871955365 667.4060331551863 1100.703377138793 1100.121346098117 1100.049199290793 1099.103692383286 295.6109671581937 1099.391135190016 306.8913504624315
60 0.005 0.3 20 953.7389899324874 674.7436103174343 672.2764065146774 1100.704402643352 1100.122164385333 1100.049783406489 1099.105537850949 295.6288823441272 1099.391638073347 307.1468201985982
61 0.005 0.305 20 955.0319237152441 679.5181245933454 677.085487477021 1100.705250450714 1100.122714244166 1100.050127058664 1099.107050091592 295.6480649457625 1099.392184711538 307.3820736841843
62 0.005 0.31 20 956.3276836346334 684.23292859999 681.8343941344767 1100.705543291419 1100.122790510027 1100.050145262936 1099.109201532174 295.6687617465663 1099.391781988787 307.5946579159493
63 0.005 0.315 20 957.6037287497849 688.8885207956804 686.5237857979969 1100.706375384078 1100.123134347202 1100.050320102625 1099.110722326553 295.6914859965991 1099.391969186001 307.7808095952946
64 0.005 0.32 20 958.8685933248452 693.4854833206167 691.1542409233892 1100.706724326956 1100.123030954178 1100.050215836058 1099.112657615727 295.7167837308234 1099.391838860226 307.9379880107419
65 0.005 0.325 20 960.1262094494007 698.0244460401882 695.7263616114349 1100.708164615984 1100.123774222579 1100.050709793639 1099.115795147473 295.7450994676182 1099.392779676181 308.0637863447953
66 0.005 0.33 20 961.385308691167 702.5059657978063 700.240711492055 1100.708701535804 1100.124052571893 1100.050900192694 1099.117482554023 295.7768941213733 1099.393057872545 308.1558179719497
67 0.005 0.335 20 962.6347823354415 706.930615732967 704.6978609329275 1100.70928650158 1100.124271199929 1100.051020945448 1099.118894848023 295.8126416955434 1099.393135185802 308.220643808279
68 0.005 0.34 20 963.8722043730586 711.2989621248997 709.098369270475 1100.70974514047 1100.124411646424 1100.05112517964 1099.120545722452 295.8525198909396 1099.393250589872 308.2589995042312
69 0.005 0.345 20 965.0934557415856 715.6115808267883 713.4428014485728 1100.710434394609 1100.12482988992 1100.051409151402 1099.122282166471 295.896781807578 1099.393615567557 308.2670322179254
70 0.005 0.35 20 966.3007413370444 719.8690205344391 717.7317052967816 1100.710349641705 1100.124369194585 1100.051050982553 1099.123712499892 295.9456507716707 1099.393103352411 308.2584920192677
71 0.005 0.355 20 967.4923988758254 724.0718957120815 721.9656925003761 1100.711560510183 1100.12525757392 1100.051668002801 1099.125649935738 295.9991484715543 1099.393492349479 308.2079751769512
72 0.005 0.36 20 968.6708305548871 728.2207431662654 726.1453046584319 1100.711308150739 1100.12467962438 1100.051225060867 1099.126970107484 296.0573396079556 1099.392860998424 308.126119119013
73 0.005 0.365 20 969.8437472849308 732.3161682367347 730.2711351190962 1100.712396358991 1100.125531400831 1100.051845850279 1099.12876590989 296.1203636337868 1099.393456168867 308.0158547752873
74 0.005 0.37 20 970.9959390415731 736.3586887295012 734.3437384680642 1100.712518498357 1100.125297439635 1100.0516337091 1099.130238086472 296.1881341078451 1099.393078422941 307.8790090372771
75 0.005 0.375 20 972.1534938241508 740.34883621911 738.3636619434099 1100.713612433965 1100.126012194618 1100.052095735388 1099.131948153995 296.2607143951166 1099.39368878088 307.720636312922
76 0.005 0.38 20 973.3137634415474 744.2872668337176 742.3315246647231 1100.713799917377 1100.125824717754 1100.051918158958 1099.133426334932 296.3380228533665 1099.393288967272 307.5409303311213
77 0.005 0.385 20 974.4576212152974 748.1746000051467 746.2479271274054 1100.713785080323 1100.125647203068 1100.051793341885 1099.134559357051 296.420204905268 1099.392666654482 307.3355527881891
78 0.005 0.39 20 975.5922502047955 752.0114250365566 750.1134694954383 1100.714527952086 1100.126154409967 1100.052145124397 1099.136141092461 296.5073777319706 1099.393118702409 307.1081376106468
79 0.005 0.395 20 976.7125085475875 755.7982904117641 753.9287079272979 1100.715003027668 1100.126366176085 1100.05228593459 1099.137324725373 296.5994661814047 1099.393326046009 306.8621777104934
80 0.005 0.4 20 977.8271490672969 759.5357889770083 757.6942161257059 1100.715697390111 1100.12682193225 1100.052615709728 1099.138373028485 296.6964519304933 1099.393879360369 306.6024144929887
81 0.005 0.405 20 978.9281354075279 763.224484341521 761.4105663892919 1100.716451213435 1100.127132835897 1100.052797144936 1099.140245838641 296.7981789119113 1099.394378010003 306.3269276758816
82 0.005 0.41 20 980.0205843183007 766.8648981408919 765.078287597349 1100.716530635267 1100.12694507644 1100.052661957874 1099.140837725697 296.9045368434573 1099.393782322575 306.0404940374942
83 0.005 0.415 20 981.1025625490889 770.457613186045 768.6979596239773 1100.716893832516 1100.127044699612 1100.052701564585 1099.142078083969 297.0153637178692 1099.393649664006 305.7454733499448
84 0.005 0.42 20 982.1767752907423 774.0031959788898 772.2701531361909 1100.717762851912 1100.12765148797 1100.053101523809 1099.143595628915 297.1303906672669 1099.39434289972 305.4434803429276
85 0.005 0.425 20 983.2404761358047 777.5021964940269 775.7954288894831 1100.718511690882 1100.128190968258 1100.053464407428 1099.145201827652 297.2491596948254 1099.39481399233 305.1301753822969
86 0.005 0.43 20 984.2908077008359 780.9551442205131 779.2743206961724 1100.718753926103 1100.128198523883 1100.053463904103 1099.146064375716 297.3712764423998 1099.394876850295 304.7954986614695
87 0.005 0.435 20 985.3360507702519 784.3626089638809 782.7073794309271 1100.719070102757 1100.128123748263 1100.053313589684 1099.146975842387 297.4963901813316 1099.395012629082 304.444580516484
88 0.005 0.44 20 986.3685580312266 787.7251464086323 786.095174983028 1100.719446283348 1100.128248640413 1100.053402934084 1099.148190185292 297.6238545954631 1099.395191287339 304.0808924251185
89 0.005 0.445 20 987.3862686416941 791.043257306748 789.4382263166349 1100.719998404728 1100.128646204161 1100.053684919153 1099.149465079277 297.7531008635895 1099.395583324394 303.7125803929925
90 0.005 0.45 20 988.4011345821293 794.3174942036973 792.7370794301943 1100.720763812356 1100.129030277258 1100.053968710681 1099.150379222829 297.8837085949182 1099.396464999677 303.3395634783386
91 0.005 0.455 20 989.4016409478206 797.5483757830801 795.9922607472009 1100.720765760787 1100.128717230956 1100.053665311147 1099.151655457584 298.0152698661853 1099.395704132521 302.9686888555717
92 0.005 0.46 20 990.3831177524743 800.7363961851313 799.2042726137502 1100.721254447353 1100.129113513068 1100.053985714685 1099.152385786242 298.147358055226 1099.396263005745 302.6008807352115
93 0.005 0.465 20 991.3610793961344 803.8820985676753 802.3736529512565 1100.720949349932 1100.128942175392 1100.053836668237 1099.151989126981 298.2797210550215 1099.396035072039 302.2384486037232
94 0.005 0.47 20 992.327621618334 806.9860095589157 805.500928816396 1100.721048709137 1100.128836785056 1100.05379386995 1099.153229144885 298.4120937324608 1099.395751215713 301.879422181968
95 0.005 0.475 20 993.2863939242666 810.0486550740862 808.5866211174769 1100.722118217978 1100.129612944475 1100.054260405203 1099.15442385374 298.5443511491254 1099.396629005525 301.5236079103834
96 0.005 0.48 20 994.2328019457264 813.0705220990784 811.6312275434807 1100.722333519 1100.129650193499 1100.054237116793 1099.155068734518 298.6763668046613 1099.39675777573 301.2014732660925
97 0.005 0.485 20 995.1682976580262 816.0521188022359 814.6352585017884 1100.721933273278 1100.129164701489 1100.053917507372 1099.155737433148 298.8081466642175 1099.395907377582 300.8985162950356
98 0.005 0.49 20 996.0928105947654 818.9939484600769 817.5992213804526 1100.722699344261 1100.129726999307 1100.054299332547 1099.156880527028 298.9397474773828 1099.396566965526 300.6022288665403
99 0.005 0.495 20 997.0048360140768 821.8964711405355 820.5235918034056 1100.722936332409 1100.129704292224 1100.054256302714 1099.157770321828 299.0712755680055 1099.396691651923 300.307731313796
100 0.005 0.5 20 997.899958850113 824.7601993118873 823.4088722485767 1100.723895079303 1100.130509506185 1100.054823746015 1099.158895841493 299.2028000768018 1099.397091766519 300.0076528654148
101 0.005 0.505 20 998.7741842146345 827.5856099377755 826.2555510607273 1100.724151500767 1100.130543158812 1100.054833147964 1099.159861514878 299.3344074573491 1099.397337728009 299.6927193465993
102 0.005 0.51 20 999.6349342804915 830.3731699138617 829.0641015484676 1100.724805422627 1100.131017727369 1100.05514593767 1099.160677266495 299.4661887985978 1099.398021264702 299.37157449352
103 0.005 0.515 20 1000.499913196877 833.1233803497953 831.835013508771 1100.724670413942 1100.130471872949 1100.054704599046 1099.161157010845 299.5982161293214 1099.39736050441 299.0521595085722
104 0.005 0.52 20 1001.357916059218 835.8367284449874 834.5687826199799 1100.725376087737 1100.130956715386 1100.055043251786 1099.16240419468 299.7305230121048 1099.398073990447 298.7391795892411
105 0.005 0.525 20 1002.206196219798 838.5136556382458 837.2658612609774 1100.726077004863 1100.13149909465 1100.055410316618 1099.16385256299 299.8630601392693 1099.398932524415 298.4383185559493
106 0.005 0.53 20 1003.05128663937 841.1546090902588 839.9266914825243 1100.726109911062 1100.131178026616 1100.055144556308 1099.164398291939 299.9957160828335 1099.398225558409 298.1458345804016
107 0.005 0.535 20 1003.886554815881 843.76006129139 842.5517465197744 1100.726513709916 1100.13154997957 1100.055428463028 1099.165216310747 300.1283699241824 1099.398615744554 297.866559488769
108 0.005 0.54 20 1004.714363203311 846.3304559573489 845.1414747723901 1100.727152607379 1100.132069194452 1100.055786598585 1099.16600102245 300.2608386290256 1099.399276874671 297.6017896912402
109 0.005 0.545 20 1005.53339565151 848.8662492787338 847.6963363747607 1100.727107301336 1100.131671014392 1100.055479241636 1099.166609470909 300.3929167242055 1099.398648402492 297.3468463623953
110 0.005 0.55 20 1006.34612791948 851.367888129001 850.216778766334 1100.727095483668 1100.131507613098 1100.055399905136 1099.16752854924 300.5243487249836 1099.398660719772 297.1030420294274
111 0.005 0.555 20 1007.148252262273 853.8357884334852 852.7032290023633 1100.727907065324 1100.13212258922 1100.055759915707 1099.168283334199 300.6549064828235 1099.399162445457 296.8744548679497
112 0.005 0.5600000000000001 20 1007.942444913441 856.2703917494082 855.1561262435597 1100.727716406692 1100.131892353254 1100.055639406587 1099.168824336797 300.7844437029609 1099.398684484165 296.6659542473753
113 0.005 0.5650000000000001 20 1008.732282734815 858.6721440011124 857.5759140379375 1100.728561504195 1100.13252988663 1100.056060201508 1099.169632879338 300.9127454606736 1099.399531655382 296.4762971010645
114 0.005 0.5700000000000001 20 1009.510026926548 861.0414528663754 859.9630154978546 1100.728146502911 1100.131893515652 1100.055582927119 1099.170134028079 301.0395844105049 1099.398690305061 296.3027260377942
115 0.005 0.5750000000000001 20 1010.27855391358 863.3787550232008 862.3178621215861 1100.729353280253 1100.132929451718 1100.056312152633 1099.17149524144 301.1647926090802 1099.399940755421 296.1440853377395
116 0.005 0.58 20 1011.042926480565 865.6844618414306 864.6408664039184 1100.729488442874 1100.13284319726 1100.056199333855 1099.172121445375 301.2882856809828 1099.399942313419 295.9993331127176
117 0.005 0.585 20 1011.797138768531 867.9589931583226 866.9324515001615 1100.730185061794 1100.133310422027 1100.056523376508 1099.173411968195 301.4098822496227 1099.400602296008 295.8688561836171
118 0.005 0.59 20 1012.538514456104 870.2027071199957 869.1929904860856 1100.729609741983 1100.132513081763 1100.055920915994 1099.173378780564 301.5295437666932 1099.39999924108 295.7548964837665
119 0.005 0.595 20 1013.277577683843 872.4160484022648 871.4228784605373 1100.729956891558 1100.132771202387 1100.056092557634 1099.174092322907 301.6472300125347 1099.400123221477 295.6570188921456
120 0.005 0.6 20 1014.005298735223 874.5994007334149 873.6224238198628 1100.730584060787 1100.13321134501 1100.056390430394 1099.175004530422 301.7628824496884 1099.400112009542 295.5734884614326
121 0.005 0.605 20 1014.7273910976 876.7531349285485 875.7920797727691 1100.730721332339 1100.133341422766 1100.0564197848 1099.175364113561 301.8764328060176 1099.399995424742 295.5035689810729
122 0.005 0.61 20 1015.442019769382 878.8776565372114 877.9322973476694 1100.731101074371 1100.133501222532 1100.056530416301 1099.176020948186 301.9878485110381 1099.399977733995 295.4471392259278
123 0.005 0.615 20 1016.153120249041 880.973371597818 880.0434846016531 1100.731351305119 1100.133436070615 1100.056455568255 1099.176845383502 302.0972123055717 1099.399980422523 295.4038095398089
124 0.005 0.62 20 1016.85224688128 883.0406412836866 882.1260193341959 1100.731641710186 1100.133772655237 1100.056717643006 1099.1772387415 302.2045734378155 1099.400008257152 295.3723456517571
125 0.005 0.625 20 1017.542546027316 885.0798479922291 884.1802801491848 1100.731253010804 1100.133116925121 1100.056240357371 1099.177831488969 302.3099902005712 1099.399556454664 295.3530232780065
126 0.005 0.63 20 1018.229717078821 887.0913897775383 886.2066593345639 1100.732130082843 1100.133914205574 1100.056776069724 1099.178421835989 302.4135371015351 1099.400292477059 295.3458678690378
127 0.005 0.635 20 1018.906483945581 889.075625758325 888.2055257190208 1100.732468212766 1100.134153930494 1100.056929037392 1099.179012648719 302.5153590114489 1099.400357431661 295.3515445997981
128 0.005 0.64 20 1019.574114365957 891.0329090567321 890.177239727898 1100.73270981501 1100.134245948331 1100.05698475889 1099.179464204555 302.6156325622393 1099.40055812781 295.3685666346065
129 0.005 0.645 20 1020.234762245471 892.9636091988621 892.1221654019672 1100.732599572467 1100.133871813501 1100.056655107039 1099.179917171948 302.7145111373326 1099.400240805784 295.399373928649
130 0.005 0.65 20 1020.889086889714 894.8680948626812 894.040674915355 1100.733080884722 1100.134251124735 1100.056918280744 1099.180949904121 302.8120373651601 1099.400481917609 295.4439131987386
131 0.005 0.655 20 1021.533632232171 896.7466983361011 895.9331126601837 1100.7333856003 1100.134321879646 1100.056929449924 1099.181457550783 302.9083871396118 1099.400743290529 295.5037087109413
132 0.005 0.66 20 1022.171754099413 898.5997670749272 897.7998223357564 1100.733289919322 1100.134039299122 1100.056728747792 1099.181522548552 303.0036589626183 1099.400418909602 295.5772459146735
133 0.005 0.665 20 1022.803760583776 900.427646990697 899.6411509157447 1100.732730173477 1100.133496091887 1100.056360010634 1099.181851798181 303.0980169479927 1099.399770392848 295.6588330925728
134 0.005 0.67 20 1023.428409410745 902.2306937710828 901.4574567685905 1100.733516623906 1100.134113310709 1100.056786868945 1099.182725642501 303.1915370879753 1099.400430494663 295.7452602860262
135 0.005 0.675 20 1024.043975694166 904.0092158337426 903.249055296936 1100.733929000011 1100.134239637806 1100.056847699929 1099.183231731727 303.2844521479936 1099.400637060673 295.8326030989743
136 0.005 0.68 20 1024.656943486532 905.7635569366806 905.016287437396 1100.734363337001 1100.134701857827 1100.057186844648 1099.183852483344 303.3768998678082 1099.401077537522 295.9271888982045
137 0.005 0.6850000000000001 20 1025.261772610608 907.4940288504497 906.7594745006529 1100.734282583403 1100.134411043226 1100.056944378643 1099.183915500693 303.4689940012789 1099.400681045053 296.0327104736167
138 0.005 0.6900000000000001 20 1025.860046972058 909.2009392260976 908.4789288148901 1100.733958222924 1100.134021982312 1100.056679924726 1099.184438401272 303.5608356204015 1099.400395569868 296.1529670126481
139 0.005 0.6950000000000001 20 1026.453869653567 910.8846355952912 910.1749888856211 1100.734831903961 1100.134673027008 1100.05710660951 1099.185075796332 303.652537236697 1099.401139261819 296.2862694948951
140 0.005 0.7000000000000001 20 1027.042563899027 912.5454273996472 911.847967132168 1100.735117272037 1100.134916982487 1100.057374619975 1099.185273498517 303.7442678714658 1099.401900688358 296.425555921881
141 0.005 0.705 20 1027.622891106336 914.1836203290103 913.4981749734285 1100.735280316072 1100.134895098436 1100.057384510764 1099.185683420803 303.8360530273727 1099.402221414885 296.5638468959647
142 0.005 0.71 20 1028.192728287429 915.799504694868 915.1259134733127 1100.73558267428 1100.135055261187 1100.057475001766 1099.186489731857 303.9279568711834 1099.402489822449 296.699186767323
143 0.005 0.715 20 1028.759600119495 917.3933949243187 916.731487474911 1100.735866381591 1100.135404075143 1100.057742611542 1099.187022237411 304.0200779895261 1099.402727639929 296.8319527499058
144 0.005 0.72 20 1029.324375535733 918.9655822897536 918.3151927862829 1100.736114420646 1100.135604803299 1100.057878566739 1099.187337580029 304.1124782713197 1099.402783841397 296.9618665103685
145 0.005 0.725 20 1029.880050704321 920.5163447489699 919.8773154027759 1100.736113898499 1100.135269428671 1100.057601742297 1099.187460927456 304.2052459656177 1099.40263181872 297.0886692081238
146 0.005 0.73 20 1030.429065076586 922.0460002013825 921.4181690641075 1100.736712491695 1100.135824968963 1100.058011897848 1099.188380925619 304.2984146458452 1099.403251506046 297.2144600532193
147 0.005 0.735 20 1030.972411627807 923.5548120279578 922.9380215200122 1100.736582887872 1100.135496546768 1100.057749040263 1099.188415352513 304.3919574436881 1099.402937076592 297.3421236865208
148 0.005 0.74 20 1031.507359583486 925.0430605287011 924.4371586347597 1100.736510979392 1100.135536384837 1100.057795858709 1099.18859421499 304.4859957354124 1099.402721175621 297.4733639422381
149 0.005 0.745 20 1032.037802580344 926.5110353358107 925.9158684758113 1100.737260609056 1100.136162035821 1100.058216323529 1099.189328169066 304.5805979099079 1099.40346680852 297.6031059480273
150 0.005 0.75 20 1032.561637115933 927.958994454412 927.3744123457142 1100.737273947965 1100.136064108942 1100.058132850759 1099.189589850562 304.6757275002981 1099.403397318441 297.7270750389591
151 0.005 0.755 20 1033.079549247069 929.3872157613653 928.813068361939 1100.73766300062 1100.136315527892 1100.058305629863 1099.190180682788 304.7713261062244 1099.403858548207 297.8445084402134
152 0.005 0.76 20 1033.589520098096 930.795958781589 930.232100726829 1100.737183212713 1100.135720795191 1100.057861552188 1099.190559683178 304.8676030512781 1099.403086348314 297.9565909146017
153 0.005 0.765 20 1034.094189256132 932.1854843962051 931.6317727587549 1100.737900910652 1100.13628052307 1100.058249949254 1099.191002463122 304.9644717257026 1099.403795197664 298.0628561617851
154 0.005 0.77 20 1034.592732656575 933.5560530382656 933.0123459058294 1100.738088218622 1100.136422549579 1100.058341857602 1099.19133985335 305.0619457873373 1099.403919919523 298.1668818198062
155 0.005 0.775 20 1035.086285306322 934.9079408405147 934.3740972110097 1100.738331608495 1100.136532753563 1100.058393929562 1099.191813366005 305.1599852525082 1099.404250796359 298.2675735336362
156 0.005 0.78 20 1035.572368693109 936.2413949311083 935.717276550303 1100.738713807905 1100.136829992177 1100.058618605896 1099.192633562117 305.2585744147925 1099.404329510122 298.3608502337
157 0.005 0.785 20 1036.051774148635 937.5566466256273 937.0421226824026 1100.738795260403 1100.136866009411 1100.058631605285 1099.192511446206 305.3578121129133 1099.404428302158 298.4466611386656
158 0.005 0.79 20 1036.52650377009 938.8539577858676 938.3488914264057 1100.738802734985 1100.136743400128 1100.058518790464 1099.192779296533 305.4576171512908 1099.404405644124 298.5259374643032
159 0.005 0.795 20 1036.995036902068 940.1335701024589 939.6378278797309 1100.739189433324 1100.137009372399 1100.058724774407 1099.193354538121 305.5579880539004 1099.404747259769 298.6000653229321
160 0.005 0.8 20 1037.458916377522 941.3957213579231 940.9091688711148 1100.73894461472 1100.136543189003 1100.058341796293 1099.193687677569 305.6589383748461 1099.404368665583 298.6694505569507
161 0.005 0.805 20 1037.914683466955 942.6406412522542 942.1631543740767 1100.739523980262 1100.137173630849 1100.05881709472 1099.194183257807 305.7604608936071 1099.404900324477 298.7349064147962
162 0.005 0.8100000000000001 20 1038.365773517994 943.8685640683964 943.4000151043153 1100.73939824462 1100.137044426582 1100.058724465945 1099.193958420244 305.8625514796898 1099.404697447319 298.7967718548609
163 0.005 0.8150000000000001 20 1038.811754808161 945.0797217749786 944.6199854904323 1100.739225067981 1100.136561673506 1100.05834149718 1099.19407603245 305.9652061872507 1099.404347376288 298.8551146712744
164 0.005 0.8200000000000001 20 1039.252660246864 946.2743481527938 945.8232988063493 1100.739561416526 1100.13695478921 1100.058623844806 1099.194708516689 306.0684210234157 1099.404606037459 298.9102168827981
165 0.005 0.8250000000000001 20 1039.687407220381 947.4526656895706 947.0101829038792 1100.739764976639 1100.137106351976 1100.058746235364 1099.195161308087 306.1721017608875 1099.404704047717 298.962097609921
166 0.005 0.8300000000000001 20 1040.117142583291 948.6148848820222 948.1808470910556 1100.739885442773 1100.137169981752 1100.058770437458 1099.195425973788 306.2762706652487 1099.404718759745 299.0100826426392
167 0.005 0.835 20 1040.541179423219 949.7612204272282 949.3355115963088 1100.739577879454 1100.136707869046 1100.058453115281 1099.195501116978 306.380937179214 1099.404261395685 299.0542872379335
168 0.005 0.84 20 1040.960566202342 950.8918967836648 950.4744002656863 1100.739441949296 1100.136510961052 1100.058304413595 1099.195709978293 306.4860908000213 1099.404099317539 299.0963163750761
169 0.005 0.845 20 1041.375148556127 952.0071471083307 951.5977471568958 1100.740135676889 1100.1370978932 1100.058722104944 1099.196476463717 306.5916835946374 1099.404682739738 299.1383472689945
170 0.005 0.85 20 1041.784368219264 953.1071696778251 952.7057538982996 1100.740248293413 1100.136981476017 1100.058593788531 1099.196636543626 306.6977047538056 1099.404675338601 299.1820111840091
171 0.005 0.855 20 1042.187762580073 954.192159266157 953.7986183170485 1100.740550766599 1100.137363780902 1100.058893756934 1099.196802406284 306.804091415175 1099.405000660781 299.2318790448288
172 0.005 0.86 20 1042.585562572499 955.2623244030061 954.8765477991202 1100.740590604386 1100.137322766441 1100.058856372667 1099.197348961829 306.91085097403 1099.404867297623 299.3043678376049
173 0.005 0.865 20 1042.979417518098 956.3178619099731 955.9397406613934 1100.74076644036 1100.137454620495 1100.058942859891 1099.197507815468 307.0178929704574 1099.405030593288 299.4799328396028
174 0.005 0.87 20 1043.368035813415 957.3589873245611 956.988415031443 1100.741120460912 1100.137741021534 1100.059137764161 1099.197804544193 307.1252427930628 1099.405315569173 299.5215380517534
175 0.005 0.875 20 1043.7522379141 958.385878862586 958.022749674392 1100.741205738101 1100.137685181676 1100.059074239548 1099.198005037609 307.2329311579125 1099.405359226467 299.5351131428551
176 0.005 0.88 20 1044.13106170129 959.3987334296479 959.042942002584 1100.741152777882 1100.137567239688 1100.058998076378 1099.198636925535 307.3408664559443 1099.405207692258 299.541478721467
177 0.005 0.885 20 1044.506784772496 960.3977554823775 960.0491982641288 1100.741651982545 1100.13799205096 1100.059275239272 1099.198953269475 307.4490168208204 1099.405677371518 299.5449306774115
178 0.005 0.89 20 1044.874951318506 961.3831166950378 961.041695266597 1100.741550925784 1100.13788495908 1100.05920609161 1099.198708049191 307.5573991019804 1099.405453613556 299.5466051548977
179 0.005 0.895 20 1045.239940016789 962.3550105348454 962.0206249456439 1100.741674538435 1100.137911251039 1100.059216537953 1099.199006291713 307.6660321448103 1099.405546981371 299.5469122869795
180 0.005 0.9 20 1045.601633834881 963.3136219287728 962.9861712981108 1100.741741304654 1100.137959856414 1100.059244463681 1099.199094885624 307.7748316777762 1099.405508984115 299.5460923657149
181 0.005 0.905 20 1045.956145123829 964.2591188790864 963.9385094307261 1100.741583892876 1100.137550607369 1100.058926855953 1099.199176761284 307.8837947186896 1099.405238601144 299.5443128912476
182 0.005 0.91 20 1046.305030366727 965.191673481241 964.8778108640984 1100.74129214857 1100.13731362303 1100.058786700245 1099.199614696451 307.9929025697661 1099.404902392367 299.5417302512196
183 0.005 0.915 20 1046.652328191034 966.111472786348 965.8042611790564 1100.741939988668 1100.137946259918 1100.05922752322 1099.199978741102 308.1021615961313 1099.405446328499 299.5384558570385
184 0.005 0.92 20 1046.994208435119 967.0186963304525 966.7180456916554 1100.741574897825 1100.137517908334 1100.058925789962 1099.200109736924 308.2114758635213 1099.405028528178 299.534603150192
185 0.005 0.925 20 1047.332697322251 967.9135048487052 967.6193227788203 1100.741784650981 1100.137657200329 1100.059016423567 1099.200280850905 308.3208490024887 1099.405147297175 299.5302652029426
186 0.005 0.93 20 1047.667977515541 968.7960833547921 968.5082786543642 1100.742074876003 1100.137875606274 1100.059161816678 1099.200531586186 308.4302786079781 1099.405432557689 299.5255127875401
187 0.005 0.9350000000000001 20 1047.997071815802 969.6665841791088 969.3850706447172 1100.74211676451 1100.137719679056 1100.059017401905 1099.200347175382 308.539729361288 1099.405374004201 299.5204103007184
188 0.005 0.9400000000000001 20 1048.324348232406 970.5251866780671 970.2498736368168 1100.742584674666 1100.138310143287 1100.059459907216 1099.200886258291 308.6492023005351 1099.405837577741 299.5149999010311
189 0.005 0.9450000000000001 20 1048.645378655792 971.3720370411611 971.1028414040898 1100.742646113814 1100.138260171091 1100.059403142059 1099.201041328383 308.7586322825064 1099.405817313119 299.5093072229511
190 0.005 0.9500000000000001 20 1048.963384900561 972.2073011612922 971.9441346812447 1100.742591651958 1100.138146536628 1100.059341102083 1099.201290696195 308.8680350724084 1099.405756013428 299.5033475731082
191 0.005 0.9550000000000001 20 1049.276966545364 973.0311333035124 972.7739127931811 1100.742519542853 1100.137839539695 1100.059067372265 1099.201272282198 308.9774196147908 1099.405615777503 299.4971136921316
192 0.005 0.96 20 1049.587334557587 973.8437146461958 973.5923551506645 1100.742970355751 1100.138312302261 1100.059438658244 1099.201876366182 309.0867542096888 1099.406001879208 299.4905796745761
193 0.005 0.965 20 1049.893269131259 974.6451787905393 974.3995999603613 1100.742716493652 1100.137897436493 1100.059098356411 1099.201872030055 309.1960290506133 1099.405700053858 299.4837414952522
194 0.005 0.97 20 1050.196488604516 975.4356812813965 975.1958003508149 1100.743030078415 1100.138113712066 1100.059274411103 1099.202375693093 309.3052549827659 1099.405954839666 299.4765955971787
195 0.005 0.975 20 1050.494723917912 976.2153724386317 975.9811119280955 1100.742938879322 1100.138112785544 1100.059273085858 1099.202546863193 309.4144095303637 1099.40589617582 299.4691704231549
196 0.005 0.98 20 1050.787725441352 976.9843922850523 976.7556758003303 1100.743534830116 1100.138661142494 1100.059663554486 1099.20298463561 309.5234795573955 1099.40636514647 299.4614646023275
197 0.005 0.985 20 1051.078603335628 977.7428812561726 977.5196303908264 1100.743378386616 1100.138450023457 1100.059502424874 1099.203164944634 309.6324756465235 1099.406234700295 299.4534500377821
198 0.005 0.99 20 1051.364803330693 978.4909893288282 978.2731275023424 1100.74366835107 1100.138718174054 1100.059707426714 1099.203404658117 309.7413792989581 1099.406422872151 299.4450919279233
199 0.005 0.995 20 1051.646598142677 979.2288502192401 979.0163040810157 1100.74291267552 1100.137809090573 1100.059039809095 1099.203327341967 309.850196137743 1099.405688507531 299.4363121720967
200 0.005 1 20 1051.926168176061 979.9566274267921 979.7493211935331 1100.743663278176 1100.138452912578 1100.059481046758 1099.203633105839 309.958938289222 1099.40631604919 299.4270939831393
201 0.005 1.005 20 1052.202600573721 980.6744420294827 980.4723014497106 1100.743934582631 1100.13878364851 1100.059707746337 1099.203784204736 310.0675693598415 1099.406586470817 299.4174533594457
202 0.005 1.01 20 1052.473351706634 981.3824303161236 981.1853854262388 1100.744077047789 1100.138888675197 1100.059805473961 1099.204170865661 310.1761111895858 1099.406674374447 299.4074136484958
203 0.005 1.015 20 1052.742008776599 982.0807376041004 981.8887172865143 1100.743789152845 1100.138366823604 1100.059383960001 1099.204058612826 310.2845544753147 1099.406298599692 299.397003121486
204 0.005 1.02 20 1053.006310164831 982.7694792840845 982.5824128470683 1100.743927860422 1100.138688143609 1100.059666826346 1099.204139105884 310.392905621185 1099.406435620611 299.3862043895944
205 0.005 1.025 20 1053.26825059076 983.4487930452159 983.266607798045 1100.7440347583 1100.138767621419 1100.059697388956 1099.204247185173 310.5011577197797 1099.406495473594 299.3750381994631
206 0.005 1.03 20 1053.527037705102 984.1188145076555 983.9414424086326 1100.743893708233 1100.138592921617 1100.059598766638 1099.204446437317 310.6092986139735 1099.406210788852 299.3634563090916
207 0.005 1.035 20 1053.782832828114 984.7796610880874 984.607035491486 1100.744113843395 1100.138657605057 1100.059593100635 1099.204485965256 310.7173355024896 1099.406425643496 299.3514456428631
208 0.005 1.04 20 1054.031799625827 985.4314551329292 985.263515820207 1100.743704164162 1100.138362388785 1100.059429612448 1099.204510444395 310.8252728550518 1099.405895424685 299.3390123784402
209 0.005 1.045 20 1054.27941600111 986.0743375774157 985.911012365476 1100.743948084182 1100.138467116236 1100.059481033405 1099.204876817631 310.9331130935394 1099.406210857617 299.3259449714071
210 0.005 1.05 20 1054.520119560781 986.7084312919164 986.5496530573307 1100.744213796288 1100.138690419756 1100.059652826811 1099.205139852571 311.0408625980036 1099.406331096661 299.3126375040162
211 0.005 1.055 20 1054.754164596654 987.3338683647212 987.1795761388245 1100.744764111565 1100.139186036135 1100.059966741658 1099.205299151837 311.148508480286 1099.406960582889 299.2992418279597
212 0.005 1.06 20 1054.992204342083 987.9507083000583 987.8008738213181 1100.74494045135 1100.139322961503 1100.060084049163 1099.20551934962 311.256054033855 1099.407122420128 299.2856995630103
213 0.005 1.065 20 1055.230730028661 988.5590748183909 988.4136417384433 1100.744758506934 1100.13902271849 1100.059829574305 1099.205676520041 311.3634888712517 1099.406900906138 299.2720024186136
214 0.005 1.07 20 1055.463264371045 989.159107683104 989.0180033448344 1100.744972712332 1100.139129353041 1100.059916533607 1099.206120404337 311.4708213454894 1099.407030291459 299.2580625502348
215 0.005 1.075 20 1055.693904158709 989.7509347528688 989.6140858097723 1100.745263613584 1100.139420219736 1100.060112047917 1099.20649307756 311.5780644532997 1099.407407945016 299.2438174281396
216 0.005 1.08 20 1055.920681662841 990.3346529706661 990.2019946663836 1100.745110312636 1100.139332920448 1100.060065580175 1099.206142776083 311.6852272240779 1099.407092487382 299.2293330603188
217 0.005 1.085 20 1056.144686291069 990.9103792587994 990.7818519602074 1100.744909303365 1100.138886039423 1100.059712325831 1099.206161645002 311.7922625078438 1099.406837113325 299.2147135171503
218 0.005 1.09 20 1056.365007596809 991.4782211774196 991.3537664310668 1100.744336166218 1100.138362662654 1100.059383441243 1099.206312855266 311.8992289273088 1099.406265385318 299.1999840541451
219 0.005 1.095 20 1056.583634561974 992.0382906122981 991.9178466498793 1100.745326704206 1100.1393849317 1100.060083845668 1099.206628292029 312.0061032645298 1099.407267483756 299.1851767802639
220 0.005 1.1 20 1056.799266705288 992.5906861179441 992.4741981611434 1100.745090227657 1100.138960419586 1100.059773525929 1099.206476572202 312.1129022037725 1099.406896337828 299.1703514648231
221 0.005 1.105 20 1057.012471757788 993.1355216840336 993.0229354754005 1100.744880911687 1100.138820460901 1100.059686143698 1099.206629365813 312.2196026608082 1099.406731945155 299.1555653714536
222 0.005 1.11 20 1057.220866196467 993.6728906570587 993.5641537048785 1100.744800044241 1100.138697960466 1100.059614153394 1099.206760466762 312.3262381810052 1099.40661100698 299.1408380385312
223 0.005 1.115 20 1057.428838173013 994.2029022774868 994.0979588926609 1100.745174286677 1100.139091067496 1100.059874430114 1099.206870613785 312.432765042842 1099.406878580067 299.1261684087676
224 0.005 1.12 20 1057.634001327262 994.7256643218316 994.6244618749773 1100.745359519442 1100.139140839957 1100.059882582966 1099.206921416328 312.5391928986371 1099.406995349225 299.1115305828132
225 0.005 1.125 20 1057.836566802651 995.2412730109259 995.1437599157945 1100.74572808772 1100.13948445178 1100.060146581953 1099.207479097608 312.6455250629735 1099.407449575994 299.0968495719118
226 0.005 1.13 20 1058.033945826587 995.7498146459774 995.6559419661473 1100.745765550538 1100.139509868337 1100.06015973445 1099.207627554667 312.7517507096917 1099.407390719455 299.0821572510257
227 0.005 1.135 20 1058.230620265208 996.2514014807078 996.1611183189253 1100.746133745236 1100.139818163926 1100.060374548278 1099.207857290667 312.8578602897351 1099.407843545069 299.0674476609623
228 0.005 1.14 20 1058.424199946341 996.7461123220238 996.6593673970821 1100.74601226147 1100.139719546095 1100.060301881384 1099.207783506392 312.9639115889407 1099.407645261798 299.0527756490995
229 0.005 1.145 20 1058.616223265523 997.2340422859205 997.1507860574916 1100.745847207185 1100.139415161496 1100.060062338639 1099.20767151556 313.0698971984626 1099.407420469175 299.0381853822043
230 0.005 1.15 20 1058.805375995993 997.7153040643652 997.6354867690966 1100.746050789134 1100.13975727619 1100.060321787053 1099.207812990231 313.1757856936467 1099.407565296115 299.0237537432222
231 0.005 1.155 20 1058.989981446725 998.1899628769014 998.1135407635686 1100.746173695935 1100.139786711828 1100.060344953256 1099.20805447412 313.2815815692272 1099.407718398341 299.0095578694969
232 0.005 1.16 20 1059.173656044311 998.6581175655652 998.5850430957937 1100.745646827345 1100.13912394762 1100.059841952096 1099.207588235014 313.3873042955871 1099.406978029404 298.9643082674734
233 0.005 1.165 20 1059.354971288863 999.1198553861489 999.0500812681604 1100.745764768224 1100.139285300156 1100.059993242137 1099.207958201486 313.4929190950919 1099.407220284485 298.7752371885989
234 0.005 1.17 20 1059.535386806976 999.5752734386731 999.5087508727293 1100.746134891113 1100.139692007505 1100.060263797056 1099.2080810266 313.5984579631761 1099.407482895646 298.6381547917405
235 0.005 1.175 20 1059.711839145933 1000.024459386667 999.9611469381566 1100.746146386608 1100.1395657156 1100.060162767277 1099.208190001129 313.7038707238141 1099.407440948372 298.5892450533204
236 0.005 1.18 20 1059.883883515056 1000.467474691558 1000.407329169762 1100.745159551094 1100.138608296275 1100.059508804103 1099.207993329124 313.8091955333667 1099.406471294847 298.5670341628222
237 0.005 1.185 20 1060.05632123592 1000.904423893158 1000.847397306424 1100.745658381504 1100.139046028558 1100.059818574663 1099.208300760519 313.9144064799488 1099.406946550146 298.5523511797599
238 0.005 1.19 20 1060.22695072822 1001.335401928571 1001.281450141505 1100.745766741193 1100.139267166825 1100.059973017682 1099.208248659494 314.0195345644139 1099.406927483414 298.5401411789692
239 0.005 1.195 20 1060.393744096595 1001.76047105357 1001.709553502724 1100.745991620366 1100.139377300818 1100.060037211345 1099.208461023676 314.1245348345682 1099.407216923157 298.5289609607915
240 0.005 1.2 20 1060.559773688204 1002.179730007094 1002.131803153909 1100.746369821975 1100.139824162829 1100.060359350242 1099.20859110916 314.2294532986169 1099.407560998691 298.5183899766222
241 0.005 1.205 20 1060.723010019831 1002.593240669068 1002.54826451908 1100.746381350099 1100.139650851126 1100.060211827286 1099.208681464949 314.334227347187 1099.407500059566 298.5082741872778
242 0.005 1.21 20 1060.883373858362 1003.001086422614 1002.95902152695 1100.746472610833 1100.13979537348 1100.060326751659 1099.208776882409 314.438904929329 1099.407596516616 298.4985852303982
243 0.005 1.215 20 1061.041659072709 1003.403350431148 1003.364156601209 1100.746356318118 1100.139676299918 1100.060241216214 1099.208892558653 314.5434547741586 1099.407453733691 298.4893274278795
244 0.005 1.22 20 1061.198137300108 1003.800097895343 1003.763734375349 1100.746202777178 1100.139343211547 1100.059983611252 1099.208732326272 314.6478765693436 1099.407150648067 298.4805045299451
245 0.005 1.225 20 1061.35402964749 1004.191421269961 1004.157846610779 1100.74663355434 1100.139900512939 1100.060387181755 1099.20906702818 314.752165454343 1099.407764511721 298.4721215185155
246 0.005 1.23 20 1061.506443159636 1004.577379537766 1004.546555552954 1100.746398679936 1100.13953622039 1100.060120244615 1099.208945168026 314.8563485662188 1099.407329378153 298.4643113938182
247 0.005 1.235 20 1061.655557482078 1004.95805014641 1004.929941281991 1100.746496938711 1100.139582316092 1100.060136107067 1099.209079785803 314.9603653750606 1099.407439545776 298.4569794448759
248 0.005 1.24 20 1061.804191429897 1005.333510689066 1005.308076344438 1100.746833285611 1100.140069296943 1100.060518984341 1099.20933718634 315.0642314520231 1099.407823750828 298.4500977101709
249 0.005 1.245 20 1061.951747994458 1005.703826006521 1005.681028346052 1100.746809805276 1100.139943890326 1100.060402576513 1099.209380322924 315.1679660518 1099.407794602229 298.4436634175584
250 0.005 1.25 20 1062.095813232375 1006.069071331409 1006.048876194974 1100.746234918698 1100.139384414263 1100.06004618062 1099.209378406415 315.2715614534433 1099.407088295296 298.4376691548648
251 0.005 1.255 20 1062.237289211402 1006.429306217569 1006.411678527362 1100.746416475862 1100.139532450704 1100.060122253328 1099.209468319714 315.3749807205733 1099.407285916133 298.4321159499669
252 0.005 1.26 20 1062.378698812494 1006.784616666817 1006.769519625537 1100.746958555734 1100.140032303445 1100.060484024111 1099.209738991129 315.4782253061992 1099.407883621365 298.426998418513
253 0.005 1.265 20 1062.518168881488 1007.135057913863 1007.122455418488 1100.746992882148 1100.140040704588 1100.060467626613 1099.209794621253 315.5813276461794 1099.407919586533 298.4223258177268
254 0.005 1.27 20 1062.654447078422 1007.480698696642 1007.470557853571 1100.746751820946 1100.139617202804 1100.060163599738 1099.209704593915 315.6842438097465 1099.407546833773 298.4180828396665
255 0.005 1.275 20 1062.789623481776 1007.821608957587 1007.813894780657 1100.746569585952 1100.139532109388 1100.060112345326 1099.209821157111 315.7869777080966 1099.407436092493 298.414261203318
256 0.005 1.28 20 1062.92414156242 1008.157846602702 1008.152522629483 1100.746718727884 1100.139516242884 1100.060081168741 1099.209787230316 315.8895274375058 1099.40739694856 298.41083385623
257 0.005 1.285 20 1063.05438188219 1008.489479934649 1008.486516552788 1100.74677082207 1100.139525010441 1100.060066875367 1099.209862178191 315.9918962162228 1099.407512049352 298.4077660140733
258 0.005 1.29 20 1063.184437199047 1008.816572257423 1008.815935197389 1100.746918843489 1100.139700851854 1100.060218186247 1099.21000635377 316.0940628353616 1099.407631032311 298.4050313482401
259 0.005 1.295 20 1063.312425867375 1009.139173132429 1009.140831738909 1100.746256544222 1100.139083711475 1100.059790770349 1099.210026643105 316.1960407722577 1099.407044065523 298.4026211759985
260 0.005 1.3 20 1063.438503190999 1009.457365674798 1009.461287378762 1100.746493221677 1100.139318780762 1100.059972342391 1099.210177793783 316.2978164029285 1099.407229761244 298.400503983205
261 0.005 1.305 20 1063.564397777623 1009.771200791739 1009.777352235608 1100.747291757877 1100.140161531195 1100.060541142033 1099.210437686 316.3993736562992 1099.408027862303 298.3986668095966
262 0.005 1.31 20 1063.687644411988 1010.080741026899 1010.0890932734 1100.746913700916 1100.1397233946 1100.060243565897 1099.210404574527 316.5007565219144 1099.407609908926 298.3971035685955
263 0.005 1.315 20 1063.808784737546 1010.386042743647 1010.396564751457 1100.747475032285 1100.140271459627 1100.060613218964 1099.210621073684 316.6018983516714 1099.408187583175 298.395792520129
264 0.005 1.32 20 1063.928374728982 1010.687162820425 1010.69982624837 1100.746995552781 1100.139758047584 1100.060269604962 1099.210557913728 316.7028303919953 1099.40767016232 298.3947245915462
265 0.005 1.325 20 1064.047910178725 1010.984163253943 1010.998934561707 1100.747401168532 1100.140101741132 1100.060476187929 1099.210666623257 316.8034972618843 1099.408056752118 298.3938935873029
266 0.005 1.33 20 1064.164634908393 1011.277099569233 1011.293951950699 1100.747614910258 1100.140400894038 1100.060721745118 1099.210824809466 316.9039592508035 1099.408222812942 298.3932858178114
267 0.005 1.335 20 1064.278912673775 1011.566018055154 1011.584923111106 1100.747617496075 1100.140344116736 1100.060662618476 1099.210979552715 317.0041757562313 1099.40826905328 298.3928893701503
268 0.005 1.34 20 1064.392429807571 1011.850977363577 1011.871907062797 1100.747456859156 1100.140065943354 1100.060462833871 1099.210928967632 317.1041635714636 1099.408031715077 298.3927007241615
269 0.005 1.345 20 1064.505491685869 1012.132042448801 1012.154967698371 1100.747299847885 1100.139791454534 1100.060234373043 1099.210878525083 317.2039055270359 1099.407846163217 298.3927112743517
270 0.005 1.35 20 1064.616022950961 1012.409255014167 1012.434147881379 1100.747148221538 1100.139772011301 1100.060265323812 1099.211017185946 317.3034086458818 1099.407712465496 298.3929015292449
271 0.005 1.355 20 1064.724034404581 1012.682673197933 1012.709508723674 1100.747463433476 1100.139908121396 1100.060327504186 1099.211017796291 317.4026236989343 1099.407982492725 298.3932708393547
272 0.005 1.36 20 1064.831418666796 1012.952337465178 1012.981087463784 1100.747060223312 1100.139639372171 1100.060166663646 1099.211024318513 317.5016383124334 1099.407611479585 298.3938166439271
273 0.005 1.365 20 1064.938949884467 1013.218321368276 1013.248958100532 1100.747623791904 1100.14008738606 1100.06045335662 1099.211185214075 317.6003779614553 1099.4081372189 298.3945193453728
274 0.005 1.37 20 1065.043942527567 1013.480659527584 1013.513156642484 1100.747397427061 1100.139993994232 1100.060420269182 1099.211232538978 317.6988743595753 1099.407838030755 298.3953720966048
275 0.005 1.375 20 1065.146372895592 1013.739408692671 1013.773743247388 1100.747778620433 1100.140259094224 1100.060573399278 1099.211368271141 317.7970820360691 1099.40827085155 298.3963739663367
276 0.005 1.38 20 1065.248582288227 1013.994610361511 1014.030754499535 1100.747944636598 1100.140488651397 1100.060763692384 1099.211509120847 317.8950458045955 1099.408429093124 298.3975066129043
277 0.005 1.385 20 1065.349943440468 1014.246325010912 1014.284254509349 1100.747679063289 1100.140156525714 1100.060511269216 1099.211510399975 317.9927192829486 1099.408195130073 298.3987613472288
278 0.005 1.39 20 1065.448414025881 1014.494578462929 1014.53426931738 1100.746905217226 1100.139341481915 1100.059954326256 1099.211279331018 318.0901433133336 1099.407363982958 298.4001388758504
279 0.005 1.395 20 1065.545513505969 1014.739436625774 1014.780865288539 1100.747052720066 1100.139443414846 1100.060018580993 1099.211375464307 318.1872760108852 1099.407498899645 298.4016282925023
280 0.005 1.4 20 1065.642680980989 1014.98094334886 1015.024083342906 1100.747750704567 1100.14019167649 1100.060553943161 1099.211629301795 318.2841593047431 1099.408180820474 298.4032138197158
281 0.005 1.405 20 1065.738998477153 1015.219143500434 1015.263970429912 1100.74766562991 1100.140066486054 1100.060441052599 1099.21163713516 318.3807332816411 1099.408123855071 298.4048929441682
282 0.005 1.41 20 1065.833052147557 1015.454082240846 1015.500574483061 1100.747787127416 1100.14023360339 1100.060584010769 1099.211713563962 318.4770426384321 1099.408123542861 298.4066644680925
283 0.005 1.415 20 1065.925395310022 1015.685808276179 1015.733942586027 1100.748219761707 1100.14063056185 1100.060843923927 1099.211916944703 318.5730608382768 1099.408614240719 298.4085209788731
284 0.005 1.42 20 1066.017474233375 1015.91437036477 1015.964124207471 1100.748114960017 1100.140509107131 1100.060759471759 1099.211883947893 318.6688117307723 1099.408486950192 298.410459096514
285 0.005 1.425 20 1066.107252753475 1016.13979164253 1016.191143903969 1100.747800492175 1100.139965982296 1100.060339337056 1099.211748893779 318.7642494450443 1099.408087506841 298.4124780124097
286 0.005 1.43 20 1066.196193438072 1016.362133672907 1016.415062260651 1100.747956049901 1100.140219232173 1100.060542242541 1099.211854984381 318.8594232352669 1099.408224891543 298.4145557235798
287 0.005 1.435 20 1066.283927456589 1016.581423623932 1016.63590588566 1100.747931384273 1100.140271754352 1100.060585748413 1099.212002051673 318.9542791885395 1099.408238640644 298.4166871897741
288 0.005 1.44 20 1066.371736296235 1016.797722387042 1016.853735007584 1100.748049592407 1100.140400753066 1100.060694070725 1099.212089032659 319.048870446067 1099.408327088489 298.4188682462353
289 0.005 1.445 20 1066.456817442597 1017.011047490754 1017.068571982539 1100.747807027318 1100.140110693214 1100.060473808557 1099.212071454475 319.1431468319039 1099.408053964714 298.4210870353307
290 0.005 1.45 20 1066.541066262649 1017.221459178545 1017.280472652038 1100.748213934827 1100.140523542831 1100.060764537748 1099.212181438476 319.2371447530609 1099.40853314259 298.4233349916387
291 0.005 1.455 20 1066.625315147256 1017.428989796822 1017.48947133744 1100.748212598653 1100.140395785029 1100.060651742455 1099.212185004247 319.3308287461942 1099.408496565887 298.4256114992311
292 0.005 1.46 20 1066.706160366305 1017.633677526646 1017.695609602981 1100.747973228444 1100.140080328692 1100.060427057989 1099.212082066784 319.4242386608115 1099.408146342897 298.4279040764894
293 0.005 1.465 20 1066.787524091822 1017.835561667206 1017.898922748617 1100.748142951867 1100.140355965228 1100.060634563878 1099.212315612961 319.5173246584166 1099.408450679103 298.4302071255741
294 0.005 1.47 20 1066.868529516684 1018.03469319586 1018.099462685028 1100.748378592849 1100.140652156187 1100.06086213188 1099.212404889365 319.6101244535518 1099.408608447075 298.4325207456802
295 0.005 1.475 20 1066.947985387281 1018.231094924799 1018.297253020415 1100.748484501068 1100.140693362736 1100.06086804694 1099.212481834799 319.7026090755783 1099.408732257171 298.434836442771
296 0.005 1.48 20 1067.024515605989 1018.424806891266 1018.492336889877 1100.748485319374 1100.140707387527 1100.060896383057 1099.212501961435 319.7948088572355 1099.408683540639 298.4371495994255
297 0.005 1.485 20 1067.101911632455 1018.615864409642 1018.684745752032 1100.748386344427 1100.140563304772 1100.060771720995 1099.212537596269 319.8866860602404 1099.408644410126 298.4394498248474
298 0.005 1.49 20 1067.177034100921 1018.804307543338 1018.87452215095 1100.748045404523 1100.140209628981 1100.060538383359 1099.212469698801 319.978267376648 1099.408252308096 298.441743691083
299 0.005 1.495 20 1067.251821278942 1018.990173088053 1019.061703495084 1100.748419716436 1100.140594316121 1100.060805100279 1099.212622344927 320.0695230223589 1099.408579275544 298.4440155466833
300 0.005 1.5 20 1067.325257813858 1019.173489518945 1019.246315873293 1100.74806688052 1100.140058223369 1100.060391930782 1099.21236416583 320.1604894892419 1099.408158729547 298.4462683056644
301 0.005 1.505 20 1067.398958663527 1019.354304063888 1019.428408051885 1100.748444449924 1100.140487857451 1100.0607120081 1099.21263993777 320.2511167066319 1099.408585944057 298.4485010713014
302 0.005 1.51 20 1067.470606536979 1019.532637499159 1019.608002142816 1100.748072562236 1100.140030240956 1100.060370179811 1099.212441971322 320.3414684302318 1099.408124311224 298.4507084733631
303 0.005 1.515 20 1067.540616855423 1019.708529600366 1019.785138824381 1100.748268629638 1100.140204706963 1100.060501394582 1099.212600340034 320.4314809999046 1099.408331564663 298.4528885954275
304 0.005 1.52 20 1067.611195604528 1019.882020252404 1019.95985490638 1100.748232107569 1100.140332061795 1100.06061842023 1099.212754179469 320.5212083091688 1099.408351831288 298.4550931441199
305 0.005 1.525 20 1067.68000886778 1020.053135774928 1020.132179091676 1100.748612690043 1100.140671618242 1100.060840936863 1099.212879487921 320.6106028878518 1099.408722739412 298.4572729039116
306 0.005 1.53 20 1067.747317858439 1020.221911844217 1020.302149452098 1100.748507653927 1100.140606893091 1100.060804377041 1099.212896790315 320.6997143456224 1099.4085932638 298.4594099676283
307 0.005 1.535 20 1067.814227055446 1020.388371270316 1020.469785332828 1100.748263389214 1100.1402872334 1100.060579126202 1099.212907736828 320.7884886464582 1099.408386283114 298.4615073631774
308 0.005 1.54 20 1067.881354782925 1020.552559057907 1020.635130820173 1100.748658458835 1100.140763590734 1100.060920613916 1099.213013100024 320.8769109551084 1099.408719604447 298.4635599369522
309 0.005 1.545 20 1067.946209092942 1020.714502888342 1020.798218612467 1100.748468788577 1100.140385034174 1100.060624114145 1099.212979382624 320.9650760253809 1099.408488025627 298.4655575546104
310 0.005 1.55 20 1068.01006771661 1020.874222677344 1020.959067098563 1100.748533421833 1100.14053941934 1100.060741733701 1099.213021468842 321.0529528419869 1099.408526489844 298.4675023875971
311 0.005 1.555 20 1068.073668377225 1021.031760060912 1021.117717442023 1100.748502265241 1100.140408723226 1100.060635675085 1099.213040345777 321.1404851769934 1099.408537336593 298.4693972682069
312 0.005 1.56 20 1068.137276480327 1021.187143189289 1021.274195619694 1100.748703993472 1100.140767380355 1100.060926325661 1099.213218075275 321.2277219166183 1099.408672549254 298.4712340560899
313 0.005 1.565 20 1068.199025612362 1021.340401031519 1021.42853503087 1100.748788323502 1100.140792865177 1100.060923578262 1099.213274453847 321.3146494509234 1099.408872128658 298.473012845905
314 0.005 1.57 20 1068.258922110191 1021.491560740083 1021.580762568634 1100.748653984849 1100.140615121886 1100.060800507833 1099.213208717631 321.4012903608536 1099.40862433062 298.4747386839657
315 0.005 1.575 20 1068.319815385538 1021.640651479313 1021.730905529782 1100.74880857435 1100.14077097567 1100.060903529774 1099.213328035956 321.4875823214026 1099.408867266083 298.4764016711797
316 0.005 1.58 20 1068.378543352688 1021.787708323272 1021.879000529214 1100.748444320807 1100.140456695719 1100.060704297133 1099.213276663805 321.5735826835569 1099.408348280906 298.4780096339873
317 0.005 1.585 20 1068.436928235802 1021.932747434289 1022.025064067782 1100.748684173898 1100.140655212202 1100.060831587876 1099.21339990697 321.6592605630612 1099.408687874121 298.4795594018973
318 0.005 1.59 20 1068.494331359509 1022.075800105353 1022.169125895956 1100.748389871768 1100.140373693289 1100.060652815252 1099.213340091023 321.7446524972066 1099.408296600587 298.4810519382272
319 0.005 1.595 20 1068.552560112523 1022.216905353611 1022.311225148092 1100.748715419908 1100.140582831983 1100.060754379339 1099.213380390511 321.8297306618495 1099.408670506667 298.4824810045253
320 0.005 1.6 20 1068.608695078898 1022.356076754342 1022.451377686633 1100.748717260353 1100.140579431948 1100.060769903436 1099.213390630757 321.9145178965247 1099.408623887314 298.4838523602987
321 0.005 1.605 20 1068.662964263352 1022.493340291536 1022.58961038602 1100.748666276952 1100.140494643499 1100.060681534851 1099.213373425679 321.9989831619827 1099.408615437464 298.4851633625394
322 0.005 1.61 20 1068.717885749413 1022.628723390401 1022.725949024608 1100.748220232195 1100.140162091471 1100.060501737719 1099.213378484764 322.0831555352638 1099.408110540225 298.4864152233066
323 0.005 1.615 20 1068.771866358423 1022.762255362168 1022.860421505465 1100.748570651004 1100.140473102188 1100.060705889132 1099.213552806716 322.1670210765782 1099.408443005422 298.4876086749971
324 0.005 1.62 20 1068.824896645636 1022.893968579945 1022.9930639611 1100.74887152459 1100.140747571713 1100.060890947896 1099.213568449522 322.2505872959051 1099.408762706869 298.4887477431859
325 0.005 1.625 20 1068.877411855857 1023.023872830651 1023.123884151908 1100.748733509599 1100.140614474015 1100.060804158587 1099.213659068611 322.3338313796918 1099.408638929366 298.4898249061936
326 0.005 1.63 20 1068.930084295094 1023.15200684782 1023.252919401207 1100.749023481793 1100.140950104468 1100.061041820842 1099.213703575526 322.4167948255836 1099.408925581549 298.4908486866194
327 0.005 1.635 20 1068.981353214135 1023.278394195089 1023.380197214302 1100.74907933535 1100.14097091066 1100.06104377974 1099.213753942791 322.4994477393446 1099.409006941873 298.4918157623491
328 0.005 1.64 20 1069.030534409357 1023.403044606853 1023.505726569741 1100.749067061613 1100.140958903418 1100.061051337672 1099.213816282047 322.5817988728041 1099.408920650854 298.4927376195453
329 0.005 1.645 20 1069.080782977006 1023.525994801696 1023.62954351852 1100.748875076031 1100.140648534683 1100.060792128739 1099.213686665497 322.6638417024833 1099.408778152477 298.4935989982196
330 0.005 1.65 20 1069.129297710366 1023.647261251778 1023.751663868014 1100.748775721818 1100.140607631749 1100.060794405007 1099.213773545006 322.7455972044914 1099.408622038086 298.4944238664506
331 0.005 1.655 20 1069.177233396158 1023.76686599806 1023.872112308983 1100.748706519015 1100.140362330508 1100.060576477782 1099.213625070709 322.8270661079611 1099.408544318252 298.4951886829878
332 0.005 1.66 20 1069.224873409914 1023.884838260791 1023.990915516273 1100.748679077448 1100.140481493061 1100.060712158869 1099.213792186677 322.9082427872243 1099.408528213536 298.4959168434635
333 0.005 1.665 20 1069.272850058918 1024.001196328714 1024.108090840313 1100.748887719907 1100.14070449586 1100.060856328033 1099.213872808456 322.9891112605201 1099.408767520359 298.496591324521
334 0.005 1.67 20 1069.31898761422 1024.115967948308 1024.223670976806 1100.748893258115 1100.140695320169 1100.060861893882 1099.213867317413 323.0696964670669 1099.408718805207 298.4972353944801
335 0.005 1.675 20 1069.363763689652 1024.229162294517 1024.337663051753 1100.748497004389 1100.140307982183 1100.060572166543 1099.213744667668 323.1499726795025 1099.408300390513 298.4978257626413
336 0.005 1.68 20 1069.409800983691 1024.340813600523 1024.450099196133 1100.748875936217 1100.140541669344 1100.060726770376 1099.213802390389 323.2299737921905 1099.408655608005 298.4983851772663
337 0.005 1.685 20 1069.453899144095 1024.450939616655 1024.561000196012 1100.748710383307 1100.140325891113 1100.060544195298 1099.213706809783 323.3096689285047 1099.408437428262 298.4988964161037
338 0.005 1.69 20 1069.497535994173 1024.559559504417 1024.670384585907 1100.749073240667 1100.140853376981 1100.060969404413 1099.213993148086 323.3890727703 1099.408908980205 298.4993771984038
339 0.005 1.695 20 1069.540647582892 1024.666692950336 1024.778273165557 1100.748606256358 1100.140331201942 1100.060584490496 1099.213887250244 323.4681986537272 1099.408462453641 298.4998158283343
340 0.005 1.7 20 1069.584673668141 1024.772366857637 1024.884688123809 1100.749131550282 1100.140905534714 1100.060999642654 1099.214052999362 323.5470251292155 1099.408935464551 298.5002309328917
341 0.005 1.705 20 1069.626633264022 1024.876598217913 1024.989653183798 1100.748828299853 1100.140402470307 1100.060601636618 1099.213845971332 323.6255666559873 1099.408587034459 298.5006069620089
342 0.005 1.71 20 1069.667147361309 1024.979400267365 1025.093179453857 1100.748928092655 1100.140656715258 1100.060830429083 1099.214050648535 323.70382353487 1099.408710729572 298.5009538618438
343 0.005 1.715 20 1069.709150610197 1025.080798395372 1025.195290028115 1100.74919716475 1100.140915468135 1100.060984231017 1099.214097427564 323.7817889794265 1099.409025731911 298.5012682817448
344 0.005 1.72 20 1069.748656819822 1025.180807830405 1025.296003996619 1100.748586450139 1100.140265857298 1100.060557699864 1099.214031985063 323.8594786151152 1099.408374084329 298.5015593208951
345 0.005 1.725 20 1069.788733392477 1025.279448454256 1025.395338165219 1100.748870171209 1100.140610399249 1100.060782482336 1099.214078011841 323.9368778351489 1099.408612911453 298.5018199665262
346 0.005 1.73 20 1069.828013427774 1025.37674065588 1025.493313941502 1100.749117115965 1100.140863959216 1100.060975423705 1099.214190779237 324.0139927269128 1099.4088417094 298.5020605734297
347 0.005 1.735 20 1069.867983845944 1025.4727116014 1025.589958576799 1100.749181124719 1100.140832981594 1100.060914407145 1099.214154157527 324.0908841791795 1099.408972415242 298.5022743886264
348 0.005 1.74 20 1069.906404862761 1025.567367581531 1025.685278851683 1100.749228608011 1100.140969507183 1100.061043302917 1099.214243737496 324.1674809694141 1099.408948588218 298.5024675943942
349 0.005 1.745 20 1069.943105724179 1025.66072590774 1025.779294340934 1100.749276318218 1100.140959899439 1100.061018917696 1099.214286998901 324.243761239306 1099.409071206611 298.5026391165765
350 0.005 1.75 20 1069.98100066899 1025.752811721419 1025.872027207731 1100.748921453828 1100.14044927164 1100.060648273773 1099.214054221102 324.3197736139134 1099.408569354911 298.5027972435327
351 0.005 1.755 20 1070.017139771745 1025.843638835498 1025.963492981167 1100.749116310479 1100.140779258735 1100.060890370383 1099.214267119033 324.3954891424107 1099.408903245241 298.5029335360443
352 0.005 1.76 20 1070.053587663836 1025.933227175045 1026.053710937573 1100.749271504867 1100.140981661093 1100.061053292633 1099.214339358562 324.4709468879369 1099.408928041964 298.5030540627459
353 0.005 1.765 20 1070.0888896769 1026.021582962917 1026.142687778356 1100.74867247209 1100.140208831299 1100.060485297021 1099.214396166775 324.5461121089527 1099.408486798489 298.5031659038628
354 0.005 1.77 20 1070.125097641898 1026.108738954274 1026.23045390265 1100.74896257549 1100.14056475973 1100.060755643824 1099.214503419277 324.6210075064799 1099.408643033179 298.5032604977773
355 0.005 1.775 20 1070.16056186745 1026.194713671651 1026.317031113851 1100.749355276758 1100.140913643881 1100.060976093722 1099.214642862995 324.695636802905 1099.409124024219 298.5033379902425
356 0.005 1.78 20 1070.193211246205 1026.279499271883 1026.40241346825 1100.748810369766 1100.14034123133 1100.060591915692 1099.214498815003 324.7699830135485 1099.408526849801 298.5034086769231
357 0.005 1.785 20 1070.228637894685 1026.363142381409 1026.486641857058 1100.74948091549 1100.14100760389 1100.061032574519 1099.214666294187 324.8440536453195 1099.409263328075 298.5034695879533
358 0.005 1.79 20 1070.260635686292 1026.445629086061 1026.569708465674 1100.748607259261 1100.14010169588 1100.060433042218 1099.214515956028 324.9178734430257 1099.408296207706 298.5035165807142
359 0.005 1.795 20 1070.293868057209 1026.52699352593 1026.651643967921 1100.749301307761 1100.140770679792 1100.060858389465 1099.214576184761 324.991392064446 1099.409042531212 298.5035551789169
360 0.005 1.8 20 1070.325921652641 1026.607244378433 1026.732459498621 1100.748507230039 1100.139987742703 1100.060357103291 1099.214526472358 325.0646702413359 1099.408225906021 298.5035882919723
361 0.005 1.805 20 1070.359158541116 1026.686401048739 1026.812169490481 1100.74876694896 1100.140268429293 1100.06052771023 1099.214548979477 325.1376674172631 1099.408516325231 298.503611801921
362 0.005 1.81 20 1070.39072949361 1026.764476280376 1026.890790893878 1100.748884827708 1100.140442466737 1100.060680300679 1099.214631667341 325.210402356203 1099.408514706014 298.5036312412609
363 0.005 1.815 20 1070.42137659529 1026.841489160429 1026.968344551538 1100.749086935638 1100.140634686611 1100.060786378099 1099.214678758638 325.2828831587385 1099.408745489823 298.503650816731
364 0.005 1.82 20 1070.452878369438 1026.917449397282 1027.044836897247 1100.749250209321 1100.140654307331 1100.060785826927 1099.214638776144 325.3550835248948 1099.408887684163 298.503661606367
365 0.005 1.825 20 1070.482456009583 1026.992371796663 1027.120286185963 1100.748975812851 1100.140444777084 1100.060648527598 1099.214713177307 325.4270146859244 1099.408703198385 298.503668371483
366 0.005 1.83 20 1070.51195462148 1027.066263414139 1027.194697583633 1100.748607326772 1100.140070549469 1100.060401689491 1099.21463248105 325.4986963234946 1099.408315679567 298.5036750659464
367 0.005 1.835 20 1070.542101539916 1027.139151587503 1027.268096221399 1100.749467842493 1100.140957758442 1100.06100800398 1099.21489239137 325.5700857801597 1099.409216020056 298.5036826076996
368 0.005 1.84 20 1070.572243214977 1027.211051495526 1027.340498965312 1100.749213635251 1100.140570917876 1100.060713291426 1099.214659150514 325.641248082817 1099.408873332813 298.5036816425633
369 0.005 1.845 20 1070.600834290904 1027.281966768656 1027.411911050496 1100.74921114736 1100.140662155208 1100.060805308692 1099.214854156111 325.7121348340125 1099.408915943541 298.5036907212542
370 0.005 1.85 20 1070.628428655415 1027.35191478777 1027.4823493447 1100.749683091527 1100.141219187327 1100.061207089386 1099.21496894108 325.7827844245742 1099.409325992917 298.5036924476506
371 0.005 1.855 20 1070.657224036707 1027.420912733931 1027.551830805737 1100.749604221634 1100.141060301012 1100.061068871594 1099.214920166202 325.8531391762718 1099.409333734819 298.5036985104576
372 0.005 1.86 20 1070.683722877005 1027.48895815373 1027.620354886014 1100.748800252001 1100.140233462146 1100.060521617124 1099.214792760313 325.9232415653967 1099.408450328208 298.5036998084149
373 0.005 1.865 20 1070.711268481623 1027.556077250644 1027.687943576805 1100.749572198692 1100.14100603865 1100.061021603771 1099.214929657433 325.993081642358 1099.409244370991 298.5037142173521
374 0.005 1.87 20 1070.737951889686 1027.622285290457 1027.754615127787 1100.749263500061 1100.140768659074 1100.06089094484 1099.21488224813 326.0626785691702 1099.408896532807 298.5037209598191
375 0.005 1.875 20 1070.765700992734 1027.687590622035 1027.82037628871 1100.749593042818 1100.141070629545 1100.061088792599 1099.215030897876 326.1320166467062 1099.409302674715 298.5037357347966
376 0.005 1.88 20 1070.791354533794 1027.752005799487 1027.88524137162 1100.749675561872 1100.141162818041 1100.061163732291 1099.215050195612 326.2011195377813 1099.409320139087 298.5037496904665
377 0.005 1.885 20 1070.816607782022 1027.815541351497 1027.949223303577 1100.749463115978 1100.140821884196 1100.06088228555 1099.214896093064 326.2699236426229 1099.409123110444 298.5037676512128
378 0.005 1.89 20 1070.841935837454 1027.878200750703 1028.012322139643 1100.749053450031 1100.140523959411 1100.060729411164 1099.214930572548 326.3385039920078 1099.408625694497 298.5037834677398
379 0.005 1.895 20 1070.867212856083 1027.940006381133 1028.074559633489 1100.749112659878 1100.140574741764 1100.060739808717 1099.214920703808 326.4068126073275 1099.408721770986 298.5038108988273
380 0.005 1.9 20 1070.892463424024 1028.000976569931 1028.135956455977 1100.749509524111 1100.140948607653 1100.061016332985 1099.215085984487 326.4748840923382 1099.409167555566 298.5038388078483
381 0.005 1.905 20 1070.915740781046 1028.061101203885 1028.19650381859 1100.748985491575 1100.140436672908 1100.06064084556 1099.214902736729 326.5426950969015 1099.408578781439 298.5038679159732
382 0.005 1.91 20 1070.940940407437 1028.120416803938 1028.256233043601 1100.749351060239 1100.140807027296 1100.060925427159 1099.21505562139 326.6102494992268 1099.40892900914 298.5039021983216
383 0.005 1.915 20 1070.96442418411 1028.178924040201 1028.31514880893 1100.749547726165 1100.140948808414 1100.060977443964 1099.214988148372 326.6775578780553 1099.40916220389 298.5039417135528
384 0.005 1.92 20 1070.987559276756 1028.236631723506 1028.373260981315 1100.749810920951 1100.141238460632 1100.061214767767 1099.215200614069 326.7446148185531 1099.409434874545 298.5039826900417
385 0.005 1.925 20 1071.009850308988 1028.293545954056 1028.430575662178 1100.748618936318 1100.13999907797 1100.060330933098 1099.214816121019 326.8114235240259 1099.408257241964 298.5040287974509
386 0.005 1.93 20 1071.03354303756 1028.349682756138 1028.487103274445 1100.748842393187 1100.140200341947 1100.060498536943 1099.214977732454 326.8779567984457 1099.408460625425 298.5040841870705
387 0.005 1.935 20 1071.056777087387 1028.405062750166 1028.542867621854 1100.749710190967 1100.141126935691 1100.061109638011 1099.215131028955 326.9442871996902 1099.409362828163 298.5041339935123
388 0.005 1.94 20 1071.078153792559 1028.459691034144 1028.597878531912 1100.749664189432 1100.141083340765 1100.061107256737 1099.215193789335 327.0103161511926 1099.409296595111 298.5041923544229
389 0.005 1.945 20 1071.099726360578 1028.513562809307 1028.652128190791 1100.748699814797 1100.140037007866 1100.060359645162 1099.214939824168 327.0761218557168 1099.408343164027 298.5042542809754
390 0.005 1.95 20 1071.120815086173 1028.566698588201 1028.705635221539 1100.749022895783 1100.140374175476 1100.060616732858 1099.215074590247 327.1416817374018 1099.408652776065 298.5043234445699
391 0.005 1.955 20 1071.142821207324 1028.619118991252 1028.758421560787 1100.749495021699 1100.14092620286 1100.060981987505 1099.215145072371 327.206989296484 1099.409069867237 298.5043926360395
392 0.005 1.96 20 1071.163857304094 1028.67082477109 1028.810488088622 1100.749727654176 1100.141088125061 1100.061097334433 1099.215218936122 327.272051613721 1099.409322241515 298.5044686422513
393 0.005 1.965 20 1071.185111771662 1028.721821846369 1028.861841184622 1100.749548795232 1100.1408568864 1100.060905711579 1099.215121740903 327.3368658530685 1099.409130945886 298.5045436842638
394 0.005 1.97 20 1071.204952769655 1028.77212375467 1028.9124949919 1100.749151695642 1100.140560309263 1100.0607490169 1099.215151120115 327.4014317248923 1099.40865188021 298.5046219078886
395 0.005 1.975 20 1071.224744431105 1028.821738280737 1028.962456982496 1100.749229805532 1100.140622164992 1100.060770382443 1099.215167800425 327.4657686015951 1099.408775577854 298.5047076189727
396 0.005 1.98 20 1071.244920145021 1028.8706775106 1029.011737242707 1100.749553532062 1100.140829950366 1100.06090196985 1099.215158400335 327.5298526462532 1099.409104399272 298.5047971948387
397 0.005 1.985 20 1071.265514251969 1028.918960008897 1029.060355897494 1100.749672422088 1100.141067594067 1100.061079261721 1099.215317447038 327.5936944022843 1099.409256518623 298.5048852347437
398 0.005 1.99 20 1071.284893793104 1028.966587684231 1029.108315262552 1100.749612072107 1100.141026713242 1100.061067282348 1099.215294149413 327.6573042411095 1099.409136375286 298.5049778734289
399 0.005 1.995 20 1071.302754140151 1029.013555848584 1029.155612857481 1100.749493102181 1100.140726140166 1100.060801509745 1099.215136739825 327.7206508653964 1099.409050891057 298.5050746685222
400 0.005 2 20 1071.322022968232 1029.059885367168 1029.202265224828 1100.749283753636 1100.140623137125 1100.060782610069 1099.215246757781 327.7837868423314 1099.408843665431 298.5051735818687
401 0.005 2.005 20 1071.340695332524 1029.105591551592 1029.248289444003 1100.74970499356 1100.141062021632 1100.061066039932 1099.215349301371 327.8466676023115 1099.409355269058 298.5052736446783
402 0.005 2.01 20 1071.357797896058 1029.150660605936 1029.293675011927 1100.74900699331 1100.140317063674 1100.060569005102 1099.215211875346 327.909317829763 1099.408553293123 298.5053843613385
403 0.005 2.015 20 1071.376848264671 1029.195120256669 1029.338443798839 1100.749813668688 1100.141172411243 1100.061138512172 1099.215355951379 327.9717194952237 1099.409421100904 298.505487717929
404 0.005 2.02 20 1071.395671003512 1029.238984048227 1029.382612161243 1100.749916894685 1100.141303980635 1100.061252375495 1099.21544390339 328.0339029924974 1099.409485376154 298.5055977951378
405 0.005 2.025 20 1071.412680841297 1029.282240713254 1029.426170869762 1100.749398624414 1100.14056715522 1100.060686684892 1099.215123043221 328.0958465545704 1099.408914134797 298.5057064573049
406 0.005 2.03 20 1071.429260659281 1029.324906600538 1029.469134777447 1100.74954691968 1100.140728856954 1100.060828442361 1099.215250858208 328.1575507666018 1099.409000344408 298.5058235076714
407 0.005 2.035 20 1071.446932077835 1029.3670002183 1029.511521255924 1100.749536892766 1100.140901656489 1100.060952094233 1099.215284802504 328.2190206760026 1099.409135919072 298.5059335496142
408 0.005 2.04 20 1071.463914883287 1029.40851470766 1029.553324959403 1100.749373828775 1100.140702884107 1100.060846248191 1099.21540221195 328.2802543233387 1099.408868002795 298.5060572619503
409 0.005 2.045 20 1071.479878593543 1029.44946096206 1029.594556042721 1100.749518573844 1100.140904154848 1100.060964917188 1099.215340721675 328.3412745601568 1099.409006445434 298.5061734652329
410 0.005 2.05 20 1071.496954958861 1029.489855034351 1029.63523140499 1100.750011090096 1100.141327034076 1100.061270159867 1099.215572312907 328.4020093444656 1099.409569229249 298.506294722971
411 0.005 2.055 20 1071.512615565121 1029.529692844653 1029.675348699374 1100.748906568896 1100.140204344579 1100.060469240677 1099.215197320369 328.4625693573204 1099.408475205671 298.5064115541693
412 0.005 2.06 20 1071.529473979522 1029.568991655472 1029.714919318264 1100.749680952523 1100.140846335726 1100.060907423234 1099.215402252092 328.5228551774619 1099.409129709861 298.5065370223056
413 0.005 2.065 20 1071.543712369249 1029.607750104883 1029.753949014149 1100.749088258961 1100.140388690447 1100.060600906943 1099.215261816766 328.5829442067997 1099.408640559229 298.5066563979785
414 0.005 2.07 20 1071.559982757037 1029.645987808129 1029.792452712877 1100.74941294791 1100.140727222799 1100.060860108396 1099.215425988483 328.6427579803952 1099.408918904148 298.5067778686476
415 0.005 2.075 20 1071.576106479527 1029.683708406743 1029.830433665944 1100.7498943902 1100.141282347681 1100.061222874194 1099.215453781751 328.7023854230615 1099.409407070917 298.5069036097972
416 0.005 2.08 20 1071.591339717852 1029.720915871394 1029.867899218322 1100.749941306986 1100.141289845503 1100.061249924737 1099.215562983083 328.7617419048951 1099.409471585881 298.5070250767347
417 0.005 2.085 20 1071.605190362648 1029.757613640419 1029.904855375926 1100.749728169797 1100.140971214013 1100.060984463593 1099.215376370308 328.8209187917187 1099.409280475454 298.5071486729903
418 0.005 2.09 20 1071.620791803318 1029.79381187993 1029.941304762801 1100.749825530666 1100.141148732937 1100.06114366361 1099.21552867522 328.8798217215422 1099.409342120213 298.5072747794541
419 0.005 2.095 20 1071.633931885163 1029.829505893263 1029.977248682027 1100.749068990878 1100.14032167708 1100.060547910402 1099.215315546789 328.9385150956865 1099.408654975072 298.507403391454
420 0.005 2.1 20 1071.648912931882 1029.864727584081 1030.0127134689 1100.749958574057 1100.141322119874 1100.061260101561 1099.215535811577 328.9969775368701 1099.409471373894 298.5075253210853
421 0.005 2.105 20 1071.664205280908 1029.899477646857 1030.047703652834 1100.750003841667 1100.14132396498 1100.061252158354 1099.215562353506 329.0552123994043 1099.409567447846 298.5076508019694
422 0.005 2.11 20 1071.67748590336 1029.933747465387 1030.08221155741 1100.749550708192 1100.140703603051 1100.060799620936 1099.215328927934 329.1132388286408 1099.408932748605 298.5077744170488
423 0.005 2.115 20 1071.690571141784 1029.967547280447 1030.116248862773 1100.749805391856 1100.141090216765 1100.061086067715 1099.21554720847 329.1710250925962 1099.409404069402 298.5078981376257
424 0.005 2.12 20 1071.704482458108 1030.000892065018 1030.149825768437 1100.749569436278 1100.140715767948 1100.060807185331 1099.215349790782 329.2286039735806 1099.409007030789 298.508024414527
425 0.005 2.125 20 1071.71838113348 1030.03378266704 1030.182943804673 1100.749723399827 1100.141001099845 1100.061019669947 1099.215535872142 329.2859361875927 1099.409272052939 298.5081496106358
426 0.005 2.13 20 1071.731360812265 1030.066222925452 1030.215608522506 1100.749475285547 1100.140794577588 1100.060905441719 1099.215480929515 329.3430715866013 1099.408914478793 298.5082687961693
427 0.005 2.135 20 1071.743468969048 1030.098224459713 1030.247833326892 1100.74947775419 1100.140746305624 1100.060841556317 1099.215456685234 329.399959603218 1099.409031472248 298.508391340404
428 0.005 2.14 20 1071.757465419539 1030.129796306149 1030.279622392159 1100.750069770497 1100.141394422055 1100.061320875215 1099.215663738081 329.4566427921232 1099.409585677946 298.5085142833665
429 0.005 2.145 20 1071.769774905166 1030.160932032432 1030.310975571575 1100.749933984293 1100.141234972702 1100.061182560894 1099.215558878791 329.5130876255984 1099.40946997975 298.5086329264499
430 0.005 2.15 20 1071.782118121051 1030.191643882331 1030.341901591958 1100.750033939274 1100.141325454802 1100.061263106829 1099.215663426955 329.5693213359451 1099.409520310405 298.5087491470525
431 0.005 2.155 20 1071.79404266183 1030.221941214714 1030.372409719685 1100.749688179284 1100.140861653027 1100.060897718417 1099.215423393035 329.6253715445746 1099.409194994292 298.5088701592182
432 0.005 2.16 20 1071.80715241193 1030.25183072585 1030.402504463417 1100.750061558934 1100.14138875443 1100.061312430391 1099.21565781137 329.6811684747101 1099.4095561786 298.5089855642007
433 0.005 2.165 20 1071.819121546686 1030.281316277743 1030.432194222197 1100.750004712071 1100.14130154376 1100.061231447161 1099.215617735667 329.7367599777802 1099.409564934139 298.5090982228011
434 0.005 2.17 20 1071.830947045417 1030.310394697234 1030.461474217528 1100.749909932045 1100.14113371888 1100.061120147577 1099.21560123264 329.7921340906903 1099.409359236815 298.5092142470589
435 0.005 2.175 20 1071.841717871753 1030.339074349825 1030.490354470542 1100.749765953527 1100.141074063967 1100.061077352755 1099.215578317085 329.8472916703888 1099.409293527526 298.5093277487649
436 0.005 2.18 20 1071.853462786249 1030.367366294319 1030.518843452571 1100.749422580385 1100.140712549917 1100.060850816319 1099.215554367353 329.9022356523071 1099.408829709054 298.5094398840672
437 0.005 2.185 20 1071.864612205556 1030.39527170961 1030.546941576784 1100.749689009847 1100.141000392414 1100.061020808332 1099.215543645366 329.9569815952906 1099.409182984396 298.5095494055565
438 0.005 2.19 20 1071.875650370006 1030.422795235938 1030.574655032908 1100.749520683213 1100.140742075463 1100.060861330534 1099.215639971653 330.0115136049997 1099.409020980556 298.5096626115842
439 0.005 2.195 20 1071.887624917466 1030.44995637266 1030.602002849048 1100.74993118098 1100.141224801119 1100.061171888529 1099.215637337268 330.0658327010335 1099.409467687213 298.5097667821079
440 0.005 2.2 20 1071.898687674282 1030.476744504729 1030.628976058093 1100.749878024651 1100.141053097489 1100.061056910348 1099.215646908344 330.1198992809749 1099.409310878436 298.5098743062957
441 0.005 2.205 20 1071.908502197635 1030.50316567238 1030.655581635704 1100.749888105262 1100.141161003086 1100.061117292214 1099.215596875976 330.173806742617 1099.409387955703 298.5099799832726
442 0.005 2.21 20 1071.919854303191 1030.529235415111 1030.681832434019 1100.750046429202 1100.141286103635 1100.061228040232 1099.215760623783 330.2274685848544 1099.40952057614 298.5100851290955
443 0.005 2.215 20 1071.929996793049 1030.554945995395 1030.707720939449 1100.749931591602 1100.141232144164 1100.061172089214 1099.215615583659 330.2809752191869 1099.409426142867 298.5101806010848
444 0.005 2.22 20 1071.939192223708 1030.580298118164 1030.733249608683 1100.749192498287 1100.140362640618 1100.060598216683 1099.215608093397 330.3342268618861 1099.408684466651 298.5102853765759
445 0.005 2.225 20 1071.950766942437 1030.605316963739 1030.758439355892 1100.749763431492 1100.140975481006 1100.06098308967 1099.21552872998 330.3872964687609 1099.40920984943 298.5103807512209
446 0.005 2.23 20 1071.960169603062 1030.629996325019 1030.783289796716 1100.749692151185 1100.14073351118 1100.060817206147 1099.215577806596 330.4401274235294 1099.409086407871 298.510476947557
447 0.005 2.235 20 1071.969748311774 1030.654334566934 1030.80779774817 1100.749592178312 1100.14070716668 1100.060787851818 1099.215475566249 330.4927951078885 1099.408989369653 298.5105698628115
448 0.005 2.24 20 1071.979536971095 1030.678343321618 1030.83197319889 1100.749717582933 1100.140918452993 1100.060980600482 1099.215772975443 330.5452073219919 1099.409191536915 298.5106653290496
449 0.005 2.245 20 1071.990029986072 1030.702032511854 1030.855824858394 1100.749730992884 1100.141027342462 1100.061044344063 1099.215626278486 330.5974672118728 1099.409218574882 298.5107513983816
450 0.005 2.25 20 1071.999044413405 1030.72539974076 1030.879352892667 1100.750085336233 1100.141316001896 1100.06125641763 1099.215853401967 330.6494755648646 1099.409574946612 298.5108427917415
451 0.005 2.255 20 1072.008526029314 1030.748454421317 1030.902566740822 1100.74982709049 1100.141020525909 1100.061021260587 1099.215607672002 330.7013465811056 1099.409317819504 298.5109305255535
452 0.005 2.26 20 1072.0183142127 1030.771191380551 1030.925460534641 1100.74986170852 1100.140945360533 1100.060973682638 1099.215700103822 330.7529541756508 1099.409281368281 298.5110190787126
453 0.005 2.265 20 1072.026650640095 1030.793615356337 1030.948040464094 1100.749529112414 1100.140600009875 1100.060703668629 1099.215457908182 330.8044149038049 1099.408953139584 298.5110978173057
454 0.005 2.27 20 1072.035626899819 1030.81574139099 1030.970320513924 1100.749814252322 1100.140902649094 1100.060945020875 1099.215691125391 330.855631386856 1099.409171115631 298.5111872586526
455 0.005 2.275 20 1072.044298649293 1030.837563865252 1030.992294135325 1100.749639544911 1100.140880973604 1100.060935257278 1099.215648776247 330.9066893251922 1099.409181649086 298.5112618582718
456 0.005 2.28 20 1072.05441900738 1030.859095896853 1031.013972124106 1100.750211614748 1100.14144957347 1100.06135241841 1099.215898724751 330.9575058622617 1099.409683733609 298.5113465543866
457 0.005 2.285 20 1072.061726304262 1030.880330879055 1031.035354093448 1100.749677099633 1100.140794443969 1100.060847833278 1099.215558355621 331.0081888385996 1099.409070404251 298.5114235921976
458 0.005 2.29 20 1072.070678237991 1030.901279969086 1031.056448574664 1100.749485704274 1100.140649881463 1100.060793015841 1099.2157323491 331.0586169072168 1099.408976877363 298.5115045683181
459 0.005 2.295 20 1072.07906274013 1030.921941076995 1031.077252373467 1100.750008349787 1100.141298728402 1100.06123308946 1099.215781724075 331.1088873067369 1099.409473624397 298.5115758860102
460 0.005 2.3 20 1072.087173257843 1030.942321987554 1031.097774092187 1100.749783408348 1100.140849835892 1100.060891758823 1099.215659807919 331.158928505003 1099.409178719873 298.5116521273951
461 0.005 2.305 20 1072.095582690609 1030.962429135092 1031.118020195072 1100.749153175649 1100.140347263385 1100.060566595468 1099.215561397972 331.2088110741066 1099.408629832252 298.5117225651055
462 0.005 2.31 20 1072.103615434339 1030.982267629966 1031.137994245716 1100.750204977416 1100.141445575008 1100.06133990303 1099.215905926222 331.2584611268521 1099.409679587861 298.5117930426127
463 0.005 2.315 20 1072.112145919747 1031.0018372153 1031.157697103269 1100.749946748588 1100.141163646675 1100.061125941389 1099.215736132357 331.3079605394776 1099.409360058378 298.5118599650355
464 0.005 2.32 20 1072.119607805396 1031.021143693759 1031.177136906697 1100.750160971039 1100.141386803298 1100.061293196294 1099.215879931199 331.3572207028096 1099.409642721703 298.5119290533539
465 0.005 2.325 20 1072.127231348845 1031.040181151573 1031.196306704599 1100.750015476606 1100.141263445131 1100.061208917817 1099.21581738222 331.4063319987197 1099.40952129759 298.5119935471297
466 0.005 2.33 20 1072.135246127796 1031.058961889377 1031.215217279715 1100.749701617351 1100.140731442421 1100.060798566074 1099.215617150583 331.4552201146113 1099.409086704507 298.5120535072537
467 0.005 2.335 20 1072.142082727628 1031.077491898172 1031.233875281938 1100.749736547542 1100.140824636418 1100.060882465438 1099.215626921351 331.5039516867191 1099.409105111497 298.5121202592613
468 0.005 2.34 20 1072.149629998848 1031.095762940829 1031.252272406835 1100.749118247996 1100.140260001659 1100.060502407607 1099.215614398157 331.5524662267448 1099.408608643463 298.5121816277166
469 0.005 2.345 20 1072.15646688703 1031.113793101394 1031.270426278165 1100.74954235723 1100.140747020113 1100.060852011768 1099.215717478949 331.60081703494 1099.408963484814 298.5122429037792
470 0.005 2.35 20 1072.164792024045 1031.13158169605 1031.288335789926 1100.749857611713 1100.14094469451 1100.060956066913 1099.215716852677 331.6489563546476 1099.409305856535 298.5123045940549
471 0.005 2.355 20 1072.172008742562 1031.149125644309 1031.306000375604 1100.74998126045 1100.141193663275 1100.06114818289 1099.215780752431 331.696934070617 1099.409392203435 298.5123645280966
472 0.005 2.36 20 1072.178381294801 1031.166431986408 1031.32342685138 1100.750050470934 1100.141226885886 1100.061163768387 1099.21584498366 331.7447026177441 1099.409496084112 298.5124155745632
473 0.005 2.365 20 1072.186078338859 1031.183509773813 1031.340621734117 1100.749656345315 1100.140694293372 1100.060783112858 1099.215594301415 331.7923171325857 1099.409028664497 298.5124761649573
474 0.005 2.37 20 1072.192173713807 1031.200350650755 1031.357578480702 1100.749769904108 1100.140824847446 1100.060865317818 1099.215667968425 331.8397025724358 1099.409162073217 298.5125307134504
475 0.005 2.375 20 1072.19847541928 1031.21695650635 1031.374299048065 1100.749208504521 1100.140366410348 1100.060595991433 1099.215676272963 331.8869514565044 1099.408640202501 298.5125826566614
476 0.005 2.38 20 1072.20617630608 1031.233349604143 1031.390803445478 1100.74972648794 1100.14078150149 1100.060829012516 1099.215650705047 331.9339913556094 1099.409128667844 298.5126335509784
477 0.005 2.385 20 1072.211740300283 1031.249510449564 1031.407076903239 1100.74949067623 1100.140658225123 1100.060797656766 1099.215767069471 331.9808606327039 1099.408926523672 298.5126874136205
478 0.005 2.39 20 1072.219311492073 1031.265456271534 1031.423130896668 1100.749677608577 1100.140729823349 1100.060791430256 1099.215618583661 332.0275406857619 1099.40906747656 298.5127334220388
479 0.005 2.395 20 1072.224847937564 1031.281193047273 1031.438976489672 1100.749851210864 1100.141047019934 1100.061065704209 1099.215860466712 332.0740530809773 1099.409297389125 298.5127826168646
480 0.005 2.4 20 1072.231673654733 1031.296714464571 1031.454603831312 1100.749493633585 1100.140675877808 1100.060788121999 1099.215709721603 332.1203896989419 1099.408990558184 298.5128314885733
481 0.005 2.405 20 1072.237610294156 1031.312024287839 1031.470018223032 1100.74983836637 1100.141023344827 1100.061048993635 1099.215881602486 332.1665238294164 1099.409239208066 298.512878877411
482 0.005 2.41 20 1072.243624675231 1031.327126610914 1031.485224003707 1100.749618277527 1100.140678187331 1100.060755055946 1099.215563227641 332.21253131761 1099.409024652749 298.5129210513087
483 0.005 2.415 20 1072.250955214432 1031.342034578165 1031.500233566374 1100.750153723377 1100.141295650718 1100.061232932752 1099.215969852011 332.258327793831 1099.40958693014 298.5129679182838
484 0.005 2.42 20 1072.255755076674 1031.356732497116 1031.5150330762 1100.749815313519 1100.141037520122 1100.061033767385 1099.215801449353 332.3039653877687 1099.409262785231 298.5130106858994
485 0.005 2.425 20 1072.2624967848 1031.371234056943 1031.52963268326 1100.750131826468 1100.141352129795 1100.06128150727 1099.215985313887 332.3493525185311 1099.409553410014 298.513053827155
486 0.005 2.43 20 1072.267035513016 1031.38553574881 1031.544033756485 1100.749463225827 1100.140648798142 1100.060770742429 1099.215706819513 332.394650050325 1099.408943299804 298.513095948797
487 0.005 2.435 20 1072.273427622054 1031.399650316756 1031.558244696361 1100.749700770441 1100.140837554683 1100.060925240573 1099.215905667009 332.4397233421107 1099.409136361733 298.5131407802287
488 0.005 2.44 20 1072.279714015323 1031.413574599721 1031.572262129514 1100.750002330004 1100.141200958314 1100.061148455501 1099.21582908918 332.4846650210886 1099.409437146885 298.5131764529787
489 0.005 2.445 20 1072.284622659573 1031.427307382691 1031.58609071651 1100.750068188309 1100.141269610763 1100.061224895624 1099.216004350475 332.529392923539 1099.409481431416 298.5132192814349
490 0.005 2.45 20 1072.290848516231 1031.440860588483 1031.59973624528 1100.749779651931 1100.141026162563 1100.061031577601 1099.215798147635 332.5739886960931 1099.409177103698 298.5132606414749
491 0.005 2.455 20 1072.295535640225 1031.454226547799 1031.613194318998 1100.749840948248 1100.140984300669 1100.061023959742 1099.215950924843 332.6183849449702 1099.409299228638 298.5133020389532
492 0.005 2.46 20 1072.301541644857 1031.467414106252 1031.626470387198 1100.749888396034 1100.141124712228 1100.061112002716 1099.215855438604 332.6626529067237 1099.409299362441 298.513337295843
493 0.005 2.465 20 1072.306015786466 1031.480424052796 1031.639570446612 1100.749730325874 1100.140911065551 1100.060972731004 1099.215910224407 332.7066840716869 1099.409102836787 298.5133767269217
494 0.005 2.47 20 1072.31193470085 1031.49325746174 1031.652490169803 1100.749804341012 1100.141006547371 1100.061021539373 1099.215836747455 332.7505941282196 1099.409242214098 298.5134104907914
495 0.005 2.475 20 1072.316962211965 1031.505915394074 1031.665234804052 1100.750238809884 1100.14143803465 1100.061324229834 1099.216002348803 332.7942984042595 1099.409714968873 298.5134467166163
496 0.005 2.48 20 1072.321748421086 1031.518403983784 1031.677809973399 1100.749773982548 1100.140835951562 1100.06088220948 1099.215738951472 332.8378832930861 1099.409115657006 298.5134829545568
497 0.005 2.485 20 1072.326551078868 1031.530717159996 1031.690208511131 1100.749247519343 1100.140350758195 1100.060569146313 1099.215772896208 332.8812485517913 1099.408704038969 298.5135197659836
498 0.005 2.49 20 1072.331784408194 1031.542871115503 1031.702442626563 1100.750051715633 1100.141224628605 1100.061176070764 1099.215886309658 332.9244912645934 1099.409466339717 298.5135502168733
499 0.005 2.495 20 1072.337337699434 1031.554864014564 1031.714516753999 1100.750053263165 1100.141182947386 1100.061125786875 1099.2158965893 332.9675317293572 1099.409450105475 298.5135843047686
500 0.005 2.5 20 1072.341526814028 1031.566699972287 1031.726433698505 1100.750170287341 1100.141410175901 1100.061314664621 1099.215969178426 333.0104504455453 1099.409623709271 298.5136181405329
501 0.005 2.505 20 1072.34726988291 1031.578373011076 1031.738186372447 1100.750266455255 1100.141468655753 1100.061350936497 1099.216040833131 333.0531586180392 1099.409722185083 298.5136514484387
502 0.005 2.51 20 1072.351048294724 1031.589884877004 1031.74977701523 1100.750132931295 1100.141363891768 1100.061284302091 1099.215978230841 333.0957440750906 1099.409525413586 298.5136828540788
503 0.005 2.515 20 1072.355933863452 1031.601244648253 1031.761214960175 1100.749852064246 1100.140900845452 1100.060914755485 1099.215779002355 333.1381254796154 1099.409275023187 298.5137194871431
504 0.005 2.52 20 1072.360013668293 1031.612449744903 1031.772496568761 1100.749804712025 1100.140839279248 1100.060888650457 1099.215767114412 333.1803882766513 1099.409141824344 298.5137473534435
505 0.005 2.525 20 1072.364348591638 1031.623499463638 1031.783621619093 1100.749432044166 1100.140561087363 1100.060709422893 1099.215800518149 333.2224461499532 1099.408914908638 298.5137785765076
506 0.005 2.53 20 1072.369029085494 1031.634406115972 1031.794602473935 1100.749576490357 1100.14078809127 1100.060889245286 1099.215832846194 333.2643695429835 1099.408899795745 298.5138150889699
507 0.005 2.535 20 1072.373295799649 1031.645162323332 1031.80543218665 1100.749992286901 1100.141160311564 1100.061122173975 1099.215958602575 333.3061392775435 1099.409505538856 298.5138460346239
508 0.005 2.54 20 1072.378261362305 1031.655776967984 1031.816118276544 1100.749776340532 1100.140795953007 1100.060855457752 1099.215771169723 333.3477577226432 1099.409086407056 298.5138793671908
509 0.005 2.545 20 1072.382228835951 1031.666255236752 1031.82666769576 1100.750169458492 1100.141359772082 1100.061263925112 1099.215979770235 333.3891799102459 1099.409669272314 298.5139096114036
510 0.005 2.55 20 1072.38693928502 1031.676591214248 1031.837072872629 1100.750215914198 1100.141441032199 1100.061344326704 1099.216021952303 333.4304727711336 1099.40960602019 298.5139417162033
511 0.005 2.555 20 1072.390521307681 1031.686785307491 1031.847336174701 1100.750191119012 1100.141380572522 1100.061275965713 1099.215989685055 333.4716050551307 1099.409635958603 298.5139647242215
512 0.005 2.56 20 1072.394589920414 1031.696840832223 1031.85746029044 1100.749765001539 1100.140782114049 1100.060846304994 1099.215758152522 333.5125780807899 1099.409089979165 298.5139980361092
513 0.005 2.565 20 1072.399105090237 1031.706760317158 1031.867448075522 1100.750207125561 1100.141377696652 1100.061277042733 1099.216021662393 333.5533777192244 1099.409678213684 298.5140290188085
514 0.005 2.57 20 1072.402374431972 1031.716544775166 1031.877299118547 1100.750114096973 1100.141265168349 1100.061209486674 1099.215974798436 333.5940400526374 1099.409480403396 298.514053614628
515 0.005 2.575 20 1072.407100152284 1031.726204458848 1031.887023658623 1100.749958653313 1100.141155185049 1100.061125445577 1099.215943154295 333.6345293239269 1099.409411094226 298.5140804003708
516 0.005 2.58 20 1072.409861393564 1031.735725828617 1031.896610241459 1100.749487614255 1100.14067953429 1100.060818095875 1099.215852734162 333.674884440241 1099.408812408513 298.5141131932743
517 0.005 2.585 20 1072.414499620977 1031.745121436413 1031.90606868891 1100.749782357983 1100.140972892913 1100.060996161253 1099.21589592126 333.7150753964771 1099.40916816861 298.5141400933092
518 0.005 2.59 20 1072.417846909352 1031.754392092128 1031.915401057981 1100.7500649484 1100.141272383274 1100.06123016382 1099.216015086806 333.7551154884834 1099.409443433929 298.5141676915219
519 0.005 2.595 20 1072.422139166692 1031.763540322728 1031.924612325601 1100.749736031891 1100.140742258082 1100.060791787561 1099.215739654986 333.7950052811098 1099.409077126667 298.5141996215709
520 0.005 2.6 20 1072.425377103003 1031.772565856556 1031.933699398202 1100.750137560343 1100.141324628603 1100.061260395899 1099.216022642783 333.8347469833736 1099.409572390018 298.5142265801649
521 0.005 2.605 20 1072.429172071459 1031.781466514176 1031.94266041246 1100.749817405007 1100.140834134476 1100.060863174576 1099.215797638813 333.8743289279652 1099.409197581865 298.5142508803715
522 0.005 2.61 20 1072.431623306009 1031.790241730822 1031.951495993913 1100.749130713091 1100.140242260861 1100.060504347942 1099.215763256071 333.9137647243712 1099.408540381104 298.5142766003883
523 0.005 2.615 20 1072.435680818511 1031.798903892405 1031.960216151548 1100.749249297723 1100.140342916993 1100.06055909725 1099.215801187687 333.9530442572581 1099.408679854277 298.5143073584334
524 0.005 2.62 20 1072.439910122449 1031.807451640712 1031.968819575067 1100.750047025804 1100.141167559997 1100.061132246543 1099.215935163722 333.9921893766072 1099.409438708573 298.5143319410521
525 0.005 2.625 20 1072.443037220845 1031.815885139893 1031.977310530173 1100.750178240045 1100.141369063324 1100.061271242986 1099.216044851771 334.0311637411496 1099.409616090654 298.5143607341723
526 0.005 2.63 20 1072.446793069536 1031.824208814571 1031.985690809063 1100.749687280938 1100.140686338313 1100.060762061005 1099.215732896035 334.0700110678231 1099.408968998945 298.5143885925087
527 0.005 2.635 20 1072.44959227973 1031.832415600982 1031.993953731309 1100.749816190719 1100.140800582302 1100.06084548584 1099.21580428773 334.1086937785772 1099.409196017019 298.5144124202452
528 0.005 2.64 20 1072.453311586336 1031.840516430649 1032.002107681938 1100.750112740968 1100.141296495125 1100.061236652024 1099.216015540556 334.1472523161087 1099.409506790124 298.5144383196757
529 0.005 2.645 20 1072.456388867572 1031.848512913897 1032.010158295319 1100.750122303969 1100.141256642643 1100.061176473268 1099.215970499228 334.1856257916676 1099.409556386683 298.5144642409442
530 0.005 2.65 20 1072.459541821181 1031.856396664547 1032.018094828726 1100.749913075599 1100.141111792337 1100.061114141234 1099.215980174363 334.2238940643515 1099.409264707729 298.5144918581798
531 0.005 2.655 20 1072.463100709411 1031.864173712993 1032.025924911653 1100.750210636091 1100.14140804058 1100.061295943687 1099.21603444286 334.2619943986097 1099.409634047758 298.514514159134
532 0.005 2.66 20 1072.465814391998 1031.871850936248 1032.033654122775 1100.750178443205 1100.141345803007 1100.061269108743 1099.216017427161 334.2999634601284 1099.409569074802 298.5145427086537
533 0.005 2.665 20 1072.469379327858 1031.879425347483 1032.041279330511 1100.74995194878 1100.141142888293 1100.061107554101 1099.21596330536 334.3377756001155 1099.409343570092 298.5145638123041
534 0.005 2.67 20 1072.47158023753 1031.886892707434 1032.048797305923 1100.749681128588 1100.14086755799 1100.060945229764 1099.215922795013 334.3754536330079 1099.409025763376 298.5145876491343
535 0.005 2.675 20 1072.474816721284 1031.89426050674 1032.05621455004 1100.74950830063 1100.140629298491 1100.060755159206 1099.215861846872 334.4129865503219 1099.408948118342 298.5146152082885
536 0.005 2.68 20 1072.47789880166 1031.901536526801 1032.063538823051 1100.749992855388 1100.141065958832 1100.06105212794 1099.215923834555 334.450377511482 1099.409359631856 298.5146427899447
537 0.005 2.685 20 1072.481032993002 1031.908707123479 1032.070758307244 1100.749496874473 1100.140673053678 1100.060791218311 1099.215853475689 334.4876255962513 1099.408853518703 298.514664868707
538 0.005 2.69 20 1072.483125939979 1031.915781854523 1032.077881682074 1100.749555468103 1100.140740206233 1100.060855445653 1099.215902446802 334.5247310554381 1099.408853332586 298.5146896977703
539 0.005 2.695 20 1072.486855543361 1031.922769421248 1032.084915059756 1100.749833461898 1100.141003812252 1100.061018199341 1099.215964195111 334.5617183483506 1099.409228984222 298.5147157757411
540 0.005 2.7 20 1072.489286225669 1031.929659673737 1032.091850348469 1100.750052420532 1100.141243857361 1100.061202801919 1099.216037820233 334.5985432615655 1099.409392297322 298.5147404234494
541 0.005 2.705 20 1072.492466445236 1031.936461390392 1032.09869658762 1100.750194837629 1100.141368336334 1100.061260236309 1099.216018259276 334.6352167743057 1099.409643903844 298.5147629962938
542 0.005 2.71 20 1072.494805204804 1031.943171396807 1032.105453077248 1100.749858835051 1100.141010700561 1100.061038188376 1099.215983850888 334.671772674394 1099.4092418349 298.5147919472398
543 0.005 2.715 20 1072.497795788031 1031.949788878387 1032.112114913986 1100.750205129505 1100.141382083191 1100.061280741905 1099.216086115383 334.7081986001642 1099.409672198026 298.5148100082105
544 0.005 2.72 20 1072.500513062741 1031.9563147839 1032.118684334846 1100.749835012266 1100.140842037785 1100.060889172646 1099.215844083484 334.7444734831561 1099.40910431559 298.5148363733298
545 0.005 2.725 20 1072.502471289718 1031.962754310902 1032.125167845292 1100.749735842849 1100.140868869252 1100.060916912239 1099.215921641465 334.7805970642295 1099.409191564224 298.5148590591944
546 0.005 2.73 20 1072.506058177332 1031.969118681681 1032.131573317311 1100.75012489373 1100.141319039507 1100.061257221208 1099.216063830695 334.8166146602788 1099.409481960651 298.5148842104609
547 0.005 2.735 20 1072.507218438549 1031.975383374634 1032.13788168918 1100.749188875897 1100.140275610307 1100.060502597948 1099.215799126985 334.8524995711581 1099.40861216168 298.5149048197503
548 0.005 2.74 20 1072.51060711989 1031.981572052771 1032.14410987061 1100.74963235133 1100.140770017007 1100.060863682559 1099.215919338241 334.8882012827402 1099.409033664161 298.5149321249747
549 0.005 2.745 20 1072.512934837712 1031.987679216716 1032.150259354423 1100.749943098483 1100.14095329169 1100.060953841059 1099.215907406716 334.9237918951612 1099.409337976239 298.5149518458226
550 0.005 2.75 20 1072.515825417109 1031.993704638856 1032.156324301508 1100.749941439007 1100.141006574923 1100.061006556291 1099.215904120072 334.9592637796417 1099.409263503145 298.5149723999159
551 0.005 2.755 20 1072.517686428647 1031.999647047724 1032.162306243421 1100.749994223004 1100.141161459912 1100.06112478654 1099.216026411719 334.9945737782913 1099.409396070376 298.5149942004346
552 0.005 2.76 20 1072.520566369674 1032.005516523626 1032.168214331725 1100.74985090423 1100.140875049107 1100.060908947216 1099.215854038412 335.0297877347124 1099.409150861011 298.5150203989559
553 0.005 2.765 20 1072.521804896627 1032.011294990187 1032.174033419542 1100.74930416823 1100.140382647055 1100.060579117862 1099.215855685141 335.0648345824865 1099.408739826902 298.5150411290171
554 0.005 2.77 20 1072.524898142628 1032.01700117139 1032.179775266748 1100.749904794997 1100.140936612986 1100.060957316272 1099.215894279605 335.0997940546557 1099.409220211569 298.5150643205142
555 0.005 2.775 20 1072.527831333795 1032.022636664243 1032.185448022996 1100.750201550105 1100.141360976276 1100.061257928342 1099.216072262836 335.1345878447165 1099.409652689737 298.5150867872135
556 0.005 2.78 20 1072.52955240029 1032.028198678169 1032.191048061892 1100.750153751083 1100.141301861961 1100.06123289545 1099.216034478317 335.169262135826 1099.409507361063 298.5151096508396
557 0.005 2.785 20 1072.531463052488 1032.033674431565 1032.196561303375 1100.749232855787 1100.14030902402 1100.060524716707 1099.215834729705 335.2037900989351 1099.408665353103 298.51513077118
558 0.005 2.79 20 1072.533801191055 1032.039086692357 1032.202007732836 1100.750018287196 1100.141172398145 1100.061151351516 1099.216040969643 335.2382122711944 1099.409419100007 298.5151575384162
559 0.005 2.795 20 1072.536752698913 1032.044432877205 1032.207388311565 1100.75003177514 1100.141214673182 1100.061156877243 1099.216017358354 335.2724853054644 1099.409407890247 298.515176503832
560 0.005 2.8 20 1072.538085354568 1032.049700398833 1032.212691381261 1100.750070342619 1100.141182900908 1100.061136751568 1099.215986904798 335.30664575457 1099.409434683645 298.5151969160869
561 0.005 2.805 20 1072.540880471052 1032.054898113091 1032.21792401927 1100.74996607139 1100.141005574068 1100.060985777214 1099.215930203884 335.3406704424742 1099.409350477996 298.5152184004329
562 0.005 2.81 20 1072.542192811015 1032.060029576418 1032.223090659279 1100.749853165539 1100.141029525688 1100.061056932908 1099.216017051765 335.374575905547 1099.409164508616 298.5152402090862
563 0.005 2.815 20 1072.545028358976 1032.065092769893 1032.228186338268 1100.750161983198 1100.14133821768 1100.061243369602 1099.21607076471 335.4083366070233 1099.409589407707 298.5152590963286
564 0.005 2.82 20 1072.546251831435 1032.070086328909 1032.233213406676 1100.749943742762 1100.140993292375 1100.060999368018 1099.215900729044 335.4419997858515 1099.409275810614 298.5152810316197
565 0.005 2.825 20 1072.548745902661 1032.075019731411 1032.2381790069 1100.75001804832 1100.141190664259 1100.061140973755 1099.216025872502 335.4755186170038 1099.409410827178 298.5153002257451
566 0.005 2.83 20 1072.550910556638 1032.079885960619 1032.243076932158 1100.749938183714 1100.141125075555 1100.061120726665 1099.216020223103 335.5089301558991 1099.409276762331 298.5153148598817
567 0.005 2.835 20 1072.5524664886 1032.08468137985 1032.247905563463 1100.750004449847 1100.141062590424 1100.061028350643 1099.215952768397 335.5421899957983 1099.409396811443 298.5153367558606
568 0.005 2.84 20 1072.555111597408 1032.089420752334 1032.252675091073 1100.750278122595 1100.141463476467 1100.061352815824 1099.216125146435 335.5753572940523 1099.409643058973 298.5153575522442
569 0.005 2.845 20 1072.55628716368 1032.094094037603 1032.257380190917 1100.7499006249 1100.140923033675 1100.06092449252 1099.215892326188 335.6083757781657 1099.409253608614 298.5153773318483
570 0.005 2.85 20 1072.558752809992 1032.098706091818 1032.262021133043 1100.749905836167 1100.140936889421 1100.060954059413 1099.215897358934 335.6412859379666 1099.409231147727 298.5153927592652
571 0.005 2.855 20 1072.559883567242 1032.103257902156 1032.266604012409 1100.750029028831 1100.141092501857 1100.061051723387 1099.215959862885 335.6740708285314 1099.409415736427 298.5154159122313
572 0.005 2.86 20 1072.562487580821 1032.10774973665 1032.271124297126 1100.75007812429 1100.141161973721 1100.061126754434 1099.216004764499 335.7067237369088 1099.409453301177 298.5154290150487
573 0.005 2.865 20 1072.563384901009 1032.112174436192 1032.275579877078 1100.749748378693 1100.140715774459 1100.060770045328 1099.215804620002 335.7392565398519 1099.409078464236 298.5154500695513
574 0.005 2.87 20 1072.565648522353 1032.116547045247 1032.279981622366 1100.749874751779 1100.140861364472 1100.06090315409 1099.215907927749 335.7716876728671 1099.409166797978 298.5154676733591
575 0.005 2.875 20 1072.566854010125 1032.120853988485 1032.284317529113 1100.749720881712 1100.140839330262 1100.060893580433 1099.215951936279 335.8039874642521 1099.409132014837 298.5154898783705
576 0.005 2.88 20 1072.56921428922 1032.12511244038 1032.288601346913 1100.750288448981 1100.141483417983 1100.061369819693 1099.216114233475 335.8361699323198 1099.409694015835 298.5155019596447
577 0.005 2.885 20 1072.571543707891 1032.1293202328 1032.292836075427 1100.750235338513 1100.141403791166 1100.061295885376 1099.216115087508 335.8682635071788 1099.409628494005 298.5155240178669
578 0.005 2.89 20 1072.572197651178 1032.133463488423 1032.297007922763 1100.749912274288 1100.140940176178 1100.060957084006 1099.215909794252 335.9002085230692 1099.409216684034 298.5155383430002
579 0.005 2.895 20 1072.57458666767 1032.137552540185 1032.301123656127 1100.750132478634 1100.141235049907 1100.061161999072 1099.216041932941 335.9320240937266 1099.409551303678 298.5155571795175
580 0.005 2.9 20 1072.575231769212 1032.14158585925 1032.305184768267 1100.749724923779 1100.140844020015 1100.060917488308 1099.216006542237 335.9637460546175 1099.409095281693 298.5155733973756
581 0.005 2.905 20 1072.57791030089 1032.145570452291 1032.309194244577 1100.74985330638 1100.140874019127 1100.060889453047 1099.215854578224 335.9953318244319 1099.409216291046 298.515593614271
582 0.005 2.91 20 1072.578611136054 1032.149497716387 1032.313147494889 1100.750002956117 1100.14111770059 1100.06111013869 1099.216109491057 336.0268084298241 1099.409412459031 298.5156087861763
583 0.005 2.915 20 1072.580365885286 1032.153372385047 1032.317047470922 1100.749323824755 1100.140432112244 1100.060614594915 1099.215837216374 336.0581663343719 1099.408731023068 298.515620077383
584 0.005 2.92 20 1072.582216971537 1032.157206027172 1032.320905007268 1100.750285231791 1100.141449129119 1100.061342944242 1099.216192518253 336.0893849004816 1099.40965561768 298.5156399787246
585 0.005 2.925 20 1072.583809988897 1032.16098012944 1032.324704985113 1100.749738296565 1100.140732981211 1100.060788700317 1099.215806075027 336.1205441599255 1099.409037710277 298.5156550584901
586 0.005 2.93 20 1072.585030322385 1032.164705907552 1032.328455116285 1100.75029964059 1100.141405503012 1100.061305391462 1099.216176114187 336.1515310518735 1099.409701874508 298.5156710806632
587 0.005 2.935 20 1072.58614870066 1032.168381181813 1032.33215536353 1100.749289440773 1100.140397186104 1100.060588748796 1099.21584409349 336.1824569163333 1099.408696130737 298.5156875896164
588 0.005 2.94 20 1072.588468477463 1032.172013851166 1032.335809920351 1100.75037301415 1100.141517824824 1100.061387469715 1099.216209095109 336.2132166286091 1099.409782919424 298.5157019078358
589 0.005 2.945 20 1072.589494543549 1032.175593040262 1032.339412123408 1100.749962014288 1100.14104247541 1100.061022473786 1099.215929101962 336.2439032599099 1099.409298631383 298.5157137199092
590 0.005 2.95 20 1072.591647009224 1032.179129482498 1032.342970503761 1100.750336467426 1100.141465558125 1100.061347745514 1099.216200767224 336.2744307354924 1099.409722904697 298.5157299693728
591 0.005 2.955 20 1072.591847950427 1032.182613834458 1032.346480309764 1100.749504576084 1100.140625064037 1100.060752416521 1099.215910018215 336.3049088720948 1099.408895077763 298.5157479705987
592 0.005 2.96 20 1072.594472576696 1032.186055474088 1032.349943413942 1100.749940697766 1100.140904244339 1100.060923569639 1099.215975253043 336.3352093639357 1099.409228746458 298.5157627465367
593 0.005 2.965 20 1072.594441857945 1032.189445478005 1032.353356256448 1100.74956083797 1100.140684054833 1100.060791480739 1099.215909546153 336.3654584580752 1099.408981072812 298.515777928406
594 0.005 2.97 20 1072.596967041769 1032.192800039538 1032.356731375752 1100.749770331483 1100.140850807869 1100.060924094227 1099.216081451619 336.395550569608 1099.409142995594 298.5157926389397
595 0.005 2.975 20 1072.59785128969 1032.196109507988 1032.360061415601 1100.750022453766 1100.141127744979 1100.061084326918 1099.215962174974 336.4255832350935 1099.409411349239 298.5158058390044
596 0.005 2.98 20 1072.59972259405 1032.199375781469 1032.363347935338 1100.750209835074 1100.14137694941 1100.061292898239 1099.216162146632 336.4554228404456 1099.409566486492 298.5158188509491
597 0.005 2.985 20 1072.600090078776 1032.202596761751 1032.366592256915 1100.749810233892 1100.140959047844 1100.060979112244 1099.21595440954 336.4852180791692 1099.409237462246 298.5158364295846
598 0.005 2.99 20 1072.602289042686 1032.20577713001 1032.369792632517 1100.750177398508 1100.141224192705 1100.061167728816 1099.216122185848 336.514867966233 1099.409519670767 298.515848520729
599 0.005 2.995 20 1072.602669655716 1032.208910816893 1032.37294712927 1100.749640229462 1100.14076685704 1100.0608486823 1099.215947043328 336.5444274856429 1099.409047735146 298.5158589076493
600 0.005 3 20 1072.604431761006 1032.212010008033 1032.376066023346 1100.749942193312 1100.140884349003 1100.06091460164 1099.215983543649 336.5738304339919 1099.409231444315 298.5158747938113
601 0.005 3.005 20 1072.60598630579 1032.215067325809 1032.379141645971 1100.750158978357 1100.141325870117 1100.061235242863 1099.216051241172 336.6031905380053 1099.409556195945 298.515887654077
602 0.005 3.01 20 1072.606850361213 1032.218080853555 1032.382174506029 1100.750095487004 1100.141109560776 1100.061077893749 1099.216075181644 336.6324016666284 1099.409441621045 298.5158998756847
603 0.005 3.015 20 1072.608420004637 1032.221058375179 1032.385172164389 1100.749652607437 1100.140826400304 1100.06090048341 1099.215956393424 336.6615445552289 1099.408952075475 298.5159135814167
604 0.005 3.02 20 1072.60892160267 1032.223996088795 1032.388130580724 1100.749872588726 1100.14096825905 1100.060995467587 1099.216070796562 336.6905306677411 1099.409300245235 298.51592846725
605 0.005 3.025 20 1072.61107602339 1032.226897530742 1032.391048551853 1100.749998006757 1100.141179520549 1100.061149060224 1099.216047607066 336.7194679388298 1099.40935049661 298.5159382385
606 0.005 3.03 20 1072.611304178531 1032.229756223193 1032.393925792315 1100.749791786041 1100.140923456716 1100.060969172893 1099.216042151804 336.7482455403851 1099.409151834466 298.5159518188942
607 0.005 3.035 20 1072.613095119526 1032.232584613466 1032.396771653691 1100.749977089484 1100.141122832729 1100.061110820217 1099.216061207137 336.7769710398017 1099.409354813036 298.5159677368654
608 0.005 3.04 20 1072.61327235672 1032.235363934588 1032.399570002398 1100.749574939655 1100.140701252888 1100.060811869313 1099.215991913536 336.8055356083851 1099.40890897169 298.5159815551874
609 0.005 3.045 20 1072.615026529712 1032.238109391872 1032.402332416479 1100.749790244095 1100.140967115967 1100.061000927054 1099.215990967475 336.8340473632049 1099.409119249714 298.5159928031532
610 0.005 3.05 20 1072.616614870433 1032.240829655994 1032.405069850516 1100.75035513783 1100.141504636655 1100.061375086887 1099.216232039802 336.8624110713229 1099.409715253868 298.5160087543471
611 0.005 3.055 20 1072.617370461069 1032.243513170589 1032.407770629855 1100.750231170492 1100.141415912422 1100.061306659677 1099.216103925726 336.8907245408989 1099.409648657957 298.5160176889318
612 0.005 3.06 20 1072.618869242481 1032.246159505735 1032.410433329612 1100.750265038326 1100.141351614357 1100.061262432504 1099.216172138247 336.9188786081607 1099.40961296851 298.5160310331667
613 0.005 3.065 20 1072.619095052928 1032.248768093502 1032.413059071641 1100.74974302142 1100.140720683572 1100.06078163243 1099.215812605714 336.9469822385827 1099.409076306778 298.5160425780119
614 0.005 3.07 20 1072.621061440946 1032.251348653968 1032.415655671784 1100.749937138411 1100.140892552552 1100.060915488282 1099.215977549707 336.9749407390314 1099.409230008881 298.5160607512449
615 0.005 3.075 20 1072.620793282012 1032.253882101755 1032.418207407544 1100.749562530829 1100.140675754725 1100.060789389127 1099.215946150549 337.0028464834468 1099.408985694357 298.5160653042349
616 0.005 3.08 20 1072.622180756492 1032.25638259739 1032.420723984593 1100.749305694529 1100.140343565805 1100.060571738608 1099.215993814948 337.0306031707417 1099.408663222596 298.516083032823
617 0.005 3.085 20 1072.622551890865 1032.258853968651 1032.42321111068 1100.749196621844 1100.140284708384 1100.060520148942 1099.215847823246 337.0583015340109 1099.408602634011 298.5160930644032
618 0.005 3.09 20 1072.624659960521 1032.261295050295 1032.425665634651 1100.749798855235 1100.140878832174 1100.060934774069 1099.216072449974 337.0858538957959 1099.40919624086 298.5161073984196
619 0.005 3.095 20 1072.625034436647 1032.263705157073 1032.428090439353 1100.749923017559 1100.140975956414 1100.060973961097 1099.215918007652 337.113363584754 1099.409227931154 298.5161180697081
620 0.005 3.1 20 1072.626843160802 1032.266091086602 1032.430491030235 1100.750037016523 1100.14118375624 1100.061142123672 1099.216103005334 337.1407109188709 1099.409439077899 298.5161346292007
621 0.005 3.105 20 1072.627463936772 1032.268442868936 1032.43285879439 1100.75023234654 1100.141375210095 1100.061283905833 1099.216134288645 337.1680117832227 1099.40959075056 298.516141919516
622 0.005 3.11 20 1072.628158319071 1032.270758906179 1032.435190703522 1100.749811748846 1100.140915580494 1100.060944162337 1099.216026255863 337.1951496052995 1099.409222635014 298.5161522942068
623 0.005 3.115 20 1072.629512668729 1032.273053643671 1032.437499278312 1100.750031786478 1100.14119486911 1100.061172533416 1099.216102737103 337.2222402031655 1099.409388346897 298.5161649228461
624 0.005 3.12 20 1072.630335378812 1032.275320137465 1032.439779666788 1100.750191584767 1100.141302431246 1100.061210876635 1099.216088660871 337.2492175162642 1099.409608366099 298.5161789312189
625 0.005 3.125 20 1072.631827203396 1032.277555001748 1032.442026786066 1100.750296609599 1100.141477501282 1100.06135833316 1099.216150771038 337.276106636331 1099.409646147705 298.5161862947923
626 0.005 3.13 20 1072.631953596098 1032.279757151327 1032.444243599712 1100.750178138339 1100.141307054382 1100.06121480459 1099.216073722696 337.3028822054667 1099.409575642794 298.5162034606393
627 0.005 3.135 20 1072.633252042061 1032.281932208715 1032.446433516893 1100.749922134827 1100.14107736754 1100.061087822842 1099.21608471794 337.3295841586231 1099.409266258704 298.5162104466979
628 0.005 3.14 20 1072.633746151874 1032.284076855522 1032.448591938228 1100.750030575183 1100.141203791753 1100.061157340542 1099.216061207709 337.3561764444019 1099.409399508289 298.5162232813342
629 0.005 3.145 20 1072.635235025386 1032.286195167571 1032.450721796942 1100.750268855917 1100.141432873385 1100.061328757485 1099.216190998545 337.382674100958 1099.409619215117 298.5162359016914
630 0.005 3.15 20 1072.635002766338 1032.288281993079 1032.452823174127 1100.749762213568 1100.140757944149 1100.06080585271 1099.215788924516 337.409089858801 1099.409086594433 298.5162496442154
631 0.005 3.155 20 1072.636599665067 1032.290348352767 1032.454901301643 1100.750079944399 1100.141219140447 1100.061177829713 1099.216116839653 337.4353780759019 1099.409443591598 298.5162605098619
632 0.005 3.16 20 1072.637071810721 1032.292384025588 1032.456949886531 1100.75005773573 1100.141194072971 1100.061138915028 1099.216073420408 337.4616268826626 1099.409504891997 298.5162680600588
633 0.005 3.165 20 1072.63780742876 1032.294395887307 1032.458975805518 1100.749884975881 1100.141012803289 1100.061033568599 1099.216069256311 337.487726092948 1099.409268435671 298.5162802228568
634 0.005 3.17 20 1072.639222286336 1032.296379903689 1032.460971480019 1100.750252627995 1100.141408663 1100.06129662036 1099.216163438762 337.5137444471046 1099.409676085239 298.5162885171583
635 0.005 3.175 20 1072.63934752472 1032.29833423556 1032.462937836402 1100.749897189518 1100.140909910293 1100.060933784818 1099.215914038921 337.5396803942754 1099.409190548543 298.5162989873307
636 0.005 3.18 20 1072.640417321239 1032.300267699002 1032.464883674047 1100.74949161939 1100.140551619223 1100.060702579448 1099.215980202285 337.5655125290666 1099.408923040206 298.5163128608107
637 0.005 3.185 20 1072.640885432869 1032.302174665439 1032.466801946533 1100.749941341041 1100.141118294509 1100.061109584962 1099.216049179779 337.5912851184817 1099.409237280228 298.5163233129458
638 0.005 3.19 20 1072.642483646002 1032.304065422881 1032.468703671165 1100.75017358106 1100.141245022038 1100.061170360946 1099.21608761934 337.6169152541162 1099.409617068764 298.5163274124358
639 0.005 3.195 20 1072.642516902536 1032.305922620706 1032.470573591122 1100.749953907689 1100.14111929614 1100.06111707655 1099.216083261091 337.642503373586 1099.409261355188 298.5163421539324
640 0.005 3.2 20 1072.64390009739 1032.307756393268 1032.472418209197 1100.750011288363 1100.14102093935 1100.060998658967 1099.216006064495 337.667955637442 1099.409377776593 298.5163492760931
641 0.005 3.205 20 1072.643968115617 1032.309567532489 1032.474240869497 1100.750130290334 1100.141307621854 1100.061246364201 1099.216120658288 337.6933579622745 1099.409451770899 298.5163621565719
642 0.005 3.21 20 1072.645255074025 1032.311363365093 1032.476047246326 1100.750227659236 1100.141359057776 1100.061255562975 1099.216139698549 337.7186291219626 1099.409702771851 298.516368416668
643 0.005 3.215 20 1072.645384877191 1032.313127416138 1032.477822567639 1100.749914150666 1100.140928741748 1100.060947747307 1099.215936986494 337.7438455708759 1099.409166233327 298.5163838039797
644 0.005 3.22 20 1072.646310317586 1032.314868063027 1032.479573319339 1100.750017683059 1100.141124567959 1100.061095381978 1099.216111550511 337.7689471287416 1099.409485404374 298.5163875933516
645 0.005 3.225 20 1072.646980265465 1032.316586261929 1032.481303401506 1100.749839601277 1100.141010042267 1100.061035391085 1099.216038888154 337.7939868999498 1099.409147939895 298.5164016189815
646 0.005 3.23 20 1072.647859470128 1032.318287846599 1032.483015408513 1100.750204566652 1100.141354735465 1100.061260322099 1099.216151819138 337.818902747541 1099.409600029131 298.5164128098384
647 0.005 3.235 20 1072.648791708437 1032.319964744967 1032.484701443953 1100.750039644447 1100.141176656156 1100.0611481547 1099.216110869418 337.8437641073532 1099.409403198412 298.5164235010764
648 0.005 3.24 20 1072.649061713177 1032.321622727962 1032.486369711133 1100.750172153952 1100.141331836751 1100.061236486798 1099.216115169976 337.8685152376119 1099.409583898021 298.5164288316693
649 0.005 3.245 20 1072.650018383712 1032.323262052956 1032.488019086873 1100.749956936742 1100.141081521497 1100.06108521244 1099.2161012541 337.8932028942252 1099.40932404412 298.5164420613878
650 0.005 3.25 20 1072.650356023161 1032.324874952678 1032.489641669088 1100.750129786256 1100.141265365798 1100.061185699432 1099.216112697681 337.9177634762959 1099.409554420825 298.5164479556959
651 0.005 3.255 20 1072.651457945497 1032.32646788802 1032.491244043667 1100.75017469017 1100.14131507615 1100.061246103804 1099.216159406087 337.942263112508 1099.409556702807 298.5164557192684
652 0.005 3.26 20 1072.651258560295 1032.328040794645 1032.492828660683 1100.749804419328 1100.140929896246 1100.060953972096 1099.216002092731 337.9666647014174 1099.409197669876 298.5164674848089
653 0.005 3.265 20 1072.652483710989 1032.329595840637 1032.494392414997 1100.750035451142 1100.141175776901 1100.061158895622 1099.216146594874 337.9909948010078 1099.409398876217 298.5164760885959
654 0.005 3.27 20 1072.652662776193 1032.331123981179 1032.495929676774 1100.749755002878 1100.140723894555 1100.060780829891 1099.215818454524 338.0152444410043 1099.409048360944 298.5164839696939
655 0.005 3.275 20 1072.653429340841 1032.332637119491 1032.497451269824 1100.749860935074 1100.140827762265 1100.060875832548 1099.215917487392 338.0393655836333 1099.409117690057 298.5164914512959
656 0.005 3.28 20 1072.654493518565 1032.33413621881 1032.498959650816 1100.75009418403 1100.141233742956 1100.061167178418 1099.216082113673 338.0634599265911 1099.409536572397 298.5165041214112
657 0.005 3.285 20 1072.654349364647 1032.335607195441 1032.500441109547 1100.749837852626 1100.140938753261 1100.060983276624 1099.216091957742 338.0874297828904 1099.409209470509 298.5165091034033
658 0.005 3.29 20 1072.655919723207 1032.337065475883 1032.501906478374 1100.750215224832 1100.141386034839 1100.061280600156 1099.216125618017 338.1113281108075 1099.40962205847 298.5165214102541
659 0.005 3.295 20 1072.655900483059 1032.338507027367 1032.503357484694 1100.749976686351 1100.140987320228 1100.060991837525 1099.215984127971 338.1350967244993 1099.409277634734 298.516531687908
660 0.005 3.3 20 1072.656768655037 1032.339925520894 1032.504784248292 1100.749817699467 1100.140794658043 1100.06082951489 1099.215861504501 338.1588227301357 1099.409163581773 298.5165393629355
661 0.005 3.305 20 1072.656840286107 1032.3413270928 1032.5061940945 1100.749977395476 1100.141089478919 1100.061093172793 1099.216119475853 338.1824618061061 1099.409344377249 298.5165453391357
662 0.005 3.31 20 1072.658133551204 1032.342715858758 1032.507590651059 1100.749891271071 1100.14090290178 1100.060908834847 1099.215915587723 338.2060241974133 1099.409216732749 298.5165581507197
663 0.005 3.315 20 1072.658197102895 1032.344080865084 1032.508965325529 1100.750091240169 1100.141121810947 1100.061090519068 1099.216072589348 338.2294934066264 1099.40943558371 298.5165677573386
664 0.005 3.32 20 1072.658690878328 1032.345425092576 1032.510317747327 1100.749663789142 1100.140832473447 1100.06089868455 1099.215948152859 338.2528919199374 1099.408981848689 298.5165743024522
665 0.005 3.325 20 1072.65917772454 1032.346759587008 1032.51166007136 1100.750023035156 1100.141118513206 1100.061109423586 1099.216166571638 338.2761935705716 1099.409448365386 298.5165842980014
666 0.005 3.33 20 1072.660323154307 1032.348077727384 1032.512984117881 1100.750179246606 1100.141338661763 1100.061241519548 1099.216077655322 338.2994508094998 1099.409566061598 298.5165929700423
667 0.005 3.335 20 1072.66018270049 1032.349373069173 1032.514287808677 1100.750045051115 1100.14103046316 1100.061022809572 1099.216057982673 338.3225720202364 1099.409382959986 298.5165970992295
668 0.005 3.34 20 1072.660827213978 1032.350657439245 1032.515580256864 1100.749751934449 1100.140732771403 1100.060786410913 1099.215839493172 338.3456735413847 1099.409046225947 298.5166077908567
669 0.005 3.345 20 1072.661647032933 1032.351927892312 1032.516859390562 1100.750314034894 1100.141396219607 1100.061297605581 1099.216210467897 338.3686314206851 1099.409730400238 298.5166162617768
670 0.005 3.35 20 1072.661981450254 1032.353179072504 1032.518117750161 1100.750034082071 1100.141140568468 1100.061090290212 1099.216000515172 338.3915675211052 1099.409370825046 298.5166238020431
671 0.005 3.355 20 1072.662783408671 1032.354413101956 1032.519358946201 1100.750185957916 1100.141226626322 1100.061164422276 1099.216116328949 338.4143621821404 1099.409572298583 298.5166303735094
672 0.005 3.36 20 1072.662609712962 1032.355635084072 1032.520588368645 1100.749970224995 1100.141115879761 1100.061093047607 1099.216052837259 338.4371289913166 1099.409361143104 298.51664204296
673 0.005 3.365 20 1072.663962689368 1032.356839999988 1032.521799389489 1100.750061029541 1100.141190583389 1100.061158896849 1099.216163356034 338.4597420069351 1099.409387302094 298.5166469975657
674 0.005 3.37 20 1072.663574595039 1032.35802425066 1032.522990473879 1100.749794584123 1100.140791989035 1100.060832841222 1099.215867478733 338.482355834904 1099.40910830117 298.516655863954
675 0.005 3.375 20 1072.664569426004 1032.3591955799 1032.524169893687 1100.749931172678 1100.141009283315 1100.061034120832 1099.216167245803 338.5048339536153 1099.409312496405 298.5166664591063
676 0.005 3.38 20 1072.664644830901 1032.360356468324 1032.525337951532 1100.74994514215 1100.141121836837 1100.061099180318 1099.216034910114 338.5272907721562 1099.409295362736 298.5166726862797
677 0.005 3.385 20 1072.665989865407 1032.361504381983 1032.526491202886 1100.750211397879 1100.141269684906 1100.061197485669 1099.216157423763 338.5495988865226 1099.409566497241 298.5166774669669
678 0.005 3.39 20 1072.665603565608 1032.362635157592 1032.527628644788 1100.750049902633 1100.141164329955 1100.061107645015 1099.215976943003 338.5719108743982 1099.409421432752 298.5166867990314
679 0.005 3.395 20 1072.666782697514 1032.363758708491 1032.528758230393 1100.75037213096 1100.1415104419 1100.061384251886 1099.216267541985 338.5940725049813 1099.409725177594 298.5166950273212
680 0.005 3.4 20 1072.666663993428 1032.364862758327 1032.529869060098 1100.750097296075 1100.141220275756 1100.061154659162 1099.216035825114 338.616231522127 1099.409472449742 298.5167031723175
681 0.005 3.405 20 1072.667658075201 1032.3659524286 1032.530965455757 1100.750344370202 1100.141452920293 1100.061336545375 1099.216243202337 338.638231559136 1099.409705582128 298.5167098655465
682 0.005 3.41 20 1072.666702306486 1032.367018866817 1032.532040363129 1100.749359426988 1100.140455113667 1100.060628367461 1099.215906351852 338.6602268089288 1099.408723733285 298.5167179274744
683 0.005 3.415 20 1072.668105242003 1032.368083695682 1032.53311008072 1100.750157776474 1100.141289973219 1100.061232914301 1099.21620270611 338.682088641075 1099.409514073331 298.5167231475629
684 0.005 3.42 20 1072.668064805547 1032.369125608117 1032.534157908888 1100.749642407865 1100.14080996959 1100.060882286949 1099.215952015507 338.7039365113181 1099.408955943617 298.5167307692016
685 0.005 3.425 20 1072.66846676509 1032.37015402662 1032.535191290596 1100.749782696025 1100.140851075692 1100.060926796335 1099.216133055418 338.7256434102803 1099.409139490776 298.5167399583017
686 0.005 3.43 20 1072.669438685141 1032.371177185652 1032.536219715255 1100.750055974435 1100.141220472427 1100.061155115523 1099.216040494769 338.7473286593825 1099.409447224335 298.5167473802507
687 0.005 3.435 20 1072.669528856661 1032.372184065963 1032.537233424294 1100.750230360865 1100.141334941071 1100.06125914618 1099.216245853484 338.7688837082137 1099.40963493215 298.5167510881525
688 0.005 3.44 20 1072.66985821356 1032.373172813572 1032.538228373223 1100.749370442302 1100.140472371188 1100.060638767819 1099.215892604733 338.7904322273192 1099.408722711653 298.5167612560001
689 0.005 3.445 20 1072.670259465132 1032.374159638516 1032.539220416301 1100.749972912712 1100.141104767107 1100.061109659564 1099.216152676448 338.8118295110162 1099.40930271623 298.5167639704342
690 0.005 3.45 20 1072.671324417746 1032.375135413561 1032.54020071777 1100.749998619794 1100.141175731166 1100.0611371845 1099.216056238982 338.8332297087917 1099.4093504377 298.5167708747343
691 0.005 3.455 20 1072.671003148886 1032.376094433604 1032.541165366858 1100.750106107158 1100.141259244898 1100.061208504554 1099.216160456823 338.8544861444582 1099.409422524985 298.5167788179393
692 0.005 3.46 20 1072.671898022425 1032.377044171574 1032.54212005688 1100.749782656743 1100.140959215724 1100.060984439436 1099.215971431673 338.8757283521682 1099.409143246118 298.5167898479034
693 0.005 3.465 20 1072.672155333223 1032.377985967033 1032.543068329505 1100.750309569863 1100.141443628243 1100.061340789057 1099.216274070147 338.8968424206237 1099.409666037777 298.5167930063467
694 0.005 3.47 20 1072.67268666048 1032.378913176154 1032.544000949604 1100.75019456327 1100.141357874705 1100.061257154708 1099.216102784799 338.9179290408596 1099.409596818662 298.5167993573331
695 0.005 3.475 20 1072.672793094282 1032.379826657967 1032.544919048119 1100.750323915655 1100.141457646289 1100.061347773726 1099.216218141564 338.9388806573676 1099.409681431585 298.5168067763826
696 0.005 3.48 20 1072.672940582037 1032.380730419646 1032.545828066809 1100.749833946971 1100.140971472537 1100.060984401259 1099.215989728967 338.9598504746384 1099.409219318588 298.5168121285382
697 0.005 3.485 20 1072.673406430615 1032.38162267284 1032.546726168961 1100.74993870197 1100.140864482614 1100.060898144989 1099.216011165705 338.9806907052774 1099.409232901364 298.5168201477763
698 0.005 3.49 20 1072.673669979391 1032.382500674527 1032.547608138912 1100.750050096296 1100.141141242293 1100.061096406699 1099.216021846801 339.0014908945012 1099.409395988657 298.516830139868
699 0.005 3.495 20 1072.674666987017 1032.383373486349 1032.548486659683 1100.750199860048 1100.141322866298 1100.061258431371 1099.216238613378 339.0221554732583 1099.409558760447 298.516830006175
700 0.005 3.5 20 1072.6744343224 1032.384233548418 1032.549351728873 1100.749996195259 1100.141181917881 1100.061136485763 1099.21604768871 339.0428283058725 1099.409340847998 298.5168341174038
701 0.005 3.505 20 1072.67554896339 1032.385084087698 1032.550206053583 1100.7503570228 1100.141516232458 1100.061390616896 1099.216235906792 339.0633710733877 1099.409714832262 298.5168438764028
702 0.005 3.51 20 1072.675023012307 1032.385924962255 1032.551051914053 1100.750141779781 1100.141296693187 1100.061208503273 1099.216030846851 339.08389774461 1099.409526611745 298.516848411892
703 0.005 3.515 20 1072.676176676697 1032.386757578851 1032.551888770169 1100.749963140533 1100.140951193802 1100.060963757603 1099.216000136058 339.1043039149304 1099.409264621981 298.5168525065033
704 0.005 3.52 20 1072.675042146091 1032.387567257999 1032.552704253882 1100.74936204676 1100.140446178718 1100.060623465483 1099.215908374508 339.1246915819135 1099.408746567798 298.5168606077677
705 0.005 3.525 20 1072.676921529253 1032.388378766232 1032.553519449954 1100.750267272778 1100.1414224815 1100.061323726736 1099.216215899688 339.1449539673474 1099.409607754219 298.5168663048967
706 0.005 3.53 20 1072.676286171696 1032.389173339195 1032.554319093543 1100.750005058621 1100.141084865786 1100.061048877363 1099.215973897138 339.1651809457774 1099.40937266725 298.5168701220441
707 0.005 3.535 20 1072.677119394148 1032.389958181585 1032.55510751201 1100.749824482486 1100.140768982855 1100.060829035478 1099.215920176768 339.1853066563959 1099.409099729537 298.5168765637897
708 0.005 3.54 20 1072.677010217996 1032.39073700278 1032.555891030196 1100.749879609198 1100.140844692663 1100.060868999968 1099.215929360532 339.205423123199 1099.409196979345 298.5168859269194
709 0.005 3.545 20 1072.677127027248 1032.391499203023 1032.556657411547 1100.749680446564 1100.140785100185 1100.060871867591 1099.21601951317 339.2254127911797 1099.409030447387 298.5168874606035
710 0.005 3.55 20 1072.677602128112 1032.392256558402 1032.55741887489 1100.750001070094 1100.141012703582 1100.060993111613 1099.216009469603 339.2453399160712 1099.409364095656 298.5168946539067
711 0.005 3.555 20 1072.677910285725 1032.393005287545 1032.558172506819 1100.749770854739 1100.140922707254 1100.060978409637 1099.216063449281 339.2652290481903 1099.409060620977 298.5168995689605
712 0.005 3.56 20 1072.678921645037 1032.393747454595 1032.558917704068 1100.750242702968 1100.141340295104 1100.061239482185 1099.216166372435 339.28501655936 1099.409640085955 298.5169071883759
713 0.005 3.565 20 1072.678276743471 1032.394480700641 1032.559656108043 1100.749813355405 1100.140790608039 1100.060836398124 1099.215886075866 339.3047640380449 1099.409084333555 298.5169109859413
714 0.005 3.57 20 1072.679649010002 1032.395209618359 1032.560387808197 1100.750130493471 1100.141240263868 1100.06117866249 1099.216141919715 339.3244139312359 1099.409548968865 298.5169217784649
715 0.005 3.575 20 1072.679011814192 1032.39592234233 1032.56110399074 1100.750017314391 1100.141148003876 1100.061123338088 1099.216118515343 339.3440373213176 1099.409376405221 298.5169254170239
716 0.005 3.58 20 1072.679992598225 1032.396627084712 1032.561812022084 1100.749939392151 1100.141078044291 1100.061066277038 1099.216088115614 339.3635409327604 1099.409313708337 298.5169290295695
717 0.005 3.585 20 1072.679465566473 1032.397323615177 1032.562514321496 1100.74988855856 1100.141034921255 1100.061060937357 1099.21610777861 339.3830210568832 1099.409184603258 298.5169354896909
718 0.005 3.59 20 1072.680900917855 1032.398014693491 1032.563207972519 1100.75016519537 1100.141320074478 1100.061231674382 1099.216143839377 339.4024108111839 1099.40956366218 298.5169426126097
719 0.005 3.595 20 1072.680017524655 1032.398693158131 1032.563890567624 1100.74988638228 1100.140992441152 1100.061018919314 1099.216102212727 339.4217514751506 1099.409258948068 298.5169465455152
720 0.005 3.6 20 1072.68110253759 1032.399369843378 1032.56457042618 1100.749855267654 1100.141002155946 1100.061016104163 1099.21603450333 339.4410027039345 1099.409237246816 298.5169544124758
721 0.005 3.605 20 1072.680713891607 1032.400033761973 1032.565237679094 1100.750086467032 1100.141242024146 1100.061204634746 1099.216155812961 339.4602112265983 1099.409401062258 298.5169581411973
722 0.005 3.61 20 1072.681354727762 1032.400685921264 1032.565892860638 1100.749617921881 1100.140753779667 1100.060841161366 1099.215992670327 339.4793568572846 1099.408975721778 298.5169607731704
723 0.005 3.615 20 1072.681331114539 1032.401334416904 1032.566545378326 1100.750060921746 1100.141231683886 1100.061189586893 1099.216124507306 339.4984296695791 1099.409371731901 298.5169671475013
724 0.005 3.62 20 1072.681935134484 1032.40197680707 1032.56719213785 1100.749938848454 1100.141063901196 1100.061063373554 1099.216134257468 339.5174298862073 1099.409257964938 298.5169772920375
725 0.005 3.625 20 1072.681799015608 1032.40260830018 1032.567826552074 1100.750091420798 1100.141257794626 1100.061206428343 1099.216125726442 339.5363869856189 1099.409444156114 298.5169816121146
726 0.005 3.63 20 1072.682363354825 1032.403232971969 1032.568453552259 1100.750046889922 1100.141063081562 1100.061029481117 1099.216037209796 339.5552291578927 1099.409385361624 298.5169878833459
727 0.005 3.635 20 1072.682341536324 1032.403852083359 1032.569076590331 1100.749632167987 1100.140786843386 1100.060879891629 1099.216002881281 339.5740709559022 1099.408922881427 298.5169937839957
728 0.005 3.64 20 1072.682767089003 1032.404462731119 1032.569690167396 1100.750099619127 1100.141144051974 1100.061090508598 1099.216076785095 339.5927845780403 1099.409457295395 298.5170008723482
729 0.005 3.645 20 1072.682752763847 1032.405057486868 1032.570289043872 1100.7496268646 1100.140725059067 1100.060832609571 1099.216031597083 339.6114936613006 1099.408996825968 298.5170051969484
730 0.005 3.65 20 1072.682359453895 1032.405647179979 1032.57088341429 1100.7491697469 1100.140217315693 1100.060465065655 1099.215908081384 339.6300842061537 1099.40856283633 298.517014087886
731 0.005 3.655 20 1072.683544450624 1032.406237853359 1032.571475524273 1100.749573880571 1100.140668115956 1100.060793550443 1099.216010675467 339.6486620578345 1099.408913416313 298.5170216695954
732 0.005 3.66 20 1072.683595348979 1032.406819730699 1032.572059810985 1100.749981922179 1100.140975689431 1100.060964326825 1099.215992658847 339.6671331206235 1099.40933407746 298.5170236422849
733 0.005 3.665 20 1072.684268680262 1032.407395130722 1032.572636631106 1100.750009972131 1100.141061453269 1100.061042636113 1099.216006026232 339.6855712123718 1099.409295223197 298.5170292387317
734 0.005 3.67 20 1072.68390857757 1032.40796360162 1032.573209168439 1100.749722888736 1100.140853565378 1100.060911529448 1099.216040793591 339.7039218903307 1099.409070713004 298.5170348290682
735 0.005 3.675 20 1072.684386624426 1032.408520839156 1032.573770079295 1100.749531423777 1100.140622497927 1100.060765613408 1099.21600313069 339.7222505688436 1099.408894887834 298.5170390405365
736 0.005 3.68 20 1072.684018662579 1032.409067414285 1032.57432028349 1100.749554454037 1100.140673770177 1100.060787761852 1099.216008416244 339.7404818789594 1099.408858498162 298.5170453398572
737 0.005 3.685 20 1072.685021521125 1032.409617219227 1032.574871479714 1100.749874495658 1100.141039066624 1100.061054322454 1099.216051232571 339.7586803812616 1099.409199144407 298.5170542409259
738 0.005 3.69 20 1072.684959657543 1032.410156459021 1032.575412842971 1100.750014747717 1100.141141946316 1100.061118315261 1099.216125768213 339.7767858839352 1099.409380690756 298.5170548061716
739 0.005 3.695 20 1072.685361919303 1032.41069364006 1032.575952095294 1100.749899730146 1100.140898831243 1100.060921478753 1099.215958591204 339.7948724776544 1099.409170789285 298.517060115295
740 0.005 3.7 20 1072.684654585609 1032.411215363008 1032.576479483034 1100.749186398689 1100.140224833685 1100.060469724199 1099.215919847533 339.812849088178 1099.40860129315 298.5170653078929
741 0.005 3.705 20 1072.685024258228 1032.411728564283 1032.57699484675 1100.749571714155 1100.140660319868 1100.060791005434 1099.216031208615 339.8307975477667 1099.408916455309 298.5170735698512
742 0.005 3.71 20 1072.686533411199 1032.412249574659 1032.577516472217 1100.750266315338 1100.141429167658 1100.061307502836 1099.216169537278 339.8486691111945 1099.409661318398 298.517073548064
743 0.005 3.715 20 1072.686177287383 1032.412763531695 1032.578032994372 1100.75015667857 1100.14125247312 1100.061190078744 1099.216101543453 339.8665024784192 1099.409460537163 298.5170835790683
744 0.005 3.72 20 1072.686801506431 1032.413270403188 1032.578542363247 1100.750034142546 1100.141177984696 1100.061135510924 1099.216109703687 339.8842631663192 1099.40943625627 298.5170861015309
745 0.005 3.725 20 1072.686096770247 1032.413767839912 1032.579042632296 1100.749744108658 1100.140900153134 1100.060959922118 1099.216040951638 339.9019732054051 1099.409027243827 298.5170921357814
746 0.005 3.73 20 1072.687393920402 1032.41426936695 1032.57954556648 1100.750232727424 1100.141350209034 1100.061252909 1099.21618813009 339.9196048490151 1099.409645581822 298.5170973854597
747 0.005 3.735 20 1072.686669057106 1032.414752483352 1032.580033031745 1100.749791928224 1100.140756698331 1100.060812014406 1099.215883420956 339.9372051889496 1099.409073904795 298.5171071810179
748 0.005 3.74 20 1072.687424853083 1032.415231429736 1032.580513967574 1100.750071511602 1100.141063062309 1100.06103953851 1099.216093774194 339.9547080905428 1099.409378764725 298.5171095886719
749 0.005 3.745 20 1072.686902544605 1032.415706300774 1032.580991822154 1100.749637197193 1100.140794735966 1100.06088030582 1099.215988240845 339.9722088234182 1099.408960442969 298.5171147084314
750 0.005 3.75 20 1072.688151637754 1032.416182821786 1032.581468843639 1100.750337692588 1100.141456006529 1100.061336001155 1099.216233436408 339.9895838126479 1099.409749336104 298.5171185237097
751 0.005 3.755 20 1072.687683621552 1032.416648727736 1032.581937000899 1100.750224109676 1100.141373959129 1100.061278228251 1099.216141567718 340.0069707395653 1099.409531906969 298.5171239181695
752 0.005 3.76 20 1072.687569931303 1032.417104423593 1032.582396117677 1100.749612141095 1100.140674447934 1100.060785519609 1099.216042013825 340.0242375826828 1099.409047832752 298.5171263146997
753 0.005 3.765 20 1072.688125409205 1032.417562879846 1032.582857002226 1100.750144910324 1100.141326987189 1100.061243607152 1099.216124362483 340.0415011874779 1099.409484291883 298.5171364566518
754 0.005 3.77 20 1072.688564694181 1032.418014282516 1032.583310072774 1100.750351205589 1100.141468420057 1100.061344256722 1099.216243331071 340.0586546364314 1099.409772614285 298.5171385510383
755 0.005 3.775 20 1072.688705686787 1032.418459153802 1032.583756835095 1100.750267242995 1100.141445256973 1100.061330437559 1099.216163773788 340.0758068292996 1099.40961992432 298.5171413255852
756 0.005 3.78 20 1072.688721967 1032.418905734695 1032.584205756401 1100.750329775606 1100.141472200219 1100.061347319677 1099.216216075254 340.0928454674014 1099.409738481894 298.5171450851245
757 0.005 3.785 20 1072.689338051321 1032.419348152652 1032.584650052697 1100.750113115917 1100.141217666321 1100.061156018096 1099.216072686319 340.1098848606467 1099.409441059737 298.5171521956913
758 0.005 3.79 20 1072.68893121542 1032.419778926259 1032.58508333314 1100.750019116878 1100.141141610606 1100.061120361345 1099.216160388024 340.1268091988285 1099.409399662012 298.5171534375618
759 0.005 3.795 20 1072.68956544003 1032.420203197839 1032.585509726253 1100.750121367283 1100.141208077291 1100.061156096071 1099.216085160877 340.1437307004017 1099.409433747406 298.5171597058647
760 0.005 3.8 20 1072.689080524551 1032.420624882163 1032.585934739603 1100.749970041731 1100.140972035892 1100.060957786155 1099.21600810013 340.160562711909 1099.409298497851 298.5171648614204
761 0.005 3.805 20 1072.690303739364 1032.421048907606 1032.586359436291 1100.750253639116 1100.14138838318 1100.061291427654 1099.216161856 340.1773803554782 1099.409609283773 298.517168006644
762 0.005 3.81 20 1072.68955375512 1032.421460060475 1032.586772854333 1100.749945880137 1100.140960642803 1100.060948531807 1099.21596378993 340.1940939000547 1099.409299946162 298.517172448934
763 0.005 3.815 20 1072.690580932275 1032.42187585797 1032.587189583218 1100.75035343036 1100.141520324603 1100.061393170335 1099.216229626212 340.2107746691908 1099.409726290858 298.5171825566788
764 0.005 3.82 20 1072.690002135066 1032.422283915176 1032.587600409131 1100.750247067532 1100.141402779981 1100.061291052159 1099.216167611444 340.2273955741705 1099.409649874305 298.5171852209111
765 0.005 3.825 20 1072.690697844851 1032.422681065276 1032.587999726903 1100.749987227548 1100.141019037947 1100.061012305855 1099.216009162576 340.2439575762446 1099.409276081121 298.5171896221003
766 0.005 3.83 20 1072.690231699327 1032.423072570526 1032.588393353979 1100.750089761285 1100.141230263536 1100.061174384002 1099.216150436037 340.2604674832684 1099.409455809726 298.5171926093677
767 0.005 3.835 20 1072.690412403857 1032.423460157225 1032.588783268266 1100.74965219498 1100.140807325225 1100.060890632975 1099.216011578606 340.276928522255 1099.408928985624 298.5171983607347
768 0.005 3.84 20 1072.690519376858 1032.423843416603 1032.589167608544 1100.750086808308 1100.141184099185 1100.06114257246 1099.216170666511 340.2933058782475 1099.409513090349 298.5171995476066
769 0.005 3.845 20 1072.690749406151 1032.424221165483 1032.589545883172 1100.749809492617 1100.140967784918 1100.061002434204 1099.216051887739 340.3096751978825 1099.409093180166 298.5172091494189
770 0.005 3.85 20 1072.691108242869 1032.424600543724 1032.589927356789 1100.750206137673 1100.141307422077 1100.061215177328 1099.216136321387 340.3259369670727 1099.409590171068 298.5172119264275
771 0.005 3.855 20 1072.691008624285 1032.424969364485 1032.590298613188 1100.75016585656 1100.141259012963 1100.061193067494 1099.21611901679 340.3422012312981 1099.409522869234 298.5172143648789
772 0.005 3.86 20 1072.691613853592 1032.425334070286 1032.590664857014 1100.749993992883 1100.141012168098 1100.060989684108 1099.216010760662 340.3583659125798 1099.409345687937 298.5172172461925
773 0.005 3.865 20 1072.69117550591 1032.425699477928 1032.591032012384 1100.749947788049 1100.141109366943 1100.061104170358 1099.216101546484 340.3745017549341 1099.409259218311 298.5172222466381
774 0.005 3.87 20 1072.692312806529 1032.426060842444 1032.591393675727 1100.750276521539 1100.14140238764 1100.061286858993 1099.216177516016 340.3905757244725 1099.409672009427 298.5172249247017
775 0.005 3.875 20 1072.691019085562 1032.426410409088 1032.591745735692 1100.749794564153 1100.140897337022 1100.060957320704 1099.216071632161 340.406608366725 1099.409152734029 298.5172302775243
776 0.005 3.88 20 1072.692496295496 1032.426766677863 1032.592102405122 1100.750110863692 1100.141200222826 1100.061130116841 1099.216063543948 340.4225635999057 1099.409489556176 298.5172359989008
777 0.005 3.885 20 1072.691886526129 1032.427112164485 1032.59245056867 1100.750115717904 1100.141264341031 1100.061217840924 1099.216183200032 340.4384916781878 1099.409444494884 298.5172380582459
778 0.005 3.89 20 1072.692430135984 1032.427450889525 1032.592790990884 1100.749797174243 1100.14095077115 1100.060975988455 1099.216029107029 340.4543444789871 1099.409125312705 298.517236780831
779 0.005 3.895 20 1072.692164068368 1032.427790028862 1032.593131123261 1100.750334375624 1100.141459811368 1100.06134740031 1099.21623117184 340.470157971735 1099.409706769272 298.5172472829217
780 0.005 3.9 20 1072.69250046746 1032.428126393564 1032.59346921294 1100.749620213096 1100.14072547402 1100.060811932881 1099.215960339089 340.4859336004707 1099.409017657551 298.5172498880104
781 0.005 3.905 20 1072.692550246614 1032.428460778576 1032.59380415844 1100.75026545 1100.141397045096 1100.06130689969 1099.21621555202 340.5016265557572 1099.40964737382 298.5172540549851
782 0.005 3.91 20 1072.692761561843 1032.428786998845 1032.594131994641 1100.749816432992 1100.140791825639 1100.060827799242 1099.215885904177 340.5173217898194 1099.409143823078 298.5172572935402
783 0.005 3.915 20 1072.69252322129 1032.429110157566 1032.594457939648 1100.750103762416 1100.141208924395 1100.061175645908 1099.216204094956 340.5329149809506 1099.409501089595 298.5172629131314
784 0.005 3.92 20 1072.693042793799 1032.429425668854 1032.594774202221 1100.749828178961 1100.140992461896 1100.061008479149 1099.216026127717 340.548483820064 1099.409146890378 298.5172632376077
785 0.005 3.925 20 1072.693008404137 1032.429746301229 1032.595095908555 1100.750184203897 1100.141321823778 1100.061256848884 1099.216217744927 340.5639807106014 1099.409529446345 298.5172698495398
786 0.005 3.93 20 1072.693224202237 1032.430059746252 1032.595410775923 1100.74991246654 1100.14093992769 1100.060937667572 1099.215927372282 340.5794699198972 1099.40925606982 298.5172745351891
787 0.005 3.935 20 1072.693233588744 1032.43036790326 1032.595720042382 1100.750229963049 1100.141294818243 1100.061216134093 1099.216181177279 340.5948487241619 1099.409571251543 298.517276565079
788 0.005 3.94 20 1072.693423324516 1032.430674287475 1032.596026925581 1100.750018626165 1100.1411937715 1100.061148555669 1099.216076835192 340.6102330016376 1099.409381951984 298.5172768512949
789 0.005 3.945 20 1072.694114345259 1032.430983154891 1032.596337754087 1100.750372083676 1100.141512092254 1100.061385219257 1099.21629163284 340.6255063697585 1099.409738064306 298.5172812414571
790 0.005 3.95 20 1072.693543216324 1032.431281163409 1032.596638003333 1100.749999996282 1100.14107854067 1100.061043732661 1099.215990339974 340.6408143043328 1099.40933572875 298.5172840141912
791 0.005 3.955 20 1072.693229774406 1032.431569084632 1032.596928049441 1100.749371924536 1100.140423836537 1100.06062633779 1099.216003692525 340.6559809041316 1099.408724304907 298.5172896595251
792 0.005 3.96 20 1072.693758227761 1032.43186401336 1032.597222425873 1100.749984176238 1100.141050986253 1100.061026110093 1099.215954976761 340.6711930111315 1099.409349363131 298.5172942853842
793 0.005 3.965 20 1072.693919392696 1032.432153515841 1032.597513338865 1100.749456695699 1100.140527201813 1100.06069950796 1099.21600740307 340.6862807209631 1099.408775614955 298.5172997608996
794 0.005 3.97 20 1072.693960875243 1032.432439427149 1032.597799436043 1100.750150052168 1100.141320331759 1100.061234945061 1099.216121517628 340.7013778695862 1099.409552450893 298.5173002751095
795 0.005 3.975 20 1072.694621611248 1032.432726662268 1032.598088401978 1100.749984297337 1100.141093292089 1100.061094487628 1099.216156230286 340.7163631562544 1099.409340703666 298.51730477348
796 0.005 3.98 20 1072.694185502149 1032.433008701844 1032.598372394227 1100.749984922351 1100.141009312013 1100.060987026973 1099.215997473061 340.7313418137226 1099.409336210382 298.5173103395861
797 0.005 3.985 20 1072.694632446854 1032.43328298256 1032.598647444974 1100.749670839783 1100.140809120628 1100.060903650546 1099.216055041697 340.7462478622465 1099.408949566555 298.5173142837906
798 0.005 3.99 20 1072.694203811887 1032.433555615146 1032.5989207516 1100.749992230683 1100.141142039755 1100.061106594302 1099.216088183818 340.7611158506446 1099.40934488362 298.5173180486905
799 0.005 3.995 20 1072.695390409061 1032.43383665448 1032.599201408286 1100.750318346284 1100.141466582413 1100.061353158462 1099.216202589801 340.7759386734644 1099.409694280489 298.5173244682155
800 0.005 4 20 1072.69487877301 1032.434110672819 1032.599476999942 1100.750248707189 1100.141405731267 1100.061290691405 1099.216172787019 340.7907104170097 1099.409650898492 298.517324564258
801 0.005 4.005 20 1072.695319498271 1032.434377896715 1032.599746335085 1100.750149819035 1100.14122186745 1100.061167415135 1099.216116827377 340.8054394672706 1099.409486816324 298.5173288056495
802 0.005 4.01 20 1072.694626535295 1032.434636704741 1032.600007706316 1100.749856542332 1100.140841999863 1100.060862137308 1099.215923514982 340.8201063677515 1099.40914790131 298.5173341042599
803 0.005 4.015 20 1072.694531069674 1032.434894535 1032.60026710684 1100.749403224197 1100.14047135859 1100.060663958775 1099.215988424568 340.8347338525986 1099.408781814328 298.5173376826271
804 0.005 4.02 20 1072.695651806993 1032.435153413199 1032.600524517548 1100.750034683902 1100.141097842003 1100.061055601173 1099.216012815093 340.8493288090775 1099.40937510908 298.5173391002018
805 0.005 4.025 20 1072.694523503668 1032.435399027524 1032.60077211391 1100.749425309249 1100.140487452385 1100.06066913123 1099.216012052482 340.8638715584543 1099.408767250096 298.5173444677483
806 0.005 4.03 20 1072.695795038004 1032.435652617546 1032.601024492752 1100.75011843786 1100.141267197525 1100.061184637515 1099.216042584215 340.8783638931062 1099.409506121203 298.5173487188803
807 0.005 4.035 20 1072.695242417739 1032.435901799078 1032.601276743671 1100.749778463742 1100.140897221618 1100.06096073345 1099.21613373232 340.8927993092717 1099.409063925676 298.5173518340447
808 0.005 4.04 20 1072.695580354203 1032.436146641004 1032.6015226934 1100.749475487011 1100.14058289842 1100.060718290328 1099.215936377017 340.907219711914 1099.408865507376 298.5173568828341
809 0.005 4.045 20 1072.695618120122 1032.436390793592 1032.601767278141 1100.75011017291 1100.14124359945 1100.061199549659 1099.216214775626 340.9215263966693 1099.409402144071 298.517362471172
810 0.005 4.05 20 1072.696207875887 1032.43663721923 1032.602013144312 1100.750085520787 1100.141271937188 1100.061198551661 1099.216074481686 340.9358653903798 1099.409474028764 298.5173619168577
811 0.005 4.055 20 1072.695397828818 1032.436875551464 1032.602254084648 1100.749578239383 1100.140619861485 1100.060763295571 1099.2160926407 340.9500845281419 1099.408930543526 298.5173672662476
812 0.005 4.06 20 1072.69629791018 1032.437113258696 1032.602490654145 1100.749849503152 1100.141022095269 1100.0610329857 1099.216024114472 340.9643267528513 1099.409186323892 298.5173705045028
813 0.005 4.065 20 1072.695884455037 1032.437348741943 1032.602729143737 1100.749946636043 1100.141057901382 1100.06107318051 1099.216164901454 340.9784651605427 1099.409285341567 298.5173754463668
814 0.005 4.07 20 1072.696833498446 1032.437584757215 1032.602964617462 1100.750233185013 1100.141394854506 1100.061290481237 1099.216150138453 340.9926055337262 1099.409620017659 298.5173773104431
815 0.005 4.075 20 1072.696296369461 1032.43781255791 1032.60319346307 1100.750200735873 1100.141238168379 1100.061173096979 1099.216145756516 341.0066327113153 1099.409550311919 298.5173834697323
816 0.005 4.08 20 1072.696844008382 1032.438045638429 1032.603426424762 1100.750122318201 1100.141240843463 1100.061171024425 1099.216065849518 341.0206823752929 1099.409490681368 298.5173831758211
817 0.005 4.085 20 1072.696544863384 1032.438277033226 1032.603660019097 1100.750257539723 1100.141328694546 1100.061240765847 1099.216181554667 341.0346366643707 1099.409600856265 298.5173857251975
818 0.005 4.09 20 1072.696584115869 1032.438500379432 1032.603884123306 1100.749834477484 1100.140992468282 1100.061014586045 1099.216056270072 341.0485999915009 1099.409160381607 298.517390174042
819 0.005 4.095 20 1072.696632695417 1032.438719340618 1032.604104614594 1100.75012642593 1100.141249352934 1100.061206233592 1099.216207158044 341.0624640747712 1099.40947092474 298.5173945486543
820 0.005 4.1 20 1072.696792973404 1032.438941959534 1032.604327991239 1100.749982190113 1100.141040879446 1100.061018699152 1099.215997590567 341.0763803486287 1099.409303908965 298.5173953070167
821 0.005 4.105 20 1072.696679941093 1032.439153076587 1032.604541036365 1100.749555918643 1100.140609057129 1100.060744173757 1099.216036331308 341.0901675665895 1099.408966309225 298.5174018057144
822 0.005 4.11 20 1072.696366812695 1032.439364479583 1032.604752122455 1100.749735299827 1100.140890972116 1100.060951942119 1099.216038502658 341.1039673074048 1099.409033337688 298.5174019226267
823 0.005 4.115 20 1072.697821896933 1032.439584474295 1032.604970922685 1100.750277920924 1100.141396488471 1100.061286521246 1099.21620675278 341.1176525800453 1099.409683202258 298.5174037316837
824 0.005 4.12 20 1072.696989865841 1032.439794772582 1032.605181995689 1100.750033678538 1100.141108110308 1100.061072361717 1099.216015800744 341.1313487914042 1099.409374703467 298.5174073879235
825 0.005 4.125 20 1072.697001830698 1032.439993875276 1032.605384064488 1100.749428665524 1100.140473195394 1100.06064816285 1099.216023734625 341.1449508238349 1099.408796807892 298.5174139270292
826 0.005 4.13 20 1072.697090653142 1032.440198870865 1032.605589040605 1100.750082844374 1100.141187283826 1100.061129736315 1099.216051060851 341.1585692626742 1099.409444855246 298.5174142963589
827 0.005 4.135 20 1072.698132068472 1032.440404367509 1032.605793759748 1100.750296512331 1100.141431645264 1100.061321617457 1099.216242723713 341.1720772985449 1099.409680652547 298.5174167656019
828 0.005 4.14 20 1072.697237136238 1032.440606323595 1032.605996593532 1100.750000111321 1100.141052531287 1100.061032316229 1099.215990067593 341.1855726520208 1099.409344833199 298.5174184926971
829 0.005 4.145 20 1072.697884230318 1032.440809410426 1032.606201059973 1100.749904055125 1100.140818663699 1100.060858522703 1099.215985196017 341.1989912488136 1099.409184361424 298.5174224407962
830 0.005 4.15 20 1072.697178217102 1032.441003611845 1032.606396251403 1100.74978411386 1100.140760915034 1100.060813225894 1099.215884181213 341.2124352362854 1099.409057206487 298.5174231491468
831 0.005 4.155 20 1072.698076390675 1032.441197059496 1032.606589861963 1100.750262406565 1100.141370885466 1100.061273356044 1099.216220245155 341.225782604785 1099.409680560268 298.517430957269
832 0.005 4.16 20 1072.697551818605 1032.441392693861 1032.606787243184 1100.749835501151 1100.140828681724 1100.060863146392 1099.215918031048 341.2391451872017 1099.409095728647 298.5174310228605
833 0.005 4.165 20 1072.697266010221 1032.441577729615 1032.606974211913 1100.749447948109 1100.140491671955 1100.060663930424 1099.216019369019 341.2524056637668 1099.408856776145 298.5174336662276
834 0.005 4.17 20 1072.697930303877 1032.441766613491 1032.607161522689 1100.750122955224 1100.141254801197 1100.061180302559 1099.216062060794 341.2656668151657 1099.409445932673 298.5174372203724
835 0.005 4.175 20 1072.697203693382 1032.441946937322 1032.607343302877 1100.749262420161 1100.140291397387 1100.060527493091 1099.215987398873 341.2788440204781 1099.408662276894 298.5174427407828
836 0.005 4.18 20 1072.69787898858 1032.442132352554 1032.607528752293 1100.749500807438 1100.140594314667 1100.060736972672 1099.215991596969 341.2920380464348 1099.408823124403 298.5174449577565
837 0.005 4.185 20 1072.697788528728 1032.442311430303 1032.607708753175 1100.749930307261 1100.141055504987 1100.061057681764 1099.216129476693 341.305136150314 1099.409293973761 298.5174473204666
838 0.005 4.19 20 1072.698797491483 1032.442492627815 1032.607888569334 1100.750107008323 1100.141279248922 1100.061216187476 1099.216134438798 341.3182485382001 1099.409441776513 298.5174494749803
839 0.005 4.195 20 1072.697501166163 1032.44266877774 1032.608067421788 1100.749420706599 1100.140465121949 1100.060639869482 1099.216010629517 341.3312743347286 1099.408799947955 298.5174489727772
840 0.005 4.2 20 1072.69894952148 1032.442852361272 1032.608249455927 1100.750104360983 1100.141197426035 1100.061143885556 1099.216067364194 341.3443112851163 1099.409452462219 298.517452717121
841 0.005 4.205 20 1072.69833074323 1032.443031139792 1032.608429153067 1100.750195317785 1100.141292955607 1100.061201681362 1099.216128024532 341.3572476562449 1099.409568770101 298.5174588908441
842 0.005 4.21 20 1072.698638062625 1032.443205519583 1032.60860364626 1100.74981847149 1100.140924511397 1100.060973294462 1099.2160867813 341.37019544175 1099.409209330042 298.5174594512226
843 0.005 4.215 20 1072.698645624681 1032.44338294478 1032.60878226699 1100.750297934638 1100.141460445939 1100.061334004249 1099.216193670825 341.3830608812873 1099.409693317963 298.517461531324
844 0.005 4.22 20 1072.699131078638 1032.443559186814 1032.608959094119 1100.750324265375 1100.141487965694 1100.06137136293 1099.21623245228 341.3959090316907 1099.409665693593 298.5174646119837
845 0.005 4.225 20 1072.698635367375 1032.443730708414 1032.609131520263 1100.750246064055 1100.141390107791 1100.061278004461 1099.216146836281 341.4087114304722 1099.409635024588 298.5174684943919
846 0.005 4.23 20 1072.699111725675 1032.443906061859 1032.609306401622 1100.750299163248 1100.141438096557 1100.06133271616 1099.216190230546 341.4214690747289 1099.409684170777 298.5174669988383
847 0.005 4.235 20 1072.698867613771 1032.444079365161 1032.609481277201 1100.750038077798 1100.141076636805 1100.061038877861 1099.216032827139 341.4341944341203 1099.409381041523 298.5174740873723
848 0.005 4.24 20 1072.699108903386 1032.444248564018 1032.60965033873 1100.750308034788 1100.141479405075 1100.061361021173 1099.216212195001 341.4468774649689 1099.409670550046 298.5174771455193
849 0.005 4.245 20 1072.69924595723 1032.444412595422 1032.609815413597 1100.750201454447 1100.141335834306 1100.061238017116 1099.216122934934 341.4595061721629 1099.409589043193 298.5174805298087
850 0.005 4.25 20 1072.698853835427 1032.444576457588 1032.609980789425 1100.749822063392 1100.140767845907 1100.060824949613 1099.215935330419 341.4721099316528 1099.409066994227 298.5174826196029
851 0.005 4.255 20 1072.699468163597 1032.444737560484 1032.610141676632 1100.749806320307 1100.140747631169 1100.060796270905 1099.215892509282 341.4846828577064 1099.409128085086 298.5174895107216
852 0.005 4.26 20 1072.698848439622 1032.444893656203 1032.61029807816 1100.749904605794 1100.140897372078 1100.060924583705 1099.215957740098 341.4971894684584 1099.409179967198 298.5174908655749
853 0.005 4.265 20 1072.699193177099 1032.445048189744 1032.610452769047 1100.74963877826 1100.14071132085 1100.060807050569 1099.21603321477 341.5096697005317 1099.409052633314 298.5174945236579
854 0.005 4.27 20 1072.69862915181 1032.445203206786 1032.610608788932 1100.749489436089 1100.140570392656 1100.060727789058 1099.216013054157 341.5221264480401 1099.408839319821 298.5174984248819
855 0.005 4.275 20 1072.699774664132 1032.445357668852 1032.610762943606 1100.749833502964 1100.140972991597 1100.060995600047 1099.216072614161 341.5345051050278 1099.409179801335 298.5175002033262
856 0.005 4.28 20 1072.699416577751 1032.445510522667 1032.610916052981 1100.750272897675 1100.141403990746 1100.061308524351 1099.216192938989 341.5468993397577 1099.409605523895 298.5175003020869
857 0.005 4.285 20 1072.69966555389 1032.445661097983 1032.611066705617 1100.749890432403 1100.140904872116 1100.060906924304 1099.215934038039 341.5592332917096 1099.409213481495 298.5175072768379
858 0.005 4.29 20 1072.69941638099 1032.445815784587 1032.611222170754 1100.749939642298 1100.14092116647 1100.060941695812 1099.215990925164 341.5715186975332 1099.409239515857 298.5175106677607
859 0.005 4.295 20 1072.699257307122 1032.445960204342 1032.611367524951 1100.749284971408 1100.140350970387 1100.060557564974 1099.215915213453 341.5837761996953 1099.408665650231 298.5175133559883
860 0.005 4.3 20 1072.699381982808 1032.446105975127 1032.611512851774 1100.750013064116 1100.141011738938 1100.061009223658 1099.216048449808 341.5959623473382 1099.409316799873 298.5175181428933
861 0.005 4.305 20 1072.700104385057 1032.446257546316 1032.611664942888 1100.750195423917 1100.141370894704 1100.061267418463 1099.216133587342 341.6081403451835 1099.40958772494 298.517519696476
862 0.005 4.31 20 1072.699675923714 1032.446401812589 1032.611810531559 1100.749942566995 1100.140896999318 1100.060922117204 1099.21603038545 341.6202554114366 1099.409192780442 298.5175219610096
863 0.005 4.315 20 1072.699619293937 1032.446543981592 1032.611952596821 1100.749737191739 1100.140849224844 1100.060904079767 1099.216003593495 341.632359348314 1099.409157441587 298.5175262099969
864 0.005 4.32 20 1072.700042018391 1032.446694181956 1032.612102722867 1100.750372861509 1100.141521425332 1100.061398249597 1099.216246180077 341.6443848956774 1099.409720729458 298.5175322962176
865 0.005 4.325 20 1072.69991396699 1032.446842060601 1032.612251144106 1100.750005617396 1100.141088630834 1100.061047864324 1099.215978321976 341.6564344497294 1099.409344984395 298.5175329019341
866 0.005 4.33 20 1072.700239493562 1032.446984356218 1032.612393507389 1100.750050023109 1100.141167028039 1100.061144036132 1099.216157149481 341.6683890694983 1099.409417881988 298.5175376173351
867 0.005 4.335 20 1072.699572409392 1032.447117601363 1032.612528114057 1100.749572863644 1100.140721326659 1100.060817948643 1099.215971561724 341.6803521301252 1099.408886142998 298.517541453746
868 0.005 4.34 20 1072.700434637683 1032.447257364799 1032.612667931399 1100.750042771466 1100.141185847848 1100.061163042903 1099.216174373593 341.6922274856453 1099.409357499587 298.5175471166721
869 0.005 4.345 20 1072.699686041508 1032.447389019809 1032.612799862487 1100.749756511294 1100.140726282377 1100.060778809631 1099.215848135689 341.7040969462979 1099.409048573377 298.5175489958212
870 0.005 4.350000000000001 20 1072.700984514058 1032.447532579465 1032.612942164416 1100.750236412074 1100.141290432691 1100.061221804495 1099.216174185671 341.7159096516772 1099.409601659257 298.5175554917295
871 0.005 4.355 20 1072.700033741782 1032.447670230911 1032.61308081133 1100.749829760777 1100.140986762708 1100.061008198085 1099.216054386737 341.7277226818688 1099.409146582678 298.5175558104122
872 0.005 4.36 20 1072.700898501773 1032.447804871088 1032.613214905783 1100.750154308796 1100.141272656164 1100.061220170186 1099.216240306675 341.7394365125086 1099.409509823643 298.517555675386
873 0.005 4.365 20 1072.699709998823 1032.44793295971 1032.613345816722 1100.749485996436 1100.140642721561 1100.060772321249 1099.215959278375 341.7511863329772 1099.408784173374 298.5175611577922
874 0.005 4.37 20 1072.70092084033 1032.448062624976 1032.613474442195 1100.750028910547 1100.141143432822 1100.061133652684 1099.216213196745 341.7628339790672 1099.409313522327 298.5175659024118
875 0.005 4.375 20 1072.700143680764 1032.448189457295 1032.613601157453 1100.749841903979 1100.141003288502 1100.061023258993 1099.216039298745 341.774517123216 1099.409191954533 298.5175671135669
876 0.005 4.38 20 1072.700693991998 1032.448322767483 1032.613734781926 1100.750080366445 1100.141194210167 1100.061169928807 1099.216220397347 341.7861003974452 1099.409428171276 298.5175721306626
877 0.005 4.385 20 1072.700429365595 1032.448455029622 1032.613867669385 1100.750033721397 1100.141116484682 1100.061075208266 1099.216033394165 341.7976972262261 1099.409334695502 298.517573669068
878 0.005 4.39 20 1072.701039152385 1032.448584996017 1032.613996977409 1100.750320639415 1100.141435405545 1100.061322785547 1099.216241815787 341.8092009117817 1099.409734516609 298.5175751047435
879 0.005 4.395 20 1072.700602689709 1032.448709251261 1032.614122781959 1100.749994865269 1100.141061938606 1100.061032850416 1099.216001296695 341.820731269999 1099.40932154659 298.5175760933871
880 0.005 4.4 20 1072.700890905364 1032.448836790619 1032.614251364889 1100.750124636534 1100.14111977984 1100.061087114722 1099.216128216052 341.8321799571115 1099.409446192993 298.5175841055321
881 0.005 4.405 20 1072.700467710344 1032.448954807332 1032.614370148517 1100.749472502951 1100.140625406906 1100.060757591045 1099.215948092631 341.8436487453711 1099.408765970359 298.5175831420643
882 0.005 4.41 20 1072.700761898313 1032.449076270304 1032.614490019749 1100.750069089569 1100.141185183129 1100.06116552896 1099.216217201986 341.8550252205153 1099.40938428173 298.5175899016039
883 0.005 4.415 20 1072.701288264666 1032.449203384131 1032.614616423174 1100.750009997276 1100.141180012419 1100.061141700286 1099.216087188814 341.8664204312675 1099.4093389528 298.5175911737578
884 0.005 4.42 20 1072.700872515156 1032.449326488917 1032.614740608708 1100.75017432772 1100.141301088765 1100.06123951762 1099.216235461073 341.8777256582936 1099.409520027664 298.517597425668
885 0.005 4.425 20 1072.701060907324 1032.449438485225 1032.614853338215 1100.74960786405 1100.140768517369 1100.060849377925 1099.215976747319 341.8890478254111 1099.408905215818 298.51759607033
886 0.005 4.43 20 1072.700396202906 1032.449551222767 1032.614967400922 1100.749548963102 1100.140593051742 1100.060743797734 1099.216085613299 341.900285973436 1099.408928567767 298.5176062145717
887 0.005 4.435 20 1072.701612096045 1032.449673651627 1032.615088496373 1100.749993014381 1100.141167650899 1100.061135601997 1099.216083789714 341.9115442129835 1099.409327109852 298.5176070068404
888 0.005 4.44 20 1072.700620671718 1032.449786085246 1032.615202012615 1100.749698586368 1100.140813218181 1100.060893153199 1099.216068761946 341.9227106412523 1099.409004541805 298.5176081672124
889 0.005 4.445 20 1072.701652982245 1032.449902905887 1032.615316711873 1100.750052480186 1100.141228507787 1100.06117694597 1099.216095321648 341.9339065369078 1099.409381899215 298.5176080752205
890 0.005 4.45 20 1072.701241297955 1032.450021183957 1032.615435820294 1100.750122625934 1100.141153571979 1100.061101112862 1099.216100947733 341.9450032657269 1099.409475101153 298.5176156591622
891 0.005 4.455 20 1072.701890571108 1032.450135880668 1032.615551175862 1100.75015722256 1100.141312040997 1100.06122818704 1099.216130161287 341.95612586526 1099.409526563862 298.5176123231006
892 0.005 4.46 20 1072.701012917789 1032.450244480224 1032.615661187153 1100.750011114967 1100.140969548605 1100.060970395089 1099.216058521903 341.9671553828758 1099.409334933496 298.5176181906712
893 0.005 4.465 20 1072.701157421066 1032.450351895684 1032.615769182107 1100.749293816928 1100.140372665002 1100.060581029021 1099.215934033873 341.97821049092 1099.408649689181 298.5176195454447
894 0.005 4.47 20 1072.701301401978 1032.450463048311 1032.61587961452 1100.749949538629 1100.140886565812 1100.06090893727 1099.216010957159 341.9891724856125 1099.409273654459 298.5176203037398
895 0.005 4.475000000000001 20 1072.701734053418 1032.450572230019 1032.615987974965 1100.749937481464 1100.141067232955 1100.061061149745 1099.216084397438 342.000162664268 1099.409294294982 298.5176217513402
896 0.005 4.48 20 1072.701543417874 1032.450683523267 1032.616099168022 1100.750412724729 1100.141550181371 1100.061409640115 1099.216296456415 342.0110599782218 1099.409819335823 298.5176270820552
897 0.005 4.485 20 1072.702209943624 1032.450796162432 1032.616212213527 1100.750267476376 1100.141440063468 1100.061327388786 1099.216171234788 342.0219896271223 1099.409627714619 298.517628911121
898 0.005 4.49 20 1072.701685820065 1032.45090198065 1032.616318903818 1100.750294056375 1100.141373391084 1100.061273637952 1099.21622002495 342.0328187116932 1099.409657393486 298.5176298966994
899 0.005 4.495 20 1072.70169380213 1032.451007314766 1032.616424622949 1100.749906543706 1100.141036356894 1100.061038964448 1099.216077671121 342.0436837537854 1099.409285286993 298.5176329217365
900 0.005 4.5 20 1072.701202365413 1032.451112837942 1032.616531262689 1100.749801964789 1100.140874899545 1100.060926192443 1099.216097058772 342.0544463320216 1099.409201847221 298.51763786039
901 0.005 4.505 20 1072.701853666757 1032.451216537182 1032.61663344421 1100.749940298799 1100.140971313999 1100.060971029266 1099.215972209292 342.0652419639626 1099.409240286569 298.5176371817421
902 0.005 4.51 20 1072.701925819785 1032.451319291298 1032.616735631128 1100.750378574558 1100.141516368348 1100.061377134361 1099.216261282046 342.0759381897723 1099.409747028669 298.5176450292888
903 0.005 4.515 20 1072.701946269371 1032.451422542627 1032.616839949795 1100.750252675005 1100.141425487077 1100.061314686381 1099.216151009067 342.086668197354 1099.409638308782 298.5176468525298
904 0.005 4.52 20 1072.702176887884 1032.451527788769 1032.616946592406 1100.750150543094 1100.141175589864 1100.061123797595 1099.216131761682 342.0973045283309 1099.409474059437 298.5176509846301
905 0.005 4.525 20 1072.701606343106 1032.45162849382 1032.617047438974 1100.749870442563 1100.140998965606 1100.061012668273 1099.216056333552 342.1079639854813 1099.409265540272 298.5176476717485
906 0.005 4.53 20 1072.702380890645 1032.451729754443 1032.617147623252 1100.750034960761 1100.141022077365 1100.061003766608 1099.216045669351 342.1185334293627 1099.409381377501 298.5176551073832
907 0.005 4.535 20 1072.70177910985 1032.451833376521 1032.617251582901 1100.750104237992 1100.141196103242 1100.061141478445 1099.216068478761 342.1291360918315 1099.409417920296 298.5176535392133
908 0.005 4.54 20 1072.702770157848 1032.451934921701 1032.617352483878 1100.750186134364 1100.141257632112 1100.061176594663 1099.216135853724 342.1396383238624 1099.40954792082 298.5176559553385
909 0.005 4.545 20 1072.701823206991 1032.452028246134 1032.617446844248 1100.750019445005 1100.141174708432 1100.061156445258 1099.216136608834 342.1501736921402 1099.409355358267 298.5176590237625
910 0.005 4.55 20 1072.702157081643 1032.452122230041 1032.61754204897 1100.749613246912 1100.140686070453 1100.060785219639 1099.216034193051 342.1606197487534 1099.409005393893 298.5176615549173
911 0.005 4.555 20 1072.701927980401 1032.452219570753 1032.617638920749 1100.75019137474 1100.141329183272 1100.061256462456 1099.216175825798 342.1710815437128 1099.409574991369 298.51765920577
912 0.005 4.56 20 1072.702760749877 1032.452316831887 1032.61773500936 1100.750050586155 1100.141170897449 1100.061120915266 1099.216113290957 342.1814746583194 1099.409460691797 298.5176666925197
913 0.005 4.565 20 1072.701943905644 1032.45241071452 1032.61782900831 1100.749945141752 1100.140939390981 1100.06095437379 1099.215986977007 342.1918620442123 1099.409226168629 298.5176678076913
914 0.005 4.57 20 1072.702198631008 1032.452503899854 1032.617923479052 1100.749449424313 1100.140521405863 1100.060672257058 1099.215972778873 342.2022043747742 1099.408831368036 298.5176702016741
915 0.005 4.575 20 1072.701849930628 1032.452592556862 1032.618012974123 1100.749845217104 1100.140987415118 1100.061025816544 1099.216112420334 342.2125240914254 1099.40915204713 298.5176729446908
916 0.005 4.58 20 1072.70276953751 1032.452683896546 1032.618103127406 1100.74993455871 1100.140941684015 1100.060936582793 1099.21597829069 342.2228054290975 1099.409245183563 298.5176779519113
917 0.005 4.585 20 1072.702370334145 1032.452780927091 1032.61820033133 1100.750157516744 1100.141234020821 1100.06117416639 1099.216113837318 342.2330543292239 1099.409502229575 298.517676755577
918 0.005 4.59 20 1072.702931726636 1032.452874999931 1032.618294036467 1100.750065154445 1100.141140979147 1100.061088425661 1099.216034826619 342.2432782286783 1099.409418380264 298.5176796306072
919 0.005 4.595 20 1072.702118412242 1032.452964262148 1032.618383759772 1100.750052731777 1100.1410506799 1100.061036899458 1099.216077544897 342.2534723634804 1099.409338682173 298.517684468906
920 0.005 4.600000000000001 20 1072.702851898208 1032.453055775619 1032.618474687077 1100.749941732556 1100.141102912129 1100.061082403695 1099.216061172823 342.2636472155582 1099.409305714925 298.5176875675008
921 0.005 4.605 20 1072.702504771043 1032.453142915743 1032.618562668777 1100.750242827831 1100.141325072311 1100.061242945942 1099.21619581413 342.2737547423546 1099.409570470297 298.5176879387146
922 0.005 4.61 20 1072.702614543603 1032.453228687846 1032.618649050896 1100.74982311235 1100.140830363833 1100.06085466191 1099.215872239993 342.2838818250825 1099.409164098838 298.5176910953515
923 0.005 4.615 20 1072.701606105662 1032.453311838091 1032.61873407763 1100.749309596606 1100.140376128654 1100.060592453526 1099.215966513559 342.2939360022271 1099.40865673439 298.5176946847299
924 0.005 4.62 20 1072.702879068282 1032.453399765226 1032.618819268384 1100.750171677729 1100.141275322537 1100.061192157336 1099.216096223267 342.3040092325516 1099.409572950559 298.5176945400993
925 0.005 4.625 20 1072.702488577691 1032.453485383149 1032.618904557899 1100.750019326763 1100.141185017832 1100.061154650582 1099.21611451654 342.3139984182022 1099.409328596715 298.5177002303715
926 0.005 4.63 20 1072.702700711725 1032.453573803107 1032.618993858505 1100.749948321395 1100.140924257882 1100.060925092498 1099.215993351743 342.323971159734 1099.409297452501 298.5177018923199
927 0.005 4.635 20 1072.702508516575 1032.453653176945 1032.619074412561 1100.749694437624 1100.140800177656 1100.060882781963 1099.216036251845 342.3339326553783 1099.40906724909 298.5177022425711
928 0.005 4.64 20 1072.70264480601 1032.45373971838 1032.619161115549 1100.749926629332 1100.140891218858 1100.060902656937 1099.215983432478 342.343831287662 1099.409235015818 298.5177030654886
929 0.005 4.645 20 1072.702464753381 1032.453821471943 1032.619243507406 1100.749208352307 1100.140270017821 1100.060520596491 1099.215933881671 342.3537464458032 1099.408574658767 298.51770883225
930 0.005 4.65 20 1072.702009600966 1032.453895953019 1032.619317811153 1100.749418350543 1100.140472062565 1100.060643992832 1099.215988868702 342.3635799005931 1099.408810149555 298.517708672696
931 0.005 4.655 20 1072.703338056399 1032.45398200924 1032.619400608212 1100.750270761582 1100.141455273894 1100.061336641731 1099.21615724736 342.3734280876229 1099.40963018241 298.5177113287252
932 0.005 4.66 20 1072.703043165945 1032.454069913745 1032.619488910672 1100.750273920328 1100.141414249287 1100.061304352989 1099.216214694211 342.3832178269487 1099.409661747834 298.5177162127627
933 0.005 4.665 20 1072.703284828389 1032.454150412707 1032.619570475111 1100.74978801851 1100.140738492354 1100.060801857077 1099.215912240481 342.3930161767513 1099.409039157992 298.51771515239
934 0.005 4.67 20 1072.702698143712 1032.454226498411 1032.619648063678 1100.749865729392 1100.14081035011 1100.060843672952 1099.21594811833 342.4027321849316 1099.40917321082 298.5177160441407
935 0.005 4.675 20 1072.703384619541 1032.454313805016 1032.619734404347 1100.750169438779 1100.141318234071 1100.061241908474 1099.21613491374 342.4124664865325 1099.409541651499 298.5177218879703
936 0.005 4.68 20 1072.702868345415 1032.45439402131 1032.619815306055 1100.749840807878 1100.140756786254 1100.060803981519 1099.215924876436 342.4221420995667 1099.409153708512 298.5177253486683
937 0.005 4.685 20 1072.703384828794 1032.454473326117 1032.619893284961 1100.749856038321 1100.140861827544 1100.060888634334 1099.215918259167 342.4318205150593 1099.409132928589 298.5177262784853
938 0.005 4.69 20 1072.702479774541 1032.454549049105 1032.619970757071 1100.749646534312 1100.14070503204 1100.060810589455 1099.216071365624 342.4414249544973 1099.409059970443 298.517730453532
939 0.005 4.695 20 1072.703406271284 1032.454628190566 1032.620049307898 1100.750070752505 1100.141168135388 1100.061114892355 1099.216047951164 342.4510508122172 1099.409390702688 298.5177310331089
940 0.005 4.7 20 1072.703287183475 1032.454705106315 1032.620126111507 1100.750273526373 1100.141367994041 1100.061263776005 1099.216191126894 342.4605939952454 1099.409665921453 298.5177318018441
941 0.005 4.705 20 1072.703013365469 1032.454779956663 1032.620201142211 1100.749578407644 1100.140728027436 1100.060841217133 1099.21601086848 342.4701683249687 1099.408859445559 298.5177349607819
942 0.005 4.71 20 1072.702820056805 1032.454853369122 1032.620275660415 1100.749652629682 1100.140768798497 1100.060859082699 1099.216046551204 342.4796549240405 1099.408977451971 298.5177401858119
943 0.005 4.715 20 1072.702693644445 1032.45492293291 1032.620343964529 1100.749676825824 1100.140826034519 1100.060916415427 1099.216038903636 342.4891620786161 1099.408952815492 298.5177379791127
944 0.005 4.72 20 1072.703626169553 1032.454999634639 1032.620419596346 1100.750009123243 1100.141026465092 1100.060997963308 1099.216029439083 342.498605685262 1099.409344454775 298.5177404148077
945 0.005 4.725000000000001 20 1072.7029354091 1032.455074064773 1032.62049557869 1100.749723889528 1100.140879244408 1100.060946485269 1099.216041924885 342.5080711986096 1099.409021095854 298.5177438262456
946 0.005 4.73 20 1072.703484435879 1032.455144104729 1032.620565731361 1100.749812759371 1100.140893041916 1100.060934889438 1099.216101058276 342.5174592571622 1099.409206194113 298.5177456395404
947 0.005 4.735 20 1072.703193137982 1032.455217996701 1032.620638354172 1100.7502669528 1100.141419862726 1100.061319327655 1099.216162346636 342.5268579496692 1099.409627374976 298.5177483642275
948 0.005 4.74 20 1072.703709051314 1032.45529507626 1032.620715534821 1100.749835034604 1100.140915242942 1100.060948584211 1099.216095982355 342.5361834188603 1099.409238509106 298.5177538167643
949 0.005 4.745 20 1072.703490732294 1032.45537423885 1032.620794050864 1100.75029184685 1100.141462366826 1100.061356044579 1099.216207510627 342.5455313638364 1099.409624324051 298.5177533987173
950 0.005 4.75 20 1072.703927397504 1032.455447676915 1032.620867374125 1100.750077270612 1100.141117937888 1100.061067789461 1099.216062592425 342.5547974718228 1099.40943409047 298.5177531585493
951 0.005 4.755 20 1072.70232748004 1032.455512372628 1032.6209356912 1100.749147789741 1100.140217127837 1100.060477578206 1099.215898296467 342.5640649972775 1099.408502372073 298.5177578998518
952 0.005 4.76 20 1072.703594928521 1032.455582086468 1032.621004505681 1100.74960845094 1100.14066974358 1100.060781763048 1099.216050941102 342.5732783289433 1099.40898269876 298.5177632751585
953 0.005 4.765 20 1072.703446399626 1032.455652162003 1032.6210725131 1100.750153682038 1100.141272547559 1100.0611983654 1099.216099253599 342.5825066676393 1099.409505337732 298.5177639710649
954 0.005 4.77 20 1072.704056712141 1032.455724277633 1032.621144110826 1100.75012336316 1100.141155265852 1100.061101260159 1099.216104267682 342.5916482421283 1099.40947309912 298.51776706068
955 0.005 4.775 20 1072.702525195248 1032.455789755989 1032.621211899349 1100.749221332327 1100.14029102713 1100.060530332313 1099.215919417718 342.6008296900057 1099.408588267654 298.5177702077204
956 0.005 4.78 20 1072.703324156805 1032.455851503317 1032.621273039193 1100.749237088486 1100.140268565351 1100.060505932312 1099.215968704697 342.6099269407504 1099.408614611348 298.5177697248345
957 0.005 4.785 20 1072.702776664664 1032.45591091202 1032.62133256405 1100.749382141417 1100.140466856117 1100.060649519501 1099.215952094673 342.6190655888507 1099.408765709772 298.5177714296315
958 0.005 4.79 20 1072.704182242312 1032.455984516719 1032.621404860201 1100.750279672689 1100.141421536317 1100.061311947543 1099.216235766223 342.6281151114462 1099.409639278431 298.5177760813377
959 0.005 4.795 20 1072.703322554334 1032.456050433912 1032.621471220556 1100.749940694311 1100.140955665942 1100.060962057773 1099.215982976162 342.6371996419752 1099.409255188996 298.5177742102758
960 0.005 4.8 20 1072.70422428719 1032.456120907263 1032.621540224167 1100.750268989235 1100.141381726145 1100.061271018921 1099.216180826796 342.6461907384549 1099.409639257289 298.5177760150742
961 0.005 4.805 20 1072.703530045191 1032.45619167367 1032.621611877762 1100.749919812157 1100.140924069771 1100.060939702484 1099.21596747739 342.6552193927046 1099.409188393439 298.5177773727146
962 0.005 4.81 20 1072.703783257168 1032.456258468564 1032.621679230176 1100.749936310516 1100.141032046433 1100.061028859159 1099.216115279474 342.6641680415231 1099.409366812142 298.5177802841178
963 0.005 4.815 20 1072.703415279392 1032.456319807548 1032.621741536897 1100.749899933695 1100.140911640494 1100.060926412674 1099.215962883234 342.6731327604579 1099.409193068433 298.5177795036511
964 0.005 4.82 20 1072.704049464548 1032.456391363098 1032.621812641643 1100.750228956242 1100.141347426685 1100.061249713052 1099.216204212427 342.6820383333443 1099.409637621246 298.5177861314576
965 0.005 4.825 20 1072.70398414638 1032.4564599248 1032.621881540696 1100.749771372675 1100.140725582763 1100.060789447554 1099.215873732246 342.6909525348201 1099.409043542018 298.5177871328668
966 0.005 4.83 20 1072.703670218915 1032.456523519155 1032.62194500794 1100.749954058438 1100.140900956915 1100.060917886126 1099.216005928613 342.6997964177112 1099.409273747108 298.5177863708537
967 0.005 4.835 20 1072.703765024237 1032.456588739565 1032.622010160641 1100.749638699103 1100.140743956056 1100.060837354287 1099.215999838541 342.7086666848834 1099.408988098092 298.5177867176468
968 0.005 4.84 20 1072.704003889982 1032.456653760487 1032.622073953447 1100.750271270313 1100.141379896216 1100.061282357712 1099.216243616751 342.7174515455956 1099.409678430994 298.5177916305636
969 0.005 4.845 20 1072.704358486337 1032.456717117227 1032.622137273543 1100.749989422601 1100.141019707406 1100.061011925304 1099.216012134839 342.7262773243436 1099.409297190339 298.5177926622148
970 0.005 4.850000000000001 20 1072.703615781885 1032.456779854829 1032.622202037733 1100.749790372425 1100.140910106928 1100.060958190648 1099.216095866475 342.7350136214409 1099.409104169299 298.5177960647418
971 0.005 4.855 20 1072.704081386152 1032.456840032575 1032.622261134141 1100.749815971695 1100.140929872393 1100.060973166346 1099.216070522802 342.7437736420949 1099.409167428507 298.5178022050989
972 0.005 4.86 20 1072.704000007712 1032.456900209228 1032.622320037804 1100.750148681375 1100.141275720776 1100.06121182308 1099.216196525059 342.7524642804647 1099.409524043654 298.5177999694623
973 0.005 4.865 20 1072.704579493119 1032.456966120453 1032.622384650664 1100.750132035927 1100.141305551955 1100.061236350826 1099.216138816004 342.7611789174829 1099.409443328978 298.5178028255706
974 0.005 4.87 20 1072.703222004561 1032.457023899832 1032.622445784304 1100.749296278842 1100.140333104409 1100.060547647339 1099.215976614174 342.7698134859209 1099.408694135822 298.5178063711563
975 0.005 4.875 20 1072.703811572044 1032.457077082394 1032.622498831072 1100.749394292881 1100.140479788109 1100.060654074086 1099.215958676706 342.77847397181 1099.408759973695 298.5178090863516
976 0.005 4.88 20 1072.704051616769 1032.457137116484 1032.622557599285 1100.750129825826 1100.141261709282 1100.061203473581 1099.216200243102 342.7870611836339 1099.409473946304 298.5178075378316
977 0.005 4.885 20 1072.704300010895 1032.457200241857 1032.622620320112 1100.749662012291 1100.140819197341 1100.060896562077 1099.216010709181 342.7956773717488 1099.40893848734 298.5178108131179
978 0.005 4.89 20 1072.703227096188 1032.457251894823 1032.622673778404 1100.749310786349 1100.140347901785 1100.060560178502 1099.215973624098 342.8042061911652 1099.408723300641 298.5178119932582
979 0.005 4.895 20 1072.703898633697 1032.457309074268 1032.622729096905 1100.749599109921 1100.140693731121 1100.060814225191 1099.2160284249 342.8127753790391 1099.408933572829 298.5178141641057
980 0.005 4.9 20 1072.704091111349 1032.45737181858 1032.622791597731 1100.749977097752 1100.14098265167 1100.060967057045 1099.21600720734 342.8212525171467 1099.409329288706 298.5178159769067
981 0.005 4.905 20 1072.704134011277 1032.457429086217 1032.622849500878 1100.749930002949 1100.141084100403 1100.061093002735 1099.216127488069 342.8297726891276 1099.409227400513 298.5178216824023
982 0.005 4.91 20 1072.704307440915 1032.45748434839 1032.622904798543 1100.749985696781 1100.141110762574 1100.061092766737 1099.216148340415 342.838217992732 1099.409314255363 298.5178203143703
983 0.005 4.915 20 1072.704312420427 1032.457547631282 1032.62296758229 1100.750097607227 1100.141179741003 1100.061131823899 1099.216071120341 342.8466692059561 1099.409436372328 298.5178226813245
984 0.005 4.92 20 1072.70461097937 1032.457604786443 1032.623024401322 1100.749824596841 1100.140751372408 1100.060797367142 1099.215913633165 342.8550620897294 1099.409121497246 298.5178265331227
985 0.005 4.925 20 1072.703975059107 1032.457658959254 1032.623078609105 1100.749824185443 1100.140809790908 1100.060852221902 1099.215901764695 342.8634780122897 1099.409082786651 298.5178274913048
986 0.005 4.93 20 1072.70453647387 1032.457720025731 1032.623139874024 1100.749864904618 1100.140941565747 1100.060974251094 1099.216127294867 342.8718215682877 1099.409278257309 298.5178297017326
987 0.005 4.935 20 1072.704416563209 1032.457779003725 1032.623199085419 1100.750184547533 1100.141358895477 1100.061268701428 1099.216166488209 342.8801856591976 1099.409507854376 298.517834696297
988 0.005 4.94 20 1072.704914428382 1032.457836246395 1032.623256326627 1100.749916074786 1100.140842200019 1100.060872910595 1099.215996457439 342.888469028167 1099.409223404166 298.5178358480287
989 0.005 4.945 20 1072.704265838834 1032.457892964822 1032.623312906937 1100.750131443542 1100.141243939528 1100.061177697261 1099.216082679343 342.8967861865794 1099.409480535427 298.5178355918816
990 0.005 4.95 20 1072.70475716839 1032.457954787287 1032.623374599258 1100.750005007413 1100.141134139039 1100.061108707853 1099.216137268759 342.9050246325721 1099.409390595937 298.5178392403232
991 0.005 4.955 20 1072.704600769288 1032.458016390906 1032.623435529049 1100.750285091545 1100.141460942119 1100.061348030687 1099.216191049946 342.9133007449991 1099.409622281242 298.5178422059862
992 0.005 4.96 20 1072.705085571942 1032.45807647174 1032.62349493956 1100.750308060081 1100.141424509108 1100.06130680996 1099.216202238826 342.9214845125246 1099.409716177881 298.5178408245254
993 0.005 4.965 20 1072.7038892182 1032.458129643747 1032.623551136799 1100.749640562793 1100.140743258043 1100.060843008258 1099.216025331213 342.9297119796308 1099.409005219523 298.5178445537848
994 0.005 4.97 20 1072.704233267975 1032.458178237196 1032.623599821977 1100.749581390541 1100.140642644018 1100.060761491709 1099.216045057387 342.9378532837481 1099.408965590002 298.5178445417235
995 0.005 4.975000000000001 20 1072.704377032916 1032.458234427183 1032.623654735228 1100.749936364667 1100.141099086781 1100.061099943337 1099.216097655503 342.9460312685629 1099.409245089932 298.5178476701326
996 0.005 4.98 20 1072.704689785431 1032.45828905188 1032.623707962406 1100.750073226964 1100.141213690981 1100.061158426983 1099.216131636071 342.9541246778286 1099.40943626216 298.5178485553898
997 0.005 4.985 20 1072.704668442671 1032.458341148341 1032.623759757107 1100.750091189066 1100.141255792582 1100.061208592814 1099.216145758358 342.9622578984032 1099.409396894897 298.5178551816985
998 0.005 4.99 20 1072.704341287491 1032.458396738616 1032.623816049577 1100.74987936242 1100.14102201533 1100.061022559541 1099.216070028577 342.9703145681418 1099.40923455885 298.5178543997929
999 0.005 4.995 20 1072.705016114322 1032.458449701626 1032.623869169546 1100.74999601906 1100.141148179282 1100.061141386288 1099.216139218846 342.9783768046981 1099.409320367 298.5178564205713
1000 0.005 5 20 1072.704474227799 1032.458500854096 1032.623920513161 1100.749956390568 1100.140945222549 1100.060940692358 1099.216006391209 342.9864023726243 1099.409270109826 298.5178580773465
1001 0.005 5.005 20 1072.705082735326 1032.458558640614 1032.623978237926 1100.749956181837 1100.140950452277 1100.060965268129 1099.21599768029 342.9944179248517 1099.409278673604 298.517861343339
1002 0.005 5.01 20 1072.704624738783 1032.458616535169 1032.624036176768 1100.750207242057 1100.141313601307 1100.06121934701 1099.216130425041 343.0023856057978 1099.409604517591 298.5178607777044
1003 0.005 5.015 20 1072.705370577359 1032.458671505392 1032.624089389298 1100.75021024746 1100.141319543249 1100.061238901184 1099.216144039892 343.0103540924277 1099.409585276251 298.5178660131233
1004 0.005 5.02 20 1072.70448236075 1032.458721264778 1032.624139670722 1100.749917241704 1100.141054946955 1100.061046506672 1099.216092737866 343.018290651053 1099.409276649017 298.5178675944483
1005 0.005 5.025 20 1072.705171781137 1032.458775194118 1032.624194514222 1100.749920864857 1100.141063758631 1100.061084581282 1099.216130323515 343.0262170656574 1099.409246901535 298.5178705971033
1006 0.005 5.03 20 1072.704646142743 1032.458825260321 1032.624244922566 1100.750130691572 1100.141279775586 1100.061207878211 1099.216154555412 343.0340944784716 1099.409499552386 298.5178699914445
1007 0.005 5.035 20 1072.705283881558 1032.458883247089 1032.624302192052 1100.750101211779 1100.141230815066 1100.061184067763 1099.216154605894 343.041973145922 1099.409461216606 298.5178767304992
1008 0.005 5.04 20 1072.704713518438 1032.458934170935 1032.624353124206 1100.749959271606 1100.140954413854 1100.060947819215 1099.215985261204 343.0498180972921 1099.409302143358 298.5178742728806
1009 0.005 5.045 20 1072.705198651485 1032.45898653335 1032.624404330717 1100.750180438315 1100.141296355097 1100.0612186633 1099.216123118161 343.0576495253608 1099.409507854445 298.5178791822184
1010 0.005 5.05 20 1072.704733148307 1032.459041777938 1032.624460502594 1100.750151840009 1100.141219319064 1100.061146448033 1099.216102062111 343.0654444902858 1099.409559387111 298.5178788484992
1011 0.005 5.055 20 1072.70513065169 1032.459094261433 1032.624513958928 1100.749873323016 1100.141015091178 1100.061046463805 1099.216116984439 343.0732315906774 1099.409154963133 298.517880054917
1012 0.005 5.06 20 1072.705082713023 1032.459146294628 1032.624565597165 1100.750278231607 1100.141428927665 1100.061307048427 1099.216171970038 343.0809750692327 1099.40967025025 298.5178778574939
1013 0.005 5.065 20 1072.704876874749 1032.45919785757 1032.624617470129 1100.750022487141 1100.141044169175 1100.061032397213 1099.216045371574 343.0887207474057 1099.409310033701 298.5178864557467
1014 0.005 5.07 20 1072.705236000263 1032.459252818969 1032.624672149152 1100.75003854683 1100.141193346364 1100.061146268842 1099.216098862464 343.096436100106 1099.409409007329 298.5178858683989
1015 0.005 5.075 20 1072.704596404983 1032.459299414863 1032.624718786206 1100.749660906877 1100.140805222158 1100.060902879191 1099.216048643314 343.1041274577406 1099.408916608741 298.5178882668332
1016 0.005 5.08 20 1072.705422724031 1032.459348848254 1032.624766291436 1100.750009147566 1100.141163149406 1100.061121329657 1099.216099860965 343.1117990753892 1099.409367599947 298.5178892989978
1017 0.005 5.085 20 1072.704720859977 1032.459397693034 1032.624817076778 1100.749909553106 1100.14105822877 1100.061075051039 1099.216123958589 343.1194524701926 1099.409219505029 298.5178944230424
1018 0.005 5.09 20 1072.705577156396 1032.459452173223 1032.62487109827 1100.75016986426 1100.141333772657 1100.061240426662 1099.216146552055 343.1270717788642 1099.409525417088 298.5178913659653
1019 0.005 5.095 20 1072.705087075829 1032.459501773048 1032.624920625588 1100.750130917078 1100.14116894011 1100.061127579664 1099.216114611597 343.1346883711868 1099.409471555453 298.517898926244
1020 0.005 5.100000000000001 20 1072.705406553362 1032.459550911879 1032.624968470409 1100.749923842898 1100.141067761833 1100.061050786282 1099.216027222076 343.1422743920564 1099.409321661103 298.5178991227064
1021 0.005 5.105 20 1072.704701589651 1032.459597868525 1032.625016810492 1100.749739022449 1100.1408481823 1100.06092928447 1099.216125854222 343.14983196885 1099.409032965634 298.5179035568038
1022 0.005 5.11 20 1072.705376027727 1032.459645405932 1032.625063011752 1100.749888354521 1100.141061163267 1100.061054947918 1099.216041760081 343.157402626175 1099.409214965138 298.5179015574957
1023 0.005 5.115 20 1072.705000598351 1032.459688692785 1032.625107357112 1100.749956435872 1100.140892272226 1100.060912687284 1099.216028634441 343.1648676904367 1099.409259669171 298.5179103719534
1024 0.005 5.12 20 1072.705574922861 1032.459740866136 1032.625158870034 1100.750017330142 1100.14115255293 1100.061118656005 1099.216111136821 343.1724044200083 1099.409412808615 298.5179074468797
1025 0.005 5.125 20 1072.705114927621 1032.459786030614 1032.625204581497 1100.750152570318 1100.141186837323 1100.06112961883 1099.216123947362 343.17984017547 1099.409471983963 298.5179128737001
1026 0.005 5.13 20 1072.704908914392 1032.45982816306 1032.625246527405 1100.749555467891 1100.140653625896 1100.060773328913 1099.21598058216 343.1873197667443 1099.408956962233 298.5179107253466
1027 0.005 5.135 20 1072.705125211876 1032.459876900076 1032.625294977085 1100.749996358378 1100.140952711513 1100.060959725643 1099.216040352118 343.1947172367386 1099.409270752619 298.5179161508086
1028 0.005 5.14 20 1072.704806672222 1032.459917313739 1032.625335635036 1100.749296262406 1100.140377124297 1100.060579433881 1099.215917234097 343.202158462291 1099.408665044131 298.5179098035204
1029 0.005 5.145 20 1072.70511950292 1032.459958320933 1032.625376903243 1100.750108588774 1100.141115248492 1100.061081834109 1099.216101401334 343.2095139156464 1099.409421154565 298.5179192967811
1030 0.005 5.15 20 1072.704758895767 1032.459999394577 1032.62541821653 1100.749628150782 1100.140786055953 1100.060867412859 1099.215989295853 343.2169128512938 1099.408922796144 298.5179174492155
1031 0.005 5.155 20 1072.705246372141 1032.460044313223 1032.625463385233 1100.74964257672 1100.140694118382 1100.060813061359 1099.216094529853 343.2242250861638 1099.409019249787 298.517922705651
1032 0.005 5.16 20 1072.704958975781 1032.460086876298 1032.625504465931 1100.749727085805 1100.140885515698 1100.060938502007 1099.216016019956 343.2315839614698 1099.409013015877 298.5179210464
1033 0.005 5.165 20 1072.705533601153 1032.460129441578 1032.625546352907 1100.749931455913 1100.140853271014 1100.060887365026 1099.216001816541 343.2388550957313 1099.409220433657 298.5179266725598
1034 0.005 5.17 20 1072.705011109288 1032.460176660894 1032.625593785027 1100.749914484227 1100.14093894084 1100.060946764975 1099.215964261957 343.2461633781817 1099.409231898111 298.5179233120519
1035 0.005 5.175 20 1072.706131707329 1032.460226723409 1032.625644125414 1100.750253650182 1100.141385931854 1100.061293410355 1099.216248269864 343.2533934409644 1099.409609439115 298.5179281896104
1036 0.005 5.18 20 1072.704557639413 1032.460263858311 1032.625683103807 1100.749313750612 1100.140392818204 1100.060595378319 1099.215940167674 343.2606650225453 1099.408673332789 298.5179295585846
1037 0.005 5.185 20 1072.705780121246 1032.46030674586 1032.625724340737 1100.749985625318 1100.140955887809 1100.060954784534 1099.216028271609 343.2678561281712 1099.409311127842 298.5179342067489
1038 0.005 5.19 20 1072.705068404098 1032.4603537931 1032.625771309784 1100.749990396028 1100.141119417046 1100.06110601481 1099.216105984034 343.2750925747329 1099.409355621106 298.5179335163397
1039 0.005 5.195 20 1072.705836121601 1032.460395526746 1032.6258120001 1100.749843839694 1100.140966851113 1100.060992943076 1099.216099311978 343.2822373733549 1099.409150337729 298.517937683592
1040 0.005 5.2 20 1072.705217468094 1032.460435211135 1032.62585105525 1100.749957566647 1100.140975712488 1100.060981252046 1099.216000630718 343.2894303952928 1099.409261128673 298.5179391052331
1041 0.005 5.205 20 1072.705953304904 1032.460480426196 1032.625897584131 1100.749980256281 1100.140984117396 1100.060966202942 1099.216006864609 343.2965476308952 1099.409312518565 298.5179411618523
1042 0.005 5.21 20 1072.705402665755 1032.460527508759 1032.625945177229 1100.750241226015 1100.141415413813 1100.061318930082 1099.216181358011 343.3037086110834 1099.409595388776 298.5179445725506
1043 0.005 5.215 20 1072.705858479089 1032.460569482558 1032.62598668613 1100.749814340748 1100.140746212248 1100.060790905477 1099.215910391066 343.310800223768 1099.409108512247 298.5179466861133
1044 0.005 5.22 20 1072.705294472701 1032.460611919478 1032.626028934133 1100.749882605176 1100.140835254927 1100.060883181852 1099.21595801739 343.3178968406882 1099.409159838014 298.5179430534262
1045 0.005 5.225000000000001 20 1072.706119189225 1032.460655123347 1032.626070797623 1100.75029286737 1100.141414264225 1100.06129887838 1099.216191577481 343.3249408206938 1099.409705526079 298.5179450800904
1046 0.005 5.23 20 1072.705321143368 1032.460696463438 1032.626112343032 1100.750136949482 1100.141224529399 1100.061169184387 1099.216091350531 343.3319861543746 1099.409482666574 298.5179446323338
1047 0.005 5.235 20 1072.706205256604 1032.460743452717 1032.626159900728 1100.750207650782 1100.141304958676 1100.061211991661 1099.21614813548 343.3390049863881 1099.409583939143 298.5179495683267
1048 0.005 5.24 20 1072.70504846872 1032.46078059224 1032.626198438315 1100.749680897679 1100.140779196078 1100.060871145314 1099.216057559149 343.3460203853451 1099.409018872584 298.5179493918441
1049 0.005 5.245 20 1072.705696079875 1032.460820940897 1032.626237954144 1100.749987927192 1100.141087972366 1100.061067571642 1099.216120307171 343.3529821102829 1099.409422653088 298.5179571854886
1050 0.005 5.25 20 1072.705073585597 1032.460863084953 1032.626280281373 1100.749784682535 1100.140899575181 1100.060949950861 1099.216047838981 343.3599562584485 1099.409152583993 298.5179540143203
1051 0.005 5.255 20 1072.705995653764 1032.460906509926 1032.626321887574 1100.750291233441 1100.141432611429 1100.061317942479 1099.216218329139 343.3668904898147 1099.40967156047 298.5179556442284
1052 0.005 5.26 20 1072.705453159477 1032.460944100285 1032.626359712712 1100.749856489142 1100.140841301064 1100.060877783462 1099.215933986982 343.37384023019 1099.409110284312 298.5179575498373
1053 0.005 5.265 20 1072.70537885228 1032.460979608553 1032.626396901271 1100.749792577101 1100.140864390437 1100.060919238372 1099.216107109256 343.3807265706875 1099.409216155196 298.517962891851
1054 0.005 5.27 20 1072.705837019264 1032.461016138207 1032.626432563655 1100.749961719612 1100.140978385512 1100.060984858804 1099.216013978061 343.3876452065136 1099.409233032497 298.5179604234173
1055 0.005 5.275 20 1072.705543713313 1032.461053095206 1032.62646917063 1100.749961572429 1100.140940460265 1100.060937006081 1099.216002455511 343.3944905112222 1099.409299097128 298.5179643696325
1056 0.005 5.28 20 1072.706343158622 1032.46110178364 1032.626516451146 1100.750215012138 1100.141325217127 1100.061246848792 1099.216142695639 343.4013621098048 1099.409578508666 298.5179662581897
1057 0.005 5.285 20 1072.705554346863 1032.461144008298 1032.626560013455 1100.749991805905 1100.141131273275 1100.061098725488 1099.216111842348 343.4081741708247 1099.409329522236 298.5179664398246
1058 0.005 5.29 20 1072.706100865401 1032.461183569485 1032.626598204107 1100.750120285378 1100.141250282333 1100.061202331299 1099.216167168053 343.4150070006377 1099.409511958897 298.5179703676553
1059 0.005 5.295 20 1072.705778548108 1032.461226264665 1032.626642267647 1100.750141105483 1100.141219133815 1100.061146201798 1099.216103375181 343.4217961911479 1099.409520037632 298.517972764436
1060 0.005 5.3 20 1072.706424441536 1032.46126943915 1032.626684363833 1100.750245382606 1100.141421201513 1100.061314223087 1099.21618058165 343.4285789493924 1099.409592455859 298.5179709669035
1061 0.005 5.305 20 1072.705760499699 1032.46130692674 1032.626722671571 1100.750174864068 1100.141239483382 1100.061165193702 1099.216116710067 343.4353303072073 1099.409551887944 298.5179719443543
1062 0.005 5.31 20 1072.706021033768 1032.461347440176 1032.626761834022 1100.750279642956 1100.141451745211 1100.061342337687 1099.216192617235 343.4420799864034 1099.409620876072 298.5179741523306
1063 0.005 5.315 20 1072.705934511091 1032.46139201017 1032.626806943384 1100.75018336488 1100.141267258264 1100.06118255605 1099.21612073647 343.4487816851318 1099.409559766015 298.5179752964892
1064 0.005 5.32 20 1072.706096392899 1032.461438151851 1032.626852756386 1100.750232037374 1100.141399557661 1100.061307072943 1099.216195368388 343.455495189606 1099.409569172106 298.5179756099789
1065 0.005 5.325 20 1072.705762977545 1032.461471453886 1032.626887951668 1100.749978466044 1100.140979674643 1100.060967382448 1099.216003714758 343.4621682369074 1099.40934951606 298.5179798067973
1066 0.005 5.33 20 1072.70573427898 1032.461509448966 1032.626925363712 1100.750088213642 1100.141258903312 1100.061207027833 1099.216146623248 343.468839543062 1099.409403377566 298.5179792058093
1067 0.005 5.335 20 1072.706443495139 1032.461553594442 1032.626969085636 1100.750237361616 1100.141317190449 1100.061222119087 1099.216160963438 343.4754843559369 1099.409642669145 298.5179764516578
1068 0.005 5.34 20 1072.706012058648 1032.46159489835 1032.627009402828 1100.750209678431 1100.141362164915 1100.06126682627 1099.216116811868 343.4821216110899 1099.409561281298 298.5179822379826
1069 0.005 5.345 20 1072.70555091031 1032.461627056729 1032.627043227353 1100.749462576617 1100.140504168246 1100.06067166637 1099.216028256535 343.4887064471667 1099.408840250545 298.5179844736211
1070 0.005 5.350000000000001 20 1072.705928271616 1032.461668033671 1032.627082369931 1100.750171026491 1100.141303879478 1100.061222116119 1099.216116656223 343.4953331660302 1099.409512807674 298.5179858209704
1071 0.005 5.355 20 1072.706198378743 1032.461700003466 1032.627114569372 1100.749920914468 1100.141047722951 1100.061047526367 1099.216125132346 343.5018773085955 1099.409263407348 298.5179879599273
1072 0.005 5.36 20 1072.705901259924 1032.461741031343 1032.627155930116 1100.750138204482 1100.141303536311 1100.061243063675 1099.216176709509 343.5084579945432 1099.409458063138 298.5179923904768
1073 0.005 5.365 20 1072.706260141863 1032.461777891354 1032.627192856771 1100.749972077219 1100.141066253683 1100.061051272169 1099.216129507058 343.5149660023045 1099.409390613804 298.5179899165402
1074 0.005 5.37 20 1072.705676141067 1032.461811095229 1032.627225304563 1100.749903342741 1100.141029523009 1100.061038000515 1099.216074789184 343.5215065596604 1099.409291010314 298.5179933118163
1075 0.005 5.375 20 1072.706428632536 1032.461848695327 1032.627262063418 1100.749904965784 1100.140827402029 1100.060860679718 1099.216001006589 343.5279914644179 1099.409179620451 298.5179976967241
1076 0.005 5.38 20 1072.705926683175 1032.461888974159 1032.627302908737 1100.750026947948 1100.141090043214 1100.061062693835 1099.216020773383 343.5344974419309 1099.409376011709 298.5179977556883
1077 0.005 5.385 20 1072.706303783026 1032.461921958505 1032.627336510728 1100.750055098781 1100.141147913436 1100.061114909672 1099.216177793696 343.5409362688442 1099.409440004607 298.5179977016739
1078 0.005 5.39 20 1072.705664943452 1032.461953143639 1032.62736795854 1100.749745617476 1100.140906605413 1100.060956240629 1099.216031708137 343.5474149740219 1099.409052306377 298.5179973766929
1079 0.005 5.395 20 1072.706452118852 1032.461992161315 1032.627406423025 1100.749860769872 1100.140778698108 1100.060822491068 1099.215957790592 343.5538194688871 1099.409139310056 298.5180013266931
1080 0.005 5.4 20 1072.705804263132 1032.462026161278 1032.627440532347 1100.749819959142 1100.140787756343 1100.060840686861 1099.215903440552 343.5602563322906 1099.409090878682 298.5179990456413
1081 0.005 5.405 20 1072.706469278103 1032.462061540224 1032.627474378329 1100.750288563917 1100.141394842982 1100.061285231161 1099.216187656099 343.5666227463205 1099.409700773612 298.5180045851507
1082 0.005 5.41 20 1072.7060465581 1032.462098092874 1032.62751087071 1100.750186355462 1100.141295527729 1100.061220753081 1099.216141103133 343.573031475813 1099.409509534286 298.5180038390583
1083 0.005 5.415 20 1072.706274811639 1032.462134139805 1032.627548623562 1100.749728118134 1100.140856372008 1100.060912217996 1099.216049880538 343.5793678323397 1099.409079265657 298.518003641987
1084 0.005 5.42 20 1072.705252523352 1032.462160174932 1032.627576188901 1100.749387231787 1100.140458021019 1100.060650531204 1099.215996947749 343.5857236604517 1099.408704570484 298.5180057462643
1085 0.005 5.425 20 1072.706252694307 1032.462194296226 1032.627607923438 1100.750107878602 1100.14117894655 1100.061114422617 1099.216067048071 343.5920387293631 1099.409493907055 298.5180097991224
1086 0.005 5.43 20 1072.706239954512 1032.462232997742 1032.627646274948 1100.750111735749 1100.141189433095 1100.061140351333 1099.216078300579 343.5983582712622 1099.40940755651 298.518009884079
1087 0.005 5.435 20 1072.706060105663 1032.462265722461 1032.627678922147 1100.74980877768 1100.140741574877 1100.060789086358 1099.215902110022 343.6046423207997 1099.409119974848 298.5180122810755
1088 0.005 5.44 20 1072.706394727478 1032.462295966931 1032.627708722917 1100.749869356475 1100.140821469735 1100.060869272631 1099.215951968328 343.6109230132736 1099.409123958924 298.5180140780469
1089 0.005 5.445 20 1072.706018048898 1032.46232988392 1032.627743674261 1100.75015190385 1100.141230912816 1100.061159442448 1099.216104273477 343.6171728376963 1099.409554415982 298.5180152558983
1090 0.005 5.45 20 1072.706860089847 1032.462369525554 1032.627782970481 1100.750030439706 1100.141062205422 1100.061048055295 1099.216046658421 343.6234137726081 1099.40931388844 298.5180134282893
1091 0.005 5.455 20 1072.706049514391 1032.462403341869 1032.62781713363 1100.749922034499 1100.141069718203 1100.061057025402 1099.216069496517 343.6296386307474 1099.409267086773 298.5180214820329
1092 0.005 5.46 20 1072.706882691833 1032.462441147137 1032.627853042112 1100.750352576006 1100.141517682816 1100.061393025093 1099.216226005183 343.6358450983093 1099.409704478454 298.5180236789697
1093 0.005 5.465 20 1072.706163992464 1032.462480382571 1032.627892918286 1100.750218223515 1100.141374913725 1100.061269871469 1099.21616100733 343.6420290141143 1099.40958700163 298.5180244297567
1094 0.005 5.47 20 1072.706696343713 1032.46251529028 1032.627927378836 1100.749950156445 1100.140932403734 1100.060953193442 1099.216000829178 343.648196570879 1099.409252544774 298.5180237582776
1095 0.005 5.475000000000001 20 1072.705410149931 1032.46253735795 1032.627951896999 1100.74929720727 1100.140361570152 1100.060565561522 1099.215935292131 343.6543564107298 1099.408663462662 298.5180268660591
1096 0.005 5.48 20 1072.706381078282 1032.462567078136 1032.62798043557 1100.74990832664 1100.140840202992 1100.060882868435 1099.216006880192 343.6604916237001 1099.409201605027 298.5180242584621
1097 0.005 5.485 20 1072.706121139179 1032.462601881189 1032.628015460912 1100.750008907347 1100.14106131621 1100.061034218547 1099.216000351659 343.6666140809733 1099.409339514836 298.5180314276722
1098 0.005 5.49 20 1072.705708881952 1032.462627020191 1032.62804049503 1100.749428723432 1100.140477057316 1100.060665309189 1099.21603362737 343.6726987531552 1099.408828118922 298.5180290008741
1099 0.005 5.495 20 1072.706544160929 1032.462664079281 1032.628076172215 1100.749848020698 1100.140844643812 1100.060868449948 1099.215913226644 343.6788197651924 1099.409128687804 298.5180330375144
1100 0.005 5.5 20 1072.705502872618 1032.462693560143 1032.628107461019 1100.749325743391 1100.140368339188 1100.060591543388 1099.216016108398 343.6848457544406 1099.408725227333 298.5180291003678
1101 0.005 5.505 20 1072.706072955878 1032.462718877989 1032.628132794619 1100.749355693162 1100.140435929253 1100.060617946112 1099.215932697378 343.6909254779773 1099.408710533945 298.5180370470097
1102 0.005 5.51 20 1072.70646453855 1032.462753406493 1032.628165112157 1100.750357583741 1100.141515562036 1100.061390835742 1099.216256601558 343.6969414176214 1099.409723912074 298.5180328027657
1103 0.005 5.515 20 1072.707058244755 1032.462793573775 1032.628204238448 1100.750182586866 1100.141344540463 1100.061247417923 1099.216082170185 343.7029942799986 1099.409551516817 298.518037399606
1104 0.005 5.52 20 1072.705838980388 1032.462821110967 1032.628233579677 1100.749694035283 1100.140746585705 1100.060850679108 1099.216122932926 343.7089875863468 1099.409057083204 298.5180391271982
1105 0.005 5.525 20 1072.70674590791 1032.462858482722 1032.628269594656 1100.749931181442 1100.140989336063 1100.060976461219 1099.21594393344 343.7150013535518 1099.409267241521 298.5180411277965
1106 0.005 5.53 20 1072.706072861498 1032.462887584992 1032.628299259533 1100.749729720468 1100.140856369942 1100.060934869006 1099.216100922132 343.7209391105565 1099.408990204986 298.5180390421209
1107 0.005 5.535 20 1072.706675666576 1032.462917258849 1032.628328511373 1100.749805783923 1100.140804995225 1100.060837986462 1099.215869778957 343.7269451731884 1099.409128052449 298.5180446152356
1108 0.005 5.54 20 1072.70579925837 1032.462947396498 1032.628360563079 1100.749636593333 1100.140716054466 1100.060830924652 1099.216075284503 343.7328644150627 1099.408960092444 298.518049384657
1109 0.005 5.545 20 1072.70644818959 1032.462981568333 1032.628394061544 1100.749750429104 1100.140698421384 1100.060758428051 1099.215848736648 343.7388176922206 1099.409072622399 298.5180499555863
1110 0.005 5.55 20 1072.706327390855 1032.463010877435 1032.628422440761 1100.749929781666 1100.140887914577 1100.060918803542 1099.215995390554 343.7447004879762 1099.409194212571 298.5180526033039
1111 0.005 5.555 20 1072.706173901353 1032.463041025796 1032.6284518548 1100.749761738821 1100.140882163107 1100.06092744197 1099.216000679297 343.75060589178 1099.40916180285 298.5180530628645
1112 0.005 5.56 20 1072.706823054953 1032.463077597881 1032.628488034975 1100.750156306956 1100.141309715015 1100.061250015817 1099.216194575303 343.7564705186945 1099.409481494709 298.5180520170691
1113 0.005 5.565 20 1072.706252251618 1032.463104358467 1032.628516038407 1100.749887149306 1100.140869384293 1100.060881527769 1099.215947554628 343.7623619565382 1099.409254350044 298.5180529718244
1114 0.005 5.57 20 1072.706145547174 1032.463126237144 1032.628538516763 1100.749269706276 1100.140322432052 1100.060560469851 1099.215985397044 343.7681783879661 1099.408585544663 298.5180591833019
1115 0.005 5.575 20 1072.705603549433 1032.463152798444 1032.628565425543 1100.749198828724 1100.140260631237 1100.060492712447 1099.215897363456 343.7740014155798 1099.40859258045 298.518057762698
1116 0.005 5.58 20 1072.706339706452 1032.463183213421 1032.628594959923 1100.749372631078 1100.14043620274 1100.060639788916 1099.215994958884 343.7798124424087 1099.408716856178 298.5180579276347
1117 0.005 5.585 20 1072.706142673482 1032.463212068593 1032.628622672044 1100.749785922364 1100.140744559831 1100.060791023599 1099.215883628548 343.7856205069128 1099.409068525167 298.5180602366033
1118 0.005 5.59 20 1072.707284193171 1032.463252012612 1032.628660821269 1100.750236653952 1100.141335197437 1100.061257565015 1099.216174741058 343.7913921348974 1099.409599226235 298.5180614058824
1119 0.005 5.595 20 1072.706202124958 1032.463278210538 1032.628688872961 1100.749717956782 1100.140868779745 1100.060924089295 1099.216021142503 343.7971647654358 1099.409037707499 298.5180590608963
1120 0.005 5.600000000000001 20 1072.707008991218 1032.463310424522 1032.628720503309 1100.750165071996 1100.14128183894 1100.061220101007 1099.216218103192 343.8029059825615 1099.409536530456 298.5180654909776
1121 0.005 5.605 20 1072.705521073999 1032.463335436812 1032.628747757927 1100.749146903633 1100.140218360681 1100.060463809718 1099.215860347554 343.8086509736669 1099.408555453449 298.5180696909357
1122 0.005 5.61 20 1072.706382121561 1032.463359864055 1032.628770559678 1100.749452243867 1100.140490407698 1100.060675157731 1099.216065106589 343.8143445204362 1099.408813681954 298.5180672464902
1123 0.005 5.615 20 1072.706364440646 1032.463386906567 1032.628795491712 1100.749938117566 1100.140992296135 1100.060979966971 1099.215951427169 343.8200774867944 1099.409276220603 298.5180704896202
1124 0.005 5.62 20 1072.706451755197 1032.463414733337 1032.628823768022 1100.74976414662 1100.140881439262 1100.060952590884 1099.216134417053 343.8257238452227 1099.409067476982 298.5180730739139
1125 0.005 5.625 20 1072.706326501114 1032.46344134177 1032.628851877503 1100.749787451453 1100.140765906259 1100.060811010537 1099.215892345788 343.8314402558988 1099.409101876329 298.5180755832
1126 0.005 5.63 20 1072.70677195725 1032.463471447475 1032.628881279137 1100.750156486531 1100.141246750181 1100.061202980146 1099.216255356791 343.8370548176991 1099.409525428039 298.5180760422915
1127 0.005 5.635 20 1072.706983986837 1032.463508163676 1032.628917494868 1100.750039830755 1100.141225253425 1100.061162800143 1099.216058958662 343.8427331049663 1099.409386670109 298.5180782213529
1128 0.005 5.64 20 1072.70669713126 1032.463545637034 1032.628955453456 1100.75024024459 1100.141337546826 1100.061261350907 1099.216261324801 343.8483218479882 1099.409631691937 298.5180768928186
1129 0.005 5.645 20 1072.706221472724 1032.463569204981 1032.628979567321 1100.749193492031 1100.140272697816 1100.060503101022 1099.215882412446 343.853975095273 1099.408544892707 298.5180789810063
1130 0.005 5.65 20 1072.706376466784 1032.463593390631 1032.62900231851 1100.749902785617 1100.140968673319 1100.061003559362 1099.216175411355 343.8595273673427 1099.409290037833 298.5180823098485
1131 0.005 5.655 20 1072.707352604984 1032.463625448484 1032.629033018123 1100.75025800271 1100.141435190596 1100.061323732491 1099.216182631246 343.8651438715196 1099.409616448343 298.5180826046782
1132 0.005 5.66 20 1072.706827847278 1032.463659450941 1032.629068581995 1100.750321338938 1100.141423698253 1100.061310921603 1099.21623869164 343.8706809411898 1099.40966048185 298.5180806936586
1133 0.005 5.665 20 1072.706900307628 1032.463689087754 1032.629098320654 1100.749830531023 1100.140949184394 1100.060982740463 1099.216060752185 343.87625202605 1099.409222100196 298.5180840335095
1134 0.005 5.67 20 1072.706605113377 1032.463717531853 1032.629126187028 1100.750019186011 1100.141136320919 1100.06112104666 1099.216174935762 343.8817604989911 1099.409358026789 298.5180831548503
1135 0.005 5.675 20 1072.707344571357 1032.463754985579 1032.629162252534 1100.750118283643 1100.141284039856 1100.061222681464 1099.216157114126 343.8873088757784 1099.409422611121 298.5180842017177
1136 0.005 5.68 20 1072.706293852077 1032.463780101785 1032.629189156057 1100.749718295626 1100.140797553744 1100.060865667764 1099.216056966785 343.8927824272347 1099.4091348198 298.5180870267729
1137 0.005 5.685 20 1072.707031112342 1032.463807461205 1032.62921588772 1100.750085713629 1100.141139787571 1100.061105364834 1099.216086635853 343.8982971160144 1099.409391486497 298.5180924576421
1138 0.005 5.69 20 1072.70678589294 1032.4638401202 1032.629249122303 1100.750134159326 1100.141254486135 1100.061180812317 1099.216163328042 343.9037588972591 1099.409566723143 298.5180897599469
1139 0.005 5.695 20 1072.706459776271 1032.463864447762 1032.629273693306 1100.749561540222 1100.140647949231 1100.060782450706 1099.216029641887 343.9092246552639 1099.408908094186 298.5180911443439
1140 0.005 5.7 20 1072.70650450564 1032.46388734324 1032.629296083597 1100.749846679633 1100.140984613951 1100.061002715612 1099.216064470895 343.9146701631261 1099.40920097441 298.5180949345976
1141 0.005 5.705 20 1072.706935758097 1032.463919585817 1032.629326655203 1100.750365148726 1100.141528513429 1100.061404525164 1099.216239037487 343.9201130631139 1099.409708257706 298.5180979762224
1142 0.005 5.71 20 1072.707410963101 1032.463953086162 1032.629359930585 1100.750245317378 1100.141404534812 1100.061289796838 1099.216170878386 343.9255276520092 1099.409620522511 298.518098330191
1143 0.005 5.715 20 1072.706825437383 1032.463980446779 1032.629388175638 1100.750169706214 1100.141244722057 1100.061184999371 1099.216137970109 343.9309311611585 1099.409506357077 298.5181028180498
1144 0.005 5.72 20 1072.707390342014 1032.464013643077 1032.629421979609 1100.750151602427 1100.141255160504 1100.061173469699 1099.216097782927 343.9363247969397 1099.409528298674 298.5181011435998
1145 0.005 5.725000000000001 20 1072.706615196869 1032.464041015442 1032.629449781849 1100.74998984429 1100.141006979052 1100.061004339365 1099.216025005876 343.9416902112475 1099.409290174073 298.5181017481268
1146 0.005 5.73 20 1072.70756594928 1032.464071044312 1032.62947803939 1100.750189286409 1100.141284736997 1100.061193219039 1099.216119335739 343.9470580372447 1099.409556996521 298.5181028193793
1147 0.005 5.735 20 1072.706623932321 1032.464101445771 1032.629509294775 1100.749804862803 1100.140755440507 1100.060815222259 1099.215908738605 343.9523984281427 1099.40905378504 298.5181059326773
1148 0.005 5.74 20 1072.707344508488 1032.464127886375 1032.629535470772 1100.749877748892 1100.140827388625 1100.060855571527 1099.215953838386 343.9577194850387 1099.40920444041 298.5181052492177
1149 0.005 5.745 20 1072.706494951701 1032.464151094227 1032.629559617543 1100.750015027814 1100.141136241363 1100.061121288814 1099.216139454123 343.9630529037579 1099.409372247072 298.518108052087
1150 0.005 5.75 20 1072.707240343817 1032.464179605087 1032.629588224597 1100.74968708448 1100.140821818375 1100.060888687728 1099.216035265362 343.9683429527297 1099.409006719009 298.5181062279151
1151 0.005 5.755 20 1072.706418394824 1032.464203912876 1032.629612676995 1100.749645117507 1100.140740854255 1100.06084577493 1099.216038795529 343.9736466335271 1099.408987920014 298.5181095851603
1152 0.005 5.76 20 1072.706613686452 1032.464223032532 1032.629631514016 1100.749354203077 1100.14040803565 1100.060595701452 1099.215961974507 343.9789181977917 1099.408789537227 298.5181083674096
1153 0.005 5.765 20 1072.706685494834 1032.464248747807 1032.629655473846 1100.749914915383 1100.140918105143 1100.060936666261 1099.215977698542 343.9841862314254 1099.409184131659 298.5181160711359
1154 0.005 5.77 20 1072.707156697429 1032.464280189156 1032.629686612435 1100.749898317263 1100.140996039836 1100.061001732676 1099.216092429677 343.9894212187144 1099.409315903482 298.518111338499
1155 0.005 5.775 20 1072.70709650982 1032.464308908776 1032.62971587678 1100.750317659406 1100.141483947273 1100.061368784932 1099.216212395191 343.9946745168478 1099.409656848701 298.5181143897995
1156 0.005 5.78 20 1072.707275406651 1032.464334442566 1032.62974160111 1100.75011854032 1100.141181641682 1100.061115436913 1099.216086018493 343.9998840685858 1099.409480616672 298.5181128069058
1157 0.005 5.785 20 1072.706928534064 1032.464360674806 1032.629767513349 1100.75014088168 1100.141216814539 1100.061163334527 1099.216109546235 344.0051062412913 1099.409456146886 298.5181181318989
1158 0.005 5.79 20 1072.707224467166 1032.464392266257 1032.62979914249 1100.749841198184 1100.140806469389 1100.060835364417 1099.215912488983 344.0102878181762 1099.409158834849 298.5181141507018
1159 0.005 5.795 20 1072.706779324802 1032.464419257632 1032.629826457137 1100.749972665101 1100.141079694943 1100.061086255737 1099.216151464521 344.0154778528395 1099.4093269215 298.5181224035758
1160 0.005 5.8 20 1072.706942371298 1032.464442863762 1032.629849602541 1100.749881066777 1100.14087297412 1100.060884484258 1099.215940604526 344.0206412419211 1099.409208041538 298.5181206042101
1161 0.005 5.805 20 1072.706400019138 1032.464460230838 1032.629868356231 1100.74953019855 1100.140618073988 1100.060761346274 1099.216020623528 344.025792149623 1099.408881703685 298.5181229688426
1162 0.005 5.81 20 1072.706714450829 1032.464484100773 1032.62989202086 1100.749581543112 1100.140704005963 1100.060807198203 1099.216017898279 344.0309346741529 1099.408888437368 298.5181226992152
1163 0.005 5.815 20 1072.707012471127 1032.464505703151 1032.629912877433 1100.749686285112 1100.140832512061 1100.060920949656 1099.216056779357 344.0360633536914 1099.408965829902 298.5181262464396
1164 0.005 5.82 20 1072.706752642878 1032.464529896954 1032.629936407594 1100.749908818204 1100.140865788502 1100.060882450576 1099.215973402077 344.0411623241322 1099.409238280578 298.5181238174324
1165 0.005 5.825 20 1072.707184118402 1032.464558582922 1032.629964692661 1100.74967630971 1100.14076995986 1100.060867157367 1099.216060001658 344.0462763489432 1099.408994025768 298.5181255567007
1166 0.005 5.83 20 1072.706738482882 1032.464581801596 1032.62998762638 1100.749801491485 1100.140903338204 1100.060939305306 1099.216057311801 344.0513549760538 1099.409226360567 298.5181262470488
1167 0.005 5.835 20 1072.707591910779 1032.464605135227 1032.630010413032 1100.750140871284 1100.141299868279 1100.061239480594 1099.21618844835 344.0564502026581 1099.409460349103 298.5181257074271
1168 0.005 5.84 20 1072.706957240013 1032.464634121833 1032.630040519515 1100.750139010424 1100.141219642583 1100.061147535728 1099.216094746699 344.0615164853059 1099.409543771516 298.5181264156049
1169 0.005 5.845 20 1072.707954005949 1032.46466533393 1032.630070324768 1100.750297667644 1100.141437298364 1100.061329617612 1099.216205081868 344.0665547958661 1099.409641930892 298.5181314810274
1170 0.005 5.850000000000001 20 1072.706779038915 1032.464689677408 1032.630095587813 1100.749795719574 1100.140903863251 1100.060940997568 1099.216039631149 344.0715863436619 1099.409210021945 298.5181323730355
1171 0.005 5.855 20 1072.707639003701 1032.464720863135 1032.630125896412 1100.750196438196 1100.141331652407 1100.061267086459 1099.216246542614 344.0766094814404 1099.409516611517 298.5181311576906
1172 0.005 5.86 20 1072.70688584338 1032.464749533206 1032.630155344585 1100.749965321684 1100.141044710932 1100.061012703954 1099.215952927883 344.0816261233406 1099.409308006655 298.5181333706581
1173 0.005 5.865 20 1072.70712748619 1032.464771767828 1032.630178311485 1100.749789884547 1100.140854363803 1100.060928244233 1099.216161532631 344.086596104422 1099.409162627119 298.5181367458684
1174 0.005 5.87 20 1072.70699808812 1032.464798611573 1032.630205076888 1100.749972273994 1100.141119939691 1100.061086220994 1099.216059959927 344.0916127712827 1099.409343465924 298.5181351754818
1175 0.005 5.875 20 1072.707235378837 1032.464822180216 1032.630227917545 1100.750101994072 1100.141130520008 1100.061095023918 1099.216102570575 344.0965362359467 1099.409432503103 298.5181403774416
1176 0.005 5.88 20 1072.707123587777 1032.464845776949 1032.630251217693 1100.749841877733 1100.141014723286 1100.061019811384 1099.215997349429 344.1015322773765 1099.409157900038 298.5181432163338
1177 0.005 5.885 20 1072.70714031608 1032.464874949502 1032.630279889143 1100.749986574952 1100.141133621678 1100.061132600242 1099.216140953313 344.1064369279643 1099.409298954748 298.5181426818398
1178 0.005 5.89 20 1072.70769116631 1032.464902313453 1032.630306288039 1100.750177887159 1100.141329878491 1100.061237316797 1099.216170978958 344.1113998964946 1099.409534507467 298.5181430411272
1179 0.005 5.895 20 1072.707135524042 1032.46493145243 1032.630337214851 1100.750157099521 1100.141283049779 1100.061223784366 1099.216194467512 344.1162865256371 1099.409553805789 298.5181468310236
1180 0.005 5.9 20 1072.706749984523 1032.464951377615 1032.630359130813 1100.749163131529 1100.140217194213 1100.060464930063 1099.215909014 344.1211684725914 1099.408538620803 298.5181467909558
1181 0.005 5.905 20 1072.706621856943 1032.464970715412 1032.630377156885 1100.74960070319 1100.140669146531 1100.060801937462 1099.216067121019 344.1260572329709 1099.408984606388 298.5181463732385
1182 0.005 5.91 20 1072.707432359811 1032.464998553796 1032.630403234482 1100.749631479304 1100.140792420405 1100.060871714329 1099.215963889077 344.1309364590451 1099.408926948283 298.5181515249186
1183 0.005 5.915 20 1072.706525221431 1032.465017471014 1032.630423080003 1100.749476333853 1100.14053471343 1100.060703702369 1099.216045876854 344.1357874295948 1099.408816803707 298.5181501006066
1184 0.005 5.92 20 1072.707700475712 1032.465041835159 1032.63044477873 1100.750119117218 1100.141305959238 1100.061223660822 1099.216077731923 344.1406563256595 1099.409499856497 298.5181494854326
1185 0.005 5.925 20 1072.707275316783 1032.465070129814 1032.630474242115 1100.750206808026 1100.141346040103 1100.061266354297 1099.216186446801 344.1454525040734 1099.409560474091 298.5181537714195
1186 0.005 5.93 20 1072.707794073152 1032.465094437316 1032.630498622357 1100.749931461913 1100.140907524304 1100.06091444196 1099.215986089556 344.1503165380884 1099.409272449645 298.5181548475642
1187 0.005 5.935 20 1072.706933957641 1032.465116473107 1032.630521214149 1100.749996404528 1100.141114558746 1100.061110651592 1099.216138324107 344.155104230171 1099.409352296995 298.5181527215285
1188 0.005 5.94 20 1072.706927189916 1032.465138494588 1032.63054406789 1100.749263418962 1100.140313753808 1100.060528115168 1099.21594099545 344.1598785440621 1099.408685649249 298.518154245017
1189 0.005 5.945 20 1072.70687064539 1032.465159918014 1032.630564499911 1100.749703380481 1100.140792703003 1100.060887288616 1099.216080307425 344.1646748681331 1099.409039428234 298.5181569916883
1190 0.005 5.95 20 1072.707366430319 1032.465180261174 1032.630583397976 1100.74974782588 1100.140841263008 1100.06089436987 1099.216052648877 344.1694333463587 1099.409159730193 298.5181584346258
1191 0.005 5.955 20 1072.707216429437 1032.465204523018 1032.630608427946 1100.750166113588 1100.141268490221 1100.061202553755 1099.21612268073 344.1741957134896 1099.409478972167 298.5181586904827
1192 0.005 5.96 20 1072.707501881342 1032.46523180434 1032.630636443857 1100.74992025751 1100.141046652464 1100.061045907213 1099.216119098806 344.1789455039942 1099.40926923573 298.5181652595622
1193 0.005 5.965 20 1072.707199307821 1032.465254698069 1032.630659004155 1100.749923163021 1100.141072825035 1100.061087059233 1099.2161189156 344.1836847778715 1099.409237332383 298.5181637845931
1194 0.005 5.97 20 1072.707347756248 1032.465278172565 1032.630681423029 1100.749940554356 1100.141069547154 1100.061060743429 1099.216106682883 344.1883854794431 1099.40929313991 298.5181658290136
1195 0.005 5.975000000000001 20 1072.707325106961 1032.465306276938 1032.630709966035 1100.750122256332 1100.141277169472 1100.061227096943 1099.21617737074 344.1930973519358 1099.409446512079 298.51816487021
1196 0.005 5.98 20 1072.707413421017 1032.465330443107 1032.630733545642 1100.750143067198 1100.141298951616 1100.061214147652 1099.216150055159 344.1977771766454 1099.40949468556 298.5181694957049
1197 0.005 5.985 20 1072.706980167522 1032.465345899452 1032.630750560759 1100.749491059005 1100.140572210617 1100.060730174943 1099.21601250885 344.2024618512796 1099.408863372218 298.5181661540287
1198 0.005 5.99 20 1072.707284699575 1032.465371156616 1032.630775475717 1100.749909506314 1100.141035222268 1100.061043926989 1099.216132293192 344.2071374480529 1099.409227060692 298.518173211097
1199 0.005 5.995 20 1072.707882699384 1032.465397814234 1032.630801046631 1100.750253098182 1100.141423593069 1100.061325081721 1099.216189810982 344.2118069149605 1099.40960763632 298.5181705994611
1200 0.005 6 20 1072.707116071141 1032.465417797608 1032.630821188411 1100.749927610818 1100.14088825133 1100.060900500587 1099.215987289261 344.2164316968414 1099.409235620207 298.5181722352798
1201 0.005 6.005 20 1072.707266524028 1032.465439307531 1032.630842838816 1100.749445213804 1100.140532356625 1100.06069577469 1099.215965186691 344.2210884340008 1099.408799040171 298.5181702451171
1202 0.005 6.01 20 1072.707241535927 1032.465462897831 1032.630865963734 1100.749899443783 1100.141027579233 1100.061036770486 1099.21611158757 344.2257003738379 1099.40923558345 298.5181765351994
1203 0.005 6.015000000000001 20 1072.708058802616 1032.465486175872 1032.630888627194 1100.750235869048 1100.141404508897 1100.061308890356 1099.216212992295 344.2303404561849 1099.409559844084 298.5181756608949
1204 0.005 6.02 20 1072.707061341654 1032.465504532585 1032.630908267139 1100.74984873752 1100.140788301575 1100.060824849498 1099.215943829343 344.2349249671469 1099.409171340322 298.5181775281116
1205 0.005 6.025 20 1072.708116157361 1032.46553436863 1032.630937007757 1100.750134683109 1100.141200823552 1100.061153769512 1099.216117652881 344.2395252729718 1099.409440750355 298.5181787936539
1206 0.005 6.03 20 1072.707645071469 1032.465562424626 1032.630964684465 1100.750310974162 1100.141472095584 1100.061340521087 1099.216185758389 344.2440988011942 1099.409721585924 298.5181751460455
1207 0.005 6.035 20 1072.708077404742 1032.465587324719 1032.630988862317 1100.750269339549 1100.141423930744 1100.061324844321 1099.216234246298 344.2486756416802 1099.409594095027 298.5181787102485
1208 0.005 6.04 20 1072.707047123548 1032.465607773874 1032.63101073105 1100.749765262146 1100.140708996464 1100.060768581838 1099.215864934243 344.253230421141 1099.409079206011 298.5181813978761
1209 0.005 6.045 20 1072.70792810434 1032.465633945766 1032.631037432034 1100.749941967701 1100.14091959886 1100.060942958942 1099.216022757955 344.2577744662314 1099.409222012293 298.5181869432247
1210 0.005 6.05 20 1072.706712627443 1032.465648772936 1032.631053836534 1100.749305632802 1100.1403722332 1100.060573764968 1099.215933741813 344.2623209653378 1099.408705078417 298.5181818004027
1211 0.005 6.055 20 1072.707602411845 1032.465668931571 1032.631072160485 1100.74984393541 1100.140793185143 1100.060848545091 1099.215949692748 344.2668284902649 1099.409100846595 298.5181899172679
1212 0.005 6.06 20 1072.707227524872 1032.465693763267 1032.631097054798 1100.749894278317 1100.140856574896 1100.060878528142 1099.215957091129 344.2713554175476 1099.409240058085 298.5181876893925
1213 0.005 6.065 20 1072.707267752428 1032.465711264629 1032.631114180766 1100.749507405502 1100.140578084116 1100.06073869169 1099.216043200224 344.275842690254 1099.40884192688 298.5181900245885
1214 0.005 6.07 20 1072.707366454314 1032.465731573311 1032.63113360486 1100.749919940772 1100.141072525834 1100.061063410198 1099.216076464786 344.2803126204151 1099.409290128 298.5181890948915
1215 0.005 6.075 20 1072.70769677623 1032.465758203056 1032.631160633098 1100.750263241023 1100.141433562381 1100.061334045271 1099.216212201875 344.2847942225453 1099.409593106726 298.5181977769049
1216 0.005 6.08 20 1072.707836770167 1032.465778424526 1032.63118127811 1100.74990403981 1100.140875073349 1100.060886048786 1099.21597587049 344.289271804924 1099.409213685743 298.5181904878683
1217 0.005 6.085 20 1072.706672049598 1032.465789930859 1032.631193602347 1100.749289886062 1100.140350026285 1100.0605780926 1099.215982116886 344.2937147721953 1099.408641539382 298.5181941034778
1218 0.005 6.09 20 1072.707615123238 1032.465809825411 1032.631211802388 1100.749608684345 1100.140688797627 1100.060789806235 1099.216015205337 344.2981334203246 1099.409008419987 298.518192482943
1219 0.005 6.095 20 1072.706913450264 1032.465830652412 1032.63123348367 1100.749541807722 1100.140615865796 1100.060763924828 1099.216056356589 344.3025725844263 1099.40887479971 298.5181956339226
1220 0.005 6.100000000000001 20 1072.707744016316 1032.465851348251 1032.631252871516 1100.749719831867 1100.140857895401 1100.060915387553 1099.216042827307 344.3069841186824 1099.409082205113 298.5181922558519
1221 0.005 6.105 20 1072.707096925184 1032.465867702232 1032.631269760737 1100.749734274536 1100.140837038427 1100.060913573054 1099.216090182538 344.3113858431382 1099.409067524213 298.5182005057696
1222 0.005 6.11 20 1072.708111083182 1032.46589342382 1032.631294999559 1100.749903372756 1100.140846895165 1100.060869983138 1099.21598897336 344.3157887211699 1099.409234529882 298.518196703081
1223 0.005 6.115 20 1072.707433261146 1032.465916094312 1032.631317899312 1100.75009016784 1100.141218104632 1100.061180058952 1099.216181041453 344.3201744351436 1099.40945468852 298.5181962067082
1224 0.005 6.12 20 1072.708004990684 1032.465936821732 1032.631337682955 1100.74996802047 1100.140957857607 1100.06094557063 1099.216025967348 344.3245253142752 1099.409306332827 298.518197489658
1225 0.005 6.125 20 1072.7075014629 1032.465959293559 1032.631359943613 1100.750011454361 1100.141046080769 1100.061033365972 1099.216050176328 344.3289040516557 1099.409294660355 298.5182011192248
1226 0.005 6.13 20 1072.708028597965 1032.465984686744 1032.631385280588 1100.749861494492 1100.140988882913 1100.061002940848 1099.216116151674 344.3332388557597 1099.40921804292 298.5181986993998
1227 0.005 6.135 20 1072.707624884524 1032.466006404148 1032.631407703495 1100.750318828672 1100.141464344356 1100.061355370205 1099.216249583351 344.3375914685839 1099.409655551359 298.5182018324688
1228 0.005 6.140000000000001 20 1072.707918319593 1032.466029389296 1032.63143059358 1100.75023614501 1100.141351798933 1100.061245138161 1099.216186473149 344.3419120638369 1099.409640368026 298.5182028652729
1229 0.005 6.145 20 1072.707822657365 1032.466058062435 1032.631459463637 1100.750296413225 1100.141437909046 1100.061334174164 1099.216239810987 344.3462313329206 1099.409668062127 298.5182024949153
1230 0.005 6.15 20 1072.70793195583 1032.466082937894 1032.631483630386 1100.750218520357 1100.141313417592 1100.061216366661 1099.216164687205 344.3505380666093 1099.40961082499 298.518203820823
1231 0.005 6.155 20 1072.708022530841 1032.466107060836 1032.631507651684 1100.750172648591 1100.141263622431 1100.061195849667 1099.21614580876 344.3548396162705 1099.409465761086 298.5182084246541
1232 0.005 6.16 20 1072.707682588013 1032.466133991627 1032.631534943437 1100.750191024255 1100.141336331258 1100.061244029898 1099.216196878741 344.3591125534483 1099.409616883656 298.5182069389942
1233 0.005 6.165 20 1072.707913342203 1032.466151836607 1032.631553486705 1100.749780699991 1100.140881259801 1100.060945766915 1099.216110796449 344.363393607124 1099.409107714371 298.5182084773796
1234 0.005 6.17 20 1072.707643741657 1032.466169665331 1032.631570770441 1100.750076919357 1100.141120412092 1100.061069270774 1099.216092436451 344.3676502312327 1099.409448328044 298.5182087361909
1235 0.005 6.175 20 1072.707423276738 1032.466187399388 1032.631589745997 1100.749287754344 1100.140356128206 1100.060578427957 1099.21597958924 344.3719153179847 1099.408638786437 298.5182104361384
1236 0.005 6.18 20 1072.707377054226 1032.466206259315 1032.631607498831 1100.749938883551 1100.141033652705 1100.061030186571 1099.216131131006 344.3761354247659 1099.409371479215 298.5182105441596
1237 0.005 6.185 20 1072.708161077107 1032.466227141109 1032.631626546451 1100.749852778002 1100.140798879495 1100.060853179861 1099.215970383196 344.3803763525896 1099.409098026709 298.5182126452802
1238 0.005 6.19 20 1072.70751899339 1032.466247850053 1032.631647988378 1100.749800333116 1100.14073882934 1100.060788909413 1099.215924572177 344.3845842804681 1099.409099846572 298.51821447395
1239 0.005 6.195 20 1072.707991289819 1032.466265596185 1032.631666347461 1100.749892527021 1100.14084380899 1100.060888253473 1099.216009542186 344.3888038127261 1099.409143616266 298.5182091591042
1240 0.005 6.2 20 1072.707644897331 1032.466290814496 1032.631692171718 1100.750223632648 1100.141356581262 1100.061253892075 1099.216192954531 344.3930266062563 1099.409620349345 298.518213040436
1241 0.005 6.205 20 1072.708144547852 1032.466313247834 1032.631713545481 1100.750188286377 1100.141265689436 1100.061200680254 1099.216167855512 344.3972208475723 1099.409519343215 298.5182144737666
1242 0.005 6.21 20 1072.707860472746 1032.466333700775 1032.631733357574 1100.750256194782 1100.141412699232 1100.061295668732 1099.216194855049 344.4014046809969 1099.409638501829 298.5182156402802
1243 0.005 6.215 20 1072.707900432445 1032.46635974624 1032.631759865303 1100.750138679617 1100.141193611877 1100.061146398461 1099.216135507775 344.4055692469128 1099.409439077015 298.5182151231481
1244 0.005 6.22 20 1072.707419513216 1032.466376759003 1032.631778049542 1100.749708512759 1100.140798032446 1100.060862773496 1099.216064793691 344.4097254920706 1099.409105897718 298.518219666137
1245 0.005 6.225000000000001 20 1072.707758742919 1032.466393052387 1032.631794089269 1100.749914386634 1100.140879470884 1100.060911992266 1099.216007105068 344.4138666479765 1099.409192931467 298.5182176168876
1246 0.005 6.23 20 1072.708096612056 1032.466412387805 1032.631812772825 1100.749918722631 1100.141018572098 1100.061021289096 1099.216132973465 344.4179976515827 1099.409309110693 298.5182199554616
1247 0.005 6.235 20 1072.70765233611 1032.466436079313 1032.631836776502 1100.750029404876 1100.141086488951 1100.061059096924 1099.216067852384 344.4221114077022 1099.409307944595 298.5182214652676
1248 0.005 6.24 20 1072.708321128256 1032.466457898369 1032.63185752835 1100.750072792748 1100.141113656599 1100.061062992266 1099.216070075499 344.4262220324364 1099.409452333286 298.5182257213151
1249 0.005 6.245 20 1072.707132402991 1032.466472008673 1032.631872373125 1100.749503952685 1100.14058420827 1100.060738250238 1099.216029949934 344.4303232443172 1099.408841537417 298.518223365164
1250 0.005 6.25 20 1072.708246721049 1032.466495496811 1032.631894681513 1100.749805587771 1100.140933885485 1100.060968441672 1099.216096455785 344.4343923791016 1099.409152361894 298.5182257825214
1251 0.005 6.255 20 1072.707554915858 1032.46651054047 1032.631911106453 1100.74983757232 1100.140794754821 1100.060849574622 1099.215956575871 344.4384790121071 1099.409085803496 298.5182241746738
1252 0.005 6.26 20 1072.708132781456 1032.466525902351 1032.631925855228 1100.749949826977 1100.14090569949 1100.060916729896 1099.216037939111 344.4425414043592 1099.409238633731 298.5182244370117
1253 0.005 6.265000000000001 20 1072.706988625376 1032.466537296283 1032.631938392437 1100.749282754811 1100.140352912319 1100.060573441367 1099.215958570124 344.4466026186631 1099.408637097171 298.5182252436272
1254 0.005 6.27 20 1072.708577587967 1032.466565491073 1032.631964140171 1100.750277838475 1100.141395151811 1100.061286903817 1099.216227146165 344.4506269357723 1099.409690517612 298.5182268494858
1255 0.005 6.275 20 1072.707717105547 1032.466584718681 1032.631983700086 1100.750034554047 1100.141077828617 1100.061055309122 1099.216069881204 344.4546889685176 1099.409321820661 298.5182244624677
1256 0.005 6.28 20 1072.708032415958 1032.466599983817 1032.631998722821 1100.749781910155 1100.140908891374 1100.060948876245 1099.216091056956 344.4586897127124 1099.409122558358 298.5182245483047
1257 0.005 6.285 20 1072.707863783337 1032.466621169992 1032.63202062201 1100.75013534588 1100.141206777529 1100.061156446649 1099.216134737101 344.462716550304 1099.409458601137 298.5182278528381
1258 0.005 6.29 20 1072.708620048273 1032.46664332354 1032.632041861429 1100.750243989656 1100.141397555319 1100.061288246053 1099.216208272215 344.4667173819893 1099.409639404119 298.518228078203
1259 0.005 6.295 20 1072.707570273407 1032.466660800757 1032.632060590214 1100.749883504411 1100.140849163628 1100.060888470754 1099.215988501185 344.4707143719936 1099.409131728868 298.5182289409091
1260 0.005 6.3 20 1072.70819887881 1032.466686291552 1032.632085534284 1100.750065023416 1100.141177172997 1100.061130132518 1099.216150541593 344.4747047807362 1099.409497961325 298.5182324175792
1261 0.005 6.305 20 1072.707944811983 1032.466706651233 1032.632105257281 1100.750148579623 1100.141235962357 1100.061172443555 1099.216134641708 344.4786835939483 1099.40943295504 298.5182320337992
1262 0.005 6.31 20 1072.708529706123 1032.466727940811 1032.632125172732 1100.750291242805 1100.141448789142 1100.061322362892 1099.216211227477 344.482644655181 1099.409703271292 298.5182299424391
1263 0.005 6.315 20 1072.707957799896 1032.46675002266 1032.632149130864 1100.750319675376 1100.14146677179 1100.061355619364 1099.216241672466 344.4866035913037 1099.409660303777 298.5182343240035
1264 0.005 6.32 20 1072.708120577768 1032.466768836681 1032.632168755982 1100.749924299329 1100.140891098896 1100.060901772775 1099.216012450893 344.4905497074125 1099.409236911734 298.5182378671977
1265 0.005 6.325 20 1072.707071353193 1032.466778433217 1032.632179362412 1100.749233721139 1100.140296030889 1100.060537600717 1099.21596114867 344.4944831628884 1099.408595326424 298.5182359070047
1266 0.005 6.33 20 1072.707340155223 1032.46678939866 1032.632189252139 1100.749279218635 1100.140313306885 1100.060536962013 1099.21599144611 344.4984002877368 1099.408662503125 298.5182406113219
1267 0.005 6.335 20 1072.70700754634 1032.466802491499 1032.632202916838 1100.749202022456 1100.140258457209 1100.060513404318 1099.215964113856 344.5023334099614 1099.408495506145 298.5182389757101
1268 0.005 6.34 20 1072.707366877168 1032.466815505469 1032.632214791306 1100.749480192288 1100.140534898924 1100.060686247419 1099.21603227624 344.5062133151671 1099.408893728837 298.5182396521088
1269 0.005 6.345 20 1072.708269363819 1032.466830341428 1032.63222820963 1100.74997082276 1100.141122937931 1100.06111701232 1099.216156071711 344.5101299769533 1099.409244730042 298.5182410659375
1270 0.005 6.350000000000001 20 1072.708080552079 1032.466850744474 1032.632248038233 1100.750277538756 1100.141412959251 1100.061295412175 1099.21620743495 344.514002636944 1099.40968471914 298.5182426334493
1271 0.005 6.355 20 1072.70866120008 1032.466878381249 1032.632275600626 1100.750280390747 1100.141428091003 1100.06132169771 1099.216228981559 344.5178932535949 1099.409640068694 298.5182426471522
1272 0.005 6.36 20 1072.708098758748 1032.466903927273 1032.632301770898 1100.750368318165 1100.141505524136 1100.061368888174 1099.216259292914 344.5217544865076 1099.4097712522 298.5182392166551
1273 0.005 6.365 20 1072.708752415634 1032.466926303724 1032.632322612963 1100.750254047556 1100.141426480073 1100.061319128512 1099.216203859893 344.5256191368588 1099.409584846726 298.5182440678519
1274 0.005 6.37 20 1072.708126333924 1032.466952321593 1032.63234967425 1100.750244607439 1100.141312544574 1100.061224899267 1099.216202251685 344.529445922412 1099.40962237276 298.518243160269
1275 0.005 6.375 20 1072.708429009898 1032.466974024611 1032.632372627308 1100.749984696326 1100.141145878658 1100.061124704918 1099.216134097845 344.5333124337405 1099.409312900075 298.5182450142638
1276 0.005 6.38 20 1072.707407832743 1032.466985161865 1032.632385013042 1100.749728890971 1100.140786511553 1100.060866733591 1099.216147077349 344.5371154303176 1099.409099523446 298.5182480715595
1277 0.005 6.385 20 1072.707746510965 1032.467001035772 1032.632400147641 1100.749461711272 1100.140555276688 1100.060705719383 1099.215987839753 344.5409611013835 1099.408844943598 298.518250245002
1278 0.005 6.390000000000001 20 1072.707758189467 1032.467018625467 1032.632417368456 1100.749740509485 1100.140846446292 1100.060923266928 1099.21613575957 344.5447454498379 1099.40900281582 298.5182490096188
1279 0.005 6.395 20 1072.708103552372 1032.467039202688 1032.632436024551 1100.750213772937 1100.141396473933 1100.061291043428 1099.216162271924 344.5485659053216 1099.40957302056 298.5182496336116
1280 0.005 6.4 20 1072.708386293188 1032.467061058391 1032.632458066187 1100.750206569817 1100.141241683491 1100.061175273197 1099.216204014331 344.5523371958601 1099.409519493173 298.5182553668936
1281 0.005 6.405 20 1072.707961593169 1032.46707726737 1032.632475381854 1100.749884015662 1100.140900669561 1100.060914296949 1099.215958870994 344.556152826906 1099.409195555979 298.5182522399639
1282 0.005 6.41 20 1072.708573759957 1032.467094082632 1032.632491894908 1100.750016450368 1100.140968213145 1100.060969737779 1099.216110534214 344.55990141422 1099.409290018962 298.5182559680886
1283 0.005 6.415 20 1072.707110606304 1032.46710284064 1032.632502175599 1100.749274299115 1100.140349753625 1100.060563324427 1099.215942600817 344.5637011524962 1099.40864898376 298.5182553264012
1284 0.005 6.42 20 1072.708549629612 1032.467126246789 1032.632523735263 1100.750087410707 1100.141055114879 1100.06104089193 1099.216142423027 344.5674279868244 1099.409377436396 298.5182547882239
1285 0.005 6.425 20 1072.708214684962 1032.467146916603 1032.632543251945 1100.750232626258 1100.141406489455 1100.061294164577 1099.216159241975 344.5712132313996 1099.409610649649 298.5182532247426
1286 0.005 6.43 20 1072.70875127312 1032.467170462075 1032.632566573184 1100.75010173086 1100.14110711263 1100.06106871081 1099.216131057737 344.5749304916582 1099.409427049422 298.5182581938751
1287 0.005 6.435 20 1072.70756686775 1032.467182438349 1032.63258122817 1100.749552949775 1100.140701796142 1100.060816342978 1099.216018598157 344.5786836413358 1099.408852619474 298.5182573608898
1288 0.005 6.44 20 1072.7081904729 1032.467194054314 1032.632592306372 1100.749742544419 1100.140850167047 1100.060929803865 1099.216143279711 344.5823769520658 1099.4090240392 298.5182555987298
1289 0.005 6.445 20 1072.708044400023 1032.467214628728 1032.632611899145 1100.750026454716 1100.141197411065 1100.06115452987 1099.216124660961 344.586120691857 1099.409371708256 298.5182569042046
1290 0.005 6.45 20 1072.708588654455 1032.467233228951 1032.632629410008 1100.750063008837 1100.141191884037 1100.061152239001 1099.216187590049 344.589800725859 1099.409407403567 298.5182594558568
1291 0.005 6.455 20 1072.707677391899 1032.467249558793 1032.632646421396 1100.749878873759 1100.14100148644 1100.061014441249 1099.21610315189 344.5935178572984 1099.409227440244 298.5182567039379
1292 0.005 6.46 20 1072.708511136675 1032.467271756984 1032.632668224579 1100.750029497119 1100.141005788348 1100.060992551384 1099.216089336849 344.597171805126 1099.409367796734 298.5182603546701
1293 0.005 6.465 20 1072.70785313309 1032.467285895649 1032.632683570402 1100.74984066581 1100.140810132792 1100.060854345015 1099.215958254739 344.6008757704786 1099.409105768933 298.5182624392459
1294 0.005 6.47 20 1072.708430310507 1032.467303870379 1032.63270074547 1100.750171941717 1100.141289954553 1100.061208648443 1099.21619576349 344.6045174441996 1099.409594730848 298.5182600009078
1295 0.005 6.475000000000001 20 1072.707907261612 1032.467321890656 1032.632719240152 1100.750141490455 1100.141272770344 1100.061218006127 1099.21619801219 344.6082034915255 1099.409483899278 298.5182593084181
1296 0.005 6.48 20 1072.707597697831 1032.467336965299 1032.632735503516 1100.749236132493 1100.140282948617 1100.060507188158 1099.215948850108 344.6118409601146 1099.408667190207 298.5182622819946
1297 0.005 6.485 20 1072.707602391082 1032.467347384297 1032.632745392378 1100.749220910526 1100.140276883855 1100.060531357124 1099.215977970296 344.615485473967 1099.408523581343 298.5182669694766
1298 0.005 6.49 20 1072.707577960946 1032.467359892745 1032.632757067003 1100.749479563678 1100.140541828871 1100.060690210095 1099.216021951615 344.6191077711505 1099.40891637488 298.5182639564197
1299 0.005 6.495 20 1072.708294390367 1032.467377153226 1032.632774053912 1100.749865444967 1100.141011251676 1100.061044289479 1099.216144262708 344.6227362463187 1099.409126439981 298.5182709066927
1300 0.005 6.5 20 1072.708193749897 1032.467393799574 1032.632789939814 1100.75013002709 1100.141214802677 1100.06114161483 1099.216117956837 344.626337017386 1099.409488905672 298.5182666008307
1301 0.005 6.505 20 1072.708695220792 1032.467413531157 1032.632808691304 1100.750069155578 1100.141214525254 1100.061185163239 1099.216202236157 344.6299443628928 1099.40939457944 298.518267863845
1302 0.005 6.51 20 1072.708195396297 1032.467436674785 1032.632832602825 1100.750114043791 1100.14119336425 1100.061124837417 1099.216098871255 344.6335368811197 1099.409488586835 298.5182680138545
1303 0.005 6.515000000000001 20 1072.708691692597 1032.467457162676 1032.632852216195 1100.750110025451 1100.14127040305 1100.061217827608 1099.21618987882 344.6371214438601 1099.409432500477 298.5182710156225
1304 0.005 6.52 20 1072.708262721229 1032.467476088452 1032.632871461309 1100.750143191004 1100.141208642252 1100.061132584228 1099.216129007862 344.640703267734 1099.409503618703 298.5182677680771
1305 0.005 6.525 20 1072.708949257457 1032.467499596117 1032.632894950463 1100.750261897695 1100.1414280164 1100.06131762178 1099.216183640293 344.6442701177815 1099.40963224569 298.5182701632137
1306 0.005 6.53 20 1072.708062944051 1032.467512505306 1032.632909663861 1100.749958721864 1100.140912311186 1100.060920835178 1099.216048428191 344.6478106782413 1099.409242099603 298.5182699995077
1307 0.005 6.535 20 1072.707719031936 1032.467522147346 1032.632919564883 1100.749368686927 1100.140443782931 1100.060637982161 1099.2159914324 344.6513823756513 1099.408730330954 298.5182690321544
1308 0.005 6.54 20 1072.708293389899 1032.467544313883 1032.632940434073 1100.75010919827 1100.141176316521 1100.061109835696 1099.216100480373 344.6548898899055 1099.40944990917 298.5182713512061
1309 0.005 6.545 20 1072.70868726781 1032.467568351698 1032.632963344446 1100.750194907572 1100.141289164127 1100.061218349043 1099.216167529845 344.6584460304387 1099.409515378835 298.518274739248
1310 0.005 6.55 20 1072.707919841113 1032.467580482972 1032.632976375987 1100.749828335117 1100.140958738195 1100.06098399301 1099.216098528572 344.6619516789902 1099.409167037041 298.5182717053776
1311 0.005 6.555 20 1072.708491822919 1032.467601184153 1032.632997082236 1100.750344688538 1100.141485765372 1100.061369989775 1099.216269826865 344.6654652087448 1099.409698316326 298.5182714451822
1312 0.005 6.56 20 1072.708223767794 1032.467615953734 1032.633012847153 1100.749894419976 1100.140891688281 1100.06090298269 1099.215970714686 344.6689740086335 1099.409207134968 298.5182733423317
1313 0.005 6.565 20 1072.708534889591 1032.467634107401 1032.63302972901 1100.750255303294 1100.141328683327 1100.061246471148 1099.216223656346 344.6724681710304 1099.409622037011 298.518276649486
1314 0.005 6.57 20 1072.708423667032 1032.467652327947 1032.633047952839 1100.750127344386 1100.141272226111 1100.061191557943 1099.216131891115 344.6759668575345 1099.409528329046 298.5182756013132
1315 0.005 6.575 20 1072.708352814231 1032.46767564458 1032.633071010944 1100.750281836556 1100.141380165715 1100.061287078172 1099.2162319728 344.6794145868188 1099.409666101892 298.5182802981349
1316 0.005 6.58 20 1072.708693667784 1032.467692966688 1032.633088349963 1100.749881068628 1100.140859596333 1100.060875405254 1099.215967156908 344.682921342506 1099.409188972209 298.5182801886368
1317 0.005 6.585 20 1072.707572128369 1032.467699887781 1032.633096864457 1100.749432785134 1100.140500117547 1100.060684120509 1099.21603998202 344.6863561365499 1099.408804870001 298.5182776454494
1318 0.005 6.59 20 1072.709000941997 1032.467722391722 1032.633118113931 1100.750226919486 1100.141349698263 1100.061244605374 1099.216175506629 344.6898176399264 1099.40959534682 298.5182801698566
1319 0.005 6.595 20 1072.708080345664 1032.467736980498 1032.633132859076 1100.749968428031 1100.14096821426 1100.060974968883 1099.21603337045 344.6932626375606 1099.409295834595 298.5182819140342
1320 0.005 6.600000000000001 20 1072.70901541099 1032.467755084125 1032.633149192273 1100.750233623373 1100.141330491157 1100.061231524403 1099.216179570975 344.6966840104428 1099.409611916127 298.5182830353035
1321 0.005 6.605 20 1072.708331716279 1032.467777767447 1032.633172249557 1100.750175984344 1100.141263675305 1100.061196830829 1099.216150255528 344.7001108063502 1099.409507738662 298.5182817348567
1322 0.005 6.61 20 1072.708964891711 1032.467794909438 1032.633189287679 1100.750063896225 1100.141102457877 1100.061056445912 1099.216086450539 344.7035198821309 1099.40942173464 298.5182832841651
1323 0.005 6.615 20 1072.70801052099 1032.467805055694 1032.633200855266 1100.749916123782 1100.140902239511 1100.060924369736 1099.216009867676 344.7069355920325 1099.409238424487 298.5182832460388
1324 0.005 6.62 20 1072.708205788983 1032.46781599718 1032.633212850984 1100.749338219848 1100.140379392866 1100.060579675986 1099.21601037985 344.71032557734 1099.408711052475 298.5182827861509
1325 0.005 6.625 20 1072.70841578661 1032.467835633612 1032.63323069246 1100.750233901101 1100.141355624028 1100.061269980267 1099.216174553687 344.7137243643801 1099.409620509335 298.5182855643729
1326 0.005 6.63 20 1072.708406416038 1032.467848600591 1032.633244092847 1100.749582758657 1100.140649371234 1100.060763751971 1099.216054256866 344.7170919119456 1099.408977862263 298.5182872562665
1327 0.005 6.635 20 1072.708103821176 1032.467864340102 1032.633258601665 1100.750098785405 1100.141269466653 1100.061211464326 1099.216158007413 344.7204845913577 1099.409417726665 298.5182862714868
1328 0.005 6.640000000000001 20 1072.708847185645 1032.467884741153 1032.633278921133 1100.749841825886 1100.140757303102 1100.060802637764 1099.215969825838 344.7238343420783 1099.409148088393 298.5182886586261
1329 0.005 6.645 20 1072.708205653693 1032.467901254033 1032.633296823379 1100.749869240864 1100.140863064612 1100.060893527945 1099.215975956887 344.7272067272647 1099.409130528178 298.5182921592
1330 0.005 6.65 20 1072.707978194595 1032.46790907172 1032.633305891875 1100.749355345077 1100.140388550676 1100.060591788308 1099.216035480212 344.7305311945412 1099.408749629719 298.5182907297169
1331 0.005 6.655 20 1072.708053961903 1032.467926410283 1032.633321944539 1100.750045589293 1100.141179642486 1100.061143253137 1099.216156121119 344.7338890827637 1099.409380014001 298.5182950270636
1332 0.005 6.66 20 1072.708786406727 1032.467943916055 1032.63333832952 1100.749933149359 1100.140877814368 1100.060893692552 1099.216010823807 344.7371994961019 1099.409266809758 298.5182955037062
1333 0.005 6.665 20 1072.708051660431 1032.467958401924 1032.633352843375 1100.749796853133 1100.140905620881 1100.060956666051 1099.216097996898 344.7405499876882 1099.409137972796 298.5182960188607
1334 0.005 6.67 20 1072.708720273462 1032.467981300458 1032.633375380168 1100.750235417551 1100.141376295258 1100.061272541522 1099.216228529608 344.7438440356556 1099.409626544099 298.5182929050491
1335 0.005 6.675 20 1072.708380685352 1032.468002130082 1032.633397735594 1100.750194360947 1100.141291770278 1100.06122022775 1099.216170527378 344.7471744351274 1099.409534019863 298.5182996852528
1336 0.005 6.68 20 1072.708042383094 1032.468011801916 1032.633408411105 1100.749442624753 1100.140493481217 1100.06065281898 1099.216033702795 344.7504547699062 1099.40883174755 298.5182951442032
1337 0.005 6.685 20 1072.70852980073 1032.468027994881 1032.633422444379 1100.750181604996 1100.14136030374 1100.061272803073 1099.216164376804 344.7537613269023 1099.409529057783 298.5182991097092
1338 0.005 6.69 20 1072.708580358342 1032.468049642206 1032.633444004943 1100.75022418733 1100.141288471814 1100.061202627301 1099.21618720114 344.7570321166806 1099.40958187971 298.5182993706518
1339 0.005 6.695 20 1072.708309570082 1032.468066114674 1032.633461103993 1100.749609134456 1100.140710908291 1100.06081518491 1099.21602933259 344.7603315257256 1099.40897765269 298.5182989015304
1340 0.005 6.7 20 1072.707629576589 1032.468074302637 1032.633469893434 1100.749325162797 1100.140353212103 1100.060568191526 1099.216045396131 344.7635682509601 1099.408679334285 298.5182965648594
1341 0.005 6.705 20 1072.708338663796 1032.468087660995 1032.633482921046 1100.749400252918 1100.140487870801 1100.060661328475 1099.215979385194 344.7668546460338 1099.40876439157 298.518303418467
1342 0.005 6.71 20 1072.708420350411 1032.468100252356 1032.633494790561 1100.75013187215 1100.141256943199 1100.061202431903 1099.216247749763 344.770084509704 1099.409463413205 298.5183026743679
1343 0.005 6.715 20 1072.708589860403 1032.468110854949 1032.633504303516 1100.749779462799 1100.140935238447 1100.06097769431 1099.216080781028 344.7733536994597 1099.409092118558 298.5183028642713
1344 0.005 6.72 20 1072.708424961049 1032.468126232253 1032.633519537092 1100.750002370308 1100.140987831335 1100.060975301468 1099.216056058093 344.7765634459175 1099.409324051622 298.5183028628913
1345 0.005 6.725000000000001 20 1072.709042474338 1032.468147807991 1032.633540443972 1100.749974590861 1100.140999307589 1100.060995144139 1099.21603541606 344.7798150497197 1099.409251656245 298.5183036145428
1346 0.005 6.73 20 1072.708536961488 1032.468163492444 1032.633556576923 1100.750241991721 1100.14138465385 1100.0612786532 1099.216225890389 344.7830179678656 1099.409642463204 298.5183016010083
1347 0.005 6.735 20 1072.708986939826 1032.4681801323 1032.633573163901 1100.750253399951 1100.141404850088 1100.061298608445 1099.216198646436 344.7862440765427 1099.409641065845 298.5183050136739
1348 0.005 6.74 20 1072.708803101432 1032.46819962183 1032.633593325752 1100.750399745104 1100.141534173583 1100.061395453534 1099.21631044069 344.7894378914813 1099.409756354329 298.51830786306
1349 0.005 6.745 20 1072.70912950385 1032.46821692378 1032.633609486992 1100.750209136878 1100.141382097865 1100.061286531336 1099.216173614143 344.7926551609553 1099.409595332645 298.5183077514691
1350 0.005 6.75 20 1072.708322916382 1032.468231284207 1032.633625277535 1100.749962430116 1100.140892071626 1100.060914078032 1099.21605307917 344.7958196340957 1099.409243116419 298.5183066929738
1351 0.005 6.755 20 1072.708744355346 1032.468253166099 1032.633646603745 1100.750087356735 1100.141231420906 1100.061170432863 1099.216135627968 344.7990384615303 1099.409456942856 298.5183096467312
1352 0.005 6.76 20 1072.708441201872 1032.468267616863 1032.633661234723 1100.750036815314 1100.141108698564 1100.061104399918 1099.216248875639 344.8021841855076 1099.409421118096 298.5183096910378
1353 0.005 6.765000000000001 20 1072.708791631156 1032.468283347186 1032.633676217011 1100.750217590757 1100.141395624948 1100.061290817713 1099.216180722588 344.8053846502968 1099.409581541367 298.5183098512597
1354 0.005 6.77 20 1072.70862506275 1032.468301930269 1032.633696488209 1100.750222478176 1100.141258497006 1100.061190984034 1099.216210978352 344.808518947882 1099.409534160189 298.5183137983429
1355 0.005 6.775 20 1072.708494656982 1032.468320477772 1032.633715062938 1100.749935182874 1100.140959713619 1100.060959824141 1099.215997022239 344.8116938014964 1099.409280469806 298.5183128136749
1356 0.005 6.78 20 1072.708960900461 1032.468337449096 1032.633730832333 1100.750254961767 1100.141377880056 1100.0612969407 1099.216295776691 344.8148104972639 1099.409571885041 298.5183124834246
1357 0.005 6.785 20 1072.708380108817 1032.468356320854 1032.633749828732 1100.749795714379 1100.140785413716 1100.060823134781 1099.215906275954 344.8179692075141 1099.409087723223 298.5183135455996
1358 0.005 6.79 20 1072.708767708074 1032.468368284585 1032.633761909501 1100.749909773021 1100.140971383392 1100.061009648492 1099.216214917629 344.8210715962114 1099.409277421606 298.5183182437659
1359 0.005 6.795 20 1072.708421871529 1032.468379585524 1032.633772944288 1100.750166578781 1100.14131047663 1100.061222357771 1099.216128978015 344.824211985303 1099.409538253893 298.5183154615687
1360 0.005 6.8 20 1072.709363779351 1032.468400003729 1032.63379322849 1100.750194859032 1100.141223840396 1100.061160822247 1099.216200245724 344.8272938994928 1099.409504723775 298.5183178876313
1361 0.005 6.805 20 1072.708108400684 1032.468416063752 1032.633810699414 1100.749606315932 1100.140713578224 1100.060809176664 1099.216013585105 344.8304256227026 1099.408993942151 298.5183181851319
1362 0.005 6.81 20 1072.709064768375 1032.46843297006 1032.633826260624 1100.750015817655 1100.141109323613 1100.061106963093 1099.216216287171 344.833488357185 1099.409382372714 298.5183197622619
1363 0.005 6.815 20 1072.708122547565 1032.468444127067 1032.633837273115 1100.749786379787 1100.140782094319 1100.060819168573 1099.215883572696 344.8366104964863 1099.409059060084 298.5183176756273
1364 0.005 6.82 20 1072.70880956687 1032.468459458769 1032.633851939067 1100.749796804807 1100.140879189443 1100.060946840623 1099.216151622078 344.8396597627921 1099.409163231682 298.5183257308504
1365 0.005 6.825 20 1072.708424463426 1032.468470584879 1032.633864074766 1100.749831762984 1100.140792881424 1100.060828076016 1099.215943079511 344.8427667459437 1099.409148612554 298.518323700725
1366 0.005 6.83 20 1072.708923591355 1032.468483780012 1032.633876730072 1100.750238020229 1100.141351178543 1100.06127545579 1099.216274433233 344.8457982998065 1099.409604631228 298.5183253849033
1367 0.005 6.835 20 1072.708123429375 1032.468492624018 1032.633886402507 1100.749776118131 1100.140897529644 1100.060932210078 1099.2160356465 344.8488580327017 1099.409156655486 298.5183231482216
1368 0.005 6.84 20 1072.708725985123 1032.468510349204 1032.633902917851 1100.750038317763 1100.141169079699 1100.061155061515 1099.216216798593 344.8519027362748 1099.409361706138 298.5183292821209
1369 0.005 6.845 20 1072.709056958816 1032.468525023045 1032.633916150315 1100.750055919207 1100.141158103038 1100.061100027291 1099.216041564484 344.8549744987507 1099.409386314743 298.5183262642188
1370 0.005 6.850000000000001 20 1072.708687021001 1032.468542163035 1032.633933473868 1100.750330021914 1100.141489316434 1100.061373484433 1099.216273489366 344.8579767850273 1099.40968408395 298.518332447255
1371 0.005 6.855 20 1072.709238326105 1032.468561465071 1032.633953948759 1100.750103524277 1100.141190865275 1100.06112499248 1099.216096638458 344.8610353329553 1099.409465590516 298.5183312611334
1372 0.005 6.86 20 1072.708721865567 1032.468577274642 1032.633969981246 1100.750174879103 1100.141338532452 1100.061266016393 1099.216218309945 344.8640309564557 1099.409502050183 298.5183299007902
1373 0.005 6.865 20 1072.708644266711 1032.468588188777 1032.633981441425 1100.749474862657 1100.140527494237 1100.060676809727 1099.216036933558 344.8670529835924 1099.408859659528 298.5183273723098
1374 0.005 6.87 20 1072.708487240226 1032.468606557273 1032.633999252273 1100.75000635133 1100.141163011549 1100.061147246481 1099.216157736169 344.8700587659487 1099.409317008441 298.518331920835
1375 0.005 6.875 20 1072.709081062775 1032.468621412982 1032.634013193561 1100.749998164763 1100.140987009805 1100.060970726905 1099.216049639706 344.8730381080548 1099.409335096672 298.5183303901338
1376 0.005 6.88 20 1072.708692065396 1032.468637167403 1032.634028296408 1100.750181131617 1100.141350548625 1100.061274146873 1099.216195661457 344.8760463315741 1099.409510954567 298.5183313526412
1377 0.005 6.885 20 1072.708708859605 1032.468650422154 1032.634043534734 1100.749565760598 1100.140623118023 1100.060746618077 1099.21606852314 344.8790198868524 1099.408962286409 298.5183313606462
1378 0.005 6.890000000000001 20 1072.708114875474 1032.468657073476 1032.634050790842 1100.74956555481 1100.140710595173 1100.060834432481 1099.216048623522 344.882015604871 1099.408811051057 298.5183323148329
1379 0.005 6.895 20 1072.708715029096 1032.468666856335 1032.63405907959 1100.749793174895 1100.140918753462 1100.060955225849 1099.21610210316 344.8849678293828 1099.40912612596 298.5183301654536
1380 0.005 6.9 20 1072.708487323627 1032.468679276325 1032.634070847162 1100.749892669603 1100.140856567575 1100.060896228167 1099.215986766042 344.887950286822 1099.40914979876 298.5183352605411
1381 0.005 6.905 20 1072.709041876336 1032.468698833315 1032.634089855598 1100.750035807069 1100.141143197782 1100.061102494369 1099.216158702569 344.8908954383919 1099.409433198541 298.5183362075819
1382 0.005 6.91 20 1072.708705626207 1032.46871440344 1032.634105607945 1100.750231650677 1100.141394395068 1100.061305111156 1099.216232993091 344.8938549556498 1099.409563331286 298.5183341975303
1383 0.005 6.915 20 1072.708687302535 1032.468728866536 1032.634121335039 1100.749947704224 1100.141065311978 1100.061048833968 1099.216113771309 344.8967955039017 1099.409355552829 298.5183349662004
1384 0.005 6.92 20 1072.708856759778 1032.468744176893 1032.634136829894 1100.750140834754 1100.14120620807 1100.06115361214 1099.216142228413 344.8997422878913 1099.409444450573 298.5183381103516
1385 0.005 6.925 20 1072.708906988444 1032.468759006934 1032.634150638282 1100.750209897636 1100.141321501421 1100.061220886982 1099.216166914649 344.9026915686912 1099.409609075749 298.5183370460792
1386 0.005 6.93 20 1072.708381017179 1032.46876597889 1032.634158411228 1100.74945204842 1100.140520358934 1100.060692814103 1099.21603477024 344.9056019368978 1099.408814998089 298.5183399510668
1387 0.005 6.935 20 1072.70865857899 1032.468785217609 1032.634176489537 1100.750188188526 1100.141358375383 1100.061255869447 1099.216160714052 344.9085182948941 1099.409556037314 298.5183434564035
1388 0.005 6.94 20 1072.709401950883 1032.468804814583 1032.634195663794 1100.749968277878 1100.140923435354 1100.060943212526 1099.216066294391 344.9114339407676 1099.409247913477 298.5183409736082
1389 0.005 6.945 20 1072.708225301222 1032.468811828147 1032.634204353921 1100.749629188653 1100.140724618539 1100.060813753166 1099.216027877671 344.9143512575603 1099.409004234857 298.5183376668956
1390 0.005 6.95 20 1072.709292283952 1032.46882667826 1032.634218017193 1100.750173970769 1100.141288429547 1100.061227478388 1099.216252192214 344.9172208820754 1099.409545321916 298.5183395682634
1391 0.005 6.955 20 1072.708077981544 1032.468838350969 1032.634231217719 1100.749545316929 1100.140637879535 1100.060751675116 1099.215999353429 344.9201467072804 1099.408924886612 298.5183402437681
1392 0.005 6.96 20 1072.709153220281 1032.468851912043 1032.634242951058 1100.749873732292 1100.140804798385 1100.060855562544 1099.215991705124 344.9230087775237 1099.409140910142 298.5183405112691
1393 0.005 6.965 20 1072.7084832493 1032.468869013456 1032.634260388077 1100.749768698539 1100.140739891848 1100.060794736871 1099.215876117 344.92590912732 1099.409038577679 298.5183445858107
1394 0.005 6.97 20 1072.709200440358 1032.468888393176 1032.634279525592 1100.750196262078 1100.141219161253 1100.06116616354 1099.216203097073 344.9287680481218 1099.409531060058 298.5183432923511
1395 0.005 6.975000000000001 20 1072.708295403527 1032.468896747152 1032.634289344752 1100.749746855866 1100.140712862459 1100.06077076563 1099.215878959511 344.9316599732293 1099.409020116706 298.518339242065
1396 0.005 6.98 20 1072.708927561583 1032.468912403121 1032.634304988464 1100.749904259933 1100.140805157492 1100.060854951894 1099.216048940397 344.9344719393916 1099.409148258226 298.5183428598129
1397 0.005 6.985 20 1072.708680486427 1032.468925180585 1032.634317542413 1100.749868186542 1100.140873686839 1100.060896326987 1099.215964388094 344.9373641518256 1099.409159879051 298.5183443872498
1398 0.005 6.99 20 1072.708549872329 1032.468933987168 1032.634326031631 1100.749822163093 1100.140882090123 1100.060944705942 1099.216190654382 344.9401674721949 1099.409186612141 298.5183431475695
1399 0.005 6.995 20 1072.708679961713 1032.46894376412 1032.634334982617 1100.749781635978 1100.140766048247 1100.06081060638 1099.215883281032 344.9430401970412 1099.409074936813 298.5183454224396
1400 0.005 7 20 1072.70890253263 1032.468961502382 1032.634352309826 1100.750152412664 1100.141238707576 1100.061191894022 1099.216278565257 344.9458347945409 1099.409500183466 298.5183479813824
1401 0.005 7.005 20 1072.709325846645 1032.468975367074 1032.634365857519 1100.750168004105 1100.141348237348 1100.061250731441 1099.216158285658 344.9487044734633 1099.409542077175 298.5183467765816
1402 0.005 7.01 20 1072.708613361104 1032.468982488417 1032.634374229599 1100.749934625824 1100.140845910447 1100.060881742513 1099.216058022292 344.9514806822507 1099.409209257853 298.5183468745373
1403 0.005 7.015000000000001 20 1072.708983677449 1032.468994415145 1032.634385665897 1100.749768205383 1100.140725911654 1100.060786938428 1099.215900884109 344.9543231972989 1099.409060245513 298.518351233158
1404 0.005 7.02 20 1072.708828431062 1032.469008917201 1032.634400145654 1100.750031153385 1100.14097056434 1100.060981308798 1099.21610748997 344.9571017087205 1099.409303907116 298.5183494187149
1405 0.005 7.025 20 1072.708572211256 1032.469014862407 1032.634405768042 1100.749295580205 1100.140375756685 1100.060575281529 1099.215942182443 344.9599298823698 1099.40864598012 298.5183478847682
1406 0.005 7.03 20 1072.708739935994 1032.469028083863 1032.634418260166 1100.750140474448 1100.141175088871 1100.06113175786 1099.216161181979 344.9626928181506 1099.409460615027 298.5183484521469
1407 0.005 7.035 20 1072.709419107626 1032.469046152627 1032.634436547159 1100.750193582638 1100.141353035786 1100.061248069966 1099.216124973394 344.9655099262893 1099.409589158005 298.5183512915091
1408 0.005 7.04 20 1072.708945551743 1032.469059307073 1032.634449749313 1100.750229232304 1100.141339806283 1100.06125904323 1099.216195820562 344.9682582997105 1099.409550654126 298.5183490811148
1409 0.005 7.045 20 1072.708593009347 1032.46906551017 1032.634456832864 1100.749269786872 1100.140325903692 1100.060533372961 1099.215955715794 344.9710693027386 1099.408647763891 298.5183526914414
1410 0.005 7.05 20 1072.708864408383 1032.46908464462 1032.63447491812 1100.750238926609 1100.141385614412 1100.061292308284 1099.216208781078 344.9738084081888 1099.409620077435 298.5183535757988
1411 0.005 7.055 20 1072.709355332141 1032.469098973486 1032.634488306903 1100.750087877739 1100.141134215107 1100.061079197163 1099.216105657727 344.9765526594818 1099.409417607958 298.5183522900684
1412 0.005 7.06 20 1072.708638538648 1032.469109104379 1032.634498304288 1100.75000922775 1100.141131439712 1100.061117550581 1099.216166256838 344.9793118520626 1099.409393933895 298.5183500723053
1413 0.005 7.065 20 1072.709479071302 1032.469123806025 1032.634513154878 1100.750191913501 1100.141341733886 1100.061245441399 1099.216201908894 344.982043829428 1099.409559890092 298.5183543310589
1414 0.005 7.07 20 1072.70844152713 1032.469135242219 1032.634526674934 1100.749871349291 1100.140973517565 1100.061010706788 1099.216145874341 344.9847879780103 1099.409241267494 298.5183538549799
1415 0.005 7.075 20 1072.709243121452 1032.469147386697 1032.634537032184 1100.750087671453 1100.141234948937 1100.061173367545 1099.216167162502 344.9875103428233 1099.409457868973 298.5183542982039
1416 0.005 7.08 20 1072.708782680568 1032.469161576755 1032.63455090449 1100.750087284468 1100.141124992457 1100.061092662118 1099.216105548647 344.9902380330195 1099.409394958442 298.5183575944699
1417 0.005 7.085 20 1072.709048548702 1032.469178592754 1032.634568109544 1100.74996229997 1100.141122345091 1100.061096606979 1099.216102420847 344.9929482784481 1099.409298869703 298.5183553997483
1418 0.005 7.09 20 1072.708268642981 1032.469183999252 1032.634574591669 1100.749709243714 1100.140779913945 1100.060872096532 1099.21614006177 344.9956501721832 1099.409067222467 298.5183566759822
1419 0.005 7.095 20 1072.708300419422 1032.469191616431 1032.634583406229 1100.749285818021 1100.140358226191 1100.060562760246 1099.215948739288 344.9983606566741 1099.40868053677 298.5183605507861
1420 0.005 7.100000000000001 20 1072.709178628221 1032.469203449658 1032.634593772395 1100.749921472259 1100.140870470362 1100.060902672226 1099.216048488994 345.0010223137416 1099.409142283419 298.5183651691138
1421 0.005 7.105 20 1072.708620563987 1032.469213695241 1032.634604017529 1100.749802569118 1100.140919107031 1100.060951148991 1099.216050579439 345.0037414420281 1099.409221163178 298.5183606911643
1422 0.005 7.11 20 1072.709167641742 1032.469225996129 1032.634614866689 1100.749978297558 1100.141108779347 1100.061110651103 1099.216185643757 345.0064075009502 1099.409288992956 298.5183641115212
1423 0.005 7.115 20 1072.708702922446 1032.469241342001 1032.634630451507 1100.749816903291 1100.140974573669 1100.060998481061 1099.216045803915 345.009119976006 1099.409143615767 298.5183612470254
1424 0.005 7.12 20 1072.709583702491 1032.469256947529 1032.634644460016 1100.75017429526 1100.141325165018 1100.061258924751 1099.216231734785 345.0117681793147 1099.409514363776 298.5183625390236
1425 0.005 7.125 20 1072.708854459872 1032.469265888871 1032.634654826156 1100.750155695311 1100.141287280707 1100.061205471422 1099.216181670181 345.0144698000939 1099.409566660659 298.5183618730437
1426 0.005 7.13 20 1072.709373360432 1032.469280136549 1032.634668828675 1100.750236842129 1100.141372027099 1100.061284384953 1099.216236424574 345.0171041129155 1099.409590783269 298.5183656169884
1427 0.005 7.135 20 1072.70884543308 1032.469294838325 1032.63468474682 1100.749848308726 1100.14079905556 1100.060831984547 1099.215953980485 345.0197672326807 1099.409168140564 298.5183642300793
1428 0.005 7.140000000000001 20 1072.709536572622 1032.469311191923 1032.634699222101 1100.750217074604 1100.141361116985 1100.061276543413 1099.216191758081 345.0224104060511 1099.409570590038 298.5183637700456
1429 0.005 7.145 20 1072.708750186288 1032.469322129595 1032.63471107679 1100.749972918894 1100.140957962014 1100.06095154995 1099.216030648998 345.0250566316716 1099.409310056969 298.5183657266394
1430 0.005 7.15 20 1072.709050373236 1032.469337473022 1032.634726519215 1100.749828968561 1100.14079352935 1100.060842399921 1099.215952264187 345.0277041633771 1099.40911408669 298.5183668963795
1431 0.005 7.155 20 1072.70915412509 1032.46935034245 1032.634739882343 1100.750323941917 1100.141435437325 1100.061316331444 1099.216253925311 345.0303095130345 1099.409712746503 298.5183658161531
1432 0.005 7.16 20 1072.709245799656 1032.469364264394 1032.634753048678 1100.750217515569 1100.141334666718 1100.061252749627 1099.21618049215 345.0329534163662 1099.409553509727 298.5183689813894
1433 0.005 7.165 20 1072.708819628752 1032.469378023867 1032.634768534964 1100.749882874537 1100.140848952328 1100.060863644102 1099.215976695656 345.0355490917664 1099.409193684018 298.5183688674934
1434 0.005 7.17 20 1072.708426051204 1032.469386077121 1032.634776769403 1100.749518295781 1100.140593082447 1100.060748937652 1099.216045542517 345.0381823994945 1099.408896541493 298.5183688455453
1435 0.005 7.175 20 1072.709047244697 1032.46939388454 1032.634782968013 1100.749819077461 1100.14095379952 1100.060982276472 1099.216100232597 345.0407789459219 1099.4091166084 298.5183707573757
1436 0.005 7.18 20 1072.708977925027 1032.469411559631 1032.634799782903 1100.750041350662 1100.141105139438 1100.061071717847 1099.216073456972 345.0433815753563 1099.409353747499 298.5183753984875
1437 0.005 7.185 20 1072.709057781419 1032.46942390775 1032.63481451426 1100.749733609752 1100.140797652666 1100.060874914724 1099.216134415016 345.0459748861016 1099.409123528933 298.51837591894
1438 0.005 7.19 20 1072.708407950184 1032.469431878621 1032.634822605942 1100.749679155699 1100.140783530191 1100.060865658126 1099.216068982075 345.0485649996656 1099.409024268895 298.5183760188524
1439 0.005 7.195 20 1072.709517490742 1032.469445080614 1032.634834064162 1100.749918032709 1100.140871233118 1100.060887473562 1099.216010329573 345.0511243579603 1099.409244577131 298.5183781906055
1440 0.005 7.2 20 1072.708377120889 1032.469457289956 1032.634847033967 1100.749470586301 1100.140560626533 1100.060711171187 1099.215983216793 345.0537259365824 1099.408834701829 298.5183766148896
1441 0.005 7.205 20 1072.709235130221 1032.46946629054 1032.634855129211 1100.749694892365 1100.140806146868 1100.060886715608 1099.216105347888 345.056277786819 1099.409007727742 298.5183758006904
1442 0.005 7.21 20 1072.708719128658 1032.469476941984 1032.634864685423 1100.750065193887 1100.141236108856 1100.061189411309 1099.21614703575 345.0588638158015 1099.409400637098 298.5183803324099
1443 0.005 7.215 20 1072.709819852951 1032.469494544489 1032.634882507644 1100.750228157678 1100.141365594779 1100.061267210199 1099.216240049744 345.0613963098517 1099.409589162877 298.5183802271886
1444 0.005 7.22 20 1072.708580304993 1032.469507362938 1032.634897213107 1100.749703534662 1100.140805655355 1100.060887231017 1099.21607820174 345.0639671971759 1099.409057628268 298.5183788388368
1445 0.005 7.225000000000001 20 1072.709484939433 1032.46951875359 1032.63490773619 1100.74997253288 1100.140957546739 1100.060949897489 1099.216043196407 345.0664740352117 1099.409293786823 298.5183803363664
1446 0.005 7.23 20 1072.708889411261 1032.469531919018 1032.634920102918 1100.750247239408 1100.141369123935 1100.0612773281 1099.216178070775 345.0690399591874 1099.409595856214 298.518381208673
1447 0.005 7.235 20 1072.709297745411 1032.469546058657 1032.634934414672 1100.749675778303 1100.140809321221 1100.060879609923 1099.216058101071 345.0715705330962 1099.409002410651 298.5183810814371
1448 0.005 7.24 20 1072.709077439887 1032.469559878283 1032.634947440598 1100.750286761536 1100.141414062056 1100.06131178485 1099.216241050741 345.0741104167543 1099.409629381191 298.5183848798693
1449 0.005 7.245 20 1072.709140457177 1032.469565306351 1032.634954162346 1100.749815324312 1100.140757732633 1100.060801600275 1099.21593429631 345.0766384280674 1099.409149347008 298.5183866184636
1450 0.005 7.25 20 1072.708673133933 1032.469574367879 1032.634963784037 1100.749948785432 1100.140944757942 1100.060963404272 1099.216034199915 345.0791519889964 1099.409215748482 298.5183849673621
1451 0.005 7.255 20 1072.70937736372 1032.469588801807 1032.634977466652 1100.750119935094 1100.141170501103 1100.061107931017 1099.216119266327 345.0816836810475 1099.409515349629 298.5183841493716
1452 0.005 7.26 20 1072.709156246616 1032.469601831603 1032.634989772447 1100.750273852856 1100.141433825763 1100.06133469464 1099.21624407737 345.0841949073382 1099.409606274418 298.5183894964072
1453 0.005 7.265000000000001 20 1072.708863692478 1032.469610207588 1032.634998746395 1100.749802642754 1100.14073223102 1100.060780280232 1099.215936390861 345.0866764096914 1099.409074687109 298.5183889648167
1454 0.005 7.27 20 1072.709125626578 1032.469623589126 1032.635012339563 1100.749866553646 1100.140814150276 1100.060865664138 1099.215986083107 345.0891786473846 1099.409132714117 298.5183900634443
1455 0.005 7.275 20 1072.709022115204 1032.469632324851 1032.635021502294 1100.749947781159 1100.14096948601 1100.060962270907 1099.216001429591 345.0916707143967 1099.409278394105 298.5183941733183
1456 0.005 7.28 20 1072.709269110058 1032.469641138058 1032.635029814214 1100.749902678737 1100.1410306021 1100.061056816142 1099.216178393407 345.0941667269918 1099.409187814807 298.5183927835837
1457 0.005 7.285 20 1072.708932828961 1032.469656203526 1032.635045190538 1100.75000064292 1100.141084430172 1100.061045216964 1099.215998788795 345.096650274764 1099.40934666672 298.5183920618607
1458 0.005 7.29 20 1072.7092821161 1032.469671790105 1032.635060519067 1100.749892061248 1100.140988026457 1100.061022093782 1099.216159769124 345.0990992680154 1099.40925758056 298.5183945742043
1459 0.005 7.295 20 1072.708975361695 1032.469681669734 1032.635069248793 1100.750060767216 1100.14121533493 1100.061164982793 1099.216146646982 345.1016197982672 1099.409405633935 298.5183964923635
1460 0.005 7.3 20 1072.709666453879 1032.469697861449 1032.635084394895 1100.750173611171 1100.141322890262 1100.061252975504 1099.216229942163 345.1040452872963 1099.409490916186 298.5183940064578
1461 0.005 7.305 20 1072.708821711063 1032.469709064803 1032.635098398787 1100.749785072721 1100.140746328035 1100.060791935421 1099.21590950209 345.1065072569567 1099.409093080789 298.5183977620183
1462 0.005 7.31 20 1072.709551908296 1032.469721162182 1032.635109648139 1100.750092254422 1100.141140952454 1100.06111028814 1099.216115189955 345.1089407946607 1099.409376122887 298.518396876823
1463 0.005 7.315 20 1072.708993582289 1032.469733470426 1032.635121936322 1100.75004929923 1100.141164132735 1100.061119367128 1099.216151023334 345.1114248545865 1099.409491260564 298.5183983792219
1464 0.005 7.32 20 1072.70987743259 1032.469755310027 1032.635142271745 1100.750358348417 1100.141524117104 1100.061396904623 1099.216263195575 345.1138394266005 1099.409691151375 298.5183971801086
1465 0.005 7.325 20 1072.709127311608 1032.469768601093 1032.635155998389 1100.75024902135 1100.141417013981 1100.061299712691 1099.216180615807 345.1162559814242 1099.409605200957 298.5184028797286
1466 0.005 7.33 20 1072.709546528077 1032.469783574764 1032.635170211492 1100.750371667387 1100.141503902194 1100.061383037791 1099.216290148506 345.11869154365 1099.40975256411 298.5184001114125
1467 0.005 7.335 20 1072.708896676353 1032.469795250385 1032.6351842092 1100.749790377642 1100.140773673369 1100.060816664631 1099.215890527489 345.1211258562315 1099.409069534238 298.5184004924326
1468 0.005 7.34 20 1072.709385017623 1032.469808050379 1032.635196373061 1100.750193023158 1100.141304823703 1100.061239662901 1099.216252808895 345.1235126370814 1099.409549944961 298.5184022071581
1469 0.005 7.345 20 1072.708301186974 1032.469808173038 1032.635197974644 1100.749361677488 1100.140434572008 1100.060613948228 1099.215966473718 345.1259562076009 1099.408756418167 298.5184067512244
1470 0.005 7.350000000000001 20 1072.709255680274 1032.46982099042 1032.635208242593 1100.750322289616 1100.141441903254 1100.061330841403 1099.216257061363 345.1283231730484 1099.409669452348 298.5184059327341
1471 0.005 7.355 20 1072.708683980441 1032.469828495701 1032.635217149879 1100.749232539947 1100.140299284552 1100.060519865384 1099.215928094214 345.1307421195077 1099.408608747827 298.5184106925819
1472 0.005 7.36 20 1072.708822639134 1032.469837362532 1032.635224761505 1100.749825190609 1100.140919412765 1100.060972672773 1099.216138785376 345.1331064758926 1099.409160220528 298.5184104742213
1473 0.005 7.365 20 1072.70966024084 1032.469847377668 1032.635234217011 1100.75027503591 1100.141415798161 1100.061296361381 1099.216205934403 345.1355251000113 1099.409670857758 298.5184076898773
1474 0.005 7.37 20 1072.708901276284 1032.469859618112 1032.635247655822 1100.749992569245 1100.140999502826 1100.061001526192 1099.216053110485 345.1378821053206 1099.409270109828 298.518408842104
1475 0.005 7.375 20 1072.709981237006 1032.469873728278 1032.63526028779 1100.750283869379 1100.141437092223 1100.061309799142 1099.216197389859 345.1402574854216 1099.409683989605 298.5184125499703
1476 0.005 7.38 20 1072.709039756608 1032.469884188969 1032.635270699075 1100.750109759388 1100.141163846389 1100.061121694864 1099.216117009009 345.1426275038336 1099.409404943412 298.5184111441091
1477 0.005 7.385 20 1072.709000081153 1032.469893558247 1032.635281744273 1100.749364924191 1100.140416184531 1100.060601073664 1099.216007355175 345.1449810090811 1099.408759644951 298.518411257323
1478 0.005 7.390000000000001 20 1072.708847141174 1032.469904426566 1032.635291980076 1100.749923944219 1100.14093206041 1100.060945318375 1099.216016414187 345.1473323528527 1099.409197207591 298.5184115105384
1479 0.005 7.395 20 1072.709835368353 1032.469914396016 1032.635301631368 1100.750025673917 1100.141018771231 1100.0609971764 1099.216072479769 345.1496801443053 1099.409378200415 298.5184139458209
1480 0.005 7.4 20 1072.708859465905 1032.469923287876 1032.635311005331 1100.749870793634 1100.141031315657 1100.061043622589 1099.216097568529 345.1520365867447 1099.409143886787 298.5184107868366
1481 0.005 7.405 20 1072.709660605038 1032.469938326414 1032.635325917174 1100.749998294579 1100.141113519778 1100.061103272109 1099.216188682117 345.1543513039404 1099.409356357744 298.5184186722425
1482 0.005 7.41 20 1072.7088067589 1032.469948103957 1032.635335634998 1100.749880477832 1100.141031376989 1100.061051614026 1099.21611184934 345.1567104054135 1099.409190853865 298.5184160371218
1483 0.005 7.415 20 1072.709745080082 1032.469958233116 1032.635344085727 1100.750089127135 1100.14121827572 1100.061166068045 1099.21619141716 345.1590151579672 1099.409427996309 298.5184167939256
1484 0.005 7.42 20 1072.708791791222 1032.469970503619 1032.635357345717 1100.749708676839 1100.140854302631 1100.060932842606 1099.216086601042 345.1613619972732 1099.408999871067 298.5184172011072
1485 0.005 7.425 20 1072.709563661895 1032.469978794262 1032.63536605868 1100.750080831253 1100.141183981664 1100.061137545282 1099.216194101698 345.1636519320066 1099.409487015773 298.5184219050506
1486 0.005 7.43 20 1072.708935537498 1032.469985191601 1032.635372227479 1100.750114779701 1100.141289356547 1100.061218750138 1099.216158061558 345.1659764404721 1099.409431563231 298.5184187972183
1487 0.005 7.435 20 1072.70889204011 1032.469992200055 1032.635380495291 1100.749314752514 1100.140348148288 1100.0605604169 1099.216018092066 345.1682779503182 1099.408715812935 298.5184260042358
1488 0.005 7.44 20 1072.708573145289 1032.469997361474 1032.635384757308 1100.749557845262 1100.140641328624 1100.060777659148 1099.216050914704 345.1706023811545 1099.408884458932 298.518425894745
1489 0.005 7.445 20 1072.709231755229 1032.470003911297 1032.635389927714 1100.749925427764 1100.141052554598 1100.061050266745 1099.216146158071 345.1728648734937 1099.409273033499 298.5184261689613
1490 0.005 7.45 20 1072.708949765598 1032.470012436014 1032.635398292545 1100.750027847951 1100.141182349174 1100.061155616885 1099.216171965662 345.1751755353147 1099.40933834933 298.5184238063213
1491 0.005 7.455 20 1072.709471331688 1032.47002718405 1032.63541360112 1100.750166639651 1100.141315046351 1100.061228138363 1099.216196338852 345.1774500185525 1099.409558643415 298.5184288427192
1492 0.005 7.46 20 1072.708690406376 1032.470030447795 1032.635418747225 1100.749243358998 1100.140308708786 1100.060543216768 1099.215981907881 345.1797466833919 1099.408572229088 298.5184274551345
1493 0.005 7.465 20 1072.70838658951 1032.470032936405 1032.635421366868 1100.749336637846 1100.140375186754 1100.060578886502 1099.216012191982 345.1819997363336 1099.408734135775 298.5184284684987
1494 0.005 7.47 20 1072.709590434775 1032.470049849686 1032.635435582533 1100.750187271521 1100.14133566174 1100.06125334102 1099.216180230329 345.1842844728246 1099.40955781737 298.518430132949
1495 0.005 7.475000000000001 20 1072.709153356897 1032.470058102277 1032.635443768005 1100.749935651017 1100.140867347007 1100.060890932632 1099.216043622373 345.1865357704185 1099.409226687861 298.5184303502214
1496 0.005 7.48 20 1072.709748145006 1032.470068942098 1032.63545309495 1100.75010877603 1100.141249054625 1100.061189602253 1099.216165183105 345.1888167165717 1099.409481798202 298.5184272492632
1497 0.005 7.485 20 1072.708787125469 1032.470077332511 1032.635464767265 1100.749765811981 1100.140828881454 1100.060895656753 1099.21614501894 345.1910415977057 1099.409160784819 298.518431793357
1498 0.005 7.49 20 1072.709834296695 1032.470089904096 1032.635475641 1100.75028349196 1100.141433437182 1100.061323753839 1099.216234474629 345.1933201944466 1099.409646073828 298.5184317383213
1499 0.005 7.495 20 1072.709391703436 1032.470099511478 1032.635484887886 1100.750313596216 1100.141450261103 1100.061329446836 1099.216256530395 345.1955414937625 1099.409718095514 298.5184305418618
1500 0.005 7.5 20 1072.709698134655 1032.470116272631 1032.635501378024 1100.75001520856 1100.141042417503 1100.061031906358 1099.216066503438 345.1978072791363 1099.409297820076 298.5184305684875
1501 0.005 7.505 20 1072.709126323426 1032.47012562559 1032.635511589081 1100.75003441277 1100.14117167771 1100.061127658073 1099.216156627112 345.2000145216617 1099.409365178367 298.5184341087961
1502 0.005 7.51 20 1072.709622208054 1032.470136859406 1032.635521365342 1100.750314856883 1100.141475944309 1100.06135774411 1099.21624033593 345.2022564011116 1099.409682873989 298.518432936832
1503 0.005 7.515000000000001 20 1072.709214171483 1032.470147659456 1032.635534210529 1100.750000953853 1100.141002703858 1100.060984564321 1099.216049405807 345.204469700495 1099.409328551238 298.5184362623583
1504 0.005 7.52 20 1072.709594488001 1032.470159114018 1032.635544913564 1100.750269491116 1100.141435187321 1100.06133287953 1099.216239478997 345.2067007564066 1099.409569432011 298.5184379112162
1505 0.005 7.525 20 1072.709051115415 1032.470163768505 1032.635550524179 1100.749889419923 1100.140859922964 1100.060878276993 1099.215978377293 345.2088984012238 1099.409225719378 298.5184381189114
1506 0.005 7.53 20 1072.708617300444 1032.470168943264 1032.635555983249 1100.749534793553 1100.140605503117 1100.060758194978 1099.216072659611 345.2111154239694 1099.408878416358 298.5184357635349
1507 0.005 7.535 20 1072.70942059107 1032.470181705785 1032.635567828229 1100.749759845487 1100.140908438058 1100.060947490633 1099.216048962817 345.2133222957141 1099.409071270857 298.5184379845747
1508 0.005 7.54 20 1072.70931137063 1032.470193637127 1032.635578927375 1100.750054243979 1100.141042312108 1100.061031521739 1099.216119792624 345.2155252501161 1099.409357870439 298.5184398280456
1509 0.005 7.545 20 1072.709492558363 1032.470201953511 1032.635587861605 1100.74997752684 1100.141049768202 1100.061019352324 1099.216021576371 345.2177252559251 1099.40928318818 298.5184377649324
1510 0.005 7.55 20 1072.708911473015 1032.470212206867 1032.635599456598 1100.749887949731 1100.140949897514 1100.06099525831 1099.216220236092 345.2198939997648 1099.409266069793 298.5184399978812
1511 0.005 7.555 20 1072.70979410197 1032.470224131368 1032.635609816585 1100.749959277932 1100.141017682306 1100.060997010994 1099.216014576839 345.2221219591958 1099.409250370133 298.5184383421511
1512 0.005 7.56 20 1072.709252584328 1032.470235511081 1032.635620568899 1100.75017413861 1100.14129275644 1100.061235843987 1099.216278042 345.224271356505 1099.409523313102 298.5184356215935
1513 0.005 7.565 20 1072.709639215843 1032.47025014151 1032.635635211639 1100.749879125311 1100.141047866155 1100.061049738739 1099.216077528612 345.2264690630187 1099.409182194294 298.5184364964696
1514 0.005 7.57 20 1072.709175066064 1032.470259974137 1032.635645233697 1100.750147204682 1100.141264253038 1100.061207808484 1099.216263749918 345.2286092237799 1099.409514316093 298.5184394740714
1515 0.005 7.575 20 1072.709419896388 1032.470264492962 1032.635650163511 1100.749557133425 1100.140705984216 1100.06081904071 1099.216040222062 345.2308186307433 1099.408822737936 298.5184385125262
1516 0.005 7.58 20 1072.708929645457 1032.470274047583 1032.635660743437 1100.749683113673 1100.140792559407 1100.060877957396 1099.216117873727 345.2329489731793 1099.408984076337 298.5184380260827
1517 0.005 7.585 20 1072.709616314779 1032.470288392394 1032.635674492769 1100.749797090426 1100.140956427367 1100.060992898611 1099.216074977382 345.2351212689744 1099.409083725817 298.5184397112592
1518 0.005 7.59 20 1072.709288247328 1032.470299838792 1032.635685173341 1100.750257431405 1100.141331792937 1100.061237971848 1099.216215639447 345.23724941086 1099.409614264553 298.518437854128
1519 0.005 7.595 20 1072.709647018536 1032.470310393884 1032.635694849085 1100.749792270827 1100.140752368953 1100.06080714647 1099.215929954738 345.2394320402728 1099.409056447329 298.5184362984881
1520 0.005 7.600000000000001 20 1072.709204287007 1032.470323305465 1032.635708621341 1100.74993911044 1100.140876910719 1100.060898551915 1099.216044368992 345.2415427010026 1099.40921965625 298.5184412817193
1521 0.005 7.605 20 1072.709244030303 1032.470328276637 1032.63571459892 1100.749728552257 1100.140829275558 1100.060900368744 1099.216092710065 345.2436991910509 1099.409107365961 298.5184388234713
1522 0.005 7.61 20 1072.709103847511 1032.470331843984 1032.635718155998 1100.750010759417 1100.141006004152 1100.060985788247 1099.21607687769 345.2458015356768 1099.409312232971 298.5184374331695
1523 0.005 7.615 20 1072.709554009677 1032.470344024264 1032.635728790683 1100.750245991919 1100.141419203675 1100.061320315413 1099.216212536342 345.2479705559673 1099.409590353171 298.5184389753852
1524 0.005 7.62 20 1072.709671176874 1032.470355472361 1032.635740535231 1100.74989152698 1100.140840771937 1100.060861611409 1099.215990226224 345.2500794155113 1099.409184461972 298.5184422989851
1525 0.005 7.625 20 1072.709024228588 1032.470363571317 1032.635749036828 1100.749826682728 1100.140936213128 1100.060978349158 1099.216105004586 345.2522087293635 1099.409193372145 298.5184384319527
1526 0.005 7.63 20 1072.709708854956 1032.47037338731 1032.635757656232 1100.750095312622 1100.14122391204 1100.061170936656 1099.216196309051 345.2542949219695 1099.409450335019 298.5184407936499
1527 0.005 7.635 20 1072.709044146336 1032.470382505932 1032.635768361282 1100.749711675283 1100.140857400675 1100.060934739651 1099.216087698451 345.2564156535366 1099.408999303504 298.5184392577577
1528 0.005 7.640000000000001 20 1072.709758689024 1032.470391915634 1032.635777279332 1100.749842273859 1100.140925546952 1100.060958537162 1099.216133801097 345.2584884002509 1099.409234356933 298.5184395003159
1529 0.005 7.645 20 1072.709392448898 1032.470401664447 1032.63578631608 1100.750255388563 1100.14141855989 1100.061323736772 1099.216229025727 345.2605937184599 1099.409610166653 298.5184374111959
1530 0.005 7.65 20 1072.70974230644 1032.470412069906 1032.635796221202 1100.749912862945 1100.140883110875 1100.060897484323 1099.21598689918 345.2626653361731 1099.409234527254 298.5184424927616
1531 0.005 7.655 20 1072.708553273943 1032.470417883916 1032.635803772753 1100.749245124258 1100.140302420393 1100.060543901221 1099.215979239302 345.2647616741769 1099.408571959503 298.5184389183246
1532 0.005 7.66 20 1072.709128925002 1032.470420803257 1032.635805871221 1100.749258326483 1100.140303128187 1100.060524388334 1099.215977501541 345.2668351799502 1099.408650164478 298.518442161335
1533 0.005 7.665 20 1072.708593232713 1032.470420828633 1032.63580649117 1100.749476529223 1100.140558683689 1100.06071544416 1099.216036314489 345.2689056751861 1099.408800690555 298.5184413365842
1534 0.005 7.67 20 1072.709491779093 1032.470431481331 1032.635816435345 1100.749751932164 1100.140876228334 1100.060929658291 1099.216097587342 345.270965143631 1099.409097816304 298.5184424211634
1535 0.005 7.675 20 1072.709011172406 1032.47044304049 1032.635828371592 1100.749720250512 1100.140811178805 1100.060900384218 1099.216114650595 345.2730389521645 1099.409059149866 298.518439985145
1536 0.005 7.68 20 1072.709742966169 1032.470456155614 1032.635839836391 1100.750046159016 1100.141151097347 1100.061109570825 1099.216162433293 345.2750815881806 1099.409480397237 298.5184431346935
1537 0.005 7.685 20 1072.709144684668 1032.470465072557 1032.635848690824 1100.750016996182 1100.141172722846 1100.061153682244 1099.216170212326 345.2771426097806 1099.409290686199 298.5184462871687
1538 0.005 7.69 20 1072.709478403318 1032.470479331876 1032.635862955105 1100.750065013297 1100.141104851913 1100.06105992595 1099.21608433649 345.2791828559993 1099.409467232329 298.5184431094856
1539 0.005 7.695 20 1072.709314989935 1032.470485804239 1032.635870728512 1100.749979550716 1100.141091662776 1100.061093807988 1099.216184249951 345.2812398408403 1099.40932747032 298.5184456085647
1540 0.005 7.7 20 1072.709420987744 1032.470493922539 1032.635878252953 1100.749977163675 1100.140987306653 1100.060972101453 1099.216030623535 345.283266484794 1099.409323656817 298.5184462131729
1541 0.005 7.705 20 1072.70956251387 1032.470506098622 1032.635890858881 1100.749958317423 1100.141103115059 1100.061105960033 1099.216175020039 345.2852984845554 1099.409238478111 298.5184466573689
1542 0.005 7.71 20 1072.709192613263 1032.470514316284 1032.635898600522 1100.749898582123 1100.141034658667 1100.061040139253 1099.216106076434 345.2873319945751 1099.409286467974 298.5184450263589
1543 0.005 7.715 20 1072.709714736946 1032.470524055977 1032.63590711246 1100.750025938996 1100.141166057543 1100.061155086753 1099.216194286238 345.2893629116273 1099.409301253509 298.5184489718987
1544 0.005 7.72 20 1072.709465927327 1032.470538658353 1032.63592179619 1100.750015348307 1100.141060375171 1100.061026967768 1099.216034753299 345.2913960246867 1099.409401682054 298.5184440109507
1545 0.005 7.725000000000001 20 1072.709920450202 1032.470547720336 1032.635931497795 1100.75016837271 1100.141328257333 1100.061262763213 1099.216225389464 345.2934122923006 1099.40947342646 298.518442759767
1546 0.005 7.73 20 1072.709066813773 1032.470553680526 1032.63593853729 1100.749855711523 1100.140817117663 1100.060841277379 1099.215967394427 345.2954448450351 1099.409170035504 298.5184447850993
1547 0.005 7.735 20 1072.709681220334 1032.470565646768 1032.635950086349 1100.749698795064 1100.140797061209 1100.060886253842 1099.216075616116 345.2974475785721 1099.409053440928 298.5184450356955
1548 0.005 7.74 20 1072.709593199842 1032.470579072982 1032.635962450354 1100.750292735363 1100.141420195811 1100.061298133318 1099.216229536526 345.2994527241549 1099.409686164151 298.5184455847619
1549 0.005 7.745 20 1072.710120980859 1032.470593007919 1032.635975226182 1100.750284843675 1100.141444678335 1100.061344092409 1099.21624092684 345.3014751800108 1099.40963822614 298.5184462080828
1550 0.005 7.75 20 1072.709161658429 1032.470603395534 1032.635987366547 1100.749829543882 1100.140780928352 1100.060817629037 1099.215955254909 345.3034570578092 1099.409130806351 298.5184452673055
1551 0.005 7.755 20 1072.710114606497 1032.47061547159 1032.635998613061 1100.750308760124 1100.141445629907 1100.061341967694 1099.216247986242 345.3054658799177 1099.409685061255 298.5184423284252
1552 0.005 7.76 20 1072.709551893107 1032.470630306047 1032.636014577777 1100.750191454077 1100.141268619304 1100.061184978118 1099.216169092426 345.3074603728946 1099.40953947771 298.5184426208723
1553 0.005 7.765000000000001 20 1072.709657214219 1032.470641283217 1032.636025579867 1100.749970473076 1100.141127732356 1100.06111317371 1099.216134986313 345.3094529638888 1099.409324311762 298.5184456860357
1554 0.005 7.77 20 1072.709224669194 1032.470647640163 1032.636032057309 1100.750027430731 1100.141118780474 1100.061094332366 1099.216194060165 345.3114231641597 1099.409411985877 298.5184457174009
1555 0.005 7.775 20 1072.709605425393 1032.470659799475 1032.63604262928 1100.750176869614 1100.141318529206 1100.061241897653 1099.216199336923 345.3134298622993 1099.409557097911 298.5184438255488
1556 0.005 7.78 20 1072.709992886369 1032.470672934629 1032.636055594091 1100.750214947476 1100.141292628309 1100.061203377915 1099.21618861314 345.3153825303335 1099.409587556056 298.5184460551977
1557 0.005 7.785 20 1072.709584015508 1032.470680688687 1032.636064180272 1100.750311559787 1100.141480496485 1100.061363602281 1099.216249151085 345.3173811012286 1099.409669874396 298.5184430009033
1558 0.005 7.79 20 1072.709936207297 1032.47069062472 1032.636074288701 1100.750157418534 1100.14123046932 1100.061156097486 1099.216145931363 345.3193353979035 1099.40951377423 298.5184438320497
1559 0.005 7.795 20 1072.709575093742 1032.470705137691 1032.636088937825 1100.750187299786 1100.141344382949 1100.061270068418 1099.21622131034 345.3213078947392 1099.409519852052 298.5184467495781
1560 0.005 7.8 20 1072.709422952916 1032.470709610998 1032.636093906335 1100.749311513704 1100.140364972583 1100.060564117464 1099.215975106085 345.3232621630005 1099.408704357584 298.518446409981
1561 0.005 7.805000000000001 20 1072.709268833504 1032.470717351237 1032.636100540506 1100.75006545839 1100.141109245899 1100.061084328115 1099.21609709243 345.3252199549156 1099.409340338024 298.5184428509886
1562 0.005 7.81 20 1072.709181456882 1032.470723944059 1032.636108149494 1100.749240531881 1100.14029925721 1100.060519477458 1099.21594681767 345.3271703785806 1099.408657843327 298.5184419036321
1563 0.005 7.815 20 1072.709084718793 1032.470727855381 1032.636112264791 1100.749691310744 1100.140784010368 1100.060876380212 1099.21610606772 345.3291236915709 1099.409021593195 298.5184458373335
1564 0.005 7.82 20 1072.710034550656 1032.470736994328 1032.636119844127 1100.750072881093 1100.141175015931 1100.061128666923 1099.216193348024 345.3310747006288 1099.409492362641 298.518441349634
1565 0.005 7.825 20 1072.709519407077 1032.470752364239 1032.636135567806 1100.750225988738 1100.141397969418 1100.061299383103 1099.216211610293 345.3330090067678 1099.409547857432 298.5184446537249
1566 0.005 7.83 20 1072.709793249296 1032.47076488456 1032.636148491436 1100.749861952805 1100.140787481998 1100.060826592098 1099.215969909042 345.3349333054736 1099.409174424568 298.518442456154
1567 0.005 7.835 20 1072.709300713141 1032.470771064015 1032.636154221494 1100.749874156014 1100.140850062758 1100.060888865994 1099.21598425676 345.3368820851098 1099.409118481383 298.5184410030471
1568 0.005 7.84 20 1072.709459842538 1032.470779297689 1032.636162666413 1100.749622393746 1100.140682942406 1100.06078966744 1099.216077745075 345.3387880174291 1099.409029584056 298.5184389117906
1569 0.005 7.845 20 1072.709354156571 1032.470785289529 1032.636169302749 1100.7499777546 1100.141022593609 1100.061008725105 1099.216031309011 345.3407277863018 1099.409284345094 298.5184418735029
1570 0.005 7.850000000000001 20 1072.709469599178 1032.470787430838 1032.636171312382 1100.74977723553 1100.140894660082 1100.060945231616 1099.216117688752 345.3426334190941 1099.409117793146 298.5184415956284
1571 0.005 7.855 20 1072.708978107601 1032.470790888987 1032.636175053128 1100.749562603226 1100.140652791779 1100.060782160222 1099.216045571938 345.3445666951675 1099.408896767801 298.5184412468887
1572 0.005 7.86 20 1072.709916227163 1032.470806541726 1032.636188846533 1100.750338738013 1100.141485178596 1100.061349916537 1099.216244785297 345.346452309398 1099.409746162183 298.5184438458513
1573 0.005 7.865 20 1072.709918226429 1032.470816342832 1032.636198130108 1100.750281555977 1100.14144745585 1100.061335096054 1099.216201475788 345.348374643637 1099.409611412988 298.5184406455001
1574 0.005 7.87 20 1072.7095108988 1032.470829856406 1032.636212637974 1100.75009006241 1100.141116354685 1100.061068842824 1099.216116062799 345.3502622753875 1099.409452927553 298.5184386868089
1575 0.005 7.875 20 1072.709893437032 1032.470836233737 1032.636219704179 1100.74989816538 1100.140869635002 1100.060904002479 1099.216006444887 345.3521822774298 1099.40914785729 298.5184418023387
1576 0.005 7.88 20 1072.709185695642 1032.470838803267 1032.636222699358 1100.749782395385 1100.140862035418 1100.060910695632 1099.216107539693 345.354046824277 1099.409190008034 298.518443119049
1577 0.005 7.885 20 1072.710183170402 1032.470854393833 1032.6362372847 1100.750200806153 1100.141300759243 1100.061228815476 1099.216179077908 345.3559541319705 1099.409503025119 298.5184420137184
1578 0.005 7.890000000000001 20 1072.709465763816 1032.470863669001 1032.636246561033 1100.750149525051 1100.141288045319 1100.061208731703 1099.216194956656 345.3578301737277 1099.409531039513 298.5184383449155
1579 0.005 7.895 20 1072.709864362379 1032.470872095394 1032.636254146826 1100.749855753235 1100.140955162603 1100.060997271178 1099.216146222591 345.3597146269983 1099.409201738518 298.5184419944055
1580 0.005 7.9 20 1072.709655033763 1032.470884772819 1032.636266592545 1100.75019953248 1100.141352697206 1100.061253260942 1099.216201370928 345.3615737629472 1099.409555776755 298.518438593799
1581 0.005 7.905 20 1072.71002312305 1032.470890499569 1032.636272939106 1100.750021686052 1100.141034590293 1100.061028517557 1099.216080778259 345.3634538574341 1099.409335624894 298.518443500917
1582 0.005 7.91 20 1072.709299244688 1032.470897635047 1032.6362811539 1100.749991216334 1100.141135593253 1100.061105958384 1099.216144199737 345.3653230977881 1099.409328422196 298.518441906015
1583 0.005 7.915 20 1072.71015761938 1032.470911844568 1032.636294287937 1100.750122303495 1100.141254037544 1100.061201342936 1099.216199039862 345.367186289439 1099.40952589498 298.5184418597041
1584 0.005 7.92 20 1072.709218363698 1032.470916768915 1032.636299601795 1100.749807610639 1100.140891297531 1100.060931371577 1099.216105110406 345.3690421820125 1099.409191962666 298.5184410025943
1585 0.005 7.925 20 1072.710030737789 1032.47093159691 1032.636313155635 1100.750316336947 1100.141470628514 1100.061357519744 1099.216236972843 345.3709002141098 1099.409644327596 298.5184450256727
1586 0.005 7.930000000000001 20 1072.709379388411 1032.470941015644 1032.636323707013 1100.749931461079 1100.140922551719 1100.060924012379 1099.216002107907 345.3727408792345 1099.409271011446 298.5184445535935
1587 0.005 7.935 20 1072.709989999657 1032.470950511391 1032.636333000499 1100.750300781426 1100.141424185047 1100.061318523202 1099.216254491215 345.3745936503403 1099.409654497299 298.5184455877014
1588 0.005 7.94 20 1072.709434718574 1032.470957289108 1032.636340871464 1100.749855528914 1100.140828746021 1100.060855995803 1099.215962006753 345.3764316468238 1099.409165398684 298.518446083283
1589 0.005 7.945 20 1072.709335769342 1032.470967039255 1032.636351222562 1100.74976265958 1100.140846833289 1100.060924790903 1099.216134458085 345.3782634557402 1099.409121164099 298.5184491200909
1590 0.005 7.95 20 1072.709764914684 1032.470976510261 1032.636359552609 1100.750042886278 1100.141095173377 1100.061052501277 1099.216058296603 345.3801151874757 1099.409392152823 298.5184468464168
1591 0.005 7.955 20 1072.709701832929 1032.470984593881 1032.636366218248 1100.750188319958 1100.141255226715 1100.061193066452 1099.216174034635 345.3819277153095 1099.409538719845 298.518451592907
1592 0.005 7.96 20 1072.709956715696 1032.470998279495 1032.636379992036 1100.749969854247 1100.14111888396 1100.061098839095 1099.216124711837 345.3837602636316 1099.40931531888 298.5184534692726
1593 0.005 7.965 20 1072.709653267455 1032.471007271681 1032.636390124223 1100.750252048781 1100.141382517208 1100.061294861956 1099.216252415122 345.3855711847046 1099.409654596572 298.5184537493399
1594 0.005 7.97 20 1072.709959314494 1032.471013153163 1032.636395957975 1100.749927932927 1100.140924022546 1100.060927651861 1099.216009046454 345.387406418599 1099.409232604425 298.5184547934025
1595 0.005 7.975000000000001 20 1072.709507774852 1032.471019447194 1032.63640193695 1100.750001996982 1100.140993260462 1100.06099504109 1099.21606852317 345.3892044071362 1099.409322896464 298.5184555887225
1596 0.005 7.98 20 1072.710129221188 1032.471034064999 1032.636415989226 1100.749947624319 1100.140956207396 1100.06095163149 1099.216000417837 345.3910170596399 1099.409262320045 298.5184546391998
1597 0.005 7.985 20 1072.709664159482 1032.4710484359 1032.636430660759 1100.750227069171 1100.141394779425 1100.061304570273 1099.216215069774 345.3928016134525 1099.409573704794 298.5184538354296
1598 0.005 7.99 20 1072.710248238382 1032.471060648425 1032.636441868294 1100.750317788862 1100.141443152359 1100.061317920445 1099.216243156052 345.3946236422311 1099.409750058446 298.5184597049764
1599 0.005 7.995 20 1072.709782859519 1032.471070261133 1032.63645252378 1100.750262165404 1100.141420780509 1100.061324917013 1099.216248530281 345.3964087961101 1099.409582646568 298.5184583657395
1600 0.005 8 20 1072.710130527893 1032.471076513672 1032.636458791685 1100.749903730491 1100.140877338737 1100.060891788973 1099.215992751949 345.3981830526144 1099.409225809389 298.5184571055689
1601 0.005 8.005000000000001 20 1072.708677294558 1032.471075261732 1032.636459590406 1100.749265025227 1100.140319527942 1100.06055557736 1099.215995041588 345.3999716645049 1099.408600191337 298.5184593146348
1602 0.005 8.01 20 1072.709220862696 1032.47107963744 1032.636463509237 1100.749184722513 1100.140227818204 1100.060471982378 1099.215943836603 345.4017541016624 1099.408592644076 298.5184630006565
1603 0.005 8.015000000000001 20 1072.709029824177 1032.47108109444 1032.63646361011 1100.749488691413 1100.140568529169 1100.060729869098 1099.216043906214 345.4035279851652 1099.408815610883 298.5184614403012
1604 0.005 8.02 20 1072.709911925035 1032.471085424587 1032.636465801716 1100.749879053336 1100.141000481324 1100.061014908277 1099.216144804708 345.4052985546094 1099.409200619552 298.5184656270374
1605 0.005 8.025 20 1072.709697418119 1032.471097487308 1032.636479034991 1100.750272022714 1100.1414113739 1100.061312489107 1099.216212431269 345.4070747350277 1099.409612978831 298.5184672893794
1606 0.005 8.029999999999999 20 1072.709166190527 1032.471097031269 1032.63648051714 1100.749316495253 1100.140357807632 1100.060558708961 1099.216004516381 345.4088202618072 1099.40868040694 298.5184672543828
1607 0.005 8.035 20 1072.709697254149 1032.471104021743 1032.636485275951 1100.750254752582 1100.141388163615 1100.061294502786 1099.216193523638 345.4105998211298 1099.409618212258 298.518467310069
1608 0.005 8.040000000000001 20 1072.709884359407 1032.471114859778 1032.636495346254 1100.750178182141 1100.141255593527 1100.061172871241 1099.216145744041 345.4123491867791 1099.409577261444 298.5184724280605
1609 0.005 8.045 20 1072.709355399619 1032.471123793025 1032.636506014652 1100.74977532184 1100.14087525027 1100.060940203213 1099.216115924395 345.414120496828 1099.409151768079 298.5184714987552
1610 0.005 8.050000000000001 20 1072.70965570087 1032.471132218111 1032.636513922981 1100.749997830086 1100.141004877864 1100.060983293954 1099.216051021264 345.4158533245588 1099.409341798061 298.5184735801459
1611 0.005 8.055 20 1072.710080898444 1032.471138172588 1032.636519419866 1100.750092574566 1100.141256091789 1100.061208147144 1099.216184023849 345.4176056906175 1099.409408525686 298.518473776328
1612 0.005 8.06 20 1072.709619121311 1032.471148545174 1032.636530473298 1100.750062705681 1100.141206440862 1100.061155184733 1099.216175416868 345.4193434327269 1099.409410874275 298.5184738276278
1613 0.005 8.065 20 1072.709846200925 1032.471153189724 1032.636535180033 1100.749630004869 1100.140777154884 1100.060877604979 1099.216057649749 345.4210978314788 1099.40891037134 298.5184710665766
1614 0.005 8.07 20 1072.709372505882 1032.471157180138 1032.636538652796 1100.74994765389 1100.141079804495 1100.061070001952 1099.216149586338 345.4228184810291 1099.409271105621 298.5184780715126
1615 0.005 8.074999999999999 20 1072.710139045065 1032.471166204788 1032.636546138172 1100.749907259022 1100.141052002564 1100.061070603517 1099.216146242914 345.4245648150012 1099.409188117655 298.5184768673413
1616 0.005 8.08 20 1072.709669886288 1032.471178981995 1032.636559459128 1100.750047397815 1100.141180846794 1100.061138853424 1099.216167633794 345.4262768919172 1099.409432703775 298.5184792663875
1617 0.005 8.085000000000001 20 1072.710275195776 1032.471188371313 1032.636569222048 1100.750241616938 1100.141403416389 1100.061312177681 1099.216252045679 345.4280109163788 1099.409559883923 298.5184775842574
1618 0.005 8.09 20 1072.709401005567 1032.471192230697 1032.636574089857 1100.750035601472 1100.141147820223 1100.06110484335 1099.21616549961 345.4297232163897 1099.40943203936 298.5184792538365
1619 0.005 8.095000000000001 20 1072.710151981223 1032.47120328968 1032.636583571325 1100.75028752033 1100.14145857103 1100.061346371226 1099.216234112812 345.4314459958077 1099.409657916219 298.5184765810939
1620 0.005 8.1 20 1072.709835370212 1032.471215679258 1032.636596827748 1100.750121985424 1100.141174961701 1100.061113674778 1099.216117483245 345.4331620135969 1099.409474458075 298.5184817441258
1621 0.005 8.105 20 1072.709555756217 1032.471223740594 1032.636605042279 1100.749946146434 1100.140930005041 1100.060948664991 1099.216029400999 345.4348779090816 1099.40922310382 298.5184804471094
1622 0.005 8.109999999999999 20 1072.709522022096 1032.471231118975 1032.63661325789 1100.749539861958 1100.140611214439 1100.060737211102 1099.21603355359 345.4365740015889 1099.408950082895 298.5184848850133
1623 0.005 8.115 20 1072.709543217527 1032.471234333701 1032.636616295614 1100.74989772139 1100.141038474807 1100.061061637794 1099.216158933655 345.4382840085614 1099.409185302084 298.518478970041
1624 0.005 8.120000000000001 20 1072.710458856569 1032.471245715601 1032.636625859975 1100.750270862472 1100.141419610742 1100.061301637808 1099.216201701346 345.4399872448753 1099.409670456528 298.5184878776381
1625 0.005 8.125 20 1072.709489598798 1032.471255249539 1032.636637111878 1100.74986814164 1100.140823026403 1100.060869222663 1099.215990640334 345.4416770144712 1099.409123523236 298.5184863744053
1626 0.005 8.130000000000001 20 1072.710322917809 1032.471266979967 1032.636647781713 1100.750174897272 1100.141243966737 1100.061167936899 1099.216150297827 345.4433774207986 1099.409564126054 298.5184890928759
1627 0.005 8.135 20 1072.709492428132 1032.471272966565 1032.636653845354 1100.749878232697 1100.140841181659 1100.060883299368 1099.215982374735 345.4450570833178 1099.409126410131 298.5184868981942
1628 0.005 8.140000000000001 20 1072.71047998975 1032.471286722171 1032.636666432923 1100.750285418923 1100.141412423115 1100.061293565632 1099.216221247434 345.4467322463493 1099.40969548726 298.5184917131892
1629 0.005 8.145 20 1072.709761073293 1032.471292935147 1032.636674088301 1100.7502710969 1100.14143299475 1100.061335518622 1099.216242007415 345.448424840098 1099.409635496969 298.5184844406542
1630 0.005 8.15 20 1072.709973211393 1032.471297286513 1032.636678962455 1100.749837987293 1100.140752696261 1100.060800235505 1099.215983695428 345.4500939376285 1099.4091123715 298.5184879364103
1631 0.005 8.154999999999999 20 1072.709622137163 1032.471308207854 1032.636690094269 1100.749897479712 1100.140894620201 1100.060917835303 1099.215990387292 345.4517726550626 1099.409192336516 298.5184883399709
1632 0.005 8.16 20 1072.709841866821 1032.471316442228 1032.6366983439 1100.749606437464 1100.14066057061 1100.060778512945 1099.216091119974 345.453423075047 1099.408985733062 298.5184887437469
1633 0.005 8.165000000000001 20 1072.709383012875 1032.471320014027 1032.63670122271 1100.749840111952 1100.140998143786 1100.061020767204 1099.216090338356 345.4551070611071 1099.409108455377 298.5184881689409
1634 0.005 8.17 20 1072.710206875911 1032.47132998488 1032.636709807533 1100.750228775868 1100.141357220763 1100.061270537322 1099.216260248865 345.4567454624677 1099.409616403232 298.5184910026321
1635 0.005 8.175000000000001 20 1072.708839296035 1032.47133085207 1032.636713889338 1100.749152172613 1100.140219845382 1100.060472839546 1099.215926854625 345.4584307854395 1099.40849626502 298.5184916732802
1636 0.005 8.18 20 1072.709577769419 1032.471332007925 1032.636714172178 1100.749553455627 1100.140593877405 1100.060741141463 1099.216115903652 345.4600591493935 1099.408924143886 298.5184919066573
1637 0.005 8.185 20 1072.709421420283 1032.471336137023 1032.636717281394 1100.749878260995 1100.141044441085 1100.061046291693 1099.216088780332 345.4617377885801 1099.409174554348 298.5184960011992
1638 0.005 8.19 20 1072.709964888333 1032.471349949629 1032.636730113254 1100.750328024999 1100.141451237409 1100.061344230776 1099.216324098384 345.463359113326 1099.40969641121 298.5184939054811
1639 0.005 8.195 20 1072.710240547992 1032.471360370473 1032.636739700972 1100.750212957336 1100.141364070956 1100.061265717353 1099.216186991057 345.4650335802624 1099.409587618693 298.5184926416728
1640 0.005 8.199999999999999 20 1072.709948210128 1032.471368268907 1032.636747395762 1100.750300642591 1100.141373945697 1100.061274955416 1099.216252850209 345.4666434146014 1099.409683217391 298.518492552019
1641 0.005 8.205 20 1072.709772919076 1032.471372321138 1032.636753394488 1100.749822298247 1100.140938532016 1100.060971280656 1099.216104439231 345.4683127711401 1099.409191571967 298.5184947609403
1642 0.005 8.210000000000001 20 1072.709646194998 1032.471382469503 1032.636764197283 1100.75004600544 1100.141156739982 1100.061137439977 1099.216241248095 345.4699201213593 1099.409388774984 298.5184938915648
1643 0.005 8.215 20 1072.710317714396 1032.4713924751 1032.636772679412 1100.750182956708 1100.141355974609 1100.061266152665 1099.216184414197 345.4715770029036 1099.409515966304 298.5184987107001
1644 0.005 8.220000000000001 20 1072.709766918128 1032.471401823857 1032.636782053804 1100.750094694039 1100.141068041116 1100.061046222495 1099.216146257975 345.4731777014778 1099.40941085256 298.5184973842833
1645 0.005 8.225 20 1072.710200579191 1032.471415699341 1032.636795800784 1100.750072017878 1100.141244935308 1100.061186423985 1099.216149634341 345.4748338371888 1099.40939383097 298.5184968102304
1646 0.005 8.23 20 1072.709784442115 1032.471423034503 1032.636803198024 1100.750138837429 1100.141131164438 1100.061095866846 1099.216183067831 345.4764116137593 1099.409470579048 298.5184941392932
1647 0.005 8.234999999999999 20 1072.710105316829 1032.471426847683 1032.636806884165 1100.749894150466 1100.141060740624 1100.061056789875 1099.216098943816 345.4780729175071 1099.409210590558 298.5184990585096
1648 0.005 8.24 20 1072.709973826255 1032.471435584131 1032.636815945708 1100.750392314994 1100.141512329497 1100.061379902683 1099.216329459326 345.479655987904 1099.409742858213 298.5184977838563
1649 0.005 8.245000000000001 20 1072.710193073713 1032.4714479975 1032.636828579629 1100.749922888381 1100.14095034561 1100.060952954031 1099.215998818056 345.4812966014325 1099.409230151747 298.5184978325063
1650 0.005 8.25 20 1072.710020257234 1032.47145847808 1032.636838731613 1100.750289289979 1100.141371080143 1100.061266948334 1099.216238261549 345.4828746097954 1099.409646763187 298.5184966508884
1651 0.005 8.255000000000001 20 1072.710181841754 1032.471465692772 1032.63684483494 1100.749980120995 1100.141009641784 1100.060999861537 1099.216045892208 345.4845103586301 1099.409271083493 298.5184960407441
1652 0.005 8.26 20 1072.709515208477 1032.471469744117 1032.636850181947 1100.749793984381 1100.140903674435 1100.060956833451 1099.216147028122 345.4860782001235 1099.409133457603 298.5184951014185
1653 0.005 8.265000000000001 20 1072.709265134651 1032.471471994577 1032.636854407586 1100.749234881607 1100.140306534057 1100.060536458581 1099.215962373146 345.4876936840537 1099.408582794068 298.5184988639489
1654 0.005 8.27 20 1072.709443112013 1032.471474499863 1032.636856485721 1100.749726028622 1100.140781412009 1100.060866187507 1099.216151346997 345.4892603976879 1099.409091388605 298.5185008349615
1655 0.005 8.275 20 1072.709287094495 1032.471473809117 1032.636854746477 1100.749380353879 1100.140463845915 1100.060647432254 1099.215990320906 345.4908781245079 1099.408738464312 298.518498498434
1656 0.005 8.279999999999999 20 1072.710065103113 1032.471487240804 1032.636867198335 1100.75034562252 1100.141486588275 1100.061353638785 1099.216264233594 345.4924304360205 1099.409724915999 298.518500338755
1657 0.005 8.285 20 1072.709893256147 1032.471497610024 1032.636876740497 1100.750214250431 1100.141361485211 1100.061266542104 1099.216157469532 345.494040260155 1099.409558610877 298.5185015861971
1658 0.005 8.290000000000001 20 1072.709479717302 1032.4714959105 1032.636876617996 1100.749312147709 1100.140338808271 1100.060555757294 1099.216037069901 345.4955907295599 1099.40867524703 298.5185002395816
1659 0.005 8.295 20 1072.708860443737 1032.471492137222 1032.636873624708 1100.749158563199 1100.140225401679 1100.060478539975 1099.215937731811 345.497192090549 1099.408518818831 298.5185030680749
1660 0.005 8.300000000000001 20 1072.7097363174 1032.471493066165 1032.636874234534 1100.749495003596 1100.140532278821 1100.060698355157 1099.216100473257 345.4987328356136 1099.408829609313 298.5185049353499
1661 0.005 8.305 20 1072.709800994219 1032.471501168196 1032.63688031034 1100.750261287554 1100.141442723934 1100.061324182823 1099.21618064901 345.5003250605233 1099.409648979716 298.5185027707169
1662 0.005 8.31 20 1072.710679251717 1032.471515101534 1032.636893066662 1100.750359336546 1100.141486803053 1100.061369601027 1099.216307814843 345.5018614421155 1099.409714784416 298.5185000908079
1663 0.005 8.315 20 1072.709608148296 1032.471526530495 1032.636905953925 1100.749771956904 1100.140735848903 1100.060791928834 1099.215905809423 345.5034552078415 1099.409037212964 298.5185006743852
1664 0.005 8.32 20 1072.710451323922 1032.471536654109 1032.636915959171 1100.75008255652 1100.141045478943 1100.061036001493 1099.216153885672 345.5049813118788 1099.409377061767 298.5185025920507
1665 0.005 8.324999999999999 20 1072.709617984831 1032.471547120579 1032.636928004341 1100.749994816909 1100.141069892648 1100.061036197947 1099.216032909968 345.50656731878 1099.409326386816 298.5185003927876
1666 0.005 8.33 20 1072.709863339473 1032.471548442199 1032.636929836778 1100.749499494825 1100.140534573821 1100.06070504982 1099.216114716196 345.5080855384711 1099.408863335398 298.5185023462585
1667 0.005 8.335000000000001 20 1072.709749392047 1032.47155353878 1032.636933145637 1100.750053424322 1100.141155330146 1100.061100727887 1099.2160626379 345.5096696047157 1099.409367229607 298.5185031063504
1668 0.005 8.34 20 1072.710497975331 1032.471569830542 1032.6369486055 1100.750369696508 1100.141515690277 1100.061393539778 1099.216309292949 345.5111831066283 1099.409722737878 298.5184996139037
1669 0.005 8.345000000000001 20 1072.709678671742 1032.471582207609 1032.636962081455 1100.750033808403 1100.1411301911 1100.061080148609 1099.21602913254 345.5127579993438 1099.40935536182 298.5185031148404
1670 0.005 8.35 20 1072.710322771784 1032.471591400794 1032.636970172571 1100.750165614967 1100.141230666798 1100.061174447079 1099.216162397063 345.5142647382734 1099.409488280595 298.5185032376403
1671 0.005 8.355 20 1072.709596563643 1032.471594694184 1032.636975050276 1100.749781636376 1100.140723626493 1100.060773406711 1099.215920255315 345.5158409681625 1099.409081602 298.5185028917006
1672 0.005 8.359999999999999 20 1072.709888616112 1032.471603876099 1032.636984962255 1100.74982640046 1100.140773493188 1100.060834009008 1099.215966293686 345.5173402634541 1099.409091918056 298.5185030222598
1673 0.005 8.365 20 1072.709632824103 1032.471608560828 1032.636990108635 1100.749843368144 1100.140767496578 1100.060811689803 1099.215969727518 345.5188665790419 1099.409138547967 298.5185054697591
1674 0.005 8.370000000000001 20 1072.709804193261 1032.471612258592 1032.636992133389 1100.749808305793 1100.140760312202 1100.060818888167 1099.215927578136 345.5203933350475 1099.409098761958 298.518502822221
1675 0.005 8.375 20 1072.710141391205 1032.471620077953 1032.636999520389 1100.749915402562 1100.140856629064 1100.060880478993 1099.216008978942 345.521895667614 1099.409212332776 298.5185047424121
1676 0.005 8.380000000000001 20 1072.709542732482 1032.471629099263 1032.637009344943 1100.749832404628 1100.140941143076 1100.060981545154 1099.21611774858 345.523434494125 1099.409192243867 298.5185082032103
1677 0.005 8.385 20 1072.710320920927 1032.471635899817 1032.637016204452 1100.750062854053 1100.14118934467 1100.061146523763 1099.21620064608 345.5249256317051 1099.409426218692 298.5185075451423
1678 0.005 8.390000000000001 20 1072.709635475807 1032.471640026568 1032.637020325605 1100.749852183432 1100.140840903825 1100.060871068247 1099.215972232824 345.5264457863561 1099.409106373557 298.5185046929637
1679 0.005 8.395 20 1072.710052244656 1032.471648023737 1032.637028491413 1100.749587977319 1100.14063930533 1100.060763947712 1099.216088731096 345.5279361286758 1099.408990781561 298.5185076481467
1680 0.005 8.4 20 1072.709311353542 1032.471649450146 1032.63702989333 1100.749524616072 1100.140667982859 1100.060795998127 1099.216021958348 345.5294599846376 1099.408791663057 298.518508237863
1681 0.005 8.404999999999999 20 1072.710169390323 1032.471655269381 1032.637033949584 1100.74992269715 1100.141045080104 1100.061050835996 1099.216149781156 345.5309334201563 1099.409250378142 298.5185072114923
1682 0.005 8.41 20 1072.709945414923 1032.471668481152 1032.637046690602 1100.750164790277 1100.141334895073 1100.061253855182 1099.216197672137 345.5324562288927 1099.409497665384 298.5185078332091
1683 0.005 8.415000000000001 20 1072.710646621148 1032.471683235708 1032.637062304183 1100.750266436856 1100.141370735591 1100.06127423664 1099.21626589023 345.5339322018405 1099.409675855375 298.5185084104478
1684 0.005 8.42 20 1072.709839708625 1032.471691283204 1032.637071485148 1100.7501100598 1100.141181323718 1100.061133349877 1099.216127115416 345.5354445518732 1099.409439935297 298.5185047338043
1685 0.005 8.425000000000001 20 1072.710446819295 1032.471701067969 1032.637080151735 1100.750291483871 1100.141396243625 1100.061285328096 1099.216237408219 345.5369042454337 1099.409635955003 298.5185048876954
1686 0.005 8.43 20 1072.709951983281 1032.471714425322 1032.637093562665 1100.750136772929 1100.141229905353 1100.061164922338 1099.216125592171 345.5384184876682 1099.409502305186 298.5185064909516
1687 0.005 8.435 20 1072.7105236555 1032.471725981927 1032.637104558433 1100.750173341299 1100.141203430698 1100.061142244005 1099.216180918232 345.5398823874441 1099.40950209116 298.5185094760404
1688 0.005 8.44 20 1072.709286428716 1032.471726401777 1032.637106362879 1100.749592473805 1100.140694374516 1100.060798897342 1099.216025305901 345.5413814293392 1099.408971584724 298.5185067356146
1689 0.005 8.445 20 1072.709470235181 1032.47172392008 1032.637104957681 1100.749443399045 1100.140475966012 1100.060661986981 1099.216088953107 345.5428349588834 1099.408810751352 298.5185111412886
1690 0.005 8.449999999999999 20 1072.70970053874 1032.471728777834 1032.637109139053 1100.749730085315 1100.140682832803 1100.060750398829 1099.21588582375 345.5443402976388 1099.408985756858 298.518507229278
1691 0.005 8.455 20 1072.709989990509 1032.47173275788 1032.637111907029 1100.750006040207 1100.140944197964 1100.060959182861 1099.21609729315 345.545786560304 1099.409294006443 298.5185097025209
1692 0.005 8.460000000000001 20 1072.709538827399 1032.471734861927 1032.637114637457 1100.74959855102 1100.140700433896 1100.060798121381 1099.216019156207 345.547291036474 1099.408973143 298.5185106668285
1693 0.005 8.465 20 1072.709645386516 1032.471744038801 1032.637123624408 1100.7499418057 1100.141012058566 1100.06103533847 1099.216223426403 345.5487323422464 1099.40930749458 298.5185146789462
1694 0.005 8.470000000000001 20 1072.710366130941 1032.471751971982 1032.637129878196 1100.750052011225 1100.141222378513 1100.061170915 1099.216143802902 345.5502144293559 1099.409378764047 298.5185106279883
1695 0.005 8.475 20 1072.709847034004 1032.471757710443 1032.637136987194 1100.750005676414 1100.140956047175 1100.060958503606 1099.216096737625 345.5516478451224 1099.409303816971 298.5185131025162
1696 0.005 8.48 20 1072.709706667043 1032.471762023572 1032.637142947214 1100.749277836292 1100.140353170555 1100.060562351412 1099.215965222903 345.5531349671745 1099.408625746196 298.5185144669728
1697 0.005 8.484999999999999 20 1072.70970502817 1032.471767323427 1032.637147624493 1100.749935503702 1100.14085894889 1100.060890838862 1099.216041801395 345.5545568813703 1099.409218631872 298.5185155311045
1698 0.005 8.49 20 1072.71050038849 1032.47177662483 1032.637154420829 1100.750087067332 1100.141173538065 1100.061122239288 1099.216088014133 345.5560276004344 1099.409429116334 298.518513630252
1699 0.005 8.495000000000001 20 1072.709875428861 1032.471788120604 1032.637166588431 1100.750026006454 1100.141138752535 1100.061125370279 1099.216215103024 345.557456098348 1099.409362705713 298.5185179653928
1700 0.005 8.5 20 1072.710333169984 1032.471796398675 1032.637174603803 1100.74985989894 1100.141010257042 1100.061030313102 1099.216119510891 345.5589237601106 1099.409161113485 298.518513116405
1701 0.005 8.505000000000001 20 1072.709815670853 1032.471800083781 1032.637179544178 1100.750107898659 1100.141227295349 1100.06118250315 1099.216236726735 345.5603362706499 1099.40945568253 298.5185127075903
1702 0.005 8.51 20 1072.710319453019 1032.471811405469 1032.637190711383 1100.749906429792 1100.140921060414 1100.060930235547 1099.21600627335 345.5617951021063 1099.409163724147 298.5185141963216
1703 0.005 8.515000000000001 20 1072.709841308618 1032.471819975682 1032.637199999342 1100.749890129205 1100.140818733271 1100.06085058674 1099.215992114231 345.5632069010507 1099.409217460829 298.5185164909936
1704 0.005 8.52 20 1072.710264539888 1032.471828189736 1032.637206603751 1100.750211207228 1100.141331939785 1100.061249332828 1099.216165580978 345.5646579312656 1099.409563074123 298.5185126235089
1705 0.005 8.525 20 1072.709761039349 1032.471837844945 1032.637216878402 1100.750126433718 1100.141228404834 1100.061166357639 1099.216212271831 345.5660625622959 1099.409505321823 298.5185156179564
1706 0.005 8.529999999999999 20 1072.710152791965 1032.471844000652 1032.637222138608 1100.749960668813 1100.140986574065 1100.060980649324 1099.216021322158 345.5675103501886 1099.409303866244 298.5185149653958
1707 0.005 8.535 20 1072.709799399253 1032.471843951286 1032.637223387695 1100.749925591422 1100.141041388909 1100.061050266004 1099.216182811812 345.5689041492719 1099.409244008521 298.5185156352885
1708 0.005 8.540000000000001 20 1072.710096206278 1032.471851900296 1032.637230820072 1100.750247586749 1100.141405240362 1100.061299961183 1099.216198951422 345.5703472127748 1099.409593735098 298.5185163539151
1709 0.005 8.545 20 1072.710333279115 1032.471862413316 1032.637241838793 1100.750048872022 1100.14104338023 1100.061019768558 1099.216079896428 345.5717365537959 1099.409393132622 298.5185212232591
1710 0.005 8.550000000000001 20 1072.709695016983 1032.471867382268 1032.637246296876 1100.749862092213 1100.141012010285 1100.061038897457 1099.216120463396 345.5731751399863 1099.409132838276 298.5185185562432
1711 0.005 8.555 20 1072.710552533306 1032.471876863861 1032.637254274851 1100.750324474858 1100.141472236317 1100.061340168936 1099.216237965931 345.5745656331315 1099.409713165272 298.5185193621275
1712 0.005 8.56 20 1072.709983184857 1032.471890349258 1032.637268226255 1100.750310064983 1100.141471532363 1100.06136055188 1099.21626074102 345.5759840272837 1099.409648355512 298.518520552975
1713 0.005 8.565 20 1072.710662295432 1032.471898290261 1032.63727680133 1100.750167064243 1100.14125102103 1100.061171119254 1099.21614542403 345.5773807507606 1099.409546482885 298.5185205582908
1714 0.005 8.57 20 1072.709748896605 1032.471900939303 1032.637279884614 1100.74994731733 1100.141090873319 1100.061103060528 1099.216173914872 345.5787827761235 1099.409231160085 298.5185193001369
1715 0.005 8.575000000000001 20 1072.710523175417 1032.471912281102 1032.637291085263 1100.749971787441 1100.141102637051 1100.061085986942 1099.216146184795 345.5801765737418 1099.409351329584 298.5185228334526
1716 0.005 8.58 20 1072.709907619322 1032.471919772388 1032.637298079943 1100.750232166566 1100.141345832818 1100.061263393735 1099.216189596083 345.5815767392797 1099.409538830557 298.5185240599057
1717 0.005 8.585000000000001 20 1072.710344750756 1032.471923744544 1032.637301283836 1100.749880936427 1100.14097989099 1100.060987108985 1099.216116956586 345.5829580362627 1099.409283120914 298.5185196060189
1718 0.005 8.59 20 1072.709942684624 1032.47193232583 1032.637309388447 1100.750159144506 1100.141323653032 1100.061253177262 1099.216206941145 345.5843539658319 1099.409506164766 298.5185217922651
1719 0.005 8.595000000000001 20 1072.709946303428 1032.471935736087 1032.637315684097 1100.749353732163 1100.140397580159 1100.060587327516 1099.216017954147 345.5857337292305 1099.408735552402 298.5185236679721
1720 0.005 8.6 20 1072.709582354977 1032.471938534477 1032.637318324025 1100.749784958299 1100.140734768035 1100.060799939351 1099.215935152507 345.587123661802 1099.409028995735 298.5185226962822
1721 0.005 8.605 20 1072.710507567853 1032.471944181283 1032.637322350275 1100.749925071741 1100.140872930816 1100.06089324879 1099.216013680966 345.588484438023 1099.409260960576 298.5185246572366
1722 0.005 8.609999999999999 20 1072.709595870561 1032.471952823575 1032.637331426329 1100.749772642945 1100.140871770692 1100.060941059628 1099.216111011429 345.5898850602944 1099.409103621058 298.5185253644455
1723 0.005 8.615 20 1072.710570810126 1032.471961397574 1032.637339093375 1100.750036991884 1100.141051900015 1100.061019863603 1099.216068148672 345.5912366293812 1099.409412079779 298.5185210332391
1724 0.005 8.620000000000001 20 1072.709494954497 1032.471962338643 1032.637340647412 1100.749739884717 1100.140881000189 1100.060954439699 1099.216110887626 345.5926179062103 1099.409010521221 298.5185235544216
1725 0.005 8.625 20 1072.709863650447 1032.471960302211 1032.637339263054 1100.7494223573 1100.140484249212 1100.060648524973 1099.216014190925 345.5939779652084 1099.408830562348 298.518526469523
1726 0.005 8.630000000000001 20 1072.710043796954 1032.471971730442 1032.637349872166 1100.750224870156 1100.14138948349 1100.061305292876 1099.216242853121 345.5953504271887 1099.409524350182 298.5185287622504
1727 0.005 8.635 20 1072.710125602732 1032.471977281578 1032.637355704044 1100.749917689954 1100.14101398048 1100.061013407263 1099.216130127027 345.5967171226578 1099.409330910956 298.5185274657219
1728 0.005 8.640000000000001 20 1072.709799761408 1032.471982396167 1032.637360386248 1100.750077259724 1100.141124645808 1100.061095389022 1099.216097069235 345.5980770458719 1099.409359146115 298.518528762367
1729 0.005 8.645 20 1072.710241109934 1032.471995111772 1032.637372520366 1100.750152562689 1100.141307735633 1100.061220040062 1099.21617379305 345.5994272491967 1099.409506652541 298.5185294921562
1730 0.005 8.65 20 1072.709848943864 1032.471999804281 1032.637378033796 1100.749582834503 1100.140674681766 1100.060797607256 1099.216052550287 345.6007872021385 1099.408930511191 298.5185295860001
1731 0.005 8.654999999999999 20 1072.710128089459 1032.472004903172 1032.63738343163 1100.75015937068 1100.141237547204 1100.061155908891 1099.216149588144 345.602135139283 1099.409540489601 298.5185323979447
1732 0.005 8.66 20 1072.710205828504 1032.472014229077 1032.63739300543 1100.750007849182 1100.141154407921 1100.061147386841 1099.216192368802 345.6034932209863 1099.409282488582 298.5185321662694
1733 0.005 8.665000000000001 20 1072.710164574045 1032.472022094839 1032.637400366772 1100.75010253177 1100.141165565428 1100.061104014478 1099.216099769678 345.6048167920983 1099.409484169079 298.5185289649465
1734 0.005 8.67 20 1072.710359544038 1032.472028829989 1032.637406137675 1100.749864801709 1100.140818907553 1100.060867138593 1099.21597952542 345.6061705382681 1099.409105362244 298.5185307258645
1735 0.005 8.675000000000001 20 1072.709924897717 1032.472039114866 1032.637417273358 1100.750017558416 1100.141031569655 1100.061006123668 1099.216059420798 345.607511567405 1099.409359405255 298.518530782648
1736 0.005 8.68 20 1072.710445407073 1032.472047447951 1032.637424718584 1100.750008866153 1100.141169810422 1100.061146742183 1099.21616124945 345.608847077946 1099.409329071761 298.518529756993
1737 0.005 8.685 20 1072.709586582253 1032.472045500208 1032.63742468005 1100.749624074776 1100.140690365799 1100.060789875087 1099.216087931942 345.6101679960024 1099.40899480863 298.5185330553585
1738 0.005 8.69 20 1072.710642146643 1032.472053170765 1032.637430305029 1100.750153962298 1100.14123476299 1100.061177377372 1099.216161197591 345.6115127579557 1099.409488610609 298.5185333693241
1739 0.005 8.695 20 1072.709864261736 1032.47206116502 1032.637439815308 1100.749888467559 1100.141011284827 1100.06102018351 1099.21613241787 345.6128259138119 1099.409229295128 298.5185323597875
1740 0.005 8.700000000000001 20 1072.710521987314 1032.472069872713 1032.637446915649 1100.750159610243 1100.141318558623 1100.061256750372 1099.216203722903 345.6141624506249 1099.409489003537 298.5185299436924
1741 0.005 8.705 20 1072.710134398704 1032.472077873281 1032.637454511711 1100.75028731197 1100.141411274375 1100.061293091553 1099.216238314137 345.6154763694443 1099.409693300424 298.5185340801864
1742 0.005 8.710000000000001 20 1072.710526361629 1032.472092399565 1032.637468749967 1100.750251867258 1100.141371954541 1100.061282163798 1099.216209806509 345.6168087875279 1099.409560195428 298.5185327574997
1743 0.005 8.715 20 1072.710058918484 1032.472099669952 1032.63747860531 1100.750054921737 1100.141202225551 1100.061149776585 1099.216169487935 345.6181120847489 1099.409430112724 298.5185316017946
1744 0.005 8.720000000000001 20 1072.709585364795 1032.472098637844 1032.637477867622 1100.749646455003 1100.140786931497 1100.060888397434 1099.216101208588 345.6194357569435 1099.408912125576 298.5185355388012
1745 0.005 8.725 20 1072.710127417548 1032.472102148803 1032.637480673244 1100.749739176511 1100.140866346822 1100.060918391614 1099.216078407115 345.6207434162465 1099.409047723871 298.518535209745
1746 0.005 8.73 20 1072.709955059444 1032.472111950609 1032.637489572209 1100.749962176442 1100.141073198924 1100.061079494958 1099.216165656191 345.6220564083021 1099.409330816762 298.5185366164224
1747 0.005 8.734999999999999 20 1072.710272451584 1032.472116793508 1032.637494025726 1100.749867044296 1100.140838383994 1100.060858113027 1099.215968087168 345.6233543558469 1099.40916020715 298.51853655103
1748 0.005 8.74 20 1072.709315521862 1032.472118520591 1032.637496508283 1100.749547708069 1100.140634648804 1100.060768318389 1099.216051587072 345.624663238661 1099.408917948114 298.5185408693317
1749 0.005 8.745000000000001 20 1072.710690634822 1032.472126447873 1032.637504054417 1100.750014693066 1100.141144051797 1100.06111369507 1099.216183647396 345.6259630320771 1099.409326650334 298.5185374016482
1750 0.005 8.75 20 1072.709838248418 1032.472129462214 1032.637507067441 1100.749916364244 1100.140900707491 1100.060926996535 1099.21602073725 345.627267809854 1099.409190311963 298.518537388238
1751 0.005 8.755000000000001 20 1072.70984035424 1032.472132670714 1032.637511813644 1100.74927676733 1100.140319402829 1100.060531831754 1099.215980002507 345.6285418888185 1099.408635762466 298.5185371915756
1752 0.005 8.76 20 1072.709733940634 1032.47213771782 1032.637515510842 1100.749966608663 1100.141076064019 1100.061084430555 1099.216162738759 345.6298514498201 1099.409345333719 298.5185388608433
1753 0.005 8.765000000000001 20 1072.710632884396 1032.472143003987 1032.637518910502 1100.749954773344 1100.140953299099 1100.060946841067 1099.21602136698 345.6311340670329 1099.409267715032 298.518534518685
1754 0.005 8.77 20 1072.709945199373 1032.472152512316 1032.63752913569 1100.749952791484 1100.140936942526 1100.060951663943 1099.216040401607 345.63242526413 1099.409222940092 298.5185407661884
1755 0.005 8.775 20 1072.709902010407 1032.472150548121 1032.637529285309 1100.749354084702 1100.140418342244 1100.060604233007 1099.215988827195 345.6337134949084 1099.408744264953 298.5185361007019
1756 0.005 8.779999999999999 20 1072.709902102454 1032.472152098823 1032.63752969864 1100.750161486281 1100.141228203563 1100.061167929423 1099.216174852412 345.6349959737843 1099.409455279975 298.5185381687043
1757 0.005 8.785 20 1072.71062831233 1032.472159608624 1032.637535872713 1100.750019546681 1100.141099017379 1100.061058574037 1099.216032533903 345.6362781693912 1099.409387424959 298.5185368230332
1758 0.005 8.790000000000001 20 1072.70984087099 1032.472169032151 1032.637546177907 1100.749910459182 1100.141003374991 1100.061032671782 1099.216182281719 345.6375425957499 1099.409252269008 298.5185429504949
1759 0.005 8.795 20 1072.710410101604 1032.472176005034 1032.637552467529 1100.749982417563 1100.14114057805 1100.061109148735 1099.216105560603 345.6388564715047 1099.409332026051 298.518537705338
1760 0.005 8.800000000000001 20 1072.709752954302 1032.472180042011 1032.637556645223 1100.750012072223 1100.141146593353 1100.061137241943 1099.216213366369 345.6400945137833 1099.409320402988 298.5185441991295
1761 0.005 8.805 20 1072.710244286142 1032.472187325152 1032.637564652713 1100.749779715944 1100.14093639813 1100.060970647245 1099.216047618362 345.6413879190729 1099.409123989741 298.5185423830906
1762 0.005 8.81 20 1072.710263758068 1032.472196573302 1032.637573426142 1100.750303689387 1100.141459801034 1100.061347949973 1099.216254354049 345.6426258639085 1099.409619515568 298.5185434334957
1763 0.005 8.815 20 1072.710180921289 1032.472207068608 1032.637584936543 1100.749915320408 1100.140881141238 1100.060891602046 1099.216004595759 345.64392977235 1099.409254061307 298.5185410511403
1764 0.005 8.82 20 1072.709255395333 1032.472206923251 1032.637586197281 1100.749353748274 1100.140415058169 1100.060626942558 1099.216015811327 345.6451654849651 1099.408676938179 298.5185469754163
1765 0.005 8.825000000000001 20 1072.710309329921 1032.47221283307 1032.637589314862 1100.750114568791 1100.141184227314 1100.061120539471 1099.216112962487 345.6464017762351 1099.409478576661 298.5185448108569
1766 0.005 8.83 20 1072.710094365158 1032.472216775119 1032.637592700168 1100.749850512821 1100.140998536559 1100.061031723003 1099.216124973822 345.6476720364898 1099.409152950081 298.5185455173922
1767 0.005 8.835000000000001 20 1072.710382293905 1032.472227088853 1032.637603932402 1100.750336587329 1100.141480935159 1100.061345752418 1099.216256732511 345.6489182437918 1099.409747621609 298.5185442957923
1768 0.005 8.84 20 1072.710618269985 1032.472236387216 1032.637613139332 1100.750321987646 1100.141488967965 1100.061373827922 1099.216259930148 345.6501784799331 1099.409648177554 298.5185448917629
1769 0.005 8.845000000000001 20 1072.710288332833 1032.472244095515 1032.637620592202 1100.750295244159 1100.141422529834 1100.061301431626 1099.21622502023 345.6514030079958 1099.409667339582 298.5185399545664
1770 0.005 8.85 20 1072.710684641079 1032.472257537834 1032.637633639622 1100.750068868144 1100.141098343462 1100.061076931348 1099.216092746206 345.6526598991298 1099.409376561011 298.5185456552645
1771 0.005 8.855 20 1072.710132050226 1032.472264319847 1032.637640918972 1100.750150161371 1100.141302758907 1100.06121790048 1099.216181339436 345.6538923405616 1099.409524599878 298.5185453824814
1772 0.005 8.859999999999999 20 1072.709772442386 1032.472261543062 1032.637638759481 1100.749328832791 1100.140395762069 1100.060606980659 1099.216002798949 345.655134650529 1099.408696044045 298.5185430767898
1773 0.005 8.865 20 1072.710218179578 1032.47226645492 1032.637643256651 1100.750234510273 1100.141302842844 1100.061215464478 1099.216214133395 345.656375888689 1099.409607991909 298.5185448649558
1774 0.005 8.870000000000001 20 1072.71077721496 1032.472279143612 1032.637655288207 1100.750167457187 1100.141311280369 1100.061234459869 1099.216200924474 345.6576186538884 1099.409511884444 298.5185437780697
1775 0.005 8.875 20 1072.710089747584 1032.472284506173 1032.637661677121 1100.750070407499 1100.141092365353 1100.06105064418 1099.216092135812 345.6588306066593 1099.409452485163 298.518546778542
1776 0.005 8.880000000000001 20 1072.710076299557 1032.47228516978 1032.637661806042 1100.749698536742 1100.140788329677 1100.060878002059 1099.216101332333 345.6600783943456 1099.409041145888 298.5185457528704
1777 0.005 8.885 20 1072.709940623091 1032.472290374664 1032.637666644936 1100.749928380914 1100.141030749622 1100.061027332262 1099.216130047551 345.6612875805878 1099.409351934552 298.5185482596359
1778 0.005 8.890000000000001 20 1072.710524314509 1032.472299895692 1032.637675634779 1100.749812724182 1100.140769013508 1100.060824765526 1099.215948440174 345.6625171751841 1099.40905231044 298.5185472800305
1779 0.005 8.895 20 1072.709885138794 1032.472301984139 1032.637679541105 1100.749887150135 1100.140837201736 1100.060864656515 1099.215998511894 345.6637423229315 1099.40920369031 298.5185456488213
1780 0.005 8.9 20 1072.710123973553 1032.472306676511 1032.637684232187 1100.749786759361 1100.140892149988 1100.060950228513 1099.216111223661 345.6649727278221 1099.40914545706 298.5185491993417
1781 0.005 8.904999999999999 20 1072.710293320022 1032.472311848535 1032.637688218095 1100.750269843891 1100.141394716632 1100.061278723618 1099.216210300262 345.6661711281059 1099.409639673236 298.5185518594991
1782 0.005 8.91 20 1072.710190445777 1032.472317952661 1032.637693892444 1100.749830360739 1100.140929578345 1100.060980034002 1099.216124610773 345.6673973842506 1099.40920445908 298.518549941147
1783 0.005 8.915000000000001 20 1072.710296839358 1032.472327305395 1032.63770315713 1100.750300472163 1100.141438394465 1100.061314601222 1099.216227200169 345.6685948052177 1099.409674462551 298.5185523739791
1784 0.005 8.92 20 1072.710027538163 1032.472329851033 1032.637705855446 1100.7498668554 1100.14082763671 1100.060871594281 1099.215985972035 345.6698115692035 1099.409130445169 298.5185501006092
1785 0.005 8.925000000000001 20 1072.710349289791 1032.472335716464 1032.637712377055 1100.75029401717 1100.141424678965 1100.061306267846 1099.216227851902 345.6710133038138 1099.409702001 298.5185494767286
1786 0.005 8.93 20 1072.710402296746 1032.472347522088 1032.637724066921 1100.750212592175 1100.141380614902 1100.06129121905 1099.216210465487 345.6722200737923 1099.409514344382 298.5185478806184
1787 0.005 8.935 20 1072.710311179717 1032.472352811441 1032.637730460713 1100.750018914663 1100.140990611997 1100.060980946547 1099.216076439657 345.6734204782186 1099.409362052512 298.5185526893924
1788 0.005 8.94 20 1072.709981016823 1032.472360383807 1032.637737295832 1100.750005236119 1100.141036672015 1100.061024970486 1099.216059111234 345.6746250322875 1099.409303641712 298.5185496574747
1789 0.005 8.945 20 1072.710667904965 1032.472370736656 1032.637747213382 1100.749950194742 1100.141076048379 1100.061066178625 1099.216155990334 345.6757932404329 1099.409303071959 298.5185502785255
1790 0.005 8.950000000000001 20 1072.709958779335 1032.472375070776 1032.637751072402 1100.749914637668 1100.141064052886 1100.061075501072 1099.216144271656 345.677006736835 1099.409228244631 298.5185515390788
1791 0.005 8.955 20 1072.710545030187 1032.472377105139 1032.637753628496 1100.749904279535 1100.141023294584 1100.061034232188 1099.216160008005 345.6781848963647 1099.409258117605 298.5185522900405
1792 0.005 8.960000000000001 20 1072.710100145235 1032.472387295533 1032.63776407845 1100.750226740476 1100.141392586172 1100.061306224865 1099.216232392337 345.679389079295 1099.409552379479 298.5185519389127
1793 0.005 8.965 20 1072.711027655615 1032.472397929116 1032.637773683323 1100.750268672901 1100.141391186924 1100.061276202688 1099.216222262985 345.6805570493268 1099.409684611372 298.5185541427651
1794 0.005 8.970000000000001 20 1072.710233531059 1032.472404538562 1032.637779907589 1100.750241169126 1100.141349832522 1100.061266959666 1099.216193980628 345.6817597361202 1099.40956180062 298.5185563713205
1795 0.005 8.975 20 1072.709776669906 1032.47240245416 1032.63777956194 1100.749179583167 1100.140225464252 1100.060466109015 1099.215949829977 345.6829287320934 1099.408552586783 298.518550622391
1796 0.005 8.98 20 1072.709414015717 1032.472405239088 1032.637782626737 1100.749484693117 1100.140552861549 1100.060720782616 1099.21605669614 345.6841116461457 1099.408848873916 298.5185576839614
1797 0.005 8.984999999999999 20 1072.710694117328 1032.472410303395 1032.63778630915 1100.750055943163 1100.141209003852 1100.06115309323 1099.216152927465 345.6852902934564 1099.409401321954 298.5185577578859
1798 0.005 8.99 20 1072.710175096289 1032.472416526194 1032.637792237141 1100.75018469395 1100.141346246564 1100.061273272699 1099.216227793361 345.6864613551974 1099.409499931155 298.5185591175434
1799 0.005 8.995000000000001 20 1072.710042493275 1032.472422791711 1032.637799869611 1100.749672176569 1100.140758342667 1100.060834683692 1099.216063041168 345.6876398122196 1099.409054618543 298.518560197494
1800 0.005 9 20 1072.710309558052 1032.472432863764 1032.637808602596 1100.750306113852 1100.141429830896 1100.061326270606 1099.216244066426 345.6888090960068 1099.40967127624 298.5185628278753
1801 0.005 9.005000000000001 20 1072.710353250483 1032.472439348898 1032.637814764597 1100.749935316918 1100.140936542475 1100.060934006787 1099.216001705074 345.6899706690063 1099.409265922905 298.5185579263724
1802 0.005 9.01 20 1072.710417336631 1032.472452017389 1032.637827935634 1100.750314528056 1100.141410112944 1100.061306227532 1099.216274969812 345.691133815589 1099.409661672731 298.5185593218542
1803 0.005 9.015000000000001 20 1072.709868780302 1032.47245371558 1032.637831158863 1100.749690738072 1100.140847799048 1100.060906218729 1099.216046938921 345.6922995190624 1099.409014745917 298.5185574572831
1804 0.005 9.02 20 1072.710783585065 1032.472460219216 1032.637836521631 1100.75027635317 1100.141393205127 1100.061303709047 1099.216286854537 345.6934377210595 1099.409658508887 298.5185610839353
1805 0.005 9.025 20 1072.710040005614 1032.472466750912 1032.637843052874 1100.749984542473 1100.141040346449 1100.061017242143 1099.216000878987 345.6946426836328 1099.409317038245 298.5185595862271
1806 0.005 9.029999999999999 20 1072.710781828601 1032.472478467065 1032.637854494761 1100.749970131187 1100.140948666466 1100.060964816726 1099.216040999954 345.6957681292165 1099.409271125908 298.5185594636935
1807 0.005 9.035 20 1072.709455349848 1032.472479028237 1032.637856487518 1100.749480631506 1100.140559232864 1100.060702496556 1099.216006451181 345.6969598094229 1099.408859647041 298.5185611176808
1808 0.005 9.040000000000001 20 1072.710457371811 1032.472481472458 1032.637856935155 1100.74969647698 1100.140832563415 1100.060917776105 1099.216109839599 345.6980773309813 1099.40897377313 298.5185587186875
1809 0.005 9.045 20 1072.710154408551 1032.472485399425 1032.637861392817 1100.749991566841 1100.141021930774 1100.060998523003 1099.21604052021 345.699236539399 1099.409331668345 298.5185648455117
1810 0.005 9.050000000000001 20 1072.71042680845 1032.472485151741 1032.637861248183 1100.749748274944 1100.140883532556 1100.060952713032 1099.216133139619 345.7003710864102 1099.408985759396 298.5185627011309
1811 0.005 9.055 20 1072.709241452937 1032.472483959828 1032.637861812498 1100.749269539812 1100.140324838429 1100.06053674931 1099.215960723811 345.7015252855487 1099.408681608869 298.5185620900279
1812 0.005 9.06 20 1072.710732463145 1032.472489883802 1032.637864745216 1100.75007531241 1100.141191629646 1100.061159600883 1099.216192063135 345.7026573803221 1099.40942232768 298.5185630007028
1813 0.005 9.065 20 1072.710206202635 1032.472494885062 1032.637868979084 1100.750158088799 1100.141312098199 1100.061225199253 1099.216185769682 345.7038066759395 1099.409531675259 298.5185643207014
1814 0.005 9.07 20 1072.70998622252 1032.47249887879 1032.637874684657 1100.749454496267 1100.140523009225 1100.060694507962 1099.216053216216 345.7049396703227 1099.408797650308 298.5185627719544
1815 0.005 9.075000000000001 20 1072.710116525054 1032.472502030394 1032.637877919369 1100.750160263085 1100.141322782684 1100.06123406598 1099.216173703753 345.7060737743879 1099.409538561422 298.5185654715742
1816 0.005 9.08 20 1072.710416337036 1032.472505252452 1032.637880618053 1100.749994880953 1100.141091660718 1100.061089419554 1099.216205049719 345.7072101162691 1099.409351946463 298.5185665640708
1817 0.005 9.085000000000001 20 1072.709983334878 1032.472509147766 1032.63788477101 1100.749825715865 1100.140795597436 1100.0608312406 1099.215936428749 345.7083464364489 1099.409128781249 298.5185650157276
1818 0.005 9.09 20 1072.710324617982 1032.47251900607 1032.637894675679 1100.750040405568 1100.141132600662 1100.06112135043 1099.216221830742 345.7094611028731 1099.40942445817 298.5185608383067
1819 0.005 9.095000000000001 20 1072.709582202869 1032.472519769347 1032.637896505492 1100.749541442605 1100.14063349005 1100.060753356681 1099.216011434712 345.7106122779478 1099.40891322907 298.5185669778757
1820 0.005 9.1 20 1072.710478829073 1032.472526983695 1032.637901282989 1100.750242938836 1100.141345578194 1100.061258573471 1099.216212499826 345.7117048463735 1099.409609859332 298.5185632794746
1821 0.005 9.105 20 1072.710378231018 1032.47253185344 1032.63790725967 1100.750028897805 1100.141155581354 1100.061115133185 1099.216144763501 345.7128633179176 1099.409410423802 298.5185652473656
1822 0.005 9.109999999999999 20 1072.710478561588 1032.472543813297 1032.637919630406 1100.750365090217 1100.141514986364 1100.061385635551 1099.216289864573 345.7139630995613 1099.409723480544 298.5185629710167
1823 0.005 9.115 20 1072.710592141444 1032.472551608278 1032.637927335899 1100.750096390293 1100.141210911991 1100.061145178081 1099.216073068961 345.7150981478687 1099.409432196928 298.5185653931172
1824 0.005 9.120000000000001 20 1072.710141635715 1032.472556203246 1032.63793159307 1100.749997502242 1100.141099687117 1100.061106851342 1099.216243770694 345.7162064329583 1099.409326864899 298.5185598839793
1825 0.005 9.125 20 1072.7108444316 1032.472570562735 1032.637944753522 1100.75017835635 1100.141352314738 1100.061262279188 1099.216182168866 345.7173435144109 1099.409509195895 298.5185647598824
1826 0.005 9.130000000000001 20 1072.710144237963 1032.472580013472 1032.63795578326 1100.750017947496 1100.140993853389 1100.060995011801 1099.216097119575 345.7184064174547 1099.409303846466 298.5185654299165
1827 0.005 9.135 20 1072.710528093966 1032.472582307073 1032.637958611448 1100.74976597132 1100.140726432706 1100.060778790196 1099.215894563459 345.7195593492824 1099.409070548898 298.5185661454275
1828 0.005 9.140000000000001 20 1072.710156432099 1032.472585463063 1032.637961737338 1100.750021702208 1100.140991846746 1100.060996458296 1099.216110533582 345.720639201088 1099.40927840765 298.5185640770344
1829 0.005 9.145 20 1072.710694738927 1032.472594691166 1032.637970476145 1100.749775220353 1100.140734535275 1100.060785321143 1099.215898609853 345.7217678378886 1099.409091213106 298.5185649527559
1830 0.005 9.15 20 1072.710167644456 1032.472600891281 1032.637976778756 1100.750093899782 1100.141124650228 1100.061096566031 1099.216122361152 345.7228381217914 1099.409397929048 298.5185657360663
1831 0.005 9.154999999999999 20 1072.710201643931 1032.472600874306 1032.637976470195 1100.749589486125 1100.140682400411 1100.060785818337 1099.216023600573 345.7239730649411 1099.408984247519 298.5185662043359
1832 0.005 9.16 20 1072.709729080075 1032.472600595467 1032.637976269947 1100.749633966497 1100.140694982425 1100.0608139337 1099.216137630794 345.7250480303616 1099.408964679416 298.51857095612
1833 0.005 9.165000000000001 20 1072.710884191235 1032.472610898021 1032.637985759324 1100.750121533408 1100.141287515858 1100.061211120078 1099.216158490376 345.7261515637184 1099.409500168857 298.5185686585419
1834 0.005 9.17 20 1072.709400138016 1032.472605591135 1032.637982987882 1100.749305059943 1100.140345690179 1100.060574836266 1099.21604980722 345.7272172159401 1099.408636275989 298.5185668584041
1835 0.005 9.175000000000001 20 1072.709643815131 1032.472598847841 1032.63797547503 1100.749152333982 1100.1402255639 1100.060469564694 1099.215884830228 345.728338030002 1099.408533490792 298.5185678731193
1836 0.005 9.18 20 1072.709393158963 1032.472595653703 1032.637971650664 1100.749280566369 1100.140328996881 1100.060567200518 1099.21601580286 345.7294052773348 1099.408610743856 298.5185701859351
1837 0.005 9.185 20 1072.709856632541 1032.472596599132 1032.63797183295 1100.749230664978 1100.140284141769 1100.060508457471 1099.215950014496 345.73052848796 1099.408598418066 298.5185687613373
1838 0.005 9.19 20 1072.709629460745 1032.472594765545 1032.637969328783 1100.749635677245 1100.140727996285 1100.060837855124 1099.216080506935 345.731577925763 1099.408995162217 298.5185687491035
1839 0.005 9.195 20 1072.709703230935 1032.472595611477 1032.637971763824 1100.74939680903 1100.140441249194 1100.06061880407 1099.216036567393 345.7326611601873 1099.40879253769 298.5185702626957
1840 0.005 9.200000000000001 20 1072.710359192492 1032.472605134791 1032.637980593245 1100.750079304976 1100.141140998718 1100.061105705326 1099.216107353254 345.7337418837369 1099.409367249254 298.5185656118135
1841 0.005 9.205 20 1072.70973696683 1032.47260553425 1032.637981698443 1100.749368088462 1100.140418432227 1100.060599795829 1099.216001846046 345.7347949923414 1099.40876760274 298.5185674045679
1842 0.005 9.210000000000001 20 1072.710559220468 1032.472611598332 1032.637985792785 1100.750080074178 1100.141124993852 1100.061096452678 1099.216106890609 345.7358866012555 1099.409361643038 298.5185678184799
1843 0.005 9.215 20 1072.710228467323 1032.472623229509 1032.637997379101 1100.750211334638 1100.141370983286 1100.061262912967 1099.216186029309 345.7369514657291 1099.409590192088 298.5185696362848
1844 0.005 9.220000000000001 20 1072.710789137499 1032.472631815853 1032.638005789163 1100.749841986339 1100.140785631115 1100.060843219428 1099.215973824165 345.7380199854691 1099.409086734494 298.5185667149005
1845 0.005 9.225 20 1072.710095498514 1032.472632546508 1032.638007942126 1100.749847914578 1100.140789949169 1100.060826284513 1099.215975274926 345.7390875182547 1099.409155764904 298.5185708996976
1846 0.005 9.23 20 1072.710867945171 1032.472639442262 1032.638013748514 1100.750280112823 1100.14142640452 1100.06132369177 1099.21622240705 345.7401531620451 1099.409630918041 298.5185662789372
1847 0.005 9.234999999999999 20 1072.710354050831 1032.472650773409 1032.63802582903 1100.75032982485 1100.141435579386 1100.061317202593 1099.216262078843 345.7412073963187 1099.409715192059 298.518568503248
1848 0.005 9.24 20 1072.710133867286 1032.472651637929 1032.638027178275 1100.749329985363 1100.140400085143 1100.060607355915 1099.215998620778 345.7422823993708 1099.408661972461 298.5185698231987
1849 0.005 9.245000000000001 20 1072.710075499189 1032.472654718344 1032.638029282089 1100.749905802573 1100.14083904468 1100.060866912157 1099.216011998488 345.7433114639931 1099.40921070208 298.5185736750062
1850 0.005 9.25 20 1072.710584689444 1032.472661472527 1032.638035124774 1100.750101958069 1100.141230344284 1100.061187431917 1099.216204561635 345.7443955902438 1099.409469974777 298.5185686556198
1851 0.005 9.255000000000001 20 1072.710098891954 1032.47266729078 1032.638043020163 1100.749988373326 1100.140975152064 1100.060960715012 1099.216056368272 345.7454274087479 1099.409331151279 298.5185696012562
1852 0.005 9.26 20 1072.7109300447 1032.472675643849 1032.638050061289 1100.750319495894 1100.141487380556 1100.061371774605 1099.21626340482 345.7465021494311 1099.409651535763 298.5185712086015
1853 0.005 9.265000000000001 20 1072.710336502958 1032.472687718367 1032.638062809938 1100.750155784639 1100.14125346092 1100.061171430578 1099.216132533673 345.7475337267896 1099.40950180603 298.5185703260865
1854 0.005 9.27 20 1072.710428377156 1032.47269579365 1032.638071177979 1100.749935955218 1100.140903544706 1100.060930769289 1099.216029910738 345.7486014023489 1099.409207439277 298.5185684735759
1855 0.005 9.275 20 1072.709846234575 1032.472696520357 1032.638072468777 1100.749761748689 1100.140855270138 1100.060904138049 1099.216082154098 345.7496470792855 1099.409134483682 298.5185721480415
1856 0.005 9.279999999999999 20 1072.710601670831 1032.472705340261 1032.638079056944 1100.750320120625 1100.141473940785 1100.061360979247 1099.216254983225 345.7506868151366 1099.409676691354 298.5185689097499
1857 0.005 9.285 20 1072.71067944706 1032.472712920269 1032.638088186435 1100.749949600342 1100.140925172115 1100.060925035967 1099.216032395272 345.7517347836848 1099.409264940658 298.5185685652352
1858 0.005 9.290000000000001 20 1072.709990735515 1032.47271408076 1032.638090116017 1100.749850208647 1100.140963743786 1100.060993970078 1099.216111954671 345.7527680710525 1099.409244791631 298.5185706107482
1859 0.005 9.295 20 1072.71057222981 1032.472715179046 1032.638090136075 1100.749942420686 1100.141057228427 1100.061058717888 1099.216177896625 345.7537950603148 1099.409272453531 298.5185723658896
1860 0.005 9.300000000000001 20 1072.710239083852 1032.472723578138 1032.638097920064 1100.750024555828 1100.141183451542 1100.061151078933 1099.21614640888 345.7548542833059 1099.409380484559 298.5185702124797
1861 0.005 9.305 20 1072.71076862872 1032.472729336324 1032.638103296094 1100.749855902923 1100.140967910252 1100.061002713966 1099.216170499636 345.7558570823313 1099.409161583421 298.5185712662855
1862 0.005 9.31 20 1072.71023781035 1032.472733522767 1032.638107143935 1100.750199194803 1100.141339355485 1100.061243313742 1099.21617243754 345.7569129619268 1099.409573059651 298.518571688739
1863 0.005 9.315 20 1072.71085103095 1032.472739821269 1032.63811426156 1100.750126940172 1100.141118109341 1100.061080362737 1099.216175860688 345.7579141896516 1099.40946520192 298.5185693597622
1864 0.005 9.32 20 1072.710047262744 1032.472745801361 1032.638121613111 1100.749716035832 1100.140872342751 1100.060928742804 1099.216062816863 345.7589711151024 1099.408990676079 298.5185735595409
1865 0.005 9.325000000000001 20 1072.710991780175 1032.472754606347 1032.638129178111 1100.750159009858 1100.141169157975 1100.061123610586 1099.216164273563 345.7599669857366 1099.409515765244 298.5185767454218
1866 0.005 9.33 20 1072.70959918086 1032.472755063448 1032.638130688382 1100.749526127132 1100.140618260407 1100.060749022971 1099.216025670704 345.7610206501753 1099.408886370247 298.5185770955575
1867 0.005 9.335000000000001 20 1072.710725716979 1032.472765697867 1032.63813993363 1100.750178530274 1100.141308627393 1100.061233977243 1099.216246648932 345.7620186737651 1099.409506103947 298.5185747888632
1868 0.005 9.34 20 1072.710266077003 1032.472771477303 1032.638145550427 1100.749981299046 1100.141026772498 1100.061010697513 1099.216036547548 345.7630633356231 1099.409304944033 298.5185782871973
1869 0.005 9.345000000000001 20 1072.710423597601 1032.472770462188 1032.638145316804 1100.749783014245 1100.140891874786 1100.060947664726 1099.216164757853 345.764055818115 1099.409071486678 298.5185770300583
1870 0.005 9.35 20 1072.709413570039 1032.472768699468 1032.638145793742 1100.749231310575 1100.14030284004 1100.060535584396 1099.215957935754 345.7650939765704 1099.408590668823 298.5185779076991
1871 0.005 9.355 20 1072.709866153359 1032.472767342356 1032.638143423994 1100.749614824449 1100.140666957329 1100.060783696802 1099.216101837671 345.7660840018333 1099.409011779542 298.5185805011416
1872 0.005 9.359999999999999 20 1072.710613282894 1032.472772017831 1032.638145569981 1100.749998063713 1100.141159660045 1100.061135130195 1099.216148688374 345.7671239836991 1099.409306983113 298.5185795768303
1873 0.005 9.365 20 1072.709546970175 1032.472771640962 1032.638146770661 1100.749249193591 1100.140282745378 1100.060513266845 1099.215998639564 345.7681024973442 1099.408641511516 298.518574178184
1874 0.005 9.370000000000001 20 1072.710080427606 1032.472768211593 1032.638142520248 1100.749358901185 1100.140438089778 1100.060626966145 1099.215989181041 345.7691307118633 1099.408701203877 298.518577967147
1875 0.005 9.375 20 1072.710336616337 1032.47277155417 1032.638145165427 1100.750342359905 1100.141472858661 1100.061341233786 1099.216274580562 345.7701187558183 1099.409731750197 298.5185803669988
1876 0.005 9.380000000000001 20 1072.71084150148 1032.472780138648 1032.638153876596 1100.749911259592 1100.140908513654 1100.060930197956 1099.216009556481 345.7711422045786 1099.40914426573 298.5185793029887
1877 0.005 9.385 20 1072.709688491373 1032.472779425808 1032.638154951697 1100.749410815511 1100.140461229357 1100.060634231598 1099.216018371046 345.7721176470998 1099.408815419589 298.5185799084313
1878 0.005 9.390000000000001 20 1072.71100392547 1032.472786172882 1032.638159061928 1100.750273034881 1100.141403563337 1100.061305574123 1099.216214340589 345.7731391657583 1099.409594658915 298.5185808736653
1879 0.005 9.395 20 1072.710076489849 1032.4727922477 1032.638166107413 1100.749955311076 1100.140951606007 1100.060940224858 1099.216028524489 345.7741254856223 1099.409265337769 298.5185768190083
1880 0.005 9.4 20 1072.710979296445 1032.472800514048 1032.638173239455 1100.75009716471 1100.141170330261 1100.06112644083 1099.216104112352 345.7751190991007 1099.409418089589 298.5185799110743
1881 0.005 9.404999999999999 20 1072.710464126093 1032.472804913544 1032.63817872441 1100.750291110365 1100.141416257072 1100.061296918028 1099.216245329433 345.7761098527284 1099.409708280346 298.5185839525152
1882 0.005 9.41 20 1072.710951222813 1032.472811391879 1032.638184848122 1100.750309921051 1100.141454802267 1100.061344592696 1099.21625475476 345.7771125159877 1099.409630189336 298.5185829651718
1883 0.005 9.415000000000001 20 1072.710122332527 1032.472818822044 1032.638193782472 1100.74996013438 1100.140953830429 1100.060948510224 1099.216017686773 345.7780802404036 1099.4093219211 298.5185820234616
1884 0.005 9.42 20 1072.71087381604 1032.472826925842 1032.638200439477 1100.750195259311 1100.141285188522 1100.061210217861 1099.216176314508 345.779071391434 1099.409525308031 298.518585670187
1885 0.005 9.425000000000001 20 1072.710137776678 1032.472830378022 1032.638204177067 1100.749900607696 1100.141034987853 1100.061039891812 1099.216120102083 345.780062184617 1099.409238095601 298.5185845360386
1886 0.005 9.43 20 1072.710352049428 1032.472839342933 1032.638213414095 1100.750023499922 1100.141160935235 1100.061147826226 1099.216211202937 345.7810388241078 1099.409294930783 298.5185845203003
1887 0.005 9.435 20 1072.710280976967 1032.472842744473 1032.638218396978 1100.749859723824 1100.140849002074 1100.060870125041 1099.215949502365 345.7820229250672 1099.409169975728 298.5185876239839
1888 0.005 9.44 20 1072.709817017192 1032.472840122233 1032.638216304928 1100.749466478601 1100.140515749493 1100.060690620764 1099.216095175795 345.7830024185182 1099.408795876993 298.5185917302855
1889 0.005 9.445 20 1072.710946547045 1032.472849132429 1032.638222593241 1100.750217265588 1100.141396994071 1100.061285212907 1099.216123554822 345.7839880570678 1099.409589959963 298.5185862875799
1890 0.005 9.450000000000001 20 1072.710277004616 1032.472857247162 1032.638231239926 1100.750052349692 1100.141078535918 1100.061058561946 1099.216098275298 345.7849408200303 1099.409353916813 298.5185874614786
1891 0.005 9.455 20 1072.710555379579 1032.472859001855 1032.638232570804 1100.749736996509 1100.140874864578 1100.060927458883 1099.216068149345 345.7859611631088 1099.409070945658 298.5185882049236
1892 0.005 9.460000000000001 20 1072.71020591764 1032.472862637215 1032.638235601376 1100.750083230232 1100.1412023916 1100.061170350775 1099.216207324375 345.7868972871543 1099.409435674369 298.5185880152089
1893 0.005 9.465 20 1072.710976773758 1032.472872182845 1032.638245512914 1100.750022284643 1100.141177932976 1100.061134089936 1099.216139275109 345.7878738915052 1099.409403800871 298.5185883339794
1894 0.005 9.470000000000001 20 1072.710302665113 1032.472877357244 1032.638251824907 1100.750129173727 1100.141280321386 1100.061229464831 1099.216228022837 345.788836426425 1099.409424559835 298.5185926451439
1895 0.005 9.475 20 1072.710542972746 1032.472878932677 1032.638252980455 1100.749765855084 1100.14091188868 1100.060952358418 1099.216061275597 345.7898104195634 1099.409128699619 298.5185881630034
1896 0.005 9.48 20 1072.710186091428 1032.472881795924 1032.638255552807 1100.749883334131 1100.140806466949 1100.060858631418 1099.216016785973 345.7907611603031 1099.409115287742 298.5185892768462
1897 0.005 9.484999999999999 20 1072.710700937523 1032.472892038788 1032.638265201627 1100.749834917086 1100.140833159689 1100.060863026833 1099.21590467332 345.7917329211937 1099.409171037124 298.5185921142506
1898 0.005 9.49 20 1072.709615845256 1032.472890386359 1032.638265263199 1100.749439202428 1100.140502245301 1100.06068618822 1099.216064115838 345.7926706789818 1099.408763340018 298.5185937814608
1899 0.005 9.495000000000001 20 1072.710776677961 1032.472894931224 1032.638268433959 1100.750236895256 1100.141359615468 1100.061251712892 1099.216186040193 345.7936734353609 1099.409648217282 298.5185926022118
1900 0.005 9.5 20 1072.710379440856 1032.472903771856 1032.638277844058 1100.750130126845 1100.141192020264 1100.061147344699 1099.216137632636 345.7945962995615 1099.40943070855 298.5185926221934
1901 0.005 9.505000000000001 20 1072.71076479072 1032.472910124512 1032.638283833177 1100.749951715285 1100.140949886867 1100.060943701199 1099.216015381987 345.795539317056 1099.409314653785 298.5185948401216
1902 0.005 9.51 20 1072.710143078262 1032.472911359303 1032.638285195951 1100.749977659931 1100.140961598949 1100.060973328358 1099.216048533692 345.7965013411233 1099.409250632059 298.518591349495
1903 0.005 9.515000000000001 20 1072.70985891546 1032.472910862377 1032.638285260778 1100.749498454285 1100.140575919546 1100.060710446463 1099.216007621711 345.7974474393682 1099.408866729563 298.5185955867814
1904 0.005 9.52 20 1072.710144774545 1032.472915326028 1032.63828962167 1100.749723458093 1100.140851998571 1100.060933533864 1099.216123755414 345.7983920966249 1099.409002451072 298.518598053266
1905 0.005 9.525 20 1072.710499062449 1032.472919448064 1032.638293378229 1100.749991536285 1100.141049695148 1100.061017239559 1099.216031699143 345.7993450591613 1099.409320071513 298.5185973636072
1906 0.005 9.529999999999999 20 1072.710644819949 1032.472927765104 1032.638302574823 1100.749941629098 1100.14089818787 1100.060923862477 1099.216058856515 345.8002735327821 1099.409223795579 298.5185950899149
1907 0.005 9.535 20 1072.709945184495 1032.472933156708 1032.638308460225 1100.749766397594 1100.14088296559 1100.060928690259 1099.216045172985 345.8012387338916 1099.409163759511 298.5185972526227
1908 0.005 9.540000000000001 20 1072.711021740512 1032.472939418069 1032.638311998239 1100.750201564309 1100.141354436823 1100.061281506629 1099.216233859183 345.8021559257409 1099.409534974397 298.5185931612704
1909 0.005 9.545 20 1072.709490195602 1032.472938126229 1032.638312760178 1100.749195808852 1100.140232330543 1100.060475274579 1099.215974794804 345.8031327023045 1099.408577389355 298.5185946495297
1910 0.005 9.550000000000001 20 1072.710403224102 1032.472939716629 1032.638313246097 1100.749601220387 1100.14069065282 1100.060810263678 1099.216065409591 345.8040375433806 1099.408962766423 298.5185959059028
1911 0.005 9.555 20 1072.710036572764 1032.472936877601 1032.638310908047 1100.749826493814 1100.140759862321 1100.060800680646 1099.215963831646 345.8049622813163 1099.409133279418 298.5185969715366
1912 0.005 9.56 20 1072.710956088342 1032.472946114494 1032.638319403144 1100.749965088502 1100.140979828451 1100.060984737846 1099.216035468992 345.8059123289648 1099.409246699644 298.51859151778
1913 0.005 9.565 20 1072.710583927093 1032.472954121483 1032.638327331855 1100.750275591694 1100.141417095258 1100.061304836714 1099.216245318034 345.8068258429448 1099.409657073172 298.5185953404492
1914 0.005 9.57 20 1072.710730068635 1032.472958413983 1032.63833124765 1100.749924464821 1100.140928892119 1100.060942781412 1099.216000851017 345.8077682154732 1099.409197013738 298.5185955969167
1915 0.005 9.575000000000001 20 1072.710132714561 1032.472965015372 1032.638339059852 1100.749862558532 1100.140786915424 1100.060826220871 1099.215974845687 345.8086727904754 1099.409170369856 298.5185961758971
1916 0.005 9.58 20 1072.710860671082 1032.472970703555 1032.63834378659 1100.749881385975 1100.1408515992 1100.060891558547 1099.215994843644 345.8096171750939 1099.409122779806 298.5185982036147
1917 0.005 9.585000000000001 20 1072.710079307463 1032.472969176286 1032.638343630756 1100.749809163487 1100.140884094295 1100.060928412059 1099.216132330829 345.8105225388423 1099.409218561655 298.5185990725087
1918 0.005 9.59 20 1072.710764330674 1032.472974504701 1032.638348016262 1100.750131954497 1100.141245194548 1100.061175800776 1099.216126794212 345.8114549044566 1099.409441536186 298.518596209428
1919 0.005 9.595000000000001 20 1072.710429460025 1032.47298404025 1032.638358096194 1100.750229911615 1100.141295955876 1100.061208900069 1099.216203995988 345.8123635613264 1099.409609846418 298.5185985375062
1920 0.005 9.6 20 1072.710506370562 1032.472989254642 1032.638362707964 1100.749880098585 1100.141025285091 1100.061051765965 1099.216142543935 345.813303542515 1099.409171010635 298.5186011924196
1921 0.005 9.605 20 1072.710549376146 1032.472993891829 1032.638366575808 1100.750242618651 1100.141381206018 1100.061277203032 1099.216236687446 345.8141859162012 1099.409632851872 298.5185999548679
1922 0.005 9.609999999999999 20 1072.710578982541 1032.473002638403 1032.638375151471 1100.75026027464 1100.141402769007 1100.061300610999 1099.216213920748 345.8151231566319 1099.409624099902 298.5185989408792
1923 0.005 9.615 20 1072.710569386573 1032.473009754172 1032.638384478694 1100.750071740357 1100.141073047575 1100.061041701359 1099.216111677453 345.8160223643253 1099.4094202438 298.5185997739287
1924 0.005 9.620000000000001 20 1072.710242997558 1032.473012632947 1032.638387237167 1100.749849223924 1100.141007310362 1100.061030648942 1099.216106534024 345.8169524893044 1099.409138840948 298.5185981920196
1925 0.005 9.625 20 1072.710999386213 1032.473018986129 1032.638392130291 1100.750246318491 1100.141381903739 1100.061278468239 1099.216250240155 345.8178336116561 1099.409614415512 298.5185966697556
1926 0.005 9.630000000000001 20 1072.710348856825 1032.473030308165 1032.638403533967 1100.750262995251 1100.141393439873 1100.061297198584 1099.21621565966 345.8187744847015 1099.409619849609 298.5185992853983
1927 0.005 9.635 20 1072.71124713481 1032.473039431449 1032.63841174261 1100.75029212274 1100.141406612711 1100.061291066875 1099.216259348333 345.8196574970051 1099.409671746573 298.5186007644194
1928 0.005 9.640000000000001 20 1072.710386269669 1032.47304439093 1032.638416537934 1100.750189250304 1100.141294706596 1100.061222685105 1099.216158442994 345.8205704618646 1099.409529010634 298.5185972880429
1929 0.005 9.645 20 1072.711223720572 1032.473054623353 1032.63842793691 1100.750216302075 1100.14130818294 1100.061211478741 1099.216189084906 345.8214568628915 1099.409580662464 298.5185980660166
1930 0.005 9.65 20 1072.710418480277 1032.473065454951 1032.638439888051 1100.750305945212 1100.141453968531 1100.061343066041 1099.216249224992 345.822378034816 1099.409684809393 298.5185983668825
1931 0.005 9.654999999999999 20 1072.711367610062 1032.473075150346 1032.638448483527 1100.750315722183 1100.141455753846 1100.061327827178 1099.216257365628 345.8232673272673 1099.409678904766 298.5185983431538
1932 0.005 9.66 20 1072.710467669602 1032.473082425708 1032.638455227413 1100.750261497586 1100.141388577573 1100.061296412794 1099.216197434152 345.8241717724398 1099.409602771111 298.5185968342074
1933 0.005 9.665000000000001 20 1072.711108188928 1032.473094758737 1032.638467674694 1100.750192707638 1100.141285045548 1100.06118929543 1099.216162938064 345.8250532991028 1099.409559950716 298.5186005702924
1934 0.005 9.67 20 1072.710291780813 1032.473105286524 1032.638479182633 1100.750141018066 1100.141285119631 1100.061216340069 1099.216175601327 345.8259601490003 1099.409534905692 298.5185978412568
1935 0.005 9.675000000000001 20 1072.710818998072 1032.473108384562 1032.63848266823 1100.750049034913 1100.141141913605 1100.061107464377 1099.2162069007 345.8268410153598 1099.409455954761 298.5185986480394
1936 0.005 9.68 20 1072.710095894908 1032.473109418288 1032.638484053502 1100.749746679801 1100.140898696273 1100.060956539121 1099.216089979983 345.8277550176197 1099.409043855651 298.518601370367
1937 0.005 9.685 20 1072.710744298394 1032.473118989339 1032.63849313413 1100.750241799102 1100.141355094824 1100.061257187331 1099.216238681078 345.828611277288 1099.409651822112 298.5186048711327
1938 0.005 9.69 20 1072.71015934651 1032.47311976869 1032.638494196497 1100.749821111987 1100.140783962581 1100.060832354108 1099.21594682364 345.829523211218 1099.409103966257 298.518601102797
1939 0.005 9.695 20 1072.710796456254 1032.473125759469 1032.638498375838 1100.750355091774 1100.141455949251 1100.061337371242 1099.216286475058 345.8303863293079 1099.409742122307 298.5186029090455
1940 0.005 9.700000000000001 20 1072.710499571811 1032.47313136612 1032.638504460627 1100.749903349412 1100.140911349218 1100.060923621851 1099.216006335571 345.8312947651473 1099.409186217309 298.5185993928224
1941 0.005 9.705 20 1072.710668382721 1032.473136495642 1032.63851071914 1100.750296218326 1100.141373491009 1100.061271257334 1099.21626978487 345.8321497347363 1099.409680926112 298.5186002301028
1942 0.005 9.710000000000001 20 1072.710771222252 1032.473139861061 1032.638514088182 1100.750008018469 1100.141080050773 1100.061044746455 1099.216051613129 345.8330551028641 1099.409302024301 298.5185996372902
1943 0.005 9.715 20 1072.709733740468 1032.473134914272 1032.6385103083 1100.749371488866 1100.140402156994 1100.060604092644 1099.216048712355 345.8339116189754 1099.408771947911 298.5186047876441
1944 0.005 9.720000000000001 20 1072.710837351232 1032.473144138377 1032.638517318673 1100.749901262119 1100.141027131836 1100.061029302829 1099.216103777762 345.8348171322522 1099.40925085555 298.5186007628361
1945 0.005 9.725 20 1072.70969379844 1032.473142747169 1032.638517784924 1100.74935791233 1100.140381066635 1100.060593287129 1099.21607913409 345.8356654483736 1099.408733135196 298.518601152976
1946 0.005 9.73 20 1072.710003682786 1032.473139826021 1032.638513895109 1100.749231781468 1100.14030869976 1100.060530801496 1099.2159388124 345.836566766811 1099.408575809371 298.5186032065864
1947 0.005 9.734999999999999 20 1072.710702850461 1032.473147981611 1032.638521243824 1100.750368678165 1100.141449343909 1100.061340030544 1099.216325975841 345.8374112558167 1099.409729725014 298.5186039179464
1948 0.005 9.74 20 1072.710409620342 1032.473145969997 1032.638519709024 1100.749374211743 1100.140462492752 1100.060633599962 1099.215970617438 345.8383239643593 1099.408728226883 298.5186027543461
1949 0.005 9.745000000000001 20 1072.710379712015 1032.473147830025 1032.638521024298 1100.750146619819 1100.141272675843 1100.061218537681 1099.216237459231 345.839164535064 1099.409489234122 298.5186061998819
1950 0.005 9.75 20 1072.710748490765 1032.473156384876 1032.638528968017 1100.74986581144 1100.141031083717 1100.061034714063 1099.21608224291 345.840057267057 1099.409180094121 298.5186041406762
1951 0.005 9.755000000000001 20 1072.710529772678 1032.473165204189 1032.638538214709 1100.75008695207 1100.141196046793 1100.061172383761 1099.216264485737 345.8408966001834 1099.409411728185 298.5186034395323
1952 0.005 9.76 20 1072.711055413291 1032.473171806669 1032.638543335631 1100.750102601545 1100.141211506946 1100.061147438905 1099.2161095084 345.8417851707436 1099.409423212783 298.5186056379555
1953 0.005 9.765000000000001 20 1072.71026483064 1032.473171120888 1032.6385448433 1100.749984167689 1100.141088433347 1100.061094018018 1099.21622917224 345.8426177484654 1099.409313919201 298.518607261917
1954 0.005 9.77 20 1072.710884830918 1032.473177701068 1032.638550720937 1100.750192927988 1100.141362968486 1100.06127437466 1099.216206570518 345.8435048634876 1099.409533060687 298.5186054517037
1955 0.005 9.775 20 1072.710611556605 1032.47318210593 1032.638555485056 1100.750166199336 1100.141188892556 1100.061132229554 1099.216161354245 345.8443385168561 1099.409537869713 298.5186063955318
1956 0.005 9.779999999999999 20 1072.710685303232 1032.473188999545 1032.638561368876 1100.750112478204 1100.141184853757 1100.061135689305 1099.216127309976 345.8452225774603 1099.409433017785 298.5186092784775
1957 0.005 9.785 20 1072.710682039488 1032.47319923744 1032.638572380869 1100.750313624773 1100.141442699844 1100.061316512981 1099.216241190472 345.8460466465138 1099.40968455228 298.5186032447996
1958 0.005 9.790000000000001 20 1072.710305062301 1032.473200651612 1032.638574051646 1100.749812363427 1100.140753111469 1100.060815551505 1099.215960297711 345.8469168048555 1099.409065539837 298.5186064682692
1959 0.005 9.795 20 1072.710853232109 1032.47319901998 1032.638572615887 1100.749949237578 1100.140917996392 1100.060923857731 1099.216038849715 345.8477472165629 1099.409284109788 298.5186053823395
1960 0.005 9.800000000000001 20 1072.709941773678 1032.473199876803 1032.638574586882 1100.749615378131 1100.14069730865 1100.060822920748 1099.216093942529 345.8486136656547 1099.408938154 298.5186069277463
1961 0.005 9.805 20 1072.711167797524 1032.473204494429 1032.638577340199 1100.750223194309 1100.1413803472 1100.061272377178 1099.216200493063 345.8494471238727 1099.409614286435 298.5186027074231
1962 0.005 9.81 20 1072.710096436664 1032.473202843829 1032.638575847169 1100.749864232967 1100.140805505097 1100.060858751217 1099.215990337222 345.85030280031 1099.409104975602 298.5186066719619
1963 0.005 9.815 20 1072.710965418244 1032.47320753851 1032.638579966987 1100.74981221658 1100.140738247197 1100.060786557186 1099.215954855173 345.8511586146872 1099.409095461954 298.5186050653131
1964 0.005 9.82 20 1072.710306509419 1032.473214225675 1032.638587300307 1100.749817172058 1100.140767151386 1100.060828610346 1099.215956915141 345.8519981869973 1099.409077020428 298.5186056635657
1965 0.005 9.825000000000001 20 1072.710963489074 1032.473215697024 1032.638589763359 1100.749822655918 1100.140743085667 1100.060790800224 1099.215963784032 345.8528316552922 1099.409108379776 298.5186078926023
1966 0.005 9.83 20 1072.710133954062 1032.473218564858 1032.638593176072 1100.749864450643 1100.14082732065 1100.060875393583 1099.215982014738 345.853683152316 1099.409123261426 298.5186091183067
1967 0.005 9.835000000000001 20 1072.711315357009 1032.473230830922 1032.638604112428 1100.750287626461 1100.141410279813 1100.061292546808 1099.216224356004 345.8545013735961 1099.409673258097 298.5186058240856
1968 0.005 9.84 20 1072.710698530142 1032.473239304794 1032.63861183409 1100.750360162661 1100.141522056577 1100.061399293482 1099.216262009213 345.8553524703865 1099.409718004981 298.5186076093948
1969 0.005 9.845000000000001 20 1072.711165613806 1032.47324859844 1032.638620839029 1100.750250168848 1100.141400591564 1100.061292142672 1099.216225933081 345.8561731079824 1099.409623937585 298.5186089269497
1970 0.005 9.85 20 1072.710250970132 1032.473254890296 1032.638628603576 1100.749907048987 1100.140875668409 1100.06090697478 1099.216025110812 345.8570058615099 1099.409161688436 298.5186105639584
1971 0.005 9.855 20 1072.71078497505 1032.473256372658 1032.638630531275 1100.749752274688 1100.140849871128 1100.060902841578 1099.216081455931 345.8578297559828 1099.409153920956 298.5186096921827
1972 0.005 9.859999999999999 20 1072.710513015721 1032.473260698636 1032.638633897562 1100.75022292034 1100.141348162865 1100.061261478484 1099.216201195787 345.8586547219619 1099.409537218774 298.518615338316
1973 0.005 9.865 20 1072.710809553947 1032.473267304196 1032.638640928891 1100.749991042662 1100.141119388186 1100.061096298758 1099.216176225566 345.8594952756835 1099.40935385154 298.518610236963
1974 0.005 9.870000000000001 20 1072.710460923812 1032.473272778112 1032.638645901143 1100.750205539953 1100.141372461462 1100.061287254118 1099.216210630562 345.8603052797337 1099.40949813175 298.5186124861079
1975 0.005 9.875 20 1072.710836740785 1032.47327885958 1032.638650887801 1100.750262282339 1100.14136729192 1100.061258106077 1099.216204160894 345.8611098850864 1099.409680671036 298.5186124764217
1976 0.005 9.880000000000001 20 1072.710353163397 1032.473285636612 1032.638658737509 1100.749934045362 1100.141046058804 1100.061057504087 1099.216158437032 345.8619552679502 1099.40926893609 298.5186150173949
1977 0.005 9.885 20 1072.710738232797 1032.473291549867 1032.638665472254 1100.750124159887 1100.141193350238 1100.061125674208 1099.216125753457 345.862759143408 1099.409508446746 298.5186101989402
1978 0.005 9.890000000000001 20 1072.710748243832 1032.473293202917 1032.638666596209 1100.750175912931 1100.141285029277 1100.061213656681 1099.216157069395 345.863580747251 1099.409487307716 298.5186134910804
1979 0.005 9.895 20 1072.710849887047 1032.473299813621 1032.638672437786 1100.750372961852 1100.14150801708 1100.061371175277 1099.2162992345 345.8643938206166 1099.409773168692 298.5186112392086
1980 0.005 9.9 20 1072.711157098806 1032.473309926477 1032.63868178268 1100.750288786371 1100.141450996072 1100.061338357124 1099.216226753452 345.86521519003 1099.409614502414 298.518612994153
1981 0.005 9.904999999999999 20 1072.710527811975 1032.473311862489 1032.638684567819 1100.750108427231 1100.141124786768 1100.061078358826 1099.216135972176 345.8659960145857 1099.409450169615 298.5186127928371
1982 0.005 9.91 20 1072.710969550058 1032.473317007465 1032.638688750595 1100.750138259721 1100.141262085349 1100.061184773506 1099.216122241202 345.8668319842784 1099.409494149275 298.5186154099894
1983 0.005 9.915000000000001 20 1072.710587979044 1032.473321497376 1032.638695220589 1100.750063252012 1100.141049688493 1100.061025531933 1099.216122408594 345.8676182548501 1099.409382096681 298.5186135074621
1984 0.005 9.92 20 1072.710979454895 1032.4733251656 1032.638698463193 1100.749853198908 1100.141016118594 1100.061031439953 1099.216089932303 345.8684547930552 1099.409161732474 298.5186128544899
1985 0.005 9.925000000000001 20 1072.710436463199 1032.473327011434 1032.638700414876 1100.750139133662 1100.141254390641 1100.061201987905 1099.216271971776 345.8692308290144 1099.409467502622 298.5186171157596
1986 0.005 9.93 20 1072.710686882739 1032.473333050781 1032.638706095713 1100.749666232965 1100.140818736386 1100.060896052101 1099.216053280531 345.8700739605009 1099.408962873867 298.5186158088611
1987 0.005 9.935 20 1072.710124356441 1032.473334037595 1032.638707736892 1100.749628928341 1100.140681961636 1100.06079427089 1099.216110117793 345.8708463540742 1099.408995366413 298.5186207739815
1988 0.005 9.94 20 1072.711112010425 1032.473338855896 1032.638709991785 1100.750096598665 1100.141268847139 1100.061208106198 1099.21616483556 345.8716725711186 1099.409443364374 298.5186217886994
1989 0.005 9.945 20 1072.71055189229 1032.473339970922 1032.638712647832 1100.750249935402 1100.14130614334 1100.061219192452 1099.216235305511 345.8724499730199 1099.409612940325 298.5186217473097
1990 0.005 9.950000000000001 20 1072.710755570095 1032.473342527345 1032.638715754932 1100.749737575679 1100.140690518489 1100.060755068402 1099.215899710916 345.8732758982441 1099.408996427526 298.5186153190802
1991 0.005 9.955 20 1072.710521751749 1032.473342079071 1032.638715212564 1100.7500180389 1100.140967141311 1100.060971929343 1099.21609655859 345.8740489345365 1099.409313132433 298.5186227184998
1992 0.005 9.960000000000001 20 1072.710137804734 1032.473342006141 1032.638715612322 1100.74920535559 1100.140275820553 1100.060508555159 1099.215938150947 345.8748735953788 1099.408554372466 298.5186204552897
1993 0.005 9.965 20 1072.710087804556 1032.473339715968 1032.638713085512 1100.749760468834 1100.140817800922 1100.060898244408 1099.216154680374 345.8756420123404 1099.409134518045 298.5186220692773
1994 0.005 9.970000000000001 20 1072.710170570518 1032.473337411919 1032.638709852281 1100.749519915505 1100.140614388055 1100.060743269652 1099.216030293655 345.8764591415888 1099.40886232397 298.5186194386628
1995 0.005 9.975 20 1072.710911686139 1032.473345522873 1032.638717972706 1100.750392954916 1100.141515085319 1100.061381651056 1099.216304444278 345.8772265705175 1099.409768397867 298.518622728805
1996 0.005 9.98 20 1072.710475589882 1032.473346180864 1032.638719002728 1100.749766980999 1100.140720919789 1100.060781310729 1099.215922163623 345.8780497214233 1099.4090205733 298.5186189877767
1997 0.005 9.984999999999999 20 1072.710755967345 1032.473344639233 1032.638717602668 1100.749885380925 1100.140795579788 1100.060841674841 1099.216008549394 345.8788085833093 1099.409171383272 298.5186218151013
1998 0.005 9.99 20 1072.71019382442 1032.473346740337 1032.638719511642 1100.749853780563 1100.140821935215 1100.060866484454 1099.215973774637 345.8796314984963 1099.409132187493 298.5186225077807
1999 0.005 9.995000000000001 20 1072.711240303664 1032.473355374366 1032.638727126135 1100.750105990077 1100.141215261087 1100.061153640237 1099.216184155718 345.8803895995925 1099.409506023826 298.5186226226314
2000 0.005 10 20 1072.710043880698 1032.473353591217 1032.638725947823 1100.749682672204 1100.140770605599 1100.060868708636 1099.216113891899 345.8811965033946 1099.409027586458 298.5186211954106
2001 0.005 10.005 20 1072.710372399156 1032.473347733868 1032.638721181637 1100.749367393825 1100.14043148824 1100.060609473233 1099.215993735244 345.8819638597737 1099.408757953039 298.5186213008554
2002 0.005 10.01 20 1072.710546360253 1032.473355730622 1032.638728355836 1100.750284454759 1100.141411164969 1100.061311027024 1099.216242519682 345.8827555255514 1099.409614383163 298.5186251378337
2003 0.005 10.015 20 1072.711100058678 1032.473360296668 1032.638732320275 1100.749902411661 1100.140899906794 1100.06090346738 1099.215987414771 345.8835377970532 1099.409223402517 298.5186221992608
2004 0.005 10.02 20 1072.710645561001 1032.473365407663 1032.638736762388 1100.750279437858 1100.141377366333 1100.061285840634 1099.216240057543 345.884314665238 1099.409641344332 298.5186288944394
2005 0.005 10.025 20 1072.7109339246 1032.473368229979 1032.638739527169 1100.74995469378 1100.140967124353 1100.060952807444 1099.216020519864 345.8851021350824 1099.409262978361 298.5186276043082
2006 0.005 10.03 20 1072.710510675379 1032.473377224474 1032.638748914331 1100.750237878886 1100.141401903947 1100.061311218169 1099.216233070715 345.8858641925302 1099.409575510782 298.5186261885408
[truncated: 198,111 more chars]
