# Supplementary material for: Thermocouple Sensor Response in Hot Airstream
Source: Sensors (Basel). 2025 Jul 26;25(15):4634. doi: 10.3390/s25154634 (PMC12349096; doi:10.3390/s25154634)
Supplement: Supplementary file 1 [file sensors-25-04634-s001.zip › report-file-t_11R30.out]

"report-file-t"
"Time Step" "delta-time etc.."
("TimeStep" "delta-time" "flow-time" "iters-per-timestep" "t_1" "t_sensor" "t0" "t1" "t2" "t3" "ty_1" "ty_10" "ty1" "ty10")
0 0.005 0 0 293 293 293 293 293 293 293 293 293 293
1 0.005 0.005 20 309.9203022258802 293.0760440832879 293.0426589004975 435.1858148744883 507.8369446197937 562.9469287257974 349.7083870840623 298.5764344617288 388.9749039622315 317.3672428314094
2 0.005 0.01 20 383.1159730863392 293.4749495940138 293.2934798863709 828.5803945861195 932.859109080097 978.7338234377472 489.7011722760932 312.8979570450072 700.8393463528421 407.5561354767143
3 0.005 0.015 20 495.3130676869777 294.2981814303039 293.8980968034514 1059.224211651185 1081.277418378657 1087.868901487304 624.5623144616735 322.8759192587498 962.3698177392042 416.5318878319463
4 0.005 0.02 20 562.0493961949866 295.4076682675984 294.8323504790285 1093.803604070429 1096.517804577181 1097.233389310043 718.9884963259694 321.7565375726967 1041.007458278817 376.64882418958
5 0.005 0.025 20 587.0237241694415 296.7015618806748 296.008394507113 1096.414048348821 1097.361248424461 1097.663242741444 786.2905508235724 315.7012625709839 1066.412455341466 347.2960293473038
6 0.005 0.03 20 601.3654722227514 298.1185254358634 297.3490363986157 1096.499867334874 1097.288887015083 1097.589132853419 833.1702327033503 309.8410113219954 1075.332898850743 328.8705479300636
7 0.005 0.035 20 614.4766809612427 299.6228776866183 298.8013349312621 1096.428728634306 1097.194947483275 1097.512956750162 864.7687677605069 305.5095306656659 1078.446301531811 317.5536961188117
8 0.005 0.04 20 628.4252539804726 301.195118207423 300.3326662755948 1096.358637833438 1097.118427274888 1097.451825636934 885.8393016344862 302.5435701068536 1079.798342444927 310.4672846243375
9 0.005 0.045 20 643.845000452614 302.8237721857768 301.9238006485848 1096.3016486214 1097.058580244452 1097.404800798772 899.8835368803911 300.5072507650112 1080.594292833689 305.8355947322746
10 0.005 0.05 20 658.611717496438 304.5006338105394 303.5632423821891 1096.254238352146 1097.009510637844 1097.366313411467 909.3526811007403 299.0512864542795 1081.140223275958 302.7127628937327
11 0.005 0.055 20 669.7487420122177 306.2184246112407 305.2433112005594 1096.216402445931 1096.970989146721 1097.336226126053 915.8901473838994 297.9558534705578 1081.53615537318 300.5425322124458
12 0.005 0.06 20 676.8682836535477 307.9704794923417 306.9580554648535 1096.18650819343 1096.940577031856 1097.312878714953 920.4955453147201 297.1053069203423 1081.841200357881 298.9952061717239
13 0.005 0.065 20 681.1764267794399 309.7507087454064 308.702270595288 1096.164243571147 1096.917938199314 1097.296433688364 923.7394305181085 296.4408855593967 1082.071421232033 297.8573732185587
14 0.005 0.07000000000000001 20 683.9434541794473 311.5538413634421 310.4712401401044 1096.150040927574 1096.903385678466 1097.286499253687 925.9746639262714 295.9220490740909 1082.236686155584 296.9881742730173
15 0.005 0.075 20 685.9251298973517 313.375541617483 312.2608194322823 1096.142053763322 1096.894948309889 1097.281259457634 927.4583961646298 295.51639455194 1082.345907552574 296.3172397186677
16 0.005 0.08 20 687.5066392766419 315.2123724701589 314.0675414423117 1096.138526557394 1096.890881476146 1097.27904683526 928.4035013347809 295.1974296021717 1082.412190243553 295.7909405960363
17 0.005 0.08500000000000001 20 688.8501933197012 317.0616518399202 315.8886184814446 1096.137812650273 1096.889703278714 1097.278708518149 928.9765423190704 294.9454814740226 1082.448512314643 295.3727835484023
18 0.005 0.09 20 690.0338119757462 318.9213023740098 317.7218653679374 1096.138711698281 1096.890227921901 1097.279405016423 929.3003852381014 294.7464079629623 1082.465314427824 295.0390967882464
19 0.005 0.095 20 691.1009313123539 320.789721642491 319.5655809029745 1096.140442636056 1096.891672342591 1097.28061683173 929.4632124118721 294.5902456574336 1082.469904071509 294.7724702863517
20 0.005 0.1 20 692.0855417054272 322.6656590499143 321.4184258733943 1096.142590987427 1096.893600876465 1097.282061454702 929.5259289817104 294.4690973486926 1082.467251865105 294.5591434299742
21 0.005 0.105 20 693.0162023311157 324.5481310750224 323.2793268705209 1096.144832068697 1096.895678895468 1097.283534785124 929.5302945558752 294.3763622060523 1082.460596673307 294.3886222577874
22 0.005 0.11 20 693.9163652177344 326.436351442104 325.1474055237877 1096.147014769803 1096.897740584961 1097.284946296138 929.5042588673965 294.306342430775 1082.451971940747 294.252560710468
23 0.005 0.115 20 694.8000485402457 328.3296698069794 327.0219234131483 1096.149062938645 1096.899706914515 1097.286258430473 929.4657696325709 294.2542991347786 1082.442764722355 294.1436265774101
24 0.005 0.12 20 695.6758830401163 330.2275308949711 328.9022424559016 1096.150952515367 1096.901536012637 1097.287456099528 929.4261436855312 294.2163619129005 1082.433864023026 294.0563946130812
25 0.005 0.125 20 696.5511843910846 332.1294476649571 330.7877972796243 1096.152664292443 1096.903202272853 1097.288531061726 929.39244973515 294.189508440638 1082.425725208945 293.9859160096889
26 0.005 0.13 20 697.4277653923256 334.0349802255746 332.6780760724488 1096.15422634923 1096.904727233188 1097.289512437736 929.3685858622094 294.1714003714088 1082.418575842637 293.9286354119223
27 0.005 0.135 20 698.3057226253911 335.9437252744239 334.5726079414344 1096.155674635394 1096.906151444362 1097.290447214237 929.3555624775043 294.160317923797 1082.412517971383 293.8818359588233
28 0.005 0.14 20 699.1872279206026 337.8553053615402 336.4709530231995 1096.157010313185 1096.907465226999 1097.291309770718 929.3538021046834 294.1549314438908 1082.407488480045 293.8433245436872
29 0.005 0.145 20 700.0730446882449 339.7693616445341 338.3726963136779 1096.158250161646 1096.908687467391 1097.292115274463 929.3625833458033 294.1542285774826 1082.40339065251 293.8109208683742
30 0.005 0.15 20 700.9625939686988 341.6855506026465 340.2774425926449 1096.159431354058 1096.909842677285 1097.292880489988 929.3803230987007 294.1574614811098 1082.400095955339 293.7834427398395
31 0.005 0.155 20 701.8574248011624 343.6035465432649 342.1848160674579 1096.160558929376 1096.910944856553 1097.293614291647 929.4060670722587 294.1640466763764 1082.397458550851 293.7598097017618
32 0.005 0.16 20 702.7557449177874 345.5230323710452 344.094456243559 1096.161650434885 1096.91201507241 1097.294333001243 929.4385005732903 294.1735012052149 1082.39533102135 293.7391508967961
33 0.005 0.165 20 703.6568833322648 347.4437032914108 346.0060174929567 1096.162722823328 1096.913064054425 1097.295044138133 929.4763663855412 294.1854429919268 1082.393597485084 293.7206014896391
34 0.005 0.17 20 704.5609375169397 349.365265634976 347.9191679017573 1096.163783644254 1096.914101229616 1097.295751744175 929.5185802840003 294.1995328987459 1082.392153235657 293.7037447380263
35 0.005 0.175 20 705.4668248214864 351.2874369498617 349.8335894380413 1096.164836797886 1096.915134020761 1097.296460950251 929.5641692462407 294.2154914689403 1082.390928235506 293.6882901706501
36 0.005 0.18 20 706.3742926909146 353.2099440697634 351.7489769215746 1096.165887391159 1096.916165458478 1097.29717289058 929.6125358102861 294.2330734542244 1082.389852639678 293.6739930100387
37 0.005 0.185 20 707.2834482452654 355.132524439386 353.6650369813314 1096.166939885188 1096.917196111623 1097.297885491804 929.6630400368651 294.2520655136964 1082.388898807516 293.66066116561
38 0.005 0.19 20 708.1924957741928 357.0549246969947 355.5814882891515 1096.16799203395 1096.918232166822 1097.298603880286 929.7152857824127 294.2722770409226 1082.388032983356 293.6481597163582
39 0.005 0.195 20 709.1019408192238 358.9769030216918 357.4980615635862 1096.169049220428 1096.919269801276 1097.299326682735 929.7689048074961 294.2935521572549 1082.387231790573 293.6364154331721
40 0.005 0.2 20 710.0126976808305 360.8982289988903 359.4144998928811 1096.170099376621 1096.920305900733 1097.300050001886 929.8238927771559 294.315757915803 1082.386468433374 293.6253761500309
41 0.005 0.205 20 710.9226777089249 362.8186782495503 361.330556128974 1096.171159611443 1096.921350155906 1097.300784280495 929.8800257009229 294.3387840316944 1082.385705666403 293.6150065228263
42 0.005 0.21 20 711.8336225325127 364.7380379498446 363.2459939472024 1096.172226782424 1096.922405740735 1097.301537040623 929.9377645511812 294.3625445066584 1082.384950723309 293.6052909257855
43 0.005 0.215 20 712.7446755821461 366.6561018703666 365.1605867643794 1096.173293522868 1096.923463056274 1097.302292813628 929.9969978596777 294.3869744094105 1082.384213823033 293.5962091836195
44 0.005 0.22 20 713.6553377253244 368.5726736981657 367.0741182484866 1096.174360942744 1096.924520271822 1097.303049893854 930.0575833120095 294.4120309402654 1082.383500350612 293.5877073843097
45 0.005 0.225 20 714.5658159799805 370.487565398339 368.986381371107 1096.175429751084 1096.925577740302 1097.303805128519 930.1194654936196 294.4376847344028 1082.382822571203 293.5798156699308
46 0.005 0.23 20 715.4768997803862 372.4005977473871 370.8971783552287 1096.176491827799 1096.926628608851 1097.304554347872 930.1827550386458 294.4639201872214 1082.38218352002 293.572567429391
47 0.005 0.235 20 716.386967671691 374.3115971326293 372.8063191347147 1096.177551143911 1096.927676940589 1097.305301120822 930.2471331484608 294.490737614121 1082.381594353648 293.5659743156543
48 0.005 0.24 20 717.2962585189158 376.2203961558861 374.71362080864 1096.178605217473 1096.928723806953 1097.306047277351 930.3125933395036 294.5181402320977 1082.381062937408 293.5600339159753
49 0.005 0.245 20 718.2058355371688 378.1268374531351 376.6189090804587 1096.17964506797 1096.9297573551 1097.306783732419 930.3797000131601 294.5461449926397 1082.380588939799 293.5547229338308
50 0.005 0.25 20 719.1145253869828 380.0307685482497 378.522016665537 1096.180679946523 1096.930785798109 1097.307516171441 930.4481257248133 294.5747673189802 1082.380163514312 293.5497885869052
51 0.005 0.255 20 720.0219323119003 381.9320431767231 380.4227832038254 1096.181713493566 1096.931809836146 1097.308246008091 930.5176639454195 294.6040289172157 1082.379800786841 293.5452577329575
52 0.005 0.26 20 720.9284147570073 383.8305216969617 382.3210553781522 1096.182741462369 1096.932835817883 1097.308985695259 930.5884029724062 294.6339538316703 1082.379515164892 293.5412248073574
53 0.005 0.265 20 721.8339243062884 385.7260700597628 384.2166863416913 1096.183767190981 1096.933860162196 1097.309730438682 930.6605260769921 294.6645654728238 1082.379285412941 293.5376954736346
54 0.005 0.27 20 722.7378311075814 387.6185591511016 386.1095354080997 1096.184787844719 1096.934879664226 1097.310471557865 930.7338412352583 294.6958853828544 1082.37912958411 293.5346466161673
55 0.005 0.275 20 723.6408123487771 389.5078652838849 387.9994675578372 1096.185800422031 1096.935891934864 1097.311207755719 930.8084435716288 294.7279364896822 1082.379044073197 293.5320443788556
56 0.005 0.28 20 724.5425121288582 391.393868094851 389.8863523067623 1096.186806571509 1096.936896598694 1097.311938111583 930.8842006953138 294.7607402516783 1082.378993622666 293.5298468720746
57 0.005 0.285 20 725.44331450257 393.2764548708291 391.7700648827762 1096.187798794461 1096.937888234099 1097.312659027674 930.9613313677514 294.794315247201 1082.379013333212 293.5280122387375
58 0.005 0.29 20 726.3430170308076 395.1555160200708 393.6504855349967 1096.188783996229 1096.938875197124 1097.313376347551 931.039600673921 294.8286814475988 1082.379102996607 293.5264996796038
59 0.005 0.295 20 727.2415372521757 397.0309466624462 395.5274993928498 1096.189760043124 1096.939851123194 1097.314085858427 931.1189074303009 294.8638534060976 1082.379234742569 293.5252680886857
60 0.005 0.3 20 728.1379915814028 398.9026465617256 397.4009968795903 1096.190731329337 1096.940822180327 1097.314791833699 931.1993386510925 294.8998462373793 1082.379445602981 293.5242793215816
61 0.005 0.305 20 729.0326333117665 400.7705197175497 399.2708733264275 1096.191698848804 1096.941791609665 1097.315500433557 931.2809463226703 294.9366748964223 1082.379743317658 293.5234985772537
62 0.005 0.31 20 729.9251487508454 402.6344737335896 401.1370282607617 1096.192663782756 1096.942757020869 1097.31620639001 931.3636271175909 294.9743507169007 1082.380145755399 293.5228945189832
63 0.005 0.315 20 730.8161515201779 404.4944197634205 402.9993650231892 1096.193616210045 1096.943710910505 1097.316903378277 931.4473949349025 295.0128853027072 1082.380638289639 293.5224391277141
64 0.005 0.32 20 731.7053823405382 406.3502720408484 404.8577904204342 1096.194564354042 1096.944659976506 1097.317596964241 931.5321284197553 295.0522892183187 1082.381199914784 293.5221081222159
65 0.005 0.325 20 732.5932405493583 408.2019488811708 406.7122149240438 1096.195504463402 1096.945600635017 1097.318284380277 931.6178566319157 295.0925705322861 1082.381839984414 293.521879521221
66 0.005 0.33 20 733.4792062271771 410.0493712529511 408.5625520544243 1096.196436959267 1096.946534796104 1097.31896719262 931.7045215982668 295.1337387432362 1082.382544226799 293.5217347978782
67 0.005 0.335 20 734.36332143321 411.8924634266328 410.4087191038293 1096.197363640985 1096.947462433653 1097.319645392547 931.7922087638611 295.1758006782199 1082.383321090247 293.5216579682423
68 0.005 0.34 20 735.2454848612673 413.7311531421206 412.2506371120534 1096.198281281137 1096.948381427078 1097.320316868664 931.8809021102026 295.2187633745133 1082.384156378181 293.5216355917062
69 0.005 0.345 20 736.1260811647871 415.5653705372904 414.0882298312447 1096.199192489969 1096.949293787342 1097.320983908357 931.9705980072871 295.2626329452667 1082.385060130149 293.521655447339
70 0.005 0.35 20 737.0049026116027 417.3950482144489 415.9214243319079 1096.200096742773 1096.950199455115 1097.321645646282 932.0612527438717 295.3074167087623 1082.38603525966 293.5217081478353
71 0.005 0.355 20 737.8819858160637 419.2201212674449 417.750150449906 1096.200996773477 1096.951101580195 1097.322306040717 932.1528270906368 295.353120440159 1082.387083987953 293.5217852300789
72 0.005 0.36 20 738.757258824421 421.0405286202943 419.5743408858616 1096.201889941355 1096.951997788424 1097.322962235758 932.2453190900715 295.3997494178575 1082.388144806574 293.5218802967216
73 0.005 0.365 20 739.6302132427763 422.8562113896301 421.3939312319411 1096.202777192288 1096.952887614352 1097.323613670527 932.3386941269307 295.4473085725243 1082.389257825227 293.52198792614
74 0.005 0.37 20 740.5013200470863 424.6671137444766 423.2088599969786 1096.203657272449 1096.953770399662 1097.324260480221 932.4330032778928 295.4958033594925 1082.390434623272 293.522103876805
75 0.005 0.375 20 741.3702243553587 426.4731815345191 425.0190683004485 1096.204528943096 1096.954644919261 1097.324900281139 932.5281791360695 295.545238286842 1082.391684262373 293.5222247281634
76 0.005 0.38 20 742.2371499910072 428.2743637303519 426.8244999068355 1096.205395090625 1096.955514161137 1097.325536686133 932.6242430017151 295.5956181585949 1082.393009250343 293.522347923573
77 0.005 0.385 20 743.10157889552 430.0706109086951 428.6251009260929 1096.206255961538 1096.956377726594 1097.326168990822 932.7211936669783 295.6469472307113 1082.394412476067 293.522471356438
78 0.005 0.39 20 743.9638864929001 431.8618761250618 430.4208197736674 1096.207109522431 1096.957233870234 1097.326795836267 932.8190028314722 295.6992298767042 1082.395882702859 293.5225933359052
79 0.005 0.395 20 744.8237420616647 433.6481147678028 432.2116072426505 1096.207958947873 1096.958085471246 1097.327419364088 932.9176673806464 295.7524691715742 1082.397429881231 293.522712959088
80 0.005 0.4 20 745.6817110118151 435.4292836391627 433.9974157377161 1096.208806554295 1096.958933005099 1097.328039478333 933.0171667887738 295.8066690806119 1082.39906170543 293.5228292462352
81 0.005 0.405 20 746.5377638307303 437.2053413370087 435.7781999064486 1096.209659297166 1096.959787241447 1097.32868136208 933.1174604187313 295.8618328687611 1082.400773599773 293.5229416255145
82 0.005 0.41 20 747.3917056308925 438.9762482668889 437.553916668746 1096.210509200522 1096.96063778917 1097.329321271086 933.2185250802901 295.9179648272479 1082.402561720449 293.5230497265086
83 0.005 0.415 20 748.2433431197611 440.7419671615132 439.324524941018 1096.211352720285 1096.96148193589 1097.329956310843 933.320459804558 295.9750675244002 1082.40442066554 293.5231533123176
84 0.005 0.42 20 749.0924951685369 442.5024626890908 441.0899857712878 1096.212190981542 1096.96232041085 1097.330587340364 933.4231641572906 296.0331443580171 1082.406353017929 293.5232525841994
85 0.005 0.425 20 749.9394798899177 444.2577012239184 442.8502618237048 1096.213021932629 1096.963151579332 1097.331212590861 933.5266626119137 296.092197469529 1082.408357751451 293.5233471166812
86 0.005 0.43 20 750.7840960591702 446.0076501137166 444.6053173816969 1096.213849074479 1096.96397889815 1097.331835348401 933.6309159951803 296.1522301740317 1082.410476765687 293.5234370753598
87 0.005 0.435 20 751.6264556193265 447.752278565081 446.3551184777949 1096.214669277219 1096.964798533293 1097.332451837449 933.7359485377049 296.2132450382567 1082.412681899465 293.5235227157141
88 0.005 0.44 20 752.4664351239029 449.4915580654911 448.0996330816288 1096.215484488955 1096.965613106468 1097.33306485959 933.8417267613929 296.2752439881239 1082.414963740371 293.5236042743678
89 0.005 0.445 20 753.3040873230404 451.2254624806527 449.8388313403844 1096.216294328401 1096.966420974361 1097.333672426591 933.9482615514066 296.3382304701001 1082.417311203349 293.5236819591352
90 0.005 0.45 20 754.1395058296081 452.9539685006832 451.5726855871358 1096.217098453273 1096.967223357266 1097.334276063413 934.0555693344538 296.4022062206051 1082.419729761949 293.5237558829422
91 0.005 0.455 20 754.9726890475383 454.6770558693954 453.3011707744889 1096.217896335774 1096.968019782299 1097.334875161639 934.1636436169886 296.4671743820963 1082.422222252577 293.5238261892364
92 0.005 0.46 20 755.8037252098834 456.3947080437865 455.0242647664747 1096.21869054916 1096.968812062968 1097.335471348522 934.2724460612523 296.5331356731719 1082.424791159126 293.5238934993956
93 0.005 0.465 20 756.6323232864377 458.1069124425854 456.7419489033106 1096.219479998359 1096.96959831969 1097.336062501905 934.3819870255651 296.600092166388 1082.427427231043 293.523957658963
94 0.005 0.47 20 757.458562742941 459.8136594511837 458.4542076771896 1096.220265749887 1096.970380562942 1097.336650826282 934.4921939681935 296.6680455975974 1082.430127956135 293.5240191162334
95 0.005 0.475 20 758.2825496719937 461.5149434595608 460.1610288661515 1096.221048440304 1096.971157856821 1097.33723522887 934.6030920343406 296.7369978986213 1082.432907972775 293.5240777531733
96 0.005 0.48 20 759.1042610762137 463.2107617060981 461.8624034030628 1096.221831561782 1096.97193375925 1097.337818308386 934.714651650479 296.8069508896621 1082.435754824213 293.5241339495298
97 0.005 0.485 20 759.9237764373826 464.9011144311477 463.5583251561603 1096.222609784074 1096.972703560871 1097.338396602771 934.8268821609211 296.8779049387304 1082.438665346115 293.5241880631812
98 0.005 0.49 20 760.7410460048872 466.5860047617232 465.2487911314664 1096.223381603515 1096.973466978619 1097.338970133281 934.9397730680947 296.9498618726782 1082.441638874626 293.5242399949892
99 0.005 0.495 20 761.5556193371904 468.265438595212 466.9338014388276 1096.22414954594 1096.974225851271 1097.339540181794 935.0533167894491 297.0228231708674 1082.444682582538 293.5242898592535
100 0.005 0.5 20 762.3674876936298 469.9394244404916 468.6133591940075 1096.224911321352 1096.97497848798 1097.340105818197 935.1675293057519 297.096789630298 1082.447761995824 293.5243380428639
101 0.005 0.505 20 763.1768130117257 471.6079652008181 470.2874764756727 1096.225668951544 1096.975726589926 1097.340667655956 935.2823914180736 297.1717627188848 1082.450901832919 293.5243846586832
102 0.005 0.51 20 763.9836115888952 473.2710400358956 471.9562220417267 1096.226421895054 1096.976469965532 1097.34122628103 935.3979062751023 297.2477428251101 1082.454102143332 293.5244297626362
103 0.005 0.515 20 764.7879021255521 474.9286245345286 473.6197322058143 1096.227176565891 1096.977213913656 1097.341781230509 935.5140673645978 297.3247304929769 1082.457361048946 293.5244734471838
104 0.005 0.52 20 765.5897093348802 476.5807146758423 475.2778888941491 1096.227926979457 1096.977953217265 1097.342332434938 935.6308425306614 297.4027265325002 1082.460661033231 293.5245155221853
105 0.005 0.525 20 766.3888021006438 478.2272839713031 476.9306037209979 1096.22867181156 1096.978686619617 1097.342878808604 935.7482278043221 297.4817310451371 1082.464011126123 293.5245564119467
106 0.005 0.53 20 767.1853999623753 479.8683092422021 478.5778302564511 1096.229422806987 1096.979425484345 1097.343435030501 935.8662192076974 297.5617451368991 1082.467431751943 293.5245960789268
107 0.005 0.535 20 767.9793712708855 481.5037729675658 480.2195397195381 1096.230171494805 1096.980162089897 1097.343988094808 935.9848035544599 297.64276853671 1082.470927818214 293.5246346427368
108 0.005 0.54 20 768.7706296599664 483.1336606234848 481.8557106302061 1096.230919399369 1096.980896524019 1097.344539141033 936.1039518102219 297.7248020491627 1082.474489724871 293.5246723174453
109 0.005 0.545 20 769.5593347546728 484.7579591930071 483.4863250858729 1096.231662087563 1096.981625723861 1097.345086519848 936.2236608962185 297.8078450602644 1082.478116392544 293.5247089389342
110 0.005 0.55 20 770.3453296421503 486.3766572082961 485.1113674570606 1096.232401153698 1096.982350363532 1097.345630314216 936.3439338474548 297.8918984713821 1082.481812050284 293.5247445790818
111 0.005 0.555 20 771.128684058503 487.9897445157054 486.730823880023 1096.233134105005 1096.983069331175 1097.346169639722 936.4647909072158 297.9769618319049 1082.485544028615 293.5247793600408
112 0.005 0.5600000000000001 20 771.9093920240703 489.5972120756646 488.3446820874827 1096.233862521691 1096.983782799409 1097.346705171495 936.5862183646144 298.0630356534076 1082.489303898412 293.524813237552
113 0.005 0.5650000000000001 20 772.687319163831 491.199051783116 489.952931181352 1096.234587307551 1096.984492469211 1097.347237731353 936.7082008749877 298.1501191611745 1082.493115692869 293.5248463662149
114 0.005 0.5700000000000001 20 773.4625282190094 492.7952566371072 491.5555616130884 1096.235308253886 1096.985197484698 1097.347766889686 936.8307436638362 298.2382129323067 1082.496989931924 293.5248788070225
115 0.005 0.5750000000000001 20 774.2349455995567 494.3858205542872 493.1525649557488 1096.236024039427 1096.985897011948 1097.348291898378 936.9538370480888 298.3273156933552 1082.500921042376 293.5249106579265
116 0.005 0.58 20 775.0047469700487 495.9707383573591 494.7439339410208 1096.236737173617 1096.986592805691 1097.34881413784 937.0774597095249 298.4174276614583 1082.504908100093 293.5249419305571
117 0.005 0.585 20 775.7717167703324 497.5500056785228 496.3296622420611 1096.237445536131 1096.987282769039 1097.349331739782 937.2016153224045 298.5085486940275 1082.508963513678 293.5249725755106
118 0.005 0.59 20 776.5359369425325 499.1236188715436 497.9097444856607 1096.238150365755 1096.987968652052 1097.349846360529 937.3262783975046 298.6006783613581 1082.513077999646 293.5250028598378
119 0.005 0.595 20 777.297468850644 500.6915750963074 499.4841761559745 1096.238851646714 1096.988650224697 1097.350357880093 937.4514577830504 298.6938163973738 1082.517249612822 293.5250327289754
120 0.005 0.6 20 778.0564385502573 502.2538722467224 501.0529536157775 1096.239548608188 1096.989327129722 1097.350865454542 937.5771351193755 298.7879622509705 1082.521462175231 293.5250621880133
121 0.005 0.605 20 778.8127293826076 503.8105088966401 502.6160740393502 1096.240241725957 1096.989999560994 1097.351369484224 937.7033161572568 298.8831163108769 1082.525742458056 293.5250912329952
122 0.005 0.61 20 779.5662531348031 505.3614841277236 504.1735352858305 1096.240930959634 1096.990667379567 1097.351869963857 937.8300001229118 298.9792771265642 1082.530069717586 293.525119793203
123 0.005 0.615 20 780.3171949283742 506.9067978405269 505.7253359345401 1096.241615920864 1096.991331382799 1097.352367803871 937.9571875212591 299.0764441484848 1082.534447671396 293.5251483224102
124 0.005 0.62 20 781.0653114510282 508.4464504541321 507.2714752653703 1096.242299390957 1096.991990987726 1097.352860533978 938.0847954296006 299.1746191220913 1082.53887457115 293.5251766657002
125 0.005 0.625 20 781.8107479607297 509.9804430683199 508.8119531714699 1096.242980486973 1096.992648004393 1097.353351341126 938.2128835501624 299.2738000189075 1082.543354546081 293.5252049582564
126 0.005 0.63 20 782.5535204848634 511.5087775351511 510.3467702647848 1096.24365663353 1096.993300182377 1097.353838659115 938.341434388806 299.3739850271115 1082.547884230287 293.5252333507943
127 0.005 0.635 20 783.2935789029686 513.0314559691946 511.8759277808483 1096.244329519505 1096.993948035256 1097.354322748275 938.4704103978647 299.4751774338843 1082.552469819573 293.5252617520753
128 0.005 0.64 20 784.0308863293752 514.5484810830027 513.3994274677767 1096.244997940071 1096.994590943034 1097.354802833382 938.5998246831167 299.5773744645631 1082.557097225765 293.5252901965348
129 0.005 0.645 20 784.7656363067896 516.059856208574 514.917271662642 1096.245664860012 1096.995231133678 1097.355281123759 938.7296702763657 299.680573731981 1082.561774215726 293.5253185757453
130 0.005 0.65 20 785.4977250395832 517.5655850345721 516.4294632115291 1096.246329234419 1096.99586785929 1097.35575567073 938.8599432035287 299.7847809941742 1082.566501980362 293.5253466664644
131 0.005 0.655 20 786.2271319999784 519.0656717603272 517.9360054910361 1096.246993737005 1096.996505479541 1097.356231357282 938.990625368269 299.8899865421911 1082.571281841346 293.5253748560949
132 0.005 0.66 20 786.9539765086901 520.5601210891668 519.436902371039 1096.247663084656 1096.997149769814 1097.356718239136 939.1217278088052 299.9961866397735 1082.576117014197 293.5254032303727
133 0.005 0.665 20 787.6782568579096 522.0489382143217 520.9321582426279 1096.248331767669 1096.997793309192 1097.357206059626 939.2532476269381 300.1033721079306 1082.581001415466 293.5254317660991
134 0.005 0.67 20 788.3998926489286 523.5321286564628 522.4217778813646 1096.249001109838 1096.998437147796 1097.357695135974 939.3851738998998 300.2115268004815 1082.585926401352 293.5254605445725
135 0.005 0.675 20 789.1188620040622 525.0096983732132 523.9057665514305 1096.249664000132 1096.999074897734 1097.358179260085 939.5174870349224 300.3206472156356 1082.59087968278 293.5254894464954
136 0.005 0.68 20 789.8351874106083 526.4816536535876 525.3841298955019 1096.25032461166 1096.999709803414 1097.358661491819 939.6501891825316 300.4307301318888 1082.595883268079 293.5255185055034
137 0.005 0.6850000000000001 20 790.5488341150115 527.9480013558338 526.8568741144446 1096.250982013431 1097.000340650867 1097.35914044579 939.7832475193377 300.5417753786936 1082.600930193991 293.5255478073013
138 0.005 0.6900000000000001 20 791.2598894220166 529.4087486711641 528.3240056930051 1096.251634790309 1097.000966999084 1097.359616124766 939.9166739861741 300.653776019155 1082.60602778958 293.5255773724307
139 0.005 0.6950000000000001 20 791.9682601565146 530.8639031450357 529.7855315649508 1096.25228496301 1097.001589699459 1097.360088934814 940.0504559370457 300.7667300598216 1082.611165685847 293.5256069425949
140 0.005 0.7000000000000001 20 792.6739857462068 532.3134726413012 531.2414590382809 1096.252931781976 1097.00220879216 1097.360559073282 940.1845912969429 300.8806356261505 1082.616332637063 293.5256365709872
141 0.005 0.705 20 793.3770821086938 533.7574654082057 532.6917957982226 1096.253575123049 1097.002823515037 1097.361026093149 940.3190637833181 300.9954901903391 1082.621542712348 293.5256662986502
142 0.005 0.71 20 794.0775234685324 535.195889963361 534.1365498198362 1096.254216487793 1097.003436468718 1097.361492780871 940.4538616468044 301.1112920040463 1082.626799597674 293.5256961936356
143 0.005 0.715 20 794.775291782752 536.6287550525324 535.5757294565675 1096.254856776569 1097.004047331985 1097.361958703405 940.5890085440925 301.2280378772504 1082.632062835991 293.5257262397656
144 0.005 0.72 20 795.4704299949993 538.0560697879287 537.009343329644 1096.255494230308 1097.004654065942 1097.362421698228 940.7244876661953 301.3457234417114 1082.637344862495 293.525756493856
145 0.005 0.725 20 796.1629920878868 539.4778436463838 538.4374003993184 1096.256127533429 1097.005256498139 1097.362881033299 940.8602888227019 301.4643477661781 1082.642663686196 293.5257869662605
146 0.005 0.73 20 796.852976003465 540.8940865695555 539.85990999409 1096.256758535988 1097.005856237563 1097.363338590498 940.9964122312966 301.5839065465867 1082.648055854189 293.5258175836307
147 0.005 0.735 20 797.5403424836967 542.3048086947891 541.2768817893485 1096.257385981828 1097.006451565617 1097.363792687173 941.13283006832 301.7043970962145 1082.653521961539 293.5258484014735
148 0.005 0.74 20 798.2250854113591 543.7100202237747 542.6883257487956 1096.258011558376 1097.007043701645 1097.364244437394 941.2695098587689 301.8258167884275 1082.659029564929 293.5258791311604
149 0.005 0.745 20 798.9071837582919 545.1097317446538 544.0942521171071 1096.258633263465 1097.007632253609 1097.364693489167 941.4064703181024 301.94816130471 1082.664575687135 293.5259100825555
150 0.005 0.75 20 799.5866324999104 546.5039540939169 545.4946713558694 1096.25925233743 1097.008217527899 1097.365140003122 941.5437085005952 302.0714272660311 1082.670166855169 293.5259412415776
151 0.005 0.755 20 800.2634747446825 547.8926983436065 546.8895941846403 1096.259867763364 1097.008798694258 1097.365583369192 941.6812283129518 302.1956121164839 1082.675803385817 293.5259725906087
152 0.005 0.76 20 800.9377503618504 549.2759758094969 548.2790315657605 1096.260479920513 1097.00937632779 1097.366024132172 941.8190410942926 302.3207117233441 1082.681480724624 293.5260044000091
153 0.005 0.765 20 801.6094297893825 550.6537979752039 549.6629946926458 1096.261089467411 1097.009950472381 1097.366461774206 941.9571107711984 302.4467219330717 1082.68719737895 293.5260362124018
154 0.005 0.77 20 802.2786199297439 552.0261766823899 551.0414950348245 1096.261698472659 1097.010523719797 1097.366897410809 942.0954358595801 302.5736395268769 1082.692955612622 293.5260681751727
155 0.005 0.775 20 802.9452330256948 553.3931239392648 552.4145443076123 1096.262308833135 1097.011095967782 1097.367332951364 942.234012331277 302.701460414619 1082.698756283733 293.5261002172165
156 0.005 0.78 20 803.6092727782375 554.7546518748081 553.7821543873974 1096.262920162274 1097.011669405629 1097.367771220983 942.3728317762526 302.8301808398398 1082.704599302601 293.5261324667718
157 0.005 0.785 20 804.2707528879808 556.1107728304356 555.144337361427 1096.263533629951 1097.012242385537 1097.368210044469 942.5118905606587 302.9597971883733 1082.710490743111 293.5261649895103
158 0.005 0.79 20 804.9296472143012 557.4614993055096 556.5011054917551 1096.26414470742 1097.012812184032 1097.368646207964 942.6511792689572 303.0903051354418 1082.716429668537 293.5261978065224
159 0.005 0.795 20 805.5859432997653 558.8068440807465 557.8524712751633 1096.264753160576 1097.013378886754 1097.369080183227 942.7906977569455 303.2217003369872 1082.722400615959 293.5262309401421
160 0.005 0.8 20 806.239758549815 560.1468201084125 559.1984474247723 1096.265357121317 1097.013940657337 1097.369509986914 942.9304423257793 303.3539788792855 1082.72840610871 293.5262643461857
161 0.005 0.805 20 806.8910704838455 561.4814404932416 560.5390468169059 1096.265958473948 1097.014499588512 1097.369937449254 943.0704009051293 303.4871366043303 1082.734448966271 293.526297949675
162 0.005 0.8100000000000001 20 807.5399115803772 562.8107184911163 561.8742824939416 1096.266559862804 1097.015057101952 1097.37036347232 943.2105743239633 303.6211689866984 1082.74051317046 293.526331684075
163 0.005 0.8150000000000001 20 808.1862223054218 564.1346674566518 563.2041676409128 1096.267158399704 1097.015611650554 1097.370788065353 943.3509480694371 303.756071866169 1082.746621270944 293.5263655082585
164 0.005 0.8200000000000001 20 808.8300300796132 565.4533009676554 564.5287156217837 1096.267753178712 1097.016162244779 1097.371209834035 943.4915057039065 303.8918412546909 1082.752777922705 293.5263994468685
165 0.005 0.8250000000000001 20 809.4713416134063 566.766632745822 565.8479399576737 1096.26834707186 1097.016711283792 1097.371631016328 943.6322149976502 304.0284726205364 1082.758981045444 293.5264334885838
166 0.005 0.8300000000000001 20 810.1101946359605 568.0746766258751 567.1618543222966 1096.268937541675 1097.017256377066 1097.372048595116 943.7730863528359 304.1659618376037 1082.765220123248 293.5264676171935
167 0.005 0.835 20 810.7465722563139 569.3774465728418 568.4704725210752 1096.269524233574 1097.017796931388 1097.372462782211 943.9141319870782 304.3043040332545 1082.771493290357 293.5265018344192
168 0.005 0.84 20 811.3804796222556 570.6749566822987 569.7738084970445 1096.270108980489 1097.018335241159 1097.372875328163 944.0553690468513 304.4434949547834 1082.777798358004 293.5265361393664
169 0.005 0.845 20 812.0119073115769 571.9672211647397 571.0718763349981 1096.270689197654 1097.018869222673 1097.373284901465 944.1967960686587 304.5835302868541 1082.784133964937 293.5265705181009
170 0.005 0.85 20 812.6407999971749 573.2542543852439 572.3646902379527 1096.271267961362 1097.019401028048 1097.373692761397 944.3383869570803 304.7244053436649 1082.790503510543 293.5266049858639
171 0.005 0.855 20 813.2672336907337 574.5360708371489 573.6522645514257 1096.27184407159 1097.019929406851 1097.374097719867 944.4801310863346 304.8661150392231 1082.796905701788 293.5266394819385
172 0.005 0.86 20 813.8912407361345 575.8126851163777 574.9346137405832 1096.272416817691 1097.020453943263 1097.374499820789 944.6220242572743 305.0086553773195 1082.803339466173 293.5266739795263
173 0.005 0.865 20 814.5128250203264 577.084111935639 576.2117524153074 1096.272987373584 1097.020976196839 1097.37490049182 944.7640605899674 305.1520213771931 1082.809803435052 293.5267084836559
174 0.005 0.87 20 815.1320380967372 578.350366133623 577.4836953021755 1096.273556456236 1097.021495727276 1097.375298849285 944.9062490006954 305.2962088239423 1082.816300606879 293.5267429590604
175 0.005 0.875 20 815.7488233639581 579.6114625969687 578.7504572343169 1096.274123578486 1097.022012949433 1097.375695635617 945.0485618004524 305.4412124992626 1082.822828560229 293.5267774528433
176 0.005 0.88 20 816.3631993098832 580.8674163419313 580.0120531457616 1096.274686002054 1097.022525039836 1097.376087779644 945.1909872717647 305.5870278026951 1082.829388752538 293.526811985418
177 0.005 0.885 20 816.9751771026184 582.1182424752332 581.2684980630366 1096.275245807454 1097.023034827647 1097.376478757064 945.3335270570551 305.7336501817112 1082.835981166452 293.5268464834387
178 0.005 0.89 20 817.5847793221834 583.363956206642 582.5198071133734 1096.275803754554 1097.023541950085 1097.376867421694 945.4761836115975 305.8810752051865 1082.842599539557 293.5268810543119
179 0.005 0.895 20 818.1920104713043 584.6045728422864 583.7659955257733 1096.276358983784 1097.024045928061 1097.377253718702 945.6189624769173 306.0292977718553 1082.849248249555 293.5269155648925
180 0.005 0.9 20 818.7968388512064 585.8401077920823 585.0070786346325 1096.276911594834 1097.024547094924 1097.377638034172 945.7618484696033 306.1783126572396 1082.855927164589 293.5269500546241
181 0.005 0.905 20 819.3992405222439 587.0705765172169 586.2430718576547 1096.277462189174 1097.025045378272 1097.378019966429 945.9048445461092 306.3281154646367 1082.862634776537 293.5269846494167
182 0.005 0.91 20 819.9993039773429 588.2959945965274 587.4739906568013 1096.27800973511 1097.025540361686 1097.378399257984 946.0479422038695 306.4787007344013 1082.869364314393 293.5270192490102
183 0.005 0.915 20 820.597002871882 589.5163776628661 588.6998506555934 1096.278555559688 1097.026032912844 1097.37877700488 946.1911343576782 306.6300642188377 1082.876122049797 293.5270538731107
184 0.005 0.92 20 821.19234210343 590.7317413537784 589.9206674547142 1096.279097980817 1097.026522067236 1097.379151964731 946.3344201503028 306.7822003812038 1082.882903075559 293.5270884742635
185 0.005 0.925 20 821.7853283612789 591.9421013577135 591.1364567469074 1096.279639627035 1097.02700956096 1097.379525751144 946.477791083774 306.9351047862945 1082.889709283673 293.5271230613523
186 0.005 0.93 20 822.3759901417277 593.1474734733855 592.3472343098749 1096.280176537135 1097.027492175031 1097.37989532957 946.6212378211912 307.0887722156189 1082.896535708218 293.5271575678697
187 0.005 0.9350000000000001 20 822.9643340214823 594.3478735661409 593.5530159791317 1096.280713464475 1097.02797405464 1097.380264858411 946.7647516502878 307.2431981204676 1082.903390229086 293.5271919472939
188 0.005 0.9400000000000001 20 823.5503632808025 595.5433174894345 594.7538176165699 1096.281246889488 1097.028452159052 1097.380631471885 946.9083323700065 307.3983772369474 1082.910269948924 293.5272263080194
189 0.005 0.9450000000000001 20 824.1340712426309 596.7338211934174 595.9496551521182 1096.281778789005 1097.028928139352 1097.380996407099 947.0519788767871 307.5543044693318 1082.917172648278 293.5272607284986
190 0.005 0.9500000000000001 20 824.715485571616 597.9194007108381 597.1405445950342 1096.282307389912 1097.029400658471 1097.381358604254 947.1956775156106 307.7109746856206 1082.924096158213 293.5272951132708
191 0.005 0.9550000000000001 20 825.2946165973171 599.1000721025669 598.3265020121211 1096.282833927893 1097.029870563967 1097.381718888174 947.3394301222022 307.8683837083701 1082.931044091486 293.5273294570333
192 0.005 0.96 20 825.8715007617807 600.2758514821415 599.5075434934446 1096.283358402948 1097.030337738654 1097.38207727837 947.4832332556521 308.0265259493199 1082.938012467462 293.5273637017016
193 0.005 0.965 20 826.4460844767326 601.4467549666806 600.683685158031 1096.28388047967 1097.030802365419 1097.382433709028 947.6270680971771 308.1853961487654 1082.94500524653 293.5273978709482
194 0.005 0.97 20 827.0183802641089 602.6127987092719 601.8549431755533 1096.284402710725 1097.031266260921 1097.382788217811 947.7709405479268 308.3449892023609 1082.952018687752 293.52743189686
195 0.005 0.975 20 827.5884204031905 603.7739989077509 603.0213337542808 1096.284922545343 1097.031727349609 1097.38314059111 947.9148520396484 308.5053001723558 1082.95905431113 293.5274657718559
196 0.005 0.98 20 828.1562181413062 604.9303718116532 604.1828731295535 1096.285440135975 1097.0321858804 1097.38349073736 948.0587995531914 308.6663249545634 1082.966104901685 293.5274995276587
197 0.005 0.985 20 828.721786855492 606.0819337075468 605.3395775993313 1096.285957806804 1097.03264433532 1097.383840126592 948.2027683721889 308.828058120929 1082.973173770519 293.5275331140547
198 0.005 0.99 20 829.2851153168125 607.2287009375854 606.4914635065689 1096.286474697478 1097.033101551427 1097.384186996954 948.3467618599411 308.9904946562056 1082.98026237067 293.5275665762811
199 0.005 0.995 20 829.8462034832709 608.3706898295867 607.6385472106332 1096.286990322433 1097.033557654801 1097.384533329879 948.4907685987349 309.1536287351823 1082.98737414787 293.5275999046665
200 0.005 1 20 830.4050832168551 609.5079167731722 608.7808451011879 1096.287507196232 1097.034014010212 1097.384880963483 948.634787156844 309.3174566589048 1082.994506858912 293.5276331790112
201 0.005 1.005 20 830.9617471165859 610.6403981387637 609.918373573285 1096.288027975721 1097.034473344232 1097.38523345568 948.7788016165734 309.4819723423887 1083.001665923132 293.5276663852637
202 0.005 1.01 20 831.5161934572302 611.7681503068563 611.0511490610146 1096.2885494432 1097.034932070725 1097.385585498861 948.9228126303516 309.6471714141613 1083.008847934929 293.527699572468
203 0.005 1.015 20 832.0684315854593 612.8911896995877 612.1791880183739 1096.289066752628 1097.03538646172 1097.385933913119 949.0668202929412 309.8130483686562 1083.016045405964 293.5277326898133
204 0.005 1.02 20 832.6184725184327 614.0095327507429 613.3025069071172 1096.289582988398 1097.035839732292 1097.386282144696 949.2108221408224 309.9795984723232 1083.023263394174 293.5277657063356
205 0.005 1.025 20 833.1663290299425 615.1231959096433 614.4211222188626 1096.29009916324 1097.036292885917 1097.386631401248 949.3548082003863 310.1468162931916 1083.030503752701 293.5277986256713
206 0.005 1.03 20 833.7120079048111 616.2321956408574 615.5350504923224 1096.290613835883 1097.036743953948 1097.386979113897 949.4987721177458 310.314696319879 1083.037762795446 293.5278314515672
207 0.005 1.035 20 834.2555049898556 617.3365484495711 616.6443082630645 1096.291124942638 1097.037191352276 1097.38732390199 949.6427124682274 310.4832346491154 1083.045036737918 293.5278641701084
208 0.005 1.04 20 834.7968271432399 618.4362708156234 617.7489120372442 1096.291634413019 1097.037636153371 1097.387666688166 949.786617057754 310.6524255742964 1083.052326031468 293.5278965846891
209 0.005 1.045 20 835.3359894679634 619.531379231158 618.8488783461754 1096.292142492269 1097.038079919978 1097.388008708243 949.9304927155873 310.822264281856 1083.059635114266 293.5279291129985
210 0.005 1.05 20 835.8730465573416 620.621890185193 619.9442237180659 1096.29264969797 1097.038521634094 1097.388349506003 950.0743401155455 310.9927453338574 1083.066962522962 293.5279614773974
211 0.005 1.055 20 836.4079532337923 621.7078201361653 621.0349646984672 1096.293152806709 1097.038959517128 1097.388686797229 950.218143854047 311.1638636507664 1083.074302270618 293.5279937885127
212 0.005 1.06 20 836.9407037280131 622.7891855970929 622.1211178075109 1096.293654376846 1097.039395347115 1097.389022787264 950.3619061195265 311.3356139481047 1083.081653387322 293.5280260522782
213 0.005 1.065 20 837.4712777639893 623.8660030776095 623.2026996423706 1096.294154137503 1097.03982877073 1097.38935684152 950.5056029989654 311.5079924334955 1083.089017201587 293.5280580869619
214 0.005 1.07 20 837.9997521034371 624.9382890171557 624.2797267219454 1096.29465061573 1097.040258956703 1097.38968830278 950.6492502016979 311.6809928512826 1083.096394855 293.5280901074461
215 0.005 1.075 20 838.5260948163091 626.0060600687992 625.3522156445895 1096.295145134186 1097.040687600202 1097.390018658119 950.7928425089206 311.8546101453036 1083.10378537578 293.5281222940936
216 0.005 1.08 20 839.0503889703659 627.0693326340844 626.4201829590342 1096.295638719379 1097.041113777151 1097.390347170855 950.9363885357019 312.0288394683624 1083.111188468119 293.528154305597
217 0.005 1.085 20 839.5725769478771 628.1281231794211 627.4836451899956 1096.296129677626 1097.041537753985 1097.390674157141 951.0798701913799 312.2036757911513 1083.118602438789 293.528186214432
218 0.005 1.09 20 840.0926602669197 629.1824481900139 628.5426188623609 1096.296619058189 1097.041959380694 1097.390999348797 951.2232918040143 312.3791139196648 1083.126032032157 293.5282180199053
219 0.005 1.095 20 840.6106590742521 630.2323242196484 629.5971205291163 1096.297106905842 1097.04237881172 1097.391322812362 951.3666506889276 312.5551494284775 1083.133484165496 293.5282497241442
220 0.005 1.1 20 841.1265771981996 631.2777676939204 630.6471667481404 1096.297592121102 1097.042795565107 1097.391644276225 951.5099360874977 312.7317769342145 1083.140949601312 293.5282813192669
221 0.005 1.105 20 841.6404252082768 632.3187951138924 631.6927740560228 1096.298076220624 1097.043210566892 1097.391964418919 951.6531486421679 312.9089916110586 1083.148425941853 293.5283128069354
222 0.005 1.11 20 842.1522021667624 633.3554229171488 632.7339589896302 1096.298556950491 1097.043622065354 1097.392281606385 951.7962814930748 313.0867883903115 1083.155911314017 293.5283442208404
223 0.005 1.115 20 842.6619424596186 634.3876675299374 633.7707380585201 1096.299037327497 1097.044032906612 1097.39259854697 951.9393287662132 313.2651619655169 1083.163411644049 293.5283755098752
224 0.005 1.12 20 843.1696443953579 635.4155453647408 634.8031277438082 1096.29951724472 1097.04444346274 1097.392915624102 952.0822886407775 313.4441071455547 1083.170923779979 293.5284066975761
225 0.005 1.125 20 843.6753139716317 636.4390728507301 635.8311445460427 1096.299997422311 1097.044854861685 1097.393233891635 952.2251548329392 313.6236195206382 1083.178444827344 293.5284377981587
226 0.005 1.13 20 844.1789516296147 637.4582663825746 636.8548049237371 1096.30047555789 1097.045263479258 1097.393549915406 952.3679203078757 313.8036944454429 1083.18597740767 293.528468820744
227 0.005 1.135 20 844.6805734645064 638.4731423565917 637.874125319843 1096.300952331781 1097.045670926926 1097.393865201217 952.5105876232994 313.984326182527 1083.193519912226 293.5284997510489
228 0.005 1.14 20 845.1801771021609 639.4837171303612 638.8891221522899 1096.301426269489 1097.046075105512 1097.394177438175 952.6531547043645 314.1655103668053 1083.201069145187 293.5285306159605
229 0.005 1.145 20 845.6777559329166 640.4900070258168 639.8998118389254 1096.30190050452 1097.046479068977 1097.394490171645 952.7956129907349 314.347242446605 1083.208629296098 293.5285614446725
230 0.005 1.15 20 846.1733456839047 641.4920283649888 640.906210757985 1096.302372473115 1097.046880543871 1097.394800633863 952.9379620744677 314.5295165530467 1083.216192925789 293.5285921655372
231 0.005 1.155 20 846.6669744659566 642.4897974389552 641.9083352916008 1096.302840585709 1097.047277991075 1097.39510791547 953.0801925923988 314.7123288070109 1083.223761088594 293.5286226676974
232 0.005 1.16 20 847.1585810635781 643.4833305271325 642.9062017954765 1096.303309007941 1097.047675823331 1097.395415852781 953.2223051733337 314.8956738098679 1083.231338034967 293.5286531235211
233 0.005 1.165 20 847.6482245681919 644.4726438881927 643.8998265989197 1096.303775130391 1097.048070589094 1097.395721086953 953.3642966901343 315.0795466709263 1083.238922459541 293.5286834768655
234 0.005 1.17 20 848.135890624173 645.4577537296774 644.8892260060264 1096.304238802074 1097.048463231081 1097.396024798072 953.5061607538386 315.2639426985249 1083.246514097877 293.528713692708
235 0.005 1.175 20 848.6215883680082 646.438676246774 645.8744162883819 1096.304700303167 1097.048853525799 1097.396326751256 953.6479082873433 315.4488562246618 1083.25411770134 293.5287439863796
236 0.005 1.18 20 849.1053064319098 647.4154275696519 646.8554136777773 1096.305160860775 1097.049242254503 1097.396627698073 953.7895193983987 315.6342833489921 1083.261729471895 293.5287740192238
237 0.005 1.185 20 849.587113350928 648.3880238994832 647.8322344341735 1096.305616942896 1097.049627759381 1097.396925853683 953.9310025718642 315.8202187357605 1083.269343446898 293.5288040139946
238 0.005 1.19 20 850.0669432647074 649.3564812854434 648.8048947226489 1096.306071030474 1097.050011517155 1097.397223129044 954.0723393978155 316.0066581775076 1083.276964493873 293.528834141609
239 0.005 1.195 20 850.5448393594933 650.3208159086427 649.7734107662671 1096.306528021601 1097.050393875056 1097.397518653167 954.2135488182352 316.1935948739253 1083.284607061091 293.5288640895978
240 0.005 1.2 20 851.0208368397323 651.2810438830853 650.7377987491449 1096.306983935667 1097.050774413305 1097.397812390094 954.3546231205826 316.3810247662916 1083.292256044524 293.5288939066034
241 0.005 1.205 20 851.4949130566869 652.2371812591686 651.6980748082401 1096.307437613617 1097.051152419106 1097.398104412249 954.4955595280665 316.5689430040578 1083.299911756368 293.5289235441027
242 0.005 1.21 20 851.9670919172403 653.1892440396196 652.6542550420165 1096.307890797388 1097.051529291166 1097.398395729548 954.6363442793912 316.7573455472357 1083.307571920327 293.528953083831
243 0.005 1.215 20 852.437356256838 654.1372481807143 653.6063555138287 1096.308343572758 1097.051905195361 1097.398686131817 954.7769728128162 316.9462274298725 1083.315236620462 293.5289826346396
244 0.005 1.22 20 852.9057255061338 655.0812096499197 654.5543922553447 1096.30879208349 1097.05227699325 1097.398973172741 954.9174519410084 317.1355840427845 1083.322901287247 293.529011984718
245 0.005 1.225 20 853.3722196645645 656.021144402026 655.4983812884996 1096.309239749103 1097.052647590298 1097.399259248925 955.0577697367906 317.3254114771041 1083.330573250729 293.5290411683773
246 0.005 1.23 20 853.8368207033492 656.9570683134672 656.4383386006488 1096.30968914665 1097.053020120271 1097.399546694174 955.1979291619908 317.515703925102 1083.338251671561 293.5290702546708
247 0.005 1.235 20 854.2995290507187 657.8889972367404 657.3742801366337 1096.310137535145 1097.053391414447 1097.399833013155 955.3379397368921 317.7064573055802 1083.345935448352 293.529099255814
248 0.005 1.24 20 854.7603648924968 658.8169469888545 658.3062217964929 1096.310582831401 1097.053759189986 1097.400116588928 955.4777813880285 317.897666419419 1083.353625791949 293.5291281455382
249 0.005 1.245 20 855.2193504798606 659.7409333774274 659.2341794731632 1096.311030179141 1097.054126525393 1097.400399491787 955.6174574826213 318.0893273810875 1083.36132478618 293.5291569290505
250 0.005 1.25 20 855.6764689683072 660.6609721764717 660.1581690157371 1096.311476904453 1097.054492025668 1097.400680779443 955.7569622863966 318.2814355932189 1083.369033953234 293.5291856084679
251 0.005 1.255 20 856.1317198496888 661.5770790736851 661.0782062092472 1096.311923090416 1097.054856916345 1097.40096171018 955.8962973196518 318.473985968385 1083.376748661134 293.5292141913164
252 0.005 1.26 20 856.5850995611596 662.4892696481 661.9943067848227 1096.312368153039 1097.055219506512 1097.401240549297 956.0354574924353 318.666974248385 1083.384465506113 293.529242751219
253 0.005 1.265 20 857.0366767207862 663.3975594471029 662.9064863993449 1096.312812381514 1097.05557994724 1097.401517373934 956.1744591917804 318.8603958394631 1083.392189154516 293.5292711726249
254 0.005 1.27 20 857.4864240438677 664.3019638537556 663.8147605922479 1096.313255257435 1097.055939807185 1097.401794900467 956.3132917557807 319.0542457111795 1083.399916073035 293.5292994097184
255 0.005 1.275 20 857.9343533358473 665.2024981001413 664.7191447980587 1096.313696303114 1097.056298423068 1097.402072379306 956.4519473891247 319.2485197115486 1083.40764840591 293.5293275992742
256 0.005 1.28 20 858.3804763904928 666.0991773076238 665.6196543201725 1096.314137489658 1097.056657026079 1097.402350610253 956.5904309230602 319.4432129300565 1083.415388130801 293.5293556648521
257 0.005 1.285 20 858.8248007102322 666.992016496858 666.5163043447645 1096.314578013822 1097.057015557045 1097.402630228195 956.7287346084375 319.6383207322428 1083.423128228525 293.5293836633695
258 0.005 1.29 20 859.2673226086499 667.8810305960619 667.4091099634783 1096.315016212326 1097.057371563739 1097.402907724051 956.8668547426865 319.8338388234795 1083.430869851831 293.529411571869
259 0.005 1.295 20 859.7080141568472 668.7662344628011 668.2980861659451 1096.315452929134 1097.05772617856 1097.403184006372 957.0047932439326 320.0297630792239 1083.438610994428 293.5294394813928
260 0.005 1.3 20 860.1469508616289 669.6476428548525 669.1832478710912 1096.315887735372 1097.05807838668 1097.403458510084 957.1425554490229 320.2260887338865 1083.446352559529 293.5294672873115
261 0.005 1.305 20 860.5841107647875 670.525270413882 670.0646098922646 1096.316320742681 1097.058428692952 1097.403731292372 957.2801214186915 320.4228109944354 1083.454098772501 293.5294949571418
262 0.005 1.31 20 861.0195085874767 671.399131574294 670.9421868623024 1096.316752518361 1097.058777884926 1097.404003518307 957.417495186762 320.6199258996702 1083.461845195759 293.529522430473
263 0.005 1.315 20 861.4531434057166 672.2692395086711 671.8159910211668 1096.317181286686 1097.059123612107 1097.404272855013 957.5546820661873 320.8174291394481 1083.469589590123 293.529549781232
264 0.005 1.32 20 861.8849962418421 673.1356056589534 672.686025020826 1096.317609613963 1097.059469068742 1097.40454227074 957.6916657199685 321.0153165340722 1083.477336312399 293.5295769693553
265 0.005 1.325 20 862.3151007362326 673.9982421231472 673.5522883043581 1096.318036360486 1097.059812574027 1097.404810006979 957.8284661381084 321.2135833895455 1083.485083692649 293.5296039922462
266 0.005 1.33 20 862.7434566036866 674.8571635853161 674.4148134897188 1096.318461401674 1097.06015441527 1097.405076437155 957.9650667743762 321.4122252096656 1083.492829377617 293.5296308899187
267 0.005 1.335 20 863.1700674240179 675.7123876446083 675.2736210325676 1096.318883932763 1097.060493543206 1097.405340878001 958.101470640601 321.611237632166 1083.500576675097 293.5296576962555
268 0.005 1.34 20 863.5949481284185 676.5639314452906 676.1287287949359 1096.319305960515 1097.060831601294 1097.405604152693 958.2376670638207 321.8106163759043 1083.508323084268 293.5296844622423
269 0.005 1.345 20 864.0180874745457 677.4118114340852 676.9801534188947 1096.319727882821 1097.061169157465 1097.405867491914 958.373653966448 322.0103576522895 1083.516072498283 293.5297109683383
270 0.005 1.35 20 864.4394934205486 678.2560436909376 677.827911096277 1096.32014708634 1097.061504273292 1097.406128495169 958.5094404708839 322.2104569583556 1083.523816836656 293.5297374429646
271 0.005 1.355 20 864.8591493463855 679.0966440642262 678.6720178035497 1096.320564473932 1097.061837480091 1097.406388109659 958.645023136968 322.4109094658331 1083.531560825785 293.5297639528774
272 0.005 1.36 20 865.2771106327945 679.9336282467212 679.5124893725772 1096.320980535687 1097.062169333226 1097.406646688826 958.7804062355118 322.6117113097326 1083.53930654645 293.52979039067
273 0.005 1.365 20 865.6933796328118 680.7670118140906 680.349341510621 1096.321394872992 1097.062499188723 1097.406903788449 958.915584534444 322.8128580348592 1083.547048816251 293.5298167186658
274 0.005 1.37 20 866.1079649047704 681.5968102128991 681.1825898262938 1096.321807419192 1097.062827461878 1097.407159533789 959.0505475167513 323.0143457927033 1083.554788147472 293.5298429075066
275 0.005 1.375 20 866.520843072931 682.4230388385978 682.0122498401831 1096.322218696401 1097.063154166083 1097.407413972458 959.1852950126192 323.2161707034281 1083.562522732616 293.5298689811027
276 0.005 1.38 20 866.9320079533607 683.2457130462961 682.8383370128597 1096.322628772455 1097.063479331835 1097.407667586893 959.3198221276081 323.4183283519533 1083.570251340373 293.5298949987567
277 0.005 1.385 20 867.3415131340662 684.0648480338465 683.6608667087168 1096.32303851321 1097.063804582397 1097.407922447409 959.4541348132196 323.6208144204201 1083.577976984458 293.5299208223917
278 0.005 1.39 20 867.749356824148 684.8804589342502 684.4798542048782 1096.323447095358 1097.064128739542 1097.408176566517 959.5882194888528 323.8236245797472 1083.58569935209 293.5299465558335
279 0.005 1.395 20 868.1555086602706 685.6925607954461 685.2953146950821 1096.323853743623 1097.064450924223 1097.408429139654 959.7220750542016 324.0267551059358 1083.593418744271 293.5299723074393
280 0.005 1.4 20 868.5600319540563 686.501168631163 686.1072632776028 1096.32425938248 1097.064771888012 1097.408680725292 959.85570926604 324.2302015428717 1083.601135697872 293.5299978479453
281 0.005 1.405 20 868.9629316004638 687.3062973527991 686.9157149785037 1096.324662863898 1097.06509094287 1097.408931000158 959.9891203435002 324.4339598325568 1083.60884947237 293.5300233434505
282 0.005 1.41 20 869.364178010153 688.1079617911951 687.720684760216 1096.325064565922 1097.06540782006 1097.409179111753 960.1222989511447 324.6380257244637 1083.616557277048 293.5300487573418
283 0.005 1.415 20 869.7637896564397 688.9061767276695 688.522187533393 1096.325465421616 1097.065723759579 1097.409426845338 960.2552388495801 324.8423954518041 1083.624265439658 293.5300740608649
284 0.005 1.42 20 870.1618019451215 689.7009569056888 689.3202381595399 1096.325865413302 1097.066038492043 1097.409673463556 960.3879479078249 325.0470643230639 1083.631967300412 293.5300993423554
285 0.005 1.425 20 870.5581531405484 690.4923170184321 690.1148514177875 1096.326263803138 1097.066351504643 1097.409918932791 960.5204152014231 325.2520294565557 1083.639665434149 293.5301245456187
286 0.005 1.43 20 870.9529120071203 691.2802717645624 690.906042083762 1096.326660230257 1097.066662360085 1097.410162262237 960.6526457645009 325.457285512009 1083.647352581371 293.530149683936
287 0.005 1.435 20 871.3460089548323 692.0648357071967 691.6938248505844 1096.327055698513 1097.066972022273 1097.410404688722 960.7846173785438 325.6628295017255 1083.655032124641 293.5301747533928
288 0.005 1.44 20 871.7374755221999 692.8460233817412 692.4782143726334 1096.327452117885 1097.067282093209 1097.410647804064 960.9163466914378 325.8686582687288 1083.66270535209 293.5301997519012
289 0.005 1.445 20 872.1273572546663 693.6238492455514 693.2592252144668 1096.327845614156 1097.067589187699 1097.410888147145 961.0478494389818 326.0747669719028 1083.670369154106 293.5302245813095
290 0.005 1.45 20 872.5156727680364 694.3983276943892 694.0368718710488 1096.328236249356 1097.067893314163 1097.411125888893 961.1791261610568 326.2811515478061 1083.678027798741 293.5302492899985
291 0.005 1.455 20 872.9023607692304 695.1694730218827 694.8111687580514 1096.32862682524 1097.068197379806 1097.411364066413 961.3101653912468 326.4878087201777 1083.685684526384 293.530273792675
292 0.005 1.46 20 873.2874457029737 695.9372994785144 695.5821302188648 1096.329016678185 1097.068500243815 1097.41160125038 961.4409504936663 326.6947335834449 1083.693332813864 293.5302982143634
293 0.005 1.465 20 873.6709768441275 696.7018212417863 696.3497705283372 1096.329402753026 1097.068799963909 1097.411835554611 961.5714807951539 326.9019228710303 1083.700974850725 293.5303226372679
294 0.005 1.47 20 874.0529328227543 697.4630524624357 697.114103920454 1096.329789132109 1097.069099647253 1097.412070314027 961.7017709459022 327.1093731880471 1083.708611012665 293.5303468090358
295 0.005 1.475 20 874.4333313710716 698.2210072268124 697.8751445752844 1096.33017264073 1097.069396874897 1097.412303023769 961.8318173866743 327.3170811613336 1083.716241199133 293.530370891815
296 0.005 1.48 20 874.812173071948 698.9756996776705 698.632906646003 1096.33055517583 1097.069692897234 1097.412534766241 961.9616150462678 327.5250426380699 1083.723862324916 293.5303949235113
297 0.005 1.485 20 875.1894443366342 699.7271438143231 699.3874042383547 1096.330934955655 1097.06998687324 1097.412764880433 962.0911659125599 327.7332535375952 1083.731470240934 293.5304188734739
298 0.005 1.49 20 875.5651741512406 700.4753535481627 700.1386513873048 1096.33131552785 1097.070280950782 1097.412995323256 962.2204706611075 327.9417101721449 1083.739075847217 293.5304427684297
299 0.005 1.495 20 875.9393599211836 701.2203427600857 700.8866620589861 1096.331692460106 1097.070571604028 1097.413222749448 962.3495237025724 328.1504083410765 1083.746672949103 293.530466576224
300 0.005 1.5 20 876.3120158826126 701.9621252918586 701.6314501668766 1096.332069326672 1097.07086210571 1097.413450208663 962.4783247506539 328.3593447325359 1083.75426419144 293.5304903421916
301 0.005 1.505 20 876.6831479568443 702.7007148672337 702.3730295533111 1096.332443192476 1097.071149725472 1097.413675265648 962.6068754370242 328.5685152396877 1083.761848204621 293.5305140445842
302 0.005 1.51 20 877.052758527743 703.4361251751982 703.111413999212 1096.332816917649 1097.071436904289 1097.413900172549 962.7351709622989 328.777916371004 1083.769427352769 293.5305377441924
303 0.005 1.515 20 877.4208564821196 704.1683699326882 703.8466172868873 1096.333190051535 1097.071723432465 1097.414124524515 962.8632122035998 328.9875441556491 1083.776996808109 293.5305613707249
304 0.005 1.52 20 877.7874511020602 704.8974627196733 704.5786531128119 1096.333560761573 1097.072007472876 1097.414346818425 962.9910005412187 329.1973949226418 1083.784559364706 293.5305849056863
305 0.005 1.525 20 878.1525490937478 705.623417049574 705.3075350721799 1096.33393066279 1097.072290809224 1097.414568900707 963.1185290709624 329.4074654956765 1083.79211561442 293.5306083807502
306 0.005 1.53 20 878.5161577678905 706.3462463829186 706.0332767167533 1096.334297123449 1097.072570913826 1097.414787902579 963.2457913240784 329.61775123673 1083.799662193976 293.5306317786363
307 0.005 1.535 20 878.8782718097617 707.0659641373611 706.7558915380515 1096.334663954706 1097.072851097924 1097.415007341804 963.3727872475789 329.8282496895654 1083.807201271398 293.5306551378025
308 0.005 1.54 20 879.2389087412655 707.782583760888 707.4753930010966 1096.335030136348 1097.073130489907 1097.415226378527 963.4995237012338 330.038956602951 1083.814733598091 293.5306784080171
309 0.005 1.545 20 879.5980719766412 708.4961185486331 708.1917945101626 1096.335393862874 1097.073407598725 1097.41544330349 963.6259978414382 330.2498685462907 1083.822255007533 293.5307015996009
310 0.005 1.55 20 879.955751736074 709.206581809724 708.9051094779021 1096.335756076401 1097.073683024789 1097.415658711738 963.7522079252658 330.4609818344967 1083.829766555566 293.5307246802186
311 0.005 1.555 20 880.3119463842376 709.9139868102599 709.6153512592509 1096.33611714698 1097.073957465609 1097.415873525925 963.8781577714458 330.6722932574668 1083.837268617464 293.5307476987285
312 0.005 1.56 20 880.6666775785916 710.6183467538085 710.3225331413935 1096.336476827358 1097.074230348659 1097.416086921281 964.0038398686803 330.8837994874311 1083.844761243235 293.5307706553459
313 0.005 1.565 20 881.0199517280494 711.3196747473986 711.0266683218064 1096.336835555289 1097.074502437766 1097.416300120744 964.1292549972151 331.0954970998164 1083.852247907108 293.5307935710172
314 0.005 1.57 20 881.3717867161038 712.0179838857804 711.7277699564339 1096.337192540586 1097.074772636992 1097.416511443699 964.2544018345873 331.3073821805597 1083.859724144536 293.5308163501084
315 0.005 1.575 20 881.7221548750239 712.7132872223893 712.425851165724 1096.337548197827 1097.075041662072 1097.416722015688 964.3792780847655 331.5194515011768 1083.867190287415 293.53083903545
316 0.005 1.58 20 882.0710783332523 713.405597750109 713.1209250271302 1096.337903077736 1097.075309851698 1097.41693206238 964.5038769051625 331.7317018171527 1083.874644890874 293.5308616244785
317 0.005 1.585 20 882.4185632165982 714.0949283663232 713.8130045394213 1096.338256300004 1097.075576306421 1097.417140527245 964.6282002485192 331.9441295511601 1083.882090633112 293.5308841505667
318 0.005 1.59 20 882.7646342943293 714.7812919375076 714.5021026469969 1096.338607891546 1097.075841237524 1097.417347729931 964.7522586810751 332.1567311682966 1083.889526333694 293.5309065301761
319 0.005 1.595 20 883.1092768073974 715.4647012721626 715.1882322316317 1096.338958113178 1097.076104880227 1097.417553818127 964.8760435309288 332.3695039455046 1083.896947690114 293.5309288548189
320 0.005 1.6 20 883.4525155158955 716.1451691709358 715.8714061324516 1096.339309296591 1097.076369537898 1097.417760127702 964.9995591806077 332.5824439941293 1083.904358479318 293.5309510719231
321 0.005 1.605 20 883.7943522433202 716.8227083195885 716.5516371271469 1096.339659612011 1097.076633204483 1097.417966052865 965.1228011942245 332.7955480251865 1083.911761520077 293.530973166989
322 0.005 1.61 20 884.1347805180803 717.4973313693163 717.2289379509554 1096.340007770469 1097.076894989493 1097.418170250365 965.2457504553552 333.0088128960139 1083.919153521243 293.5309951592817
323 0.005 1.615 20 884.4738146045407 718.1690509669468 717.9033213378104 1096.340353856931 1097.077154600032 1097.418372582438 965.3684124035884 333.2222353814559 1083.926531978248 293.531017068277
324 0.005 1.62 20 884.8114514630148 718.8378798197865 718.5748000057645 1096.340699517577 1097.077414000561 1097.418574950744 965.4907936096552 333.4358119958593 1083.933896138788 293.5310388849712
325 0.005 1.625 20 885.1476987604591 719.5038305040729 719.2433866059166 1096.341043750181 1097.077671857028 1097.418776141941 965.6128958231527 333.6495394571141 1083.941246014781 293.5310606294113
326 0.005 1.63 20 885.4825621167275 720.1669154630902 719.90909372615 1096.341387366989 1097.077928955432 1097.418976755206 965.7347164198003 333.863414814381 1083.948586919145 293.5310823027398
327 0.005 1.635 20 885.8160327140445 720.8271471603687 720.5719339108706 1096.341728823746 1097.07818403249 1097.419175547086 965.8562581584167 334.0774343348524 1083.955912819705 293.531103868777
328 0.005 1.64 20 886.1481328536282 721.4845380652598 721.23191969835 1096.342068826152 1097.07843775737 1097.41937342752 965.9775205507772 334.2915955671485 1083.963230217876 293.5311253378641
329 0.005 1.645 20 886.4788572043771 722.1391005041496 721.8890635245962 1096.342408416718 1097.078690964829 1097.419571143633 966.0984977379463 334.5058951828415 1083.970544639492 293.5311466719389
330 0.005 1.65 20 886.8082163384775 722.7908468189767 722.5433777588979 1096.342747328846 1097.078943398242 1097.419767969842 966.2192006411865 334.7203300644337 1083.977840385689 293.5311679131025
331 0.005 1.655 20 887.1362251445577 723.4397891975362 723.1948746971636 1096.343083353114 1097.079193083811 1097.419962750234 966.3396216153484 334.9348970966506 1083.98512407348 293.5311890778448
332 0.005 1.66 20 887.4628846256982 724.0859398227105 723.8435666061481 1096.343418120941 1097.079441818802 1097.420156675491 966.4597650863227 335.1495930331868 1083.992393282751 293.5312101719087
333 0.005 1.665 20 887.7882030457416 724.7293108166641 724.4894656709638 1096.343752638899 1097.079690087055 1097.420350502107 966.5796338214177 335.3644148840088 1083.999655678022 293.531231199147
334 0.005 1.67 20 888.1121866529951 725.3699142774916 725.1325840509605 1096.344085313678 1097.079936547023 1097.420542820186 966.6992250633266 335.5793594691839 1084.006905047739 293.5312521551971
335 0.005 1.675 20 888.4348420699627 726.0077622884847 725.7729338514021 1096.344417991629 1097.08018291001 1097.420735091079 966.8185380216322 335.7944237225575 1084.014145950009 293.5312730558657
336 0.005 1.68 20 888.756173277516 726.6428668194549 726.4105271132198 1096.344747526426 1097.080426312112 1097.420924840951 966.9375683919736 336.0096043621833 1084.021374277324 293.5312939046069
337 0.005 1.685 20 889.0761889953395 727.2752397723114 727.0453758223773 1096.345076850901 1097.080669610114 1097.421114538147 967.0563128440415 336.2248990924454 1084.028594163716 293.5313147071443
338 0.005 1.69 20 889.3948904814371 727.904893028422 727.6774919369053 1096.34540526502 1097.080911875591 1097.421303481618 967.1747695285314 336.4403044093862 1084.035803564674 293.5313354333013
339 0.005 1.695 20 889.71227873655 728.5318384365105 728.3068873979818 1096.345732019851 1097.081152517889 1097.42149093659 967.292938013097 336.6558172714724 1084.043000636167 293.5313560860241
340 0.005 1.7 20 890.0283724791813 729.1560877666324 728.933574052862 1096.346058326903 1097.081392543222 1097.42167792443 967.4108244331098 336.8714349506261 1084.050187975983 293.5313766672466
341 0.005 1.705 20 890.343176182598 729.7776527692779 729.5575637021641 1096.346382475794 1097.081630403505 1097.421863193033 967.5284198848632 337.0871542520426 1084.057361503433 293.5313971665229
342 0.005 1.71 20 890.6566918235009 730.396545127927 730.1788680893799 1096.346706269297 1097.081868168626 1097.422048360638 967.6457326445761 337.3029722833047 1084.064525052966 293.5314175854534
343 0.005 1.715 20 890.9689247255926 731.0127764501451 730.7974989023779 1096.347028288508 1097.082104090162 1097.422232174038 967.762761892831 337.5188857735736 1084.071676532794 293.5314379341285
344 0.005 1.72 20 891.2798792921245 731.6263583238834 731.4134677867844 1096.347349744686 1097.082339453165 1097.422415475154 967.8795089507139 337.7348921653938 1084.078816560466 293.5314582253633
345 0.005 1.725 20 891.5895573011044 732.2373023115655 732.0267863653768 1096.347670261971 1097.082573628408 1097.422597991464 967.9959743412725 337.950988768941 1084.085943253202 293.5314784558475
346 0.005 1.73 20 891.8979589030407 732.8456199285557 732.6374662175358 1096.347988311722 1097.082805739073 1097.422778580255 968.1121544817804 338.1671723893568 1084.09305630838 293.5314985950291
347 0.005 1.735 20 892.2050937561725 733.4513226300221 733.2455188701692 1096.348306299787 1097.083037841381 1097.422959503356 968.2280518065098 338.3834402891465 1084.100157752503 293.5315186641512
348 0.005 1.74 20 892.5109667357559 734.0544218207095 733.8509557948685 1096.34862305657 1097.083268458989 1097.423139050586 968.3436655931683 338.5997896460985 1084.107249056484 293.531538662062
349 0.005 1.745 20 892.8155832036398 734.6549288557907 734.4537884011771 1096.348938351025 1097.083497725594 1097.423317779979 968.4589967603039 338.816217757713 1084.114326807458 293.5315585915686
350 0.005 1.75 20 893.1189452629404 735.2528550725647 735.054028072468 1096.349252660754 1097.083726086852 1097.42349554214 968.5740403369233 339.0327216357433 1084.121390572145 293.5315784424403
351 0.005 1.755 20 893.421059002325 735.8482117342753 735.6516861440009 1096.34956531464 1097.083952798957 1097.423672078046 968.6887920545378 339.2492985868008 1084.128439954158 293.5315982141104
352 0.005 1.76 20 893.7219339167711 736.4410100409037 736.2467738929881 1096.34987814829 1097.084179644627 1097.423849191463 968.803257390126 339.465945859997 1084.135480457125 293.531617927222
353 0.005 1.765 20 894.0215723809638 737.0312611717748 736.8393025651545 1096.350188420182 1097.084404061591 1097.42402398149 968.9174343307387 339.682660465954 1084.142511494364 293.5316375510188
354 0.005 1.77 20 894.319983707166 737.6189762292469 737.4292833432675 1096.350498257705 1097.084628179502 1097.424198595126 969.0313291482494 339.8994396850098 1084.149559274635 293.5316570984247
355 0.005 1.775 20 894.6171703008009 738.2041662806832 738.0167273625274 1096.350807254298 1097.084851466739 1097.424372717353 969.144940561714 340.1162808355332 1084.156594757407 293.5316765688059
356 0.005 1.78 20 894.9131406476829 738.7868423415977 738.6016456966548 1096.351114396726 1097.085072862182 1097.424545236993 969.258265656156 340.3331811985452 1084.163619337169 293.5316959792292
357 0.005 1.785 20 895.2078935982892 739.36701539121 739.1840493886344 1096.351421521485 1097.085294097341 1097.424717813454 969.3713057586212 340.5501381930001 1084.170633191444 293.5317153168837
358 0.005 1.79 20 895.5014316545502 739.9446963876757 739.7639494655062 1096.351726694819 1097.085513729931 1097.424889044445 969.4840555729293 340.7671491644779 1084.177632057552 293.5317345856999
359 0.005 1.795 20 895.7937653471884 740.5198962353571 740.341356885399 1096.352032480406 1097.085734420038 1097.425062119035 969.5965186370105 340.9842114265776 1084.18462026196 293.5317537935353
360 0.005 1.8 20 896.0848958714653 741.0926258211299 740.9162825713303 1096.352336053159 1097.085953041071 1097.425233285656 969.7086942800762 341.2013223383131 1084.191594589749 293.5317729476332
361 0.005 1.805 20 896.3748291714261 741.6628959222504 741.4887373812855 1096.352639773383 1097.086171676069 1097.425404666568 969.8205821761319 341.4184792896468 1084.198557455127 293.5317920365538
362 0.005 1.81 20 896.6635738895718 742.2307172906594 742.0587321204027 1096.352942626708 1097.086389646317 1097.425575548053 969.9321827434413 341.6356793688224 1084.205507071138 293.5318110411069
363 0.005 1.815 20 896.9511310834611 742.7961006286882 742.6262775568143 1096.353244151151 1097.086605868761 1097.425744893583 970.0434963884979 341.8529204350274 1084.212441394023 293.5318300094971
364 0.005 1.82 20 897.2375063628511 743.3590565665455 743.1913844054445 1096.353544763042 1097.086821477383 1097.42591387341 970.1545257307205 342.0701995818877 1084.219362939964 293.5318489204285
365 0.005 1.825 20 897.5227045498012 743.9195957289639 743.7540633475099 1096.353843267627 1097.087035055033 1097.426081080206 970.2652690269117 342.2875141143724 1084.22626986612 293.531867765685
366 0.005 1.83 20 897.8067267628713 744.4777287039919 744.3143250348884 1096.354141834006 1097.087248714503 1097.426248605187 970.3757266577267 342.5048617318785 1084.233164183906 293.5318865350877
367 0.005 1.835 20 898.0895755988018 745.0334660381453 744.8721800717319 1096.354439347561 1097.087461340515 1097.426415252374 970.4858943269487 342.7222398802963 1084.240046686737 293.5319052358585
368 0.005 1.84 20 898.3712582487055 745.5868182625167 745.4276390362808 1096.354735349794 1097.08767262135 1097.426580725177 970.595772643945 342.9396458285195 1084.246911923386 293.5319238475207
369 0.005 1.845 20 898.6517764567931 746.1377958465627 745.9807124423136 1096.355030269805 1097.087882802955 1097.426745342774 970.7053607292962 343.1570773510869 1084.253761868777 293.5319423868181
370 0.005 1.85 20 898.9311378428046 746.6864091918908 746.5314107533853 1096.355324442402 1097.088092528183 1097.426909807303 970.8146628552701 343.3745320522422 1084.260600656435 293.5319608313514
371 0.005 1.855 20 899.2093472750894 747.2326686705987 747.0797444070919 1096.355617052473 1097.08830074462 1097.427072892537 970.9236772783128 343.5920072197464 1084.267426668044 293.5319792297861
372 0.005 1.86 20 899.4864119032145 747.7765846060075 747.6257237856818 1096.355908569863 1097.088507880154 1097.427235297286 971.0324038456009 343.8095004518611 1084.274240507385 293.531997558565
373 0.005 1.865 20 899.7623399965385 748.3181672781542 748.1693592214867 1096.356199093073 1097.088714179504 1097.427396860149 971.140842911754 344.02700941342 1084.28103812243 293.5320158326216
374 0.005 1.87 20 900.0371356298455 748.8574269048996 748.7106609951866 1096.356489425133 1097.088920206224 1097.427558480565 971.2489935082247 344.2445316169284 1084.287824857799 293.5320340602921
375 0.005 1.875 20 900.3107921966611 749.3943736771831 749.2496393372742 1096.356777862676 1097.089124339999 1097.427718336419 971.3568568141802 344.4620647843344 1084.294596901381 293.5320522337874
376 0.005 1.88 20 900.5833199468626 749.9290177644415 749.7863044669964 1096.357067894201 1097.089331734251 1097.427883812739 971.4644318689614 344.6796066382176 1084.301353744204 293.5320703657226
377 0.005 1.885 20 900.8547269685646 750.4613692422256 750.320666551945 1096.357359600714 1097.089540678098 1097.428051878903 971.5717165031052 344.8971547469698 1084.308100214423 293.5320884206442
378 0.005 1.89 20 901.1250181370259 750.9914381720355 750.852735702636 1096.357650078528 1097.089748331268 1097.428218733947 971.6787151559578 345.1147065860387 1084.314830453359 293.5321064038814
379 0.005 1.895 20 901.3941991491535 751.519234572508 751.3825219849075 1096.357939670626 1097.089955498416 1097.428385494178 971.785420758134 345.332260028024 1084.32154734186 293.5321243350757
380 0.005 1.9 20 901.6622754843121 752.0447683976661 751.9100354078773 1096.35822786822 1097.090161232015 1097.42855111876 971.8918372162307 345.5498126271055 1084.328250596422 293.5321422179261
381 0.005 1.905 20 901.9292518593346 752.5680495689131 752.4352859441618 1096.35851558413 1097.090366318483 1097.428715979333 971.9979677563997 345.7673623236514 1084.334939511911 293.5321600465892
382 0.005 1.91 20 902.1951306526435 753.0890879721084 752.9582835340661 1096.358801887929 1097.0905702562 1097.428879821628 972.1038082094715 345.9849068430748 1084.341612673502 293.5321778192982
383 0.005 1.915 20 902.4599086229265 753.60789347241 753.4790380884077 1096.359086703643 1097.090772939629 1097.429043013095 972.2093541320506 346.2024436148004 1084.348272642144 293.5321955484807
384 0.005 1.92 20 902.7235909186129 754.1244758737498 753.9975594632557 1096.35937113401 1097.090975329281 1097.429205830543 972.3146077562658 346.4199704430198 1084.354919111489 293.5322132230099
385 0.005 1.925 20 902.9861831855992 754.6388449398835 754.5138574706375 1096.359653821424 1097.091175904704 1097.429367211528 972.419573536237 346.6374851249648 1084.361550208501 293.5322308311364
386 0.005 1.93 20 903.2476905559139 755.1510103975424 755.027941884861 1096.359936182175 1097.09137604793 1097.429528041438 972.5242450968401 346.8549855914422 1084.368166483464 293.5322483600384
387 0.005 1.935 20 903.5081227142666 755.660981912541 755.5398224455585 1096.360218186762 1097.09157580441 1097.429688651812 972.628630062768 347.0724695772612 1084.374768866448 293.5322658396565
388 0.005 1.94 20 903.7674861537188 756.1687691215143 756.0495088385924 1096.360497975393 1097.091773563831 1097.429847650516 972.7327246574205 347.2899348836753 1084.3813573016 293.5322832593554
389 0.005 1.945 20 904.0257840303092 756.6743816285334 756.5570107184548 1096.360777306077 1097.091971033045 1097.43000632996 972.8365303069806 347.5073789074763 1084.387929879467 293.5323006193242
390 0.005 1.95 20 904.2830235009842 757.1778289820217 757.0623376977618 1096.361054705263 1097.092166791363 1097.430163781849 972.9400473327136 347.724799771187 1084.394488091542 293.5323179207501
391 0.005 1.955 20 904.5392095821552 757.679120691423 757.5654993398896 1096.361333293548 1097.092363566355 1097.430322189684 973.0432757747268 347.9421953626439 1084.401033834838 293.5323351556361
392 0.005 1.96 20 904.7943422180181 758.1782662344444 758.0665051812763 1096.361609170203 1097.092557902555 1097.430478492283 973.1462145346176 348.1595633474229 1084.407563246662 293.5323523207958
393 0.005 1.965 20 905.0484272786759 758.6752750583529 758.5653647084139 1096.361884152176 1097.092751405795 1097.430633976932 973.2488675665792 348.3769017689136 1084.414079910341 293.5323694312043
394 0.005 1.97 20 905.3014650172449 759.1701565812244 759.0620873651256 1096.362158236378 1097.092944162356 1097.430788954875 973.3512307538584 348.5942085491099 1084.420581295583 293.5323864706125
395 0.005 1.975 20 905.5534546350664 759.6629201552188 759.5566825671308 1096.362432335427 1097.09313664303 1097.430943753852 973.4533029991434 348.8114816785103 1084.427070115121 293.5324034576413
396 0.005 1.98 20 905.8044012130588 760.1535751106057 760.0491596905233 1096.36270477166 1097.093327272134 1097.431096900227 973.5550858397919 349.0287189352517 1084.433543934524 293.5324203745592
397 0.005 1.985 20 906.054306921326 760.6421307354013 760.5395280858752 1096.362977306803 1097.093518024249 1097.431249953447 973.6565769649491 349.2459183043648 1084.440003715014 293.5324372311809
398 0.005 1.99 20 906.3031831356319 761.1285962684375 761.0277970456576 1096.363248879758 1097.093707966405 1097.431402473654 973.7577717677237 349.4630776201218 1084.446449813362 293.5324540475324
399 0.005 1.995 20 906.5510359081374 761.6129809038348 761.5139758172094 1096.363519836684 1097.093897140257 1097.431554226708 973.8586768242044 349.6801949848639 1084.452881721441 293.5324708153368
400 0.005 2 20 906.7978659276847 762.0952937969884 761.9980736122824 1096.363789363712 1097.094085020106 1097.431704808499 973.9592874203641 349.8972682744279 1084.459298352543 293.5324875351804
401 0.005 2.005 20 907.0436831559093 762.5755440640396 762.4800995944931 1096.36405727411 1097.094271827892 1097.43185461769 974.0596042927177 350.1142956862223 1084.465699484811 293.53250421076
402 0.005 2.01 20 907.2884875821371 763.0537407876805 762.9600628839347 1096.364324960187 1097.094458190346 1097.432004121443 974.1596255501786 350.3312748791509 1084.472087243361 293.5325208395726
403 0.005 2.015 20 907.5322827258891 763.5298930091758 763.4379725653148 1096.364591401782 1097.094643392567 1097.432152599015 974.2593583692177 350.5482041424965 1084.478459248004 293.5325374065713
404 0.005 2.02 20 907.7750795529697 764.0040097172596 763.9138376751008 1096.364857061586 1097.094828261949 1097.432301018903 974.358802694518 350.7650814372126 1084.484815921893 293.5325539204569
405 0.005 2.025 20 908.0168774390626 764.4760998666356 764.3876672164113 1096.365121598377 1097.09501173974 1097.432447984898 974.4579512458349 350.9819045983552 1084.491158609781 293.5325703850659
406 0.005 2.03 20 908.2576796631016 764.9461723708961 764.8594701456483 1096.365385296909 1097.095194417608 1097.432594373035 974.5568000045404 351.1986718361999 1084.497486306563 293.5325868019506
407 0.005 2.035 20 908.4974924709451 765.4142361007894 765.3292553853184 1096.365648272691 1097.095376870237 1097.432740931376 974.6553554781171 351.4153812601841 1084.503799218776 293.5326031728291
408 0.005 2.04 20 908.7363137805738 765.8802999006981 765.7970318258024 1096.365910643411 1097.095558750108 1097.432886873149 974.7536097065754 351.6320307989143 1084.51009647273 293.5326194780643
409 0.005 2.045 20 908.9741523445302 766.3443725714139 766.2628083218234 1096.366171155863 1097.095738749808 1097.433031187558 974.8515715337492 351.8486186054756 1084.516378187894 293.5326357258597
410 0.005 2.05 20 909.2110091609914 766.8064628873663 766.7265936962051 1096.366430430257 1097.095917917416 1097.433174888992 974.9492446956353 352.0651428049784 1084.522646028167 293.532651907459
411 0.005 2.055 20 909.4468865801036 767.2665795979133 767.1883967478492 1096.366689101898 1097.096096539746 1097.433318376953 975.0466223311754 352.2816016476127 1084.528899420219 293.5326680349634
412 0.005 2.06 20 909.681797055268 767.7247314042484 767.6482262278475 1096.366947883618 1097.096275224624 1097.433461672923 975.1437088008877 352.4979931103205 1084.535137383171 293.5326840760808
413 0.005 2.065 20 909.9157441181945 768.1809269670094 768.1060908374045 1096.367204963876 1097.096452233851 1097.433603611043 975.2404972639467 352.7143153115956 1084.541360917088 293.5327000459569
414 0.005 2.07 20 910.1487219088301 768.6351749414932 768.5619992475976 1096.367460593714 1097.096628153886 1097.433744702598 975.3369949391895 352.9305666074022 1084.547568189416 293.5327159400624
415 0.005 2.075 20 910.3807342711966 769.0874839136766 769.0159601037741 1096.367715325307 1097.096803337275 1097.433885245354 975.4332062318969 353.1467450064256 1084.553760217134 293.5327317886909
416 0.005 2.08 20 910.6117916034179 769.5378624294555 769.4679819977571 1096.367970282997 1097.096978676862 1097.434026177248 975.5291316887137 353.3628487351402 1084.559939186015 293.5327475710938
417 0.005 2.085 20 910.8418999809996 769.9863189871782 769.9180734912221 1096.368222406995 1097.097151445369 1097.434164519532 975.6247721130622 353.5788764219359 1084.566099709284 293.5327632831228
418 0.005 2.09 20 911.0710623437959 770.4328620689738 770.3662430929033 1096.368474853429 1097.097324765608 1097.434303797187 975.7201321471234 353.7948255589891 1084.572246918013 293.5327789486464
419 0.005 2.095 20 911.299285810572 770.8775001083206 770.8124992685036 1096.368726378912 1097.097497075266 1097.434441791923 975.8152100547289 354.0106944295346 1084.578377971758 293.5327945460907
420 0.005 2.1 20 911.5265684266227 771.3202415070787 771.2568504790869 1096.368977150916 1097.097668965251 1097.434579893803 975.9100020231408 354.2264818895651 1084.5844954158 293.5328100836485
421 0.005 2.105 20 911.7529197397681 771.7610945844229 771.6993051242936 1096.369226825777 1097.097839755256 1097.434717000342 976.0044967440717 354.4421863552693 1084.590597186624 293.5328255692183
422 0.005 2.11 20 911.9783435840723 772.2000676856745 772.1398715536861 1096.369475241565 1097.0980094525 1097.434853154509 976.0986943321268 354.6578053506909 1084.596682758945 293.5328409374599
423 0.005 2.115 20 912.202843996621 772.6371691379272 772.5785581102509 1096.369724180331 1097.098179562879 1097.434989715811 976.1926142603738 354.8733373136884 1084.602754458253 293.5328562737699
424 0.005 2.12 20 912.4264084172559 773.0724071669581 773.0153730963681 1096.369970157085 1097.098347327505 1097.435124296857 976.2862462386236 355.0887808924228 1084.608809802455 293.5328715816541
425 0.005 2.125 20 912.6490516046217 773.5057899993932 773.4503247858645 1096.370216006009 1097.098514856585 1097.435258860685 976.3795816843872 355.3041337395956 1084.614852166352 293.5328868333658
426 0.005 2.13 20 912.8707781444756 773.937325808549 773.8834213976883 1096.370460824217 1097.098681635429 1097.435392617711 976.4726345299825 355.5193942033612 1084.620877592502 293.5329020254421
427 0.005 2.135 20 913.0915866212887 774.3670227641059 774.3146711475157 1096.370705620927 1097.098848344928 1097.435526438815 976.5654089549095 355.7345616013436 1084.626889591565 293.5329171494599
428 0.005 2.14 20 913.3114912284449 774.7948889466818 774.7440821746333 1096.370948006436 1097.099013038699 1097.435658462953 976.6578997820006 355.9496335779681 1084.632885893819 293.5329322915618
429 0.005 2.145 20 913.5304898525609 775.2209325069172 775.1716626096262 1096.371190485891 1097.099177644124 1097.435790598715 976.7501096789952 356.1646080232401 1084.638869490028 293.5329473589998
430 0.005 2.15 20 913.7485706194149 775.645161434458 775.597420531515 1096.371431948827 1097.099341551515 1097.43592213319 976.8420407960684 356.3794838827172 1084.64483624149 293.5329623591308
431 0.005 2.155 20 913.9657545064899 776.0675837305424 776.0213639748292 1096.37167343788 1097.099505449134 1097.436053824246 976.9336940849795 356.5942596577517 1084.650788973456 293.5329772646583
432 0.005 2.16 20 914.1820452685328 776.4882073610546 776.4435009464896 1096.371912294697 1097.099667043629 1097.436183281678 977.0250703698536 356.8089334865118 1084.656720089701 293.5329920751552
433 0.005 2.165 20 914.3974480067179 776.9070402739532 776.8638394304038 1096.372151247238 1097.099828883465 1097.436313364031 977.1161637758852 357.0235040919077 1084.662626846475 293.5330068299925
434 0.005 2.17 20 914.6119646621476 777.3240903719707 777.2823873663909 1096.372388907439 1097.099989505574 1097.436442023742 977.2069728073893 357.2379694824577 1084.668517918085 293.5330215249503
435 0.005 2.175 20 914.825593418262 777.7393655265487 777.6991526672599 1096.372626028045 1097.100149813351 1097.436570732133 977.2974919153368 357.4523284481657 1084.674394902002 293.5330361853192
436 0.005 2.18 20 915.0383485832373 778.1528735583998 778.1141431941674 1096.372862142705 1097.100309268981 1097.43669877598 977.3877346165817 357.6665790784165 1084.680257430735 293.5330507881749
437 0.005 2.185 20 915.2502312393204 778.5646222506645 778.5273667840939 1096.373097128789 1097.10046764864 1097.436825797701 977.4777049039724 357.8807200089852 1084.68610424614 293.5330653475857
438 0.005 2.19 20 915.4612357752299 778.9746193693031 778.9388312398462 1096.373331090198 1097.100625261303 1097.436952154166 977.5674029580408 358.0947493609172 1084.69193431817 293.5330798224266
439 0.005 2.195 2 915.6777492786229 779.3828376382849 779.3485099546895 1096.368057692499 1097.100998963848 1097.437012343451 977.6954058367512 358.3062827344027 1084.698367137968 293.5330778309455
440 0.005 2.2 2 915.8900456155956 779.7893412633056 779.7564757911947 1096.368795701608 1097.101132034164 1097.43714804377 977.7952670820446 358.5192320677746 1084.704594851234 293.5330992385986
441 0.005 2.205 2 916.1002992090448 780.1941432100444 780.1627282951141 1096.369012068384 1097.101280915496 1097.437279811957 977.8929144365487 358.732085424364 1084.711179599503 293.5331411811002
442 0.005 2.21 2 916.3138640498506 780.5972538511727 780.56727505533 1096.369111399213 1097.101335134503 1097.437309911324 977.9916268937096 358.9442143866904 1084.717543235868 293.533190424924
443 0.005 2.215 2 916.5255610938755 780.9986751373 780.9701213824495 1096.369323352266 1097.101442361326 1097.437403500732 978.0900481675584 359.1564426795816 1084.723956785528 293.5332527755253
444 0.005 2.22 2 916.7358260133796 781.3984136578994 781.3712748291433 1096.369555451683 1097.101565232762 1097.437505840566 978.1870852975475 359.3684777712349 1084.730359884576 293.5333276104614
445 0.005 2.225 20 916.9434504727823 781.7964850359514 781.7707576080375 1096.374717194894 1097.101481577618 1097.437638723122 978.23022633993 359.5821159997078 1084.734828931129 293.5333694389092
446 0.005 2.23 20 917.1437163816609 782.1928406975425 782.1685097275027 1096.374976495019 1097.101644061018 1097.437763772366 978.3050417207248 359.7950119778105 1084.739750254481 293.5333516259508
447 0.005 2.235 20 917.3426926258257 782.5874923982977 782.5645531423123 1096.375235912197 1097.101835755391 1097.437918441891 978.3839590570946 360.0078377867127 1084.74507607933 293.533329972401
448 0.005 2.24 20 917.5408292211622 782.9804525894206 782.9589019590758 1096.375505556749 1097.102035109203 1097.438080197168 978.4651084519892 360.2206640028376 1084.750495227183 293.5333239009214
449 0.005 2.245 2 917.7473187080175 783.3717030485598 783.3515364022642 1096.370447142763 1097.102400029619 1097.438142162099 978.5884128249575 360.4310669233952 1084.756743419916 293.5333090106234
450 0.005 2.25 2 917.9505996769429 783.7613093502899 783.7425293777967 1096.371158818499 1097.102531940584 1097.4382756953 978.6845556682724 360.6428896623808 1084.762772507203 293.533319787726
451 0.005 2.255 2 918.1520998370363 784.1492847962719 784.131881444049 1096.371377979811 1097.102681306083 1097.438407483368 978.778539534637 360.8546018230223 1084.76914529942 293.5333540585062
452 0.005 2.26 2 918.3565661687398 784.5356396785711 784.5196001048197 1096.371482431585 1097.102737291875 1097.438440675337 978.8735668884854 361.0655528778819 1084.775295232081 293.5333982338019
453 0.005 2.265 2 918.5592562191108 784.9203758518396 784.9056903561074 1096.371717840077 1097.102847187223 1097.438535092286 978.9683201748169 361.2765857258054 1084.781491676565 293.5334568902219
454 0.005 2.27 2 918.7606010699496 785.3034998982354 785.2901591429987 1096.371926297567 1097.10297147033 1097.438638576052 979.0618609150349 361.4874466299736 1084.787684238452 293.5335291241737
455 0.005 2.275 2 918.9616162017148 785.6850187075586 785.6730137618555 1096.372152343503 1097.103080276406 1097.438723891806 979.154760865427 361.6980032248762 1084.793788397651 293.5336076436572
456 0.005 2.28 2 919.1618435129679 786.0649377694224 786.0542606460953 1096.372356799866 1097.103191779131 1097.43881404931 979.2472519365066 361.9084719192062 1084.799842254032 293.5336917825362
457 0.005 2.285 2 919.3611206019324 786.4432635575213 786.4339066459136 1096.372576597731 1097.103308257179 1097.438909366175 979.3389423363066 362.1187611453722 1084.805866090577 293.5337760305734
458 0.005 2.29 2 919.5596789814307 786.8200022993096 786.8119582861192 1096.372787242391 1097.103419844678 1097.438999288237 979.4301430453816 362.3288869277621 1084.811823655057 293.5338556536462
459 0.005 2.295 2 919.757391691867 787.1951605089126 787.1884222656784 1096.373000609552 1097.103532805479 1097.439090951356 979.5207080673504 362.5388659575585 1084.81773520504 293.5339261420889
460 0.005 2.3 2 919.9542782554822 787.5687446511906 787.5633052044174 1096.373209566402 1097.103644631466 1097.439181494982 979.6107359345284 362.7486977168413 1084.823602965965 293.533983324194
461 0.005 2.305 2 920.1503491535957 787.9407608930247 787.9366133280823 1096.373416484548 1097.103755800684 1097.439271490069 979.7002127946521 362.9583847049758 1084.829431555554 293.5340236664923
462 0.005 2.31 2 920.3456014429054 788.3112161251306 788.3083537589725 1096.373624445006 1097.10386446074 1097.43935855723 979.7891590702337 363.1678899154714 1084.835212793049 293.5340441574849
463 0.005 2.315 2 920.5399474692402 788.6801163185226 788.6785327596549 1096.373826107466 1097.103972395081 1097.439445249919 979.8776434411678 363.3772884090537 1084.840956874239 293.534045509346
464 0.005 2.32 2 920.7334020680707 789.0474680415251 789.0471568540828 1096.37402899736 1097.10408057807 1097.439532159884 979.965566682165 363.5865503457578 1084.846668285387 293.5340286857013
465 0.005 2.325 2 920.9260976111703 789.4132778384226 789.414232607075 1096.374234716775 1097.104185249202 1097.439614987116 980.0529489761582 363.795621872578 1084.852344166902 293.5339956619381
466 0.005 2.33 2 921.1179441699336 789.7775517529371 789.7797662541188 1096.374431108865 1097.104290131744 1097.439698975007 980.1399329312512 364.0045852498695 1084.857991256679 293.5339518824842
467 0.005 2.335 2 921.3089147394899 790.1402962966004 790.1437643319514 1096.374635925995 1097.104396781746 1097.439783556246 980.2263664829566 364.2133666983878 1084.863617641974 293.5339021275013
468 0.005 2.34 2 921.4990638877548 790.5015176231879 790.5062330478817 1096.374834985991 1097.104502333772 1097.439867687186 980.3123949032081 364.4220336551099 1084.869213028837 293.5338530645704
469 0.005 2.345 2 921.6883403003629 790.8612220462622 790.8671787718384 1096.375037541595 1097.104610744394 1097.439954643116 980.3979460163218 364.6305563303339 1084.874791692342 293.5338101317965
470 0.005 2.35 2 921.8768402911423 791.2194160868158 791.2266080311909 1096.375237839629 1097.104716512929 1097.440038677365 980.4830110301929 364.8388836588473 1084.880338582072 293.5337772601175
471 0.005 2.355 2 922.0644884113791 791.5761058274762 791.5845269875583 1096.375435344154 1097.104822961835 1097.440124101107 980.5677551472933 365.0470968845862 1084.885862932577 293.5337587162509
472 0.005 2.36 2 922.2512528247566 791.9312974031316 791.9409419251079 1096.375637245226 1097.104932183336 1097.440212304481 980.6519835545161 365.2551641499451 1084.891372298779 293.5337560719169
473 0.005 2.365 2 922.4372336751726 792.2849969626822 792.2958589578941 1096.3758214537 1097.105040072346 1097.440298182525 980.7356486087122 365.463066808323 1084.896845517741 293.5337690869143
474 0.005 2.37 2 922.6224071167543 792.6372108580092 792.6492843884744 1096.376022126449 1097.105149050358 1097.440385561394 980.8190837536484 365.67081163655 1084.902302613528 293.5337959210608
475 0.005 2.375 1 922.8058156830051 792.9863368170312 792.9996756106484 1096.390234836613 1097.103191993051 1097.439449138949 981.0229775875089 365.8748195500551 1084.931861258075 293.5338396620916
476 0.005 2.38 2 922.9921784588173 793.3356716164228 793.3502274104137 1096.376489109208 1097.10520809117 1097.440416071641 980.9967496779313 366.0842456957755 1084.913460653063 293.5338740724831
477 0.005 2.385 1 923.1727965529456 793.6818990937068 793.6977018103026 1096.39132294978 1097.103504813624 1097.439723519773 981.1926688164828 366.2885807188589 1084.942553696347 293.533939413757
478 0.005 2.39 2 923.3565102467368 794.0283430002449 794.0453320366414 1096.376972113942 1097.105462090383 1097.440615970303 981.1630962557809 366.4978986193818 1084.924454286899 293.533985692825
479 0.005 2.395 1 923.5359493744598 794.3716959722586 794.389907020415 1096.391509157462 1097.103658702456 1097.439841857822 981.3573467684815 366.7017135761867 1084.953198464324 293.5340555433094
480 0.005 2.4 1 923.7174503975062 794.7135708054258 794.7329841434895 1096.381315151447 1097.103935978618 1097.440124621584 981.4947732808824 366.9059042679028 1084.961540853783 293.534107127038
481 0.005 2.405 1 923.8995596170012 795.0540284566782 795.0746504101407 1096.378456949871 1097.104471095748 1097.4402570845 981.6006034340965 367.1103974488981 1084.966783216919 293.5341480997814
482 0.005 2.41 1 924.0809562325605 795.3930826471188 795.414904259524 1096.379194400231 1097.104431691304 1097.440265818331 981.691734639941 367.3151098577339 1084.97189329185 293.5341887137801
483 0.005 2.415 1 924.2603597484142 795.7307379386856 795.7537474576491 1096.380241744948 1097.104524546191 1097.440409870566 981.7761218421684 367.5199838347115 1084.977177029504 293.5342332323188
484 0.005 2.42 1 924.4379059567009 796.0669991946877 796.0911835389203 1096.380753310903 1097.104672558224 1097.440532693616 981.8578482314563 367.7249161488022 1084.982443386889 293.5342809261398
485 0.005 2.425 1 924.6143390751274 796.4018753965782 796.4272208568076 1096.380968196628 1097.104787550592 1097.440611246789 981.9386073613568 367.9298039554442 1084.987732802099 293.5343316675458
486 0.005 2.43 1 924.7899918711439 796.7353692519389 796.7618637683194 1096.381067470962 1097.104865616957 1097.440669524857 982.0191447398033 368.1345937255379 1084.992995925686 293.5343840125037
487 0.005 2.435 1 924.9651017159482 797.0674867339711 797.0951189889469 1096.381168360414 1097.104933332641 1097.440726474195 982.0996209111697 368.3392483114241 1084.998242969652 293.5344376186229
488 0.005 2.44 1 925.1396791920115 797.3982328815575 797.4269927965724 1096.381274810198 1097.10501297739 1097.440791493628 982.1799279289211 368.5437611851307 1085.003451961318 293.5344915800136
489 0.005 2.445 1 925.3136824133926 797.7276130639883 797.7574914162221 1096.381421584551 1097.105100140829 1097.440859387605 982.2600263423459 368.7481193796834 1085.008644980142 293.5345453396018
490 0.005 2.45 1 925.4871231945084 798.0556312196021 798.0866200957819 1096.381575871995 1097.105189772412 1097.440930163851 982.3399304973283 368.9523052068024 1085.013813503273 293.5345982387636
491 0.005 2.455 1 925.6598514179618 798.3822925509586 798.4143843636236 1096.38174478117 1097.10528087329 1097.44100232916 982.4206694986647 369.1563140447261 1085.018963345212 293.5346496276664
492 0.005 2.46 1 925.831864499589 798.707603451526 798.7407910369757 1096.381903108175 1097.105383705605 1097.441083263076 982.5003920298828 369.3601252394816 1085.024112152703 293.5346988139711
493 0.005 2.465 1 926.0031629243356 799.031569269717 799.0658458850161 1096.382091170887 1097.105495557356 1097.441170172777 982.5794714088047 369.5637597859666 1085.029272388323 293.5347451786877
494 0.005 2.47 1 926.1737989475084 799.3541951924331 799.3895547085731 1096.382258081663 1097.105596929685 1097.441249578536 982.6579533063375 369.7672330724652 1085.034377667646 293.5347885340062
495 0.005 2.475 1 926.3436360554946 799.6754873277433 799.7119236554406 1096.382485890487 1097.105713090122 1097.441339537049 982.7358824240283 369.9705272537787 1085.03951123052 293.5348278215222
496 0.005 2.48 1 926.5127542826065 799.9954504609752 800.0329577196385 1096.382653328904 1097.105819987432 1097.441423645843 982.8136474844862 370.173630854241 1085.044605586688 293.5348631949175
497 0.005 2.485 1 926.6813870962908 800.3140910799115 800.3526634167273 1096.38284568174 1097.10593644082 1097.441515517394 982.8910663417956 370.3765655601659 1085.049627317781 293.5348936428293
498 0.005 2.49 1 926.8491882908211 800.6314132673756 800.6710453919762 1096.383018483206 1097.106043993854 1097.441600215721 982.9679865336203 370.5793193415445 1085.054678836635 293.5349196707639
499 0.005 2.495 1 927.0160418054481 800.9474224591289 800.9881090264594 1096.383225803698 1097.106156490971 1097.441688734943 983.0446150599792 370.7818888007996 1085.059744455358 293.5349403089203
500 0.005 2.5 1 927.1822811185923 801.2621226988366 801.3038587301165 1096.38338033538 1097.106257771618 1097.441768827595 983.1208513585844 370.9842677077224 1085.064742991985 293.5349562813375
501 0.005 2.505 1 927.3478485437056 801.5755213064983 801.6183015513416 1096.383565290308 1097.106367453137 1097.441855053329 983.1968836867652 371.1864731552527 1085.069713974678 293.5349666947902
502 0.005 2.51 1 927.5129961554226 801.8876217557827 801.931440976253 1096.383696896405 1097.106461233782 1097.441930805667 983.2725650277038 371.388497707018 1085.074521455514 293.5349725402638
503 0.005 2.515 1 927.6772880078942 802.1984299489511 802.2432832811025 1096.383892705849 1097.106565596077 1097.442012538319 983.3478475359626 371.5903321450326 1085.079438111076 293.534973078675
504 0.005 2.52 1 927.8408957860303 802.5079508428066 802.5538336468443 1096.38404491619 1097.106662615927 1097.442088805217 983.422600188254 371.7919940496839 1085.084343009767 293.5349695221651
505 0.005 2.525 1 928.0037763950029 802.8161899522432 802.8630973719421 1096.384252006201 1097.106776894859 1097.442175952945 983.4971147002385 371.9934493525444 1085.089256536529 293.5349613954611
506 0.005 2.53 1 928.1660120397438 803.1231527922362 803.1710798845913 1096.384426890743 1097.106882850403 1097.442258549255 983.5713315008402 372.1947290879499 1085.09414503553 293.5349499917865
507 0.005 2.535 1 928.3274544523324 803.4288417663457 803.4777845435892 1096.384572576515 1097.106972991614 1097.442329615601 983.644874224931 372.3958194868717 1085.098888702295 293.5349356807486
508 0.005 2.54 1 928.4881674752221 803.7332633513367 803.7832170173665 1096.384759526396 1097.107082423551 1097.442413918612 983.7182610930585 372.5966976660743 1085.103706487712 293.5349187840775
509 0.005 2.545 1 928.6482527262484 804.0364238841265 804.0873836533656 1096.384939017267 1097.107180286797 1097.442490416068 983.791368062936 372.7973996827538 1085.108524828938 293.5349005216177
510 0.005 2.55 1 928.8076888832237 804.338328152273 804.3902893327365 1096.385086616406 1097.10727417605 1097.442564564464 983.864257905065 372.9979181626682 1085.113284857781 293.534881389846
511 0.005 2.555 1 928.9664132868065 804.6389818590017 804.6919395175139 1096.385291802438 1097.107386561977 1097.442651335524 983.9369086154455 373.1982408882805 1085.118075565723 293.5348621244802
512 0.005 2.56 1 929.124512298297 804.9383897847785 804.9923392901829 1096.385450793238 1097.107485745295 1097.442728541897 984.009263010861 373.3983781780983 1085.122839974373 293.5348436816436
513 0.005 2.565 1 929.2819683615485 805.2365570601776 805.2914936368278 1096.385602705255 1097.107580340608 1097.442802879009 984.0812737988515 373.5983218388437 1085.127545417867 293.5348266354356
514 0.005 2.57 1 929.4387428178529 805.5334890459217 805.5894079308913 1096.38579934353 1097.107689924077 1097.442887753301 984.1529735034525 373.7980800119284 1085.132283354078 293.5348119548837
515 0.005 2.575 1 929.5948383029588 805.8291903742735 805.8860871187003 1096.385949364272 1097.107785034299 1097.442962766785 984.2243949019079 373.9976384338702 1085.136978301714 293.5348000375811
516 0.005 2.58 1 929.7502212094835 806.1236657316492 806.1815359257348 1096.38608465569 1097.107874385033 1097.443033909343 984.2954405547626 374.1969646021101 1085.141608381792 293.534791376042
517 0.005 2.585 1 929.9049077820821 806.4169207449216 806.475759711607 1096.386288247216 1097.107983049898 1097.443117293604 984.3661991839084 374.396134891071 1085.146283317111 293.5347868261064
518 0.005 2.59 1 930.058914596563 806.7089603610563 806.7687636638141 1096.386436416043 1097.108076415558 1097.443191277017 984.4366950015708 374.5951077090849 1085.15093157471 293.5347861053364
519 0.005 2.595 1 930.2123314151445 806.9997892846314 807.060552479283 1096.386583658262 1097.108169249913 1097.443264947225 984.5068858891009 374.7938915610719 1085.15552899111 293.5347895031388
520 0.005 2.6 1 930.3651229596488 807.2894128681183 807.3511313415388 1096.386745177519 1097.108263874068 1097.443339056299 984.5767973646221 374.9924821658847 1085.160103715531 293.5347970937501
521 0.005 2.605 1 930.5171894345567 807.5778358596631 807.6405052800533 1096.386948658247 1097.108373591652 1097.443423941159 984.6464368541051 375.1908978967518 1085.16472305867 293.534809268341
522 0.005 2.61 1 930.6686700118238 807.8650629204138 807.9286790845848 1096.387092393224 1097.108467588412 1097.443498123124 984.7157905121469 375.3891064201652 1085.169308870223 293.5348250170255
523 0.005 2.615 1 930.8194488578707 808.151098918279 808.2156573850604 1096.387233262054 1097.108558538381 1097.443570504929 984.7848623975957 375.5870989368468 1085.173819199917 293.5348441564938
524 0.005 2.62 1 930.9696289129745 808.4359491119893 808.5014453237851 1096.387390213046 1097.108654554737 1097.443645735741 984.8537094692662 375.7848922679225 1085.178358089626 293.534866306473
525 0.005 2.625 1 931.1192099651212 808.7196188424028 808.7860481230817 1096.387553500956 1097.108752697556 1097.443722330665 984.9220776047355 375.9824806044217 1085.182871350761 293.5348910984552
526 0.005 2.63 1 931.268141726481 809.0021123829075 809.0694705658503 1096.387724296937 1097.108850172763 1097.443798637881 984.989950877348 376.1798508513709 1085.187367536721 293.5349180001935
527 0.005 2.635 1 931.4164742347393 809.2834348988579 809.3517176387941 1096.387891215659 1097.108950219335 1097.443877413212 985.0578029301572 376.3770260434441 1085.191857997518 293.5349464245746
528 0.005 2.64 1 931.5641179781619 809.5635913912632 809.6327941980983 1096.388089262127 1097.109050535474 1097.443954509356 985.1257700861846 376.5740047705862 1085.196333323596 293.5349757409741
529 0.005 2.645 1 931.7111895078789 809.8425885865265 809.9127065088292 1096.3882367481 1097.10914990769 1097.444032979882 985.1933651732189 376.7707862079267 1085.20079689113 293.5350053472858
530 0.005 2.65 1 931.8576254871952 810.120429529917 810.1914583082109 1096.388396035134 1097.109249588001 1097.444111380061 985.2613101255627 376.9673533512531 1085.205240446091 293.5350346872947
531 0.005 2.655 1 932.0034250851418 810.3971186735781 810.4690542473516 1096.388561523846 1097.109348851592 1097.444189696448 985.3284271517429 377.1637027135707 1085.209669608832 293.5350632903458
532 0.005 2.66 1 932.1486340946346 810.6726612350037 810.7454993489353 1096.388711247348 1097.109441238307 1097.444265463536 985.3950966177902 377.359858474348 1085.214052638761 293.5350907408491
533 0.005 2.665 1 932.2932129455677 810.9470616051603 811.0207981172802 1096.388878405789 1097.1095457198 1097.444346819168 985.4613880224166 377.5558060174302 1085.218445659848 293.5351167349185
534 0.005 2.67 1 932.4371722868767 811.2203242696713 811.2949552168265 1096.389041021773 1097.109644211844 1097.444423665619 985.5273113099958 377.7515710225787 1085.222824650598 293.5351410413223
535 0.005 2.675 1 932.5804868792424 811.4924528488491 811.5679742771878 1096.389211541869 1097.109741253747 1097.444499406714 985.5929849838745 377.9471263685876 1085.227172045272 293.5351635121082
536 0.005 2.68 1 932.7232126351981 811.7634534071635 811.8398611658206 1096.389370020236 1097.109839678118 1097.44457735975 985.6583418892249 378.1424680132791 1085.231517862455 293.5351840642044
537 0.005 2.685 1 932.8653594642044 812.0333310179332 812.1106207437048 1096.389526285217 1097.109934832564 1097.444651901546 985.7234867623949 378.3375969154714 1085.23584267532 293.5352026874094
538 0.005 2.69 1 933.006866969372 812.3020898945139 812.3802575746422 1096.389687134329 1097.110032427245 1097.4447287821 985.7884309903102 378.5325225729009 1085.2401538398 293.5352194402192
539 0.005 2.695 1 933.1476397066396 812.5697354085155 812.6487766473581 1096.389848214304 1097.11012832855 1097.444804341998 985.8531310579167 378.727234685699 1085.244449635506 293.5352344014256
540 0.005 2.7 1 933.2879203920826 812.8362718863789 812.9161825478899 1096.390005245174 1097.110225269383 1097.444880588662 985.9175407136871 378.9217386373702 1085.248735605916 293.5352476828394
541 0.005 2.705 1 933.42763484389 813.1017037420361 813.1824796698886 1096.390164363006 1097.110323363898 1097.444957826801 985.9816306227926 379.1160504500852 1085.253004498418 293.5352594479866
542 0.005 2.71 1 933.5667548965482 813.3660356509218 813.4476727318003 1096.390326208329 1097.110422498554 1097.445035218334 986.0454911841699 379.3101643966634 1085.257250547243 293.5352698798893
543 0.005 2.715 1 933.7052922255 813.6292723007031 813.7117665010533 1096.390486006031 1097.110518283981 1097.445110594643 986.1091024910609 379.5040206265469 1085.261488653569 293.5352791800119
544 0.005 2.72 1 933.8432053877888 813.8914181231975 813.9747654472854 1096.39064797585 1097.110616041591 1097.445187552807 986.1724579354632 379.6976753033168 1085.265710059366 293.535287554587
545 0.005 2.725 1 933.9807245194294 814.1524783933756 814.2366746549949 1096.390766790763 1097.110707296189 1097.445262080835 986.2355855539494 379.8911153903419 1085.269940476347 293.5352952019475
546 0.005 2.73 1 934.1175851820149 814.4124573544818 814.4974986153969 1096.390898332361 1097.110807074028 1097.445340292367 986.2984684295623 380.0843782201537 1085.274124906171 293.5353023096878
547 0.005 2.735 1 934.2538227741983 814.6713593821526 814.7572417057903 1096.391049856165 1097.110902164861 1097.445414638262 986.3611022158353 380.2774107928525 1085.278295063883 293.5353090852026
548 0.005 2.74 1 934.3894810562379 814.9291882181527 815.0159078227902 1096.391227623578 1097.110999250254 1097.445491085559 986.4236384436612 380.4702248363505 1085.282497926826 293.5353157076361
549 0.005 2.745 1 934.5244846198261 815.1859491249959 815.2735018519821 1096.391376106644 1097.11109721954 1097.445568394468 986.4858723389465 380.6628225292544 1085.286728071416 293.5353223277538
550 0.005 2.75 1 934.658957777762 815.4416466356769 815.5300286461364 1096.391535434683 1097.111195708995 1097.44564592323 986.5476921403766 380.8552042344723 1085.29090983646 293.5353290838913
551 0.005 2.755 1 934.7929011296402 815.6962853414582 815.7854926528468 1096.39169084183 1097.111289537328 1097.445719712579 986.6093068185994 381.0473667111136 1085.295030615003 293.5353360592998
552 0.005 2.76 1 934.9262426504488 815.9498695550132 816.0398982192861 1096.391838463099 1097.111381785822 1097.445793842106 986.6707132609079 381.2393129409178 1085.299119074642 293.535343346694
553 0.005 2.765 1 935.0590382802586 816.2024037987712 816.2932498641138 1096.391992867747 1097.111477760212 1097.445869396802 986.731881801476 381.4310510236423 1085.303196836416 293.5353509896667
554 0.005 2.77 1 935.1912606277596 816.4538922037942 816.5455518807349 1096.392145144639 1097.11157252076 1097.445944195179 986.7927987786479 381.622578451812 1085.307258001615 293.5353590377946
555 0.005 2.775 1 935.322925380288 816.7043393259747 816.7968087491054 1096.392301761119 1097.111668869582 1097.44602001259 986.8534821188658 381.8138813413578 1085.311310968691 293.5353674906856
556 0.005 2.78 1 935.4540660625306 816.9537497049704 817.047025001831 1096.392457927309 1097.111763717817 1097.446094622462 986.9139449742665 382.0049463181869 1085.315349504851 293.5353763586594
557 0.005 2.785 1 935.5846467378726 817.2021277793353 817.2962050354434 1096.392609733082 1097.111856634427 1097.446168124605 986.9741395480149 382.1958020955206 1085.319368545048 293.5353856090902
558 0.005 2.79 1 935.7146701217143 817.4494777471109 817.5443531793577 1096.392763411869 1097.11195228951 1097.446243871564 987.0341242030769 382.3864322492098 1085.323379299053 293.5353951998243
559 0.005 2.795 1 935.8441061427916 817.6958033919175 817.7914735635607 1096.392916321437 1097.112049698293 1097.446319380459 987.0938651492911 382.5768250208762 1085.327364909206 293.5354050931118
560 0.005 2.8 1 935.9730150257684 817.9411100330806 818.037571249746 1096.393081808968 1097.112140644706 1097.446392981521 987.1533696319658 382.7669968710508 1085.331365416443 293.5354152507148
561 0.005 2.805 1 936.1013842187305 818.1854011300831 818.282649757219 1096.393206774385 1097.112232966193 1097.44646621257 987.2126683898715 382.9569579500338 1085.335320615832 293.5354256313971
562 0.005 2.81 1 936.2290180652964 818.4284924796867 818.5265611786972 1096.393516436684 1097.112380313693 1097.446569173805 987.2720819106762 383.1469289454704 1085.339412282279 293.535436209644
563 0.005 2.815 1 936.3561845324411 818.6705797590993 818.7694538708423 1096.39364319751 1097.112458757255 1097.446637854954 987.3310016113732 383.3366327767217 1085.343310959128 293.5354469312398
564 0.005 2.82 1 936.4823544161515 818.9118499951727 819.011485238201 1096.39363982919 1097.112508939932 1097.44668888256 987.3892326774427 383.5258895902564 1085.347123135129 293.5354578077519
565 0.005 2.825 1 936.608319492542 819.1521227055056 819.2525206629716 1096.39380765248 1097.112608595388 1097.446762898107 987.4475035741146 383.7149463486952 1085.351032540752 293.535468800904
566 0.005 2.83 1 936.7338865533699 819.3914026603182 819.4925608760493 1096.393965885405 1097.112698087387 1097.446835489742 987.505628262359 383.9038031188984 1085.354925285585 293.5354798321248
567 0.005 2.835 1 936.858968979408 819.6296930683927 819.731609580131 1096.394114100271 1097.112792525624 1097.446911079451 987.5635535234851 384.0924378868136 1085.358801565783 293.5354908750338
568 0.005 2.84 1 936.9835383939682 819.8669972121733 819.9696695421889 1096.394261079105 1097.112882269938 1097.446982494167 987.6213613805096 384.280840318413 1085.362657478822 293.5355019065813
569 0.005 2.845 1 937.1076140203518 820.1033204920468 820.2067458958878 1096.394402161458 1097.112976898811 1097.447056717477 987.6789307398524 384.4690257176044 1085.366496462985 293.5355128984767
570 0.005 2.85 1 937.2311905537265 820.3386671521196 820.4428427287518 1096.394550103681 1097.113067869624 1097.447128980468 987.7362427961926 384.6569891716945 1085.3703308848 293.5355238400107
571 0.005 2.855 1 937.3542445324566 820.5730411674845 820.6779639980221 1096.394702357684 1097.113162116046 1097.4472038892 987.7933083091099 384.8447394048902 1085.374156800387 293.535534708472
572 0.005 2.86 1 937.4767712937328 820.8064475514096 820.9121140856657 1096.394823283487 1097.113257309813 1097.447279113434 987.8500998580198 385.0322593536418 1085.377966344502 293.5355454723693
573 0.005 2.865 1 937.598766055738 821.0388898387693 821.1452969091764 1096.394999875154 1097.113349895768 1097.447352419281 987.9066961646605 385.2195575844298 1085.381770405359 293.535556133599
574 0.005 2.87 1 937.7202033366352 821.2703712034548 821.3775159057681 1096.395153253614 1097.113440883417 1097.447424570157 987.9631703708039 385.406605284927 1085.385553419407 293.5355666702929
575 0.005 2.875 1 937.8409817394481 821.5008960455256 821.6087752756488 1096.395308497462 1097.113537146211 1097.447500417416 988.0193738381533 385.5934328131365 1085.389331001412 293.5355770698685
576 0.005 2.88 1 937.9613991894532 821.7304687719942 821.839079166301 1096.395450676006 1097.113627932709 1097.447572338196 988.0750479299153 385.7800328629836 1085.393084865501 293.5355873323137
577 0.005 2.885 1 938.0813252068164 821.959093445265 822.0684316324123 1096.395597880937 1097.113720198274 1097.447645167829 988.1306781739036 385.966394485007 1085.396826266614 293.5355974455511
578 0.005 2.89 1 938.200753500312 822.1867744551499 822.2968368531021 1096.395750285872 1097.113813359014 1097.447718937004 988.1862135624675 386.1525353353903 1085.400560678308 293.5356074190152
579 0.005 2.895 1 938.3197277339258 822.4135157286397 822.5242989392891 1096.395900211988 1097.113904416899 1097.447790482814 988.2416314406955 386.3384539541669 1085.404280847538 293.5356172347252
580 0.005 2.9 1 938.4382127765879 822.6393212243032 822.7508218243233 1096.396047445063 1097.113996614802 1097.447863748506 988.296807768675 386.5241424516863 1085.407985043741 293.5356268894508
581 0.005 2.905 1 938.5562013520175 822.8641943256484 822.9764090425753 1096.396186691676 1097.114087957893 1097.447936293615 988.3516850740099 386.7096067072674 1085.411669011724 293.5356363948085
582 0.005 2.91 1 938.6737539030597 823.0881391331047 823.2010647475296 1096.396330777567 1097.114177932821 1097.448008031922 988.4063037568385 386.89483188526 1085.415341947273 293.5356457569348
583 0.005 2.915 1 938.7907698239537 823.3111595618016 823.4247927841241 1096.39646703763 1097.114268718881 1097.448079845019 988.4607212000253 387.0798371149681 1085.419005369941 293.535654962983
584 0.005 2.92 1 938.9072646246918 823.5332595171606 823.6475970329208 1096.396618322055 1097.11436045356 1097.448152339955 988.5149452915601 387.2646243237529 1085.422662801042 293.5356640390643
585 0.005 2.925 1 939.0232525509634 823.7544431825464 823.8694815949963 1096.396766818177 1097.11445359461 1097.448226613235 988.569020171597 387.4491755024545 1085.426299775737 293.5356729878615
586 0.005 2.93 1 939.1387659940112 823.9747143871951 824.0904503948736 1096.396912193785 1097.114543737517 1097.44829778176 988.6228689997636 387.6334953460021 1085.429922309776 293.535681806254
587 0.005 2.935 1 939.2538186745562 824.1940775301232 824.3105075702922 1096.397055431584 1097.114633823811 1097.448369393376 988.6763930354616 387.8175851059476 1085.433530347666 293.5356905029311
588 0.005 2.94 1 939.3683953425792 824.4125364713224 824.5296570501778 1096.39719558149 1097.114721974708 1097.448439026659 988.7300188783988 388.0014638939305 1085.437122424697 293.5356990924258
589 0.005 2.945 1 939.4824783598118 824.630094775551 824.74790261283 1096.397336844626 1097.114811703029 1097.448510650639 988.7833565638063 388.1850999304739 1085.440702557147 293.5357075733179
590 0.005 2.95 1 939.5960792692185 824.8467562524004 824.9652480879332 1096.39748357426 1097.114903253687 1097.448583265527 988.8364486724993 388.3685153657723 1085.444274563865 293.5357159445561
591 0.005 2.955 1 939.7092052575897 825.06252487031 825.1816973874372 1096.397625529095 1097.114991280524 1097.448652960813 988.8893200896825 388.5516897106883 1085.447829680714 293.535724222344
592 0.005 2.96 1 939.822038362881 825.2772593002294 825.3971341578678 1096.397901855275 1097.115125530932 1097.448748271441 988.9423515552102 388.7348176802799 1085.451500522047 293.5357324298835
593 0.005 2.965 1 939.934015783095 825.4912557397084 825.6117972581768 1096.397886039363 1097.115162512023 1097.448792808413 988.99451572674 388.9174950857522 1085.454903363127 293.5357405432908
594 0.005 2.97 1 940.0456341163052 825.7043712601616 825.8255795551712 1096.398045611318 1097.115261716443 1097.448867459611 989.0467507049605 389.0999532806819 1085.458426607084 293.5357486203948
595 0.005 2.975 1 940.1568337199742 825.9166094521692 826.0384818400794 1096.398188886881 1097.115345935307 1097.44893492319 989.0988228515134 389.2821800827178 1085.461928149133 293.535756621504
596 0.005 2.98 1 940.2675917784757 826.1279738370549 826.2505077791311 1096.398323370254 1097.115432178648 1097.449004394849 989.1506763212205 389.4641797244181 1085.465416393493 293.5357645642259
597 0.005 2.985 1 940.3778943969801 826.3384690315766 826.4616616228474 1096.398462665392 1097.115521035585 1097.449074672613 989.2023495505015 389.6459456073304 1085.468890939888 293.5357724068091
598 0.005 2.99 1 940.4877480827142 826.5480978514154 826.6719464172114 1096.398605183449 1097.115609719099 1097.449144809007 989.2538218458366 389.8274737869249 1085.472359584183 293.5357801964577
599 0.005 2.995 1 940.5971451163829 826.7568640051325 826.8813657593472 1096.398743295133 1097.115696518286 1097.449213708161 989.3049831330683 390.0087702146613 1085.475811140702 293.5357878974854
600 0.005 3 1 940.7060702876299 826.964771955522 827.0899237454396 1096.398881642647 1097.115786186874 1097.449285021396 989.3560227440295 390.1898281688516 1085.479250381867 293.535795538183
601 0.005 3.005 1 940.814548351762 827.1718246564789 827.2976236443654 1096.39902768661 1097.115875924903 1097.449355669774 989.4068948836787 390.3706619887884 1085.482682517936 293.5358031016769
602 0.005 3.01 1 940.9225691631887 827.3780255006527 827.5044688198875 1096.399166905165 1097.115961935453 1097.449423760293 989.4575719634499 390.5512535558413 1085.486102865949 293.5358105704302
603 0.005 3.015 1 941.0301507332689 827.5833786314099 827.7104632183015 1096.399302508287 1097.1160487092 1097.449492950876 989.5080555430998 390.7316082255336 1085.489505327724 293.5358179407467
604 0.005 3.02 1 941.1373436296204 827.7878866791774 827.9156100257759 1096.399443417219 1097.116136986137 1097.449562913814 989.5579981684499 390.91170433072 1085.492908986292 293.5358252337997
605 0.005 3.025 1 941.2440683360819 827.9915542838977 828.1199133334736 1096.399577843799 1097.116223263983 1097.449631411227 989.60788362281 391.0915568189951 1085.496288920564 293.5358324431292
606 0.005 3.03 1 941.3503425485774 828.1943849375665 828.3233765660647 1096.399716686502 1097.11631024016 1097.449700820112 989.6577114550296 391.2711751310218 1085.4996560367 293.5358395698852
607 0.005 3.035 1 941.4562348666599 828.396382290452 828.526003518171 1096.399849314986 1097.116395841225 1097.449769053736 989.7074197435052 391.4505709082533 1085.502997204358 293.5358466357413
608 0.005 3.04 1 941.5616445280671 828.5975500318366 828.7277977049414 1096.399992112043 1097.116482208484 1097.449837309948 989.7570821480487 391.6297236687268 1085.506346740726 293.5358536555145
609 0.005 3.045 1 941.666601740638 828.7978918778231 828.9287627895047 1096.400125043226 1097.116568269975 1097.449906780806 989.8065282796858 391.8086526592448 1085.509678412414 293.5358606061252
610 0.005 3.05 1 941.7711145872663 828.9974112569065 829.1289023292258 1096.400255886405 1097.116654103532 1097.449975515713 989.8557669604694 391.9873270490435 1085.512993197507 293.5358675249783
611 0.005 3.055 1 941.8751953483343 829.1961116189545 829.3282198218913 1096.400391616708 1097.116740026707 1097.450043988317 989.904798076347 392.165767928486 1085.51629926459 293.5358744077507
612 0.005 3.06 1 941.9788452289793 829.3939963527607 829.5267187606313 1096.400529032059 1097.11682742904 1097.450114045819 989.9536765928717 392.3439766779248 1085.51959461257 293.5358812731591
613 0.005 3.065 1 942.0820666546834 829.5910687915024 829.7244023267979 1096.40066415635 1097.116912421825 1097.450181623547 990.0023682156451 392.5219406584417 1085.522876099689 293.535888116093
614 0.005 3.07 1 942.1848563738718 829.7873326331378 829.921274382635 1096.400797222849 1097.116997666717 1097.450249542811 990.0508628401815 392.6996713941473 1085.526145710824 293.5358949346279
615 0.005 3.075 1 942.2872153989653 829.9827913496397 830.1173383989989 1096.400933463799 1097.117083461739 1097.45031773326 990.0991492279518 392.8771560535834 1085.529404609355 293.53590173045
616 0.005 3.08 1 942.3890999316479 830.1774487634176 830.3125980221096 1096.401072412357 1097.117170238398 1097.450386782962 990.147267248812 393.0544226513673 1085.532659609894 293.5359085095536
617 0.005 3.085 1 942.490685508258 830.371308735091 830.5070573670198 1096.401224346252 1097.117261612189 1097.450459378441 990.1952052923408 393.231440280661 1085.535930583887 293.5359152664933
618 0.005 3.09 1 942.5918198782332 830.5643759863265 830.7007210839678 1096.401358647284 1097.117347519107 1097.450528010367 990.242966923414 393.4082179641223 1085.539159889626 293.5359220034869
619 0.005 3.095 1 942.6925215637464 830.756651513959 830.8935904733723 1096.401498844466 1097.117432510168 1097.450595192653 990.2905264312353 393.5847410200394 1085.542370670539 293.5359287212056
620 0.005 3.1 1 942.792832748965 830.9481388595512 831.0856688267751 1096.401625919153 1097.117516211786 1097.450662060319 990.3379179913218 393.7610339621222 1085.545570529456 293.535935396678
621 0.005 3.105 1 942.8926970086154 831.138841246521 831.2769595122006 1096.401751126519 1097.117599705151 1097.450729313775 990.3846433157452 393.9370752171803 1085.548754026167 293.5359420302414
622 0.005 3.11 1 942.9921519790081 831.328762341558 831.4674659967915 1096.401883924082 1097.117682567515 1097.45079493958 990.43154386536 394.1128939985744 1085.551930041 293.5359486120885
623 0.005 3.115 1 943.0912131014156 831.5179055189016 831.6571916943639 1096.402021539139 1097.117767989566 1097.450863067809 990.4784317473958 394.2884726980084 1085.555099089968 293.5359551253541
624 0.005 3.12 1 943.1898806211342 831.7062748965787 831.8461405999481 1096.402149805335 1097.117849904551 1097.450928577073 990.5251640397188 394.4637940496058 1085.558286267708 293.535961583989
625 0.005 3.125 1 943.2881329424163 831.893873176192 832.0343155655186 1096.402280852074 1097.117933077506 1097.450994982399 990.57170824707 394.638884472506 1085.561435604222 293.5359679556502
626 0.005 3.13 1 943.385977184526 832.0807034725239 832.2217198002116 1096.402407936661 1097.118016325803 1097.451061792255 990.618023604672 394.8137360785904 1085.564566180533 293.5359742468777
627 0.005 3.135 1 943.4834246219075 832.2667695513167 832.4083569251902 1096.40253964017 1097.118101119199 1097.451129086212 990.6641656147871 394.9883351452792 1085.567691017463 293.5359804549105
628 0.005 3.14 1 943.5804726400891 832.4520746194192 832.5942301761135 1096.402668992399 1097.118182816491 1097.45119432816 990.7101838557934 395.162683610776 1085.570802405992 293.5359865710781
629 0.005 3.145 1 943.6771141501791 832.6366219916317 832.77934285509 1096.402792461993 1097.118262629203 1097.451258050915 990.7560162804567 395.3368110264969 1085.573898507167 293.5359925976574
630 0.005 3.15 1 943.773360353786 832.8204147415117 832.9636981936461 1096.402927183562 1097.118346212927 1097.451325100142 990.8016829793727 395.5106896276538 1085.576989604179 293.5359985260478
631 0.005 3.155 1 943.8692101480541 833.0034561037916 833.1472994193664 1096.403056473795 1097.118428306657 1097.451390766809 990.8471873941498 395.6843299954025 1085.580068285984 293.5360043712802
632 0.005 3.16 1 943.9646790506297 833.1857493697925 833.3301497454809 1096.403182743623 1097.11851071846 1097.451456318722 990.8924650014837 395.8577128286615 1085.583141665216 293.5360101280929
633 0.005 3.165 1 944.0596834030523 833.3672963985973 833.5122514951722 1096.403322763544 1097.118591920728 1097.451520568576 990.937644758797 396.0308540950288 1085.586205555599 293.5360158061145
634 0.005 3.17 1 944.1543636150176 833.5481023093607 833.6936090621963 1096.403442601543 1097.118671329656 1097.451584828347 990.982675131993 396.2037595874384 1085.589246272418 293.5360213924964
635 0.005 3.175 1 944.2486470678861 833.7281697483861 833.8742254737593 1096.403571198484 1097.118754838665 1097.45165187529 991.0275625926752 396.3764231546805 1085.592282000352 293.5360268937479
636 0.005 3.18 1 944.3426435923153 833.9075020612354 834.0541040399162 1096.403700710367 1097.118836349117 1097.451717029105 991.0722863536678 396.5488638512292 1085.595313014748 293.5360323062369
637 0.005 3.185 1 944.4362230822828 834.0861030883168 834.2332484304075 1096.403837428446 1097.118914823649 1097.451779948824 991.1168460867342 396.7210535735445 1085.598329832978 293.5360376345993
638 0.005 3.19 1 944.5293799399871 834.2639752297129 834.4116613152542 1096.403958319605 1097.118997788755 1097.451846534102 991.1612051295933 396.892976249566 1085.601332598463 293.5360428676515
639 0.005 3.195 1 944.6221555998392 834.4411217312437 834.5893459284737 1096.404082577033 1097.119079228814 1097.451912006168 991.2053869682368 397.0646668937795 1085.604324789179 293.5360480126996
640 0.005 3.2 1 944.7145478681814 834.6175457966384 834.7663054681382 1096.404212911695 1097.119162356377 1097.451978416498 991.2494137244273 397.2361100760535 1085.607310059735 293.5360530812359
641 0.005 3.205 1 944.8065679815852 834.7932495433899 834.9425421126357 1096.404349545045 1097.119244160203 1097.45204294759 991.2933067616387 397.4072980282518 1085.610276433765 293.5360580752521
642 0.005 3.21 1 944.8982120582903 834.9682372481298 835.1180599812625 1096.404472823491 1097.119323379799 1097.45210701607 991.3370390144593 397.5782845486207 1085.613234318661 293.5360630068312
643 0.005 3.215 1 944.9895376627412 835.1425137346574 835.2928636307772 1096.40458497496 1097.119401716016 1097.452170062291 991.3805640608821 397.7490021099043 1085.616182347356 293.5360678642571
644 0.005 3.22 1 945.0804644093826 835.3160801266891 835.4669547443775 1096.404714932483 1097.119483735273 1097.452235912308 991.4239309218199 397.9194824686048 1085.619123385082 293.5360726934463
645 0.005 3.225 1 945.1711663246607 835.4889398622839 835.6403362830766 1096.40483233778 1097.119562497699 1097.452299269974 991.4671513522419 398.0897057821907 1085.622052960953 293.5360774726486
646 0.005 3.23 1 945.2614136119183 835.6610954598846 835.8130113480205 1096.404960093244 1097.119640383856 1097.452360979387 991.5102137263104 398.259682370087 1085.62495204581 293.5360822192912
647 0.005 3.235 1 945.3512505818857 835.8325502525354 835.9849830913237 1096.405083970307 1097.119718211029 1097.452423233163 991.5531232684091 398.4294151311947 1085.627853761273 293.5360869421312
648 0.005 3.24 1 945.4406574937678 836.0033080911359 836.1562553027511 1096.405160563347 1097.119796477447 1097.452486023612 991.5958735301833 398.5989027757884 1085.630699340646 293.5360916617332
649 0.005 3.245 1 945.5297104040312 836.1733711338169 836.3268302184939 1096.405292413042 1097.119871964772 1097.452547580823 991.6384623062287 398.7681395464438 1085.633563274411 293.5360963727073
650 0.005 3.25 1 945.6183801030842 836.342742503046 836.4967109053679 1096.405428972267 1097.119949066903 1097.452609177102 991.6808756871732 398.9371272148628 1085.6364349614 293.5361010711586
651 0.005 3.255 1 945.7066313042164 836.5114248939124 836.6659001694683 1096.405550630293 1097.120024207846 1097.452669817235 991.7231276326344 399.1058781201698 1085.639300572981 293.5361057590488
652 0.005 3.26 1 945.7945631933167 836.6794214233354 836.8344011824404 1096.405669562616 1097.120101949399 1097.452732319937 991.7652524339469 399.2744119894862 1085.642162618703 293.5361104339088
653 0.005 3.265 1 945.8821774712591 836.8467352361159 837.0022169700086 1096.40578677781 1097.120179135128 1097.452793860527 991.8072298991858 399.442696391809 1085.645010116228 293.5361151053483
654 0.005 3.27 1 945.9694470671001 837.0133693655396 837.1693505934579 1096.40590517235 1097.120255871263 1097.452855688821 991.8490453490949 399.6107327636654 1085.647845009862 293.536119771118
655 0.005 3.275 1 946.0563589596393 837.1793247946028 837.3358035404088 1096.406041044186 1097.12033259789 1097.452917558571 991.8910085773513 399.7785102859364 1085.650686860884 293.5361243941294
656 0.005 3.28 1 946.142929265048 837.3446062563327 837.5015799931656 1096.40615159656 1097.120409946139 1097.45297974624 991.9326755733173 399.9460508425747 1085.653500604169 293.5361290009611
657 0.005 3.285 1 946.2291477158906 837.5092166591835 837.6666828953666 1096.406271305231 1097.120486571527 1097.453040466077 991.9741143026761 400.1133370283343 1085.656305333168 293.5361335723591
658 0.005 3.29 1 946.3150059970233 837.6731587145287 837.8311150369312 1096.406385838151 1097.120560946736 1097.453100609075 992.015329394948 400.280386361933 1085.659093760131 293.5361381066247
659 0.005 3.295 1 946.4005328669355 837.8364355025898 837.9948794703607 1096.406507876395 1097.120638033627 1097.453162428304 992.0563911824273 400.447192195425 1085.661879901913 293.5361425991256
660 0.005 3.3 1 946.485719451991 837.9990497474247 838.1579790360427 1096.40662111395 1097.120711984457 1097.45322154389 992.0972996722636 400.6137745395158 1085.664647892701 293.5361470430262
661 0.005 3.305 1 946.5705635039025 838.1610049060768 838.3204168650484 1096.406743067942 1097.120789113281 1097.45328305114 992.1380582764853 400.7801095422136 1085.667413886477 293.5361514415087
662 0.005 3.31 1 946.6551141565304 838.3223039093823 838.4821960156773 1096.406865796518 1097.120864976453 1097.453343522275 992.1786721164892 400.9462057701463 1085.670178814311 293.5361557871242
663 0.005 3.315 1 946.7392978958239 838.4829492593535 838.6433191435937 1096.406981527643 1097.120939967626 1097.453403743858 992.2191385598329 401.1120194402255 1085.672925423107 293.5361600781685
664 0.005 3.32 1 946.8231309816255 838.6429436747303 838.8037890210877 1096.407097149509 1097.121015533759 1097.453464861892 992.2594556318968 401.2776165739794 1085.675661687554 293.5361643232839
665 0.005 3.325 1 946.9066328539454 838.8022895466428 838.9636082622717 1096.407220048486 1097.121090585579 1097.453524256186 992.2996340845941 401.4429650578359 1085.678399222173 293.536168529438
666 0.005 3.33 1 946.9898146982898 838.9609908459246 839.1227802978437 1096.407335085333 1097.12116326898 1097.453582819526 992.3396833046882 401.6081038301085 1085.681109949132 293.5361726966537
667 0.005 3.335 1 947.0726547982456 839.1190503148634 839.2813078943702 1096.407450011532 1097.121238979832 1097.453643410654 992.3795626657402 401.7730016625108 1085.683824840663 293.5361768210649
668 0.005 3.34 1 947.1551547421474 839.2764699600884 839.4391935287973 1096.40756477976 1097.121311716759 1097.45370155773 992.4192993686199 401.9376863422481 1085.686522946562 293.5361809096676
669 0.005 3.345 1 947.2373079774144 839.4332527670776 839.596440048469 1096.407680214055 1097.121384718305 1097.453760244924 992.4589129246856 402.1021147350945 1085.689209399872 293.5361849469294
670 0.005 3.35 1 947.3191351137472 839.5894012805611 839.753050091618 1096.407792915452 1097.121458530411 1097.453819247324 992.4983699291362 402.2663009120869 1085.691885877245 293.536188963858
671 0.005 3.355 1 947.4006311791796 839.7449183308992 839.9090264249123 1096.407909272036 1097.121531732156 1097.453877855879 992.5376797168667 402.4302501078011 1085.694554560235 293.5361929352941
672 0.005 3.36 1 947.4817966388036 839.8998069251584 840.0643719281601 1096.408020190365 1097.121602804967 1097.45393536806 992.5768461929399 402.5939600832931 1085.697213130411 293.536196867777
673 0.005 3.365 1 947.5626491355287 840.0540693619778 840.219089179509 1096.408150467385 1097.121680783958 1097.453996246267 992.6158768816834 402.7574271250418 1085.699875724862 293.5362007531253
674 0.005 3.37 1 947.6431507149202 840.2077082692684 840.3731807148683 1096.408261733434 1097.121751922555 1097.454053265191 992.6547442445677 402.9206667417795 1085.702517186184 293.536204604004
675 0.005 3.375 1 947.7232766584094 840.360726501541 840.5266492512033 1096.408351327874 1097.121820542473 1097.454109517189 992.6934168653892 403.0836501291374 1085.70511741231 293.5362084126554
676 0.005 3.38 1 947.803133158718 840.5131270221923 840.6794978963186 1096.408471116611 1097.121893232192 1097.454167231885 992.7320178163668 403.2463841884513 1085.707737506948 293.5362121849054
677 0.005 3.385 1 947.8827104284269 840.6649124319715 840.8317291926527 1096.408579451588 1097.121963960014 1097.454224712742 992.7704373413181 403.4088667299242 1085.710346621149 293.5362159173416
678 0.005 3.39 1 947.9619588201614 840.8160853032521 840.9833457730036 1096.408691948997 1097.12203632574 1097.454282627025 992.8087245062237 403.5711361780734 1085.712951549336 293.5362195944072
679 0.005 3.395 1 948.0408445224401 840.9666489233408 841.1343504464736 1096.408703304693 1097.122110612164 1097.454339892486 992.8469487956578 403.733153079913 1085.715495251822 293.5362232443524
680 0.005 3.4 1 948.1194324142585 841.1166051152645 841.2847456027946 1096.408879355728 1097.122179341133 1097.454394802545 992.8850080899513 403.8949282894396 1085.718073909432 293.5362268620266
681 0.005 3.405 1 948.1977206764261 841.2659561370829 841.4345336396213 1096.409029779036 1097.122246722416 1097.454450029337 992.9229858488505 404.0564692865342 1085.720654896777 293.5362304430458
682 0.005 3.41 1 948.2757008033236 841.4147052891542 841.5837176094956 1096.409135174751 1097.122317267249 1097.454506987434 992.9607961092416 404.2177636563909 1085.723222094285 293.536234018015
683 0.005 3.415 1 948.3533676856135 841.5628550317731 841.7322999495717 1096.409238120808 1097.12238832562 1097.454563367918 992.998528920044 404.3788114249305 1085.725775469457 293.5362375706869
684 0.005 3.42 1 948.4307312728711 841.7104082406803 841.8802835699328 1096.409344725316 1097.122458528782 1097.454619593662 993.0360649505951 404.5396185737451 1085.728326117086 293.536241107141
685 0.005 3.425 1 948.5077843657317 841.8573675317672 842.0276710540062 1096.409447934955 1097.122527607872 1097.454674995681 993.0734268416037 404.7001850518996 1085.730862968051 293.5362446168314
686 0.005 3.43 1 948.5845424421711 842.0037352423544 842.1744649307653 1096.409561031595 1097.122596707959 1097.454730510769 993.1106411142005 404.8605097449376 1085.733395938167 293.5362481161096
687 0.005 3.435 1 948.6610132791404 842.149513631485 842.3206676206826 1096.409677218938 1097.12266528072 1097.45478460758 993.1476923304572 405.0205937543291 1085.735933348869 293.5362516016999
688 0.005 3.44 1 948.7371587693771 842.2947058559209 842.4662819226063 1096.409782514922 1097.122734010315 1097.454840375646 993.1846601287131 405.1804392960663 1085.738441191321 293.5362550689903
689 0.005 3.445 1 948.8130004697794 842.4393142147374 842.6113102826199 1096.409887447934 1097.122802830237 1097.454895800901 993.2214930345116 405.3400384711022 1085.740944871619 293.5362585298585
690 0.005 3.45 1 948.8885355804575 842.5833409409032 842.7557550981185 1096.409994737186 1097.12287177901 1097.454950773028 993.2581845181998 405.4993981410094 1085.743440063876 293.5362619825353
691 0.005 3.455 1 948.9637932429335 842.7267891809405 842.8996191421261 1096.410097118064 1097.122936892431 1097.455002968702 993.2947550190751 405.6585294020932 1085.745920140273 293.5362654152956
692 0.005 3.46 1 949.038746183908 842.869660922319 843.0429047677048 1096.410203233568 1097.123004366178 1097.455057067488 993.3311828762443 405.8174155270494 1085.748397725667 293.5362688345556
693 0.005 3.465 1 949.1133895446889 843.0119591008389 843.1856146534686 1096.410307819312 1097.123071099956 1097.455110447454 993.3674197167476 405.9760576605789 1085.750866424456 293.5362722349462
694 0.005 3.47 1 949.1877238206403 843.1536855728884 843.3277510193391 1096.410412348256 1097.123138328473 1097.455164346721 993.4035440184825 406.1344415244059 1085.753322720176 293.5362756183789
695 0.005 3.475 1 949.2617769242645 843.2948435456807 843.4693166495274 1096.41051555187 1097.123204198006 1097.455217102533 993.4395486019698 406.2925820697091 1085.7557700903 293.5362789831043
696 0.005 3.48 1 949.3355286733477 843.4354351217555 843.6103139073505 1096.410620208545 1097.123271108695 1097.45527067234 993.4754377836141 406.4504896598518 1085.758213502143 293.5362823593199
697 0.005 3.485 1 949.40898507221 843.5754620018154 843.7507446216754 1096.41071167383 1097.123336876583 1097.455324369545 993.5114644617985 406.608161941421 1085.760639949351 293.5362857372119
698 0.005 3.49 1 949.4821530721338 843.7149274887836 843.8906119199316 1096.410818182525 1097.123402266825 1097.45537604196 993.54719499275 406.765587466753 1085.763070081528 293.536289100631
699 0.005 3.495 1 949.5550285112217 843.8538338191373 844.0299181066922 1096.410921235318 1097.123467085567 1097.455428150308 993.5827351720058 406.9227997609263 1085.765485206039 293.5362924487827
700 0.005 3.5 1 949.627615957154 843.9921839313686 844.1686658081416 1096.411023657751 1097.123533250255 1097.455481574975 993.6181285407682 407.079783270212 1085.767894854003 293.536295781751
701 0.005 3.505 1 949.6999148253337 844.1299799581669 844.3068574724331 1096.411123620045 1097.123598272639 1097.455533389909 993.653396848177 407.2364909148126 1085.770292339668 293.5362990727799
702 0.005 3.51 1 949.7719206205784 844.2672237818 844.4444952016992 1096.411226480631 1097.123662780406 1097.455584992112 993.6885257310943 407.39296778608 1085.77268407303 293.5363022984638
703 0.005 3.515 1 949.8436406280731 844.4039181616274 844.5815815139706 1096.411326645099 1097.123727145157 1097.455636762241 993.7235274892547 407.5492086331424 1085.775065652123 293.5363054854178
704 0.005 3.52 1 949.915099611412 844.5400660436324 844.7181191560189 1096.411437829813 1097.12379548372 1097.455690685165 993.7584211703854 407.7052045839777 1085.777459130347 293.536308639481
705 0.005 3.525 1 949.9862560905898 844.6756690192567 844.8541101417975 1096.411537726248 1097.123860032981 1097.455742969654 993.793180351494 407.8609598268901 1085.779826590475 293.536311750058
706 0.005 3.53 1 950.0571115190713 844.8107307923317 844.9895578581768 1096.411638915844 1097.123923400276 1097.455793475388 993.8278077161067 408.0164822232645 1085.782185042703 293.5363148208162
707 0.005 3.535 1 950.127934396304 844.9452528650596 845.124463907105 1096.411737635299 1097.12398735122 1097.455844863804 993.862279458592 408.1717614769311 1085.7845428823 293.5363178742971
708 0.005 3.54 1 950.1983427840497 845.0792373420088 845.258830494236 1096.411837162286 1097.124050090656 1097.455894763959 993.8965961536413 408.3267991426701 1085.786882039519 293.5363209153742
709 0.005 3.545 1 950.2684228075956 845.2126863540562 845.3926598331662 1096.411935042638 1097.124113429575 1097.455945922125 993.9308230086101 408.4815958599618 1085.789208817341 293.5363239084076
710 0.005 3.55 1 950.3382046204526 845.3456025305608 845.5259543707409 1096.412034436494 1097.124176613543 1097.455996396438 993.9649526498372 408.6361471699327 1085.791531498545 293.5363268823948
711 0.005 3.555 1 950.407684057786 845.4779879074903 845.6587163208324 1096.412120053302 1097.124235040559 1097.456044458218 993.9989450173609 408.7904620258821 1085.793830398141 293.53632983913
712 0.005 3.56 1 950.4769246327476 845.6098435710718 845.7909471405737 1096.412219539184 1097.124298464921 1097.456094897985 994.0327812820061 408.9445417058552 1085.796146466316 293.5363327682497
713 0.005 3.565 1 950.546120714863 845.7411310742368 845.9226086282498 1096.412402797498 1097.124384999586 1097.456157396027 994.0670123968797 409.0984512783903 1085.798523822665 293.5363356747364
714 0.005 3.57 1 950.6146552696156 845.8719410602458 846.0537880930531 1096.41239271728 1097.124416627669 1097.456192733344 994.1003845979508 409.2520798403726 1085.800721902901 293.5363385664185
715 0.005 3.575 1 950.6829955131806 846.00222892507 846.1844444233629 1096.412505937321 1097.124485799141 1097.456244566352 994.1338313424566 409.4054546631914 1085.803010751684 293.5363414685906
716 0.005 3.58 1 950.7510459930543 846.131997061048 846.3145793653897 1096.412582518084 1097.124537252273 1097.45628825578 994.1671913329772 409.5585769367721 1085.805250047508 293.5363443297454
717 0.005 3.585 1 950.8188721316081 846.2612478323257 846.4441953404521 1096.412683296337 1097.124601238732 1097.456339657201 994.2004631795741 409.7114567409655 1085.807515089754 293.5363471667318
718 0.005 3.59 1 950.8863893380799 846.389983420014 846.5732946134873 1096.412779960485 1097.124661149353 1097.456387044995 994.2336176027384 409.8640982870091 1085.809784364145 293.5363499745305
719 0.005 3.595 1 950.9536971064435 846.518206091363 846.7018792815455 1096.412872546019 1097.124719928578 1097.456434025155 994.2666613787035 410.0165171061483 1085.812030961729 293.5363527434891
720 0.005 3.6 1 951.0207580981818 846.6459184104308 846.8299517587235 1096.412973792668 1097.124783253489 1097.456484783728 994.2996164690192 410.1686884742292 1085.814277028197 293.5363554741373
721 0.005 3.605 1 951.0875663162494 846.7731222929152 846.9575140682939 1096.413055732053 1097.124840250043 1097.456531693768 994.332491627027 410.3206207224363 1085.816504448994 293.5363581851144
722 0.005 3.61 1 951.1541095045778 846.8998201140665 847.0845685873583 1096.413156411616 1097.124902344652 1097.456581085446 994.3652414859997 410.4723056150153 1085.818734447943 293.536360857116
723 0.005 3.615 1 951.2203960582107 847.0260139094188 847.2111173695226 1096.413250201999 1097.124960878562 1097.456627906785 994.3978539598317 410.623750304751 1085.820954116439 293.5363635179714
724 0.005 3.62 1 951.2864201357265 847.1517058645542 847.3371625945398 1096.413344073163 1097.125020868368 1097.456675914146 994.4303343321865 410.7749573566411 1085.82316585335 293.5363661912641
725 0.005 3.625 1 951.352183684503 847.2768979187118 847.4627063113952 1096.413434811179 1097.125079785482 1097.456723347749 994.4626856478122 410.9259428195086 1085.825364527232 293.5363688460003
726 0.005 3.63 1 951.4176858968037 847.4015924256991 847.5877507505141 1096.413529445539 1097.125139914479 1097.45677144667 994.4949106571212 411.0766840034474 1085.827562460845 293.5363715012485
727 0.005 3.635 1 951.4829291015901 847.5257914082275 847.7122980189826 1096.413622516812 1097.125197924376 1097.456817549204 994.527024862592 411.2271832445428 1085.829751814444 293.5363741637689
728 0.005 3.64 1 951.5478539588315 847.6494968153696 847.8363501424626 1096.413726177038 1097.125259255063 1097.456866286051 994.5590935836291 411.377442829835 1085.831952154441 293.5363768414703
729 0.005 3.645 1 951.6125664762621 847.7727111723615 847.9599094381367 1096.413815892729 1097.125316997331 1097.456912754421 994.5909299262992 411.5274578276641 1085.834134905132 293.5363795386306
730 0.005 3.65 1 951.6770476308211 847.8954361546665 848.0829777653286 1096.413905365856 1097.125375957768 1097.45696017106 994.6226709127617 411.6772220343399 1085.836298302763 293.5363822636215
731 0.005 3.655 1 951.7412712911732 848.0176740449399 848.2055573193535 1096.413996219144 1097.125434257158 1097.457006681165 994.6543433283058 411.8267598687901 1085.838455353306 293.5363850226625
732 0.005 3.66 1 951.8052397485343 848.1394268751187 848.327650191372 1096.414087665619 1097.125491809887 1097.457052998597 994.6858965454336 411.976042795411 1085.840604770517 293.5363878078687
733 0.005 3.665 1 951.8689813057018 848.2606968813817 848.4492585039715 1096.41417773891 1097.125550373293 1097.457100085435 994.7173261668505 412.1250978852692 1085.842747945931 293.5363906116801
734 0.005 3.67 1 951.9324612838003 848.3814861908791 848.5703844224324 1096.414266643155 1097.125605907745 1097.457144325073 994.7486416612263 412.2739198812602 1085.84488063813 293.5363934369506
735 0.005 3.675 1 951.9959335669413 848.5017660115893 848.6909975604493 1096.41444332095 1097.125689994333 1097.45720517402 994.7802990925874 412.4225949031241 1085.847094587896 293.5363962893798
736 0.005 3.68 1 952.0590223500647 848.6215740193849 848.8111357929902 1096.41451432359 1097.125744580791 1097.457251319855 994.8115812701016 412.5710053324263 1085.849214316326 293.5363991593007
737 0.005 3.685 1 952.1215824543641 848.740940844023 848.930832601205 1096.414509340514 1097.125777517013 1097.457283845199 994.8421591760299 412.7190862051169 1085.851247008504 293.5364020577847
738 0.005 3.69 1 952.183989434581 848.859834306945 849.0500551367732 1096.41461808134 1097.125836918955 1097.457329123368 994.8728914720172 412.8669462081361 1085.85335130447 293.5364049814366
739 0.005 3.695 1 952.2461895273146 848.9782569413632 849.1688054841374 1096.414710081877 1097.125889147663 1097.457371761745 994.9036050099267 413.0145763036397 1085.855445790863 293.5364078925497
740 0.005 3.7 1 952.3081588988188 849.0962105942923 849.2870855692097 1096.414796324764 1097.125945631074 1097.457417221443 994.9342381810301 413.1619740424668 1085.857532081201 293.5364107917721
741 0.005 3.705 1 952.3698976140818 849.2136974105848 849.4048974189973 1096.414885508431 1097.126003573233 1097.457463470573 994.9647744994235 413.3091440231469 1085.859615508647 293.5364136739709
742 0.005 3.71 1 952.4314078410994 849.3307196393966 849.5222431290231 1096.414974893096 1097.126059306999 1097.457508006057 994.9952239081831 413.4560729514047 1085.861692576342 293.5364165165012
743 0.005 3.715 1 952.4926822458524 849.4472789677184 849.6391245495072 1096.415061417821 1097.126113480873 1097.45755118717 995.0255607358664 413.6027766431959 1085.863761220717 293.5364193222199
744 0.005 3.72 1 952.5537192311992 849.5633774304785 849.755543644203 1096.415148368764 1097.126168876129 1097.457595879043 995.0557880482118 413.749236366682 1085.865821184371 293.5364220881582
745 0.005 3.725 1 952.6145206555155 849.6790170734628 849.8715024063732 1096.415235816396 1097.126224399891 1097.457640313572 995.0859130424296 413.8954720570217 1085.867875362 293.5364248038039
746 0.005 3.73 1 952.6750871553702 849.7942000692697 849.9870029028253 1096.415322508792 1097.126279210069 1097.457683990478 995.1159110612265 414.0414664960485 1085.869920591233 293.5364274508008
747 0.005 3.735 1 952.735388663319 849.9089282714151 850.1020471408241 1096.415411697313 1097.126334700623 1097.457728509571 995.1457996472953 414.1872254967533 1085.871964134553 293.536430031041
748 0.005 3.74 1 952.7954536509121 850.0232037009491 850.2166370027766 1096.415496188961 1097.126387742293 1097.457770819932 995.1756139955046 414.3327479610418 1085.873997853842 293.5364325425592
749 0.005 3.745 1 952.8553163436668 850.137028118928 850.3307743773366 1096.415582534804 1097.126443021084 1097.457815348132 995.2053122423162 414.4780381724155 1085.876023010948 293.5364349908597
750 0.005 3.75 1 952.9149448758579 850.2504035903889 850.4444612531909 1096.415668988725 1097.126497364279 1097.457858843293 995.2349011972693 414.6230842756718 1085.878042869689 293.5364373849846
751 0.005 3.755 1 952.9743392364898 850.3633320305082 850.557699567336 1096.415752633687 1097.126550073533 1097.457901161724 995.2643826968995 414.7678989158733 1085.88005284166 293.5364397213918
752 0.005 3.76 1 953.0335010433895 850.4758155144249 850.6704913255929 1096.415836790537 1097.126603361586 1097.457943669069 995.2937601689672 414.9124840499899 1085.88205584393 293.5364420227131
753 0.005 3.765 1 953.092431049398 850.5878558954219 850.7828384410915 1096.415920745371 1097.126656871223 1097.457986843373 995.3230291848301 415.0568355296375 1085.884049291484 293.5364442912929
754 0.005 3.77 1 953.1511323027122 850.6994549873094 850.894742787936 1096.416008847004 1097.126713247442 1097.45803211249 995.3521983902888 415.2009521313512 1085.886042677851 293.5364465401046
755 0.005 3.775 1 953.2096059285487 850.8106146291633 851.0062062278095 1096.416092930913 1097.12676536774 1097.458073622516 995.3812650459039 415.3448336146735 1085.888025815177 293.5364487719811
756 0.005 3.78 1 953.2678511547435 850.9213367480501 851.1172306606991 1096.41617407076 1097.126816093296 1097.458114120758 995.4102270017968 415.4884681872511 1085.889999823919 293.5364509917154
757 0.005 3.785 1 953.3258591382179 851.0316229093281 851.2278177670935 1096.416253709995 1097.126868414991 1097.458156394846 995.4390592613491 415.631876111602 1085.891964549203 293.5364532060593
758 0.005 3.79 1 953.3836504604283 851.1414753412358 851.3379696303456 1096.41633725465 1097.126920190219 1097.458197680922 995.4678109468464 415.7750533432738 1085.893927071699 293.5364554207482
759 0.005 3.795 1 953.4412208610559 851.2508960172443 851.447688175186 1096.416419255528 1097.126972263565 1097.458239553047 995.4964637388856 415.9180010414297 1085.895880486406 293.5364576447893
760 0.005 3.8 1 953.4985881985324 851.3598865672204 851.5569751002594 1096.416502379663 1097.127024894235 1097.458281588237 995.525017625856 416.0607374989121 1085.897829304626 293.5364598859287
761 0.005 3.805 1 953.5557226140006 851.4684488747394 851.6658323435818 1096.416584752897 1097.127077394937 1097.458323607805 995.5534682240101 416.2032244260373 1085.899768752297 293.5364621455126
762 0.005 3.81 1 953.612627398897 851.5765847050798 851.7742616255418 1096.416666849273 1097.127128461653 1097.458364023338 995.5818324735193 416.3454780388098 1085.901702587889 293.536464433917
763 0.005 3.815 1 953.6693121982714 851.6842960343888 851.8822649583293 1096.416747800176 1097.127178854858 1097.458404661769 995.6100934548975 416.4875045402027 1085.903630634644 293.5364667367482
764 0.005 3.82 1 953.7257373364127 851.791585093686 851.9898446818736 1096.416829533883 1097.127230954192 1097.458446683652 995.6382519915753 416.6292922536498 1085.905570253376 293.53646906591
765 0.005 3.825 1 953.782205308068 851.8984350048548 852.0969797658601 1096.416990163377 1097.127307713567 1097.458502081349 995.6667452786761 416.7709387918133 1085.907571679518 293.5364714388949
766 0.005 3.83 1 953.8381087208584 852.0048886113242 852.2037205122838 1096.416974869401 1097.127330227443 1097.458528069016 995.6944396256456 416.9122467069785 1085.909400343207 293.5364738457406
767 0.005 3.835 1 953.8938655900125 852.1109242581388 852.3100422218729 1096.417067128812 1097.127384911646 1097.458569064297 995.7222040520078 417.0533424790983 1085.91129999648 293.5364762921473
768 0.005 3.84 1 953.9494393285873 852.2165440752873 852.4159468405288 1096.417151486653 1097.127432537977 1097.458607849925 995.7499263885602 417.1942118225338 1085.913192709437 293.5364787716443
769 0.005 3.845 1 954.0048081633205 852.3217499182495 852.5214361886009 1096.417229021132 1097.127481960816 1097.45864761468 995.777568662628 417.3348489476802 1085.91507813245 293.5364812742534
770 0.005 3.85 1 954.0599681082563 852.4265436702311 852.62651208503 1096.417307985851 1097.127533821992 1097.45868934337 995.8051205198088 417.4752504170728 1085.916957567869 293.5364837957929
771 0.005 3.855 1 954.1149190506655 852.5309269099662 852.7311762130863 1096.417388496345 1097.127584619541 1097.458729848877 995.832574786116 417.6154173970795 1085.918833175149 293.5364863352719
772 0.005 3.86 1 954.1696610004385 852.6349014492056 852.8354303196852 1096.417466564601 1097.127632781022 1097.458768288348 995.8599338396193 417.7553513875 1085.920701076544 293.536488872783
773 0.005 3.865 1 954.2244233534694 852.7384539354707 852.9392563082539 1096.417622206214 1097.127706055793 1097.458821343012 995.8876342108924 417.895113988639 1085.922638044893 293.5364914268259
774 0.005 3.87 1 954.2786299066557 852.8416211667361 853.0426998300464 1096.417608770883 1097.12772985813 1097.458848017608 995.9145449385401 418.0345627479879 1085.924417957779 293.5364939663407
775 0.005 3.875 1 954.3326943320893 852.9443844334933 853.1457382730171 1096.41769893579 1097.127783533144 1097.45888845755 995.9415049186778 418.1737864578357 1085.926264273405 293.5364965001639
776 0.005 3.88 1 954.3865798596578 853.0467457436843 853.2483735525431 1096.417779998077 1097.127828796161 1097.458925293671 995.9684438251508 418.3127843347573 1085.928104429566 293.5364990135427
777 0.005 3.885 1 954.4402649706202 853.1487068623968 853.350607413517 1096.417855572183 1097.127878001358 1097.458965048257 995.9953125533061 418.4515256999067 1085.929938250273 293.5365014792515
778 0.005 3.89 1 954.4937484073026 853.2502694687732 853.4524415434314 1096.417932898701 1097.127927150938 1097.459004204457 996.0220934487039 418.5900558221538 1085.931767462777 293.5365039119177
779 0.005 3.895 1 954.5470295928287 853.3514354523883 853.553877721008 1096.418007514343 1097.127972993441 1097.459040543073 996.0487835012741 418.7283617127957 1085.933587681469 293.5365062983397
780 0.005 3.9 1 954.6001081738543 853.4522064018377 853.6549175975769 1096.418083060641 1097.128021450824 1097.459079644737 996.0753745500469 418.8664416308935 1085.935401564677 293.5365086447204
781 0.005 3.905 1 954.6529826323443 853.5525839599674 853.7555628344501 1096.418159663533 1097.128069675749 1097.459118376834 996.1018735771848 419.004286981655 1085.937211489785 293.5365109359766
782 0.005 3.91 1 954.7056394846218 853.6525699315815 853.855815149661 1096.418232676502 1097.128116153084 1097.459155601412 996.1282828491369 419.1419074043808 1085.939008207039 293.5365131798363
783 0.005 3.915 1 954.7581064822076 853.7521659756096 853.9556762370388 1096.418309901909 1097.128164738929 1097.459194632503 996.1546007033143 419.2793006748474 1085.940807137125 293.5365153825148
784 0.005 3.92 1 954.8103799868659 853.8513739291853 854.055147890258 1096.418386550157 1097.128212736935 1097.459233451475 996.1808316170344 419.4164688588723 1085.942594573566 293.536517540545
785 0.005 3.925 1 954.862452504525 853.9501953108251 854.1542316782457 1096.418460932371 1097.128259535905 1097.459270577013 996.2069767109593 419.5534022337288 1085.944377615377 293.5365196614065
786 0.005 3.93 1 954.9142959957536 854.0486313573567 854.2529289126968 1096.418532069668 1097.128305551901 1097.45930777085 996.2330231694838 419.6901022070032 1085.946146847637 293.5365217741784
787 0.005 3.935 1 954.96596690208 854.1466842015161 854.3512416073301 1096.41860847473 1097.128352122672 1097.459344467886 996.2589815786777 419.8265838548928 1085.947922013192 293.536523869845
788 0.005 3.94 1 955.0174384899256 854.2443554168873 854.4491713829038 1096.418681450396 1097.128397619433 1097.45938111829 996.2848453458566 419.9628266625782 1085.949686537878 293.536525938359
789 0.005 3.945 1 955.0687136912692 854.3416466189697 854.5467198763164 1096.4187552621 1097.128444580116 1097.459418953377 996.3106123695682 420.0988478133999 1085.951444513614 293.5365280107089
790 0.005 3.95 1 955.119789855262 854.4385594517552 854.6438887103355 1096.418828876758 1097.128491182104 1097.459456318257 996.3362865375096 420.2346557887159 1085.953197138979 293.5365300854901
791 0.005 3.955 1 955.1706490961781 854.5350955572302 854.7406795453572 1096.418901947673 1097.128537113646 1097.45949283709 996.3618617597893 420.3702385131238 1085.954944513999 293.5365321728183
792 0.005 3.96 1 955.221333727767 854.6312560667162 854.8370936509771 1096.4189711068 1097.128582921462 1097.459529868766 996.3873212436988 420.5055904501681 1085.956685761652 293.5365342891166
793 0.005 3.965 1 955.2718222598239 854.7270428859913 854.9331328239147 1096.419046853283 1097.128628201809 1097.459565987249 996.412713484821 420.6407151634038 1085.958421909121 293.5365364124926
794 0.005 3.97 1 955.3221413671922 854.8224578392505 855.0287988581521 1096.419118152723 1097.128673160958 1097.459601997366 996.4380150045363 420.7756129410866 1085.960133878483 293.536538552343
795 0.005 3.975 1 955.3722609872956 854.9175023675618 855.1240932502285 1096.419187409967 1097.128716187528 1097.459636348725 996.463234558788 420.9102846135584 1085.961857219202 293.5365407168431
796 0.005 3.98 1 955.4221810127924 855.0121781545249 855.2190176310442 1096.419260057245 1097.128762835411 1097.459673908534 996.4883842876 421.0447332168511 1085.96358239288 293.5365428870791
797 0.005 3.985 1 955.4719121349962 855.1064871684816 855.3135738798572 1096.419334787316 1097.128807754622 1097.459709775649 996.5134385316816 421.1789487513656 1085.965300704384 293.5365450585761
798 0.005 3.99 1 955.5214530148094 855.2004305212208 855.4077632836452 1096.419405962046 1097.128853395636 1097.459746532151 996.5383998617406 421.3129562698422 1085.967005331053 293.5365472442497
799 0.005 3.995 1 955.5707984324919 855.2940097372032 855.5015873689167 1096.419477447507 1097.128898310345 1097.459782464038 996.5632772055668 421.4467294534984 1085.968702307529 293.5365494322172
800 0.005 4 1 955.6199546732227 855.3872264146441 855.5950476980986 1096.419547958048 1097.128941922011 1097.459817043403 996.5880651158604 421.5802750764346 1085.970394498152 293.5365516512402
801 0.005 4.005 1 955.668912561376 855.4800818267869 855.688145593972 1096.419620608817 1097.128986493887 1097.459852650035 996.6127676782654 421.7135946024933 1085.972081734815 293.536553887498
802 0.005 4.01 1 955.7176995544003 855.5725776219344 855.7808827659221 1096.419689570512 1097.12903113046 1097.45988844062 996.6373831862321 421.8466889761875 1085.973757880274 293.5365561327308
803 0.005 4.015 1 955.766295934088 855.6647153845237 855.8732607322416 1096.419759489231 1097.129074309413 1097.459923030845 996.6619061603693 421.979557973895 1085.975430466014 293.5365583865722
804 0.005 4.02 1 955.8147052027108 855.7564966561179 855.9652810285489 1096.419827862658 1097.129116984919 1097.459957071132 996.6863409064064 422.1122183174857 1085.977097731054 293.5365606543988
805 0.005 4.025 1 955.8629296421295 855.8479229301003 856.0569451645648 1096.419897724221 1097.129161244385 1097.459992603048 996.7106890316215 422.2446560747729 1085.978761668992 293.5365629263865
806 0.005 4.03 1 955.9109679021993 855.9389958000339 856.1482546856669 1096.419968651994 1097.129205253533 1097.460027763804 996.7349630813848 422.376867009731 1085.980418089194 293.5365651985276
807 0.005 4.035 1 955.958822341294 856.0297167247007 856.2392110864107 1096.420037957921 1097.129248847179 1097.460062698776 996.7591877074856 422.5088502418897 1085.982070861286 293.5365674619856
808 0.005 4.04 1 956.0064960851242 856.1200871809979 856.3298158751902 1096.420105690949 1097.129290637606 1097.460096086072 996.7832981233241 422.6405948282024 1085.983715111919 293.5365697092426
809 0.005 4.045 1 956.0539902993678 856.2101087631185 856.420070601891 1096.420176223094 1097.129334702479 1097.460131620117 996.8073701019782 422.7721180299472 1085.985357557073 293.5365719374915
810 0.005 4.05 1 956.1013080547131 856.2997828764635 856.5099767309466 1096.420246058351 1097.129378406805 1097.460166613136 996.8313118025299 422.9034202640963 1085.986994553696 293.5365741407187
811 0.005 4.055 1 956.1484427426273 856.3891109585693 856.5995357064692 1096.420310563878 1097.12941893732 1097.460199099832 996.8551569834106 423.0344980165184 1085.98861955835 293.536576326219
812 0.005 4.06 1 956.1953984621962 856.4780943301313 856.6887489178422 1096.4203777196 1097.129461241827 1097.460232900743 996.8789099650817 423.1653558867099 1085.990241246138 293.5365784838917
813 0.005 4.065 1 956.2421729860031 856.5667348257665 856.7776179818451 1096.420442588591 1097.129501956385 1097.460265512534 996.9025742660269 423.2959941203668 1085.991855797344 293.536580603038
814 0.005 4.07 1 956.2887710589356 856.6550336063964 856.8661442748682 1096.420509658159 1097.129543798727 1097.460299274081 996.926156824838 423.4264086424004 1085.99346736134 293.5365826882928
815 0.005 4.075 1 956.3351923370752 856.7429921802858 856.9543292503677 1096.420576182454 1097.129585219205 1097.460332468967 996.9496586950747 423.5566032434974 1085.995072441492 293.5365847658318
816 0.005 4.08 1 956.3815263934359 856.8306120363325 857.042174332696 1096.420644455462 1097.129627147847 1097.460365930816 996.9730820437154 423.6865694648513 1085.996670572933 293.5365868229496
817 0.005 4.085 1 956.4276423607913 856.9178945297519 857.1296809560404 1096.420711860305 1097.129670128475 1097.460400626325 996.9964264600923 423.8163170256137 1085.99826610113 293.5365888608266
818 0.005 4.09 1 956.4735599898885 857.0048410671476 857.2168505504853 1096.420777835308 1097.129711304478 1097.460433455336 997.0196098344047 423.9458416461692 1085.999856538239 293.5365908856523
819 0.005 4.095 1 956.5192944161726 857.0914531162035 857.3036845700246 1096.420843934533 1097.129752342742 1097.46046628579 997.0427583828716 424.0751443247682 1086.001440831131 293.5365929202753
820 0.005 4.1 1 956.5648523739338 857.1777323168732 857.3901846060382 1096.420909668374 1097.129793749555 1097.460499478865 997.0658438437265 424.2042282928118 1086.003020430469 293.5365949520803
821 0.005 4.105 1 956.6102325796236 857.2636797266711 857.4763518542285 1096.42097484927 1097.129833908141 1097.460531500034 997.0888557634395 424.3330930455974 1086.004593931802 293.5365969917531
822 0.005 4.11 1 956.6554387790931 857.3492968658289 857.5621877550865 1096.421027082248 1097.129868344383 1097.460560763441 997.1117945185637 424.4617409661784 1086.0061527183 293.5365990320451
823 0.005 4.115 1 956.7004726382697 857.4345848549764 857.647693575487 1096.421091371963 1097.129910147114 1097.460593875549 997.1346456980407 424.5901673165041 1086.007712533279 293.5366010742166
824 0.005 4.12 1 956.7453507123826 857.5195451587932 857.7328707227937 1096.421160917457 1097.129950745595 1097.460626211453 997.1574529808767 424.7183634748923 1086.009268404849 293.5366031028842
825 0.005 4.125 1 956.7900543752218 857.6041795287817 857.817720745745 1096.42122430365 1097.129990050622 1097.460657971529 997.1801501490235 424.8463444837118 1086.010815897518 293.5366051346253
826 0.005 4.13 1 956.8345822562312 857.6884888682291 857.9022448302018 1096.421286508504 1097.130029646692 1097.460689572589 997.2027542691723 424.9741085006895 1086.01235937458 293.536607162696
827 0.005 4.135 1 956.878942148923 857.7724748538063 857.9864444535192 1096.421350885874 1097.130069946613 1097.460721882133 997.2252830326623 425.1016545818363 1086.013899660177 293.5366092119885
828 0.005 4.14 1 956.9231322673567 857.8561387011713 858.0703209306813 1096.421414447527 1097.13010899975 1097.4607528407 997.247735314137 425.2289873255172 1086.015432502095 293.5366112585871
829 0.005 4.145 1 956.9671492266145 857.9394818836103 858.1538756926876 1096.42147887567 1097.1301505351 1097.460786512372 997.2701093240779 425.3560934699702 1086.016962167359 293.5366132938794
830 0.005 4.15 1 957.011000648563 858.0225056836588 858.2371100403177 1096.42154206488 1097.130189321959 1097.460817387625 997.2924128259424 425.4829845636605 1086.018485990137 293.5366153265929
831 0.005 4.155 1 957.0546850134459 858.1052116504288 858.3200254802831 1096.421608719509 1097.130228545184 1097.4608485184 997.3146536974808 425.6096602933658 1086.020004810754 293.536617362308
832 0.005 4.16 1 957.0982073974368 858.1876008232774 858.4026231697893 1096.421669364441 1097.130266611261 1097.460878958287 997.336806672897 425.7361164408095 1086.0215173457 293.5366193906225
833 0.005 4.165 1 957.1415658748642 858.269674591253 858.4849044514872 1096.421730870249 1097.130305352491 1097.460909808455 997.3588762738934 425.8623536770832 1086.023024467663 293.5366214196658
834 0.005 4.17 1 957.1847604113029 858.3514343617068 858.5668706866318 1096.42179486089 1097.130344398803 1097.460941048866 997.380869522503 425.9883715326493 1086.024526748057 293.5366234463834
835 0.005 4.175 1 957.2277852215763 858.4328813697347 858.6485231690776 1096.421859483479 1097.130384826885 1097.460973407698 997.4027845891729 426.1141751399011 1086.026024874987 293.5366254598346
836 0.005 4.18 1 957.2706383810241 858.5140169323034 858.7298632320549 1096.421921928202 1097.13042388711 1097.461004922288 997.4246452923112 426.2397627821676 1086.027516567107 293.5366274742093
837 0.005 4.185 1 957.3133507876769 858.5948423835878 858.8108922173437 1096.421984129604 1097.130462485571 1097.461036153486 997.4464284308142 426.3651287485571 1086.029006959514 293.5366294866027
838 0.005 4.19 1 957.3558697330785 858.6753587138803 858.8916111412059 1096.422042783298 1097.13049918712 1097.461065032968 997.4681264815168 426.4902716057862 1086.030479166413 293.5366314824111
839 0.005 4.195 1 957.3982427979972 858.7555675402918 858.9720215494913 1096.422101763368 1097.13053554969 1097.46109430384 997.489735299829 426.6152041414632 1086.031954520734 293.5366334761525
840 0.005 4.2 1 957.4404641081063 858.8354701040591 859.0521247229789 1096.422163013673 1097.130573902614 1097.461125351318 997.5112641327187 426.7399197478212 1086.033425382311 293.5366354547787
841 0.005 4.205 1 957.4825308807618 858.9150676679538 859.1319219409298 1096.422226003286 1097.130613855077 1097.461157718838 997.5327165958523 426.864423403656 1086.034894129088 293.5366374298576
842 0.005 4.21 1 957.5244414673781 858.994361430848 859.2114144610999 1096.422287241006 1097.130650601508 1097.461186460747 997.5541052561853 426.9887203001882 1086.036357127337 293.5366393808817
843 0.005 4.215 1 957.5661957307142 859.0733528003318 859.2906035910394 1096.422345167427 1097.130686970301 1097.461215424201 997.5754181401636 427.1127970122523 1086.037812501026 293.5366413177311
844 0.005 4.22 1 957.6077854807679 859.1520430666474 859.3694906367507 1096.422406590655 1097.130725189364 1097.461246189391 997.5966169614654 427.2366597315679 1086.039263684711 293.5366432399522
845 0.005 4.225 1 957.6492215330137 859.2304333414137 859.4480767967887 1096.42246676176 1097.130762877056 1097.461276494324 997.6177608940793 427.3603142209778 1086.040710796852 293.5366451369414
846 0.005 4.23 1 957.6905032254292 859.3085249583324 859.5263633398391 1096.422525938758 1097.130798969092 1097.461304797367 997.6388425051816 427.4837565224664 1086.04215119578 293.5366470284579
847 0.005 4.235 1 957.731630803631 859.3863191913648 859.6043515399139 1096.422585867992 1097.130836936753 1097.461335601972 997.659851851637 427.6069812038312 1086.043587486432 293.5366489229714
848 0.005 4.24 1 957.7727963574275 859.4638212705903 859.6820388753976 1096.422702469285 1097.130890704323 1097.46137394781 997.6811609097442 427.730053218104 1086.045080953234 293.5366508207437
849 0.005 4.245 1 957.813737771339 859.5410318044385 859.759434474551 1096.422741529382 1097.130923953451 1097.461402716907 997.7021855346322 427.8528890801198 1086.046487589591 293.5366527317086
850 0.005 4.25 1 957.8542753240059 859.6179486011057 859.8365432194813 1096.422741750537 1097.130944653151 1097.461422452115 997.7226253622069 427.9754533473401 1086.047843303862 293.5366546708171
851 0.005 4.255 1 957.8947349745521 859.694572078056 859.9133575211637 1096.422815747533 1097.130983045067 1097.461451659512 997.7432173380416 428.0978105740683 1086.049265164423 293.5366566334195
852 0.005 4.26 1 957.9350703361395 859.7709038932586 859.9898792414632 1096.422875506808 1097.131016828715 1097.461479663138 997.7638180937867 428.2199570523534 1086.050676587338 293.5366586071712
853 0.005 4.265 1 957.9752641074672 859.8469453150174 860.0661096551687 1096.422932453604 1097.131054262578 1097.461509806781 997.7843726705667 428.3418934343234 1086.052082375054 293.536660589323
854 0.005 4.27 1 958.0153127867777 859.9226976174608 860.1420500094514 1096.422989772997 1097.131091029251 1097.461539041148 997.804862902324 428.4635996987943 1086.053484087954 293.5366625964601
855 0.005 4.275 1 958.0552333027962 859.9981618288853 860.2177014475317 1096.423045732432 1097.131125733505 1097.461566531417 997.8252856795757 428.5851007224041 1086.054870568154 293.5366646105965
856 0.005 4.28 1 958.0949987528593 860.0733394107097 860.2930652877611 1096.423106002294 1097.131162058411 1097.461595539604 997.8456382242974 428.7063962093953 1086.056265036257 293.5366666329986
857 0.005 4.285 1 958.1346111047993 860.1482315259898 860.3681427262648 1096.423162559888 1097.131197299217 1097.461623860616 997.8659267574898 428.8274836236496 1086.05765424077 293.5366686446581
858 0.005 4.29 1 958.1740755362506 860.2228394809335 860.4429350275126 1096.423219660585 1097.131232774579 1097.461652005602 997.8861449918877 428.9483639079997 1086.05903654651 293.5366706512007
859 0.005 4.295 1 958.2133923252617 860.2971643706451 860.5174433470129 1096.423275418903 1097.131267200013 1097.461679175163 997.9062720260139 429.0690398355119 1086.060412383368 293.5366726404431
860 0.005 4.3 1 958.2525636705636 860.3712076832128 860.5916691303499 1096.423334505434 1097.131302334833 1097.461707150191 997.9262994869212 429.1895011424378 1086.061787132985 293.5366746060177
861 0.005 4.305 1 958.291588764783 860.4449703040049 860.6656133469677 1096.423390236371 1097.131336818045 1097.461734864441 997.9462793930455 429.3097522184332 1086.06315526128 293.536676541195
862 0.005 4.31 1 958.3304512236957 860.5184533972661 860.7392771606333 1096.423448692614 1097.131373448022 1097.461764555564 997.966193969663 429.4297915218904 1086.064522077495 293.5366784490246
863 0.005 4.315 1 958.3691833711905 860.5916581828244 860.8126616999006 1096.423498548323 1097.131407623973 1097.461792110622 997.9860747495683 429.5496208757859 1086.065859085821 293.5366803299289
864 0.005 4.32 1 958.4077745663404 860.664585823915 860.8857682267854 1096.423554627656 1097.131442149638 1097.461819565449 998.0058784294131 429.6692440957965 1086.067210553806 293.5366821874069
865 0.005 4.325 1 958.446204392414 860.7372373799643 860.9585977971176 1096.423600586195 1097.131473548479 1097.461845537527 998.0255991923977 429.7886665535611 1086.068546196625 293.5366840315475
866 0.005 4.33 1 958.4845012452412 860.8096141703587 861.0311517037708 1096.423656678034 1097.131507658225 1097.461872494672 998.0452537543451 429.9078756292365 1086.069889043432 293.5366858699275
867 0.005 4.335 1 958.5226569558747 860.8817170922482 861.1034309815935 1096.423711839903 1097.131541997561 1097.461900115464 998.0648363635152 430.0268728688685 1086.071228704059 293.5366877015699
868 0.005 4.34 1 958.5606722107276 860.9535476533799 861.1754369292358 1096.423767126725 1097.131576029444 1097.461927223963 998.0843553004723 430.1456663454506 1086.072563367583 293.5366895144862
869 0.005 4.345 1 958.5985468809241 861.0251068406814 861.2471706552161 1096.42382196679 1097.131609859589 1097.461954115957 998.1038070426721 430.2642486757061 1086.073894484857 293.5366913079326
870 0.005 4.350000000000001 1 958.6362805801572 861.096395799068 861.3186332953036 1096.423876907514 1097.131644147296 1097.46198168226 998.1231906442384 430.382624470059 1086.075221935599 293.5366931012547
871 0.005 4.355 1 958.6738751250587 861.1674155250918 861.3898259246087 1096.423930909837 1097.131677658684 1097.462008665728 998.1425088261977 430.5007895812411 1086.076541400389 293.5366948940934
872 0.005 4.36 1 958.7113290214785 861.2381673400166 861.4607497422169 1096.423984316555 1097.131710900323 1097.462035507559 998.1617574358563 430.6187467108151 1086.077856914187 293.5366966927314
873 0.005 4.365 1 958.7486420412027 861.3086522706081 861.5314058465734 1096.424037537588 1097.131743875105 1097.462061831209 998.1809389342615 430.7365021496963 1086.079166896791 293.5366984912795
874 0.005 4.37 1 958.7858219375422 861.3788714641965 861.6017953711187 1096.424091628738 1097.131777970517 1097.462089245553 998.2000533373114 430.854055715164 1086.080474264027 293.5367002867511
875 0.005 4.375 1 958.8228639796752 861.4488262960327 861.6719195651133 1096.42414681822 1097.131812362028 1097.462117103304 998.2191019330247 430.9713958262354 1086.081778185871 293.5367020761759
876 0.005 4.38 1 958.8597643787227 861.5185176149379 861.7417794462797 1096.424200463401 1097.131845646301 1097.462143739536 998.2380811294494 431.0885295271419 1086.083077348591 293.5367038724535
877 0.005 4.385 1 958.8965268394156 861.5879464756111 861.8113760840992 1096.424254542764 1097.131878976229 1097.462170554261 998.2569969252677 431.2054531340711 1086.084371507289 293.5367056814991
878 0.005 4.39 1 958.9331498297413 861.6571139193436 861.8807105343669 1096.424308226907 1097.131912842165 1097.462198165251 998.2758462933749 431.3221713636819 1086.08566227622 293.5367074978541
879 0.005 4.395 1 958.9696380143457 861.726021100827 861.9497839145032 1096.424361138892 1097.13194531896 1097.462224098997 998.2946317876575 431.438684440182 1086.086947477269 293.5367093095897
880 0.005 4.4 1 959.005989107101 861.7946689989792 862.0185972626387 1096.424416277589 1097.131980154915 1097.462252256784 998.3133499455278 431.5549898765486 1086.08823023881 293.5367111385399
881 0.005 4.405 1 959.0422068264508 861.8630588079716 862.0871516939504 1096.424467460585 1097.132010933503 1097.462276973597 998.3320045863759 431.6710904480986 1086.08950640495 293.5367129670099
882 0.005 4.41 1 959.078290061007 861.9311915687751 862.1554482831584 1096.424519571814 1097.132043810515 1097.462303716345 998.3505945557084 431.7869865243186 1086.09077616366 293.5367148106644
883 0.005 4.415 1 959.1142406657425 861.9990683102471 862.2234880775129 1096.424569778692 1097.132075643541 1097.462329441211 998.3691177815809 431.9026755795826 1086.092040794094 293.5367166574155
884 0.005 4.42 1 959.1500643512728 862.0666899823223 862.2912720143606 1096.424624132818 1097.132107771294 1097.462354970781 998.3875856625745 432.0181630010529 1086.093306402645 293.5367185167573
885 0.005 4.425 1 959.1859365449581 862.1340680666323 862.3588029345459 1096.424729015403 1097.132155884185 1097.462389893157 998.4063395395373 432.1334978818956 1086.094622964748 293.5367203781181
886 0.005 4.43 1 959.221400944538 862.2011870374139 862.4260834404494 1096.424714649494 1097.13217017482 1097.462406855597 998.4244761158776 432.2485676865838 1086.095816081849 293.5367222404214
887 0.005 4.435 1 959.2567849671209 862.2680536791387 862.4931104453316 1096.424778940921 1097.132207739969 1097.462435171527 998.4426780511349 432.3634481294865 1086.097069297922 293.5367241199748
888 0.005 4.44 1 959.292058702013 862.3346693303002 862.5598856902463 1096.424832095116 1097.132236058799 1097.462458433187 998.4608593828769 432.4781251186446 1086.098315258768 293.5367260036396
889 0.005 4.445 1 959.3272062147856 862.4010350792539 862.6264102409802 1096.424880767122 1097.132267299339 1097.462483969045 998.4789905207332 432.5925972598292 1086.099553153748 293.5367278816839
890 0.005 4.45 1 959.3622293872224 862.4671520051251 862.6926851771053 1096.424932646873 1097.132300115197 1097.462510434277 998.4970647754848 432.7068661317174 1086.100792717303 293.5367297543893
891 0.005 4.455 1 959.3971161912469 862.5330211204022 862.7587115277111 1096.424982839339 1097.132330278959 1097.462534491599 998.5150805170809 432.8209313858643 1086.102025189419 293.5367316217067
892 0.005 4.46 1 959.4318825356385 862.598643490575 862.8244903433653 1096.425033637022 1097.132362202138 1097.462560392753 998.5330342547859 432.9347922312885 1086.103252470788 293.5367334790382
893 0.005 4.465 1 959.4665264449238 862.6640202010944 862.8900227069087 1096.425084951484 1097.132393893759 1097.462585851456 998.5509330854819 433.0484568038091 1086.104478255813 293.5367353177762
894 0.005 4.47 1 959.5010433666614 862.7291522702715 862.9553096372464 1096.425135883002 1097.132425406242 1097.462610922534 998.5687389476972 433.1619173944918 1086.105699684097 293.5367371350786
895 0.005 4.475000000000001 1 959.5354243628339 862.7940406835875 863.0203521371454 1096.425186310293 1097.132456102624 1097.462635640748 998.5864910073675 433.275176457346 1086.106914416004 293.5367389529297
896 0.005 4.48 1 959.5696819462348 862.8586863506055 863.085151179441 1096.42523544296 1097.132486606828 1097.462660257032 998.6041926203358 433.3882294586992 1086.108124992431 293.5367407533462
897 0.005 4.485 1 959.6038154994912 862.9230903793616 863.1497078171783 1096.425285704483 1097.13251805499 1097.462685463613 998.6218374764585 433.5010878113779 1086.109331795288 293.5367425454946
898 0.005 4.49 1 959.637819623011 862.9872533075182 863.2140227711284 1096.425332324676 1097.132548834315 1097.462710598568 998.6393975800123 433.6137500102544 1086.11053110365 293.5367443130069
899 0.005 4.495 1 959.671706723019 863.0511769177051 863.2780974671701 1096.425384966181 1097.132580300816 1097.46273591642 998.656917631406 433.7262137411525 1086.111733240369 293.5367460661179
900 0.005 4.5 1 959.7054610305481 863.1148622091633 863.3419329975998 1096.425432518491 1097.132610570813 1097.462760220773 998.6743949533516 433.8384758010887 1086.112926168417 293.5367477930898
901 0.005 4.505 1 959.7390927640163 863.1783098494689 863.4055301580596 1096.425483255103 1097.132641419289 1097.462784972626 998.6918084298572 433.9505362198403 1086.114116602349 293.5367495051021
902 0.005 4.51 1 959.772609436693 863.2415208599884 863.4688899660941 1096.425530437297 1097.132670375652 1097.462808250887 998.7091476629361 434.0623906434876 1086.115303173055 293.5367512095301
903 0.005 4.515 1 959.8059999279878 863.3044962180556 863.53201339818 1096.42557918587 1097.132700662429 1097.462832733025 998.7264283076782 434.1740477679837 1086.116485730088 293.5367529047891
904 0.005 4.52 1 959.8392656461341 863.3672369237789 863.5949014388409 1096.425627776558 1097.132730829537 1097.462857070033 998.7436502926934 434.2854759172896 1086.117662683407 293.5367545913629
905 0.005 4.525 1 959.8724078925014 863.4297438515682 863.6575550272745 1096.425676145361 1097.132760359871 1097.462880695678 998.7608132397181 434.3967124614592 1086.118837304544 293.5367562665833
906 0.005 4.53 1 959.9054283941748 863.4920180054593 863.7199751326598 1096.42572425815 1097.132790325794 1097.462905136071 998.7779286020656 434.5077767082594 1086.12000721217 293.536757932509
907 0.005 4.535 1 959.9383284554917 863.5540603379544 863.7821627234141 1096.425772770045 1097.132820209811 1097.462929124469 998.794979797084 434.618642522938 1086.121175166516 293.536759604025
908 0.005 4.54 1 959.9711061895999 863.6158717877429 863.8441187438245 1096.425820341367 1097.132849545481 1097.462952898401 998.8119676268589 434.7293110597335 1086.122337294306 293.5367612787694
909 0.005 4.545 1 960.0037591229652 863.6774532728946 863.9058441164949 1096.425866790306 1097.132878599631 1097.462976236771 998.8288930402507 434.8397843355222 1086.123494715505 293.5367629549842
910 0.005 4.55 1 960.0362943893451 863.73880580046 863.9673398317918 1096.425914923641 1097.132907990563 1097.462999961316 998.8457602761156 434.9500399799558 1086.124649144105 293.5367646172733
911 0.005 4.555 1 960.0686798298208 863.7999301180031 864.028606690644 1096.425961484643 1097.132936806686 1097.463023056497 998.8625659265557 435.0601047120895 1086.125798674364 293.5367662958567
912 0.005 4.56 1 960.100961523675 863.8608274781005 864.0896458521698 1096.426011228482 1097.132967040487 1097.463047272956 998.8793252487495 435.1699770327405 1086.126949046902 293.5367679828226
913 0.005 4.565 1 960.1331321110374 863.9214986680535 864.1504581750131 1096.426059917464 1097.132997787285 1097.463072172545 998.8960234071346 435.2796571860643 1086.128094940704 293.5367696723832
914 0.005 4.57 1 960.1651884319198 863.9819446102587 864.2110445808615 1096.426105084592 1097.133024891444 1097.463093879991 998.9126624056819 435.3891439478614 1086.129232781592 293.5367713787542
915 0.005 4.575 1 960.1971302713399 864.0421662471576 864.2714060035814 1096.426151053184 1097.133053299226 1097.463116792025 998.9292432001009 435.4984363924901 1086.130366661337 293.5367730864486
916 0.005 4.58 1 960.2289556947603 864.1021644164939 864.3315433296835 1096.42619723023 1097.133081839017 1097.463139681915 998.9457646336833 435.6075340701775 1086.13149853431 293.5367748004745
917 0.005 4.585 1 960.2606654285903 864.1619401111699 864.3914575042518 1096.426242564258 1097.133109684743 1097.463162262959 998.9622295913624 435.7164335014931 1086.132624838964 293.536776521638
918 0.005 4.59 1 960.2922614589795 864.2214945356903 864.451149657449 1096.426288695005 1097.133139195947 1097.463186253169 998.9786304152966 435.825140291787 1086.133748766732 293.5367782409672
919 0.005 4.595 1 960.3237445700295 864.2808283260537 864.5106205284022 1096.426335660849 1097.13316797629 1097.463209441883 998.9949783961122 435.9336582042772 1086.134869899912 293.5367799682683
920 0.005 4.600000000000001 1 960.3551099869609 864.3399423629231 864.5698710003852 1096.426381236988 1097.133195914924 1097.463231824351 999.0112723622908 436.0419777660533 1086.135983443496 293.5367816870051
921 0.005 4.605 1 960.3863603836935 864.3988376207644 864.628902015633 1096.426428373295 1097.133225390544 1097.463255612581 999.0275123206708 436.1500993348624 1086.137096711363 293.5367834120113
922 0.005 4.61 1 960.4174962150917 864.4575149203883 864.6877144425988 1096.426473821552 1097.133252789326 1097.463277550175 999.0436970359226 436.2580328990883 1086.138205659724 293.5367851323014
923 0.005 4.615 1 960.4485168046228 864.5159751684588 864.7463091731413 1096.426517370058 1097.133279218873 1097.463298740206 999.059825835202 436.3657726021522 1086.139309307532 293.5367868635275
924 0.005 4.62 1 960.479424542266 864.5742193076051 864.8046871308103 1096.426562925489 1097.133308138979 1097.463322322893 999.0758992976683 436.4733232303595 1086.140409558574 293.536788577931
925 0.005 4.625 1 960.5102186413088 864.6322481403442 864.8628491612433 1096.426608935843 1097.133336621441 1097.463345223615 999.0919161430498 436.580685745509 1086.141506613094 293.5367902896976
926 0.005 4.63 1 960.5409004207056 864.69006255446 864.9207961501876 1096.426653891819 1097.133364247058 1097.463367568672 999.1078793626291 436.6878534724504 1086.142598789109 293.5367919877615
927 0.005 4.635 1 960.5714726294008 864.7476635132632 864.9785290301934 1096.426700114226 1097.133391673122 1097.463389339183 999.1237130588576 436.7948265851566 1086.143688813694 293.5367936770388
928 0.005 4.64 1 960.6019287565257 864.8050514911685 865.0360483737345 1096.426753194118 1097.133417424898 1097.463409922946 999.1395124540678 436.90160752162 1086.144782507778 293.5367953526805
929 0.005 4.645 1 960.6322757447206 864.8622276325646 865.0933552836401 1096.426787819767 1097.133444131195 1097.463431735394 999.1552579598633 437.0081962693873 1086.145863369923 293.5367970147218
930 0.005 4.65 1 960.6625120280285 864.9191928304583 865.1504506204157 1096.426830599923 1097.133473373093 1097.463455650987 999.1709789726929 437.1145919478762 1086.146941439509 293.5367986660758
931 0.005 4.655 1 960.692639156934 864.9759479934763 865.2073352696136 1096.426875817575 1097.133500221863 1097.463476926342 999.1866609883189 437.2207980077183 1086.148014899327 293.5368003094033
932 0.005 4.66 1 960.7226567854636 865.0324939406527 865.2640100829641 1096.426919992485 1097.133526275217 1097.463497874631 999.2022955507155 437.3268119126322 1086.149084939776 293.5368019404719
933 0.005 4.665 1 960.7525656065685 865.0888315918739 865.320475946476 1096.426964687095 1097.133554243277 1097.463520704958 999.217879206942 437.4326352147415 1086.150152515517 293.5368035634568
934 0.005 4.67 1 960.7823657841311 865.1449617832567 865.3767337203205 1096.427008196777 1097.13358064142 1097.463541808538 999.2334108208476 437.5382674474125 1086.151214688766 293.5368051826737
935 0.005 4.675 1 960.8120608264703 865.2008852416941 865.4327841806708 1096.427051493039 1097.133607973952 1097.463564084068 999.2488880342421 437.6437097976425 1086.152273366317 293.5368067935757
936 0.005 4.68 1 960.8416479118922 865.2566029948962 865.48862827583 1096.427096585393 1097.133635185523 1097.463585780162 999.2643201094139 437.7489604926559 1086.15332963731 293.536808395909
937 0.005 4.685 1 960.8711288828091 865.3121157000861 865.5442667397278 1096.427139484351 1097.133660305376 1097.463605767961 999.2796975699381 437.8540226231829 1086.154380832226 293.5368100033819
938 0.005 4.69 1 960.9004999096911 865.3674243350007 865.5997004996665 1096.427181050479 1097.133686497001 1097.463626970143 999.2950192058215 437.9588967508328 1086.155428389321 293.5368116074519
939 0.005 4.695 1 960.9297630497143 865.422529688561 865.6549303792357 1096.427222395618 1097.133711876929 1097.463647296865 999.3102865177959 438.0635829610467 1086.156471057751 293.536813210297
940 0.005 4.7 1 960.958964238505 865.4774327495421 865.7099572522108 1096.427264486055 1097.13373878088 1097.463669327491 999.3255063342463 438.1680854037925 1086.157509511695 293.5368148128446
941 0.005 4.705 1 960.9880390731928 865.5321341703076 865.7647819056615 1096.427309376406 1097.133766576797 1097.46369169455 999.3406683052541 438.2723926515526 1086.158546641714 293.5368164114355
942 0.005 4.71 1 961.0169970815411 865.5866348024439 865.8194051838576 1096.427351421597 1097.133791629587 1097.463711576882 999.3557738650796 438.3765098971649 1086.159579935261 293.5368180063249
943 0.005 4.715 1 961.0458402882167 865.6409349246546 865.873827500332 1096.427394040871 1097.133817202194 1097.46373209533 999.3708267574697 438.4804420644988 1086.160609949581 293.5368196122035
944 0.005 4.72 1 961.0745722390756 865.6950356969664 865.9280499547051 1096.427436093702 1097.1338430116 1097.463753046334 999.3858308996914 438.584186038091 1086.161638004474 293.5368212303633
945 0.005 4.725000000000001 1 961.1032002956082 865.7489380358026 865.9820733982071 1096.427478241039 1097.133869528831 1097.463774648075 999.4007844083822 438.6877424814826 1086.162661551369 293.5368228537393
946 0.005 4.73 1 961.1316995726472 865.8026427011915 866.035898585389 1096.427523110948 1097.133895770186 1097.463795550341 999.4156892226081 438.7911128103435 1086.163673436362 293.5368244641523
947 0.005 4.735 1 961.1601127074406 865.8561506049725 866.089526414067 1096.427565489859 1097.133921245575 1097.463815893564 999.4305414709472 438.8942957354137 1086.164688988556 293.5368260735132
948 0.005 4.74 1 961.1884264613304 865.9094625615649 866.1429577018954 1096.42760554967 1097.13394607169 1097.463836066321 999.4453426847117 438.9972929421348 1086.16570097556 293.5368276969516
949 0.005 4.745 1 961.216640998942 865.9625793521384 866.196193243476 1096.427646942411 1097.133971479955 1097.463856263957 999.4600940561627 439.1001046104361 1086.16670986513 293.5368293025548
950 0.005 4.75 1 961.2447886253373 866.0155015625289 866.2492335678321 1096.42768765092 1097.133996679219 1097.463876940492 999.4747973005201 439.202730661342 1086.167710386193 293.5368309060177
951 0.005 4.755 1 961.2728237581622 866.0682302303959 866.3020797591131 1096.427728104836 1097.134021511922 1097.463896798762 999.4894494110407 439.3051718748618 1086.168712463088 293.5368325078905
952 0.005 4.76 1 961.3007470488941 866.1207660911282 866.3547325946655 1096.427769167908 1097.134046949805 1097.463917340644 999.5040501753367 439.4074264515345 1086.169711595644 293.5368340865483
953 0.005 4.765 1 961.3285651639985 866.1731099324733 866.4071928645076 1096.427810629646 1097.134072127816 1097.463937453007 999.5186011934886 439.5095065515141 1086.170707464895 293.536835666297
954 0.005 4.77 1 961.3562795078022 866.2252626278089 866.459461393539 1096.427850575102 1097.134096961614 1097.463957537434 999.5331022250396 439.6113932913909 1086.171699264619 293.5368372514676
955 0.005 4.775 1 961.3838912611272 866.2772248502879 866.5115389282112 1096.427891013638 1097.134122079466 1097.463978025289 999.5475440724808 439.7130932820226 1086.172688109332 293.536838818057
956 0.005 4.78 1 961.411403046191 866.3289974339267 866.5634262552437 1096.427931961924 1097.134147220436 1097.463998384086 999.5619410639043 439.8146105882931 1086.173674328782 293.5368403793027
957 0.005 4.785 1 961.4388161373428 866.3805810574172 866.6151241132943 1096.427972108781 1097.134171293487 1097.464017450503 999.5762918712758 439.9159396327335 1086.174658147316 293.5368419298944
958 0.005 4.79 1 961.466129695249 866.4319765501274 866.6666332839845 1096.428011095511 1097.134195038336 1097.464036555809 999.5905949923734 440.0170875547576 1086.175635809101 293.5368434735768
959 0.005 4.795 1 961.4933254344055 866.4831846313764 866.7179545216717 1096.428050257558 1097.134219337627 1097.464056417501 999.6048492536596 440.1180530845389 1086.176610976913 293.5368450106336
960 0.005 4.8 1 961.5204319512962 866.534206109465 866.7690886059879 1096.428091946714 1097.13424529651 1097.464077422909 999.619056122553 440.2188364446957 1086.177585022771 293.5368465400047
961 0.005 4.805 1 961.5474430725156 866.5850417185075 866.8200362829302 1096.428130238783 1097.134268194857 1097.464095592232 999.6332138247951 440.3194390765075 1086.178553112379 293.5368480729433
962 0.005 4.81 1 961.574360189324 866.6356922095499 866.8707983096062 1096.428169412894 1097.134292374933 1097.464115286919 999.6473231824995 440.4198594195798 1086.179518307911 293.5368495985886
963 0.005 4.815 1 961.6011723347707 866.6861582402386 866.9213753852725 1096.42820926728 1097.134316775782 1097.464134806149 999.6613830906859 440.5201085145102 1086.180480592 293.5368511371698
964 0.005 4.82 1 961.627895015112 866.736440636157 866.9717682903311 1096.428248393751 1097.134341220124 1097.464154632144 999.6753962242921 440.6201634505513 1086.181438305152 293.5368526835952
965 0.005 4.825 1 961.6545242249275 866.7865402287053 867.0219778164551 1096.42828758773 1097.134364991031 1097.464173382215 999.6893632239993 440.7200537021507 1086.182394611608 293.5368542262827
966 0.005 4.83 1 961.681055638218 866.8364576259256 867.0720046363884 1096.428323057163 1097.134387395373 1097.464191974903 999.7032761458712 440.8197523576727 1086.183342018296 293.536855774143
967 0.005 4.835 1 961.7074951112777 866.886193618966 867.121849528512 1096.428363027492 1097.134412072965 1097.464211849191 999.717144846643 440.9192663286531 1086.184291955727 293.5368573130122
968 0.005 4.84 1 961.7338416823834 866.9357489649327 867.1715132451113 1096.428403985933 1097.134437325492 1097.464232133363 999.7309673382589 441.018599798505 1086.185241377261 293.5368588649216
969 0.005 4.845 1 961.7600932504115 866.9851243702777 867.2209965015642 1096.428441515959 1097.134459328562 1097.464249554731 999.7447440168338 441.1177528264231 1086.18618305616 293.5368604029722
970 0.005 4.850000000000001 1 961.7862497229548 867.0343204693352 867.2702999850953 1096.428478449533 1097.134482140276 1097.464268194681 999.7584730137057 441.2167303930019 1086.187121398651 293.5368619551824
971 0.005 4.855 1 961.8123085017704 867.0833379788075 867.3194244150586 1096.42851783502 1097.134506984776 1097.464288448481 999.7721521145676 441.3155300746296 1086.188059208393 293.5368635109354
972 0.005 4.86 1 961.8382754450325 867.1321777458844 867.3683705537885 1096.428555811199 1097.134529762803 1097.464306587592 999.7857879536899 441.4141460601911 1086.188992357014 293.5368650622112
973 0.005 4.865 1 961.8641507150151 867.180840444507 867.417139111041 1096.428593311491 1097.134552786981 1097.464325286638 999.7993779667183 441.5125826122775 1086.189921924409 293.5368666118042
974 0.005 4.87 1 961.8899331054688 867.2293267831992 867.4657308035363 1096.428630000636 1097.134575232133 1097.464343300632 999.8129217096574 441.6108435389938 1086.190845354757 293.5368681606422
975 0.005 4.875 1 961.9156241961558 867.2776374921655 867.5141463536544 1096.42866908648 1097.134599271537 1097.46436233015 999.8264206444118 441.7089244256472 1086.191768999091 293.5368696926975
976 0.005 4.88 1 961.9412245057837 867.3257732595794 867.5623864656764 1096.42870565505 1097.13462187361 1097.464380820108 999.8398619609627 441.806825894361 1086.192689005198 293.536871215888
977 0.005 4.885 1 961.9667407922479 867.3737349222932 867.6104519371337 1096.428748488936 1097.134646692661 1097.464400512138 999.8532778436271 441.9045494438307 1086.193610177279 293.5368727423645
978 0.005 4.89 1 961.9921614544863 867.421523059108 867.6583433951274 1096.428785077564 1097.134669065499 1097.464418450977 999.8666428027087 442.0020947156725 1086.194523958469 293.5368742499502
979 0.005 4.895 1 962.0174879609393 867.4691383682523 867.7060615331316 1096.428820185901 1097.13469038791 1097.464435649815 999.8799599274735 442.0994613084316 1086.195433171061 293.5368757606216
980 0.005 4.9 1 962.0427246992676 867.5165815125665 867.7536070373873 1096.428857930094 1097.134713935842 1097.464454726615 999.893231609014 442.1966509924925 1086.1963416097 293.5368772611195
981 0.005 4.905 1 962.0678697034349 867.5638532643216 867.8009806319209 1096.428894375857 1097.134736065966 1097.464472698402 999.9064574177595 442.2936633063308 1086.197246664382 293.5368787538313
982 0.005 4.91 1 962.0929184180214 867.6109541488994 867.8481829234732 1096.428926804566 1097.134757103864 1097.464490082928 999.9196308943981 442.390504029727 1086.198144598768 293.5368802462833
983 0.005 4.915 1 962.1178796229813 867.6578850328466 867.8952147245134 1096.428962607619 1097.134780627444 1097.46450892704 999.9327559688372 442.4871510917017 1086.19904183129 293.5368817218968
984 0.005 4.92 1 962.1427540719851 867.7046465220456 867.9420766465906 1096.429000697669 1097.134802844881 1097.464526633773 999.9458429865374 442.5836285346822 1086.199938144985 293.5368832056157
985 0.005 4.925 1 962.1675393931648 867.7512390966198 867.9887692236614 1096.429035407157 1097.134823709733 1097.464543625459 999.9589257905974 442.6799469132644 1086.200826917149 293.5368846815219
986 0.005 4.93 1 962.1922373802719 867.7976636459924 868.0352932777865 1096.429070580307 1097.134846225678 1097.464561746307 999.9719467022871 442.776080231611 1086.201715047867 293.5368861604247
987 0.005 4.935 1 962.2168481682414 867.8439208448528 868.081649495716 1096.429107349139 1097.134869205464 1097.464580333203 999.9849139986519 442.8720370403151 1086.202601074159 293.5368876216706
988 0.005 4.94 1 962.2413706751911 867.8900114212248 868.1278385834565 1096.429142531949 1097.134890346788 1097.464597195333 999.9978330732336 442.9678249547129 1086.203482684769 293.5368890801823
989 0.005 4.945 1 962.2658070020482 867.9359360005201 868.173861203307 1096.429179788656 1097.134913171792 1097.464615630066 1000.010705864306 443.063435677041 1086.204365162012 293.5368905317064
990 0.005 4.95 1 962.2901551288812 867.9816952100786 868.2197179994266 1096.429215495844 1097.134935233547 1097.464633617601 1000.023530654132 443.1588711147946 1086.205243356866 293.5368919709193
991 0.005 4.955 1 962.3144158389028 868.0272897300265 868.2654096456702 1096.429250641693 1097.134955802922 1097.464649858585 1000.036313638747 443.2541342206652 1086.20611576854 293.5368934141748
992 0.005 4.96 1 962.3385900298528 868.0727202250375 868.3109367995627 1096.429285240439 1097.13497697204 1097.464667044022 1000.049053875942 443.3492220630325 1086.206985489779 293.5368948468064
993 0.005 4.965 1 962.3626579627779 868.1179874954603 868.3563003074736 1096.429318465032 1097.134998564495 1097.464684534673 1000.061728088917 443.4441358908528 1086.207852987443 293.5368962695725
994 0.005 4.97 1 962.3866521385506 868.1630920901395 868.4015006611091 1096.429357932917 1097.135021846428 1097.464703153994 1000.074387058772 443.5388775571603 1086.208719969266 293.5368976966567
995 0.005 4.975000000000001 1 962.4105743620822 868.2080344934438 868.4465384152533 1096.42939372184 1097.135043711371 1097.464720761728 1000.086999159537 443.6334421156234 1086.209582996448 293.5368991239548
996 0.005 4.98 1 962.4344145139108 868.2528156099905 868.4914143492568 1096.429430190725 1097.135066014671 1097.464738532937 1000.099553813066 443.7278359849782 1086.210444750071 293.5369005479955
997 0.005 4.985 1 962.4581660966189 868.2974359663357 868.5361290731744 1096.429463401349 1097.135086020993 1097.464754712926 1000.112074066678 443.822045235865 1086.211300151094 293.5369019714071
998 0.005 4.99 1 962.4818313191912 868.3418962082078 868.5806832293126 1096.429498419102 1097.135108024209 1097.464772813468 1000.124555592174 443.9160870123245 1086.212154403976 293.5369033879558
999 0.005 4.995 1 962.50541187597 868.3861969348276 868.625077443523 1096.429532965121 1097.135128677869 1097.464789165233 1000.136996886324 444.0099602749966 1086.213005080725 293.5369048188743
1000 0.005 5 1 962.5289080234401 868.4303387794644 868.6693123413567 1096.429567527535 1097.135150081833 1097.464806446144 1000.149396329696 444.1036629058011 1086.213851647859 293.5369062431588
1001 0.005 5.005 1 962.5523242451334 868.4743224292444 868.7133885664072 1096.429600173459 1097.135170095518 1097.464822525586 1000.161755905935 444.1971944062551 1086.214691327507 293.5369076688153
1002 0.005 5.01 1 962.575655144068 868.5181483837988 868.7573067184064 1096.429634772784 1097.135191375537 1097.464839681235 1000.174072112993 444.2905595149425 1086.21553221399 293.536909090788
1003 0.005 5.015 1 962.5988955103702 868.5618170719233 868.8010672992606 1096.429669780143 1097.13521285617 1097.464857037509 1000.186341123702 444.3837528766346 1086.216372010926 293.5369105047097
1004 0.005 5.02 1 962.6220549466861 868.6053294067257 868.8446710520456 1096.42970285599 1097.135232706699 1097.464872921063 1000.198573978346 444.4767762227897 1086.217207553138 293.5369119039918
1005 0.005 5.025 1 962.6451319254107 868.6486859860263 868.8881186052499 1096.429735583165 1097.13525322513 1097.464889702132 1000.210762451848 444.5696298235292 1086.218039310602 293.5369133138112
1006 0.005 5.03 1 962.6681319039395 868.6918874617025 868.9314106017649 1096.429770158982 1097.135273838202 1097.464906168944 1000.22291511479 444.6623261496335 1086.218869587775 293.5369147231809
1007 0.005 5.035 1 962.6910508563294 868.734934398005 868.9745476341461 1096.429803479976 1097.135294831589 1097.46492324038 1000.235016504966 444.7548479751047 1086.219696177958 293.5369161282281
1008 0.005 5.04 1 962.7138893737563 868.7778274984354 869.0175303697005 1096.429838600947 1097.135315935916 1097.464940022339 1000.247082389096 444.8471924773752 1086.220523048466 293.5369175254184
1009 0.005 5.045 1 962.7366465153943 868.8205673504002 869.0603594190291 1096.429872067225 1097.135336483218 1097.464956780488 1000.2591098398 444.9393688911806 1086.22134609829 293.5369189257383
1010 0.005 5.05 1 962.7593196737212 868.8631544835054 869.1030353195567 1096.429904606149 1097.135355674537 1097.464972107615 1000.271097784852 445.0313764713481 1086.222163085147 293.5369203251985
1011 0.005 5.055 1 962.7819142497358 868.9055895951864 869.1455587626552 1096.429938361317 1097.135376854263 1097.464989320997 1000.283046661583 445.1232157250104 1086.222979383101 293.5369217226364
1012 0.005 5.06 1 962.804430871378 868.9478733598131 869.1879303980554 1096.429972238059 1097.135397353813 1097.465005721832 1000.294956084702 445.2148855102349 1086.223795204959 293.5369231210681
1013 0.005 5.065 1 962.8268695515791 868.9900064086019 869.2301508570251 1096.430003218831 1097.135415983192 1097.465020773733 1000.306825405198 445.3063950879388 1086.224603629885 293.5369245084865
1014 0.005 5.07 1 962.8492302995006 869.0319891763251 869.2722206684655 1096.430036514877 1097.135436594017 1097.465037576154 1000.318656495757 445.3977353513613 1086.22541202063 293.536925894618
1015 0.005 5.075 1 962.8715112135194 869.0738223441704 869.3141404572452 1096.430070713364 1097.135458093226 1097.465055015989 1000.330446308819 445.4889067814112 1086.226217868364 293.5369272864596
1016 0.005 5.08 1 962.893712659146 869.1155065730635 869.3559108585138 1096.430103577255 1097.135477701301 1097.465070505738 1000.342196436373 445.5799085397934 1086.227020609346 293.5369286631473
1017 0.005 5.085 1 962.915833097419 869.1570424918908 869.3975325386699 1096.430135493955 1097.13549754102 1097.465086438307 1000.353896164886 445.6707254999798 1086.227819673702 293.5369300474684
1018 0.005 5.09 1 962.937879833706 869.1984305594864 869.4390059507519 1096.430167868894 1097.135517156251 1097.465102436179 1000.365560727396 445.7613865567758 1086.228618008721 293.5369314294292
1019 0.005 5.095 1 962.9598498421396 869.239671427247 869.4803317419904 1096.430200297568 1097.135536576317 1097.465117904954 1000.377189709043 445.8518868657842 1086.229413786806 293.5369328086981
1020 0.005 5.100000000000001 1 962.9817394126085 869.2807656708667 869.5215104987678 1096.430231144084 1097.135555533484 1097.465133338207 1000.388780611548 445.9422245694727 1086.230203356182 293.5369341865063
1021 0.005 5.105 1 963.0035520081688 869.3217138640869 869.5625428051445 1096.430262805009 1097.135574754724 1097.46514865119 1000.400333333627 446.0323984140654 1086.230993206326 293.5369355585846
1022 0.005 5.11 1 963.02528685647 869.3625165434107 869.603429220862 1096.430294775322 1097.135594439364 1097.465164615918 1000.411847315832 446.1224079481877 1086.231779898159 293.5369369222989
1023 0.005 5.115 1 963.0469459432293 869.4031743671698 869.6441703594612 1096.43032716584 1097.135614092078 1097.465180481139 1000.423324906244 446.2122450774478 1086.232565873683 293.5369382886275
1024 0.005 5.12 1 963.0685282495342 869.4436878333635 869.6847667690218 1096.430359895272 1097.135634341265 1097.465196772526 1000.434763063028 446.3019203914495 1086.233348740468 293.536939643259
1025 0.005 5.125 1 963.0900345405253 869.4840575339522 869.7252190253953 1096.430390534862 1097.135652571538 1097.465211301741 1000.44616250131 446.39143328552 1086.234127638866 293.5369410009535
1026 0.005 5.13 1 963.1114691219507 869.5242840612156 869.7655277077632 1096.430422320459 1097.135672038805 1097.465227049739 1000.457524103782 446.4807804972851 1086.234904604286 293.5369423541802
1027 0.005 5.135 1 963.1328262299131 869.5643679635774 869.8056933819576 1096.430453075218 1097.135690684025 1097.465242259264 1000.468846308242 446.5699560675139 1086.235678469092 293.5369436988644
1028 0.005 5.14 1 963.1541107552998 869.6043098446069 869.8457166314104 1096.430485413647 1097.135710404279 1097.465257982352 1000.48013175292 446.6589732481826 1086.236451361603 293.5369450478114
1029 0.005 5.145 1 963.1753180456971 869.6441102117651 869.8855979964474 1096.430515787609 1097.135728579531 1097.465272595987 1000.491378799152 446.747827582424 1086.237219097347 293.5369463816214
1030 0.005 5.15 1 963.196449412115 869.6837696813684 869.9253380590851 1096.430545788138 1097.135746995257 1097.465287487363 1000.502588537475 446.8365206632226 1086.23798265646 293.5369477211441
1031 0.005 5.155 1 963.217507696906 869.7232888026759 869.9649373866749 1096.430578734668 1097.135767273219 1097.465303800848 1000.513762369351 446.9250722139111 1086.238747604773 293.5369490583097
1032 0.005 5.16 1 963.2385321145243 869.7626680295925 870.0043963765582 1096.430604622308 1097.135786626125 1097.465319539437 1000.524890933064 447.0134529585214 1086.239506108811 293.5369503918145
1033 0.005 5.165 1 963.2594587281069 869.8019079077783 870.0437156822358 1096.430636193453 1097.135804655616 1097.465333821904 1000.535977648905 447.101660861398 1086.240263123465 293.5369517220365
1034 0.005 5.17 1 963.2803015907617 869.8410091882646 870.0828959808279 1096.430666706222 1097.135823750314 1097.465349389518 1000.547033346231 447.1897095125086 1086.241017849469 293.5369530454055
1035 0.005 5.175 1 963.3012340362138 869.8800068739572 870.1219581352634 1096.430729170115 1097.135851555833 1097.465369712882 1000.558393593848 447.2776149091993 1086.241808530247 293.5369543747766
1036 0.005 5.18 1 963.3220244384386 869.9188715552756 870.1608890500368 1096.430750577925 1097.135869116813 1097.465384597105 1000.569544946729 447.3653497707302 1086.242559945254 293.5369557007177
1037 0.005 5.185 1 963.3427116223471 869.9576030895817 870.1996875714714 1096.430780758633 1097.135889222636 1097.465400658714 1000.580596604277 447.4529157181358 1086.243310675384 293.5369570457351
1038 0.005 5.19 1 963.3633133886673 869.9962017868078 870.2383538747079 1096.430812260279 1097.135907127844 1097.465414951926 1000.591588059656 447.5403182824219 1086.244058948939 293.5369583962342
1039 0.005 5.195 1 963.383834765933 870.0346677055981 870.2768879852154 1096.430841985519 1097.135924750299 1097.465429162198 1000.602531972191 447.6275546889205 1086.244803592634 293.5369597615098
1040 0.005 5.2 1 963.4042894830562 870.0730015160858 870.3152903243071 1096.430873566677 1097.135943046996 1097.465443870486 1000.613438042212 447.7146284384432 1086.245549208654 293.5369611398363
1041 0.005 5.205 1 963.4246528611324 870.1112032845698 870.3535609652492 1096.430900487737 1097.135961655676 1097.465459214155 1000.624299434776 447.8015409426018 1086.24628191971 293.5369625319897
1042 0.005 5.21 1 963.4449627777281 870.1492734773968 870.3917002570473 1096.430934540228 1097.135980677265 1097.46547412938 1000.63512803673 447.8882918045914 1086.247025938602 293.5369639346048
1043 0.005 5.215 1 963.4651948668836 870.1872124444513 870.4297084723454 1096.430963164847 1097.135998451598 1097.465488642306 1000.645914283633 447.9748854043453 1086.247758546089 293.5369653300917
1044 0.005 5.22 1 963.4853563314613 870.2250204641788 870.4675858767928 1096.430993266298 1097.136017354565 1097.465503788952 1000.656646298776 448.0613172988998 1086.248492561998 293.5369667346787
1045 0.005 5.225000000000001 1 963.5054492071746 870.2626979233563 870.5053327953121 1096.431024959509 1097.136035202632 1097.465517718332 1000.667344482686 448.1475857984971 1086.249224944158 293.5369681468259
1046 0.005 5.23 1 963.525472705863 870.3002453542789 870.5429496573822 1096.4310523674 1097.136051737182 1097.465531300595 1000.678012556183 448.2336948540558 1086.24994997474 293.5369695563961
1047 0.005 5.235 1 963.5454280147794 870.3376631604642 870.5804368416357 1096.431082450545 1097.136070991138 1097.465546912566 1000.688650634576 448.3196468838833 1086.250674652401 293.5369709661391
1048 0.005 5.24 1 963.565315453813 870.3749515718758 870.6177946176433 1096.431112174741 1097.136089090739 1097.465561639279 1000.69925487235 448.4054376937557 1086.251397854272 293.5369723751042
1049 0.005 5.245 1 963.5851348057554 870.4121110685899 870.6550234000532 1096.431141414542 1097.136106898264 1097.465575947864 1000.709825732788 448.4910921256945 1086.252117681598 293.5369737600261
1050 0.005 5.25 1 963.6048857674808 870.4491418014418 870.6921234170802 1096.431171192066 1097.136125172836 1097.46559071194 1000.720359963875 448.5765775876692 1086.252836736427 293.5369751158838
1051 0.005 5.255 1 963.6245695864192 870.4860446593316 870.7290953349041 1096.43119958362 1097.136142072583 1097.465604134547 1000.730862253422 448.6618988379209 1086.253551008903 293.5369764577428
1052 0.005 5.26 1 963.6441860316738 870.5228199083064 870.7659394911839 1096.431228246514 1097.136159533611 1097.465618278179 1000.74132857128 448.7470574637484 1086.254265248949 293.5369777726283
1053 0.005 5.265 1 963.6637334925998 870.5594679745647 870.8026562990536 1096.431256401226 1097.136176631641 1097.465631991575 1000.751758844609 448.8320595167354 1086.254975833844 293.5369790610309
1054 0.005 5.27 1 963.6832142528688 870.595989238254 870.8392461452048 1096.431285751996 1097.136194780818 1097.465646592716 1000.762154085104 448.9169036630685 1086.255683301488 293.5369803268007
1055 0.005 5.275 1 963.7024703269645 870.6323484515231 870.875688100562 1096.431285518583 1097.136203101165 1097.465654805629 1000.772185212874 449.0015741451115 1086.256354015947 293.5369815718515
1056 0.005 5.28 1 963.7217229477527 870.6685770488895 870.9119971243482 1096.431323781509 1097.136222656994 1097.465670322552 1000.782347937919 449.0860955110473 1086.257059100476 293.5369827836653
1057 0.005 5.285 1 963.7409347713792 870.7046761748576 870.9481753601376 1096.431352664056 1097.136239132906 1097.465683935816 1000.792537242579 449.170477470096 1086.257757160175 293.5369839595029
1058 0.005 5.29 1 963.760095256468 870.7406466413472 870.9842236901052 1096.431382313789 1097.136257776893 1097.46569883829 1000.802714369102 449.2547087251977 1086.258460517689 293.5369850915507
1059 0.005 5.295 1 963.7791963401033 870.7764891577731 871.0201429388055 1096.431410680409 1097.136275363613 1097.465713144586 1000.81286740561 449.3387826078967 1086.259158385949 293.5369861846904
1060 0.005 5.3 1 963.7982355117267 870.81220436978 871.0559338683033 1096.431439001264 1097.13629257265 1097.46572696386 1000.822985538832 449.4226913653277 1086.259851822452 293.5369872487228
1061 0.005 5.305 1 963.8172110880903 870.8477929134937 871.091597209055 1096.431466901727 1097.136308978621 1097.465739861924 1000.833078908956 449.5064486298577 1086.260542665372 293.5369882920903
1062 0.005 5.31 1 963.8361221276479 870.8832554206324 871.1271336777364 1096.431493950278 1097.136325353466 1097.465753233007 1000.843143097181 449.5901203160772 1086.261230802051 293.5369893086747
1063 0.005 5.315 1 963.85496356055 870.9185925418979 871.1625439495496 1096.431519677716 1097.136342441726 1097.465767169357 1000.85317113348 449.6736248153845 1086.261912774529 293.5369903127057
1064 0.005 5.32 1 963.8737414274698 870.9538047745762 871.1978286560129 1096.431548164383 1097.136359525417 1097.465780891141 1000.863167861381 449.7569699811943 1086.262595619375 293.5369913068974
1065 0.005 5.325 1 963.8924538769744 870.9888927331309 871.2329884368022 1096.431575330849 1097.136375286668 1097.46579341138 1000.873132633353 449.8401579287005 1086.263277400764 293.536992289938
1066 0.005 5.33 1 963.9111005715163 871.0238569687451 871.2680238911432 1096.43160234364 1097.136391870932 1097.465806909881 1000.883064130056 449.9231932950368 1086.263955942968 293.5369932718568
1067 0.005 5.335 1 963.929682523072 871.0586980825216 871.3029356378878 1096.431629732885 1097.136408401522 1097.465820269884 1000.892964423293 450.006071504722 1086.264633247307 293.5369942744186
1068 0.005 5.34 1 963.9481983094128 871.0934166067302 871.3377242490387 1096.431656156152 1097.136424645715 1097.46583358675 1000.902831213705 450.0888011735457 1086.265307094671 293.5369952858346
1069 0.005 5.345 1 963.9666501620018 871.1280130414798 871.3723902779913 1096.431685401495 1097.136443128334 1097.465848566015 1000.912666126376 450.1713194743006 1086.265980024583 293.536996324837
1070 0.005 5.350000000000001 1 963.9850377363931 871.1624879613871 871.4069342950256 1096.43171251683 1097.136458845408 1097.465860786955 1000.922469207686 450.2536936563894 1086.266649960169 293.536997399275
1071 0.005 5.355 1 964.0033604681985 871.1968419910694 871.4413568942444 1096.431738185367 1097.136474765844 1097.465873940175 1000.932239677475 450.3359178323591 1086.267316717046 293.5369985140317
1072 0.005 5.36 1 964.021620112666 871.2310756100096 871.4756586149805 1096.431765955828 1097.136491763479 1097.46588746818 1000.941978526109 450.417996778707 1086.267983098744 293.5369996700259
1073 0.005 5.365 1 964.0398167609657 871.2651893089171 871.5098399729731 1096.431791899221 1097.13650701777 1097.46589968372 1000.951685316574 450.4999244529511 1086.268646669598 293.5370008613477
1074 0.005 5.37 1 964.0579498467321 871.2991835693564 871.5439014824967 1096.431818010193 1097.136523024696 1097.465912641855 1000.961360524243 450.581701532924 1086.269305239675 293.53700210602
1075 0.005 5.375 1 964.076020728427 871.3330589221233 871.577843664503 1096.431844603224 1097.136539340814 1097.465925835768 1000.971004319784 450.6633292317356 1086.269963203709 293.5370033855269
1076 0.005 5.38 1 964.0940296380829 871.3668158782918 871.6116670388318 1096.431872251698 1097.136556628099 1097.465939954047 1000.980617031476 450.7448066461873 1086.27062039298 293.5370046972279
1077 0.005 5.385 1 964.1119769675607 871.4004549424537 871.6453721225876 1096.431898502833 1097.136572283648 1097.465952394664 1000.990198479953 450.8261342003849 1086.271274327013 293.5370060425014
1078 0.005 5.39 1 964.1298623501327 871.4339766017642 871.6789594123387 1096.431924868791 1097.136588458306 1097.465965484786 1000.999747859399 450.9073121811897 1086.271926971381 293.5370074171746
1079 0.005 5.395 1 964.147684928731 871.4673813728118 871.7124294152123 1096.431949783718 1097.136603680122 1097.465977942049 1001.009276374235 450.9883405749297 1086.272574350275 293.5370088083898
1080 0.005 5.4 1 964.1654472647074 871.5006697208307 871.7457826221703 1096.43197726231 1097.136620627644 1097.465991516903 1001.018767080485 451.069219980934 1086.273223150064 293.5370102226904
1081 0.005 5.405 1 964.1831489120596 871.5338421261599 871.7790195215315 1096.432003734693 1097.13663663855 1097.466004491198 1001.02822462719 451.1499508818961 1086.273870029446 293.5370116353731
1082 0.005 5.41 1 964.2007895276262 871.5668990065993 871.8121405647846 1096.432030337111 1097.136652711726 1097.466017274571 1001.037650240688 451.2305289904349 1086.274513325643 293.5370130567679
1083 0.005 5.415 1 964.2183682219401 871.5998408741315 871.8451462378049 1096.432055438633 1097.136667802198 1097.466029478597 1001.047044442785 451.3109598331703 1086.275153937197 293.5370144712861
1084 0.005 5.42 1 964.2358859027772 871.6326682464672 871.8780370471369 1096.432081594869 1097.136683776648 1097.466042275193 1001.056408512439 451.3912433091746 1086.275793670535 293.5370158700715
1085 0.005 5.425 1 964.2533428666476 871.6653815618047 871.9108134563286 1096.432107123377 1097.136699508472 1097.466055077675 1001.065742399576 451.4713799045529 1086.276429519683 293.5370172542334
1086 0.005 5.43 1 964.2707404910772 871.6979813019576 871.9434759349787 1096.432132866314 1097.136714950987 1097.466067462183 1001.075045722496 451.5513728911729 1086.277064099442 293.5370186127707
1087 0.005 5.435 1 964.2880818714538 871.7304679109501 871.9760249723556 1096.432159688097 1097.136730536453 1097.466080167378 1001.084323019468 451.6312195678795 1086.277698677952 293.5370199357741
1088 0.005 5.44 1 964.3053609611563 871.7628418406531 872.0084609962187 1096.432183662547 1097.136745136431 1097.466091861348 1001.093566939327 451.7109155189245 1086.278327719395 293.5370212295092
1089 0.005 5.445 1 964.3225798880605 871.7951035416269 872.0407844605555 1096.432208951062 1097.13676091132 1097.466104739572 1001.102778871952 451.7904649122304 1086.278957579292 293.5370224953652
1090 0.005 5.45 1 964.3398883361916 871.8272897235933 872.0730179593104 1096.432258248456 1097.136782565818 1097.466120669869 1001.112272885235 451.8698804316321 1086.2796130068 293.5370237283727
1091 0.005 5.455 1 964.3570818693222 871.8593691792826 872.1051465232556 1096.432275635483 1097.136798062695 1097.466133834892 1001.121581898739 451.9491449913104 1086.280235926023 293.5370249357038
1092 0.005 5.46 1 964.3741927583592 871.8913419104018 872.1371690978483 1096.432302327675 1097.136815669497 1097.466147566516 1001.130803705656 452.0282591077615 1086.280860814135 293.5370261275006
1093 0.005 5.465 1 964.3912316726764 871.9232077050052 872.1690854755067 1096.432327617411 1097.136829554994 1097.466158645288 1001.139970758576 452.107225619249 1086.281481417277 293.5370272925763
1094 0.005 5.47 1 964.408204880919 871.9549666470631 872.2008956358929 1096.432353961872 1097.136845878164 1097.466172205991 1001.149097752275 452.1860440669884 1086.282102194118 293.5370284417656
1095 0.005 5.475000000000001 1 964.4251144533375 871.9866189876735 872.2325996980114 1096.432378461468 1097.136860734356 1097.466183697977 1001.158190763967 452.2647166388355 1086.282717956602 293.5370295750788
1096 0.005 5.48 1 964.4419627448456 872.0181649395834 872.2641977777109 1096.432403728493 1097.136876125459 1097.466195991192 1001.16725099657 452.3432419990341 1086.283332544941 293.537030701571
1097 0.005 5.485 1 964.4587534678387 872.0496048301065 872.2956900809761 1096.432429162275 1097.136891899666 1097.466208861314 1001.17628105254 452.4216231465043 1086.283946711516 293.5370318163236
1098 0.005 5.49 1 964.4754873150229 872.0809389267133 872.3270768087374 1096.432454086972 1097.136907208117 1097.466221031692 1001.185279966258 452.4998586346823 1086.284557964865 293.5370329278895
1099 0.005 5.495 1 964.4921679778698 872.1121685997259 872.3583588650115 1096.432478271572 1097.136921793529 1097.466232810756 1001.194254044439 452.5779461918407 1086.285167339347 293.5370340395719
1100 0.005 5.5 1 964.5087933121384 872.1432935094019 872.3895361997827 1096.432502528109 1097.136936698525 1097.466244828662 1001.203197511452 452.655883115343 1086.285774353797 293.537035156791
1101 0.005 5.505 1 964.5253626505976 872.1743135937105 872.4206088381588 1096.432526648322 1097.136951608918 1097.466257043706 1001.212109290855 452.7336769568362 1086.286378359986 293.5370362735412
1102 0.005 5.51 1 964.5418767039602 872.2052290673271 872.4515769678993 1096.432551214226 1097.136966440872 1097.466268872768 1001.220990031817 452.8113269035857 1086.286980989734 293.537037388328
1103 0.005 5.515 1 964.5583367270947 872.236040293133 872.482440883882 1096.432576579718 1097.136982209505 1097.46628157585 1001.229841320819 452.888833087197 1086.287583773445 293.5370385020832
1104 0.005 5.52 1 964.5747457939258 872.2667472996683 872.5132006935154 1096.432600124105 1097.13699705488 1097.466293614565 1001.238656403457 452.9662002470932 1086.288184737605 293.5370396022536
1105 0.005 5.525 1 964.5910962863152 872.2973506365274 872.5438567926285 1096.432623939622 1097.137011262641 1097.466304963382 1001.247445397725 453.0434226935611 1086.288779544549 293.5370407165568
1106 0.005 5.53 1 964.6073912777765 872.3278505618855 872.5744094393109 1096.432648947866 1097.137026966109 1097.466317866139 1001.256205812505 453.1205056063189 1086.289375404053 293.5370418186629
1107 0.005 5.535 1 964.6236306873357 872.3582474362285 872.6048589564707 1096.432673627 1097.137041908191 1097.466329612496 1001.26493840731 453.1974433147057 1086.289969726834 293.5370429215222
1108 0.005 5.54 1 964.6396666577475 872.3885036342401 872.6351822575072 1096.43267407524 1097.137049999174 1097.466337275076 1001.273329229135 453.2742264323005 1086.290533766682 293.5370440147493
1109 0.005 5.545 1 964.655705660875 872.4186529861996 872.6653963284228 1096.432705620219 1097.137064787466 1097.466348725632 1001.281849170902 453.3508729381355 1086.291123103657 293.5370451048423
1110 0.005 5.55 1 964.671715320307 872.4486965650525 872.6955032844008 1096.432729740768 1097.137078654474 1097.466360324681 1001.290398689798 453.4273805650427 1086.291707680134 293.537046178066
1111 0.005 5.555 1 964.6876821700284 872.4786350367448 872.7255038866012 1096.432752871727 1097.137093639055 1097.466372204081 1001.298942085723 453.503747065242 1086.292292368581 293.5370472281556
1112 0.005 5.56 1 964.7036014792462 872.5084689949435 872.7553988692425 1096.432775710116 1097.137107884752 1097.466383669463 1001.307466360034 453.5799744952894 1086.292874033995 293.5370482546127
1113 0.005 5.565 1 964.719471387937 872.5381989417881 872.785188877524 1096.432799499335 1097.13712222571 1097.46639506323 1001.315966757283 453.656062253453 1086.293456206218 293.5370492541363
1114 0.005 5.57 1 964.7352915275633 872.5678255188295 872.8148745895717 1096.432822938487 1097.137137352174 1097.466407242157 1001.32444009378 453.7320107149603 1086.294034226885 293.5370502516128
1115 0.005 5.575 1 964.7510494119977 872.5973491537119 872.8444565461605 1096.432845505144 1097.137150005549 1097.466417412668 1001.332892319475 453.8078195334102 1086.294608465107 293.5370512179811
1116 0.005 5.58 1 964.7667562997883 872.6267704600136 872.8739354217133 1096.432868783359 1097.137165011516 1097.466429702568 1001.341319229748 453.8834992495152 1086.295182144907 293.5370521752483
1117 0.005 5.585 1 964.782413106253 872.6560898926258 872.9033117471783 1096.432893113639 1097.137179792747 1097.466441489513 1001.349718197965 453.9590229916751 1086.295756841234 293.5370531162287
1118 0.005 5.59 1 964.7980180782333 872.6853079195004 872.9325860393127 1096.432918436307 1097.137195390699 1097.466453990219 1001.358089688017 454.0344118747077 1086.29633136609 293.5370540505036
1119 0.005 5.595 1 964.8135677243021 872.7144249988266 872.9617588301774 1096.432939783314 1097.137208051417 1097.466464243636 1001.366432714249 454.1096637637019 1086.296898862534 293.5370549749205
1120 0.005 5.600000000000001 1 964.8290638639498 872.7434415971088 872.9908306243219 1096.432962589336 1097.137222090404 1097.466475555712 1001.374748749752 454.1847729456087 1086.297464556443 293.5370558922903
1121 0.005 5.605 1 964.844506972063 872.7723581460717 873.0198019024575 1096.432985359475 1097.137235682445 1097.466486302653 1001.383038060406 454.2597464597653 1086.298029925963 293.537056816683
1122 0.005 5.61 1 964.8598975918746 872.8011751328819 873.0486731625768 1096.433008823757 1097.137250349148 1097.466498319669 1001.391300952101 454.3345840694942 1086.298594723336 293.5370577501995
1123 0.005 5.615 1 964.8752326492836 872.8298928806269 873.0774447870818 1096.433033099462 1097.137264443252 1097.466509591394 1001.399534549428 454.4092833688715 1086.299157046654 293.5370586972474
1124 0.005 5.62 1 964.8905155226793 872.8585119257298 873.1061173529554 1096.433054454973 1097.137278311494 1097.466520688457 1001.407743300494 454.483845960624 1086.299715809733 293.5370596753451
1125 0.005 5.625 1 964.9058935683719 872.8870710494601 873.1347150980602 1096.433098333755 1097.137297428449 1097.466534690083 1001.41623399907 454.5582843268859 1086.300300578302 293.5370606750639
1126 0.005 5.63 1 964.9211637374634 872.9155367529326 873.1632213718287 1096.433112102643 1097.137309829332 1097.466545253062 1001.424545614327 454.6325814867516 1086.300854848779 293.5370617086919
1127 0.005 5.635 1 964.936358737076 872.9439086687045 873.1916347718233 1096.433135778131 1097.137325738363 1097.466557857138 1001.432774057359 454.7067373146278 1086.301411129313 293.5370627814411
1128 0.005 5.64 1 964.9514920631157 872.9721869914331 873.2199553569194 1096.433160233161 1097.137339613949 1097.466569046348 1001.440954796004 454.7807544586643 1086.301966465862 293.5370639079974
1129 0.005 5.645 1 964.966567302293 873.0003717972788 873.2481831024672 1096.433182694356 1097.137352928308 1097.466579735434 1001.449099422977 454.8546328961621 1086.302518895522 293.5370650687904
1130 0.005 5.65 1 964.9815876541367 873.0284633085372 873.2763180890553 1096.433205227111 1097.137366634856 1097.46659073331 1001.457216039431 454.9283743688524 1086.303068551615 293.5370662764451
1131 0.005 5.655 1 964.9965566597525 873.0564618607158 873.3043605044646 1096.433228070319 1097.137380998254 1097.466602560111 1001.465303440457 455.0019716739289 1086.303617878635 293.5370675124029
1132 0.005 5.66 1 965.0114737245767 873.0843675848519 873.3323104333163 1096.433249514199 1097.137393770415 1097.466612593153 1001.473362003959 455.0754363183882 1086.304162936169 293.5370687879526
1133 0.005 5.665 1 965.02634051709 873.1121805950296 873.3601679581063 1096.433271953582 1097.13740762616 1097.466623777358 1001.48139254285 455.1487629427866 1086.304707695279 293.5370700812972
1134 0.005 5.67 1 965.0411579069853 873.1399012354922 873.3879333189738 1096.433293608568 1097.137420553912 1097.466633936587 1001.489396087459 455.2219548709761 1086.305249852591 293.5370714093777
1135 0.005 5.675 1 965.0559275977554 873.1675298879595 873.4156067945404 1096.433315713426 1097.137434311786 1097.466645219625 1001.497374205832 455.295010949831 1086.30579185952 293.5370727463765
1136 0.005 5.68 1 965.0706348568116 873.1950667044699 873.4431885562329 1096.433341964375 1097.137449823712 1097.466657704354 1001.505325522121 455.3679312983235 1086.306336301692 293.5370740778087
1137 0.005 5.685 1 965.0852975732281 873.2225119295375 873.4706788178905 1096.433361334989 1097.137462173036 1097.466667735014 1001.513250566142 455.4407165020856 1086.306875717207 293.5370753980258
1138 0.005 5.69 1 965.0999179368862 873.2498657200525 873.4980777438744 1096.433380449488 1097.137474309047 1097.466677511507 1001.521148507392 455.5133665875992 1086.307407682437 293.537076703137
1139 0.005 5.695 1 965.1144855711406 873.2771286263774 873.5253857339109 1096.433403536 1097.137488577873 1097.466689015049 1001.52902219232 455.5858837444411 1086.307941001148 293.5370780093796
1140 0.005 5.7 1 965.1290181474883 873.3043005162868 873.5526028100674 1096.433424397427 1097.137500962619 1097.466699063282 1001.536867520329 455.6582653526882 1086.308471330909 293.5370793098921
1141 0.005 5.705 1 965.1435023444932 873.3313820544828 873.5797294507404 1096.433446302085 1097.137513720313 1097.466709011291 1001.544689913704 455.7305130733458 1086.309000905427 293.5370806094853
1142 0.005 5.71 1 965.1579385844557 873.3583733135845 873.6067658072469 1096.433467243287 1097.137526317709 1097.466718928816 1001.55248729198 455.8026267031281 1086.309529323883 293.5370818802919
1143 0.005 5.715 1 965.1723116998171 873.3852745880067 873.6337121446384 1096.433492981158 1097.137541699477 1097.466731518052 1001.560258956069 455.8746065762267 1086.310061549622 293.5370831152205
1144 0.005 5.72 1 965.1866395913703 873.4120862128098 873.6605687697989 1096.43351212448 1097.137554073549 1097.466741569465 1001.568004680879 455.9464525151556 1086.310589372139 293.5370842864999
1145 0.005 5.725000000000001 1 965.200926542721 873.4388084841944 873.6873359632393 1096.43353031655 1097.137566031967 1097.466751267408 1001.575723586796 456.0181655919206 1086.31111021989 293.5370853985211
1146 0.005 5.73 1 965.2151701773223 873.4654416070981 873.7140139493282 1096.433552810416 1097.137579913784 1097.466762470655 1001.583417680881 456.0897679410637 1086.311630289617 293.5370864494205
1147 0.005 5.735 1 965.2293726351467 873.4919860562617 873.7406031325049 1096.433576468101 1097.137593421644 1097.466773368124 1001.591091778013 456.1612314926015 1086.312151270274 293.5370874357365
1148 0.005 5.74 1 965.2435239585476 873.5184420457844 873.7671037496104 1096.43359615451 1097.13760514477 1097.466782749208 1001.598738276835 456.2325558868059 1086.312668460544 293.5370883725477
1149 0.005 5.745 1 965.2576135192437 873.5448098582816 873.7935160879356 1096.433621542809 1097.137620320219 1097.466795151112 1001.606359160309 456.3037440130713 1086.313191138572 293.5370892550969
1150 0.005 5.75 1 965.2716590664885 873.571089792672 873.8198404362741 1096.433640862931 1097.137632740284 1097.466805341126 1001.613955055104 456.3747990128516 1086.313709306869 293.5370900843989
1151 0.005 5.755 1 965.2856646058347 873.5972821137887 873.8460770489648 1096.433658656661 1097.137645305926 1097.466815920301 1001.621542808191 456.4457218095511 1086.314219820462 293.5370908650485
1152 0.005 5.76 1 965.2996275958217 873.6233873324642 873.8722263643687 1096.433679879107 1097.137657947442 1097.466826124293 1001.629095293277 456.5165133714772 1086.314729097557 293.5370916174313
1153 0.005 5.765 1 965.3135466424568 873.649405607424 873.8982886118951 1096.43370140696 1097.137670272116 1097.466836107468 1001.636619407447 456.5871717891137 1086.315239228241 293.5370923439334
1154 0.005 5.77 1 965.3274181445676 873.6753372292007 873.9242640765571 1096.433719644404 1097.13768076409 1097.466844637954 1001.644117183674 456.6576994024831 1086.315744135379 293.5370930743544
1155 0.005 5.775 1 965.3412295093704 873.7011825120386 873.9501530701438 1096.433745771378 1097.137697323626 1097.466858515245 1001.651590643333 456.728095971493 1086.316256185993 293.5370937815869
1156 0.005 5.78 1 965.3549982832902 873.7269417525523 873.9759558825467 1096.433764484478 1097.137709102782 1097.466868105153 1001.659039382054 456.7983568265334 1086.316763394916 293.5370944807552
1157 0.005 5.785 1 965.3687283267282 873.7526152794302 874.0016728279284 1096.433784249545 1097.137722167889 1097.466878978214 1001.666464048174 456.8684895374376 1086.317267372561 293.5370951854759
1158 0.005 5.79 1 965.3824170466011 873.778203506388 874.0273042784918 1096.433803851937 1097.137733641784 1097.466888220867 1001.673865163012 456.938493402501 1086.317768012954 293.5370958986607
1159 0.005 5.795 1 965.3960615506488 873.8037064664688 874.0528503767638 1096.433825222713 1097.137746728612 1097.466898953334 1001.681243458466 457.00837352703 1086.318267722037 293.5370966423591
1160 0.005 5.8 1 965.4096606141085 873.8291244467399 874.0783113926672 1096.43384656169 1097.137759735917 1097.466909540057 1001.688596301439 457.0781222580604 1086.318767670117 293.537097434398
1161 0.005 5.805 1 965.4231993597158 873.8544576976785 874.1036875813481 1096.433870635123 1097.137773501817 1097.466920424433 1001.695928370357 457.1477414708856 1086.319269512458 293.5370982563763
1162 0.005 5.81 1 965.436697534961 873.8797069659073 874.1289795120772 1096.433888342077 1097.137784501926 1097.466929381833 1001.7032359784 457.2172321551781 1086.319767010699 293.5370991138593
1163 0.005 5.815 1 965.4501563854354 873.904872284596 874.1541873460873 1096.433904177814 1097.137794829108 1097.466938211453 1001.710518104559 457.2865928115109 1086.320255402924 293.5371000005109
1164 0.005 5.82 1 965.4635736137532 873.9299538594362 874.1793113091346 1096.433924152393 1097.137807518945 1097.46694862157 1001.717775240691 457.3558246907368 1086.320745432377 293.5371009227662
1165 0.005 5.825 1 965.4769484155028 873.9549518376008 874.2043516017546 1096.433945488604 1097.137820551031 1097.466959196254 1001.725008703624 457.4249279925678 1086.321235754229 293.5371018967724
1166 0.005 5.83 1 965.4902780709139 873.9798664461084 874.2293084514021 1096.433966214054 1097.137832995329 1097.466969419257 1001.732219122431 457.49390379923 1086.321725453103 293.5371029074745
1167 0.005 5.835 1 965.5035521041108 874.0046982721988 874.2541823137013 1096.433991113393 1097.13784730134 1097.46698067793 1001.73940841298 457.5627518452067 1086.322218621478 293.5371039696612
1168 0.005 5.84 1 965.516784214672 874.0294475066944 874.2789734372058 1096.434009284317 1097.137859336159 1097.466990750025 1001.74657405611 457.631470958516 1086.322708654695 293.5371050445796
1169 0.005 5.845 1 965.5299780537423 874.0541145143227 874.303682151013 1096.434026103136 1097.137870170656 1097.466999764196 1001.753716022253 457.700070594049 1086.323191584677 293.5371061469694
1170 0.005 5.850000000000001 1 965.5431329034724 874.078699668896 874.3283088095586 1096.434045699193 1097.137882543103 1097.467010073229 1001.760830171993 457.7685416349507 1086.323673064708 293.5371072804159
1171 0.005 5.855 1 965.5562455138626 874.1032032802685 874.3528537197408 1096.434065526389 1097.13789381297 1097.467018957914 1001.767925859331 457.836891127479 1086.324152234868 293.5371084379799
1172 0.005 5.86 1 965.569314173998 874.1276255630972 874.3773171352311 1096.434085681329 1097.137906330347 1097.467029412919 1001.775000382089 457.9051112600582 1086.324631908782 293.5371096030029
1173 0.005 5.865 1 965.582326255562 874.1519669128035 874.4016994080315 1096.434108997371 1097.137919911901 1097.467040360177 1001.782052255049 457.973201869771 1086.325114590377 293.537110772238
1174 0.005 5.87 1 965.5952974202053 874.176227563254 874.426000809548 1096.434126262236 1097.137930902863 1097.467049132518 1001.78908212119 458.0411665116023 1086.325593349314 293.5371119328833
1175 0.005 5.875 1 965.6082319060339 874.2004077710851 874.4502216038861 1096.434142568653 1097.137941535768 1097.467058089077 1001.796088102311 458.1090051054034 1086.326065625023 293.5371130704006
1176 0.005 5.88 1 965.6211286209539 874.2245078651833 874.4743621024195 1096.434161758296 1097.137953571988 1097.467068163375 1001.803071527496 458.1767171627311 1086.326536985159 293.5371141962886
1177 0.005 5.885 1 965.6339841824453 874.2485281287106 874.4984225962405 1096.434182874303 1097.137966655407 1097.467078922143 1001.810033455658 458.2443039909633 1086.327009435346 293.5371153108342
1178 0.005 5.89 1 965.646785024069 874.2724689017756 874.5224034079594 1096.434206151943 1097.137979735004 1097.467089257733 1001.816973702835 458.3117655487975 1086.327484497893 293.5371164064808
1179 0.005 5.895 1 965.6595159104397 874.2963309799754 874.5463051489485 1096.434223069334 1097.137990886804 1097.467098554488 1001.823895151645 458.3791027415389 1086.327954914338 293.5371174732604
1180 0.005 5.9 1 965.6722272817037 874.3201141541449 874.5701278492865 1096.434239407228 1097.138001317018 1097.46710719787 1001.83079210192 458.4463138008077 1086.328421412474 293.5371185210527
1181 0.005 5.905 1 965.6849077522903 874.3438187140513 874.5938717807834 1096.434258008419 1097.138012487937 1097.467116258545 1001.837665914162 458.5134014978748 1086.328886420193 293.5371195350158
1182 0.005 5.91 1 965.6975511893588 874.3674449303472 874.6175372185638 1096.434277270505 1097.138024099896 1097.467125883877 1001.844519945348 458.580365242686 1086.329349269297 293.5371205333228
1183 0.005 5.915 1 965.7100155959288 874.3909553972866 874.6411006406576 1096.434284376789 1097.138033209223 1097.46713386443 1001.851075267085 458.6471897161697 1086.329795917859 293.5371214947297
1184 0.005 5.92 1 965.7224889174723 874.4143839967355 874.6645798060833 1096.434308280979 1097.138044842792 1097.467143073565 1001.857745233902 458.7138963037876 1086.330258636325 293.5371224283651
1185 0.005 5.925 1 965.7349469503881 874.4377316702163 874.6879766986713 1096.434324931385 1097.138055037984 1097.46715174044 1001.864443660582 458.7804836501869 1086.330715807791 293.5371233226551
1186 0.005 5.93 1 965.7473761925322 874.4609990427959 874.7112920436319 1096.434341994793 1097.138066243368 1097.467160836783 1001.871140077277 458.8469530499773 1086.331170024012 293.537124180926
1187 0.005 5.935 1 965.7597713834921 874.4841866236526 874.7345264981828 1096.434361305399 1097.138078030722 1097.467170460992 1001.877823953464 458.9133007408424 1086.331625488124 293.5371250079335
1188 0.005 5.94 1 965.7721171465429 874.5072949182842 874.7576806842881 1096.434383748493 1097.138090917228 1097.467180774605 1001.884490951002 458.9795279863728 1086.332084172769 293.5371258132167
1189 0.005 5.945 1 965.7844270205608 874.5303243497539 874.7807551585695 1096.434400987564 1097.138102425914 1097.467190557205 1001.891139720727 459.0456334175577 1086.332539141943 293.5371265914366
1190 0.005 5.95 1 965.7967028650847 874.5532753685769 874.8037504535295 1096.434417226262 1097.138112697762 1097.467198947222 1001.897768462666 459.1116187598503 1086.332989762071 293.5371273504867
1191 0.005 5.955 1 965.8089415033663 874.5761484224024 874.8266670868471 1096.434435777085 1097.138123951917 1097.467208164687 1001.904377087932 459.1774843652673 1086.333438523455 293.5371280985035
1192 0.005 5.96 1 965.8211393127349 874.5989439218448 874.8495055415327 1096.434454648726 1097.138135148152 1097.467217218371 1001.910966109789 459.2432295426914 1086.333886443498 293.5371288334495
1193 0.005 5.965 1 965.8332828105582 874.6216622862142 874.8722662831736 1096.434474974616 1097.1381464689 1097.46722629902 1001.917534687167 459.3088530699839 1086.334336071547 293.5371295593188
1194 0.005 5.97 1 965.8453885418837 874.6443039130137 874.8949497607945 1096.434493536154 1097.138159442523 1097.467237194835 1001.924083922706 459.374356005214 1086.334784861387 293.5371302854928
1195 0.005 5.975000000000001 1 965.8574580570044 874.6668691673717 874.9175563861623 1096.434509462743 1097.138169342051 1097.467245138987 1001.930611741781 459.4397385500043 1086.335227382912 293.5371310244742
1196 0.005 5.98 1 965.8694909932088 874.6893584360465 874.9400865734626 1096.434527497879 1097.138180147076 1097.467254132511 1001.937118864553 459.5049876518522 1086.335670521333 293.5371317718668
1197 0.005 5.985 1 965.8814833364603 874.7117721112168 874.962540729294 1096.434543849389 1097.138190453126 1097.467262599203 1001.943609918103 459.57012332314 1086.33610796137 293.5371325381225
1198 0.005 5.99 1 965.8934248629866 874.7341105574881 874.9849192506241 1096.434566047458 1097.138203076694 1097.467272658217 1001.950079473996 459.6351416533407 1086.336552205432 293.5371333337432
1199 0.005 5.995 1 965.9053287548774 874.7563741333915 875.007222522587 1096.434582354927 1097.138213703459 1097.46728152303 1001.956528500409 459.7000439709878 1086.336991878151 293.5371341457324
1200 0.005 6 1 965.9171989618158 874.7785631702677 875.0294509014896 1096.43459799355 1097.138223763426 1097.467289846352 1001.962956222484 459.7648273372931 1086.337427359517 293.537134978064
1201 0.005 6.005 1 965.9290327383778 874.80067804114 875.0516047598918 1096.434614990253 1097.138234166783 1097.467298378009 1001.969363946233 459.8294902250801 1086.337860228414 293.5371358410993
1202 0.005 6.01 1 965.9408285419755 874.822719063179 875.0736844495301 1096.434632958044 1097.138244951453 1097.467307095555 1001.975752537682 459.8940353486619 1086.338292367717 293.5371367266919
1203 0.005 6.015000000000001 1 965.9525743382894 874.8446865717543 875.0956903158336 1096.434654259355 1097.138257091204 1097.467316885873 1001.982121885111 459.9584611204352 1086.338728985943 293.5371376455948
1204 0.005 6.02 1 965.9642856004052 874.866580908843 875.1176227046321 1096.434670749225 1097.138267859003 1097.467325814754 1001.988472965165 460.0227692279649 1086.339162757308 293.5371385860238
1205 0.005 6.025 1 965.9759613663066 874.8884023508538 875.1394819234014 1096.434685767356 1097.13827818465 1097.467334551921 1001.994800812688 460.0869617724898 1086.339590450156 293.5371395375777
1206 0.005 6.03 1 965.9876031198361 874.9101512622892 875.1612683227581 1096.434704628286 1097.138289722561 1097.46734396704 1002.001110613293 460.1510358387931 1086.340019029783 293.5371405117091
1207 0.005 6.035 1 965.9991969080075 874.9318279782648 875.1829822424837 1096.43472486389 1097.138300645389 1097.467352666923 1002.007401976218 460.2149915527532 1086.340448556479 293.5371415002496
1208 0.005 6.04 1 966.0107555317044 874.9534327969228 875.2046240009262 1096.434741279101 1097.138311833785 1097.467362186407 1002.013674325369 460.278829588815 1086.340875425926 293.5371425123323
1209 0.005 6.045 1 966.0222805402889 874.9749660140361 875.226193901429 1096.434756354568 1097.138321402961 1097.467369737176 1002.019926622013 460.3425505578213 1086.341296956962 293.5371435352335
1210 0.005 6.05 1 966.0337720973416 874.9964279675039 875.2476922717888 1096.434774433909 1097.138332239304 1097.467378540851 1002.026159925034 460.4061526018125 1086.341720500483 293.5371445717132
1211 0.005 6.055 1 966.0452147235994 875.0178189579539 875.2691194263994 1096.434794720546 1097.138343541752 1097.467387573902 1002.032373928998 460.4696365287174 1086.342144624535 293.5371456107057
1212 0.005 6.06 1 966.0567428500078 875.0391765025053 875.2904993683566 1096.434825368595 1097.13835766352 1097.46739851984 1002.038831967751 460.5330233220627 1086.34258495067 293.5371466577391
1213 0.005 6.065 1 966.0681940322335 875.0604676263781 875.3118148495098 1096.434833683782 1097.138366929682 1097.467406536523 1002.04514222948 460.5962869509515 1086.343000438008 293.5371476984842
1214 0.005 6.07 1 966.0795916361513 875.0816919152444 875.3330644533628 1096.434850681531 1097.138377774093 1097.467414926485 1002.051384258382 460.6594310353072 1086.343417248279 293.5371487523665
1215 0.005 6.075 1 966.0909317654354 875.1028492748495 875.354248004052 1096.43487192548 1097.138389436229 1097.467424647773 1002.057587773116 460.7224565106806 1086.343836635121 293.5371498018459
1216 0.005 6.08 1 966.1022332985115 875.1239398793487 875.3753654824008 1096.434888581349 1097.138399726609 1097.467433048528 1002.063764933947 460.7853560619273 1086.344256261139 293.5371508341282
1217 0.005 6.085 1 966.1134989013258 875.1449638275163 875.3964168686973 1096.434902791511 1097.138409091975 1097.467440827557 1002.069918689905 460.8481420293185 1086.344667911245 293.5371518528435
1218 0.005 6.09 1 966.124608954616 875.1658841883618 875.4173785247322 1096.434905974588 1097.138416739309 1097.467447720444 1002.075789822936 460.9107934053617 1086.345061122684 293.5371528586089
1219 0.005 6.095 1 966.1357171864539 875.1867342374043 875.4382680593419 1096.434932760247 1097.138428147912 1097.467456533561 1002.081769130831 460.9733405398869 1086.345477579441 293.5371538319321
1220 0.005 6.100000000000001 1 966.1468111857125 875.20751474829 875.4590871885129 1096.434947702105 1097.138437349799 1097.467464764651 1002.087776617338 461.035782301682 1086.345888842951 293.5371547759614
1221 0.005 6.105 1 966.1578818021969 875.2282261763759 875.4798364177959 1096.434962035058 1097.138448060869 1097.467473740434 1002.093781723725 461.098110250492 1086.346294862341 293.5371556913737
1222 0.005 6.11 1 966.1689260998818 875.248868895707 875.5005162100007 1096.434978069131 1097.138457806053 1097.467481345736 1002.099775928377 461.1603211119295 1086.346699660595 293.5371565856202
1223 0.005 6.115 1 966.1799313745188 875.269443207919 875.5211269827955 1096.434999334992 1097.138470013205 1097.467491188215 1002.105749052625 461.2224122297986 1086.347110271156 293.5371574316775
1224 0.005 6.12 1 966.1910235520495 875.289986270381 875.5416926417709 1096.435028053779 1097.138482214636 1097.467500340462 1002.111967107906 461.2844107547952 1086.347533931327 293.5371582422
1225 0.005 6.125 1 966.2020389457888 875.3104656610261 875.5621962280924 1096.435035483353 1097.138491114292 1097.467508169879 1002.118044275605 461.346289045984 1086.347934186946 293.5371590142869
1226 0.005 6.13 1 966.2130088066241 875.3308808105154 875.5826363209676 1096.435052366815 1097.138502466007 1097.467517051857 1002.124055787091 461.4080504825006 1086.348336350616 293.5371597714341
1227 0.005 6.135 1 966.2239196727033 875.3512317797489 875.6030128758587 1096.435073934122 1097.138513945371 1097.46752619865 1002.13003141174 461.469704681119 1086.348740634722 293.5371605112629
1228 0.005 6.140000000000001 1 966.2346762984671 875.3714818398186 875.6233023387475 1096.435076523994 1097.138521084713 1097.467532891301 1002.135725491362 461.5312293178231 1086.349124859627 293.5371612360838
1229 0.005 6.145 1 966.2454427946287 875.3916640996664 875.6435222665124 1096.435097736525 1097.138530960925 1097.46754080067 1002.141525070447 461.5926389475192 1086.349525843403 293.5371619512647
1230 0.005 6.15 1 966.2561923149268 875.4117793056786 875.6636743344702 1096.435113566922 1097.138539947549 1097.467548342863 1002.147348616627 461.6539362377761 1086.349921757846 293.537162661967
1231 0.005 6.155 1 966.2669050889331 875.431827881342 875.6837590168077 1096.435132788135 1097.138551718809 1097.467557652033 1002.153169932107 461.7151215080754 1086.350319849873 293.5371633713499
1232 0.005 6.16 1 966.2775898936092 875.4518101854485 875.7037767542312 1096.435146575415 1097.138560683854 1097.467564949908 1002.158979271234 461.7761941517967 1086.35071410953 293.5371640831244
1233 0.005 6.165 1 966.2882486940081 875.4717265878312 875.7237279736631 1096.435160475505 1097.138569824174 1097.46757257315 1002.16477312649 461.8371547007553 1086.351105350024 293.5371647921557
1234 0.005 6.17 1 966.2988763541942 875.4915773680848 875.7436130416083 1096.43517544736 1097.138579587726 1097.467580498256 1002.170547260561 461.8980026397139 1086.351494654983 293.5371655108806
1235 0.005 6.175 1 966.3094624913529 875.511362944642 875.7634323920959 1096.435195138916 1097.138590624455 1097.467589369244 1002.176307956584 461.9587386732159 1086.351885880681 293.5371662450893
1236 0.005 6.18 1 966.3200195886245 875.5310835574913 875.7831863578778 1096.435210541397 1097.138600059827 1097.467596878227 1002.182053069421 462.0193598372296 1086.352279179915 293.5371669789113
1237 0.005 6.185 1 966.3305466623648 875.5507395097321 875.8028752717935 1096.435223177354 1097.138608449254 1097.467603992009 1002.187780306895 462.0798705582634 1086.352664305078 293.537167715592
1238 0.005 6.19 1 966.3410421836345 875.5703311064407 875.8224994682178 1096.435239025681 1097.138618470438 1097.467612249173 1002.193490562492 462.1402713724896 1086.353049713173 293.5371684624973
1239 0.005 6.195 1 966.3514945087342 875.589858660018 875.8420592805334 1096.43525879681 1097.138629743476 1097.467621265972 1002.199183961288 462.2005579474344 1086.353437799343 293.5371692226333
1240 0.005 6.2 1 966.3619149588013 875.6093224242865 875.8615550033869 1096.435273318688 1097.1386391322 1097.467629069333 1002.204860187254 462.2607354761849 1086.353823155212 293.5371699984793
1241 0.005 6.205 1 966.3723064396132 875.6287227228763 875.8809869546089 1096.435287773777 1097.138648577922 1097.467636876066 1002.210519361507 462.3208035758084 1086.354206476685 293.5371707804517
1242 0.005 6.21 1 966.3826679674572 875.6480598095474 875.900355416609 1096.435303182638 1097.13865772426 1097.467644258928 1002.216159128741 462.3807617201203 1086.354587413092 293.5371715690545
1243 0.005 6.215 1 966.3929849717782 875.6673339683622 875.9196606887692 1096.435320949166 1097.138667609419 1097.467652088824 1002.22178200814 462.4406091108621 1086.354969653176 293.5371723701906
1244 0.005 6.22 1 966.4032720129615 875.6865454579244 875.9389030486811 1096.435336115527 1097.138677476052 1097.46766021292 1002.227389411215 462.500346723323 1086.355351122536 293.5371731818361
1245 0.005 6.225000000000001 1 966.4135287457894 875.7056945045698 875.9580827477824 1096.435349806752 1097.138686772693 1097.467668226721 1002.232978836598 462.559975341388 1086.355726941861 293.5371740007305
1246 0.005 6.23 1 966.4237553974575 875.7247814071631 875.9772000724586 1096.435366773648 1097.13869745953 1097.467676712024 1002.238551595948 462.6194949556649 1086.356104436776 293.5371748348009
1247 0.005 6.235 1 966.4339404343391 875.7438064286015 875.9962552992063 1096.4353860266 1097.13870777805 1097.467684686767 1002.244107391212 462.6789052027705 1086.356485650836 293.5371756825433
1248 0.005 6.24 1 966.4440938930594 875.7627698336107 876.0152486912973 1096.43539943908 1097.138716597868 1097.46769216743 1002.249646823039 462.7382093316895 1086.356860086249 293.5371765360949
1249 0.005 6.245 1 966.4542198015495 875.7816718613651 876.0341805008474 1096.435412887685 1097.13872531348 1097.467699203936 1002.255169253088 462.7974037763411 1086.357232017411 293.537177398372
1250 0.005 6.25 1 966.4643155274217 875.8005127661148 876.0530509888609 1096.435427964648 1097.138734486142 1097.467706615257 1002.260674345586 462.8564903756344 1086.357603033588 293.5371782664715
1251 0.005 6.255 1 966.4743701449314 875.8192928302403 876.0718604272109 1096.435445693419 1097.138744501764 1097.467714699249 1002.266163587874 462.9154674483702 1086.357975379137 293.5371791433652
1252 0.005 6.26 1 966.4843952629303 875.8380122952748 876.0906090671787 1096.435460662417 1097.138754312055 1097.46772283862 1002.271636334461 462.9743354312267 1086.358348170424 293.5371800137734
1253 0.005 6.265000000000001 1 966.4943923971576 875.8566713843726 876.1092971489612 1096.435473939707 1097.138762957571 1097.467729927225 1002.277091692381 463.0330888184686 1086.358715084275 293.5371808862505
1254 0.005 6.27 1 966.5043599073989 875.8752703302563 876.1279249060367 1096.435487971262 1097.13877168439 1097.467736968377 1002.282545337421 463.0917371472731 1086.359080144271 293.5371817644472
1255 0.005 6.275 1 966.5142874855414 875.8938093956301 876.1464926008171 1096.435507155667 1097.138782481187 1097.467745580822 1002.287971704831 463.1502788582818 1086.359450481888 293.5371826235635
1256 0.005 6.28 1 966.5241850233026 875.9122887880527 876.1650004605642 1096.43552112709 1097.138791668041 1097.467753269068 1002.293378161979 463.2087134755166 1086.359816530557 293.5371834840975
1257 0.005 6.285 1 966.5340554091849 875.9307087657963 876.1834487339822 1096.435535333689 1097.138801122343 1097.46776108076 1002.298766786394 463.2670421413556 1086.360180843005 293.537184341759
1258 0.005 6.29 1 966.5438965513732 875.9490695603938 876.2018376519605 1096.435550414164 1097.138810287835 1097.467768434559 1002.304138859007 463.3252639555132 1086.360543390283 293.5371851956764
1259 0.005 6.295 1 966.5536968325359 875.9673714197445 876.2201674650336 1096.435568627862 1097.138820528365 1097.467776512492 1002.309495393053 463.3833788076923 1086.360907298978 293.5371860397511
1260 0.005 6.3 1 966.5634678357421 875.9856145632956 876.2384383975598 1096.435580993035 1097.138828068329 1097.467782731193 1002.314836054246 463.4413878176388 1086.361267862751 293.5371868755673
1261 0.005 6.305 1 966.5732118298171 876.0037992122279 876.2566506761084 1096.435593561976 1097.138836717464 1097.46779012943 1002.320159501799 463.4992894847588 1086.361626367079 293.5371877033611
1262 0.005 6.31 1 966.5829269652862 876.0219256056938 876.2748045365636 1096.435608166137 1097.13884577969 1097.46779741842 1002.32546673352 463.5570851505414 1086.361984398415 293.5371885268809
1263 0.005 6.315 1 966.5926034054877 876.0399939698068 876.292900214857 1096.435627146697 1097.138856798151 1097.467806207271 1002.330758408386 463.6147746085821 1086.362345164198 293.5371893433126
1264 0.005 6.32 1 966.6022516327004 876.0580045362866 876.310937936099 1096.435642167669 1097.138866347393 1097.4678140356 1002.336034966612 463.6723575979308 1086.362704100484 293.5371901480448
1265 0.005 6.325 1 966.6118719228914 876.075957486427 876.3289179017553 1096.435653914006 1097.138873674819 1097.467819984721 1002.341293620695 463.7298348413907 1086.363057240957 293.5371909474238
1266 0.005 6.33 1 966.6214553612299 876.093853075582 876.3468403500281 1096.435669622265 1097.138882722049 1097.467827343828 1002.346536135464 463.7872060217101 1086.363412186462 293.5371917405043
1267 0.005 6.335 1 966.6310110520825 876.1116915082554 876.364705500655 1096.43568325616 1097.138891588568 1097.467834694685 1002.351762938463 463.844472636934 1086.363764738911 293.5371925249406
1268 0.005 6.34 1 966.640541361762 876.1294730310133 876.3825135805262 1096.435696484861 1097.13890019745 1097.467841797593 1002.356974323403 463.9016370725443 1086.364114566568 293.537193295916
1269 0.005 6.345 1 966.650044555458 876.1471979026437 876.4002648355485 1096.435710775498 1097.138909146984 1097.467849245241 1002.362170288898 463.9586955640931 1086.364463680355 293.5371940710661
1270 0.005 6.350000000000001 1 966.6595087014564 876.1648663071834 876.4179594782195 1096.435728636336 1097.138919354718 1097.467857396821 1002.367350724869 464.0156513978819 1086.364815888074 293.5371948392961
1271 0.005 6.355 1 966.6689457162938 876.1824784609635 876.4355977252973 1096.435743402513 1097.138928649269 1097.467864896976 1002.372516282589 464.0725013850835 1086.36516811074 293.5371955961573
1272 0.005 6.36 1 966.6783563211628 876.2000345520935 876.4531797766773 1096.435755349338 1097.138936244035 1097.46787120248 1002.377665131817 464.1292425966724 1086.365515786169 293.5371963475712
1273 0.005 6.365 1 966.6877300214136 876.2175348090417 876.4707058525566 1096.435771593636 1097.138945899348 1097.467879042913 1002.382798047273 464.1858803806175 1086.365863417167 293.5371970854382
1274 0.005 6.37 1 966.6970778244399 876.234979447793 876.4881761691521 1096.435784777921 1097.138953934858 1097.467885535372 1002.387915401887 464.2424149341045 1086.366209844213 293.5371978172968
1275 0.005 6.375 1 966.7064004120208 876.2523686689681 876.5055909314119 1096.435798266344 1097.138962908468 1097.467893027454 1002.393017679937 464.2988461826162 1086.366553126836 293.5371985470427
1276 0.005 6.38 1 966.7156863959668 876.2697026873132 876.522950355016 1096.435814836179 1097.138972612354 1097.467900800678 1002.398104224485 464.3551683269244 1086.366897898691 293.5371992728905
1277 0.005 6.385 1 966.7249460446925 876.2869816853969 876.5402546347896 1096.435827513288 1097.138980320313 1097.467906898951 1002.403175424291 464.4113898110358 1086.367240786311 293.537199994708
1278 0.005 6.390000000000001 1 966.7341801706585 876.3042058865569 876.557503979489 1096.435838533388 1097.138987027859 1097.467912338136 1002.408230839697 464.4675095083692 1086.36757781254 293.5372007187104
1279 0.005 6.395 1 966.7433875215817 876.321375506763 876.5746986066811 1096.435852552439 1097.138996263694 1097.467920281673 1002.413271607644 464.5235262744299 1086.367915195661 293.5372014547433
1280 0.005 6.4 1 966.7525571396258 876.3384907659164 876.5918387323005 1096.435869297996 1097.139005473741 1097.467927382905 1002.418297432317 464.5794407572715 1086.368256405861 293.5372021848448
1281 0.005 6.405 1 966.7617010913029 876.3555518626913 876.6089245626711 1096.435883509756 1097.139014952567 1097.467935329086 1002.423308706406 464.6352512541372 1086.368597485787 293.5372029127681
1282 0.005 6.41 1 966.7708190905181 876.3725589944301 876.6259562956101 1096.43589565179 1097.139022617379 1097.467941496278 1002.428304271844 464.6909606403574 1086.368932735213 293.5372036313353
1283 0.005 6.415 1 966.77990229599 876.3895123665458 876.6429341375871 1096.435912185015 1097.139032478051 1097.467949620023 1002.433284263755 464.7465679280054 1086.369271241207 293.5372043490003
1284 0.005 6.42 1 966.7889603596522 876.4064122529335 876.6598583271801 1096.435925699415 1097.139041108054 1097.467956562954 1002.438250364596 464.8020756710706 1086.369607259051 293.5372050616583
1285 0.005 6.425 1 966.7979939783057 876.4232587956561 876.6767290466685 1096.435938618156 1097.139049518787 1097.467963493672 1002.443200839807 464.8574826216189 1086.369939724538 293.5372057697564
1286 0.005 6.43 1 966.8069923342541 876.4400521188767 876.6935464569973 1096.43595521386 1097.139059087885 1097.467971212402 1002.448135395809 464.9127887027379 1086.370275264771 293.537206484409
1287 0.005 6.435 1 966.8159653754252 876.4567924989856 876.7103107859068 1096.435967035718 1097.139066318851 1097.467977105656 1002.453055441124 464.9679942760816 1086.370607233132 293.5372072074686
1288 0.005 6.44 1 966.8249139839568 876.4734801134408 876.7270222258044 1096.43597866774 1097.139073801291 1097.467983135254 1002.457960398291 465.0230974921541 1086.370934984096 293.5372079404702
1289 0.005 6.445 1 966.8338292978839 876.4901151824414 876.7436809875636 1096.435995022626 1097.139083117591 1097.467990537843 1002.462851126316 465.0780986601076 1086.371267357647 293.5372086791685
1290 0.005 6.45 1 966.842718503842 876.5066978803412 876.7602872547718 1096.436006666685 1097.139090826518 1097.467997170459 1002.467727339194 465.1330034285549 1086.371594864074 293.5372094216244
1291 0.005 6.455 1 966.8515840655989 876.5232284049215 876.7768412272412 1096.436019254976 1097.13909920669 1097.468004119452 1002.472588500256 465.1878053250534 1086.371921062946 293.5372101737344
1292 0.005 6.46 1 966.8604160172091 876.5397069429347 876.7933430984314 1096.436035866583 1097.139108443343 1097.468011334796 1002.477435847753 465.2425087702804 1086.37225032321 293.5372109261325
1293 0.005 6.465 1 966.8692250996569 876.5561336044562 876.8097930823747 1096.436061905377 1097.139116355209 1097.468017944674 1002.482261522868 465.2971099223201 1086.372577704315 293.537211672416
1294 0.005 6.47 1 966.8780097905772 876.5725087136116 876.8261913453656 1096.436070957561 1097.139124817268 1097.468024923822 1002.487077547187 465.3516109061495 1086.372902764303 293.5372124206031
1295 0.005 6.475000000000001 1 966.8867593535656 876.58883244612 876.8425380923367 1096.436079760519 1097.139132881103 1097.468031397377 1002.49187926106 465.4060111729015 1086.373228214152 293.5372131754679
1296 0.005 6.48 1 966.8954836023007 876.6051049632442 876.8588334968191 1096.4360895354 1097.139140445918 1097.468037632838 1002.496667862522 465.460301765547 1086.373550491718 293.5372139302045
1297 0.005 6.485 1 966.9041838848207 876.6213264502879 876.875077747201 1096.436100870756 1097.139147762662 1097.468043489456 1002.501441750217 465.514497051522 1086.373868096186 293.5372146945262
1298 0.005 6.49 1 966.9128514575259 876.6374971167463 876.8912710467172 1096.436117846276 1097.139157833289 1097.468051718575 1002.506202230313 465.5685946323121 1086.374190333564 293.5372154492832
1299 0.005 6.495 1 966.9214947967591 876.6536171441402 876.907413583734 1096.436131104754 1097.139165668946 1097.468058047999 1002.510949081317 465.6225941572968 1086.374511237603 293.5372161971673
1300 0.005 6.5 1 966.9301145495492 876.6696867141208 876.9235055404201 1096.436142720865 1097.139173095724 1097.46806428838 1002.515680765609 465.6764954928157 1086.374828595283 293.5372169413805
1301 0.005 6.505 1 966.9387013577362 876.6857060230664 876.9395471111657 1096.436158147228 1097.139181971938 1097.468071266603 1002.520398365727 465.7303010597713 1086.375148577423 293.5372176774426
1302 0.005 6.51 1 966.9472635971149 876.7016752450074 876.9555384807069 1096.436169913039 1097.139189478907 1097.468077730912 1002.525101551881 465.784007072276 1086.375465845914 293.5372184123995
1303 0.005 6.515000000000001 1 966.9558035806796 876.717594561767 876.9714798299206 1096.436182097958 1097.13919724667 1097.468084019947 1002.529790610853 465.8376253235789 1086.375781844649 293.5372191443245
1304 0.005 6.52 1 966.9643110428541 876.7334641571134 876.9873713442585 1096.436197729487 1097.139206337679 1097.468091276548 1002.534465960873 465.8911401204051 1086.376098877004 293.5372198741181
1305 0.005 6.525 1 966.972793472146 876.7492842106262 877.0032132053086 1096.436208233031 1097.139212670475 1097.46809639879 1002.539127063169 465.9445542578594 1086.376411292345 293.5372206013344
1306 0.005 6.53 1 966.9813563011135 876.7650890374213 877.0190277383463 1096.436232232885 1097.139223886256 1097.468105381255 1002.543998782283 465.9978875398183 1086.376739202905 293.5372213215826
1307 0.005 6.535 1 966.9898505167637 876.7808481011248 877.0347983787713 1096.43624269727 1097.139232970154 1097.468112728778 1002.548749310503 466.0511176678547 1086.377052374037 293.5372220414432
1308 0.005 6.54 1 966.9983060238358 876.7965611456207 877.0505238972454 1096.436254944544 1097.139241152065 1097.468119104243 1002.553445652955 466.1042441644522 1086.377365085874 293.5372227720082
1309 0.005 6.545 1 967.0067315270836 876.8122279829649 877.066204050745 1096.436267317663 1097.139248074738 1097.468124636074 1002.558111039756 466.1572705506054 1086.377676056182 293.5372235038602
1310 0.005 6.55 1 967.0151204714325 876.8278485400594 877.0818386502427 1096.43628199979 1097.139256409328 1097.468131430251 1002.56275350225 466.2101992161574 1086.377986866062 293.5372242466894
1311 0.005 6.555 1 967.0234827236909 876.8434226873165 877.0974275029602 1096.436293635546 1097.139263942464 1097.468137725398 1002.567378664749 466.2630298874213 1086.378296312584 293.5372249857606
1312 0.005 6.56 1 967.0318217071664 876.8589506681662 877.1129706551503 1096.436305284515 1097.13927149169 1097.468143909338 1002.571989162138 466.3157636665843 1086.378605297019 293.5372257317757
1313 0.005 6.565 1 967.0401279201582 876.8744323044129 877.1284679359254 1096.436320015574 1097.139279840671 1097.468150588994 1002.57658351378 466.3684008045636 1086.378914399976 293.5372264913028
1314 0.005 6.57 1 967.0484110192227 876.8898677425796 877.1439193703881 1096.436331233188 1097.139287157896 1097.468156806775 1002.581164123981 466.4209407466206 1086.379218968499 293.5372272630454
1315 0.005 6.575 1 967.0566730449175 876.9052570953862 877.1593249934846 1096.436342510837 1097.139294533757 1097.468162806628 1002.585730254242 466.4733838217147 1086.379521331362 293.537228026867
1316 0.005 6.58 1 967.0649051969732 876.9206003877264 877.1746847996519 1096.436357929115 1097.13930364565 1097.468170126678 1002.590282408725 466.5257299469937 1086.379827953809 293.5372287901112
1317 0.005 6.585 1 967.0731159643825 876.9358977208229 877.1899988444779 1096.43637046433 1097.13931147921 1097.468176424574 1002.594820753408 466.5779792536532 1086.380134666821 293.5372295509602
1318 0.005 6.59 1 967.0813057826437 876.9511491605032 877.205267162287 1096.436381985574 1097.139318961836 1097.468182613624 1002.599345337031 466.6301328928743 1086.380437540592 293.5372303038426
1319 0.005 6.595 1 967.0894646554982 876.9663545018901 877.2204896262392 1096.436396374539 1097.13932718409 1097.468189395702 1002.603853916495 466.6821911834542 1086.380741116812 293.5372310537053
1320 0.005 6.600000000000001 1 967.0976021054478 876.9815140965153 877.2356664399957 1096.436408481679 1097.139334959746 1097.468195823353 1002.608349598317 466.7341536597781 1086.381044413864 293.5372317947815
1321 0.005 6.605 1 967.1057176033149 876.9966280013849 877.2507976630786 1096.436419035613 1097.139341597843 1097.468201164769 1002.612831059986 466.7860207330168 1086.381341840811 293.5372325339482
1322 0.005 6.61 1 967.1138032236173 877.0116963775534 877.2658834130197 1096.436433922267 1097.139350252925 1097.468208132667 1002.617299409574 466.837792542189 1086.381642593248 293.5372332563022
1323 0.005 6.615 1 967.1218665255993 877.0267193069952 877.2809237711808 1096.436444668827 1097.139356692445 1097.46821345041 1002.621754052706 466.8894691761133 1086.3819412317 293.5372339687693
1324 0.005 6.62 1 967.1299086755549 877.0416968870397 877.2959188243527 1096.436456003403 1097.139364230361 1097.468219685156 1002.626195069348 466.9410500591861 1086.38223682922 293.5372346657261
1325 0.005 6.625 1 967.1379207795065 877.0566292715853 877.3108686999873 1096.436470920781 1097.139372846633 1097.468226496898 1002.630622213678 466.9925363379712 1086.38253501964 293.5372353577641
1326 0.005 6.63 1 967.1459115508437 877.0715165597553 877.3257734963528 1096.436483487715 1097.13938054296 1097.468232727588 1002.635036629336 467.0439270343213 1086.382833941927 293.5372360379792
1327 0.005 6.635 1 967.1538810276498 877.0863588326134 877.3406333012142 1096.436494481069 1097.139387744206 1097.468238877763 1002.639436925435 467.0952241137659 1086.383128619318 293.5372367020162
1328 0.005 6.640000000000001 1 967.1618196717905 877.101156157259 877.3554481866036 1096.436508436621 1097.139395636107 1097.468245021391 1002.643823168759 467.1464273206928 1086.383423837089 293.5372373590905
1329 0.005 6.645 1 967.1697362120857 877.1159087466965 877.3702183197717 1096.436518198285 1097.13940150142 1097.468249940443 1002.648196214673 467.1975369625885 1086.383714915109 293.5372380006729
1330 0.005 6.65 1 967.1776331925363 877.1306169903382 877.3849439909941 1096.436529501722 1097.139408972672 1097.468256061208 1002.652557729101 467.2485557732941 1086.384005790957 293.5372386472242
1331 0.005 6.655 1 967.1855004963999 877.1452807444307 877.3996251757825 1096.436544237192 1097.139417558222 1097.468262914194 1002.656905292275 467.2994802429243 1086.384298039495 293.5372392857338
1332 0.005 6.66 1 967.1933473213985 877.159899973833 877.4142618884738 1096.436556364561 1097.139424938199 1097.468268862074 1002.661239685181 467.3503111499367 1086.384590672934 293.5372399083218
1333 0.005 6.665 1 967.201172590985 877.1744748658214 877.4288542679544 1096.436566002978 1097.139431088304 1097.468274160838 1002.665559827637 467.4010483434438 1086.384878502112 293.5372405301572
1334 0.005 6.67 1 967.2089689360868 877.1890056408178 877.4434024951513 1096.436580157733 1097.139439363833 1097.468280815117 1002.66986735991 467.4516929346761 1086.385168571462 293.5372411511676
1335 0.005 6.675 1 967.2167442673389 877.2034923774112 877.4579066674603 1096.436591845992 1097.13944673041 1097.468286979095 1002.67416221039 467.5022445370169 1086.385457277689 293.5372417728336
1336 0.005 6.68 1 967.2244993954814 877.2179354916883 877.4723670859479 1096.4366027412 1097.139453710555 1097.468292779563 1002.678443822653 467.5527039662288 1086.385744855344 293.5372423828996
1337 0.005 6.685 1 967.2322220071801 877.232335035327 877.486783865107 1096.436616930625 1097.139461816359 1097.468299139492 1002.6827140694 467.6030693573728 1086.386032807466 293.5372430000801
1338 0.005 6.69 1 967.2399251843383 877.2466910520682 877.5011570742098 1096.436627657813 1097.139468232804 1097.468304340777 1002.68697194213 467.6533434634274 1086.386318914856 293.5372436063977
1339 0.005 6.695 1 967.2476098931431 877.261003600767 877.5154867947888 1096.436638872885 1097.139475829638 1097.468310724435 1002.691217206401 467.7035264881208 1086.386602825786 293.5372442220095
1340 0.005 6.7 1 967.2552652839937 877.2752727854238 877.5297731344306 1096.436651720703 1097.139482780492 1097.468316118888 1002.695449269581 467.7536177500452 1086.386886153984 293.5372448374773
1341 0.005 6.705 1 967.2629005544143 877.2894987566259 877.5440162291796 1096.436662944994 1097.139489958278 1097.468322050631 1002.699668633165 467.8036176692861 1086.3871696013 293.5372454606231
1342 0.005 6.71 1 967.2704179799825 877.3036482998343 877.5581944906627 1096.436662973212 1097.139494727701 1097.468326748878 1002.703659065496 467.8535083510893 1086.387435892676 293.5372460914514
1343 0.005 6.715 1 967.2779421342547 877.3177516633908 877.5723245871845 1096.436682776586 1097.139503325201 1097.468333292458 1002.707743793695 467.9033122992849 1086.387719767355 293.537246733032
1344 0.005 6.72 1 967.2854619614072 877.3318095212792 877.586408098744 1096.436694849059 1097.139510157826 1097.468339006221 1002.711854480984 467.9530204567058 1086.388001511775 293.5372473734008
1345 0.005 6.725000000000001 1 967.2929678924006 877.3458222551382 877.6004455067782 1096.436704208538 1097.139516639713 1097.468344308175 1002.715967080878 468.0026429198593 1086.388279040783 293.5372480071131
1346 0.005 6.73 1 967.3004499255861 877.3597902009435 877.6144372728504 1096.436717109526 1097.139524112232 1097.468350228493 1002.720074034658 468.0521779367712 1086.38855834626 293.5372486443367
1347 0.005 6.735 1 967.3079144791851 877.3737136612714 877.6283838073314 1096.436727550993 1097.139530640343 1097.468355724891 1002.724172374803 468.1016223887326 1086.388835941959 293.5372492851867
1348 0.005 6.74 1 967.3153600364818 877.3875928777563 877.6422854652166 1096.436737551698 1097.139537027956 1097.468360980513 1002.728259504829 468.1509794841697 1086.389109299829 293.5372499262401
1349 0.005 6.745 1 967.3227779428074 877.4014281258013 877.6561425930795 1096.436750287803 1097.139544129214 1097.468366603594 1002.732335703321 468.2002483398319 1086.389384702363 293.5372505645201
1350 0.005 6.75 1 967.330175781405 877.4152196612499 877.6699555187582 1096.436762080948 1097.139552061208 1097.46837309621 1002.736401680521 468.2494288024367 1086.389659722631 293.5372511997005
1351 0.005 6.755 1 967.3375542338604 877.4289677537922 877.6837245522498 1096.436772782516 1097.139558708642 1097.468378481505 1002.740456326475 468.2985222490855 1086.389933332956 293.537251830758
1352 0.005 6.76 1 967.3449026788454 877.4426726156589 877.6974499627138 1096.436785553401 1097.139565787704 1097.468384005975 1002.744497178367 468.3475277349032 1086.390205324218 293.5372524697526
1353 0.005 6.765000000000001 1 967.3522317199858 877.4563344852495 877.711132028465 1096.436796612879 1097.139572682363 1097.468389759075 1002.748528305498 468.3964441324314 1086.390478349526 293.5372531061966
1354 0.005 6.77 1 967.3595381858668 877.46995355563 877.7247709757589 1096.436806856069 1097.139579635896 1097.468395532207 1002.752546769925 468.4452795325554 1086.390747728392 293.5372537487277
1355 0.005 6.775 1 967.3668166034543 877.4835300739624 877.7383670745661 1096.436819104661 1097.139585948909 1097.468400294073 1002.756554605106 468.4940235711741 1086.391017590873 293.5372543893067
1356 0.005 6.78 1 967.3740758780012 877.4970642550431 877.7519205683916 1096.436830526794 1097.139593692058 1097.468406953129 1002.760551875027 468.5426777426823 1086.391288671747 293.5372550263984
1357 0.005 6.785 1 967.3813156841227 877.5105562996579 877.7654316743158 1096.436839780118 1097.139599215848 1097.468411505153 1002.764537166499 468.5912430670512 1086.391555384483 293.5372556691776
1358 0.005 6.79 1 967.3885280930705 877.5240064129464 877.7789006160838 1096.436852454797 1097.139606560692 1097.468417427232 1002.768510866065 468.6397197792703 1086.391824055225 293.5372563176227
1359 0.005 6.795 1 967.3957209923896 877.5374147924799 877.7923276082648 1096.436863341322 1097.139613311644 1097.468422912328 1002.77247394884 468.6881086272675 1086.392092723236 293.5372569673729
1360 0.005 6.8 1 967.4028950477016 877.5507816002073 877.8057128371245 1096.436873680881 1097.139619905748 1097.468428337386 1002.776426816862 468.7364097363724 1086.392357446465 293.5372576175262
1361 0.005 6.805 1 967.4100421589038 877.5641070412313 877.819056512105 1096.436886582573 1097.139627403445 1097.468434316709 1002.78037179017 468.7846243797799 1086.392623418149 293.5372582813
1362 0.005 6.81 1 967.4171701485084 877.57739131148 877.8323588295981 1096.436896850083 1097.139633870493 1097.468439746361 1002.78430389949 468.8327512741171 1086.39288831413 293.5372589445086
1363 0.005 6.815 1 967.4242792037099 877.5906345886193 877.8456199796053 1096.436906676195 1097.139640083015 1097.468444740119 1002.78822320965 468.8807910412016 1086.393152087761 293.5372596068129
1364 0.005 6.82 1 967.4313609386184 877.603837081333 877.8588401646358 1096.436918803785 1097.139646889645 1097.468450260927 1002.792130758549 468.9287385373166 1086.393414771067 293.5372602654536
1365 0.005 6.825 1 967.4384233939494 877.6169989449412 877.8720195590752 1096.436927602959 1097.139652092515 1097.468454546828 1002.796026643079 468.9766014115746 1086.393675682858 293.5372609269551
1366 0.005 6.83 1 967.4454676345599 877.6301203677691 877.8851583539874 1096.436939036384 1097.139660427845 1097.46846166441 1002.799912011307 469.0243805011679 1086.393935681085 293.5372615862248
1367 0.005 6.835 1 967.4524862020251 877.643201522738 877.898256728009 1096.436953198632 1097.139668245162 1097.468467500163 1002.803786480869 469.0720728252066 1086.394198473528 293.5372622437037
1368 0.005 6.84 1 967.4594857670428 877.6562425760691 877.9113148563299 1096.436963805269 1097.139674778158 1097.468472949075 1002.80765012659 469.1196790302981 1086.394460764551 293.5372628993232
1369 0.005 6.845 1 967.4664666345412 877.669243685668 877.9243329038742 1096.436973032765 1097.139680088138 1097.468477038837 1002.81150211039 469.1671993932364 1086.394720209471 293.5372635459732
1370 0.005 6.850000000000001 1 967.4734199661169 877.6822050210289 877.9373110438394 1096.436984589256 1097.139687157235 1097.468483119535 1002.815343035708 469.2146338461554 1086.394977717682 293.537264210958
1371 0.005 6.855 1 967.4803555476948 877.6951267762238 877.950249461161 1096.436994056651 1097.139692814246 1097.468487637657 1002.819174267546 469.2619826298219 1086.395234429704 293.5372648752146
1372 0.005 6.86 1 967.4872728035028 877.7080090832609 877.9631483049047 1096.43700457262 1097.13969993722 1097.468493679861 1002.822994119081 469.3092462263763 1086.395489683815 293.5372655343297
1373 0.005 6.865 1 967.4941638995131 877.7208521217457 877.9760077472704 1096.437017409998 1097.13970734701 1097.468499520528 1002.826802649131 469.3564242452424 1086.395746279371 293.5372661929322
1374 0.005 6.87 1 967.5010359019876 877.7336560316025 877.9888279462987 1096.437027508735 1097.139713743387 1097.46850489979 1002.830599944928 469.4035170582522 1086.39600282887 293.5372668481851
1375 0.005 6.875 1 967.5078896377837 877.7464209614129 878.001609050206 1096.437036072231 1097.139718762646 1097.468508880019 1002.834385579295 469.4505249079501 1086.396255773787 293.5372675028646
1376 0.005 6.88 1 967.5147184434572 877.759147094184 878.0143512345014 1096.437049058806 1097.139726552178 1097.468515247879 1002.838160975768 469.4974474179731 1086.396510308761 293.5372681559259
1377 0.005 6.885 1 967.5215275540634 877.7718345591289 878.0270546405856 1096.437057628557 1097.139731533352 1097.468519111199 1002.841925306268 469.5442854984854 1086.396761812457 293.537268807746
1378 0.005 6.890000000000001 1 967.5283205075058 877.7844835181191 878.0397194322784 1096.437068696587 1097.139739322826 1097.46852585645 1002.845679454876 469.5910394149636 1086.397014173067 293.5372694503146
1379 0.005 6.895 1 967.5350874221998 877.7970941049537 878.0523457469005 1096.437080450214 1097.139745256079 1097.468530122236 1002.849422158692 469.6377077118616 1086.397266976036 293.5372700872581
1380 0.005 6.9 1 967.541836827643 877.8096664912829 878.0649337513518 1096.437091169109 1097.139752688546 1097.46853667184 1002.853154860901 469.6842921752494 1086.397518521169 293.5372707158393
1381 0.005 6.905 1 967.5485618336776 877.8222008125756 878.0774835883661 1096.437101324551 1097.139758417231 1097.468541026126 1002.856876334002 469.7307894552108 1086.397766805722 293.5372713327306
1382 0.005 6.91 1 967.5552714758873 877.8346972142743 878.0899954064914 1096.437112531573 1097.139766067165 1097.468547622075 1002.860587578912 469.7772045884358 1086.398017891617 293.5372719368129
1383 0.005 6.915 1 967.5619626848883 877.84715582413 878.1024693389952 1096.437120352802 1097.13977019296 1097.468550701995 1002.864287220664 469.8235367095236 1086.398263850432 293.5372725367818
1384 0.005 6.92 1 967.5686293118415 877.8595768146808 878.1149055482394 1096.437133396066 1097.139778345966 1097.468557573791 1002.867976915343 469.8697854121424 1086.398512638819 293.537273132431
1385 0.005 6.925 1 967.575277990689 877.8719603184342 878.1273041726724 1096.43714204614 1097.139783052727 1097.468561093189 1002.871655756989 469.9159552208337 1086.398759788566 293.5372737252492
1386 0.005 6.93 1 967.5819098164854 877.884306477871 878.139665357889 1096.437152241709 1097.139790176259 1097.468567360437 1002.875324561978 469.9620381161633 1086.399005746485 293.5372743085708
1387 0.005 6.935 1 967.5885163921872 877.8966154416671 878.1519892484902 1096.437163034182 1097.139795558573 1097.468571300983 1002.878982701395 470.0080380891909 1086.399251226278 293.5372748928292
1388 0.005 6.94 1 967.5951054849319 877.9088873527392 878.1642759933228 1096.437173956956 1097.139803316658 1097.46857812848 1002.882630860499 470.0539549949479 1086.399496999786 293.5372754628256
1389 0.005 6.945 1 967.6016719802142 877.921122341821 878.1765257227146 1096.437184663971 1097.13980920818 1097.468582536177 1002.886268194669 470.0997901930085 1086.399742050522 293.5372760320242
1390 0.005 6.95 1 967.6082216352912 877.9333205494462 878.188738581891 1096.437194620196 1097.139815759609 1097.468588111663 1002.889895261654 470.1455423048844 1086.399986613364 293.5372765875085
1391 0.005 6.955 1 967.6147542637193 877.9454821054851 878.2009146978501 1096.437202707592 1097.139820670534 1097.468592110747 1002.893510917851 470.1912115321413 1086.400227073321 293.5372771480121
1392 0.005 6.96 1 967.6212632390818 877.9576071752421 878.2130542302382 1096.437215278093 1097.139828156033 1097.468598260421 1002.897117240964 470.2368002894364 1086.400469723112 293.5372777169692
1393 0.005 6.965 1 967.6277543547407 877.969695872893 878.2251573050607 1096.437224136431 1097.139833522616 1097.46860255258 1002.900712909668 470.2823080965107 1086.400710121695 293.5372782798746
1394 0.005 6.97 1 967.634223699612 877.9817483425389 878.2372240615807 1096.437235583291 1097.139840757719 1097.468608649855 1002.904298715564 470.327732100011 1086.400952090233 293.5372788512267
1395 0.005 6.975000000000001 1 967.6406768276522 877.9937647172134 878.2492546375012 1096.437244679308 1097.139846119147 1097.468612823348 1002.907873845191 470.373073501848 1086.401191784433 293.5372794253406
1396 0.005 6.98 1 967.6471140092644 878.0057451669561 878.2612491851999 1096.437254120942 1097.139852154762 1097.468617856158 1002.911437987565 470.418332929662 1086.401430027421 293.5372800011187
1397 0.005 6.985 1 967.6535289452728 878.0176897934521 878.273207832615 1096.437264764305 1097.139857762365 1097.468622131445 1002.91499429885 470.4635088908811 1086.40166906228 293.537280589748
1398 0.005 6.99 1 967.6599252143573 878.0295987213243 878.2851306994585 1096.437273863652 1097.139863904864 1097.468627217879 1002.918541282503 470.5086037008796 1086.401905671052 293.5372811882466
1399 0.005 6.995 1 967.6662991746343 878.0414720866241 878.2970179201462 1096.437283925975 1097.139870056205 1097.46863227772 1002.922077266232 470.5536174951476 1086.402141564425 293.5372817853493
1400 0.005 7 1 967.6726571101535 878.0533100192051 878.3088696268271 1096.437293206904 1097.139876204481 1097.468637433342 1002.92560246279 470.5985500968879 1086.402377998391 293.5372823867339
1401 0.005 7.005 1 967.67899856254 878.0651126351486 878.3206859404238 1096.437301858168 1097.139881393655 1097.468641643952 1002.929116802769 470.6434004391473 1086.402611402935 293.5372829826381
1402 0.005 7.01 1 967.6853203524687 878.0768801440081 878.3324670459124 1096.437314256719 1097.139888644608 1097.468647568253 1002.932622093503 470.6881706132057 1086.402846909344 293.537283587534
1403 0.005 7.015000000000001 1 967.6916238716392 878.0886126080551 878.3442130319863 1096.437323741108 1097.139894215768 1097.468651939535 1002.93611704222 470.7328607392619 1086.403083073345 293.5372841865997
1404 0.005 7.02 1 967.6979049010149 878.1003101460307 878.3559240225298 1096.437333840595 1097.139900569484 1097.468657288406 1002.939601783237 470.7774704134274 1086.403316780896 293.5372847877157
1405 0.005 7.025 1 967.7041698695784 878.1119728868625 878.36760013762 1096.43734270243 1097.139906078634 1097.468661698862 1002.94307653101 470.8220001326371 1086.403549720127 293.5372853864675
1406 0.005 7.03 1 967.7104191384934 878.1236009649381 878.3792415109269 1096.437352551646 1097.139912431774 1097.468667009645 1002.946541707372 470.8664505510156 1086.403781235214 293.5372859816541
1407 0.005 7.035 1 967.7166445826542 878.1351944909809 878.3908482641424 1096.437362988578 1097.139918121818 1097.468671603796 1002.94999653154 470.9108208678293 1086.404012559354 293.5372865880967
1408 0.005 7.04 1 967.7228530514673 878.1467535952022 878.4024205220803 1096.437372341201 1097.139924295487 1097.468676727955 1002.953441379528 470.9551116896861 1086.404244705941 293.5372871930422
1409 0.005 7.045 1 967.7290403622394 878.1582784034149 878.4139584117052 1096.437382638974 1097.139930299364 1097.468681471549 1002.956876617376 470.9993214573158 1086.404474597016 293.5372877893432
1410 0.005 7.05 1 967.7352126590663 878.1697690390979 878.4254620526542 1096.437391215149 1097.139935736404 1097.468686108437 1002.96030214233 471.0434537906499 1086.404705085755 293.5372883721747
1411 0.005 7.055 1 967.7413639834057 878.1812256133136 878.4369315625084 1096.437401815991 1097.139942349839 1097.468691409242 1002.963717830226 471.0875054463514 1086.404934292743 293.5372889583009
1412 0.005 7.06 1 967.7475002022348 878.192648271457 878.4483670753858 1096.437410492187 1097.139947712227 1097.468695792092 1002.967124264384 471.1314779437078 1086.405160764556 293.5372895441742
1413 0.005 7.065 1 967.7536217273747 878.2040371225899 878.4597687103944 1096.437419950179 1097.139953740832 1097.468700597494 1002.970521479265 471.1753715615142 1086.405386729743 293.5372901328436
1414 0.005 7.07 1 967.7597206001012 878.2153922953875 878.4711365916201 1096.437431118313 1097.139959994696 1097.468705698308 1002.973908852567 471.2191862038351 1086.405614758298 293.537290720355
1415 0.005 7.075 1 967.7658036942843 878.2267139167308 878.4824708462424 1096.43744061005 1097.139965874743 1097.46871041664 1002.977287051144 471.2629225012391 1086.4058428991 293.537291309233
1416 0.005 7.08 1 967.7718652437627 878.2380020937941 878.493771586581 1096.43744940689 1097.13997090407 1097.468714483425 1002.980655229484 471.306579799554 1086.406066740691 293.537291893697
1417 0.005 7.085 1 967.7779110698079 878.249256945852 878.505038931778 1096.437457678805 1097.139976386426 1097.468719170567 1002.984013192843 471.3501586941723 1086.406291445656 293.5372924717178
1418 0.005 7.09 1 967.7839370691347 878.2604786408534 878.5162730265754 1096.437467592469 1097.139982197065 1097.468723733111 1002.987360929578 471.3936597761142 1086.406516256757 293.537293041672
1419 0.005 7.095 1 967.7899486857849 878.2716672597742 878.5274739784501 1096.437476494362 1097.139987870938 1097.468728459077 1002.990700127907 471.4370825248804 1086.406739878126 293.5372936087398
1420 0.005 7.100000000000001 1 967.7959398934371 878.2828229166385 878.5386419006392 1096.437486118836 1097.139993493387 1097.468733215076 1002.994029300315 471.4804271278203 1086.406962299552 293.5372941744157
1421 0.005 7.105 1 967.8019163000507 878.2939457282904 878.5497769121565 1096.437494808535 1097.139999249354 1097.46873798216 1002.997349527639 471.5236939199156 1086.407184163883 293.5372947373872
1422 0.005 7.11 1 967.8078779078639 878.3050358097661 878.5608791246067 1096.43750373033 1097.140004850408 1097.468742551093 1003.000660653476 471.5668831890273 1086.407404376084 293.5372953079798
1423 0.005 7.115 1 967.8138182775717 878.3160932706224 878.5719486556761 1096.437515348961 1097.140011414868 1097.468747712868 1003.003962925621 471.6099941177917 1086.407626628251 293.5372958889598
1424 0.005 7.12 1 967.8197426915407 878.3271182336418 878.5829856215543 1096.437523782268 1097.140016369147 1097.468751777879 1003.007255852609 471.6530280454458 1086.407847280266 293.5372964594945
1425 0.005 7.125 1 967.8256469201285 878.3381108182456 878.5939901413057 1096.437533401572 1097.140022324654 1097.468756647704 1003.010539196425 471.6959857535393 1086.408068358219 293.5372970233475
1426 0.005 7.13 1 967.831536281155 878.3490711748087 878.6049623466112 1096.437542209527 1097.140028174938 1097.46876148964 1003.013813716185 471.738865489188 1086.408288236867 293.5372975900915
1427 0.005 7.135 1 967.8374060191406 878.3599993823917 878.6159023427823 1096.43755301735 1097.140034783706 1097.468766667456 1003.017078953256 471.7816686733397 1086.408507519252 293.5372981467537
1428 0.005 7.140000000000001 1 967.8432618996538 878.3708955557403 878.6268102392872 1096.437561936437 1097.140039994459 1097.468770773156 1003.020335433001 471.8243950429593 1086.408725952331 293.5372986997058
1429 0.005 7.145 1 967.8490972216832 878.3817598006207 878.6376861444161 1096.437570413484 1097.140044923912 1097.468774886278 1003.023582425771 471.8670447102033 1086.408940716546 293.537299257602
1430 0.005 7.15 1 967.8549181696948 878.3925922326079 878.6485301729375 1096.437578166943 1097.140049961341 1097.468779108671 1003.026820011119 471.9096183948813 1086.409156135122 293.5372998214098
1431 0.005 7.155 1 967.8607198348386 878.4033929116799 878.6593424087127 1096.437587781942 1097.140055912431 1097.468784023288 1003.030047069622 471.9521156390131 1086.409371956423 293.5373003769422
1432 0.005 7.16 1 967.8665071945176 878.4141619808596 878.6701229730808 1096.437596079825 1097.140061170311 1097.468788504201 1003.033265755299 471.9945366454381 1086.409586249379 293.5373009368042
1433 0.005 7.165 1 967.8722760663006 878.4248995659688 878.6808719895865 1096.437606624326 1097.140067225134 1097.468793315208 1003.036475732639 472.0368729549926 1086.409802098951 293.5373014981476
1434 0.005 7.17 1 967.8780302866847 878.4356057739761 878.6915895637401 1096.437614399239 1097.140071682546 1097.468796774817 1003.039676552741 472.0791374336805 1086.41001528405 293.5373020645009
1435 0.005 7.175 1 967.8837667068223 878.4462807161522 878.7022758089776 1096.437623113964 1097.140077299503 1097.468801469601 1003.042867693371 472.12132765045 1086.410228298352 293.5373026230319
1436 0.005 7.18 1 967.8894885050993 878.4569245020444 878.7129308344259 1096.437631681447 1097.140082798029 1097.468805944393 1003.046050393109 472.163443237556 1086.410441388799 293.5373031778033
1437 0.005 7.185 1 967.8951905200864 878.4675372323344 878.723554744839 1096.437641512457 1097.140088849371 1097.468810962896 1003.049224187048 472.2054837864562 1086.410653686299 293.5373037352032
1438 0.005 7.19 1 967.9008781915026 878.4781190291275 878.7341476558043 1096.437649766885 1097.140094003668 1097.468815099334 1003.052389750755 472.2474496026121 1086.410865325297 293.5373042880485
1439 0.005 7.195 1 967.9065470942107 878.4886700000354 878.7447096781596 1096.437659494461 1097.140099624302 1097.468819583464 1003.055546302428 472.2893424658916 1086.411076478032 293.537304835718
1440 0.005 7.2 1 967.9122026958877 878.4991902532963 878.7552409192471 1096.437668599536 1097.140105514946 1097.468824503165 1003.058694716225 472.3311613839715 1086.411286913796 293.5373053764026
1441 0.005 7.205 1 967.9178390424893 878.5096798918249 878.7657414862875 1096.437677720885 1097.140110689215 1097.468828664863 1003.061833616744 472.3729039984124 1086.411497912378 293.5373059092208
1442 0.005 7.21 1 967.923460588634 878.520139017077 878.7762114816854 1096.43768521953 1097.140115422088 1097.468832530767 1003.064963691138 472.4145713772549 1086.411705947064 293.5373064387716
1443 0.005 7.215 1 967.9290637228419 878.5305677448982 878.7866510150836 1096.437694794054 1097.140121166871 1097.468837151545 1003.068085091021 472.4561643793657 1086.411914202392 293.5373069668393
1444 0.005 7.22 1 967.9346535098983 878.5409661739177 878.7970601945837 1096.437702417279 1097.140125859792 1097.468841094811 1003.071198000937 472.4976823561425 1086.412121527924 293.5373074943589
1445 0.005 7.225000000000001 1 967.9402248781007 878.5513344030115 878.8074391192699 1096.43771265842 1097.140132291113 1097.468846420835 1003.074302249451 472.5391257443342 1086.412330531858 293.5373080193711
1446 0.005 7.23 1 967.9457824796931 878.5616725440411 878.8177878964416 1096.437720552366 1097.140136989823 1097.468850130427 1003.077397504636 472.5804952446729 1086.412537791404 293.537308542749
1447 0.005 7.235 1 967.951320961181 878.5719807023261 878.8281066302005 1096.43772956563 1097.140142491405 1097.468854664946 1003.080483772223 472.6217905421307 1086.412743097689 293.5373090685799
1448 0.005 7.24 1 967.9568462206295 878.582258978953 878.8383954257894 1096.437737194362 1097.140147131619 1097.468858450602 1003.083561885011 472.6630125858704 1086.412947625735 293.5373095909795
1449 0.005 7.245 1 967.9623536828218 878.5925074712716 878.8486543836028 1096.437747335521 1097.140153544469 1097.46886370475 1003.086631596324 472.7041613636931 1086.413154315674 293.5373101173772
1450 0.005 7.25 1 967.9678471079865 878.6027263003308 878.8588836141713 1096.437754843305 1097.140158015191 1097.46886731497 1003.089692754086 472.7452362537754 1086.413358550713 293.5373106450144
1451 0.005 7.255 1 967.9733228160209 878.6129155767236 878.8690832278457 1096.437764250554 1097.140163459323 1097.46887176604 1003.092745445352 472.7862379878375 1086.413563604581 293.5373111722651
1452 0.005 7.26 1 967.9787847184766 878.6230753850299 878.8792533181731 1096.437771398159 1097.140167904178 1097.468875450546 1003.095789181053 472.8271667341892 1086.413765613781 293.5373116930891
1453 0.005 7.265000000000001 1 967.9842285385306 878.6332058214207 878.8893939847841 1096.437780519813 1097.140173491736 1097.468880023859 1003.098824098026 472.8680235389225 1086.413968181516 293.5373122199459
1454 0.005 7.27 1 967.9896595702697 878.6433069967302 878.8995053335655 1096.437788936904 1097.140178847503 1097.468884375651 1003.101851458446 472.9088070669815 1086.414170291 293.5373127475835
1455 0.005 7.275 1 967.9950723096952 878.6533790097296 878.9095874638415 1096.437797915903 1097.140184130227 1097.468888645219 1003.104869910058 472.9495176056132 1086.414371572464 293.5373132769561
1456 0.005 7.28 1 968.0004715483208 878.6634219593637 878.9196404756755 1096.437805391256 1097.140188987236 1097.468892740549 1003.107880001736 472.9901554380805 1086.414571479675 293.5373138085583
1457 0.005 7.285 1 968.0058534430988 878.67343594122 878.9296644696879 1096.437815488506 1097.140195275297 1097.468897787754 1003.110881901444 473.0307206641751 1086.414773913814 293.5373143427343
1458 0.005 7.29 1 968.0112227223453 878.6834210473769 878.9396595368971 1096.437823386831 1097.140199700238 1097.468901225466 1003.113875474664 473.0712162625174 1086.414974697995 293.5373148785101
1459 0.005 7.295 1 968.016572917481 878.6933774099508 878.949625796366 1096.437832141281 1097.14020498718 1097.46890561822 1003.11686093903 473.1116395087486 1086.415174627256 293.5373154113728
1460 0.005 7.3 1 968.0219101565283 878.7033051140872 878.9595633405225 1096.437839294667 1097.140209341769 1097.468909123678 1003.119838382781 473.1519876668626 1086.41537150826 293.5373159455991
1461 0.005 7.305 1 968.0272299808402 878.7132042474803 878.9694722626573 1096.437847381477 1097.140214056234 1097.468912990859 1003.122807473113 473.1922642058714 1086.415568157121 293.5373164833869
1462 0.005 7.31 1 968.0325377531235 878.7230749124572 878.979352664981 1096.437855478161 1097.140219273037 1097.468917328187 1003.125768197321 473.2324690860339 1086.415766658283 293.5373170306059
1463 0.005 7.315 1 968.0378274951599 878.7329172082756 878.989204643624 1096.43786469786 1097.140225045876 1097.468922140918 1003.12872051966 473.2726023161191 1086.415964714553 293.5373175782574
1464 0.005 7.32 1 968.0431050126158 878.7427312410957 878.9990283010461 1096.437871971705 1097.140229290581 1097.468925497126 1003.131664742985 473.3126633193654 1086.41616130756 293.5373181201583
1465 0.005 7.325 1 968.0483644792528 878.7525171011745 879.0088237329867 1096.437880685782 1097.140234699657 1097.468930027224 1003.134600656711 473.3526531964098 1086.416356187898 293.537318659295
1466 0.005 7.33 1 968.0536112260461 878.7622748833631 879.0185910344277 1096.437888137837 1097.140239418427 1097.468933827498 1003.137528424455 473.3925719844902 1086.41655016307 293.5373191904906
1467 0.005 7.335 1 968.0588412065047 878.7720046662788 879.0283302944279 1096.437897567411 1097.140245200448 1097.468938573106 1003.14044798111 473.4324174214991 1086.416745587859 293.5373197276286
1468 0.005 7.34 1 968.0640584583155 878.7817065627329 879.0380416165165 1096.437905277622 1097.140249907401 1097.468942315815 1003.143359804139 473.4721929143722 1086.41693933714 293.5373202574373
1469 0.005 7.345 1 968.0692590246216 878.7913806643603 879.0477250909502 1096.437914337719 1097.140254999762 1097.468946379494 1003.146263820398 473.5118989532412 1086.417134263992 293.5373207830963
1470 0.005 7.350000000000001 1 968.0744465813443 878.8010270662796 879.0573808141338 1096.437921435426 1097.140259599263 1097.468950264421 1003.149159846023 473.5515343829071 1086.417325702898 293.5373213033395
1471 0.005 7.355 1 968.0796171794562 878.8106458650815 879.067008883487 1096.43793040172 1097.14026513156 1097.468954842415 1003.152047742534 473.591099238587 1086.417517473986 293.537321832238
1472 0.005 7.36 1 968.084774884163 878.8202371687769 879.076609398659 1096.437937592715 1097.140269602503 1097.468958456907 1003.154927992762 473.6305931752453 1086.417707302172 293.5373223487145
1473 0.005 7.365 1 968.0899162877296 878.8298010610233 879.0861824497267 1096.437946481123 1097.14027498179 1097.468962880501 1003.157799852107 473.670017061429 1086.417897872622 293.5373228702545
1474 0.005 7.37 1 968.0950449899847 878.8393376331994 879.0957281335759 1096.437953967351 1097.140279778839 1097.468966846748 1003.160663770311 473.7093710152169 1086.418087922867 293.5373233874085
1475 0.005 7.375 1 968.1001570282107 878.8488469811307 879.105246542554 1096.437963265026 1097.140285250453 1097.468971201697 1003.163519684419 473.7486552386035 1086.41827848262 293.5373239011176
1476 0.005 7.38 1 968.1052572295577 878.8583291684753 879.1147377567911 1096.437970764572 1097.140289618185 1097.468974758624 1003.166367855121 473.7878698807816 1086.418469027098 293.5373244093141
1477 0.005 7.385 1 968.1103403033063 878.8677843263017 879.1242018787505 1096.437978853158 1097.140294601846 1097.468978949854 1003.169208497513 473.8270143926393 1086.418656481956 293.5373249165968
1478 0.005 7.390000000000001 1 968.1154107696351 878.8772125402634 879.133639006564 1096.437985584096 1097.140298708269 1097.468982220776 1003.172041251005 473.8660890869433 1086.418842355236 293.5373254237757
1479 0.005 7.395 1 968.120464284946 878.8866138865359 879.1430492178492 1096.43799384877 1097.140303906532 1097.468986533184 1003.174865842927 473.9050942562125 1086.419028261603 293.5373259287331
1480 0.005 7.4 1 968.1255065340837 878.8959884669807 879.1524326198112 1096.43800188655 1097.140308901217 1097.468990451406 1003.177683038399 473.9440303678256 1086.41921606811 293.5373264363148
1481 0.005 7.405 1 968.1305324903689 878.9053363825124 879.1617892995475 1096.438010090918 1097.140313483208 1097.468994186303 1003.180492686544 473.9828973758054 1086.419402604511 293.5373269389279
1482 0.005 7.41 1 968.1355454034496 878.9146577028357 879.1711193401071 1096.43801681076 1097.140317889076 1097.468997973854 1003.183294362238 474.021696656771 1086.41958699087 293.5373274443983
1483 0.005 7.415 1 968.1405421068922 878.9239525492653 879.1804228481769 1096.438024716764 1097.140322681701 1097.469001868316 1003.186088554311 474.0604266265396 1086.419770501204 293.5373279477984
1484 0.005 7.42 1 968.1455271814806 878.9332209911536 879.1896999065848 1096.438031942284 1097.140327292613 1097.469005650571 1003.188875040353 474.0990876234215 1086.419954302065 293.5373284485869
1485 0.005 7.425 1 968.1504965191676 878.9424631239318 879.1989506073793 1096.438041662435 1097.140333160268 1097.46901047328 1003.191653982054 474.1376802558387 1086.42013998234 293.5373289490844
1486 0.005 7.43 1 968.1554545295108 878.9516790365858 879.208175040454 1096.438048998899 1097.140337536423 1097.469013976599 1003.194425292169 474.1762043088365 1086.420324727005 293.5373294429306
1487 0.005 7.435 1 968.1603957181651 878.9608688122627 879.2173732895087 1096.438057080046 1097.140342494214 1097.469018085093 1003.197188834134 474.2146598599414 1086.4205074642 293.5373299347556
1488 0.005 7.44 1 968.1653245579425 878.9700325361555 879.2265454419161 1096.438063565792 1097.14034637982 1097.469021108794 1003.199944779265 474.2530499694284 1086.420689267965 293.5373304364264
1489 0.005 7.445 1 968.1702383897439 878.9791702862107 879.2356915840667 1096.438072885497 1097.140352086444 1097.469025796106 1003.202693260628 474.2913706018002 1086.420873288845 293.5373309407738
1490 0.005 7.45 1 968.1751393776801 878.9882821741357 879.244811809965 1096.438078810254 1097.140355712661 1097.469028710158 1003.205434185672 474.3296231853177 1086.421052968677 293.5373314449511
1491 0.005 7.455 1 968.1800253125836 878.9973682719277 879.253906202096 1096.438087985456 1097.140361337696 1097.469033264132 1003.208167813563 474.3678104912381 1086.421235362398 293.537331943197
1492 0.005 7.46 1 968.1848993269832 879.0064286674889 879.2629748490441 1096.438095407461 1097.140366102765 1097.469037214289 1003.210894485975 474.4059286254871 1086.421413946539 293.5373324419731
1493 0.005 7.465 1 968.1897574771764 879.0154634242581 879.2720178221441 1096.438104332378 1097.140371519787 1097.469041715643 1003.213613311426 474.4439784607597 1086.421594861139 293.5373329404521
1494 0.005 7.47 1 968.1946038923095 879.0244726460143 879.2810352177097 1096.438110633362 1097.140375097768 1097.469044536165 1003.216324444832 474.4819604828475 1086.421775287918 293.5373334315377
1495 0.005 7.475000000000001 1 968.1994348481063 879.0334564252337 879.290027121796 1096.438118811186 1097.14038002124 1097.469048510483 1003.219028146687 474.5198749884011 1086.421954991579 293.537333929188
1496 0.005 7.48 1 968.2042535444926 879.0424145186309 879.2989933904302 1096.438124284425 1097.140383097721 1097.469050908934 1003.221724348765 474.5577221921424 1086.422130553462 293.5373344230549
1497 0.005 7.485 1 968.2090566057841 879.0513473559948 879.3079343253072 1096.438132985356 1097.140389092241 1097.469056098867 1003.224413610125 474.5955011927134 1086.422307973582 293.5373349177393
1498 0.005 7.49 1 968.2138489139762 879.0602550088979 879.3168500174767 1096.438140345181 1097.140393458057 1097.469059512738 1003.227095748928 474.63321383719 1086.422485578944 293.5373354047151
1499 0.005 7.495 1 968.2186262131596 879.0691375657493 879.3257405569739 1096.438148729175 1097.140398319292 1097.469063434328 1003.229770465402 474.6708598466086 1086.422663769941 293.5373358883626
1500 0.005 7.5 1 968.2233915694295 879.0779950868576 879.3346060190306 1096.438155548586 1097.140402583881 1097.469066922571 1003.232437735154 474.7084394191124 1086.422839982071 293.5373363717961
1501 0.005 7.505 1 968.2281416520216 879.0868276702701 879.3434464930099 1096.438163532139 1097.1404075627 1097.469071104764 1003.235097717584 474.745952443088 1086.423015926694 293.5373368570722
1502 0.005 7.51 1 968.2328804279942 879.0956354127503 879.3522620704763 1096.43817050902 1097.140411902818 1097.469074578886 1003.237750471476 474.7833991512904 1086.423190903689 293.5373373410094
1503 0.005 7.515000000000001 1 968.2376042581617 879.1044183898221 879.3610528339494 1096.438179474678 1097.140417428889 1097.46907911265 1003.240391670454 474.8207787305396 1086.423367372878 293.5373378231037
1504 0.005 7.52 1 968.242316516142 879.1131766823028 879.3698188660647 1096.438185936062 1097.140421192783 1097.46908200882 1003.24302684268 474.8580925105347 1086.423541133592 293.5373383084317
1505 0.005 7.525 1 968.24701365736 879.1219103763069 879.3785602535693 1096.438193732168 1097.140425901668 1097.469085952586 1003.245655889293 474.895340654271 1086.423714590856 293.5373387895035
1506 0.005 7.53 1 968.2516991408504 879.1306195535597 879.3872770770151 1096.438199810143 1097.140429577995 1097.469088986648 1003.248279026736 474.932523062167 1086.423887197174 293.5373392663741
1507 0.005 7.535 1 968.2563700291917 879.1393042998109 879.3959694251578 1096.438208154629 1097.14043490725 1097.46909342306 1003.250895299033 474.9696397953807 1086.424061186935 293.5373397478261
1508 0.005 7.54 1 968.2610306660295 879.1479646968719 879.4046373788393 1096.43821552233 1097.140439335835 1097.469096931904 1003.253505500585 475.0066907243465 1086.424235247306 293.5373402280854
1509 0.005 7.545 1 968.2656757820181 879.1566008160772 879.4132810154819 1096.438223746008 1097.140444169534 1097.469100730277 1003.256108427719 475.043673480127 1086.424408627866 293.5373407083588
1510 0.005 7.55 1 968.2703096592936 879.165212740737 879.4219004153257 1096.438229620638 1097.140447646965 1097.469103661437 1003.258704446642 475.0805922626275 1086.424578328226 293.5373411970304
1511 0.005 7.555 1 968.274928100737 879.1738005545343 879.430495659655 1096.438237319168 1097.140452521217 1097.46910769688 1003.261293458245 475.1174464232433 1086.424748303028 293.5373416827714
1512 0.005 7.56 1 968.2795363662224 879.1823643415714 879.4390668334953 1096.43824460516 1097.140457247698 1097.469111482204 1003.263875333633 475.1542387931608 1086.42491904962 293.5373421707808
1513 0.005 7.565 1 968.2841294449868 879.1909041785815 879.447614017913 1096.438252220791 1097.140461622686 1097.469115013214 1003.266450084476 475.1909653561651 1086.425089291727 293.5373426530758
1514 0.005 7.57 1 968.2887121876938 879.1994201465943 879.4561372896223 1096.43825911478 1097.140466009562 1097.469118680408 1003.269018591651 475.2276267457772 1086.425259239487 293.5373431407812
1515 0.005 7.575 1 968.2932799645816 879.2079123155479 879.4646367268158 1096.438266850386 1097.140470570027 1097.469122392882 1003.27158009034 475.2642237101555 1086.425428873216 293.5373436262998
1516 0.005 7.58 1 968.2978365909202 879.2163807698333 879.4731124090889 1096.438273279932 1097.140474757949 1097.469125708753 1003.274134467964 475.3007558069182 1086.425596289808 293.5373441074588
1517 0.005 7.585 1 968.3023793563387 879.2248255934578 879.4815644167415 1096.438281768792 1097.140479985964 1097.46913004832 1003.276682059819 475.3372229615563 1086.425766174618 293.5373445845942
1518 0.005 7.59 1 968.3069109218899 879.2332468661167 879.4899928330127 1096.438287558 1097.14048319003 1097.469132614458 1003.279222488322 475.373624978296 1086.425933853046 293.5373450614586
1519 0.005 7.595 1 968.3114280119289 879.2416446545615 879.4983977272103 1096.438295212245 1097.140487989121 1097.469136618287 1003.281755759654 475.4099616663766 1086.426101779994 293.5373455365605
1520 0.005 7.600000000000001 1 968.3159344649625 879.2500190438487 879.5067791814557 1096.438301622607 1097.140491861624 1097.469139829178 1003.284282572799 475.4462345597435 1086.426268837818 293.5373460062382
1521 0.005 7.605 1 968.320426706897 879.2583701143052 879.5151372787185 1096.438309342812 1097.14049657753 1097.469143753935 1003.286802325737 475.4824435899322 1086.426435845134 293.5373464802884
1522 0.005 7.61 1 968.3249079609365 879.2666979369557 879.5234720877093 1096.438315006953 1097.140499831164 1097.469146254206 1003.28931537333 475.5185889507662 1086.426600398543 293.5373469555884
1523 0.005 7.615 1 968.3293760217715 879.2750026008817 879.5317836979173 1096.438323725898 1097.140505217078 1097.469150650487 1003.29182216084 475.5546707168107 1086.426767180449 293.5373474264071
1524 0.005 7.62 1 968.3338482560209 879.2832894194141 879.5400747993779 1096.438327103416 1097.140507711947 1097.469152993907 1003.29436561276 475.5908593088713 1086.426930336916 293.5373478952279
1525 0.005 7.625 1 968.3383011740214 879.2915541309065 879.5483441148345 1096.438333801997 1097.140512684297 1097.469157028389 1003.296882056665 475.6269512644183 1086.427093033857 293.5373483651632
1526 0.005 7.63 1 968.3427424631379 879.2997966734404 879.5565914119292 1096.438341310381 1097.140517173911 1097.469160556043 1003.299385143284 475.6629631566833 1086.4272568034 293.5373488322143
1527 0.005 7.635 1 968.347169010367 879.3080170471152 879.5648166822424 1096.438348965828 1097.140521387052 1097.469163991144 1003.301878423964 475.698903192747 1086.42742092495 293.537349297525
1528 0.005 7.640000000000001 1 968.351584419582 879.3162152705654 879.5730199282057 1096.438355734599 1097.140525714436 1097.46916762059 1003.304364277842 475.7347744160965 1086.427584546145 293.5373497687241
1529 0.005 7.645 1 968.3559856895993 879.3243913771072 879.5812011619912 1096.438363604659 1097.140530320626 1097.469171178955 1003.306842619985 475.7705786576204 1086.427748905547 293.53735023831
1530 0.005 7.65 1 968.3603759547885 879.3325453853554 879.5893603938759 1096.438369316421 1097.140533971473 1097.469174347925 1003.309313574047 475.8063169616618 1086.427911398414 293.5373507097993
1531 0.005 7.655 1 968.3647520043277 879.3406773541219 879.5974976571616 1096.438376627129 1097.140538433384 1097.469177884805 1003.311777446671 475.8419926649291 1086.428073409795 293.5373511742281
1532 0.005 7.66 1 968.3691186220766 879.3487873199348 879.6056129788474 1096.438383500773 1097.140542867834 1097.469181648151 1003.314234474481 475.8776007919827 1086.428235464531 293.5373516443014
1533 0.005 7.665 1 968.3734699057902 879.3568753103521 879.6137063782337 1096.438389652857 1097.140546815451 1097.469184889066 1003.316683056688 475.9131452810224 1086.428395610783 293.5373521152943
1534 0.005 7.67 1 968.3778122259415 879.3649413831906 879.6217779028036 1096.438396929363 1097.140551447787 1097.469188704866 1003.319126322573 475.9486261585223 1086.428556834837 293.5373525938121
1535 0.005 7.675 1 968.3821416435445 879.3729855996498 879.6298276005805 1096.438403962336 1097.140555196637 1097.469191578066 1003.32156279967 475.9840434013971 1086.428718305207 293.5373530664495
1536 0.005 7.68 1 968.3864451232263 879.38100283187 879.6378529230859 1096.438411652977 1097.140559621642 1097.469195129773 1003.32394975755 476.0192301899857 1086.428878676815 293.5373535395087
1537 0.005 7.685 1 968.3907401398197 879.3889974031521 879.645855256259 1096.438419407573 1097.140563942008 1097.469198633581 1003.326349392855 476.0543865839315 1086.429038236531 293.5373540082996
1538 0.005 7.69 1 968.3950434226747 879.3969746702949 879.6538375343606 1096.438423557136 1097.140567351501 1097.469201847269 1003.328794001161 476.0896625596333 1086.429196527183 293.5373544776014
1539 0.005 7.695 1 968.3993297786332 879.4049304874045 879.6617985509484 1096.438431073882 1097.140572358791 1097.469205710091 1003.331214912065 476.1248520296371 1086.429355554507 293.5373549482092
1540 0.005 7.7 1 968.4036040124189 879.4128648080095 879.6697381126775 1096.43843632689 1097.140574998263 1097.46920770046 1003.333635015929 476.1599695694754 1086.429512823419 293.5373554105254
1541 0.005 7.705 1 968.407863990688 879.4207776477994 879.6776562454828 1096.438442844124 1097.140578881935 1097.469210981274 1003.336039036962 476.1950190127854 1086.429669693476 293.5373558706437
1542 0.005 7.71 1 968.412114404648 879.4286690723617 879.6855529945628 1096.438450165323 1097.140583848919 1097.469215167841 1003.338434021332 476.2300036370046 1086.429828071053 293.5373563320965
1543 0.005 7.715 1 968.4163512317785 879.4365391234655 879.6934284001079 1096.438457925637 1097.140588425355 1097.469218681378 1003.34082010564 476.2649244792296 1086.429984938783 293.5373567802515
1544 0.005 7.72 1 968.4205778018326 879.4443878493965 879.7012825052782 1096.438463852224 1097.140592152271 1097.469221796288 1003.343198899008 476.2997823332125 1086.430140461982 293.5373572290207
1545 0.005 7.725000000000001 1 968.424790742856 879.4522152816695 879.7091153485037 1096.438471180962 1097.140596451566 1097.469225288784 1003.345570796353 476.3345778178394 1086.430297318163 293.5373576728873
1546 0.005 7.73 1 968.4289937722081 879.4600214999526 879.7169269823024 1096.438477101832 1097.140599952649 1097.469228212989 1003.34793641301 476.3693112797932 1086.430452873414 293.5373581140823
1547 0.005 7.735 1 968.4331837420945 879.4678065824922 879.7247174733567 1096.438484604176 1097.140604576032 1097.46923202321 1003.350295910395 476.403982850257 1086.430609168551 293.5373585536313
1548 0.005 7.74 1 968.4373644334185 879.4755705544163 879.7324868624016 1096.438490482109 1097.140608060268 1097.469234800876 1003.352648956003 476.4385926858325 1086.430764815329 293.5373589904007
1549 0.005 7.745 1 968.4415318677195 879.4833134456703 879.7402351889443 1096.438497636403 1097.140612773621 1097.469238883919 1003.354995253013 476.4731408379407 1086.430919654588 293.5373594286384
1550 0.005 7.75 1 968.4456888303024 879.4910353311391 879.7479625071757 1096.438502618673 1097.140615642266 1097.469241033519 1003.357335233132 476.5076277349025 1086.431070650987 293.5373598673128
1551 0.005 7.755 1 968.4498329247883 879.4987362740549 879.7556688762533 1096.438509498793 1097.140619956447 1097.469244634462 1003.359668715072 476.5420534229121 1086.43122289437 293.5373603046322
1552 0.005 7.76 1 968.4539690086841 879.5064163594727 879.7633543691791 1096.438516389095 1097.140624287675 1097.469248085742 1003.361996584698 476.5764179867068 1086.431376821776 293.5373607412051
1553 0.005 7.765000000000001 1 968.4580924599135 879.5140756030319 879.7710190221788 1096.438524231496 1097.140628709627 1097.469251564516 1003.364318590839 476.6107220079471 1086.431531716388 293.5373611773688
1554 0.005 7.77 1 968.462206137514 879.5217140501285 879.7786628820626 1096.438529691708 1097.140631983001 1097.469254217732 1003.366633878025 476.6449664478452 1086.431684580864 293.5373616120331
1555 0.005 7.775 1 968.4663068192403 879.529331783692 879.7862860165989 1096.438536822481 1097.140636515762 1097.469257998146 1003.36894343333 476.6791496801468 1086.431836309304 293.5373620555829
1556 0.005 7.78 1 968.4703974847802 879.5369288829642 879.7938884893293 1096.43854237863 1097.140639769477 1097.469260604648 1003.371246905711 476.7132681172623 1086.431987068033 293.537362498628
1557 0.005 7.785 1 968.4744760746649 879.5445053811377 879.8014703499845 1096.43854921717 1097.140643576474 1097.46926371295 1003.373546539546 476.747327699579 1086.432138736166 293.5373629501515
1558 0.005 7.79 1 968.4785445434522 879.5520613203554 879.809031650087 1096.438554641503 1097.14064728862 1097.469266786554 1003.375838099991 476.7813278548911 1086.432288391037 293.5373634017365
1559 0.005 7.795 1 968.4826003799717 879.5595967805681 879.8165724526228 1096.43856146987 1097.140651380118 1097.469270230188 1003.378122826856 476.8152684353443 1086.432438973868 293.537363846414
1560 0.005 7.8 1 968.4866476851528 879.5671118245075 879.8240928210689 1096.438568283794 1097.140655905932 1097.469273961205 1003.380401904233 476.849149501454 1086.432590256249 293.5373642903385
1561 0.005 7.805000000000001 1 968.4906819320815 879.5746065150897 879.8315928165272 1096.438575354961 1097.140660093399 1097.46927737672 1003.382674459367 476.8829704704222 1086.432740632005 293.5373647280708
1562 0.005 7.81 1 968.4947074080229 879.5820808979867 879.8390724904307 1096.438581095783 1097.140663442501 1097.469280041287 1003.384941671675 476.916732030946 1086.432889555394 293.5373651756722
1563 0.005 7.815 1 968.4987197272587 879.5895350399796 879.8465319034062 1096.438587559111 1097.140667356281 1097.469283305974 1003.387201857046 476.9504341558007 1086.433038318615 293.537365623081
1564 0.005 7.82 1 968.5027230118471 879.5969690017076 879.8539711175254 1096.438592998283 1097.14067072503 1097.469286089161 1003.38945629249 476.9840770378703 1086.433186301081 293.537366076027
1565 0.005 7.825 1 968.5067135302661 879.604382846079 879.8613901925145 1096.438600054637 1097.140675028604 1097.46928954859 1003.391704410152 477.0176607008891 1086.433334114146 293.5373665194315
1566 0.005 7.83 1 968.5106954992588 879.61177663326 879.868789187359 1096.438606471201 1097.140679166046 1097.469292992 1003.393947021406 477.0511854997181 1086.433482227013 293.5373669638762
1567 0.005 7.835 1 968.5146645338274 879.6191504187548 879.8761681624743 1096.438611764255 1097.140681678315 1097.469294897842 1003.396182915357 477.0846515180136 1086.433628971536 293.5373674100015
1568 0.005 7.84 1 968.5186245786709 879.6265042725405 879.8835271813273 1096.438617916097 1097.140686219376 1097.469298835013 1003.39841323963 477.1180583120986 1086.433774891586 293.5373678508996
1569 0.005 7.845 1 968.5225723307453 879.6338382515615 879.8908663024343 1096.43862453357 1097.140689837047 1097.469301505053 1003.40063743435 477.151406323556 1086.433920751844 293.5373682898202
1570 0.005 7.850000000000001 1 968.5265118009581 879.6411524174091 879.8981855864408 1096.438631166541 1097.14069422073 1097.469305177029 1003.402856862687 477.1846953454894 1086.434067169151 293.5373687247197
1571 0.005 7.855 1 968.530438644254 879.6484468260703 879.9054850930002 1096.438637119395 1097.140697313485 1097.469307664102 1003.405069855792 477.2179259927956 1086.434213154901 293.5373691579119
1572 0.005 7.86 1 968.5343564048271 879.6557215363184 879.9127648806693 1096.438642724782 1097.140701159851 1097.469311044391 1003.407276991757 477.2510983594778 1086.434357660443 293.5373695815001
1573 0.005 7.865 1 968.5382610482009 879.66297660271 879.9200250009089 1096.438648331105 1097.140704519361 1097.469313779835 1003.409477404342 477.2842121836471 1086.434501889028 293.5373700063435
1574 0.005 7.87 1 968.5421583653247 879.6702120966816 879.9272655279684 1096.438655439528 1097.140709299626 1097.469317647041 1003.411672949831 477.3172680626694 1086.434646923471 293.537370430183
1575 0.005 7.875 1 968.5460429822621 879.6774280764369 879.9344865100461 1096.438662130147 1097.140713135801 1097.469320571301 1003.413863389073 477.3502659378606 1086.434792216396 293.5373708523417
1576 0.005 7.88 1 968.5499188978534 879.6846245978742 879.9416880127173 1096.438667624865 1097.140716692594 1097.469323505469 1003.416047954694 477.3832059966159 1086.434935559317 293.53737127837
1577 0.005 7.885 1 968.5537823109162 879.6918017186291 879.9488700946312 1096.438673224897 1097.140719614814 1097.469325809879 1003.418226149364 477.4160882795201 1086.435077898968 293.5373717025122
1578 0.005 7.890000000000001 1 968.5576375881463 879.6989595011794 879.9560328148211 1096.438679311296 1097.140724074065 1097.469329826945 1003.42039899463 477.4489129588735 1086.435220759292 293.5373721268382
1579 0.005 7.895 1 968.5614803642399 879.7060980040471 879.9631762315927 1096.438685617374 1097.140727689188 1097.469332680818 1003.422565681701 477.4816800453938 1086.435362912186 293.5373725441159
1580 0.005 7.9 1 968.5653148043044 879.7132172882817 879.9703004065068 1096.438691806361 1097.140731846778 1097.469336107128 1003.424726873739 477.5143898178168 1086.435505410864 293.5373729691756
1581 0.005 7.905 1 968.5691375592764 879.7203174135079 879.9774053982439 1096.43869875236 1097.140735754415 1097.469339229557 1003.426882400244 477.5470422091313 1086.435648517443 293.5373733950252
1582 0.005 7.91 1 968.5729518342422 879.727398437971 879.9844912681907 1096.438704894909 1097.140739668233 1097.469342446458 1003.429032351393 477.5796374909077 1086.435791434423 293.5373738142657
1583 0.005 7.915 1 968.5767565672504 879.7344604202589 879.9915580620143 1096.438710141002 1097.140742637037 1097.469344679843 1003.431176624392 477.6121756850853 1086.435930638653 293.5373742401136
1584 0.005 7.92 1 968.5805506436843 879.7415034163205 879.9986058467109 1096.438715657082 1097.140746361324 1097.469347953925 1003.433315152309 477.6446569632543 1086.436069654198 293.5373746646625
1585 0.005 7.925 1 968.5843325240737 879.7485274897313 880.005634685939 1096.438721340185 1097.140749325843 1097.469350179038 1003.435447937952 477.6770813849067 1086.436209750196 293.5373750948258
1586 0.005 7.930000000000001 1 968.5881060468905 879.7555326959961 880.0126446373185 1096.438727293197 1097.14075366565 1097.469353998236 1003.437575373616 477.7094490815341 1086.436349258714 293.5373755181884
1587 0.005 7.935 1 968.5918676110338 879.7625190975108 880.0196357572934 1096.438733707363 1097.140757230649 1097.469356721282 1003.439697164893 477.7417602176595 1086.436489354459 293.5373759353224
1588 0.005 7.94 1 968.5956212806655 879.7694867518272 880.0266081070627 1096.438740388291 1097.140761840486 1097.469360600369 1003.441813903073 477.7740148221378 1086.436629260493 293.5373763500951
1589 0.005 7.945 1 968.5993633020668 879.7764357852801 880.0335617814105 1096.438746576246 1097.140764431633 1097.469362308133 1003.443924839501 477.8062127610046 1086.436769190215 293.53737676881
1590 0.005 7.95 1 968.6030964836872 879.7833662050692 880.0404968179161 1096.438752041612 1097.14076821534 1097.46936570195 1003.446030677674 477.8383548845331 1086.436907278913 293.5373771899158
1591 0.005 7.955 1 968.6068181770711 879.7902780521755 880.0474132673913 1096.438757668845 1097.140771519062 1097.469368349676 1003.448130444861 477.870440796571 1086.43704453012 293.5373776096108
1592 0.005 7.96 1 968.6105312604664 879.7971713900745 880.0543111827398 1096.438763432876 1097.140775469206 1097.46937167881 1003.45022485427 477.9024707180852 1086.437182124076 293.5373780287375
1593 0.005 7.965 1 968.6142327881535 879.8040462758287 880.0611906249172 1096.438769492292 1097.140778866319 1097.469374334489 1003.452313348996 477.9344445799717 1086.43731904729 293.537378443639
1594 0.005 7.97 1 968.6179262075098 879.8109027803448 880.0680516597147 1096.43877509391 1097.140782376486 1097.469377260112 1003.454397428388 477.9663628341986 1086.437456090283 293.5373788599486
1595 0.005 7.975000000000001 1 968.6216080300132 879.8177409432546 880.074894334643 1096.438780703985 1097.140785563439 1097.469379825607 1003.456475633662 477.9982253554397 1086.437591366028 293.5373792778616
1596 0.005 7.98 1 968.6252816286972 879.8245608198768 880.0817187029108 1096.438786708537 1097.140789648114 1097.469383202417 1003.458548727394 478.0300324093699 1086.437727690394 293.5373796946487
1597 0.005 7.985 1 968.6289444190076 879.8313624595296 880.0885248166036 1096.43879309612 1097.140793344047 1097.469386147425 1003.460616102961 478.0617840099613 1086.437864371992 293.5373801088411
1598 0.005 7.99 1 968.6325985144083 879.8381459283679 880.0953127364979 1096.438798470814 1097.140796804866 1097.469389049632 1003.462678219483 478.0934803680819 1086.438000053219 293.537380526732
1599 0.005 7.995 1 968.6362415295182 879.8449112857822 880.1020825206454 1096.438804991859 1097.140800685786 1097.469392234641 1003.46473463917 478.1251214137455 1086.43813673857 293.5373809352953
1600 0.005 8 1 968.6398766784085 879.8516585998735 880.1088342325435 1096.438810818083 1097.140804426364 1097.469395265986 1003.466786409146 478.1567078981899 1086.438271920084 293.5373813483335
1601 0.005 8.005000000000001 1 968.6435000373855 879.8583879154152 880.1155679224727 1096.438816362834 1097.14080738671 1097.469397602192 1003.468832386691 478.188239033479 1086.438405757998 293.5373817619277
1602 0.005 8.01 1 968.6471155118531 879.8650992843595 880.1222836432914 1096.438821688853 1097.14081100598 1097.469400697012 1003.470873400227 478.2197161339664 1086.43853929326 293.537382175602
1603 0.005 8.015000000000001 1 968.6507195035139 879.8717927663934 880.1289814533395 1096.438827462986 1097.140814234732 1097.469403199407 1003.472908733577 478.251138040506 1086.43867326202 293.5373825867719
1604 0.005 8.02 1 968.6543153683564 879.8784684149583 880.1356614078313 1096.438832393419 1097.140817452522 1097.469405884246 1003.474938699506 478.2825051396792 1086.43880561255 293.5373829991324
1605 0.005 8.025 1 968.6579008972279 879.8851262899065 880.1423235641054 1096.438838908725 1097.140821308562 1097.469408832744 1003.476963769957 478.3138175888533 1086.438938466341 293.5373834102744
1606 0.005 8.029999999999999 1 968.6614759466469 879.8917664470348 880.1489679792319 1096.438844760137 1097.140824527931 1097.469411433314 1003.478983958627 478.3450755601376 1086.439072406301 293.5373838156379
1607 0.005 8.035 1 968.6650432839384 879.8983889280877 880.1555946996039 1096.438849351431 1097.140827992289 1097.469414483831 1003.480998157102 478.3762793886417 1086.439203771276 293.5373842222573
1608 0.005 8.040000000000001 1 968.6686003495731 879.9049937963172 880.162203784066 1096.438855909775 1097.140832101211 1097.469417851772 1003.483006937693 478.4074288398326 1086.43933612386 293.5373846273678
1609 0.005 8.045 1 968.6721496409561 879.9115811058091 880.168795286521 1096.43886118487 1097.140835183935 1097.469420328798 1003.48501075998 478.4385240296305 1086.439467229722 293.5373850344121
1610 0.005 8.050000000000001 1 968.6756880025612 879.9181509144141 880.1753692633137 1096.438866904664 1097.140838425235 1097.46942298669 1003.487009641675 478.4695651722335 1086.439598076176 293.537385448837
1611 0.005 8.055 1 968.6792189942969 879.9247032782864 880.1819257728885 1096.438872558079 1097.140842205414 1097.469426133684 1003.489004002371 478.5005525031729 1086.439729329499 293.5373858634009
1612 0.005 8.06 1 968.6827386140405 879.9312382533757 880.1884648671878 1096.43887822465 1097.140845404271 1097.469428771437 1003.490992393814 478.5314860890513 1086.439860213177 293.53738627851
1613 0.005 8.065 1 968.6862476743584 879.9377558924273 880.194986602296 1096.438884089933 1097.140849076202 1097.469431801502 1003.492975988332 478.5623659005398 1086.439991485394 293.5373866977839
1614 0.005 8.07 1 968.689749448992 879.9442562322852 880.2014910231894 1096.438888948139 1097.140852247713 1097.469434361425 1003.494954013612 478.5931942384242 1086.440121637989 293.537387108656
1615 0.005 8.074999999999999 1 968.6932414650256 879.9507393509849 880.2079781928005 1096.438894906391 1097.140855640742 1097.469437017895 1003.496927194925 478.6239682139322 1086.440251522125 293.5373875123785
1616 0.005 8.08 1 968.6967256631677 879.9572052756881 880.2144481557448 1096.438900292703 1097.140859133022 1097.469439955841 1003.498895324473 478.654688540299 1086.440380646773 293.5373879138273
1617 0.005 8.085000000000001 1 968.7001994816361 879.9636540790116 880.2209009716307 1096.438906542153 1097.140862670519 1097.469442819206 1003.500859061317 478.6853557076892 1086.440509732022 293.5373883154753
1618 0.005 8.09 1 968.7036629630161 879.97008581054 880.2273366908431 1096.438912126722 1097.140865931977 1097.469445384674 1003.502817610949 478.715969291702 1086.440638413496 293.5373887204086
1619 0.005 8.095000000000001 1 968.7071189921865 879.9765005199821 880.2337553685933 1096.438916330969 1097.140868897945 1097.469447904361 1003.504770990723 478.7465297467328 1086.440764469693 293.5373891153421
1620 0.005 8.1 1 968.7105650133041 879.9828982767675 880.2401570629138 1096.438923061035 1097.140873191046 1097.469451385892 1003.506719055997 478.7770379562298 1086.440893045892 293.5373895093094
1621 0.005 8.105 1 968.7140037413984 879.9892791218741 880.2465418239376 1096.438927548221 1097.140875561926 1097.469453146716 1003.508662092867 478.8074929837632 1086.441020149186 293.5373898987355
1622 0.005 8.109999999999999 1 968.7174317627229 879.9956431055854 880.25290970301 1096.438933627998 1097.140879215821 1097.469456208355 1003.51060009268 478.837895000162 1086.441148358311 293.537390284799
1623 0.005 8.115 1 968.7208496451857 880.0019902856012 880.2592607549933 1096.438939136674 1097.140882386196 1097.469458756137 1003.512533185652 478.8682442278555 1086.441276384986 293.5373906728491
1624 0.005 8.120000000000001 1 968.7242606356579 880.0083207113083 880.2655950290034 1096.438943548188 1097.140885564158 1097.469461655317 1003.514461715379 478.8985409748404 1086.441401646886 293.5373910542247
1625 0.005 8.125 1 968.727661307898 880.0146344347894 880.2719125811338 1096.438948847816 1097.140888558733 1097.46946400662 1003.516384687485 478.9287852535903 1086.441527107044 293.5373914396949
1626 0.005 8.130000000000001 1 968.731055432395 880.0209315302625 880.278213470483 1096.438954924013 1097.140892764815 1097.469467527916 1003.518303372 478.9589770496968 1086.441654109695 293.5373918299674
1627 0.005 8.135 1 968.7344390630406 880.0272120347112 880.2844977488334 1096.43896099749 1097.140896154103 1097.469470086743 1003.520216893944 478.9891166909682 1086.441779653888 293.5373922176306
1628 0.005 8.140000000000001 1 968.7378121639472 880.0334759979385 880.2907654626632 1096.438966857027 1097.14089973342 1097.469473014839 1003.522125917427 479.0192023768172 1086.441905729519 293.5373926023748
1629 0.005 8.145 1 968.7411788450897 880.0397234680651 880.297016664606 1096.438970753815 1097.140901948144 1097.469474775007 1003.52402937696 479.0492369245225 1086.4420308882 293.5373929808417
1630 0.005 8.15 1 968.7445348911011 880.0459544959481 880.3032514017347 1096.438975905569 1097.140905264064 1097.469477518869 1003.525927757387 479.0792197052841 1086.442154884299 293.5373933620745
1631 0.005 8.154999999999999 1 968.7478839951798 880.0521691367551 880.3094697301343 1096.438980514951 1097.140908029838 1097.469479845789 1003.527821650355 479.1091511814095 1086.442278279783 293.5373937372406
1632 0.005 8.16 1 968.7512227871484 880.0583674556835 880.3156717067616 1096.438986213769 1097.140911692049 1097.469483018808 1003.52971090139 479.1390311170874 1086.44240133955 293.5373941167928
1633 0.005 8.165000000000001 1 968.75455247228 880.0645494983306 880.3218573832596 1096.438992557342 1097.140915659886 1097.469486246414 1003.531595577728 479.1688597365236 1086.442526184405 293.5373945018034
1634 0.005 8.17 1 968.7578748792432 880.0707153062951 880.328026807454 1096.438997204769 1097.140918727374 1097.469488727584 1003.533475433839 479.1986370020531 1086.442648580184 293.5373948848774
1635 0.005 8.175000000000001 1 968.7611880551071 880.0768649335657 880.3341800272179 1096.439002833376 1097.140921681786 1097.469490935832 1003.535350051116 479.2283629338189 1086.442771925243 293.5373952721127
1636 0.005 8.18 1 968.7644940574507 880.0829984306184 880.3403170971172 1096.439007496195 1097.140924529003 1097.469493283518 1003.537220102181 479.2580376980835 1086.442894969628 293.5373956540444
1637 0.005 8.185 1 968.7677899663418 880.0891158498887 880.3464380641996 1096.439013363515 1097.14092811158 1097.469496233741 1003.539085393192 479.2876613290797 1086.443017619036 293.5373960447075
1638 0.005 8.19 1 968.7710758753523 880.0952172273926 880.3525429769429 1096.439018511806 1097.140931224371 1097.469498729281 1003.540946114134 479.3172307868545 1086.443139556036 293.5373964362712
1639 0.005 8.195 1 968.7743554427628 880.1013026196388 880.3586318839319 1096.439023286172 1097.140934469165 1097.469501381852 1003.54280235008 479.3467507279244 1086.443260541342 293.5373968269229
1640 0.005 8.199999999999999 1 968.7776254400196 880.1073720874662 880.3647048383806 1096.43902865892 1097.140937520617 1097.469503889117 1003.544653713901 479.376223160145 1086.443381932361 293.5373972146238
1641 0.005 8.205 1 968.7808861409982 880.1134256681272 880.3707618909012 1096.439034303705 1097.140940831545 1097.469506556562 1003.546500049598 479.4056437543665 1086.443503918504 293.5373975997897
1642 0.005 8.210000000000001 1 968.7841402894096 880.1194634125287 880.3768030836917 1096.439038621376 1097.140943648659 1097.469508978205 1003.548341556663 479.4350142877533 1086.443624716682 293.5373979832819
1643 0.005 8.215 1 968.7873847065115 880.1254853693767 880.3828284691192 1096.439043672125 1097.140946546938 1097.469511335388 1003.550178010398 479.4643336826198 1086.443745573539 293.5373983648936
1644 0.005 8.220000000000001 1 968.7906219165704 880.1314915969773 880.3888381005873 1096.439047591755 1097.140949011083 1097.469513327621 1003.552010284257 479.4936024473221 1086.443863440437 293.5373987528001
1645 0.005 8.225 1 968.7938496209011 880.1374821454903 880.3948320295852 1096.439054174417 1097.140953418866 1097.469516992528 1003.553838407939 479.5228216423523 1086.443983521684 293.5373991446481
1646 0.005 8.23 1 968.7970685893195 880.1434570726544 880.4008103109712 1096.439060330688 1097.140956843538 1097.469519524087 1003.555662128057 479.5519900819501 1086.444105098343 293.5373995340643
1647 0.005 8.234999999999999 1 968.8002803525101 880.1494164109728 880.4067729852765 1096.439064044704 1097.140959197038 1097.469521644535 1003.557480965764 479.5811081613971 1086.444223965883 293.537399920792
1648 0.005 8.24 1 968.803482880281 880.1553602144122 880.4127201034275 1096.439069475657 1097.140962502599 1097.469524329213 1003.559295305005 479.6101759843589 1086.444342303144 293.5374003057128
1649 0.005 8.245000000000001 1 968.8066758243517 880.1612885313262 880.4186517155588 1096.439074841964 1097.140965680895 1097.469526878156 1003.561104455114 479.6391928481465 1086.444460789674 293.537400688969
1650 0.005 8.25 1 968.8098626822266 880.1672014099961 880.424567866453 1096.439078978802 1097.14096845424 1097.46952922581 1003.562909560137 479.6681636702401 1086.444577423515 293.5374010667957
1651 0.005 8.255000000000001 1 968.8130407170098 880.1730988823804 880.4304685982449 1096.439084732662 1097.140971833284 1097.469531941524 1003.564709627215 479.6970831491627 1086.44469581455 293.5374014490491
1652 0.005 8.26 1 968.8162095959804 880.1789810108683 880.4363539649576 1096.43909042139 1097.140975307884 1097.469534655405 1003.566505385065 479.7259525803849 1086.444814336471 293.5374018232483
1653 0.005 8.265000000000001 1 968.8193724642957 880.1848478387348 880.4422240103744 1096.439094634879 1097.140977847871 1097.469536756635 1003.568296618149 479.7547721251214 1086.444932146428 293.537402201501
1654 0.005 8.27 1 968.8225269996545 880.190699346492 880.4480787541789 1096.439099910575 1097.140980873896 1097.469539318131 1003.570081725418 479.7835417575289 1086.445049053697 293.5374025792322
1655 0.005 8.275 1 968.8256714726858 880.1965356414097 880.4539182583716 1096.439105126646 1097.140984128916 1097.469542010679 1003.571863022654 479.8122618252606 1086.445165627341 293.5374029610588
1656 0.005 8.279999999999999 1 968.8288099358688 880.2023567804106 880.4597425762819 1096.439109935549 1097.140987374716 1097.469544663051 1003.573640249623 479.8409324720664 1086.445283216916 293.537403342868
1657 0.005 8.285 1 968.8319395202054 880.2081628090317 880.4655517618813 1096.43911517963 1097.140990192096 1097.469546845482 1003.575413450478 479.8695539627823 1086.445399948358 293.5374037188815
1658 0.005 8.290000000000001 1 968.8350592748379 880.2139537718837 880.471345856523 1096.439120418796 1097.14099362759 1097.469549824723 1003.577181976507 479.8981267172013 1086.445516220308 293.5374040909923
1659 0.005 8.295 1 968.8381728470803 880.2197297160685 880.4771249104442 1096.439124537839 1097.140996374389 1097.469552086476 1003.578945902835 479.9266504574671 1086.445631240052 293.5374044633849
1660 0.005 8.300000000000001 1 968.84127723054 880.2254906918025 880.482888973842 1096.439130259585 1097.140999814857 1097.469554800347 1003.580705912118 479.955125002815 1086.445745608085 293.5374048389435
1661 0.005 8.305 1 968.8443727289102 880.2312367455758 880.4886380908268 1096.439135134018 1097.141002457194 1097.469556839495 1003.582461337546 479.9835507724543 1086.445859859665 293.5374052097098
1662 0.005 8.31 1 968.8474627397921 880.2369679203081 880.4943723106231 1096.439139234936 1097.14100514647 1097.469559212745 1003.584212582174 480.0119279506016 1086.445974821836 293.5374055760346
1663 0.005 8.315 1 968.8505433066543 880.242684261525 880.5000916757148 1096.439144533665 1097.141008384377 1097.469561808375 1003.58595921684 480.0402566951721 1086.446089310399 293.5374059391599
1664 0.005 8.32 1 968.8536154809577 880.2483858357972 880.50579624624 1096.439150478915 1097.141012033945 1097.469564744722 1003.587702041159 480.0685373609738 1086.446204479977 293.5374063019689
1665 0.005 8.324999999999999 1 968.8566821519044 880.2540726742629 880.5114860593642 1096.439154514315 1097.141014396062 1097.469566647377 1003.589440313231 480.0967694503472 1086.446319427597 293.5374066591144
1666 0.005 8.33 1 968.8597390758688 880.259744820181 880.5171611623016 1096.439159473911 1097.141017516109 1097.469569252981 1003.591173847414 480.1249530595015 1086.446432295682 293.5374070188421
1667 0.005 8.335000000000001 1 968.8627866754302 880.2654023021468 880.5228215890914 1096.439163775846 1097.141020132796 1097.469571452262 1003.592902919649 480.1530881795138 1086.446544907857 293.5374073804917
1668 0.005 8.34 1 968.8658288931923 880.271045182788 880.5284673942588 1096.43916873351 1097.141023557465 1097.469574334138 1003.594628155248 480.1811750153002 1086.446657389011 293.53740773478
1669 0.005 8.345000000000001 1 968.8688625708534 880.2766735089891 880.5340986230353 1096.439173547628 1097.141025877541 1097.469576055239 1003.596348575691 480.209210949898 1086.446770374823 293.5374080849076
1670 0.005 8.35 1 968.8718871168497 880.2822873245731 880.5397153224103 1096.439178636633 1097.141029137706 1097.469578808228 1003.598064849533 480.2372002434868 1086.446882990346 293.5374084374416
1671 0.005 8.355 1 968.8749063647294 880.2878866750276 880.5453175360341 1096.43918282536 1097.141032021172 1097.469581221251 1003.599777039988 480.2651423856874 1086.446995264658 293.5374087843197
1672 0.005 8.359999999999999 1 968.8779160748229 880.2934715980198 880.5509053038207 1096.439187347538 1097.14103460507 1097.469583302842 1003.601484597061 480.2930370690155 1086.447106077763 293.5374091360969
1673 0.005 8.365 1 968.8809170660345 880.2990421453261 880.5564786783514 1096.439192144708 1097.14103738481 1097.469585467748 1003.603187731973 480.3208842815567 1086.447218020259 293.5374094941802
1674 0.005 8.370000000000001 1 968.8839132752848 880.3045983584386 880.5620376975859 1096.4391967623 1097.14104045228 1097.469588094465 1003.604886875526 480.3486838794517 1086.447328815375 293.5374098489854
1675 0.005 8.375 1 968.886900127012 880.3101402843461 880.5675824097696 1096.439202062519 1097.141043668996 1097.469590671397 1003.606581930728 480.3764361863309 1086.447438873807 293.5374102139093
1676 0.005 8.380000000000001 1 968.8898790434007 880.3156679660964 880.5731128609018 1096.439207021063 1097.141046571543 1097.469593029079 1003.60827310243 480.4041410857548 1086.447549389418 293.5374105752305
1677 0.005 8.385 1 968.892851755587 880.3211814462519 880.5786290933972 1096.439211408162 1097.141049672207 1097.469595655827 1003.609959870195 480.4317985895154 1086.447660047942 293.5374109325833
1678 0.005 8.390000000000001 1 968.8958160684795 880.3266807721043 880.5841311508359 1096.439216303019 1097.141052308481 1097.469597664575 1003.611642289475 480.4594090697842 1086.447770095706 293.5374112912589
1679 0.005 8.395 1 968.8987716669459 880.332166000166 880.5896190852246 1096.439220923416 1097.141055218476 1097.469600093449 1003.613320372052 480.4869723617067 1086.447879918291 293.537411651579
1680 0.005 8.4 1 968.9017222209696 880.3376371653673 880.5950929373021 1096.439226004255 1097.141058741886 1097.469603047907 1003.614994777601 480.5144888636431 1086.447989886109 293.5374120191548
1681 0.005 8.404999999999999 1 968.9046641967409 880.3430943094789 880.6005527514396 1096.439231142584 1097.141061412106 1097.469605128968 1003.616664886774 480.5419584679075 1086.448100897864 293.5374123874296
1682 0.005 8.41 1 968.9075976609661 880.3485374706562 880.605998565359 1096.439235675936 1097.141064021467 1097.469607325093 1003.618330849604 480.5693812993119 1086.448210577169 293.5374127554591
1683 0.005 8.415000000000001 1 968.9105239940259 880.3539666892663 880.6114304209757 1096.439239393192 1097.141066702761 1097.469609648524 1003.619992380684 480.5967581973954 1086.448318449766 293.5374131211385
1684 0.005 8.42 1 968.9134420267685 880.3593820140184 880.6168483618051 1096.439244260956 1097.141069679272 1097.469611905296 1003.621649917183 480.6240881546025 1086.448425746844 293.537413484353
1685 0.005 8.425000000000001 1 968.9163525702256 880.3647834944917 880.622252437212 1096.439248905417 1097.141072370264 1097.46961413935 1003.623303390804 480.6513711976186 1086.44853362042 293.537413844379
1686 0.005 8.43 1 968.9192574335581 880.3701711674926 880.6276426903808 1096.439253279097 1097.141075244466 1097.469616451066 1003.624953050053 480.6786077927288 1086.448640752628 293.5374142041933
1687 0.005 8.435 1 968.922154397656 880.3755450743043 880.6330191587183 1096.439258715129 1097.141078547724 1097.469619055789 1003.626598503791 480.7057980263708 1086.448748542542 293.5374145666227
1688 0.005 8.44 1 968.9250436860807 880.3809052643255 880.6383818899591 1096.439263851141 1097.141081552177 1097.469621517505 1003.628240208403 480.7329418970947 1086.448856776668 293.5374149250148
1689 0.005 8.445 1 968.9279266178703 880.3862517705566 880.6437309223994 1096.439267086364 1097.141083485139 1097.469623187811 1003.629877409157 480.7600396538584 1086.448963709336 293.5374152849427
1690 0.005 8.449999999999999 1 968.930801753274 880.3915846404292 880.6490662987788 1096.439272573885 1097.141087258746 1097.469626418613 1003.631510425688 480.7870912588903 1086.449071530406 293.5374156402944
1691 0.005 8.455 1 968.9336681263464 880.3969039142222 880.6543880645914 1096.439276548502 1097.141089142299 1097.46962780306 1003.633139389056 480.8140968050106 1086.449177812088 293.5374159958825
1692 0.005 8.460000000000001 1 968.9365296291364 880.4022096343315 880.6596962568635 1096.439281278165 1097.141092667893 1097.469630842569 1003.634764736879 480.8410565458205 1086.44928417277 293.5374163492467
1693 0.005 8.465 1 968.9393825884061 880.4075018430333 880.664990921416 1096.43928596898 1097.14109510352 1097.469632605095 1003.636385530842 480.8679704404 1086.449389606632 293.5374166986566
1694 0.005 8.470000000000001 1 968.9422278813815 880.4127805876485 880.6702721000701 1096.439290990451 1097.141098125521 1097.469635109986 1003.638002812054 480.8948386101856 1086.449495313564 293.5374170481613
1695 0.005 8.475 1 968.9450673596712 880.4180459016885 880.675539832395 1096.439294509208 1097.141100358505 1097.469637062464 1003.639615927337 480.9216611135034 1086.449600431417 293.5374174016543
1696 0.005 8.48 1 968.9478987283384 880.4232978289267 880.6807941611736 1096.439299321558 1097.141103402877 1097.469639517654 1003.641225173107 480.9484380792739 1086.4497058954 293.537417754982
1697 0.005 8.484999999999999 1 968.9507221701582 880.4285364044048 880.6860351260152 1096.439303601544 1097.141105645086 1097.469641278127 1003.642830209331 480.9751694508389 1086.449810585439 293.5374181078196
1698 0.005 8.49 1 968.9535400039641 880.4337616701193 880.6912627614822 1096.439307434248 1097.141108492116 1097.46964384027 1003.644431165123 481.0018555318375 1086.44991447841 293.5374184558729
1699 0.005 8.495000000000001 1 968.9563498581367 880.4389736724655 880.6964771179706 1096.439312700501 1097.141111707979 1097.469646336193 1003.646028462828 481.028496262579 1086.450018563035 293.5374188107377
1700 0.005 8.5 1 968.9591522440585 880.4441724546327 880.7016782332839 1096.439317985814 1097.141115009638 1097.469649087182 1003.647621850729 481.0550916137901 1086.450123983524 293.5374191606115
1701 0.005 8.505000000000001 1 968.9619491607168 880.449358053797 880.706866151217 1096.439321583048 1097.141117048209 1097.469650680567 1003.649211448936 481.0816418881004 1086.450227486891 293.5374195181539
1702 0.005 8.51 1 968.9647386470391 880.4545305114951 880.7120409093956 1096.439326689586 1097.141120195934 1097.469653228967 1003.650797131976 481.1081471948621 1086.45033223038 293.5374198730381
1703 0.005 8.515000000000001 1 968.967519132903 880.4596898497101 880.7172025386604 1096.439331500137 1097.141122735355 1097.469655133856 1003.652378485541 481.1346067844314 1086.450436591199 293.5374202244316
1704 0.005 8.52 1 968.9702948169645 880.4648361218265 880.7223510870742 1096.439335027669 1097.141125113982 1097.469657236373 1003.653956740941 481.1610219593948 1086.450538867285 293.537420577968
1705 0.005 8.525 1 968.9730623639111 880.4699693824617 880.7274865976807 1096.439339900238 1097.141128133855 1097.469659723523 1003.655530696751 481.187392917707 1086.450642074936 293.537420922509
1706 0.005 8.529999999999999 1 968.9758229447955 880.4750896632348 880.7326091133967 1096.439345167888 1097.141131377566 1097.4696623249 1003.657101301141 481.2137190128657 1086.450746014203 293.5374212609653
1707 0.005 8.535 1 968.9785778571904 880.4801970043981 880.7377186704709 1096.439348630149 1097.141133448835 1097.469663914796 1003.658668014061 481.2400006745779 1086.450846722124 293.5374216038794
1708 0.005 8.540000000000001 1 968.9813247346302 880.4852914427618 880.7428153092281 1096.439353239193 1097.141136289923 1097.469666376159 1003.660230594757 481.2662377937389 1086.450948388734 293.5374219427585
1709 0.005 8.545 1 968.9840637816595 880.4903730180453 880.7478990698031 1096.439357399667 1097.141138693386 1097.469668315992 1003.66178897078 481.2924303916698 1086.451050432762 293.5374222811254
1710 0.005 8.550000000000001 1 968.9867970971014 880.4954417645237 880.7529699842922 1096.439360617699 1097.141141020358 1097.469670357982 1003.663343362211 481.3185786841952 1086.451150191429 293.537422614522
1711 0.005 8.555 1 968.9895232846621 880.5004977290263 880.7580281001142 1096.439365469666 1097.141143670193 1097.469672323115 1003.664894038173 481.3446826945774 1086.451251416716 293.5374229473628
1712 0.005 8.56 1 968.9922426117724 880.5055409522814 880.7630734570727 1096.439371209972 1097.141147464742 1097.46967553797 1003.666441588631 481.3707424883812 1086.451354486731 293.5374232738212
1713 0.005 8.565 1 968.9949559211803 880.5105714645341 880.7681060898996 1096.439374509278 1097.14114914254 1097.469676699134 1003.66798498522 481.3967559079563 1086.451454685579 293.5374235885472
1714 0.005 8.57 1 968.9976618927072 880.5155893111439 880.7731260404772 1096.439378961059 1097.141152058338 1097.469679251421 1003.669524792053 481.4227269262061 1086.451555045759 293.5374239167867
1715 0.005 8.575000000000001 1 969.0003598939651 880.5205945283069 880.7781333447264 1096.439383288833 1097.141154641931 1097.469681240034 1003.671060516819 481.4486542457875 1086.451655398668 293.53742423845
1716 0.005 8.58 1 969.0030530789356 880.5255871505996 880.7831280417759 1096.439387069607 1097.141157051466 1097.469683258515 1003.672592704788 481.4745378140456 1086.451755327708 293.5374245637748
1717 0.005 8.585000000000001 1 969.0057382643059 880.5305672058632 880.7881101609779 1096.439391578379 1097.141159775433 1097.469685497027 1003.674120704706 481.5003777252832 1086.451855190557 293.5374248896621
1718 0.005 8.59 1 969.0084164834794 880.5355347470306 880.7930797505637 1096.439396656226 1097.141162902275 1097.469688062062 1003.675645565413 481.5261740298657 1086.451955293884 293.537425219066
1719 0.005 8.595000000000001 1 969.0110895249637 880.5404898289431 880.7980368540655 1096.439400029087 1097.141164888979 1097.469689581293 1003.677166889025 481.5519273614756 1086.452054279484 293.5374255537134
1720 0.005 8.6 1 969.0137548873963 880.5454324565351 880.8029814973063 1096.439404429073 1097.141167602621 1097.469691945866 1003.678684000644 481.5776370076679 1086.452152980141 293.5374258861285
1721 0.005 8.605 1 969.0164127280193 880.5503626827114 880.8079137222286 1096.439408824606 1097.141170185011 1097.469694016975 1003.680197648668 481.6033030850533 1086.452251695509 293.5374262250525
1722 0.005 8.609999999999999 1 969.0190658419111 880.5552805438382 880.8128335666747 1096.439413018446 1097.141173105963 1097.469696508332 1003.681707767564 481.6289258981326 1086.452350689103 293.5374265602441
1723 0.005 8.615 1 969.0217111661846 880.5601860767725 880.81774106795 1096.439416788239 1097.141175099847 1097.469697954913 1003.683213901538 481.6545054104018 1086.452447881527 293.5374268913947
1724 0.005 8.620000000000001 1 969.02434897622 880.565079321303 880.8226362655223 1096.439421214872 1097.141177866154 1097.469700212803 1003.68471668719 481.6800417378868 1086.452545742917 293.5374272260762
1725 0.005 8.625 1 969.0269827860982 880.5699603363686 880.8275192063815 1096.43942556391 1097.141180728164 1097.469702608551 1003.686215913481 481.7055351853307 1086.452644833165 293.5374275615462
1726 0.005 8.630000000000001 1 969.0296090915357 880.5748291568063 880.832389933951 1096.439430401959 1097.141183564501 1097.469704897893 1003.687711603386 481.7309855271145 1086.452743675462 293.5374279011756
1727 0.005 8.635 1 969.0322273442721 880.5796858026355 880.8372484725959 1096.439434124286 1097.141185720384 1097.469706680875 1003.689203225243 481.7563928827136 1086.452840591101 293.5374282364746
1728 0.005 8.640000000000001 1 969.0348408123961 880.5845303119899 880.8420948621912 1096.439437868642 1097.141188436096 1097.469708997182 1003.690691229254 481.7817574371611 1086.452936777787 293.5374285735232
1729 0.005 8.645 1 969.0374474499414 880.5893627238992 880.8469291386619 1096.439443038111 1097.141191451875 1097.469711351918 1003.69217592202 481.8070792904796 1086.453034245414 293.5374289093878
1730 0.005 8.65 1 969.0400465923325 880.5941830674968 880.8517513372122 1096.439447818907 1097.141194220997 1097.469713491374 1003.693657234703 481.8323584177455 1086.45313200899 293.537429237033
1731 0.005 8.654999999999999 1 969.0426406492207 880.5989913793701 880.8565614904735 1096.439450273187 1097.141195436847 1097.469714542659 1003.695134628623 481.8575949202014 1086.453227912279 293.5374295632504
1732 0.005 8.66 1 969.0452270707806 880.6037876991511 880.8613596368729 1096.439454706547 1097.141198725977 1097.46971735262 1003.696608469677 481.882788878196 1086.453322588651 293.5374298921876
1733 0.005 8.665000000000001 1 969.0478067735917 880.608572064673 880.8661458157902 1096.439458856367 1097.141200773227 1097.469718855621 1003.698078795121 481.9079404648935 1086.453418457742 293.5374302263038
1734 0.005 8.67 1 969.0503811960865 880.6133445162609 880.8709200613931 1096.439462083189 1097.141203075207 1097.469720912666 1003.699545521159 481.9330500801918 1086.45351327337 293.5374305543193
1735 0.005 8.675000000000001 1 969.0529486514121 880.6181050803159 880.8756824097389 1096.439466575549 1097.141205892579 1097.469723202286 1003.701008315068 481.9581171602907 1086.453607766559 293.5374308755933
1736 0.005 8.68 1 969.0555095420943 880.6228537998505 880.8804328983434 1096.439471541379 1097.141208962918 1097.46972575502 1003.702468208732 481.9831419413474 1086.453703711468 293.5374311974583
1737 0.005 8.685 1 969.0580637555717 880.6275907087874 880.8851715616477 1096.439475969633 1097.141211529996 1097.469727743063 1003.703924324624 482.0081244838812 1086.453800118763 293.5374315181341
1738 0.005 8.69 1 969.0606135304581 880.6323158381526 880.8898984350012 1096.439479356426 1097.141213822865 1097.469729679521 1003.705376837404 482.0330650474017 1086.453894688147 293.5374318425629
1739 0.005 8.695 1 969.063155869933 880.6370292262873 880.8946135500145 1096.439483191266 1097.141215892688 1097.469731333323 1003.706825514484 482.0579636832464 1086.453988715145 293.5374321708882
1740 0.005 8.700000000000001 1 969.0656913724259 880.6417309103734 880.8993169487138 1096.439487513177 1097.141218633956 1097.469733679004 1003.708271092764 482.0828204254975 1086.454083352364 293.5374325007494
1741 0.005 8.705 1 969.0682219621941 880.6464209279884 880.9040086645597 1096.439491029561 1097.141220806003 1097.469735387468 1003.709713118096 482.1076354608779 1086.454177266578 293.5374328286757
1742 0.005 8.710000000000001 1 969.070745615082 880.651099308546 880.9086887312883 1096.439495207618 1097.141223200459 1097.469737275916 1003.711151617362 482.1324087682802 1086.454271383189 293.5374331609719
1743 0.005 8.715 1 969.0732624467477 880.6557660918756 880.9133571846755 1096.439499782554 1097.141226159922 1097.469739792733 1003.712586779752 482.1571403101294 1086.454365656236 293.5374334927963
1744 0.005 8.720000000000001 1 969.0757724572345 880.6604213093372 880.9180140593288 1096.439503674494 1097.141228494674 1097.469741643702 1003.714018554026 482.1818303201294 1086.45445887362 293.5374338245705
1745 0.005 8.725 1 969.0782779927185 880.6650649850078 880.9226593853351 1096.439506973683 1097.141230584074 1097.469743446118 1003.715446814456 482.206478949572 1086.454551133082 293.5374341501158
1746 0.005 8.73 1 969.0807769371937 880.6696971638539 880.9272932002365 1096.439511327399 1097.141233227871 1097.469745570691 1003.716871537736 482.2310862284901 1086.454643963365 293.5374344730293
1747 0.005 8.734999999999999 1 969.0832688722675 880.6743178948615 880.9319155455147 1096.439515029401 1097.141235242488 1097.469747120037 1003.718293336506 482.2556541148984 1086.454736143297 293.5374348005773
1748 0.005 8.74 1 969.0857549846147 880.6789272021747 880.936526454139 1096.439519493835 1097.141238378327 1097.469749841006 1003.719711951453 482.2801808363626 1086.454829309503 293.5374351206301
1749 0.005 8.745000000000001 1 969.0882358805289 880.6835251135029 880.9411259554984 1096.43952229447 1097.141240041475 1097.469751150805 1003.721126329321 482.3046656108959 1086.4549199231 293.5374354413148
1750 0.005 8.75 1 969.0907106790205 880.6881116691316 880.9457140877212 1096.439526969939 1097.141242904697 1097.469753506121 1003.722537711687 482.3291088963932 1086.455012215987 293.5374357622451
1751 0.005 8.755000000000001 1 969.093178177135 880.6926869017051 880.9502908816119 1096.439531222067 1097.141245462622 1097.469755648288 1003.723945465621 482.353510965848 1086.455104906929 293.5374360794645
1752 0.005 8.76 1 969.0956398082377 880.6972508463715 880.9548563754839 1096.43953573163 1097.141248436765 1097.469758161936 1003.725350263353 482.3778719115659 1086.455197541105 293.5374363986724
1753 0.005 8.765000000000001 1 969.0980968112945 880.7018035331863 880.9594105992128 1096.43953855468 1097.141249833147 1097.469759068097 1003.726751578641 482.402191991994 1086.455287946387 293.5374367153952
1754 0.005 8.77 1 969.1005472873173 880.7063449989757 880.9639535889087 1096.439543467365 1097.141253144273 1097.469761848453 1003.728149854857 482.4264712917584 1086.455378931415 293.5374370310186
1755 0.005 8.775 1 969.1029905300662 880.7108752795924 880.9684853781562 1096.439546960706 1097.141254910924 1097.469763286344 1003.729544339133 482.4507098312823 1086.455469577993 293.5374373535122
1756 0.005 8.779999999999999 1 969.1054282211855 880.7153944145402 880.9730060060583 1096.439551165365 1097.141257764838 1097.4697656987 1003.730935682349 482.4749077613587 1086.455561480506 293.5374376716808
1757 0.005 8.785 1 969.1078613189582 880.7199024324115 880.9775155015956 1096.439554283865 1097.141259687725 1097.469767240019 1003.732323430179 482.4990652110402 1086.455652338417 293.5374379887123
1758 0.005 8.790000000000001 1 969.1102877496099 880.724399364408 880.9820138991749 1096.439558472829 1097.141262213338 1097.469769305563 1003.733707965912 482.5231822297976 1086.455742413063 293.5374382982972
1759 0.005 8.795 1 969.1127066999146 880.728885240599 880.9865012289337 1096.439561727702 1097.141263952233 1097.469770643687 1003.735089027184 482.5472588065693 1086.455830917721 293.5374386057318
1760 0.005 8.800000000000001 1 969.1151199235792 880.7333600700842 880.9909775137376 1096.439566374981 1097.14126716757 1097.469773333278 1003.736467056601 482.571292934608 1086.455920991537 293.5374389110478
1761 0.005 8.805 1 969.1175291699619 880.7378239043256 880.9954427889966 1096.439569246932 1097.141268702837 1097.46977450229 1003.737841522438 482.5952878455318 1086.456009817008 293.5374392202548
1762 0.005 8.81 1 969.1199323193575 880.7422767839013 880.9998970964907 1096.439574245398 1097.141272086123 1097.469777397311 1003.739213324977 482.6192430085726 1086.456099439714 293.5374395262027
1763 0.005 8.815 1 969.1223280524139 880.7467187350561 881.0043404616248 1096.439577887893 1097.141274106205 1097.469778974835 1003.740581202395 482.6431583141447 1086.456187955373 293.5374398355245
1764 0.005 8.82 1 969.1247183790186 880.7511498027758 881.0087729281095 1096.439581387221 1097.141276064563 1097.469780452809 1003.741946145835 482.6670338568612 1086.456277291439 293.5374401489889
1765 0.005 8.825000000000001 1 969.1271039690665 880.7555700086887 881.0131945195552 1096.439584423726 1097.141278098157 1097.469782226116 1003.74330797781 482.6908696913899 1086.456365071645 293.5374404588881
1766 0.005 8.83 1 969.1294833701792 880.7599793807719 881.0176052676579 1096.439588761547 1097.141280797258 1097.469784456903 1003.744666219984 482.714665551327 1086.45645306569 293.5374407687894
1767 0.005 8.835000000000001 1 969.1318551139357 880.7643779351506 881.0220051933768 1096.439592169089 1097.1412827641 1097.469786059793 1003.746020556975 482.7384216876913 1086.456541431755 293.5374410790903
1768 0.005 8.84 1 969.1342218538218 880.7687657325774 881.0263943450813 1096.439596724568 1097.141285854894 1097.46978866832 1003.747372941224 482.7621377750942 1086.456630342629 293.537441387978
1769 0.005 8.845000000000001 1 969.1365836221133 880.7731427914969 881.0307727459449 1096.439599415209 1097.141287442375 1097.469789927736 1003.74872143637 482.7858144942981 1086.456716913574 293.5374416934483
1770 0.005 8.85 1 969.1389396687592 880.7775091510111 881.0351404350946 1096.439603833786 1097.141290207984 1097.469792213717 1003.750066954169 482.8094517859435 1086.456804462073 293.5374419977227
1771 0.005 8.855 1 969.1412893173888 880.7818648431612 881.0394974432772 1096.439607540562 1097.141292170318 1097.469793687334 1003.751409068814 482.8330496382918 1086.456892372121 293.5374423007613
1772 0.005 8.859999999999999 1 969.1436335675544 880.786209902878 881.0438438083822 1096.439612368481 1097.141295405413 1097.469796413581 1003.752748875135 482.8566081134084 1086.456980761329 293.53744261068
1773 0.005 8.865 1 969.1459729580159 880.7905443523787 881.0481795502147 1096.439614729642 1097.141296740633 1097.469797515421 1003.754084850019 482.8801273773266 1086.457067106107 293.5374429171251
1774 0.005 8.870000000000001 1 969.1483062868937 880.7948682295453 881.0525047068461 1096.439618709069 1097.141299244714 1097.469799520247 1003.755417979684 482.903607464202 1086.457152216217 293.5374432213034
1775 0.005 8.875 1 969.1506327513431 880.7991815577401 881.0568193059075 1096.4396227227 1097.14130178968 1097.469801697612 1003.756747446044 482.9270483806571 1086.457238269806 293.5374435262113
1776 0.005 8.880000000000001 1 969.1529544602753 880.8034843780781 881.0611233821035 1096.439627323228 1097.141304663131 1097.46980397586 1003.758074326704 482.9504502558602 1086.45732614713 293.5374438317842
1777 0.005 8.885 1 969.155271656338 880.8077767149151 881.0654169644547 1096.43962986992 1097.141306002699 1097.469804992442 1003.759397898548 482.9738131892661 1086.457412479763 293.5374441394232
1778 0.005 8.890000000000001 1 969.1575822482108 880.8120585977654 881.0697000843355 1096.439633632591 1097.141308519145 1097.469807248546 1003.760717003141 482.9971382871121 1086.457497648665 293.5374444397276
1779 0.005 8.895 1 969.1598869008328 880.8163300644371 881.073972772607 1096.439638082252 1097.141311254512 1097.46980938539 1003.762033721717 483.0204240005404 1086.457584754778 293.5374447453709
1780 0.005 8.9 1 969.1621858826257 880.8205911469206 881.0782350630784 1096.439642332765 1097.141313776582 1097.469811415807 1003.763348009345 483.0436707231115 1086.457670815027 293.5374450502715
1781 0.005 8.904999999999999 1 969.1644805294806 880.8248418687029 881.0824869870323 1096.439645263231 1097.141315746429 1097.469812991529 1003.764659057221 483.0668787028524 1086.457755176521 293.537445355589
1782 0.005 8.91 1 969.1667693111267 880.829082295806 881.0867285857527 1096.439649575422 1097.141318256594 1097.469815035764 1003.765967954795 483.0900477780999 1086.457840461546 293.5374456626902
1783 0.005 8.915000000000001 1 969.1690518845609 880.8333124327499 881.0909598851459 1096.439652978748 1097.141320080246 1097.469816455269 1003.767273077788 483.1131783620193 1086.457926049568 293.5374459709512
1784 0.005 8.92 1 969.1713284129003 880.8375322942951 881.0951809075073 1096.439656430572 1097.141322259917 1097.469818314704 1003.768575017719 483.1362701793631 1086.458011282779 293.5374462787984
1785 0.005 8.925000000000001 1 969.173600738572 880.8417419201847 881.0993916812737 1096.439659159714 1097.141324008704 1097.469819784199 1003.769873724219 483.1593236657554 1086.458095314876 293.537446588077
1786 0.005 8.93 1 969.175866972847 880.8459413412273 881.1035922399028 1096.439663091129 1097.141326656325 1097.469822150905 1003.771168927402 483.1823388734052 1086.458179205498 293.5374469034291
1787 0.005 8.935 1 969.178127210423 880.8501305892593 881.1077826147957 1096.439667044139 1097.141328937831 1097.469823911704 1003.772461314082 483.2053158292838 1086.458264005933 293.537447219586
1788 0.005 8.94 1 969.1803823000945 880.8543096963331 881.1119628362861 1096.439671271024 1097.141331825876 1097.46982631422 1003.773751018944 483.228254645755 1086.45834857542 293.5374475297698
1789 0.005 8.945 1 969.182632742881 880.858478684848 881.1161329320122 1096.439673927244 1097.141333214079 1097.469827333281 1003.775037251773 483.2511553998706 1086.458431029796 293.537447842931
1790 0.005 8.950000000000001 1 969.1848776732952 880.8626376070714 881.1202929405073 1096.439678192703 1097.141335977909 1097.469829646084 1003.776321205485 483.2740147007358 1086.458514437195 293.5374481562548
1791 0.005 8.955 1 969.1871160255894 880.8667864773595 881.1244428886708 1096.439681782544 1097.141337929827 1097.46983115149 1003.777601663931 483.2968375185441 1086.458597905842 293.5374484712857
1792 0.005 8.960000000000001 1 969.1893489723714 880.8709253288915 881.1285828049622 1096.439685247188 1097.141340050804 1097.469832980443 1003.778879373303 483.3196231904259 1086.458681541441 293.5374487869905
1793 0.005 8.965 1 969.1915784432647 880.8750541863302 881.1327127173575 1096.439688374978 1097.141341984469 1097.469834441691 1003.780154222477 483.342371195372 1086.458764229435 293.5374490941222
1794 0.005 8.970000000000001 1 969.1938017384347 880.8791730791272 881.1368326566345 1096.439692029478 1097.14134429136 1097.469836386074 1003.781425856585 483.3650817419852 1086.45884635269 293.5374493995438
1795 0.005 8.975 1 969.1960184626616 880.8832820387937 881.1409426492962 1096.439695203632 1097.141346077171 1097.469837790192 1003.782694160705 483.3877547569064 1086.458928060538 293.5374497007596
1796 0.005 8.98 1 969.1982298595411 880.8873810924476 881.1450427284306 1096.439699056303 1097.141348697781 1097.469839996112 1003.783959766698 483.4103901775051 1086.459010115963 293.5374500021402
1797 0.005 8.984999999999999 1 969.2004380097062 880.8914702721089 881.149132921679 1096.439702775742 1097.141351131265 1097.469841982153 1003.785222722279 483.4329881835641 1086.459092594611 293.5374503030787
1798 0.005 8.99 1 969.2026401278313 880.8955496023758 881.1532132552671 1096.439706334578 1097.141353016275 1097.469843444748 1003.786482577651 483.4555487368373 1086.459173988101 293.5374506012004
1799 0.005 8.995000000000001 1 969.2048362398068 880.8996191156868 881.1572837628922 1096.439710226152 1097.141355394104 1097.469845397996 1003.787739636604 483.4780719554516 1086.459256472462 293.5374509007046
1800 0.005 9 1 969.2070269056985 880.9036788385029 881.161344467268 1096.439713749123 1097.141357693068 1097.469847348507 1003.788993784444 483.5005578196945 1086.45933802021 293.5374511944229
1801 0.005 9.005000000000001 1 969.2092119957268 880.907728796852 881.1653954026399 1096.439716518873 1097.141359271644 1097.469848537515 1003.790244496771 483.5230064158282 1086.459418421301 293.5374514849871
1802 0.005 9.01 1 969.2113934810988 880.9117690201796 881.1694365883882 1096.439719878794 1097.14136174094 1097.46985075455 1003.791492518851 483.545417929374 1086.459499037543 293.5374517805179
1803 0.005 9.015000000000001 1 969.2135687507379 880.9157995191008 881.1734680504163 1096.439723070135 1097.141363306057 1097.469851789014 1003.792737309006 483.5677922611891 1086.459579031266 293.5374520745945
1804 0.005 9.02 1 969.2157389933461 880.9198203336848 881.1774898202815 1096.43972747931 1097.141366181125 1097.469854309325 1003.793979462919 483.5901298269496 1086.459660174188 293.5374523595534
1805 0.005 9.025 1 969.2179033140978 880.9238315031147 881.1815019305177 1096.439730908036 1097.141368238373 1097.469855933395 1003.795219120352 483.6124302706696 1086.459740507164 293.5374526447827
1806 0.005 9.029999999999999 1 969.2200629254954 880.9278330507804 881.1855044081331 1096.439734390058 1097.141370272813 1097.469857681328 1003.796455342708 483.6346937701506 1086.459822441506 293.5374529278187
1807 0.005 9.035 1 969.2222186310443 880.9318250071552 881.189497280233 1096.439737110934 1097.141372133784 1097.469859228396 1003.797688697638 483.6569204477709 1086.459902138339 293.5374532179218
1808 0.005 9.040000000000001 1 969.224368780184 880.9358073998133 881.1934805805257 1096.439740820379 1097.141374220607 1097.469860896023 1003.798919382478 483.6791103611099 1086.459982401365 293.5374535035704
1809 0.005 9.045 1 969.2265128280336 880.939780256714 881.1974543333041 1096.439744529269 1097.141376549286 1097.469862797288 1003.800147328103 483.7012634942755 1086.460062237555 293.5374537874211
1810 0.005 9.050000000000001 1 969.2286515697833 880.9437436214754 881.2014185757517 1096.439748270904 1097.141378942386 1097.469864827064 1003.801372437396 483.7233775649156 1086.460142484573 293.5374540744025
1811 0.005 9.055 1 969.2307856876392 880.9476975103552 881.2053733324948 1096.439751887461 1097.141381036465 1097.469866460053 1003.80259483442 483.745456166719 1086.460223298327 293.5374543535502
1812 0.005 9.06 1 969.2329155669952 880.951641934725 881.2093186206638 1096.439754167561 1097.141382484989 1097.469867789952 1003.803814019418 483.7674988108867 1086.460301540302 293.5374546364281
1813 0.005 9.065 1 969.2350396154444 880.9555769320318 881.2132544716366 1096.439757430315 1097.14138449203 1097.469869432334 1003.805030322413 483.7895053241964 1086.460379048757 293.5374549184844
1814 0.005 9.07 1 969.2371585075331 880.959502534477 881.2171809197373 1096.439761354623 1097.141386891011 1097.469871306475 1003.806244186049 483.8114756405084 1086.460458334564 293.5374552033967
1815 0.005 9.075000000000001 1 969.2392720359081 880.9634187645839 881.2210979846174 1096.439764787335 1097.141388967105 1097.469872935127 1003.807455110592 483.833409762404 1086.460536953462 293.5374554882551
1816 0.005 9.08 1 969.2413808301527 880.9673256516115 881.2250056983357 1096.439768495799 1097.14139139042 1097.469875018857 1003.808663276461 483.8553076461541 1086.460616580138 293.5374557665461
1817 0.005 9.085000000000001 1 969.243485615995 880.9712232195328 881.2289040806969 1096.439771369891 1097.141393236926 1097.469876508836 1003.809868382548 483.8771694930884 1086.460694579499 293.5374560531514
1818 0.005 9.09 1 969.2455851121626 880.9751114994723 881.2327931678358 1096.439775362508 1097.141395516809 1097.469878416972 1003.811070997822 483.8989953205844 1086.460773105195 293.5374563388775
1819 0.005 9.095000000000001 1 969.2476788736934 880.9789905169874 881.2366729830951 1096.439778484447 1097.141397209016 1097.469879700398 1003.812270830503 483.9207851153029 1086.460850897691 293.537456619992
1820 0.005 9.1 1 969.249767265592 880.9828603089217 881.2405435560639 1096.439780439986 1097.141398812471 1097.469881242713 1003.813467240807 483.942539673703 1086.460927561924 293.5374568998402
1821 0.005 9.105 1 969.2518506784636 880.9867208832457 881.2444049070031 1096.439783889637 1097.141401113628 1097.469883087507 1003.814660734058 483.9642582541189 1086.461004068354 293.5374571862943
1822 0.005 9.109999999999999 1 969.2539303168032 880.9905722738055 881.2482570661914 1096.439787157554 1097.141403212946 1097.469884784138 1003.815851832482 483.985940880431 1086.461080533587 293.5374574700525
1823 0.005 9.115 1 969.2560053531741 880.9944145122554 881.2521000617321 1096.439791322668 1097.141405464321 1097.469886510192 1003.817040438813 484.007587672743 1086.461159177418 293.5374577522978
1824 0.005 9.120000000000001 1 969.2580749242621 880.9982476236127 881.255933921192 1096.439794583068 1097.14140743953 1097.469888198315 1003.818226312115 484.0291987277582 1086.461236779268 293.5374580396816
1825 0.005 9.125 1 969.260138609877 881.0020716320038 881.2597586715345 1096.439797741717 1097.141409451234 1097.469889775823 1003.819409769254 484.0507740786467 1086.461313144878 293.5374583234123
1826 0.005 9.130000000000001 1 969.2621973048116 881.0058865734911 881.2635743376997 1096.439800626616 1097.141411171309 1097.469891250441 1003.820590157797 484.0723140802217 1086.461388651846 293.5374586033881
1827 0.005 9.135 1 969.2642532254025 881.0096924613301 881.2673809490731 1096.439803939811 1097.141413345767 1097.469892979087 1003.821767867213 484.0938185127231 1086.46146587484 293.5374588827033
1828 0.005 9.140000000000001 1 969.2663033357422 881.0134893269822 881.2711785239161 1096.439806890599 1097.141414812815 1097.46989416458 1003.822942662689 484.1152874049301 1086.461541700771 293.5374591649482
1829 0.005 9.145 1 969.2683483654947 881.0172771999291 881.2749670977753 1096.439810810291 1097.141417220171 1097.469896087836 1003.82411543771 484.1367209733546 1086.461618686226 293.5374594471917
1830 0.005 9.15 1 969.270388142393 881.0210561128376 881.2787466974908 1096.439813810235 1097.141419153017 1097.469897801398 1003.825285116257 484.1581181602513 1086.461695223956 293.5374597326135
1831 0.005 9.154999999999999 1 969.2724230597451 881.0248260775314 881.2825173441071 1096.439816841382 1097.141421077925 1097.469899386395 1003.82645219132 484.1794806248857 1086.461770699251 293.5374600212689
1832 0.005 9.16 1 969.2744526971982 881.028587125477 881.2862790639167 1096.439819502549 1097.141422649296 1097.469900646954 1003.827616278896 484.2008081295236 1086.461844577246 293.537460306792
1833 0.005 9.165000000000001 1 969.2764794086333 881.0323392805404 881.2900318827263 1096.439822520146 1097.141424872421 1097.469902507134 1003.828778045292 484.2221007560245 1086.461919325265 293.5374605915792
1834 0.005 9.17 1 969.2785010487293 881.0360825635615 881.2937758255956 1096.439827098808 1097.141427704788 1097.469904801178 1003.82993688543 484.2433586256145 1086.461995630342 293.5374608692373
1835 0.005 9.175000000000001 1 969.2805171722418 881.0398170002092 881.2975109125217 1096.439829821552 1097.141428739889 1097.469905458955 1003.831093675831 484.2645813705871 1086.462069890617 293.5374611506832
1836 0.005 9.18 1 969.2825282724307 881.0435426163092 881.3012371735514 1096.439833028161 1097.141430999528 1097.469907464373 1003.832247241689 484.2857692559124 1086.462144690707 293.5374614323219
1837 0.005 9.185 1 969.2845344808103 881.0472594398142 881.3049546313296 1096.439835983002 1097.141432783445 1097.469908820445 1003.833398338849 484.3069223252256 1086.462219078515 293.537461721538
1838 0.005 9.19 1 969.2865367819661 881.0509674990656 881.3086633173914 1096.439840062152 1097.141435499686 1097.469911232291 1003.834546954741 484.3280406720851 1086.462295639475 293.5374620112675
1839 0.005 9.195 1 969.2885352818205 881.054666815863 881.3123632498567 1096.439842565634 1097.141437004352 1097.46991241162 1003.835692511923 484.3491244109033 1086.462369469858 293.5374622978823
1840 0.005 9.200000000000001 1 969.2905278975026 881.058357415745 881.3160544602592 1096.439845778363 1097.141438706949 1097.469913775475 1003.836835361728 484.3701735484901 1086.462443667123 293.5374625841497
1841 0.005 9.205 1 969.292515839318 881.0620393260047 881.3197369701061 1096.43984897972 1097.141440761238 1097.469915447681 1003.837976072547 484.3911883495123 1086.462517310879 293.5374628700171
1842 0.005 9.210000000000001 1 969.2944985933443 881.0657125706877 881.3234108038243 1096.439852455329 1097.141443149777 1097.469917508626 1003.839113996891 484.4121685129761 1086.462590834528 293.5374631565268
1843 0.005 9.215 1 969.2964767656783 881.0693771674253 881.3270759851351 1096.439855452551 1097.141444878844 1097.469918719179 1003.840249088635 484.4331143416935 1086.46266388003 293.5374634384173
1844 0.005 9.220000000000001 1 969.2984504822163 881.0730331477592 881.3307325414146 1096.439858826037 1097.141446940321 1097.469920383616 1003.841381676483 484.4540256561469 1086.462737630917 293.5374637173918
1845 0.005 9.225 1 969.3004209919898 881.0766805321668 881.3343804959294 1096.439861463735 1097.141448647712 1097.469921796491 1003.842511934094 484.4749026696365 1086.462810308815 293.537463992677
1846 0.005 9.23 1 969.3023859498691 881.080319343328 881.3380198685477 1096.439864827298 1097.141450660087 1097.469923500245 1003.843639298616 484.4957455655721 1086.462883155774 293.5374642628752
1847 0.005 9.234999999999999 1 969.3043462622253 881.0839496135919 881.3416506911514 1096.439868643706 1097.141453028981 1097.469925441943 1003.844764487818 484.5165541948106 1086.462956951454 293.5374645327959
1848 0.005 9.24 1 969.3063015458457 881.087571368291 881.3452729882803 1096.439871761951 1097.141454893906 1097.469926921818 1003.845886986637 484.5373286946419 1086.463029472983 293.5374647977952
1849 0.005 9.245000000000001 1 969.3082522797048 881.0911846282904 881.3488867822329 1096.43987467578 1097.141456622779 1097.469928304592 1003.847006691412 484.5580690917017 1086.463101981944 293.5374650603284
1850 0.005 9.25 1 969.3101984177734 881.0947894175529 881.3524920981505 1096.439878184008 1097.141459091875 1097.469930427714 1003.848124223957 484.5787754963703 1086.463174136294 293.5374653208368
1851 0.005 9.255000000000001 1 969.3121417809398 881.0983857603707 881.3560889593799 1096.439880821597 1097.141460542238 1097.469931483426 1003.849239088885 484.5994480162393 1086.463246605677 293.5374655801379
1852 0.005 9.26 1 969.3140796879036 881.1019736737696 881.3596773855926 1096.439884351794 1097.141462626694 1097.469933236313 1003.850351369837 484.6200866175035 1086.463319156109 293.5374658421608
1853 0.005 9.265000000000001 1 969.3160126654511 881.1055531960243 881.3632574104413 1096.439887636588 1097.141464599706 1097.4699348071 1003.851461859955 484.640691429661 1086.463391828574 293.5374661063472
1854 0.005 9.27 1 969.3179406582167 881.1091243446843 881.3668290533111 1096.439890494627 1097.141466372685 1097.469936235295 1003.852569406863 484.661262522781 1086.463463622302 293.5374663695933
1855 0.005 9.275 1 969.3198642259422 881.112687144026 881.3703923379052 1096.439894144612 1097.141468714617 1097.46993819869 1003.853674330516 484.6817999076887 1086.463536683377 293.5374666239296
1856 0.005 9.279999999999999 1 969.3217833898404 881.1162416154219 881.3739472896539 1096.439896458999 1097.141469890213 1097.469939080709 1003.854776389969 484.7023036630474 1086.463607143633 293.5374668757501
1857 0.005 9.285 1 969.3236974940231 881.1197877826419 881.3774939267937 1096.439899135753 1097.14147172741 1097.469940696598 1003.855876020976 484.7227739108649 1086.463676663674 293.5374671374444
1858 0.005 9.290000000000001 1 969.3256091016081 881.1233256778681 881.3810322820314 1096.439901959671 1097.141473605983 1097.469942283884 1003.856973087305 484.7432119503106 1086.463747230461 293.5374674003561
1859 0.005 9.295 1 969.3275159582855 881.1268553219081 881.3845623762585 1096.439905663194 1097.141475866916 1097.469944059052 1003.858067597006 484.7636160937643 1086.463818800804 293.5374676630211
1860 0.005 9.300000000000001 1 969.3294174305616 881.1303767356293 881.3880842325493 1096.439908652311 1097.141477467976 1097.469945336343 1003.859159853317 484.7839866262113 1086.463889544042 293.5374679338625
1861 0.005 9.305 1 969.3313140369396 881.1338899425889 881.3915978761638 1096.439911171142 1097.141478888527 1097.469946450337 1003.860249687389 484.8043236735478 1086.463959450756 293.5374682084263
1862 0.005 9.31 1 969.333206187009 881.1373949660532 881.3951033282194 1096.439914050109 1097.141480936014 1097.469948271867 1003.861337111976 484.824626449611 1086.464029382253 293.5374684786741
1863 0.005 9.315 1 969.3350945719611 881.1408918317171 881.3986006132186 1096.439917636072 1097.14148319292 1097.469950075122 1003.862422152169 484.8448963747685 1086.464100266391 293.537468751542
1864 0.005 9.32 1 969.3369781572879 881.1443805533419 881.4020897510632 1096.43992028724 1097.141484714367 1097.4699513354 1003.863504103114 484.8651333357047 1086.464170072085 293.5374690252924
1865 0.005 9.325000000000001 1 969.338859326049 881.1478611612937 881.4055707669238 1096.439923412662 1097.141486916771 1097.469953179464 1003.864584108588 484.8853374488804 1086.464239910373 293.5374693011594
1866 0.005 9.33 1 969.3407356451214 881.1513336802894 881.4090436842181 1096.439926831319 1097.141488733785 1097.469954584628 1003.8656617263 484.9055086436009 1086.464309999066 293.5374695829975
1867 0.005 9.335000000000001 1 969.3425973724252 881.1547949161854 881.4125069154995 1096.439931208922 1097.141490906953 1097.469956079944 1003.86670994937 484.9255506978781 1086.464381050074 293.537469866727
1868 0.005 9.34 1 969.344457048208 881.1582475548953 881.4159613244078 1096.43993444496 1097.141492781542 1097.469957759299 1003.867768117703 484.9455786904385 1086.464451488356 293.5374701524344
1869 0.005 9.345000000000001 1 969.3463137744449 881.1616917095304 881.4194071207494 1096.439936974717 1097.141494467907 1097.469959179373 1003.868829658109 484.9655828594139 1086.464520996317 293.5374704334952
1870 0.005 9.35 1 969.3481661820217 881.1651274411909 881.4228443777888 1096.439939592652 1097.141496192075 1097.46996060617 1003.869888592006 484.9855594459984 1086.464589356155 293.5374707108998
1871 0.005 9.355 1 969.3500164115709 881.1685547871584 881.4262731529769 1096.439943234923 1097.141498480547 1097.469962356505 1003.870946002247 485.0055066714635 1086.464659202987 293.5374709904852
1872 0.005 9.359999999999999 1 969.3518630129047 881.1719738260185 881.429693519927 1096.439946381113 1097.141500554245 1097.46996419895 1003.872001949082 485.0254237910983 1086.464728345131 293.5374712621477
1873 0.005 9.365 1 969.3537043845515 881.1753845808767 881.4331055218504 1096.439948021761 1097.141501093063 1097.469964469965 1003.873055348035 485.0453100773467 1086.464794201487 293.5374715336764
1874 0.005 9.370000000000001 1 969.3555414885169 881.1787871178476 881.4365092244409 1096.439951926001 1097.141503939608 1097.469966995992 1003.874107358159 485.0651651956449 1086.464862685446 293.5374717962487
1875 0.005 9.375 1 969.3573734177274 881.1821814727762 881.4399046802367 1096.439954766425 1097.141505604483 1097.469968232385 1003.875156889268 485.0849889485966 1086.464930327575 293.5374720544652
1876 0.005 9.380000000000001 1 969.3592012567101 881.185567686584 881.4432919309157 1096.439957155688 1097.141506796693 1097.469969178978 1003.876203897013 485.104781212014 1086.464998652161 293.5374723056133
1877 0.005 9.385 1 969.3610246969488 881.1889458026476 881.4466710257313 1096.439960510892 1097.141509209203 1097.469971302757 1003.877248748418 485.1245420145447 1086.465066966508 293.537472554211
1878 0.005 9.390000000000001 1 969.3628440507711 881.1923158646807 881.4500420114958 1096.439963466609 1097.141510925541 1097.469972684865 1003.878291361404 485.144271463387 1086.46513484521 293.5374727989588
1879 0.005 9.395 1 969.3646586447012 881.1956779069097 881.4534049309643 1096.439966458788 1097.141512780195 1097.469974097961 1003.879331956387 485.1639694282455 1086.465202015402 293.5374730380589
1880 0.005 9.4 1 969.3664709121514 881.1990319627688 881.4567598181322 1096.439969151947 1097.141514446102 1097.469975528418 1003.880370220279 485.1836359842468 1086.465269342523 293.5374732779381
1881 0.005 9.404999999999999 1 969.3682781677354 881.2023780695168 881.4601067182354 1096.439972481498 1097.141516411336 1097.469977093964 1003.881406588845 485.2032711362615 1086.465336980781 293.5374735200151
1882 0.005 9.41 1 969.37008058531 881.2057162591777 881.4634456626447 1096.439975101738 1097.141517861558 1097.469978222484 1003.882440425334 485.2228749187846 1086.46540362022 293.5374737631173
1883 0.005 9.415000000000001 1 969.3718777795301 881.2090465659633 881.4667766909596 1096.439977658095 1097.141519583811 1097.469979606793 1003.883472097097 485.2424473046182 1086.46547003319 293.5374740064603
1884 0.005 9.42 1 969.3736715092826 881.212369022713 881.4700998342551 1096.439981248245 1097.141522063194 1097.469981804841 1003.884501537714 485.2619883432018 1086.46553781751 293.5374742489872
1885 0.005 9.425000000000001 1 969.3754610130715 881.2156836610438 881.4734151296425 1096.439983960477 1097.141523373824 1097.46998275609 1003.885528537265 485.2814983690558 1086.465605077076 293.5374744951446
1886 0.005 9.43 1 969.3772465654561 881.2189905098842 881.4767226076364 1096.439986937844 1097.141525388453 1097.469984466195 1003.886553544551 485.300977066645 1086.465671566404 293.5374747370902
1887 0.005 9.435 1 969.379027841834 881.2222895986503 881.480022302322 1096.439989486911 1097.141526767322 1097.469985527581 1003.887576046496 485.3204245024876 1086.4657376906 293.5374749801624
1888 0.005 9.44 1 969.3808049977628 881.2255809565333 881.4833142392707 1096.439991797282 1097.141528141821 1097.46998668032 1003.888596263888 485.33984078016 1086.465803580571 293.5374752268
1889 0.005 9.445 1 969.3825782115147 881.2288646172659 881.4865984528094 1096.439994838304 1097.141530208673 1097.469988455064 1003.889614439535 485.3592259642098 1086.465869443541 293.5374754787216
1890 0.005 9.450000000000001 1 969.3843473530044 881.2321406068128 881.4898749722665 1096.439997701173 1097.141531947091 1097.46998984465 1003.89063055475 485.3785800812404 1086.465935443657 293.537475737281
1891 0.005 9.455 1 969.3861124995456 881.2354089549633 881.4931438285752 1096.440000705847 1097.141533794863 1097.469991397141 1003.891644524636 485.3979032974265 1086.466001307346 293.5374759949278
1892 0.005 9.460000000000001 1 969.3878735653602 881.2386696900387 881.4964050501546 1096.440003508941 1097.141535581247 1097.469992806336 1003.892656243662 485.4171952505811 1086.466066406423 293.5374762544045
1893 0.005 9.465 1 969.3896302574886 881.2419228320093 881.4996586633038 1096.440006644542 1097.141537620189 1097.469994493244 1003.893665746383 485.4364565265352 1086.466131831925 293.5374765183277
1894 0.005 9.470000000000001 1 969.3913831240513 881.2451684134468 881.5029046953424 1096.440009277193 1097.141538907511 1097.469995416753 1003.894673011183 485.4556869908299 1086.466196530797 293.5374767828961
1895 0.005 9.475 1 969.3931320795523 881.2484064613661 881.5061431756884 1096.440011969644 1097.141540669579 1097.469996932438 1003.895678119898 485.4748868684438 1086.466261161766 293.5374770492057
1896 0.005 9.48 1 969.3948764966535 881.2516370010239 881.5093741281698 1096.440014389185 1097.141542188756 1097.469998157934 1003.896680663387 485.4940561105954 1086.466325938365 293.5374773166288
1897 0.005 9.484999999999999 1 969.3966174001455 881.2548600594431 881.5125975834635 1096.440017422787 1097.141544200698 1097.469999935175 1003.897681380265 485.5131946169578 1086.466390629272 293.5374775843203
1898 0.005 9.49 1 969.398354272487 881.258075658182 881.5158135637138 1096.440020378126 1097.141545954076 1097.470001241933 1003.898679766782 485.5323019798947 1086.466455879744 293.5374778534268
1899 0.005 9.495000000000001 1 969.4000872738296 881.2612838286401 881.5190221005987 1096.440023714155 1097.141548092804 1097.470003003091 1003.899676288764 485.5513789165313 1086.466521323396 293.5374781186782
1900 0.005 9.5 1 969.4018158247893 881.2644845908492 881.5222232112375 1096.440025973563 1097.141549322693 1097.470003985745 1003.900670073656 485.5704253906046 1086.466585439847 293.5374783851769
1901 0.005 9.505000000000001 1 969.4035408168378 881.2676779727213 881.5254169287475 1096.440028901738 1097.141550970666 1097.470005274218 1003.901662268318 485.5894414846376 1086.466649990887 293.537478649613
1902 0.005 9.51 1 969.4052616141333 881.2708639943828 881.5286032710633 1096.440031494418 1097.141552770221 1097.470006911282 1003.902652091645 485.6084271303898 1086.466713757967 293.5374789183056
1903 0.005 9.515000000000001 1 969.4069784563173 881.2740426824716 881.5317822655117 1096.440034079232 1097.14155433033 1097.470008149517 1003.903639689929 485.6273824582116 1086.466776902828 293.5374791859552
1904 0.005 9.52 1 969.4086913404008 881.2772140593883 881.5349539366414 1096.440036363252 1097.141555707404 1097.470009162217 1003.904624936832 485.6463074712274 1086.466839868911 293.5374794513155
1905 0.005 9.525 1 969.4104007995822 881.2803781553758 881.5381183123375 1096.44004013519 1097.141558311994 1097.470011427631 1003.905608757173 485.6652022164509 1086.466904478009 293.5374797115379
1906 0.005 9.529999999999999 1 969.4121055291342 881.2835349851786 881.5412754095793 1096.440041420397 1097.141558380099 1097.470011210621 1003.906589816582 485.6840667410689 1086.466966656048 293.5374799653594
1907 0.005 9.535 1 969.4138071515424 881.2866845795512 881.5444252570535 1096.440045032354 1097.141561235206 1097.470013880223 1003.907569006352 485.7029011440404 1086.467030434367 293.537480216344
1908 0.005 9.540000000000001 1 969.415504546023 881.2898269627754 881.5475678788292 1096.440047536095 1097.14156268128 1097.47001495237 1003.908545817723 485.7217056212747 1086.467092977302 293.537480463228
1909 0.005 9.545 1 969.4171982359181 881.2929621576495 881.5507032993735 1096.440050724619 1097.141564724657 1097.470016688344 1003.909520587335 485.7404798981918 1086.467155954507 293.5374807128133
1910 0.005 9.550000000000001 1 969.4188879824306 881.2960901827071 881.5538315414337 1096.440052865599 1097.14156573894 1097.470017372911 1003.910493259437 485.7592241074395 1086.467218879024 293.5374809607761
1911 0.005 9.555 1 969.420574457968 881.2992110661446 881.5569526258993 1096.440056841079 1097.141568764531 1097.470020047261 1003.911464146793 485.7779383484344 1086.467282933326 293.5374812114975
1912 0.005 9.56 1 969.4222560633549 881.3023248211182 881.560066574379 1096.440058421341 1097.141569038395 1097.470019998798 1003.912432253637 485.7966226882294 1086.46734473678 293.5374814626788
1913 0.005 9.565 1 969.4239346426559 881.3054314779476 881.5631734124557 1096.440061933003 1097.141571756199 1097.470022469034 1003.913398906457 485.8152771644065 1086.467408041798 293.537481709009
1914 0.005 9.57 1 969.4256091699079 881.308531054628 881.5662731603521 1096.440064016215 1097.141572467421 1097.470022759769 1003.914363492244 485.8339018508202 1086.467469678056 293.5374819508314
1915 0.005 9.575000000000001 1 969.4272804069964 881.3116235748017 881.5693658423464 1096.440067066653 1097.141574616198 1097.470024704684 1003.915325831631 485.8524969343138 1086.467531989295 293.5374821970422
1916 0.005 9.58 1 969.4289476742177 881.3147090583328 881.5724514758056 1096.440069579017 1097.141576062344 1097.470025776008 1003.91628600764 485.8710621819309 1086.467594885972 293.5374824367166
1917 0.005 9.585000000000001 1 969.430610762313 881.317787527746 881.5755300864612 1096.440072469145 1097.141578138927 1097.470027667572 1003.917243942363 485.8895977391973 1086.467657052199 293.5374826783586
1918 0.005 9.59 1 969.4322699953402 881.3208589914655 881.5786016880985 1096.440074924182 1097.141579466939 1097.470028662389 1003.918199546452 485.9081036237023 1086.467718774961 293.5374829223056
1919 0.005 9.595000000000001 1 969.4339258030726 881.3239234812719 881.5816663042283 1096.440077323788 1097.141580860047 1097.470029810299 1003.919153392063 485.92657993258 1086.467779794624 293.5374831602666
1920 0.005 9.6 1 969.4355774360295 881.3269810177231 881.5847239591332 1096.440079835256 1097.141582564215 1097.470031193879 1003.920104681347 485.9450267124887 1086.467840927603 293.5374833977978
1921 0.005 9.605 1 969.4372253876867 881.3300316211611 881.5877746707038 1096.440082863431 1097.141584504117 1097.470032779411 1003.921054229185 485.9634440401009 1086.467901990163 293.5374836384418
1922 0.005 9.609999999999999 1 969.4388692376237 881.3330753106894 881.5908184608313 1096.440084551723 1097.141585102263 1097.470033084489 1003.922001345478 485.9818321940555 1086.467962234207 293.5374838832513
1923 0.005 9.615 1 969.4405101725469 881.3361121134053 881.5938553530414 1096.440087878816 1097.14158762446 1097.470035411898 1003.922947081998 486.0001907693694 1086.468024007338 293.5374841204768
1924 0.005 9.620000000000001 1 969.442147622581 881.3391420462882 881.5968853657865 1096.440090446894 1097.141588980722 1097.470036430547 1003.923890301427 486.0185199433641 1086.46808525793 293.5374843593782
1925 0.005 9.625 1 969.4437813914005 881.3421651326437 881.5999085227129 1096.440093241833 1097.141590780358 1097.470037889139 1003.924832115528 486.0368197983532 1086.468145508268 293.5374846020401
1926 0.005 9.630000000000001 1 969.4454107778464 881.3451813879138 881.6029248420863 1096.440095287858 1097.141591890365 1097.470038759461 1003.925771080825 486.0550904320168 1086.46820559873 293.5374848426254
1927 0.005 9.635 1 969.4470370899185 881.3481908386007 881.6059343475303 1096.440098738943 1097.141594330125 1097.470040969054 1003.926708608502 486.0733318447687 1086.46826691492 293.5374850854745
1928 0.005 9.640000000000001 1 969.4486595511015 881.3511935011683 881.6089370545028 1096.440101387074 1097.141595777148 1097.470042020032 1003.927643964034 486.0915443092916 1086.468327628542 293.5374853266278
1929 0.005 9.645 1 969.4502786867447 881.3541893983127 881.6119329877743 1096.440104457582 1097.141597875486 1097.470043806801 1003.928577334938 486.1097276067629 1086.468388280078 293.5374855719282
1930 0.005 9.65 1 969.4518937623511 881.3571785489663 881.6149221659773 1096.440106265249 1097.141598658872 1097.470044273127 1003.929508352191 486.1278815916955 1086.468447793657 293.53748582459
1931 0.005 9.654999999999999 1 969.4535057444961 881.3601609727008 881.6179046103314 1096.44010987654 1097.141601198651 1097.470046525754 1003.930437753719 486.1460068258586 1086.468509106409 293.5374860720777
1932 0.005 9.66 1 969.4551139854626 881.3631366923295 881.6208803411918 1096.44011205071 1097.141602119143 1097.470047130527 1003.931365210574 486.1641028712236 1086.468569414465 293.5374863132928
1933 0.005 9.665000000000001 1 969.4567184419735 881.3661057240862 881.6238493780805 1096.440114622322 1097.141603950802 1097.470048695247 1003.932290592369 486.1821701110387 1086.468628624333 293.5374865502898
1934 0.005 9.67 1 969.458318292759 881.3690680830033 881.6268117335909 1096.440115756495 1097.141604313886 1097.470048943586 1003.933213450246 486.200208513731 1086.468686486272 293.5374867970081
1935 0.005 9.675000000000001 1 969.4599156251331 881.3720237932315 881.62976743267 1096.440119179949 1097.141607062512 1097.470051512 1003.934134676003 486.2182181754848 1086.4687463107 293.5374870397239
1936 0.005 9.68 1 969.461508772981 881.3749728757083 881.6327164959773 1096.440121042436 1097.141607659072 1097.470051653303 1003.935053686219 486.2361999542318 1086.46880533526 293.5374872791714
1937 0.005 9.685 1 969.4630988858439 881.3779153499338 881.6356589451296 1096.440124139806 1097.141609902995 1097.470053689084 1003.935971008331 486.2541525271386 1086.468865225813 293.5374875195422
1938 0.005 9.69 1 969.4646853722193 881.3808512296157 881.6385947913839 1096.440126371786 1097.141611054808 1097.470054584221 1003.936886177979 486.2720763453911 1086.468924035607 293.537487758374
1939 0.005 9.695 1 969.4662687435183 881.3837805414787 881.6415240604246 1096.440129991698 1097.141613680383 1097.470056816942 1003.937799881605 486.2899715599603 1086.468984346292 293.5374879945815
1940 0.005 9.700000000000001 1 969.4678481866416 881.3867032979144 881.6444467718673 1096.44013190222 1097.141614409093 1097.470057388261 1003.938711157262 486.3078381619626 1086.469043689776 293.5374882332536
1941 0.005 9.705 1 969.4694242163728 881.3896195196023 881.6473629404223 1096.440134323563 1097.141616057123 1097.470058741122 1003.939620426818 486.3256762196932 1086.469101953063 293.5374884751035
1942 0.005 9.710000000000001 1 969.4709964787303 881.3925292238871 881.6502725850231 1096.440136352176 1097.141617008283 1097.470059379726 1003.940527747372 486.34348584204 1086.469159917676 293.5374887182233
1943 0.005 9.715 1 969.4725657640168 881.3954324344155 881.6531757280929 1096.440140030933 1097.141619876476 1097.470062033894 1003.941433415248 486.3612670495101 1086.469219151099 293.5374889646002
1944 0.005 9.720000000000001 1 969.4741309736692 881.3983291641072 881.6560723839685 1096.440141835094 1097.141620384028 1097.470062184474 1003.942336813522 486.3790200077438 1086.469277099727 293.5374892079225
1945 0.005 9.725 1 969.4756930991456 881.4012194348909 881.6589625749774 1096.440144608055 1097.141622568286 1097.470064164738 1003.943238336713 486.3967446147501 1086.469335346243 293.5374894496144
1946 0.005 9.73 1 969.4772516627216 881.4041032644602 881.6618463175186 1096.440147233201 1097.141624148866 1097.470065390575 1003.944138103825 486.414440973162 1086.469393353062 293.5374896901081
1947 0.005 9.734999999999999 1 969.4788067953252 881.406980672123 881.6647236315166 1096.440150028408 1097.141625783496 1097.470066618919 1003.945036061306 486.4321091132641 1086.469451310868 293.5374899268995
1948 0.005 9.74 1 969.4803581935502 881.4098516712982 881.6675945320599 1096.440151468886 1097.141626380645 1097.470067039653 1003.945931718382 486.4497491327418 1086.469507901962 293.5374901643656
1949 0.005 9.745000000000001 1 969.4819070317452 881.412716287901 881.6704590427623 1096.440154984181 1097.141629099282 1097.470069554173 1003.946825725041 486.4673609815848 1086.469567042095 293.5374904028494
1950 0.005 9.75 1 969.483451396951 881.4155745373473 881.6733171771734 1096.44015673487 1097.141629778969 1097.470069936587 1003.94771714733 486.4849448064658 1086.469623886527 293.5374906452257
1951 0.005 9.755000000000001 1 969.4849930281435 881.4184264388559 881.6761689587621 1096.440159580791 1097.141631586391 1097.470071394458 1003.948607233287 486.5025006021502 1086.469681519237 293.5374908839011
1952 0.005 9.76 1 969.4865309668294 881.4212720041188 881.6790143990684 1096.440161930135 1097.141633064413 1097.470072679536 1003.949495005036 486.5200284062389 1086.469738616863 293.5374911266808
1953 0.005 9.765000000000001 1 969.4880653567867 881.4241112538571 881.6818535188875 1096.440164501537 1097.141634709019 1097.470073939356 1003.950381158939 486.5375283696512 1086.469795382339 293.5374913641653
1954 0.005 9.77 1 969.4895965943022 881.4269442062506 881.6846863358024 1096.440166593957 1097.141635813944 1097.470074833788 1003.951265114034 486.5550004827888 1086.469852279374 293.5374915982896
1955 0.005 9.775 1 969.4911245253273 881.4297708777158 881.6875128657352 1096.440169366521 1097.141637874164 1097.470076675315 1003.952147441057 486.5724448143633 1086.469908970168 293.5374918277868
1956 0.005 9.779999999999999 1 969.4926487020012 881.4325912844034 881.6903331270956 1096.440171631347 1097.141639025454 1097.470077572877 1003.953027529864 486.5898614023725 1086.469966013522 293.5374920542787
1957 0.005 9.785 1 969.4941697630991 881.4354054480829 881.6931471364595 1096.440174070678 1097.141640501946 1097.470078712637 1003.953906184607 486.6072502765351 1086.470022805129 293.537492284352
1958 0.005 9.790000000000001 1 969.4956881484679 881.4382133865137 881.6959549169035 1096.440177470994 1097.14164273596 1097.4700806376 1003.954783143908 486.6246115139247 1086.47008082089 293.5374925136826
1959 0.005 9.795 1 969.4972026940817 881.4410151135555 881.6987564799724 1096.440179562999 1097.141643825997 1097.470081451333 1003.955658063089 486.6419452129025 1086.470136931415 293.5374927327592
1960 0.005 9.800000000000001 1 969.4987135678973 881.4438106456571 881.7015518454438 1096.440181397729 1097.141644991196 1097.470082380795 1003.956530952936 486.6592513378578 1086.470192721338 293.5374929496484
1961 0.005 9.805 1 969.500221094946 881.4466000047572 881.7043410289676 1096.440183836785 1097.141646648776 1097.470083776246 1003.957401895064 486.6765299524969 1086.470248264223 293.5374931750313
1962 0.005 9.81 1 969.5017250983282 881.4493832047414 881.7071240458127 1096.440185888844 1097.141647844496 1097.470084723798 1003.958270979949 486.6937810754589 1086.470303095587 293.5374933991374
1963 0.005 9.815 1 969.5032262020143 881.4521602671061 881.7099009224489 1096.440189179444 1097.141650013068 1097.470086467822 1003.959138737145 486.7110047737875 1086.470359320847 293.5374936231839
1964 0.005 9.82 1 969.5047242694887 881.4549312008887 881.7126716653526 1096.440191356696 1097.141651204442 1097.470087550384 1003.960004351725 486.7282011336634 1086.470415678531 293.5374938476852
1965 0.005 9.825000000000001 1 969.5062189457486 881.4576960303575 881.7154362997308 1096.440194075003 1097.141652973356 1097.470089011288 1003.960867994501 486.7453701565619 1086.470471985888 293.5374940713409
1966 0.005 9.83 1 969.5077098920785 881.4604547686129 881.7181948344688 1096.440195823278 1097.141653810185 1097.47008957187 1003.961729779224 486.7625115450961 1086.470526888105 293.5374942954733
1967 0.005 9.835000000000001 1 969.5091971547228 881.4632074460129 881.7209472975889 1096.440198087459 1097.141655449286 1097.470091002675 1003.962588931223 486.7796258553253 1086.470582603743 293.5374945210381
1968 0.005 9.84 1 969.5106814314126 881.4659540674772 881.7236936998482 1096.440200548771 1097.141657032497 1097.470092360312 1003.963446638488 486.7967132096766 1086.470638253431 293.5374947437365
1969 0.005 9.845000000000001 1 969.5121630982341 881.4686946532458 881.7264340622206 1096.440203333578 1097.141658736274 1097.470093656265 1003.964303013212 486.813773487527 1086.470693493727 293.5374949752872
1970 0.005 9.85 1 969.5136408597439 881.4714292152419 881.7291683973411 1096.440205225867 1097.141659914407 1097.470094653624 1003.965157580688 486.830806732364 1086.470747268132 293.5374952095938
1971 0.005 9.855 1 969.5151153968718 881.4741577715223 881.7318967198984 1096.440207492852 1097.141661197927 1097.470095624974 1003.966010264427 486.8478129085163 1086.470801688537 293.5374954419785
1972 0.005 9.859999999999999 1 969.5165876204502 881.4768803369822 881.734619050228 1096.440210448758 1097.141663240481 1097.470097426501 1003.966860978558 486.8647920836016 1086.470857546606 293.5374956730546
1973 0.005 9.865 1 969.5180566467199 881.4795969290208 881.7373354045699 1096.440213002978 1097.141664776165 1097.470098678748 1003.967710193013 486.8817443674938 1086.470912676694 293.5374959078875
1974 0.005 9.870000000000001 1 969.5195215242941 881.4823075605246 881.7400457947937 1096.440214502982 1097.141665496217 1097.470099196523 1003.968556848854 486.8986698232192 1086.470966705961 293.537496141288
1975 0.005 9.875 1 969.5209836155497 881.4850122537316 881.74275024107 1096.440217529247 1097.141667526708 1097.470100898803 1003.969402525151 486.9155684266983 1086.471021417274 293.5374963765929
1976 0.005 9.880000000000001 1 969.5224425047182 881.4877110211888 881.7454487548995 1096.440219485986 1097.141668669477 1097.470101800038 1003.970246221508 486.932440259964 1086.471074489216 293.5374966118874
1977 0.005 9.885 1 969.523898428712 881.4904038826495 881.7481413589604 1096.44022262748 1097.14167075561 1097.470103525854 1003.971088398299 486.9492853521294 1086.47112932154 293.5374968449173
1978 0.005 9.890000000000001 1 969.5253509768469 881.4930908490871 881.7508280651379 1096.44022391708 1097.141671267977 1097.4701039497 1003.971928436607 486.9661037184754 1086.471183272235 293.5374970722693
1979 0.005 9.895 1 969.5268004626196 881.4957719397451 881.7535088903171 1096.440226661936 1097.141673256449 1097.470105617827 1003.972766793519 486.9828953796493 1086.471237567301 293.5374972983321
1980 0.005 9.9 1 969.5282466767673 881.4984471739727 881.7561838536573 1096.440229233093 1097.141674620982 1097.470106746694 1003.973603651191 486.9996604922617 1086.471291591256 293.5374975251343
1981 0.005 9.904999999999999 1 969.5296898319851 881.5011165663568 881.7588529700238 1096.440231550725 1097.141675999452 1097.470107783876 1003.974438692887 487.0163990308544 1086.471345116687 293.5374977501648
1982 0.005 9.91 1 969.5311301552599 881.5037801376391 881.761516258239 1096.440234140508 1097.141677660822 1097.470109166737 1003.975271896892 487.0331110123222 1086.471399609743 293.5374979735157
1983 0.005 9.915000000000001 1 969.5325664788218 881.5064378921184 881.7641737278075 1096.440235265007 1097.141678151479 1097.470109528382 1003.976102620707 487.0497966064463 1086.471451636472 293.53749819697
1984 0.005 9.92 1 969.5340003919137 881.5090898538409 881.7668253984704 1096.44023871408 1097.141680768028 1097.470111859549 1003.976932275167 487.0664573328046 1086.47150543068 293.5374984156457
1985 0.005 9.925000000000001 1 969.5354309493977 881.5117360335829 881.7694712838568 1096.440240603747 1097.141681615371 1097.470112264736 1003.977760069312 487.0830910684714 1086.471558076725 293.5374986322459
1986 0.005 9.93 1 969.5368588112267 881.5143764511027 881.7721114029779 1096.440243610518 1097.141683750242 1097.470114196094 1003.97858627062 487.0996982166904 1086.471611941336 293.5374988518799
1987 0.005 9.935 1 969.5382833394899 881.5170111060066 881.7747457616014 1096.440245271282 1097.141684290739 1097.470114403356 1003.979410337891 487.1162788796733 1086.471665014977 293.5374990678858
1988 0.005 9.94 1 969.5397048189242 881.5196400244828 881.7773743789014 1096.440247444602 1097.141685667188 1097.47011565409 1003.980232473564 487.1328332362785 1086.471718906871 293.5374992816535
1989 0.005 9.945 1 969.5411231423817 881.5222632235538 881.7799972714566 1096.440249852714 1097.141687456047 1097.470117252517 1003.981053430632 487.1493613406528 1086.471771448727 293.5374994998523
1990 0.005 9.950000000000001 1 969.5425377788972 881.5248807206176 881.7826144562787 1096.440251711255 1097.141688511688 1097.470118074681 1003.981872307386 487.1658634922229 1086.471822917326 293.5374997184997
1991 0.005 9.955 1 969.5439503135808 881.5274925268877 881.7852259471971 1096.440254731012 1097.141690504765 1097.470119768445 1003.982689648286 487.1823386444964 1086.471875845684 293.5374999289376
1992 0.005 9.960000000000001 1 969.545359121446 881.530098654912 881.787831758591 1096.440256315638 1097.141691268426 1097.470120314919 1003.983504782272 487.1987880949635 1086.471928080848 293.5375001383732
1993 0.005 9.965 1 969.5467652674103 881.532699124531 881.7904319066533 1096.440258636282 1097.1416927907 1097.470121574322 1003.984318576008 487.2152115969142 1086.471980268243 293.5375003465499
1994 0.005 9.970000000000001 1 969.5481688858678 881.5352939610076 881.79302641547 1096.440261088252 1097.141694206164 1097.470122723557 1003.985131202675 487.2316092077958 1086.472032585587 293.5375005557553
1995 0.005 9.975 1 969.5495695311765 881.5378831687827 881.7956152908336 1096.440263876525 1097.141696124526 1097.47012435239 1003.985942068122 487.2479809693818 1086.472085811318 293.537500765638
1996 0.005 9.98 1 969.5509668932675 881.5404667637138 881.7981985501193 1096.440265709388 1097.141696958649 1097.470124968728 1003.986750667748 487.2643270558909 1086.472138112079 293.5375009829295
1997 0.005 9.984999999999999 1 969.5523610469977 881.5430447598151 881.8007762074623 1096.440267857599 1097.14169833882 1097.470126141294 1003.987557506725 487.2806472822433 1086.47218980176 293.5375012017124
1998 0.005 9.99 1 969.5537519977398 881.5456171744095 881.8033482791833 1096.440270807951 1097.141700648244 1097.470128264505 1003.988362912522 487.2969417447549 1086.472242074581 293.5375014218529
1999 0.005 9.995000000000001 1 969.5551392702447 881.5481840194477 881.8059147758054 1096.440271888265 1097.141700691087 1097.47012798455 1003.989166201196 487.3132104681119 1086.472292522494 293.5375016506276
2000 0.005 10 1 969.5565247011682 881.5507453045675 881.8084757146089 1096.440275124594 1097.141703178358 1097.470130142971 1003.989968416577 487.3294537736901 1086.472344493302 293.5375018743051
2001 0.005 10.005 1 969.5579066450168 881.5533010599497 881.8110311138856 1096.440277011929 1097.141704064155 1097.470130820247 1003.990768427974 487.3456714102061 1086.47239601729 293.53750209718
2002 0.005 10.01 1 969.5592859410774 881.5558512940177 881.8135809877156 1096.44027954594 1097.141705839959 1097.470132391554 1003.99156699479 487.3618633891743 1086.472447355309 293.5375023196247
2003 0.005 10.015 1 969.5606619188464 881.558396022155 881.8161253522219 1096.440281854708 1097.141707142791 1097.470133361488 1003.99236405953 487.3780298208964 1086.472498959509 293.5375025394633
2004 0.005 10.02 1 969.5620350200991 881.5609352565561 881.8186642169578 1096.440283769312 1097.141708313856 1097.470134331995 1003.993159446701 487.3941708030905 1086.472549475078 293.5375027659352
2005 0.005 10.025 1 969.5634049362734 881.5634690091408 881.8211975980998 1096.440285546274 1097.141709295268 1097.470135140534 1003.993952569845 487.4102863180219 1086.472600149917 293.5375029919596
2006 0.005 10.03 1 969.5647721382761 881.5659972966707 881.8237255134115 1096.440288061591 1097.14171110649 1097.470136711925 1003.994744539736 487.4263764470886 1086.472650967938 293.5375032214551
2007 0.005 10.035 1 969.5661361911642 881.568520130931 881.8262479702987 1096.440289997087 1097.141712078812 1097.470137372229 1003.995534514637 487.4424411958736 1086.472701227681 293.5375034515816
2008 0.005 10.04 1 969.5674973723667 881.5710375330373 881.8287649901689 1096.440292564836 1097.141713969427 1097.470139081204 1003.996323239126 487.4584806471657 1086.472751832469 293.5375036795016
2009 0.005 10.045 1 969.568856059801 881.5735495134968 881.8312765860396 1096.440294600505 1097.141714913562 1097.470139728861 1003.997110105702 487.4744948684396 1086.472802743016 293.5375039040592
2010 0.005 10.05 1 969.5702120362777 881.5760560889991 881.8337827745247 1096.440297547342 1097.141717093051 1097.470141709638 1003.997895304402 487.4904838842434 1086.472854254514 293.5375041316765
2011 0.005 10.055 1 969.5715643307872 881.578557269261 881.8362835623938 1096.440299109907 1097.141717659675 1097.470141966306 1003.99867859148 487.5064476317809 1086.472904299799 293.537504355581
2012 0.005 10.06 1 969.5729143435592 881.5810530777936 881.8387789734502 1096.440301470985 1097.141719364012 1097.470143483904 1003.99946076262 487.5223863227704 1086.472955198294 293.5375045742365
2013 0.005 10.065 1 969.5742608940858 881.5835435217791 881.8412690161737 1096.440303359237 1097.141720325622 1097.47014414309 1004.000240755908 487.5382999910418 1086.473005177385 293.5375047957501
2014 0.005 10.07 1 969.5756046193596 881.5860286172193 881.8437537087759 1096.440305949355 1097.14172210071 1097.470145672844 1004.001019550067 487.5541886261175 1086.47305543276 293.5375050153587
[truncated: 195,493 more chars]
