# Supplementary material for: Thermocouple Sensor Response in Hot Airstream
Source: Sensors (Basel). 2025 Jul 26;25(15):4634. doi: 10.3390/s25154634 (PMC12349096; doi:10.3390/s25154634)
Supplement: Supplementary file 1 [file sensors-25-04634-s001.zip › report-file-t_11R32.out]

"report-file-t"
"Time Step" "delta-time etc.."
("TimeStep" "delta-time" "flow-time" "iters-per-timestep" "t_1" "t_sensor" "t0" "t1" "t2" "t3" "ty_1" "ty_10" "ty1" "ty10")
0 0.005 0 0 292.9999999999999 292.9999999999999 292.9999999999999 292.9999999999999 292.9999999999999 292.9999999999999 292.9999999999999 292.9999999999999 292.9999999999999 292.9999999999999
1 0.005 0.005 20 309.8869219183817 293.082965537282 293.0521603551898 433.4382943993055 502.7005028823708 550.1014079999512 360.4370270982401 299.9004484427566 390.8867300524238 314.0625496730391
2 0.005 0.01 20 385.1868944271325 293.5255718470167 293.3610802022409 828.3482354634563 930.6463523551702 971.6160344012029 539.4307584489399 320.1458104258543 711.3031660115228 397.6695308795283
3 0.005 0.015 20 506.0799807099978 294.4414663636635 294.0925560625492 1059.823824495604 1081.001274512937 1086.845117504485 713.2920076520685 338.2569128969844 975.4238931007715 410.0795951085227
4 0.005 0.02 20 582.9924093192377 295.6717442873549 295.2011400829059 1093.935610364893 1096.477287104451 1097.153537492262 822.061635863985 341.3190332094206 1052.539071227403 374.773961148463
5 0.005 0.025 20 615.8694404084787 297.1039716348516 296.5741133745311 1096.427860970198 1097.294978354331 1097.628810949929 890.6616828871215 334.53988072824 1074.418750991402 345.8509998069834
6 0.005 0.03 20 634.7510924818554 298.669881270052 298.1167131845994 1096.465115706907 1097.177748395347 1097.523855612715 934.1653377178301 325.6398606283213 1080.596068618961 327.7653063065509
7 0.005 0.035 20 648.2742879392742 300.3298838664678 299.7681452788003 1096.370102925734 1097.055887584999 1097.426770875489 961.1757578736984 317.9564033651488 1082.472867491123 316.7253419936739
8 0.005 0.04 20 660.2055609495239 302.0636093029449 301.4945542009854 1096.285911140145 1096.962896858392 1097.3520802778 977.7954412987229 312.0915688343904 1083.262037155802 309.8310731541206
9 0.005 0.045 20 672.4344513590103 303.8596992245569 303.2782520894947 1096.220075600369 1096.892604244927 1097.295316687339 988.1390792067531 307.7523057032554 1083.707391501505 305.3367634418455
10 0.005 0.05 20 683.3273449488195 305.7096105369343 305.1095347637256 1096.166668391013 1096.835574693321 1097.249829481018 994.7695741365762 304.53060047842 1083.99728102943 302.2981455272223
11 0.005 0.055 20 691.141020376111 307.6051503162453 306.9818198371662 1096.12587199418 1096.792761345312 1097.216544815558 999.1172683402447 302.1203895772086 1084.198666916708 300.1779222658483
12 0.005 0.06 20 696.313523339883 309.5385309446262 308.8894894110895 1096.098396580631 1096.765037996915 1097.195080463746 1001.943644601857 300.3388243061219 1084.34020200713 298.663496532739
13 0.005 0.065 20 699.8009554321727 311.5027720706073 310.8273132871313 1096.082438375419 1096.749980676738 1097.183677106404 1003.70426863491 299.0522176141332 1084.439470635646 297.5563518697846
14 0.005 0.07000000000000001 20 702.3195333825188 313.4922064305686 312.7906347424312 1096.074940682406 1096.744066392785 1097.179362966929 1004.738459064895 298.1190004589698 1084.509547600761 296.7258836791538
15 0.005 0.075 20 704.2601801242228 315.502536669983 314.7756182621542 1096.072676997785 1096.743520981747 1097.178953647643 1005.309804565183 297.4032642797541 1084.558045867685 296.0867303503178
16 0.005 0.08 20 705.8196523979433 317.5305255764756 316.7792558276253 1096.073312280965 1096.745602002607 1097.180450141416 1005.604291085634 296.818715147025 1084.589530724508 295.5861682557438
17 0.005 0.08500000000000001 20 707.1136722491516 319.5737532712264 318.7992261915799 1096.075452917907 1096.748851403108 1097.182817512697 1005.740014769978 296.3298065870297 1084.607856670511 295.1895490058526
18 0.005 0.09 20 708.2360637332908 321.6303328586279 320.8337127937384 1096.078264130849 1096.752409293884 1097.185429840095 1005.787413446788 295.9259402311871 1084.616497042701 294.8744733482801
19 0.005 0.095 20 709.2609677286335 323.6987862038162 322.8812611694481 1096.08129107948 1096.755894018208 1097.188008295976 1005.78787611772 295.6021512087877 1084.618723043266 294.624305043075
20 0.005 0.1 20 710.2367454005283 325.7779378099698 324.9406772763648 1096.084169388648 1096.759005257261 1097.190303192554 1005.766378419413 295.3506264305511 1084.617065331202 294.4257249318364
21 0.005 0.105 20 711.1941092554657 327.8668304788421 327.0109569923475 1096.086795535157 1096.761694863721 1097.192280801336 1005.738067659617 295.160043662024 1084.613284166444 294.2667196660881
22 0.005 0.11 20 712.1523200542055 329.9646412431592 329.0912297387964 1096.089110820522 1096.76396739034 1097.193939577601 1005.712508392806 295.0182855723273 1084.608798465776 294.1392879209283
23 0.005 0.115 20 713.1176763097978 332.0706475073337 331.180718164288 1096.091103824826 1096.765864082445 1097.195313480946 1005.694164055777 294.9142117598311 1084.604343766709 294.0364618721174
24 0.005 0.12 20 714.095439702807 334.1841928219212 333.2787125490374 1096.092865953682 1096.767491200905 1097.196481556726 1005.685243379707 294.8385204538186 1084.60045615624 293.9531521651565
25 0.005 0.125 20 715.0845388115264 336.3046770158548 335.3845552466843 1096.09440849614 1096.768881020867 1097.19746633212 1005.686445640854 294.7840020584878 1084.597286292927 293.8852712882431
26 0.005 0.13 20 716.0826294270254 338.431527332167 337.4976263657284 1096.095765323287 1096.770103297253 1097.198330506096 1005.696748212049 294.7452766812276 1084.594862399469 293.8299649770339
27 0.005 0.135 20 717.0902132381431 340.5642031001001 339.6173368070837 1096.097007108461 1096.77122169506 1097.199122404087 1005.715337008075 294.7183894489351 1084.593222429751 293.7849421177416
28 0.005 0.14 20 718.1052691547259 342.7021832497893 341.7431227130211 1096.098165666653 1096.772270449761 1097.199865603109 1005.740791933544 294.7005480412068 1084.592187985384 293.7481627979133
29 0.005 0.145 20 719.1262702830297 344.844966954111 343.8744426564944 1096.099268166745 1096.773278442194 1097.200581020672 1005.771570822829 294.6896909285737 1084.591629216614 293.7178565691917
30 0.005 0.15 20 720.1539143818474 346.9920729995806 346.0107770940224 1096.100340390707 1096.774281572485 1097.201303976016 1005.806229944147 294.6843697833413 1084.591465943192 293.6919263385943
31 0.005 0.155 20 721.1855770166329 349.1430364271404 348.151626360197 1096.101404730079 1096.775288013533 1097.202031975982 1005.843517498758 294.6835061855452 1084.591656889413 293.6696200436479
32 0.005 0.16 20 722.2200987689993 351.2974114636266 350.2965108508964 1096.102458116522 1096.776305040473 1097.202767316774 1005.882670440664 294.6863008969527 1084.592015346444 293.6502359519259
33 0.005 0.165 20 723.2575365528079 353.4547709792616 352.4449716480292 1096.103515154552 1096.777341533527 1097.203522296853 1005.92298237629 294.6921545964593 1084.59251178456 293.6331901699773
34 0.005 0.17 20 724.2960797281359 355.6147045492451 354.5965691384795 1096.104578217105 1096.778393968191 1097.204290702554 1005.963952558711 294.7006034687629 1084.593055352549 293.6179649340773
35 0.005 0.175 20 725.336783468726 357.776819877566 356.7508832549299 1096.105655965702 1096.779469973584 1097.205078732912 1006.005520232557 294.7112868327937 1084.593625006828 293.6040881008234
36 0.005 0.18 20 726.3774765816802 359.9407407619918 358.907512303035 1096.10674500264 1096.780559577904 1097.205876303424 1006.047263340405 294.7239218567145 1084.594223204488 293.5912603631123
37 0.005 0.185 20 727.4189955052263 362.106107782498 361.0660735004826 1096.107838247401 1096.781661780317 1097.206686564875 1006.089165214894 294.7382780409605 1084.594833229112 293.5792839880967
38 0.005 0.19 20 728.4609693883403 364.2725780740519 363.226201056086 1096.108938621168 1096.782775056287 1097.207505235088 1006.131027766294 294.7541738004965 1084.595471516534 293.5680576794069
39 0.005 0.195 20 729.5030227513785 366.4398229100252 365.387545371256 1096.110034911275 1096.78388982526 1097.208326221525 1006.17313159385 294.7714624614932 1084.596122396712 293.5574768396899
40 0.005 0.2 20 730.5449000474601 368.6075276909594 367.5497722045381 1096.111134151421 1096.785008774182 1097.209149437491 1006.215628718055 294.7900275435162 1084.596798410761 293.547481501299
41 0.005 0.205 20 731.5871774987863 370.775391536893 369.712562169476 1096.112240824518 1096.786135363681 1097.209975506027 1006.258696016527 294.8097784935429 1084.597469085357 293.5380428324481
42 0.005 0.21 20 732.6285735035175 372.9431276532177 371.8756099329694 1096.11333671641 1096.787255657271 1097.210796602384 1006.302270206674 294.8306464926019 1084.598155892458 293.5291534304947
43 0.005 0.215 20 733.6700069479316 375.1104600130569 374.0386230726994 1096.114433571675 1096.788376744059 1097.211623606423 1006.346422355338 294.8525806553764 1084.598873340087 293.5208078291669
44 0.005 0.22 20 734.71204739901 377.2771237063135 376.2013215204301 1096.115533961885 1096.789505380073 1097.21246973489 1006.391304730284 294.875543776955 1084.599635173361 293.5130193754584
45 0.005 0.225 20 735.7529879863862 379.4428653621595 378.3634364103502 1096.116622801253 1096.790623797602 1097.213309265786 1006.436913521409 294.8995154452289 1084.600438824596 293.5057976662458
46 0.005 0.23 20 736.793146002057 381.6074422016888 380.5247097019582 1096.117702495849 1096.791734681799 1097.214142959485 1006.483251493612 294.9244807503466 1084.601281073147 293.49914784408
47 0.005 0.235 20 737.8327317169438 383.7706203684659 382.6848941434752 1096.118770050169 1096.792833708996 1097.214968062306 1006.530318903134 294.9504329570181 1084.602173264147 293.493070339642
48 0.005 0.24 20 738.8713968203275 385.9321774948097 384.8437538922768 1096.119829088675 1096.793923164194 1097.21578592275 1006.5781320313 294.9773723784986 1084.603121801659 293.4875574746085
49 0.005 0.245 20 739.9085269402907 388.0918996427365 387.0010628012342 1096.120878456263 1096.795002860465 1097.216596682425 1006.626672869704 295.0053047526629 1084.604112534728 293.4825947991073
50 0.005 0.25 20 740.9450017946863 390.2495814789916 389.1566040219201 1096.121912784953 1096.796068974149 1097.217396777456 1006.675963577002 295.0342344142593 1084.60514396125 293.4781607466811
51 0.005 0.255 20 741.9800068741624 392.4050257228054 391.3101694752335 1096.122939895366 1096.797128901912 1097.218192315567 1006.725973405445 295.0641739088108 1084.606239109174 293.4742224798194
52 0.005 0.26 20 743.0143554985643 394.5580436700997 393.4615596163514 1096.123950032452 1096.798172954693 1097.218975863638 1006.776855378413 295.0951329276762 1084.607374710354 293.4707546408538
53 0.005 0.265 20 744.0470157221033 396.708452157246 395.6105820791969 1096.124951815819 1096.799208137787 1097.219751641494 1006.828397530571 295.127125039807 1084.608567636022 293.4677224511033
54 0.005 0.27 20 745.079448047757 398.8560746201695 397.7570515493246 1096.125942208621 1096.800230611786 1097.220518645441 1006.880780942957 295.1601604271864 1084.609797935847 293.4650904068043
55 0.005 0.275 20 746.1101860369457 401.0007429089349 399.9007900982118 1096.126925178913 1096.801246054349 1097.221279505386 1006.933956582197 295.1942503279583 1084.611095281347 293.4628267186832
56 0.005 0.28 20 747.1391617488088 403.1422953319194 402.0416267454451 1096.127911846574 1096.802270315811 1097.222051322882 1006.987839045306 295.2294065103148 1084.612463986562 293.4608981596813
57 0.005 0.285 20 748.16671808816 405.2805765301687 404.1793972908878 1096.128901756194 1096.803305413571 1097.222830507686 1007.042460586299 295.2656402505814 1084.613899604934 293.459271212427
58 0.005 0.29 20 749.1929214409996 407.4154368566817 406.3139440123044 1096.129882170721 1096.804331859923 1097.223601355306 1007.097828969008 295.3029609337418 1084.615397660136 293.4579143821405
59 0.005 0.295 20 750.2183159271641 409.5467316638618 408.4451149813463 1096.130869940302 1096.805362864743 1097.224376328792 1007.153909813003 295.3413778118621 1084.616981921881 293.4567960214187
60 0.005 0.3 20 751.2424359237611 411.6743240666514 410.5727649988743 1096.131844827127 1096.806384043374 1097.225142746703 1007.21072003287 295.3809027004522 1084.618624673243 293.4558860074359
61 0.005 0.305 20 752.2648024987241 413.7980842672538 412.6967555142613 1096.132811752559 1096.807400827367 1097.225903380985 1007.268247773408 295.4215413647785 1084.620332709156 293.4551567697019
62 0.005 0.31 20 753.2854938888569 415.9178888232531 414.8169548158287 1096.133769972997 1096.808408240272 1097.226657108042 1007.32651706734 295.4633029073048 1084.622117354421 293.4545828376054
63 0.005 0.315 20 754.3045766410994 418.0336199005845 416.9332371694859 1096.134718210431 1096.809404834284 1097.227403350994 1007.385480273097 295.5061940232753 1084.623990224977 293.4541407549519
64 0.005 0.32 20 755.3212492950099 420.1451656716732 419.0454830893403 1096.135660542072 1096.810397641232 1097.228149554328 1007.445133787638 295.5502212900609 1084.625945794807 293.4538095442965
65 0.005 0.325 20 756.3361058541295 422.2524194752349 421.1535789518367 1096.136604071411 1096.811387548085 1097.228892807206 1007.505496152257 295.5953927323083 1084.627968129853 293.4535709135839
66 0.005 0.33 20 757.348958588196 424.3552790181355 423.2574164191871 1096.137533986089 1096.812364719045 1097.229625344565 1007.566523709408 295.6417151956029 1084.630044682621 293.4534090490494
67 0.005 0.335 20 758.3591955411923 426.4536464299207 425.3568915538727 1096.138459847501 1096.813336303791 1097.230353928055 1007.628145528858 295.6891953048506 1084.632195458749 293.4533095123547
68 0.005 0.34 20 759.3674440187932 428.5474301460519 427.4519054715932 1096.139374611717 1096.814296021848 1097.23107286891 1007.690414278646 295.7378393895428 1084.634414211141 293.4532598184038
69 0.005 0.345 20 760.3741090250581 430.6365407906326 429.542363245164 1096.140281753692 1096.815247669168 1097.231785632933 1007.75330919312 295.7876530823814 1084.636774997732 293.4532503130021
70 0.005 0.35 20 761.3791330441187 432.720891684279 431.6281739196764 1096.141187465187 1096.816194241276 1097.23249370836 1007.816789774231 295.8386424807741 1084.639252476535 293.4532716795928
71 0.005 0.355 20 762.3819711877989 434.8004013115763 433.7092506022083 1096.142088609591 1096.817132633382 1097.233195804816 1007.880934008302 295.8908124805046 1084.641791076752 293.4533166707144
72 0.005 0.36 20 763.3825415434814 436.8749924049758 435.7855107131504 1096.142980747224 1096.818060605191 1097.233889005172 1007.945799619488 295.9441701336279 1084.644450965707 293.4533787668128
73 0.005 0.365 20 764.3806016820216 438.9445906858273 437.8568754173928 1096.143867031351 1096.818983875233 1097.23457777189 1008.011274989003 295.9987202976117 1084.64722275148 293.4534535889862
74 0.005 0.37 20 765.3764751321123 441.0091243959926 439.9232692189003 1096.144750355377 1096.819903130814 1097.23525898417 1008.077320249002 296.0544671634643 1084.650060766569 293.4535371668164
75 0.005 0.375 20 766.3703439551588 443.0685258091256 441.9846198924923 1096.145624690723 1096.820814713632 1097.23593431323 1008.143925115847 296.1114165883604 1084.652953571428 293.4536259588007
76 0.005 0.38 20 767.3618515178199 445.1227292549522 444.0408579806593 1096.146493385029 1096.821718794104 1097.236603879003 1008.211092867016 296.169572200616 1084.655918686214 293.4537174636224
77 0.005 0.385 20 768.3510934101986 447.1716719167412 446.0919171947261 1096.14736208206 1096.822617423507 1097.237269199644 1008.278882328908 296.228939343385 1084.658957868424 293.4538098722128
78 0.005 0.39 20 769.3378219148441 449.215293182169 448.137734073854 1096.148227620498 1096.823507763844 1097.237927049963 1008.347234271632 296.2895215362588 1084.662052143098 293.4539015322757
79 0.005 0.395 20 770.3221200870984 451.253536220672 450.1782481012254 1096.149093060113 1096.824395352723 1097.238582864316 1008.416112344183 296.351323804915 1084.665216995121 293.4539913040186
80 0.005 0.4 20 771.3043532761731 453.2863457376744 452.2134013689322 1096.149950787634 1096.825272657299 1097.239230945466 1008.485510534472 296.41435155549 1084.668440780971 293.4540783846171
81 0.005 0.405 20 772.2840170311915 455.3136700725398 454.2431386546394 1096.150806784495 1096.8261459102 1097.239876828208 1008.555434910522 296.4786064033406 1084.671727602713 293.4541622465725
82 0.005 0.41 20 773.2613882133153 457.3354593233289 456.2674071250358 1096.151660540801 1096.827015973157 1097.240517965161 1008.625896088969 296.5440921579181 1084.675070582375 293.4542422739584
83 0.005 0.415 20 774.2358974767803 459.351666269338 458.286156552401 1096.152508418451 1096.827879210809 1097.241153730623 1008.696856243997 296.610812012884 1084.67847425187 293.4543185539202
84 0.005 0.42 20 775.2079806500685 461.3622451819143 460.2993387859634 1096.153349859091 1096.828736737537 1097.241785492416 1008.76831431596 296.6787695782734 1084.681936277265 293.4543909413189
85 0.005 0.425 20 776.1778063955613 463.3671517570972 462.306907682196 1096.15418695109 1096.829586932951 1097.24241173425 1008.840281369583 296.7479677143697 1084.685438830817 293.4544593160122
86 0.005 0.43 20 777.1451826932482 465.3663445009909 464.3088194860489 1096.155015391858 1096.830429722217 1097.243032842316 1008.912706838342 296.8184095750653 1084.689027215127 293.4545234777743
87 0.005 0.435 20 778.1096360590483 467.359785240695 466.3050329941628 1096.155837183342 1096.83126438467 1097.243647318257 1008.985609996115 296.8900966830487 1084.692705837233 293.4545838418877
88 0.005 0.44 20 779.0711128341355 469.347442015305 468.2955113181796 1096.15665368246 1096.832093592521 1097.244258358229 1009.059010024134 296.9630316780606 1084.696453647444 293.4546405396163
89 0.005 0.445 20 780.029686992648 471.3292619564858 470.2802426421756 1096.157460586097 1096.832912358126 1097.244861684865 1009.132895903017 297.0372165144842 1084.700261738885 293.4546936246782
90 0.005 0.45 20 780.9850438533535 473.3051815645546 472.2593157621845 1096.158265516234 1096.833729174994 1097.245466251633 1009.207247955967 297.1126529905737 1084.704143064728 293.4547432098092
91 0.005 0.455 20 781.9374608423384 475.2751775766509 474.2328180045752 1096.159072871719 1096.834548578959 1097.246076633023 1009.282081319221 297.1893419281283 1084.708087458922 293.4547896072192
92 0.005 0.46 20 782.8868286807783 477.2392184773647 476.2004612962214 1096.159883943398 1096.835372179661 1097.246696440894 1009.357346646254 297.2672871202722 1084.71209002941 293.4548332240828
93 0.005 0.465 20 783.8332897258659 479.1972433252151 478.1621496279764 1096.160693554461 1096.836191325609 1097.247312919819 1009.433064883967 297.3464875877876 1084.716149310576 293.4548739899809
94 0.005 0.47 20 784.7766171753478 481.1491996922483 480.1178232028134 1096.161501914736 1096.837003016078 1097.24792321996 1009.509216800039 297.4269453995078 1084.720274399107 293.454912145511
95 0.005 0.475 20 785.7171206624947 483.0950436574012 482.0674356530716 1096.162299018427 1096.837808202227 1097.248528615713 1009.585817693445 297.5086613353669 1084.724452422234 293.4549479123314
96 0.005 0.48 20 786.6544707339552 485.0347348130486 484.0109453695048 1096.163093000247 1096.838609231508 1097.249130393002 1009.662856284436 297.5916357121172 1084.728664047782 293.4549815334415
97 0.005 0.485 20 787.5886609966939 486.9682356628099 485.948313083474 1096.163881661193 1096.839404597882 1097.249728354718 1009.740333156084 297.6758698843474 1084.732930187651 293.4550131142746
98 0.005 0.49 20 788.5196684993419 488.8955110200008 487.8795013868406 1096.164663586027 1096.840191665267 1097.250319455685 1009.818246511979 297.7613646796967 1084.737262262365 293.4550428231527
99 0.005 0.495 20 789.4474492917213 490.8165273337667 489.8044745393266 1096.165438036155 1096.840971748002 1097.250905172504 1009.896582750521 297.8481190516314 1084.741656313182 293.4550707464479
100 0.005 0.5 20 790.372074688467 492.7312526902051 491.7231984089276 1096.166209352883 1096.841748058489 1097.251488509517 1009.975342198964 297.9361358066063 1084.746105568566 293.4550969894489
101 0.005 0.505 20 791.293473716612 494.6396569077581 493.6356406321987 1096.166977572432 1096.842520734837 1097.252070392838 1010.054504725034 298.0254136531068 1084.750604806106 293.4551216993249
102 0.005 0.51 20 792.2116066888082 496.5417122193981 495.541770917643 1096.167743614342 1096.843290383948 1097.252651563658 1010.13406932902 298.1159523573716 1084.755153322258 293.4551449384115
103 0.005 0.515 20 793.1265329800819 498.4373916981414 497.4415604724602 1096.168503749088 1096.844053658879 1097.253227815813 1010.214031231517 298.2077525511898 1084.759756254372 293.4551668534628
104 0.005 0.52 20 794.038222972998 500.3266699361699 499.3349818617714 1096.169260630847 1096.84481325294 1097.253801747481 1010.294391735417 298.300812859372 1084.76440523675 293.4551875572874
105 0.005 0.525 20 794.9466391927137 502.2095228470644 501.2220092034127 1096.170016278846 1096.845574859948 1097.254385347241 1010.375140089834 298.3951356243129 1084.769068835887 293.4552071282843
106 0.005 0.53 20 795.8519563887652 504.0859279994656 503.1026180638319 1096.170771074919 1096.846336239512 1097.25497076881 1010.456279776316 298.4907197796556 1084.77378513456 293.4552256309013
107 0.005 0.535 20 796.7539659946672 505.9558645934315 504.9767856407781 1096.171522449422 1096.847092773953 1097.255552559238 1010.537806811754 298.5875641287721 1084.778556196628 293.4552431822595
108 0.005 0.54 20 797.6527014335124 507.819312667786 506.8444904163988 1096.172270365124 1096.84784358361 1097.256129802553 1010.619715951863 298.6856686875282 1084.783380316238 293.4552598655829
109 0.005 0.545 20 798.5482316376501 509.6762538048512 508.7057122533807 1096.173013117557 1096.848589120209 1097.256704502842 1010.701997701311 298.7850322438948 1084.788254331773 293.4552757015551
110 0.005 0.55 20 799.4404292505083 511.5266705118832 510.5604322203834 1096.173751633402 1096.849330484313 1097.257276585525 1010.784637969598 298.8856545738005 1084.793178803508 293.4552909817903
111 0.005 0.555 20 800.329432514523 513.3705466575817 512.4086326299094 1096.174483264557 1096.850063690474 1097.2578400354 1010.867653864574 298.9875367616838 1084.798153303185 293.4553054935059
112 0.005 0.5600000000000001 20 801.215143976352 515.2078669950263 514.2502969379158 1096.175212630943 1096.850793987893 1097.258401755458 1010.951009679407 299.090677397397 1084.803181164363 293.4553195501896
113 0.005 0.5650000000000001 20 802.0975918668009 517.0386179423112 516.0854099068916 1096.175938815393 1096.851518800839 1097.258959012515 1011.03472281507 299.1950746691883 1084.808255118106 293.4553331172121
114 0.005 0.5700000000000001 20 802.9768460744375 518.8627865009373 517.9139574140265 1096.176657762515 1096.852236131559 1097.259510408285 1011.118759633561 299.3007265392504 1084.813376412118 293.4553460813893
115 0.005 0.5750000000000001 20 803.8527459116282 520.6803607155599 519.7359262820341 1096.177373725299 1096.852950108505 1097.260059085439 1011.20307395303 299.4076336536285 1084.818551294356 293.455358732295
116 0.005 0.58 20 804.7253108189755 522.4913295138083 521.5513043759905 1096.178084832625 1096.853658323803 1097.26060359063 1011.287714314751 299.5157933093672 1084.823776458514 293.4553710470219
117 0.005 0.585 20 805.5946612382357 524.2956832191495 523.3600806914749 1096.178793210869 1096.854361453596 1097.261143729308 1011.372684467959 299.6252086329454 1084.829052898911 293.4553831747769
118 0.005 0.59 20 806.4608985077102 526.0934129321462 525.1622452501147 1096.179497346454 1096.855059831747 1097.261680180691 1011.457980509612 299.735869829821 1084.834375772535 293.4553950944043
119 0.005 0.595 20 807.3237388910916 527.8845106723886 526.9577889721248 1096.180197922817 1096.855753644605 1097.262212631269 1011.543587364172 299.8477764520998 1084.839746013962 293.4554068354813
120 0.005 0.6 20 808.1831221651672 529.6689691024874 528.7467036701848 1096.180894512921 1096.856442479005 1097.262741484131 1011.629498934317 299.9609325461812 1084.845167495266 293.4554184865711
121 0.005 0.605 20 809.0394328077715 531.4467819744987 530.5289820518027 1096.181589550877 1096.857126790418 1097.26326624446 1011.71572928953 300.0753210943366 1084.850639480732 293.4554301918315
122 0.005 0.61 20 809.8924193356891 533.2179437462894 532.3046175959416 1096.182282335839 1096.857806139229 1097.263787259498 1011.80226177301 300.1909201665201 1084.856154416953 293.455441805583
123 0.005 0.615 20 810.7421686291846 534.9824498762611 534.073604718908 1096.182973650996 1096.858480642343 1097.264303020321 1011.88910155651 300.3077178002113 1084.861721045948 293.4554534065174
124 0.005 0.62 20 811.5885546425949 536.7402962819179 535.835938541697 1096.183661911637 1096.859150990359 1097.264816396508 1011.976212624228 300.4257175271073 1084.867336722391 293.4554650176963
125 0.005 0.625 20 812.4315194001431 538.4914797234735 537.5916150181379 1096.184344136105 1096.859815123014 1097.265325351673 1012.063599145627 300.5449045209552 1084.872996745551 293.4554766896456
126 0.005 0.63 20 813.2712880956221 540.2359978816755 539.3406309410184 1096.185023014208 1096.860474860574 1097.265830853556 1012.151265894612 300.665277088866 1084.878704801753 293.4554884914177
127 0.005 0.635 20 814.107748115861 541.9738490606564 541.0829838222548 1096.185698570109 1096.861130559658 1097.266333468968 1012.239188097272 300.7868323815842 1084.884449478992 293.4555004548353
128 0.005 0.64 20 814.9409682852471 543.705032088617 542.8186718506288 1096.186371096268 1096.861782471458 1097.266832786487 1012.327367805398 300.9095662916316 1084.890239824484 293.4555126677344
129 0.005 0.645 20 815.7710352168691 545.4295464991224 544.5476938994944 1096.187043968491 1096.86243339045 1097.267330904161 1012.415810085511 301.0334743438314 1084.896069680605 293.4555251091672
130 0.005 0.65 20 816.5977722346557 547.1473924956351 546.2700494648782 1096.187714185479 1096.863079875813 1097.267825849724 1012.504490175355 301.1585493296879 1084.901945253261 293.4555377461767
131 0.005 0.655 20 817.4211715445218 548.8585708171241 547.9857386324268 1096.188378034811 1096.863720184519 1097.268315290664 1012.593418572678 301.2847882625339 1084.907855768426 293.4555505609213
132 0.005 0.66 20 818.2413553719367 550.5630828247777 549.6947620736233 1096.189042977363 1096.864358612047 1097.268803612325 1012.682601021185 301.4121848001221 1084.913814164226 293.4555636738871
133 0.005 0.665 20 819.0583263298478 552.2609309869368 551.3971212841271 1096.18970055259 1096.864991254613 1097.269288030535 1012.772021440504 301.5407334755801 1084.919802412379 293.4555770303791
134 0.005 0.67 20 819.8719593183368 553.9521176447847 553.0928182818767 1096.190357769372 1096.865620571443 1097.269769291185 1012.861682734297 301.6704296162933 1084.925839331435 293.4555906686547
135 0.005 0.675 20 820.6824436203231 555.6366463826062 554.7818557429514 1096.191009143367 1096.866244864672 1097.270246964812 1012.951580422419 301.8012666994638 1084.931915191975 293.4556046043404
136 0.005 0.68 20 821.4895387956991 557.3145207843726 556.4642367921366 1096.191652534402 1096.866861049135 1097.270717781005 1013.041710184589 301.9332403951993 1084.938039537312 293.4556188191248
137 0.005 0.6850000000000001 20 822.2933182806623 558.9857450780163 558.1399651328986 1096.192295295557 1096.867476294723 1097.271185789325 1013.132060652369 302.0663432980187 1084.944213794952 293.4556333138879
138 0.005 0.6900000000000001 20 823.0938794072021 560.6503241984287 559.8090451538901 1096.192941394789 1096.868088075312 1097.27165075062 1013.22265128509 302.2005704501633 1084.950441649327 293.4556481622336
139 0.005 0.6950000000000001 20 823.8911884675515 562.3082633721294 561.4714816369766 1096.19358159472 1096.868698219866 1097.272118765545 1013.313436952015 302.3359160578027 1084.956702000091 293.4556632875364
140 0.005 0.7000000000000001 20 824.6853103352012 563.9595684220051 563.1272799292451 1096.194222547681 1096.869309952593 1097.272591781176 1013.404450370313 302.472373019076 1084.963003630914 293.4556786485319
141 0.005 0.705 20 825.4761963677913 565.6042455216091 564.7764457511378 1096.194859672534 1096.869917605759 1097.273061751731 1013.495671392999 302.6099356788444 1084.969342517587 293.4556942365219
142 0.005 0.71 20 826.2638674602615 567.2423011844699 566.4189853084392 1096.195495666863 1096.870521463764 1097.273527822315 1013.58708502227 302.7485971440644 1084.975719605859 293.4557101121937
143 0.005 0.715 20 827.048266434238 568.8737428354929 568.0549052955558 1096.196129244855 1096.871122153708 1097.273991280988 1013.67868317589 302.888350136146 1084.982136502291 293.4557262844966
144 0.005 0.72 20 827.8294737021537 570.4985778069781 569.6842127939675 1096.196761840819 1096.871719687617 1097.274452990872 1013.770459773012 303.0291889942432 1084.98859102671 293.455742622004
145 0.005 0.725 20 828.607535915475 572.1168140990836 571.3069153343607 1096.197390948003 1096.872313485129 1097.274911511937 1013.862419489698 303.1711068613787 1084.995088616557 293.4557591398088
146 0.005 0.73 20 829.3824609366428 573.7284601482364 572.923020943154 1096.19801313138 1096.872901049317 1097.275364502356 1013.954556979313 303.3140973369511 1085.001617426679 293.455775967784
147 0.005 0.735 20 830.154144472035 575.3335247402076 574.532538014312 1096.198633738427 1096.873485248988 1097.275815648719 1014.046851518318 303.4581533810638 1085.008183474205 293.4557930867011
148 0.005 0.74 20 830.9226562403733 576.9320170462654 576.1354753486951 1096.19925155351 1096.874066126719 1097.276263808801 1014.139316321906 303.6032673098326 1085.014790125147 293.4558104316005
149 0.005 0.745 20 831.688041270902 578.5239466147453 577.73184211056 1096.199866464076 1096.874642687296 1097.276708808887 1014.231944752625 303.74943260987 1085.021435477083 293.4558280032303
150 0.005 0.75 20 832.4502626055493 580.1093232905566 579.321647808702 1096.200477912423 1096.875215846725 1097.277151062372 1014.324721052251 303.8966419482173 1085.028113620663 293.4558456658842
151 0.005 0.755 20 833.2094428853368 581.6881573631304 580.9049023197791 1096.20108602283 1096.875784191373 1097.277589267452 1014.417660106925 304.0448879564757 1085.034828913522 293.4558635208813
152 0.005 0.76 20 833.9655209972398 583.2604594257203 582.481615869891 1096.201692496848 1096.876349192605 1097.278024701772 1014.510757466759 304.1941628530418 1085.041581957039 293.4558816178107
153 0.005 0.765 20 834.7184119655828 584.8262403098793 584.0517990349824 1096.202299356891 1096.876911771944 1097.278458467887 1014.604002768222 304.3444598236786 1085.048370388929 293.4558999831104
154 0.005 0.77 20 835.4681816303262 586.3855112437301 585.6154627456906 1096.20289887575 1096.877467836911 1097.278887187795 1014.697384548985 304.4957708317179 1085.055187388806 293.4559185542989
155 0.005 0.775 20 836.2147899118543 587.9382837746401 587.1726182948806 1096.203497882456 1096.878021302218 1097.279313870698 1014.790903349326 304.648088731708 1085.06203494103 293.4559373458421
156 0.005 0.78 20 836.9583260518395 589.484569856965 588.7232773506439 1096.204093325147 1096.878570051295 1097.279737031063 1014.884556957927 304.8014060754899 1085.068912526243 293.4559563461893
157 0.005 0.785 20 837.6987666551453 591.0243816773086 590.2674518340835 1096.204687206809 1096.879116254223 1097.280158478237 1014.978336492742 304.9557154982096 1085.075824283426 293.4559755237965
158 0.005 0.79 20 838.4361306108362 592.5577316515306 591.80515394421 1096.205277805592 1096.879656865922 1097.280575429797 1015.072233156105 305.1110090602699 1085.0827737197 293.455994838207
159 0.005 0.795 20 839.1704207713083 594.0846324722636 593.3363961427067 1096.205866551246 1096.880195153025 1097.280990437971 1015.166237281525 305.2672787576319 1085.089758994501 293.456014274439
160 0.005 0.8 20 839.9016276442154 595.6050971231022 594.8611911538337 1096.206454371542 1096.880732018215 1097.281404794167 1015.260345837249 305.4245171096092 1085.096778234787 293.4560338524571
161 0.005 0.805 20 840.6297723420637 597.1191388212458 596.3795519827952 1096.207037751667 1096.881263599522 1097.281814573787 1015.354555861012 305.5827169825877 1085.103826857796 293.4560535441842
162 0.005 0.8100000000000001 20 841.354888237517 598.6267710965179 597.891491874949 1096.207617195217 1096.881791365618 1097.282222216769 1015.448875255018 305.7418692058672 1085.110898423807 293.456073352378
163 0.005 0.8150000000000001 20 842.0769908630502 600.1280076703099 599.3970243513844 1096.208194710732 1096.882315961533 1097.282626663665 1015.543295160345 305.9019667255296 1085.118005750471 293.4560932652573
164 0.005 0.8200000000000001 20 842.7960633699117 601.6228623177592 600.8961631157845 1096.208770300439 1096.882837678412 1097.283029379573 1015.637807098715 306.0630012999927 1085.125140231585 293.4561132656199
165 0.005 0.8250000000000001 20 843.5121713931405 603.1113494558741 602.3889222114535 1096.209342510645 1096.883355181077 1097.283428749647 1015.732415518656 306.224964029455 1085.132296854111 293.4561334192808
166 0.005 0.8300000000000001 20 844.2251950783348 604.593483448394 603.8753158578247 1096.209900884877 1096.883857383458 1097.283814712629 1015.827102730377 306.3878478894782 1085.139470815897 293.4561538511227
167 0.005 0.835 20 844.9352162062842 606.0692789983461 605.355358568703 1096.210478511382 1096.884378905293 1097.284217848321 1015.921888480132 306.551645183028 1085.146696408331 293.4561740971446
168 0.005 0.84 20 845.6422356266501 607.5387509100708 606.829064961671 1096.211028544863 1096.884874249338 1097.284598912941 1016.016725184376 306.7163472652417 1085.15391491404 293.4561945385329
169 0.005 0.845 20 846.3462718982215 609.0019143111759 608.2964499950094 1096.211588059004 1096.885377417144 1097.284987341212 1016.111646214471 306.8819464346836 1085.161173158775 293.4562151025835
170 0.005 0.85 20 847.0473187464592 610.4587844890211 609.7575287765984 1096.212147239781 1096.885878564429 1097.285373866466 1016.206650332159 307.0484339357266 1085.168467914147 293.4562356424957
171 0.005 0.855 20 847.7453655119874 611.9093768081653 611.2123165681517 1096.212703973484 1096.886377096817 1097.285758131115 1016.301725669724 307.2158023103127 1085.175786659133 293.4562561677519
172 0.005 0.86 20 848.4405102334654 613.353706928288 612.6608288528419 1096.21325837975 1096.886872542293 1097.286140082153 1016.396867091305 307.3840420457057 1085.183134853014 293.456276804192
173 0.005 0.865 20 849.1326247639464 614.7917905911892 614.1030812796499 1096.213811073481 1096.887365250488 1097.286519666709 1016.492071364309 307.5531457104361 1085.190510479398 293.4562975249396
174 0.005 0.87 20 849.8217779785338 616.2236436919965 615.5390896452921 1096.214359154088 1096.887849296749 1097.286892172054 1016.587331642148 307.7231049969275 1085.197910760131 293.4563183183975
175 0.005 0.875 20 850.5079951500892 617.649282292275 616.9688699491838 1096.214907917515 1096.888336431789 1097.287268030828 1016.682649894785 307.8939113855604 1085.205333785158 293.4563391778258
176 0.005 0.88 20 851.1912357181817 619.0687226961848 618.3924383384028 1096.215454422053 1096.888819942064 1097.287640137167 1016.778020975004 308.0655568491454 1085.212776280998 293.4563601033163
177 0.005 0.885 20 851.8715610639173 620.4819812994007 619.8098110794741 1096.215999786421 1096.889301255715 1097.288010359575 1016.873438942169 308.2380331349525 1085.22023555063 293.4563810764927
178 0.005 0.89 20 852.5489831896081 621.8890746261121 621.2210046446166 1096.216542996031 1096.889778545024 1097.288377089139 1016.968897816602 308.4113319099296 1085.227705606206 293.4564020786685
179 0.005 0.895 20 853.2235236759019 623.2900193055818 622.6260355465732 1096.217085208879 1096.89025378246 1097.288742351291 1017.064399456638 308.5854449115074 1085.235207980842 293.4564231076059
180 0.005 0.9 20 853.8951614202598 624.6848321626517 624.0249204484591 1096.217625950084 1096.890726714097 1097.289106589059 1017.159943920597 308.7603637204593 1085.242730164934 293.4564442142723
181 0.005 0.905 20 854.5639735335308 626.073529982565 625.4176761004588 1096.218163873252 1096.891195844872 1097.289466776311 1017.255528263303 308.936079876884 1085.250282629309 293.4564653311606
182 0.005 0.91 20 855.2298736947031 627.4561296213343 626.8043193212061 1096.218699766137 1096.891662822292 1097.289825969762 1017.351133961574 309.1125858533583 1085.257858955672 293.4564865325738
183 0.005 0.915 20 855.8929371530661 628.8326482557441 628.184867135893 1096.219232959249 1096.89212623139 1097.290182313473 1017.446764110799 309.2898729544238 1085.265456335262 293.4565077190785
184 0.005 0.92 20 856.5530995503565 630.2031036295823 629.5593368466109 1096.219762191165 1096.892585225786 1097.290535186866 1017.542424988571 309.4679320671419 1085.273074849109 293.4565288992222
185 0.005 0.925 20 857.2103883302129 631.5675124478558 630.9277456768074 1096.220289685564 1096.893042415057 1097.290886670262 1017.638105014823 309.646754990463 1085.280715264641 293.4565500845162
186 0.005 0.93 20 857.8648582262207 632.9258921875203 632.2901109342218 1096.220816324129 1096.893497142249 1097.291235989249 1017.733806618693 309.8263335018942 1085.288390937541 293.4565712796536
187 0.005 0.9350000000000001 20 858.5164753819301 634.2782604687644 633.6464501257664 1096.221340512879 1096.893949607346 1097.291583590237 1017.829518868929 310.0066592817072 1085.29608754843 293.4565924757792
188 0.005 0.9400000000000001 20 859.1652645040524 635.6246348930448 634.996780824924 1096.221859731924 1096.894396734012 1097.291927152038 1017.925236389421 310.1877243814897 1085.30380106547 293.456613699069
189 0.005 0.9450000000000001 20 859.811244033191 636.9650331988888 636.3411206901363 1096.222379515474 1096.894843466461 1097.292270973765 1018.020958321494 310.3695205679557 1085.311535419585 293.4566349351958
190 0.005 0.9500000000000001 20 860.4544162634805 638.2994732225055 637.6794874760546 1096.222897976668 1096.895288140209 1097.292613041323 1018.116680347096 310.5520392448303 1085.319286407814 293.4566561787337
191 0.005 0.9550000000000001 20 861.0948039336238 639.627972873819 639.0118990236235 1096.223410922982 1096.895727036512 1097.29295010203 1018.21240106961 310.7352724281872 1085.327046759926 293.4566774266184
192 0.005 0.96 20 861.7323771610356 640.9505500287343 640.3383732385776 1096.223923043321 1096.896164483109 1097.293286358606 1018.308112891379 310.9192115462175 1085.334823799673 293.4566986719266
193 0.005 0.965 20 862.367169633554 642.2672226040328 641.658928063977 1096.224431058671 1096.896597190784 1097.293618438866 1018.40381059449 311.1038482329503 1085.342612568511 293.4567199239448
194 0.005 0.97 20 862.9991792646504 643.5780085503445 642.9735815428461 1096.224940374443 1096.897030607967 1097.293952041321 1018.499490226644 311.2891740321018 1085.350414727237 293.4567411950179
195 0.005 0.975 20 863.6284066420066 644.8829259389556 644.2823517271723 1096.225448527986 1096.897461488743 1097.294283175952 1018.595157249794 311.4751810334849 1085.358232229208 293.4567624726267
196 0.005 0.98 20 864.2548813101502 646.1819926761057 645.5852566137977 1096.225951391496 1096.897887164143 1097.294610047869 1018.690807742209 311.6618604525644 1085.366057837819 293.4567837230633
197 0.005 0.985 20 864.878612016821 647.4752266713309 646.8823141695282 1096.226452988002 1096.898311394226 1097.294936027586 1018.786435852727 311.8492045617753 1085.373902159895 293.4568049296056
198 0.005 0.99 20 865.4996269553342 648.7626458962301 648.1735423450655 1096.22695085147 1096.898731836599 1097.295259306728 1018.882044997791 312.0372053112266 1085.381758149606 293.4568260976512
199 0.005 0.995 20 866.117902901404 650.0442683578675 649.4589591473436 1096.227453136099 1096.899154374237 1097.295584107859 1018.977639344589 312.2258541353028 1085.389635975406 293.4568472267964
200 0.005 1 20 866.7334755425982 651.3201120352151 650.7385825752694 1096.227947889813 1096.899570497644 1097.295904115572 1019.073204586789 312.4151429458425 1085.397522561083 293.4568683251292
201 0.005 1.005 20 867.3463522832494 652.5901949291386 652.0124306947463 1096.228441475716 1096.899983405129 1097.296221324206 1019.168739922376 312.6050629062096 1085.405418300917 293.4568894004915
202 0.005 1.01 20 867.9565363299811 653.8545351325521 653.2805215798095 1096.228932410537 1096.900394513036 1097.296536795676 1019.264243599316 312.7956061115485 1085.413326606332 293.4569104401382
203 0.005 1.015 20 868.5640360868454 655.1131507963835 654.5428733739727 1096.229421019857 1096.900802981559 1097.296850573913 1019.359714106734 312.9867647132917 1085.421247107094 293.4569314504809
204 0.005 1.02 20 869.1688437231782 656.3660601227742 655.7995042717793 1096.229908971996 1096.901209683691 1097.297163426024 1019.455145198053 313.1785305184341 1085.429190017498 293.4569524588508
205 0.005 1.025 20 869.7709612912438 657.6132813741485 657.0504325347497 1096.230393357848 1096.901613149189 1097.297473588186 1019.550537680201 313.3708952331414 1085.437163790584 293.4569734427361
206 0.005 1.03 20 870.3704320287609 658.8548327465026 658.2956764080424 1096.230878376802 1096.902014868316 1097.297782142273 1019.645887468502 313.5638509530512 1085.44514958021 293.4569943882287
207 0.005 1.035 20 870.9672158276104 660.0907325352356 659.5352541641997 1096.231364472842 1096.902419187199 1097.298095434282 1019.741170283291 313.7573897849396 1085.453148402074 293.4570153390722
208 0.005 1.04 20 871.5613717792124 661.3209990302819 660.7691840885818 1096.231851899912 1096.902823422507 1097.298408719144 1019.836397140172 313.9515029034952 1085.461159309205 293.4570362535287
209 0.005 1.045 20 872.1528866404262 662.5456504498359 661.9974844776204 1096.232334095543 1096.903222756677 1097.298718500434 1019.931568368774 314.1461833216721 1085.469171004086 293.4570571305176
210 0.005 1.05 20 872.7417807661476 663.7647052319347 663.2201736980779 1096.232815618836 1096.903620467754 1097.299026976687 1020.026684997547 314.3414229302605 1085.477195332431 293.4570779468128
211 0.005 1.055 20 873.3280467334429 664.9781816876879 664.4372701189631 1096.233296714121 1096.904016882474 1097.299334523367 1020.121741889684 314.5372137608404 1085.485227726947 293.4570987045747
212 0.005 1.06 20 873.9116874341305 666.1860983042715 665.6487921790869 1096.233776942585 1096.904411587535 1097.299640795353 1020.216742993432 314.7335475852816 1085.493265467007 293.4571194156488
213 0.005 1.065 20 874.4927095947872 667.3884733694028 666.8547582632771 1096.234252273283 1096.904801644783 1097.299942949647 1020.311680781929 314.9304165292029 1085.501307685899 293.4571400728996
214 0.005 1.07 20 875.0711298076586 668.5853254492313 668.0551868399385 1096.234725321912 1096.905188595775 1097.300243202423 1020.406549762553 315.127813249417 1085.509355033454 293.4571606892952
215 0.005 1.075 20 875.6469206312502 669.7766727735263 669.2500962579637 1096.235200483705 1096.905576960494 1097.300544148482 1020.501343902967 315.3257295553746 1085.517412545501 293.4571812667531
216 0.005 1.08 20 876.2201644734641 670.9625329635821 670.4395045068887 1096.235671002346 1096.905960226189 1097.300841392049 1020.596065484393 315.5241570928376 1085.525472312377 293.4572018404015
217 0.005 1.085 20 876.7908484981079 672.1429239977928 671.6234257631986 1096.236142803689 1096.906343441794 1097.301138608723 1020.690720958207 315.7230888052168 1085.533539529376 293.457222401638
218 0.005 1.09 20 877.359011656143 673.3178662963204 672.8018552280985 1096.236613585749 1096.906727370829 1097.301437610965 1020.785305064366 315.9225168898631 1085.541611489024 293.4572429056095
219 0.005 1.095 20 877.9245982815079 674.487375697994 673.9747990623731 1096.237085230183 1096.907112209551 1097.301737472227 1020.879804273374 316.1224335787916 1085.549686736557 293.4572633486553
220 0.005 1.1 20 878.487639118888 675.6514709938718 675.1423116092174 1096.237554690244 1096.907495450415 1097.302036267865 1020.974211694835 316.3228315715432 1085.557762854765 293.4572837375984
221 0.005 1.105 20 879.048143710286 676.8101753127262 676.3044182041996 1096.23801953059 1096.907872812147 1097.302330459203 1021.068530168226 316.5237027664271 1085.565842913815 293.4573040536076
222 0.005 1.11 20 879.6061316446775 677.9635109443107 677.4611412672184 1096.238484648636 1096.908249250293 1097.302623617941 1021.162757693804 316.7250396335204 1085.573929587141 293.4573242986383
223 0.005 1.115 20 880.1615870233275 679.111499535482 678.6125021740745 1096.238948977061 1096.908625557528 1097.302917253317 1021.256897103318 316.9268346977162 1085.582017879493 293.4573444675081
224 0.005 1.12 20 880.714543739115 680.2541623766456 679.7585220085678 1096.239409659889 1096.908997728774 1097.303207268468 1021.350938253099 317.1290803351832 1085.590104998574 293.4573645734758
225 0.005 1.125 20 881.2650066280005 681.3915205852289 680.8992217906049 1096.239870594337 1096.90936957043 1097.303497291708 1021.444879211368 317.3317693525711 1085.598194433605 293.4573846093265
226 0.005 1.13 20 881.8130055660048 682.5235951729439 682.0346224824127 1096.240317412002 1096.909726082881 1097.303776130565 1021.538723686874 317.5348947613742 1085.606264787593 293.4574048516948
227 0.005 1.135 20 882.3585167876151 683.6504070186468 683.1647450348116 1096.24077421756 1096.910091811411 1097.304061046902 1021.632460540197 317.7384482558082 1085.614355318048 293.4574251489761
228 0.005 1.14 20 882.901558655147 684.7719769138669 684.2896103079039 1096.241228587701 1096.910455942522 1097.304344762399 1021.726099310572 317.9424227683763 1085.622450325506 293.4574456090841
229 0.005 1.145 20 883.442095724942 685.8883255463431 685.409239062168 1096.241692042461 1096.910828938334 1097.304635273742 1021.819615528587 318.1468092126844 1085.630563341345 293.4574658957844
230 0.005 1.15 20 883.9802492933801 686.9994735815667 686.5236520369352 1096.242144948206 1096.911191238893 1097.30491751902 1021.913030017013 318.351602843192 1085.638662218543 293.4574859584201
231 0.005 1.155 20 884.5159689834086 688.1054415789605 687.6328698624039 1096.242592662697 1096.911548580723 1097.305195885129 1022.006334010888 318.5567960442016 1085.646753569642 293.4575056633259
232 0.005 1.16 20 885.0492539270601 689.2062500734285 688.7369131618602 1096.243040163874 1096.911904604817 1097.305473410056 1022.099528936542 318.7623815126552 1085.65484733726 293.45752512858
233 0.005 1.165 20 885.5800853072943 690.3019195485936 689.8358024794871 1096.243484095318 1096.912256982899 1097.305747245442 1022.192598313163 318.96835266495 1085.662940544961 293.457544451789
234 0.005 1.17 20 886.1085334071996 691.3924704381817 690.9295583459218 1096.243928246575 1096.912610059504 1097.306019510307 1022.285554676508 319.1747016801045 1085.671016890237 293.4575636434449
235 0.005 1.175 20 886.634564440289 692.4779232154754 692.0182012804707 1096.244372961191 1096.912963179328 1097.306291666537 1022.378391376261 319.3814219980947 1085.679073901828 293.4575827512094
236 0.005 1.18 20 887.1582196342911 693.5582982336034 693.1017517180654 1096.244815019221 1096.91331313113 1097.306561777493 1022.471110531139 319.5885061268075 1085.687126513913 293.4576018032017
237 0.005 1.185 20 887.6795092861798 694.6336158427633 694.1802300243099 1096.245245697869 1096.913650254894 1097.306822364322 1022.563713746804 319.7959472861643 1085.695162985318 293.4576210994253
238 0.005 1.19 20 888.198431707676 695.7038964078096 695.2536566228995 1096.245693604341 1096.914006576443 1097.307096648481 1022.656193311372 320.0037364034712 1085.703229134439 293.4576402587532
239 0.005 1.195 20 888.7149847932434 696.7691600568983 696.3220517352906 1096.246121623099 1096.914341273735 1097.307355317957 1022.748542705349 320.2118706346976 1085.711261370254 293.45765976289
240 0.005 1.2 20 889.229184940672 697.82942710952 697.385435714915 1096.246555237091 1096.914681601057 1097.307617969713 1022.840766175149 320.4203402851521 1085.719293761917 293.457679210704
241 0.005 1.205 20 889.7410754784103 698.8847177276973 698.4438288079505 1096.246990034304 1096.915023087065 1097.307881588332 1022.932862920849 320.6291376646162 1085.72732949784 293.4576987716841
242 0.005 1.21 20 890.2505965115226 699.9350519430527 699.4972511539726 1096.24741939897 1096.915359669141 1097.308140991108 1023.024813044197 320.838258684543 1085.735363555467 293.457718382033
243 0.005 1.215 20 890.757820584865 700.9804497150075 700.5457227667887 1096.247848162974 1096.915695300064 1097.308399936464 1023.11663659076 321.0476955852751 1085.74339425313 293.4577378907362
244 0.005 1.22 20 891.2627036964373 702.0209309376656 701.5892636122528 1096.248275267317 1096.916028582496 1097.308656728422 1023.208321519973 321.2574416788289 1085.751417191883 293.4577572827911
245 0.005 1.225 20 891.7652861076459 703.0565155612512 702.6278936950978 1096.248703157382 1096.916362245522 1097.30891448432 1023.299872072114 321.4674902562215 1085.759438290685 293.4577765472426
246 0.005 1.23 20 892.2655939123949 704.087223544664 703.6616330007349 1096.249130158367 1096.916696223515 1097.309174772491 1023.391280354724 321.6778344713577 1085.767455962924 293.4577956635832
247 0.005 1.235 20 892.7635676698627 705.1130747346018 704.6905014273245 1096.249555661991 1096.91702900084 1097.30943453714 1023.48253398937 321.8884678211825 1085.775469088562 293.4578146525602
248 0.005 1.24 20 893.2592660419682 706.1340890770009 705.7145189608473 1096.249981052835 1096.917360952933 1097.309693356832 1023.57364519786 322.0993837120399 1085.783480414346 293.4578335044849
249 0.005 1.245 20 893.7526727767056 707.1502863895078 706.7337054707148 1096.250403041734 1096.917689375551 1097.309949686473 1023.664606070549 322.3105753972175 1085.791483404516 293.4578522384226
250 0.005 1.25 20 894.2438142780874 708.1616864721668 707.748080775589 1096.250824456416 1096.918017047336 1097.310205412815 1023.755416267628 322.5220367734804 1085.79948395041 293.4578708694688
251 0.005 1.255 20 894.7326905655128 709.1683090105051 708.7576645934712 1096.251245141116 1096.918342553466 1097.310459205298 1023.84607177674 322.733761401054 1085.807487457117 293.4578894063795
252 0.005 1.26 20 895.2193185251158 710.1701736799969 709.7624766643213 1096.251663183219 1096.918666152084 1097.310711515723 1023.936574866794 322.9457430125765 1085.815471410027 293.4579078354718
253 0.005 1.265 20 895.7036976668671 711.1673000308499 710.7625366248556 1096.252079069616 1096.918987996139 1097.310963014742 1024.02691969105 323.1579748727621 1085.823453699472 293.4579261794565
254 0.005 1.27 20 896.185842667985 712.1597075561368 711.7578639988421 1096.252493172915 1096.919307685753 1097.311211835522 1024.117109198627 323.370452425356 1085.831433216098 293.4579443653357
255 0.005 1.275 20 896.6657684234722 713.1474157142404 712.7484782856715 1096.252907466288 1096.919626739377 1097.311461335229 1024.20715111403 323.5831652257137 1085.839412568412 293.4579625501551
256 0.005 1.28 20 897.1434908558696 714.1304439841631 713.7343989851872 1096.253318825199 1096.919943033506 1097.311707610085 1024.297035637744 323.7961097325155 1085.8473819825 293.4579807066629
257 0.005 1.285 20 897.6190200469221 715.1088117388731 714.7156455372626 1096.25372695041 1096.920255697865 1097.311951420428 1024.38675756509 324.0092801293309 1085.855345521268 293.4579988163837
258 0.005 1.29 20 898.0923714478949 716.0825384567714 715.692237461793 1096.254135872715 1096.920568333416 1097.312195321919 1024.47632278243 324.2226696232831 1085.863302536025 293.4580168569248
259 0.005 1.295 20 898.5635274843609 717.0516434829678 716.6641941747156 1096.254545086825 1096.920880152879 1097.312438285838 1024.565727155704 324.4362726755628 1085.871251026957 293.4580348239474
260 0.005 1.3 20 899.0324917118143 718.0161460269909 717.6315349521818 1096.254951184119 1096.921188645502 1097.312678565854 1024.654966068926 324.6500832285157 1085.879189689477 293.4580527126258
261 0.005 1.305 20 899.4993075427376 718.9760653796409 718.5942791030251 1096.255359206687 1096.921498838333 1097.312920982532 1024.744044651334 324.8640966424052 1085.887124989236 293.458070479331
262 0.005 1.31 20 899.963956345002 719.931420729377 719.552445855186 1096.255766536206 1096.921807513785 1097.313161247596 1024.832952781762 325.0783048831528 1085.895056398937 293.4580881473615
263 0.005 1.315 20 900.4264214376143 720.8822313253331 720.5060545099029 1096.256173110736 1096.922115818661 1097.313401298765 1024.921680371268 325.2927023765088 1085.902979255985 293.4581057804347
264 0.005 1.32 20 900.8867500112578 721.8285163535068 721.4551243117543 1096.256576984092 1096.922420847931 1097.313638804091 1025.010243097016 325.5072849222636 1085.910887058861 293.4581233079744
265 0.005 1.325 20 901.34495305871 722.7702948561255 722.3996744019904 1096.256980610214 1096.922725563303 1097.313876152026 1025.098643941213 325.7220456824292 1085.91878945966 293.458140762254
266 0.005 1.33 20 901.801027666854 723.707585849623 723.3397238643194 1096.257380553813 1096.923026404123 1097.31411043357 1025.18686367971 325.9369793595498 1085.926679941998 293.4581581324969
267 0.005 1.335 20 902.2549959132022 724.6404083901853 724.2752917012318 1096.257779596247 1096.923326215159 1097.314343760831 1025.274910725241 326.1520802543393 1085.934566698945 293.4581754397361
268 0.005 1.34 20 902.7068503641814 725.568781379851 725.2063968318263 1096.258176859344 1096.923624120569 1097.314575557354 1025.362775540684 326.3673420568475 1085.942445597889 293.4581926217837
269 0.005 1.345 20 903.1566033682409 726.4927237388508 726.1330581860802 1096.258573185407 1096.923920698949 1097.31480655943 1025.450459906885 326.5827595466054 1085.950312545739 293.458209683632
270 0.005 1.35 20 903.6042589844263 727.4122542583997 727.0552946635157 1096.258968042446 1096.924216361063 1097.315037439012 1025.537955767284 326.7983270018598 1085.958166907203 293.4582266544416
271 0.005 1.355 20 904.0498100455901 728.3273917403461 727.9731252016081 1096.259360532111 1096.924508778485 1097.315264726911 1025.625271986912 327.0140390645952 1085.966012590454 293.4582435636071
272 0.005 1.36 20 904.4932890451023 729.2381549718741 728.8865686372079 1096.259751026518 1096.924799259227 1097.315490748236 1025.712403121283 327.2298908794746 1085.973848371004 293.4582603188349
273 0.005 1.365 20 904.9346949968046 730.1445627113657 729.7956437492131 1096.260141684079 1096.925089562752 1097.315716846315 1025.799340479378 327.4458768978938 1085.981676787173 293.4582770138582
274 0.005 1.37 20 905.3740471606047 731.0466335162206 730.7003692104906 1096.260531283709 1096.925378648236 1097.315942093954 1025.886086057709 327.661991014386 1085.98949695151 293.4582937444031
275 0.005 1.375 20 905.8113738294905 731.9443859153938 731.6007635654928 1096.260917706072 1096.925664461855 1097.316164804162 1025.972636124242 327.8782276783758 1085.997304478294 293.4583104189111
276 0.005 1.38 20 906.2466737919418 732.837838413941 732.4968453234467 1096.261302327075 1096.925948760264 1097.316386121546 1026.058998496092 328.0945811849161 1086.005103246653 293.4583270345892
277 0.005 1.385 20 906.6799252503149 733.7270096978945 733.3886330924211 1096.261687565625 1096.926232736335 1097.316606728529 1026.145165397781 328.3110467908127 1086.012891811539 293.4583436358911
278 0.005 1.39 20 907.1111541949125 734.6119179207725 734.2761452693295 1096.262074172444 1096.926517744931 1097.316828975077 1026.231137531472 328.5276198922651 1086.020671542174 293.4583601771067
279 0.005 1.395 20 907.54037355692 735.4925815083698 735.1594002876318 1096.262458945866 1096.92680010594 1097.317048335784 1026.316917161771 328.7442949022255 1086.028444768444 293.4583766254646
280 0.005 1.4 20 907.9675938652543 736.369018811384 736.0384165606729 1096.262843303584 1096.927081923993 1097.317267415054 1026.402494029724 328.9610663053859 1086.036210267706 293.4583929963213
281 0.005 1.405 20 908.392821668431 737.2412480359114 736.9132123736052 1096.263223918258 1096.927360435401 1097.317484238456 1026.487856370096 329.1779312898047 1086.043959360788 293.458409195197
282 0.005 1.41 20 908.8160551687155 738.1092872105509 737.783805863853 1096.263605032688 1096.92763953131 1097.317701609357 1026.573017691041 329.3948823995361 1086.051698398959 293.458425376943
283 0.005 1.415 20 909.2373116111155 738.9731548579251 738.6502152968746 1096.263983944561 1096.927916410215 1097.317916929302 1026.657984172037 329.6119153229636 1086.05942390308 293.4584415501676
284 0.005 1.42 20 909.6566133097316 739.8328687924388 739.5124587502971 1096.264361206922 1096.928190809 1097.318130280531 1026.742746062446 329.8290269126112 1086.067138066013 293.4584575839309
285 0.005 1.425 20 910.0739316413554 740.6884471601604 740.3705543059934 1096.264737873752 1096.928464375859 1097.318343395149 1026.827312633334 330.0462102633298 1086.074840500514 293.4584735084443
286 0.005 1.43 20 910.4892783680443 741.5399079418705 741.2245199944646 1096.265111244013 1096.928735135502 1097.31855392006 1026.911673243812 330.2634617892111 1086.082531121047 293.4584893542931
287 0.005 1.435 20 910.9026641421342 742.387269022895 742.0743737865001 1096.265486757756 1096.929007883464 1097.318766340685 1026.995826005793 330.4807752139301 1086.090216215162 293.4585052180045
288 0.005 1.44 20 911.3141148946586 743.2305483582164 742.9201336308872 1096.265857880948 1096.929276922947 1097.31897579656 1027.079773555426 330.6981460676287 1086.097885262066 293.458521010848
289 0.005 1.445 20 911.7236230217079 744.0697637809659 743.7618174636759 1096.266229868158 1096.929546572935 1097.319186266131 1027.163509504563 330.9155693043925 1086.105541720575 293.4585367671839
290 0.005 1.45 20 912.1312051256351 744.9049330342858 744.5994430972108 1096.266601314552 1096.929814917053 1097.319395569014 1027.247041754752 331.133040478947 1086.11318981409 293.4585524623487
291 0.005 1.455 20 912.5368774798263 745.7360737908588 745.4330282413415 1096.266970281916 1096.930080891454 1097.31960274687 1027.330373488478 331.3505552148509 1086.120823717037 293.458568090191
292 0.005 1.46 20 912.940642283843 746.5632037271067 746.2625905689722 1096.267337693285 1096.930345705974 1097.31980915949 1027.413503280474 331.5681086527828 1086.128443930431 293.4585836381777
293 0.005 1.465 20 913.3424995657838 747.3863405024323 747.0881477735236 1096.267704117919 1096.930609205863 1097.320014494267 1027.496422097234 331.7856967510415 1086.136054246829 293.4585991200275
294 0.005 1.47 20 913.7424410606054 748.2055017730985 747.9097175127382 1096.268069683341 1096.930871906639 1097.320219583489 1027.579135185643 332.0033144617442 1086.143652184501 293.4586145304701
295 0.005 1.475 20 914.1404985539197 749.0207049742972 748.727317342546 1096.268433188314 1096.931131957102 1097.320421971208 1027.661633071165 332.2209576226797 1086.151235948689 293.4586298676884
296 0.005 1.48 20 914.5366672911096 749.8319675375488 749.5409647691108 1096.26879468737 1096.931390648042 1097.32062362231 1027.743913898628 332.4386216654773 1086.158805468955 293.4586451413766
297 0.005 1.485 20 914.930941882805 750.639306877799 750.3506772770364 1096.269155028862 1096.931648211656 1097.320824395262 1027.825984748648 332.6563037116251 1086.166362792517 293.458660413586
298 0.005 1.49 20 915.3233677536173 751.4427403366084 751.1564722527031 1096.26951351115 1096.931904042692 1097.321023928571 1027.907839941185 332.8739970771563 1086.173907262046 293.4586756716373
299 0.005 1.495 20 915.7139425151378 752.2422852674749 751.9583670705363 1096.269872580397 1096.932159354853 1097.32122292642 1027.989485067816 333.091697446055 1086.181443911553 293.4586908891295
300 0.005 1.5 20 916.1026642568204 753.0379587688021 752.7563788944091 1096.270227930206 1096.932412064761 1097.321420038383 1028.070915869097 333.3094015005498 1086.188964165146 293.4587060407868
301 0.005 1.505 20 916.4895382838713 753.8297779106819 753.5505249142689 1096.270584483144 1096.93266520217 1097.321617476112 1028.152138224081 333.5271042587039 1086.196479124684 293.4587211524552
302 0.005 1.51 20 916.8745894979575 754.6177600890539 754.3408222921962 1096.270938494114 1096.932915991749 1097.321812964158 1028.233153704306 333.7448021018673 1086.203980931461 293.4587362074892
303 0.005 1.515 20 917.2578229360097 755.4019221493709 755.1272881046496 1096.271291321278 1096.933165120244 1097.322007531874 1028.313963040704 333.962490976758 1086.211469273881 293.4587511930347
304 0.005 1.52 20 917.6392603941505 756.182281065761 755.9099393610176 1096.271642658011 1096.933412711179 1097.322200660632 1028.394565978054 334.1801634591204 1086.218943152356 293.4587660861854
305 0.005 1.525 20 918.0188798541736 756.9588537260178 756.6887929946275 1096.271994196784 1096.933661801441 1097.322396908387 1028.4749400242 334.3978226646213 1086.226408955272 293.4587809457622
306 0.005 1.53 20 918.3967181634708 757.7316570802033 757.4638660124715 1096.272345007237 1096.933909075567 1097.322591249573 1028.555107445174 334.6154604345961 1086.233863979117 293.4587957677654
307 0.005 1.535 20 918.7727720547462 758.5007077961562 758.2351751674107 1096.272694919714 1096.934156515996 1097.322786483722 1028.635059568581 334.8330733318723 1086.241306421639 293.4588105047497
308 0.005 1.54 20 919.1470513659785 759.2660226052917 759.0027373018718 1096.273044125051 1096.934402157679 1097.322979722778 1028.714799067135 335.0506571282745 1086.24873152457 293.4588251843372
309 0.005 1.545 20 919.5195549409201 760.0276185172355 759.7665692164416 1096.273385655322 1096.934643806274 1097.323170424269 1028.794317896444 335.2682078494461 1086.256134595251 293.4588397967008
310 0.005 1.55 20 919.8903008507756 760.7855120160508 760.5266876351653 1096.273732920343 1096.93488715551 1097.323362042001 1028.87362990295 335.4857212280695 1086.263533060083 293.4588543373618
311 0.005 1.555 20 920.2592867184388 761.5397197245701 761.2831092135743 1096.274076038314 1096.935126973032 1097.323550963562 1028.952727484951 335.7031934955298 1086.270912452491 293.4588688070496
312 0.005 1.56 20 920.6265195821516 762.2902582254754 762.0358505326898 1096.274418705181 1096.93536650266 1097.32373954632 1029.031611451966 335.9206210438805 1086.278276994047 293.4588832186571
313 0.005 1.565 20 920.9920061115841 763.0371439669347 762.7849281207505 1096.274759087082 1096.935603799626 1097.323926125533 1029.110280257009 336.1379998494828 1086.285628619589 293.4588975805744
314 0.005 1.57 20 921.3557537650547 763.7803934639217 763.5303584854921 1096.275107915569 1096.935849020751 1097.324119599502 1029.188742109729 336.3553260425242 1086.292975476835 293.458911889878
315 0.005 1.575 20 921.717761773531 764.5200230645356 764.2721580310812 1096.275450331417 1096.936089555198 1097.324309353195 1029.266987163228 336.5725964621502 1086.300297999484 293.4589261411958
316 0.005 1.58 20 922.0780419526698 765.2560490961853 765.0103431286412 1096.275791917684 1096.936329078938 1097.324498428136 1029.345019038092 336.7898070921346 1086.307606020132 293.4589403360142
317 0.005 1.585 20 922.4366036903172 765.9884878429887 765.7449301162111 1096.276131540259 1096.936566933902 1097.324686259119 1029.422834284119 337.0069541094002 1086.314902653852 293.4589544710386
318 0.005 1.59 20 922.793460343575 766.7173555033725 766.4759352540649 1096.276469786958 1096.936803632232 1097.324873400262 1029.500435910104 337.2240337365344 1086.322184566724 293.4589685452083
319 0.005 1.595 20 923.1486388563329 767.4426682365965 767.2033747594025 1096.276811431414 1096.937040773123 1097.325060288689 1029.577831433003 337.441042813366 1086.329457303791 293.4589825685274
320 0.005 1.6 20 923.5021098331799 768.1644420423625 767.9272646888705 1096.277146873419 1096.937274951119 1097.325245050325 1029.655000651363 337.6579794840341 1086.336708095282 293.4589964497079
321 0.005 1.605 20 923.8539223456575 768.8826929641801 768.6476211252929 1096.277480875703 1096.937506928646 1097.325428003509 1029.731961965724 337.8748362251436 1086.343941267461 293.4590103295179
322 0.005 1.61 20 924.2040531975903 769.5974369400546 769.3644600644642 1096.277814224818 1096.937739003909 1097.325611478281 1029.808704168973 338.0916122921651 1086.351160987899 293.459024185512
323 0.005 1.615 20 924.5525083537518 770.3086898578139 770.0777974577795 1096.278146674721 1096.93797000734 1097.325793716352 1029.885228785131 338.3083036643778 1086.3583672127 293.4590379931218
324 0.005 1.62 20 924.8993114165073 771.0164675793845 770.7876491885985 1096.278477116723 1096.938198933435 1097.325974590154 1029.961538753393 338.5249072129083 1086.365552967492 293.4590517401645
325 0.005 1.625 20 925.244456307011 771.7207858825233 771.4940310717925 1096.278802136997 1096.938424538233 1097.326152966735 1030.037628652256 338.7414194363489 1086.372719382002 293.4590654292503
326 0.005 1.63 20 925.587942793187 772.4216605874078 772.196958924187 1096.279129178619 1096.93865027985 1097.3263310459 1030.113503362322 338.9578367744384 1086.379873000966 293.4590790085998
327 0.005 1.635 20 925.9297841748418 773.1191073368728 772.8964484782697 1096.279454653426 1096.938875034156 1097.326508275841 1030.189157925272 339.1741562148594 1086.387010598692 293.4590925451192
328 0.005 1.64 20 926.2700078895209 773.8131417335782 773.592515399968 1096.279780641868 1096.939099671165 1097.326685863138 1030.264597695567 339.3903745550112 1086.394133387914 293.4591060132049
329 0.005 1.645 20 926.6086077132404 774.5037793458462 774.2851752981865 1096.280104623653 1096.939322680893 1097.326862076702 1030.339819784774 339.606488422703 1086.401236809224 293.459119413784
330 0.005 1.65 20 926.9455869373039 775.191035662011 774.9744437210736 1096.280426641665 1096.939543697969 1097.327036296956 1030.41482238958 339.8224950119364 1086.408326754381 293.4591327655338
331 0.005 1.655 20 927.2809407757461 775.874926172231 775.6603361746592 1096.280747231382 1096.939763284508 1097.327209424887 1030.489609985174 340.0383906207969 1086.415397221043 293.4591460572782
332 0.005 1.66 20 927.6146863893155 776.555466292985 776.3428681064504 1096.281065846413 1096.939982293246 1097.327382685728 1030.564176103542 340.2541725424621 1086.422447611892 293.4591592971893
333 0.005 1.665 20 927.9468242771642 777.2326713510566 777.0220549013619 1096.281383105696 1096.940198810544 1097.327553269421 1030.638520872245 340.4698390469897 1086.429483385994 293.4591723998518
334 0.005 1.67 20 928.2773778376303 777.9065566256136 777.6979118990434 1096.281699734209 1096.940414792402 1097.327723719016 1030.712648600099 340.6853848531117 1086.436503745686 293.4591854301901
335 0.005 1.675 20 928.6063501715488 778.5771373328345 778.3704543489827 1096.282015183598 1096.940630085884 1097.327893559757 1030.786558111492 340.9008070872408 1086.443506763365 293.4591984185973
336 0.005 1.68 20 928.9337426963061 779.2444286175597 779.0396974471576 1096.282331818629 1096.940845704822 1097.328063896087 1030.860247384177 341.1161031034267 1086.450495102016 293.4592113767662
337 0.005 1.685 20 929.259576476229 779.9084455435292 779.7056563311484 1096.282644568742 1096.941058671776 1097.328232007769 1030.933713500585 341.3312702073899 1086.457460850921 293.4592242941072
338 0.005 1.69 20 929.5838562320597 780.569203156007 780.3683460862943 1096.282959054557 1096.941272006074 1097.328400400142 1031.00696388925 341.5463051418978 1086.464416857611 293.4592371745678
339 0.005 1.695 20 929.9065880830705 781.2267164359629 781.0277817252922 1096.28326918693 1096.941481893444 1097.328565994085 1031.079993353212 341.761205286297 1086.471349733133 293.4592500156831
340 0.005 1.7 20 930.2277799452645 781.8810003088699 781.6839782233865 1096.283581019504 1096.941692173672 1097.328731886162 1031.152803967258 341.9759676476672 1086.478268924728 293.4592628293545
341 0.005 1.705 20 930.5474162558269 782.5320696426509 782.3369504798461 1096.283888921781 1096.941899917052 1097.328895987345 1031.225392320029 342.1905893477977 1086.485166676131 293.4592755783012
342 0.005 1.71 20 930.8655038199925 783.1799392497206 782.9867133415461 1096.284195856124 1096.942106730952 1097.32905909007 1031.297758262664 342.4050675069142 1086.492049897653 293.4592882695856
343 0.005 1.715 20 931.1820472782006 783.824623893327 783.63328160791 1096.284503876135 1096.942314068194 1097.329222777928 1031.36990286266 342.619399504562 1086.498915244518 293.4593008848468
344 0.005 1.72 20 931.4970786969424 784.4661382531035 784.2766700248316 1096.284810495229 1096.942520163141 1097.329385444117 1031.441826784063 342.8335828952232 1086.505764047139 293.4593134718619
345 0.005 1.725 20 931.8106023394995 785.1044969512294 784.9168932744631 1096.285114272062 1096.942723874169 1097.329545977286 1031.513526699259 343.0476146735843 1086.51259898875 293.4593260083223
346 0.005 1.73 20 932.1226146257294 785.7397145845462 785.5539659867278 1096.285415981418 1096.942925871581 1097.329705337501 1031.585005077317 343.2614922882248 1086.51941454948 293.4593384918682
347 0.005 1.735 20 932.4331382757931 786.3718056943545 786.1879027424002 1096.28571764219 1096.943127997331 1097.329865018729 1031.656261671631 343.4752112893401 1086.526212151793 293.4593509945736
348 0.005 1.74 20 932.7421652302237 787.0007847151203 786.8187180423697 1096.286017816932 1096.943328082394 1097.330022934345 1031.727295405653 343.6887730737635 1086.532991213645 293.4593633950052
349 0.005 1.745 20 933.0497199443421 787.6266660591035 787.4464263413975 1096.28631629104 1096.943527106311 1097.330179774295 1031.798107479515 343.9021720949561 1086.539752214952 293.4593757184891
350 0.005 1.75 20 933.3558045104869 788.2494641184949 788.0710420692096 1096.286613930374 1096.943725504002 1097.33033642039 1031.868699065402 344.1154052691686 1086.546496113297 293.4593879675967
351 0.005 1.755 20 933.6604335888051 788.8691929732288 788.6925794403974 1096.286909799038 1096.943922562933 1097.330491827477 1031.939068053079 344.328470335576 1086.553221199245 293.4594002625382
352 0.005 1.76 20 933.9636019997771 789.4858672220405 789.311052832689 1096.287205686104 1096.944119277774 1097.330647150367 1032.009214989088 344.5413663570723 1086.559929169685 293.4594125217321
353 0.005 1.765 20 934.2653204706215 790.0995007046853 789.926476428872 1096.287500118914 1096.944314197694 1097.330801170596 1032.079137636086 344.7540905118281 1086.566618979662 293.4594247251719
354 0.005 1.77 20 934.5655975900195 790.7101078541323 790.538864448574 1096.287795443124 1096.944510054441 1097.330955980811 1032.148837798491 344.9666416024868 1086.573291450816 293.4594367795344
355 0.005 1.775 20 934.8644421215138 791.3177025674174 791.1482309980629 1096.288086102992 1096.944701197832 1097.33110633831 1032.218314857478 345.1790145372817 1086.579943006333 293.4594487420042
356 0.005 1.78 20 935.161853943408 791.9222988605516 791.7545901209195 1096.288377455016 1096.944893680644 1097.331258169854 1032.287569278203 345.3912074393043 1086.586577802763 293.4594606491974
357 0.005 1.785 20 935.4578477235596 792.5239106897145 792.3579558124242 1096.288666221094 1096.94508357505 1097.33140774447 1032.356600731174 345.6032186815485 1086.593193487302 293.4594725011864
358 0.005 1.79 20 935.7524298431763 793.1225519506517 792.9583420093498 1096.288955150963 1096.94527380005 1097.331558166941 1032.425408521653 345.8150457023343 1086.599791353963 293.4594843206947
359 0.005 1.795 20 936.0456064332458 793.7182364926502 793.555762606958 1096.289244535522 1096.945463482707 1097.331707756168 1032.493993103975 346.026686023794 1086.606372680416 293.4594961019723
360 0.005 1.8 20 936.3373801922603 794.3109780896751 794.1502314241351 1096.289534267706 1096.945655044743 1097.331859952491 1032.562356089765 346.2381372036565 1086.612934437326 293.4595078401206
361 0.005 1.805 20 936.6277645288934 794.9007905246262 794.7417622844213 1096.289824457677 1096.945846731166 1097.33201256037 1032.630497768194 346.4493973179733 1086.61947995237 293.4595195247169
362 0.005 1.81 20 936.9167563319828 795.4876874821319 795.3303689118322 1096.290112824463 1096.946036713187 1097.332163824037 1032.698416204887 346.6604632832389 1086.62600856472 293.4595311589705
363 0.005 1.815 20 937.2043675076086 796.0716825156006 795.9160649224259 1096.290397255088 1096.946223708903 1097.332312136553 1032.766108259644 346.8713339401547 1086.632518100347 293.4595427276835
364 0.005 1.82 20 937.4906003069487 796.6527889770665 796.4988638062491 1096.290682430169 1096.946411191968 1097.332461272187 1032.833575564774 347.082007649821 1086.639007651205 293.4595542449745
365 0.005 1.825 20 937.7754656771655 797.2310206092023 797.0787791855095 1096.290965715324 1096.946596959889 1097.332609006906 1032.900820153273 347.2924812090462 1086.645479272702 293.4595657335507
366 0.005 1.83 20 938.0589679462369 797.8063909954226 797.6558246196329 1096.291248021702 1096.946782107297 1097.332756526333 1032.967842550615 347.5027525151959 1086.651930320639 293.4595771773161
367 0.005 1.835 20 938.3411118319204 798.3789133639713 798.2300135418774 1096.291531923193 1096.946969399519 1097.332906864184 1033.034643266041 347.7128193110663 1086.65836567356 293.4595885709728
368 0.005 1.84 20 938.6219059818098 798.9486010998662 798.8013593542155 1096.291814102807 1096.947155168101 1097.333055934022 1033.101220034236 347.922679736489 1086.664781632967 293.4595999123442
369 0.005 1.845 20 938.9013489776491 799.515467431086 799.369875319062 1096.292091044099 1096.947335868473 1097.333200543172 1033.167572182636 348.1323316040203 1086.671172809663 293.4596111894119
370 0.005 1.85 20 939.1794567059641 800.0795256630556 799.9355747731599 1096.292370765256 1096.947519322959 1097.333347964754 1033.233703179079 348.3417732489484 1086.677551708995 293.4596224087983
371 0.005 1.855 20 939.4562095892339 800.6407890460856 800.4984710016015 1096.292650724388 1096.947703094894 1097.333494912398 1033.299609963742 348.5510028142997 1086.683913126627 293.4596336323761
372 0.005 1.86 20 939.7316524017943 801.1992706013714 801.0585770788227 1096.292926913473 1096.947883999622 1097.333639913723 1033.365295228712 348.7600181018602 1086.690253072953 293.4596448122485
373 0.005 1.865 20 940.0057575547212 801.7549833458395 801.6159061408314 1096.293201746932 1096.94806311767 1097.333783713244 1033.430757079948 348.968816723822 1086.696573435717 293.4596559479576
374 0.005 1.87 20 940.2785439029959 802.3079405070963 802.1704713066293 1096.293478857583 1096.948243805968 1097.333928546651 1033.496000287708 349.1773969604794 1086.702879217134 293.4596670471548
375 0.005 1.875 20 940.5500143428294 802.8581551400839 802.722285619215 1096.293751532133 1096.948421678629 1097.3340713887 1033.561015551628 349.3857567379856 1086.709163101813 293.459678091901
376 0.005 1.88 20 940.8201791588534 803.4056400128612 803.2713620376014 1096.294023774375 1096.948599606338 1097.334214159677 1033.625808740057 349.5938942565401 1086.715425977682 293.459689085875
377 0.005 1.885 20 941.0890501373108 803.9504080481053 803.8177134862007 1096.2942943677 1096.948775435558 1097.334355215998 1033.690382247085 349.8018076693321 1086.721671204602 293.4597000190654
378 0.005 1.89 20 941.3566297538773 804.4924720859733 804.3613528465096 1096.294565281851 1096.948951908102 1097.334496746834 1033.75473374816 350.0094950325261 1086.727900089363 293.4597108973112
379 0.005 1.895 20 941.6229183092635 805.0318448856922 804.9022929093532 1096.294833468964 1096.949125724332 1097.334636246603 1033.81886261078 350.2169546349432 1086.734106854395 293.4597217104229
380 0.005 1.9 20 941.8879256606778 805.568539173765 805.4405464400096 1096.295101327294 1096.949298984305 1097.334774849084 1033.882770716844 350.424184954712 1086.740296610332 293.4597324717995
381 0.005 1.905 20 942.1516634258385 806.1025676278169 805.9761261498548 1096.295367190078 1096.949471235398 1097.33491320328 1033.946456769584 350.6311841672654 1086.746467916951 293.4597431781316
382 0.005 1.91 20 942.4141247743628 806.6339428604816 806.5090446931337 1096.295633598517 1096.94964348875 1097.335051258286 1034.009921890978 350.8379502888301 1086.752622187791 293.4597538361585
383 0.005 1.915 20 942.6753195186665 807.1626774411881 807.0393146794139 1096.295897101409 1096.94981332679 1097.335187424703 1034.073165248388 351.0444820180851 1086.758753377514 293.4597644425331
384 0.005 1.92 20 942.9352545271819 807.6887838885166 807.5669486591702 1096.296161337708 1096.949983885095 1097.335324023523 1034.13618895253 351.2507770682037 1086.764868413119 293.4597750093694
385 0.005 1.925 20 943.1939386220105 808.2122746706118 808.0919591418602 1096.296424236938 1096.950153079045 1097.335459817465 1034.198990219244 351.4568336012741 1086.770964846397 293.4597855293478
386 0.005 1.93 20 943.4513755048788 808.733162198119 808.6143585726302 1096.296684936428 1096.950320887062 1097.335594483961 1034.261570243457 351.6626505715993 1086.777040755197 293.4597960061606
387 0.005 1.935 20 943.7075792342216 809.2514588479945 809.134159363866 1096.296944461705 1096.95048768805 1097.335728343305 1034.323932358022 351.8682261933974 1086.783096413414 293.4598064349826
388 0.005 1.94 2 943.9583803368243 809.7671660326198 809.6513682053915 1096.291509493188 1096.950640099486 1097.335558745193 1034.410197631019 352.0701232679997 1086.787082097929 293.4598046145763
389 0.005 1.945 2 944.2085644011545 810.2802923463987 810.1660159203363 1096.292249744135 1096.950643668577 1097.335583922734 1034.47526880918 352.2742131815267 1086.792969254602 293.4598190856886
390 0.005 1.95 2 944.4577035763164 810.7908683586329 810.6781029699956 1096.292479335408 1096.950783107476 1097.335703224727 1034.540975595845 352.4783693746474 1086.799440193108 293.4598527216143
391 0.005 1.955 2 944.7093350795284 811.2989149782049 811.1876445947935 1096.292607655852 1096.95083178787 1097.335736943837 1034.607589139115 352.6814539141538 1086.805620542295 293.4598949453782
392 0.005 1.96 2 944.9593574408299 811.8044439840855 811.6946540952443 1096.29286129735 1096.950963805701 1097.335854228821 1034.673947809586 352.8845140464258 1086.811856113433 293.4599488214478
393 0.005 1.965 2 945.2076858302941 812.3074678443494 812.1991454880593 1096.29314205601 1096.951120867287 1097.335986002154 1034.73950109623 353.087435864198 1086.818135034014 293.4600143490641
394 0.005 1.97 2 945.4552250086523 812.8079992642877 812.7011325675855 1096.29339424203 1096.951252888364 1097.336090807293 1034.804553284355 353.2899269176764 1086.824339289188 293.4600871000944
395 0.005 1.975 2 945.7018001690044 813.3060495299497 813.2006278841684 1096.293647209902 1096.951383213085 1097.336196900666 1034.869228974956 353.4920885059551 1086.83048956756 293.460163273174
396 0.005 1.98 2 945.9470480881989 813.8016299559707 813.6976437370039 1096.29390990845 1096.951524480682 1097.336311749997 1034.933545421016 353.6941260682048 1086.836625533683 293.4602403039174
397 0.005 1.985 2 946.1911937455372 814.2947523899143 814.1921925257918 1096.294167230416 1096.951658444931 1097.336419439883 1034.997323633226 353.8958510701981 1086.842714453561 293.4603126522906
398 0.005 1.99 2 946.4343856991704 814.7854281708856 814.6842860503722 1096.294408933777 1096.951784996317 1097.336522001259 1035.060750333367 354.0972879822527 1086.84873505135 293.460375311563
399 0.005 1.995 2 946.6763152560162 815.2736685263451 815.1739360669025 1096.294650791387 1096.951912711924 1097.336626135446 1035.12376883147 354.298467612216 1086.85471018836 293.4604242186127
400 0.005 2 2 946.9170954624244 815.759484314883 815.6611537608596 1096.294896188852 1096.952041876534 1097.336730454499 1035.186352326431 354.4993875601784 1086.860642263822 293.4604562152116
401 0.005 2.005 2 947.1567980948638 816.2428870710389 816.1459507418135 1096.295137119048 1096.952169164021 1097.336833064396 1035.248564352485 354.7000637165276 1086.866535307656 293.4604695712005
402 0.005 2.01 2 947.3953377011858 816.7238879164972 816.6283383981978 1096.295385888066 1096.952298255322 1097.336937099837 1035.310331692654 354.9004672342276 1086.872405056094 293.4604642925137
403 0.005 2.015 2 947.6327608535917 817.2024978621029 817.1083278195753 1096.295623533163 1096.952424021987 1097.337037279013 1035.371779408768 355.1006021049436 1086.878233964552 293.4604422435847
404 0.005 2.02 2 947.8689963284108 817.6787280265349 817.585930217198 1096.295856900231 1096.95255244454 1097.337140126508 1035.433110295452 355.300478685512 1086.884042559693 293.4604069925917
405 0.005 2.025 2 948.1041965181091 818.1525893326735 818.0611567723466 1096.296087004627 1096.952679529783 1097.337241825325 1035.493779948289 355.5000833460749 1086.889827997968 293.4603633945123
406 0.005 2.03 2 948.3382833773688 818.6240927786249 818.5340184916704 1096.296328326821 1096.952806080283 1097.337342820887 1035.554151448772 355.6994241586023 1086.895586631448 293.4603170500348
407 0.005 2.035 2 948.5712447544068 819.0932493669807 819.004526451094 1096.296569794201 1096.952930880111 1097.337443159124 1035.614180886237 355.8984929679124 1086.901324462225 293.4602735939367
408 0.005 2.04 2 948.8031207643788 819.5600700032281 819.4726915784274 1096.296818772453 1096.953058014403 1097.337544461993 1035.673844534368 356.0972930277445 1086.907047379021 293.4602380261522
409 0.005 2.045 2 949.0339728570884 820.0245667827712 819.9385263265663 1096.297059036523 1096.95318564041 1097.337647160109 1035.733385586496 356.2958219115888 1086.912738986043 293.4602141779116
410 0.005 2.05 2 949.2635922032611 820.4867564810239 820.4020573337474 1096.297281560339 1096.953313034585 1097.337753948536 1035.79310219776 356.4940095475737 1086.918405196483 293.4602043329371
411 0.005 2.055 2 949.4920611364288 820.9466348675206 820.8632697918963 1096.297541673082 1096.95343346549 1097.337851223844 1035.851501381943 356.6919766113019 1086.924030663705 293.4602089602793
412 0.005 2.06 2 949.7195417637311 821.4042113257913 821.3221603717922 1096.297795245766 1096.953560620334 1097.337949507634 1035.909175407171 356.8897623744027 1086.929641268529 293.4602269366487
413 0.005 2.065 2 949.9460012813272 821.8595100424563 821.778765250277 1096.298037044746 1096.953693264148 1097.338058022967 1035.967422776602 357.0872252190364 1086.935241644062 293.4602559446934
414 0.005 2.07 1 950.1586719980116 822.3091236455044 822.2300858780034 1096.314435780715 1096.9512849301 1097.336465545793 1036.156804174337 357.279300571613 1086.967832470911 293.4602962054593
415 0.005 2.075 2 950.3909461066515 822.7596874002585 822.6818958095521 1096.29697700233 1096.95321857361 1097.337659012911 1036.086660288003 357.4791034474345 1086.943137816299 293.4603313079242
416 0.005 2.08 1 950.6029829697513 823.2052922825371 823.129027173146 1096.315750421008 1096.952427418353 1097.337456883879 1036.27224593576 357.6722783516032 1086.977735332363 293.460385437724
417 0.005 2.085 2 950.8338482426593 823.6513283584085 823.5762723663822 1096.298800021774 1096.954654135199 1097.338747970608 1036.201480220471 357.8717155943502 1086.957146691677 293.4604271079389
418 0.005 2.09 1 951.0437142246659 824.0924624343454 824.0188969827656 1096.315676912714 1096.952148067538 1097.337271509738 1036.385096220727 358.0641391337194 1086.989393575556 293.4604784500653
419 0.005 2.095 1 951.2576613083985 824.5311363328308 824.4590133559736 1096.306276290836 1096.952885683394 1097.338153149795 1036.496403350775 358.2570414797365 1086.995780230234 293.4605183505564
420 0.005 2.1 1 951.4726328985711 824.9675169442911 824.8968230534477 1096.301465388499 1096.951681150903 1097.336637374926 1036.569026812092 358.450133614825 1086.998077088844 293.4605527931009
421 0.005 2.105 1 951.6882801633486 825.401655265217 825.3323721963543 1096.303225393614 1096.953655553353 1097.338443387011 1036.627279809539 358.6433700155281 1087.003177697977 293.4605848186359
422 0.005 2.11 1 951.9024045729591 825.8335786157353 825.7656841849498 1096.30332514449 1096.952163254225 1097.337169454247 1036.681421261638 358.8367793342176 1087.007612579131 293.4606143436835
423 0.005 2.115 1 952.1151662442702 826.2633152779074 826.1967851866974 1096.305075934708 1096.954045260566 1097.338900421791 1036.735397279851 359.030215347393 1087.013473137474 293.4606469089171
424 0.005 2.12 1 952.3263871750635 826.6908753022439 826.6256873670244 1096.304282085596 1096.952557584584 1097.337492862475 1036.789503864904 359.223564895958 1087.018077143096 293.4606807995685
425 0.005 2.125 1 952.5371324750115 827.1162810901295 827.0524132317505 1096.305469246113 1096.954344240878 1097.339109759451 1036.844091990634 359.4167805665766 1087.024207747791 293.4607183039154
426 0.005 2.13 1 952.7470816003446 827.5395452505614 827.4769776137312 1096.304601006195 1096.952778011524 1097.337650613396 1036.898541060816 359.6097710322418 1087.028790048559 293.460757111977
427 0.005 2.135 1 952.9565309634868 827.9606840973028 827.8993982838875 1096.305752473981 1096.95451611135 1097.339243485834 1036.953274795666 359.802486533083 1087.034737517705 293.4607981415555
428 0.005 2.14 1 953.1649057959117 828.379708622354 828.3196880970288 1096.304859561997 1096.952940885985 1097.337782412639 1037.00758153524 359.9949139048489 1087.03916301484 293.4608395520208
429 0.005 2.145 1 953.372655183047 828.7966345635358 828.7378638821476 1096.306050628996 1096.95469151877 1097.339384680173 1037.061741270897 360.1870676325527 1087.045033848168 293.4608818210357
430 0.005 2.15 1 953.5785828094156 829.2109083959461 829.1534935134315 1096.305536183645 1096.95326459651 1097.338021635631 1037.113889293043 360.3781381153029 1087.049727748477 293.4609231473299
431 0.005 2.155 1 953.7838345579064 829.6230472511921 829.5669533723868 1096.306732891599 1096.955006394784 1097.339623815059 1037.166864251594 360.5690511477488 1087.055569087664 293.4609639270469
432 0.005 2.16 1 953.9879132276352 830.0330778015623 829.9782797409068 1096.305872935671 1096.953479203023 1097.338208893183 1037.219745912429 360.7596192994599 1087.059899217803 293.4610031120939
433 0.005 2.165 1 954.1919394950307 830.4415765925892 830.3879347594616 1096.306802157247 1096.955137975134 1097.339750102461 1037.274171066553 360.9506799710333 1087.065468850521 293.4610407734691
434 0.005 2.17 1 954.3945919770749 830.8480608927799 830.795577759253 1096.30592235784 1096.953620972309 1097.338334486911 1037.327334410776 361.1413878268922 1087.069766643707 293.4610755945947
435 0.005 2.175 1 954.5965164713792 831.2525311750391 831.2012030022157 1096.307205336678 1096.955396616607 1097.339947714437 1037.380106140727 361.3317700436331 1087.075609971602 293.4611076922462
436 0.005 2.18 1 954.7972582238742 831.6549920073668 831.6048137592559 1096.306361486452 1096.953874610022 1097.338539110816 1037.432446607625 361.5218330203988 1087.079896611978 293.4611358519434
437 0.005 2.185 1 954.9972233690564 832.0554539928385 832.0064202213066 1096.307612784903 1096.955655883207 1097.340160175899 1037.484535443514 361.7115873673685 1087.085691424568 293.4611604062991
438 0.005 2.19 1 955.1958911344111 832.4539243403439 832.4060297389256 1096.306819796455 1096.954145239947 1097.338755418459 1037.536318383319 361.9010905397413 1087.089986144882 293.461180334841
439 0.005 2.195 1 955.3937986043622 832.8504151770513 832.8036534036448 1096.30805069754 1096.955908913346 1097.340363090827 1037.588347806538 362.0902743300456 1087.095739925221 293.4611961370222
440 0.005 2.2 1 955.5903830785156 833.2449310502144 833.1992969676901 1096.307166051323 1096.954377945218 1097.338944414695 1037.639594984988 362.27914922619 1087.099892534154 293.4612069793116
441 0.005 2.205 1 955.786552790243 833.6374868318651 833.5929743398908 1096.308474275332 1096.956162640384 1097.340562620733 1037.690706647439 362.4677181224088 1087.105679692198 293.4612135625911
442 0.005 2.21 1 955.9813927851802 834.0280873166164 833.9846910293566 1096.307627383959 1096.954638509946 1097.339148895378 1037.741284638011 362.6559989287582 1087.10983707812 293.4612152374481
443 0.005 2.215 1 956.1755849936409 834.4167454816628 834.3744593426339 1096.308831258723 1096.956390738705 1097.340747946266 1037.791793734009 362.8439429132442 1087.115455688672 293.4612129045814
444 0.005 2.22 1 956.3685789008887 834.8034677539671 834.7622861748883 1096.308010399586 1096.954875414 1097.339338865954 1037.841892992634 363.0316973257462 1087.119602713567 293.4612061420761
445 0.005 2.225 1 956.560289174137 835.1877391616928 835.1477678671573 1096.309526680403 1096.956736503695 1097.34100283113 1037.890424496935 363.2183519162977 1087.125451972027 293.4611960623533
446 0.005 2.23 1 956.7509561277906 835.5700375128317 835.5312502720553 1096.308731111153 1096.955211797858 1097.33959059188 1037.939574170923 363.404714520005 1087.129557043208 293.4611824299735
447 0.005 2.235 1 956.9409911285267 835.9503909658495 835.9127688801268 1096.309921290992 1096.95695783641 1097.34118722992 1037.988860806467 363.5908355154376 1087.135025381621 293.4611665630982
448 0.005 2.24 1 957.1303725208755 836.3293318398115 836.2927494677738 1096.308788893292 1096.955336837628 1097.339713022369 1038.039274146214 363.7774802745309 1087.138777664036 293.4611483805635
449 0.005 2.245 1 957.3190577655847 836.706412277319 836.6708756975881 1096.309965417207 1096.957086584241 1097.341303769799 1038.088378239923 363.9636885445516 1087.144189340861 293.4611293089898
450 0.005 2.25 1 957.5065282778502 837.0816268119297 837.0471359255249 1096.309161019309 1096.955570485299 1097.33989256171 1038.137013992195 364.1495536831504 1087.148173574518 293.4611093378035
451 0.005 2.255 1 957.6932693859818 837.4549831654456 837.4215356591743 1096.310376059623 1096.957307829913 1097.341479345865 1038.18569728304 364.3350956184956 1087.153587812928 293.4610899307821
452 0.005 2.26 1 957.8788635741633 837.826486158433 837.7940796155207 1096.309555390902 1096.955801785718 1097.340079792036 1038.233851115236 364.5203495597919 1087.157540163871 293.4610711473834
453 0.005 2.265 1 958.0638118393324 838.1961461933861 838.164777273497 1096.310751591148 1096.957540002119 1097.341664753956 1038.281992281321 364.7052613269414 1087.162912053755 293.4610544204484
454 0.005 2.27 1 958.2474946264477 838.563970175667 838.5336353740773 1096.309900136017 1096.956017861173 1097.340258927364 1038.329672458621 364.8898462239779 1087.167008650277 293.4610397090995
455 0.005 2.275 1 958.4305961126973 838.9299674542372 838.9006628298578 1096.311057556232 1096.957749559648 1097.341839664878 1038.37732216403 365.0741798633888 1087.172301422401 293.4610283105862
456 0.005 2.28 1 958.6126228050981 839.2941438859167 839.2658656888201 1096.310255140619 1096.956249692962 1097.340443078348 1038.424609436952 365.2581550100038 1087.176160513963 293.4610199658856
457 0.005 2.285 1 958.7941372267566 839.6565106369245 839.6292542120507 1096.311433645141 1096.957975462885 1097.342020149636 1038.471980997199 365.4418001953629 1087.181428050857 293.4610156988048
458 0.005 2.29 1 958.9744122379791 840.0170728470348 839.9908340442082 1096.310622005005 1096.956474080248 1097.34062361483 1038.518844623157 365.625123574868 1087.185284199621 293.4610149929674
459 0.005 2.295 1 959.1540104246887 840.37584233148 840.3506163038074 1096.311809508574 1096.958204247485 1097.342202353835 1038.565685431689 365.8081461844575 1087.190535745139 293.4610186049047
460 0.005 2.3 1 959.33244809514 840.7328239338405 840.708606322289 1096.310983735958 1096.95669569661 1097.340801348049 1038.612113805926 365.9908533665597 1087.194339768223 293.4610257368834
461 0.005 2.305 1 959.5103360036939 841.0880298894486 841.0648156427102 1096.312179291193 1096.958428361629 1097.342380637234 1038.658532741734 366.1732448463092 1087.199571242963 293.4610368682243
462 0.005 2.31 1 959.6870894148752 841.4414649076597 841.4192494967707 1096.311360437696 1096.956922784372 1097.340981838866 1038.704434011129 366.3553102622077 1087.203344319214 293.4610509413554
463 0.005 2.315 1 959.863266809893 841.7931410452569 841.7719193589382 1096.312554124122 1096.958652365006 1097.342558940367 1038.750345941962 366.5370884212069 1087.20853398787 293.4610682192169
464 0.005 2.32 1 960.0382654070346 842.1430626545313 842.1228302027329 1096.31172067272 1096.957144143947 1097.341159619254 1038.795786948501 366.7185532449341 1087.212255197066 293.4610874886528
465 0.005 2.325 1 960.2127241914842 842.4912419619593 842.4719935470046 1096.312912936203 1096.958875676268 1097.34273801853 1038.841284823208 366.8997225529805 1087.217405659971 293.46110889354
466 0.005 2.33 1 960.3856427813759 842.8376827971846 842.8194142916443 1096.312083820939 1096.9573693229 1097.341339450933 1038.886360353246 367.0805799538398 1087.221181878278 293.4611311580139
467 0.005 2.335 1 960.5582406990223 843.1823980432804 843.1651041040814 1096.313270866013 1096.959097340411 1097.342915254459 1038.931254438958 367.2611078071217 1087.226267383338 293.4611544121453
468 0.005 2.34 1 960.7292503372196 843.5249179288205 843.5086941720713 1096.312747235144 1096.957701594091 1097.341584822319 1038.974575121514 367.4405294535782 1087.230165688271 293.4611774067782
469 0.005 2.345 1 960.8998411671505 843.8656776751184 843.8505003648163 1096.313925787165 1096.959413692059 1097.343153766435 1039.018712238446 367.6197550142345 1087.235239093572 293.4612003273802
470 0.005 2.35 1 961.070044557523 844.205167465055 844.1909210613395 1096.312793844804 1096.957801088146 1097.341692519576 1039.064048745698 367.799536810042 1087.238620805148 293.4612220150858
471 0.005 2.355 1 961.239682579049 844.5429840127646 844.5296729514655 1096.313973141292 1096.959545883913 1097.343274234037 1039.108556647661 367.9789180465169 1087.243642232742 293.4612428419013
472 0.005 2.36 1 961.4081156372145 844.8791220280264 844.8667456823572 1096.313139372866 1096.958026867477 1097.341864871504 1039.152416228683 368.1579426349728 1087.247206794711 293.461261747347
473 0.005 2.365 1 961.5759909769606 845.2135900961841 845.2021455949292 1096.314344658026 1096.959750976674 1097.343437842357 1039.196408781543 368.336626059908 1087.252232559079 293.4612791929574
474 0.005 2.37 1 961.7426449993666 845.5463914715988 845.5358762529397 1096.313497153556 1096.958239787513 1097.342038741387 1039.239938377083 368.5149631589797 1087.255757042072 293.4612943275612
475 0.005 2.375 1 961.908801631072 845.8775368362931 845.8679475881636 1096.314695847428 1096.959971036085 1097.343614757506 1039.283445796038 368.6930455288034 1087.26074849004 293.4613078033172
476 0.005 2.38 1 962.073770383148 846.2070301096917 846.1983636837294 1096.313853318763 1096.958460666071 1097.342214768459 1039.326501706577 368.870784733809 1087.264246114052 293.46131890947
477 0.005 2.385 1 962.2382455029967 846.5348826709021 846.5271351141885 1096.315045730094 1096.960186271084 1097.343787176309 1039.369554337845 369.0482103108907 1087.269199974509 293.4613284252997
478 0.005 2.39 1 962.4015661617473 846.8610982773677 846.8542660955469 1096.314202346526 1096.958677244763 1097.342389230933 1039.412219134094 369.2253319170693 1087.272664048175 293.4613357651884
479 0.005 2.395 1 962.5641761690512 847.1856887363624 847.1797677709301 1096.31537955965 1096.960395653429 1097.343956780105 1039.455031640099 369.4021186906074 1087.277570739324 293.4613418242027
480 0.005 2.4 1 962.7257779962794 847.5086575531427 847.5036440594937 1096.314527742786 1096.95888711165 1097.34255869426 1039.497334721292 369.5786274090927 1087.281001899111 293.4613460917533
481 0.005 2.405 1 962.886999938344 847.8300190199216 847.8259087592734 1096.315734657058 1096.960613609294 1097.344131236354 1039.539606339169 369.7547711362593 1087.285589467942 293.4613495172517
482 0.005 2.41 1 963.0473179007251 848.1497747436948 848.1465636974328 1096.314896661757 1096.959104593951 1097.342732529527 1039.581515322977 369.9306071427151 1087.289025051617 293.4613516286536
483 0.005 2.415 1 963.207078562995 848.4679358971053 848.4656195205052 1096.316072686078 1096.960825041888 1097.344300710783 1039.623419597671 370.1061503578593 1087.293956290778 293.4613533749173
484 0.005 2.42 1 963.3656803853959 848.784506124734 848.7830804341878 1096.315228529922 1096.959315459128 1097.342901586718 1039.664937239276 370.2813791770651 1087.297358445338 293.4613542859913
485 0.005 2.425 1 963.5238458022675 849.0994969753884 849.0989572767088 1096.316427538516 1096.96104102903 1097.344473188037 1039.706492273461 370.4562895927316 1087.302191334007 293.461355296067
486 0.005 2.43 1 963.6808662563338 849.4129120000941 849.4132542684346 1096.315580347267 1096.959528239107 1097.343072021617 1039.747623733802 370.6308725050056 1087.305513826637 293.461355903906
487 0.005 2.435 1 963.8374337228869 849.7247626817824 849.7259821620968 1096.316772444933 1096.96125191631 1097.344642956923 1039.788844111881 370.805106924799 1087.310297845605 293.4613569933816
488 0.005 2.44 1 963.992900073522 850.0350527510842 850.037145398052 1096.315912747636 1096.959736396848 1097.343239832903 1039.829679438928 370.9790462474008 1087.313586609936 293.4613579958769
489 0.005 2.445 1 964.1479159319269 850.3437936689131 850.3467547363894 1096.317100891155 1096.961457476454 1097.344808037068 1039.871063782092 371.1526531172203 1087.318341457395 293.4613597439748
490 0.005 2.45 1 964.3018296665675 850.6509889617947 850.654814428962 1096.316252597226 1096.95994508273 1097.343407271895 1039.911691269282 371.3259312326713 1087.321605740219 293.4613616162326
491 0.005 2.455 1 964.4553607386987 850.9566501168226 850.9613353057141 1096.317434220902 1096.961663430947 1097.344973084051 1039.952133050085 371.4988985433046 1087.326328839993 293.4613643742401
492 0.005 2.46 1 964.6072973948392 851.2603547648557 851.2659852241828 1096.316848214711 1096.960249285409 1097.343633168862 1039.990904733029 371.6707668138442 1087.329792997384 293.4613673771012
493 0.005 2.465 1 964.7588390390898 851.5624948452786 851.5690492453533 1096.318041260828 1096.961955761936 1097.345194040447 1040.030787789259 371.8424611759673 1087.334495742702 293.4613713283957
494 0.005 2.47 1 964.9094417422758 851.8630878950063 851.8705518716181 1096.317219381701 1096.960463600104 1097.343808950983 1040.070359045757 372.0139091695053 1087.337747737717 293.4613755233945
495 0.005 2.475 1 965.0600531144732 852.1625687971035 852.1708416541055 1096.318114383693 1096.962078465824 1097.345309647714 1040.111043898335 372.185872252793 1087.342146797468 293.4613806100873
496 0.005 2.48 1 965.209601442564 852.4605700929463 852.4696575191085 1096.317285719785 1096.960589686592 1097.343921212302 1040.1506044169 372.3573953628306 1087.345336246786 293.4613858492925
497 0.005 2.485 1 965.3586383451428 852.7570923203742 852.7669942685982 1096.318444890881 1096.962286319085 1097.34547007614 1040.18990778067 372.5285512268532 1087.349920399088 293.4613918303883
498 0.005 2.49 1 965.506372788008 853.052135726199 853.0628513755476 1096.317628188373 1096.960783617578 1097.344076760053 1040.228855751829 372.6993359041516 1087.35308645371 293.4613977613477
499 0.005 2.495 1 965.6539580616757 853.3457116095876 853.3572386279624 1096.318780128274 1096.962484789213 1097.345631520597 1040.267871819852 372.8697926633703 1087.357614260749 293.4614042670834
500 0.005 2.5 1 965.8004964006544 853.63782156014 853.6501580223421 1096.317958661024 1096.960983666393 1097.344237367091 1040.306480713782 373.0399197502713 1087.360784201706 293.4614105531907
501 0.005 2.505 1 965.9465315385206 853.9284749027237 853.9416180310933 1096.319100004321 1096.962686124372 1097.345793526574 1040.3450636839 373.2097434345864 1087.365302290977 293.4614172597988
502 0.005 2.51 1 966.0915739073183 854.2176752267461 854.2316224977898 1096.318282412375 1096.961185398482 1097.344399405658 1040.383321270274 373.3792753396374 1087.368421539943 293.4614236154965
503 0.005 2.515 1 966.2361294927059 854.5054325566728 854.5201806995735 1096.319420725108 1096.962889488765 1097.345955852245 1040.421471725126 373.5484855143005 1087.372920231285 293.4614302755667
504 0.005 2.52 1 966.3796937133316 854.7917500421773 854.8072961584448 1096.318590297353 1096.961384264149 1097.344559480491 1040.45933158711 373.7173668713512 1087.37599084282 293.46143649218
505 0.005 2.525 1 966.522825685003 855.0766379722908 855.092978447206 1096.319772768109 1096.963095178465 1097.34611993825 1040.496935105409 373.8859207998795 1087.380486625026 293.4614429353362
506 0.005 2.53 1 966.6649916468366 855.360099736968 855.377231414148 1096.318945846226 1096.961591954106 1097.344725032197 1040.534362037355 374.0541419594575 1087.38354977942 293.461448872189
507 0.005 2.535 1 966.8067118693301 855.6421451954187 855.6600642865163 1096.320078753976 1096.963290372725 1097.346277688956 1040.571878185592 374.2220458180352 1087.387975426622 293.4614549869542
508 0.005 2.54 1 966.9474887088832 855.9227782054384 855.9414813514097 1096.319260354094 1096.961789102659 1097.344883030002 1040.609112024532 374.3896278684871 1087.39101116137 293.461460564882
509 0.005 2.545 1 967.0878353021395 856.202008530732 856.2214917848249 1096.320390198343 1096.963484822674 1097.346433631081 1040.646345444266 374.5568369241149 1087.395403698107 293.4614663111928
510 0.005 2.55 1 967.2272241956738 856.4798399262116 856.5000998682556 1096.319573577166 1096.961982820895 1097.345038630485 1040.683285041596 374.7237488062332 1087.398410766794 293.461471508717
511 0.005 2.555 1 967.3662753668734 856.7562823230653 856.7773149406376 1096.320708419491 1096.963681526115 1097.346591734335 1040.720237049284 374.8903475838355 1087.402780882424 293.4614768591651
512 0.005 2.56 1 967.5043425151611 857.0313502838789 857.0531484376182 1096.31987878134 1096.962176504619 1097.345195319714 1040.756859253781 375.0566490745711 1087.405742583708 293.461481670013
513 0.005 2.565 1 967.6419852420387 857.3050452499177 857.3276052980597 1096.321016085863 1096.9638754457 1097.346747653906 1040.793372376607 375.222623430648 1087.410088553633 293.4614866483407
514 0.005 2.57 1 967.7786306671338 857.5773702314593 857.6006888873287 1096.320181304671 1096.962365854607 1097.345347813166 1040.829590353967 375.3882849667164 1087.413014854563 293.4614911042106
515 0.005 2.575 1 967.9148172317615 857.8483341964362 857.8724077856588 1096.321303804155 1096.964056298156 1097.346893547872 1040.865834649817 375.553627176978 1087.417311224707 293.4614957699027
516 0.005 2.58 1 968.0500968314301 858.1179406608126 858.1427659587856 1096.32048163783 1096.962553370025 1097.345498604341 1040.901744360847 375.718663936263 1087.420222628597 293.461499963989
517 0.005 2.585 1 968.1849632599601 858.3861988477759 858.4117721282514 1096.321609566529 1096.964247276966 1097.347047156851 1040.937638670777 375.8833840404362 1087.424497456596 293.461504403149
518 0.005 2.59 1 968.3188914934699 858.6531122370255 858.6794302131952 1096.320784791417 1096.962743561121 1097.34565184339 1040.973196679771 376.0477910424715 1087.427380469951 293.461508405982
519 0.005 2.595 1 968.4524211780495 858.918690303134 858.9457491922371 1096.321914362487 1096.964436686112 1097.347199818744 1041.008791929277 376.2118822449601 1087.431625634587 293.461512694388
520 0.005 2.6 1 968.5850551110079 859.182937395401 859.2107337743885 1096.321071048614 1096.962930031933 1097.345802348761 1041.044087909063 376.3756405346762 1087.434467271724 293.4615165913325
521 0.005 2.605 1 968.7171387913568 859.4458613847861 859.4743913761499 1096.322201039724 1096.964623278757 1097.347349993469 1041.079329972963 376.5389928330761 1087.438698609129 293.4615207934066
522 0.005 2.61 1 968.8483939506689 859.7074663140816 859.7367266711603 1096.321375716376 1096.963116985409 1097.345952307989 1041.114269062864 376.70208159091 1087.441497225964 293.4615246173723
523 0.005 2.615 1 968.979262016855 859.9677615617456 859.9977485064175 1096.322495909296 1096.964805903883 1097.347497190625 1041.149210012509 376.8648698786536 1087.445666913771 293.4615287644906
524 0.005 2.62 1 969.1092058001825 860.2267504037245 860.2574607492769 1096.321666438804 1096.963298596485 1097.346098570794 1041.183836161828 377.0273386787675 1087.448463209127 293.4615325414883
525 0.005 2.625 1 969.2387229279948 860.4844421178715 860.5158721029024 1096.322784618098 1096.964989850278 1097.347645283449 1041.218479023141 377.1895080805486 1087.452428533464 293.4615366451466
526 0.005 2.63 1 969.3673864084139 860.7408404110415 860.7729866222634 1096.321958783338 1096.963481831521 1097.346245849539 1041.252809122894 377.3513542395218 1087.455206487264 293.4615403582323
527 0.005 2.635 1 969.4956365392489 860.9959546033616 861.0288131638104 1096.323084470722 1096.965172951069 1097.347792047155 1041.287151225717 377.5129220915957 1087.459375050182 293.4615443936708
528 0.005 2.64 1 969.6230253962168 861.2497878929887 861.2833554492938 1096.322246486134 1096.963662344117 1097.346391915361 1041.321162697744 377.6741562365176 1087.462115238876 293.4615480494476
529 0.005 2.645 1 969.750072213082 861.5023496100487 861.5366223556001 1096.323374736217 1096.965353459578 1097.347937093634 1041.35519193917 377.8350676679225 1087.466222084865 293.4615520077059
530 0.005 2.65 1 969.8762243455352 861.7536429509552 861.7886175500261 1096.322537060366 1096.963842660112 1097.346536833046 1041.388896832051 377.9956495810433 1087.468917177282 293.4615555703102
531 0.005 2.655 1 970.002074282328 862.0036776665079 862.0393502470413 1096.323676680002 1096.965536001611 1097.34808350688 1041.422663590013 378.1559356412911 1087.473007585275 293.4615594239863
532 0.005 2.66 1 970.1270445378734 862.2524562881955 862.2888235140399 1096.322820550743 1096.964026804868 1097.346683931861 1041.456095379576 378.3158884335567 1087.475669316631 293.4615628714158
533 0.005 2.665 1 970.2511755994504 862.4996398655304 862.5367704197121 1096.324130477392 1096.965786665457 1097.348271363399 1041.488500469891 378.4747668709078 1087.479864126433 293.4615666258208
534 0.005 2.67 1 970.3745739435524 862.7455436669984 862.7834205926968 1096.323306869997 1096.964268728565 1097.346867747994 1041.521271952264 378.6334654603532 1087.482526521279 293.4615699802417
535 0.005 2.675 1 970.4979703144394 862.9905318929035 863.0290712788543 1096.324222631451 1096.965885607855 1097.348369534015 1041.555130421383 378.7926777009128 1087.486364861539 293.4615736293935
536 0.005 2.68 1 970.6200574754716 863.2339577737358 863.2732355173787 1096.323570300013 1096.964456750497 1097.347016548366 1041.587373717605 378.9507049679061 1087.489135202225 293.4615769122788
537 0.005 2.685 1 970.7415357635567 863.4761367775981 863.516137236046 1096.324717117375 1096.96613419129 1097.348551154528 1041.620031084906 379.10849610241 1087.493177849999 293.461580489395
538 0.005 2.69 1 970.8623710451221 863.7170775509004 863.7577908439939 1096.323861553269 1096.964624069434 1097.347154236876 1041.652473662773 379.2660151446287 1087.495770078055 293.4615836618395
539 0.005 2.695 1 970.9836613250468 863.9571245558117 863.9984724720405 1096.324776490829 1096.966240302854 1097.348652676902 1041.685837365972 379.4240024988696 1087.499519234299 293.4615871076114
540 0.005 2.7 1 971.1039509445388 864.1959846767668 864.2379729597294 1096.323931032287 1096.96473477932 1097.347252281959 1041.718275302781 379.5815639461997 1087.502039653161 293.4615901405754
541 0.005 2.705 1 971.2237828973582 864.4336590621754 864.4762883674179 1096.325070861935 1096.966422932196 1097.348792877733 1041.750565788979 379.7387469732614 1087.50598334106 293.4615934361408
542 0.005 2.71 1 971.3423033164822 864.6698148188434 864.7131545057396 1096.324432335967 1096.964978435409 1097.347434346205 1041.78154119153 379.8948261989933 1087.508702148553 293.4615962886993
543 0.005 2.715 1 971.4604324975159 864.9047570544398 864.9487931585403 1096.325543662152 1096.966652448398 1097.348970070338 1041.813075395168 380.0507106195512 1087.512599484815 293.4615994040635
544 0.005 2.72 1 971.5777610811652 865.1384990115511 865.1832224900196 1096.324697976877 1096.965142569631 1097.347570883345 1041.844514463769 380.2063370443727 1087.515114911675 293.4616021172707
545 0.005 2.725 1 971.6947173480818 865.3710513509877 865.416454404467 1096.325829169883 1096.966830458638 1097.349112212969 1041.875870260286 380.3616946847553 1087.518961895396 293.4616051473409
546 0.005 2.73 1 971.8109112315346 865.602420395586 865.6484961852569 1096.324994793499 1096.96531713743 1097.347709563138 1041.907115377465 380.5167393952853 1087.521448397093 293.4616077890746
547 0.005 2.735 1 971.927090701504 865.8329432395859 865.8796171354934 1096.325896588925 1096.966927274427 1097.349203953861 1041.939284618383 380.6722049312984 1087.525098806948 293.4616107329887
548 0.005 2.74 1 972.0424463863152 866.062329517655 866.1096087030093 1096.325040502957 1096.965419688484 1097.347802682275 1041.970565382668 380.8272490870183 1087.527536251806 293.4616132787659
549 0.005 2.745 1 972.1574202027224 866.2905802109763 866.338466667985 1096.326162125239 1096.967097815514 1097.349336388147 1042.001693630374 380.9819266059114 1087.531348334853 293.4616161053656
550 0.005 2.75 1 972.2715553530263 866.5176954963916 866.5661901459054 1096.325334059008 1096.96558039271 1097.347931768948 1042.032592426999 381.1362633505984 1087.533786022517 293.4616185152859
551 0.005 2.755 1 972.3853268868789 866.7436817419872 866.7927844266201 1096.326441221341 1096.967260878531 1097.349469723304 1042.063523028046 381.2902645623261 1087.53756664895 293.4616212235566
552 0.005 2.76 1 972.4983122615448 866.9685406695196 867.0182511615635 1096.32559451681 1096.965744330006 1097.348064323046 1042.094112211687 381.4439391624687 1087.539972702677 293.461623537922
553 0.005 2.765 1 972.6109630929411 867.1922796366196 867.2425967749108 1096.326699772833 1096.967423721779 1097.349600014669 1042.124697618902 381.5972987486543 1087.543729317824 293.4616261795811
554 0.005 2.77 1 972.7228293801284 867.4149007942277 867.4658235336211 1096.325855002508 1096.965904551143 1097.34819293084 1042.154978161673 381.7503542136803 1087.546110524551 293.461628467654
555 0.005 2.775 1 972.8343590187814 867.6364117622347 867.6879382755242 1096.326964023392 1096.967586558675 1097.349731632025 1042.185273928842 381.9030835615949 1087.549844790762 293.4616311146485
556 0.005 2.78 1 972.945113505619 867.8568149268807 867.9089436215235 1096.326119348893 1096.96606856806 1097.348325101204 1042.215284128639 382.0554879422186 1087.552201340503 293.4616334361335
557 0.005 2.785 1 973.0554437284798 868.0761184052428 868.1288470725857 1096.327223524014 1096.967744723617 1097.349858333259 1042.245317571591 382.207598848674 1087.555924387603 293.4616361503677
558 0.005 2.79 1 973.1650425081015 868.2943241399124 868.347650865185 1096.326371848771 1096.966223756676 1097.348449842917 1042.274975383978 382.3593901659263 1087.558247750088 293.4616385532662
559 0.005 2.795 1 973.2743541898672 868.5114400463921 868.5653622624862 1096.327476609485 1096.967902214466 1097.349984984327 1042.304699129325 382.510893718635 1087.561920453509 293.4616413554361
560 0.005 2.8 1 973.3825603404846 868.7271633796378 868.7817423933961 1096.326800174402 1096.966447028723 1097.348617787134 1042.333295369849 382.6613505313755 1087.564366610457 293.4616438680087
561 0.005 2.805 1 973.4904858194296 868.941775289719 868.9969963948035 1096.327901774202 1096.968112824163 1097.35014570201 1042.362416721104 382.8116090849497 1087.568020381788 293.4616467795376
562 0.005 2.81 1 973.5977142289711 869.1552882281799 869.2111416506064 1096.3270501121 1096.966598017434 1097.348743306477 1042.391456646717 382.9616104492071 1087.570298498273 293.4616493942422
563 0.005 2.815 1 973.7046268199358 869.3677127575463 869.4241900551285 1096.328133822769 1096.968272094736 1097.35027494599 1042.420514766308 383.1113198698011 1087.573907602751 293.4616524099229
564 0.005 2.82 1 973.8108444158094 869.5790552389205 869.6361490441369 1096.327296184708 1096.966753533958 1097.348866873696 1042.449331098338 383.2607518531384 1087.5761697258 293.4616550972817
565 0.005 2.825 1 973.916725659806 869.7893245659722 869.8470279195925 1096.328385875029 1096.968422922187 1097.35039607955 1042.478120052914 383.409894569407 1087.579752812245 293.4616581347082
566 0.005 2.83 1 974.021865898226 869.9985255388856 870.0568324610671 1096.327543653144 1096.966905301169 1097.348989953314 1042.506653966901 383.5587250889349 1087.581981716908 293.461660790128
567 0.005 2.835 1 974.1266738759422 870.2066661054579 870.2655707595866 1096.328629400072 1096.968576585143 1097.350520236687 1042.535166301655 383.7072617913979 1087.585537576487 293.4616637475941
568 0.005 2.84 1 974.2307877069881 870.4137506270762 870.4732480324675 1096.32778018657 1096.967056526215 1097.349112245636 1042.563342967761 383.8554818080509 1087.587744238979 293.4616662783667
569 0.005 2.845 1 974.3343857715528 870.6197886807714 870.6798737121673 1096.328859497385 1096.968727643741 1097.350642254416 1042.591596996543 384.0033949882582 1087.591257248942 293.4616690679181
570 0.005 2.85 1 974.437394401303 870.8247836683133 870.8854517076805 1096.32802788814 1096.967208563244 1097.349234388666 1042.61963868883 384.1510007230167 1087.593444921939 293.4616713999446
571 0.005 2.855 1 974.5400956359076 871.0287426006513 871.0899890490274 1096.329111574609 1096.968877297281 1097.350762773723 1042.64766444834 384.2983060832755 1087.59695421947 293.4616739627062
572 0.005 2.86 1 974.6421216318056 871.2316698494886 871.2934906160841 1096.328267159354 1096.967358742316 1097.349355439868 1042.675450202177 384.445304813318 1087.599117515291 293.4616760426896
573 0.005 2.865 1 974.7438040527815 871.4335726233171 871.4959634501711 1096.32935366328 1096.96902915755 1097.350884388906 1042.703185521013 384.5919906509377 1087.602597611483 293.4616783557331
574 0.005 2.87 1 974.8448279066002 871.6344552539611 871.6974123334346 1096.328512151809 1096.967508628706 1097.349475140795 1042.730715375044 384.738374406855 1087.604740026064 293.4616801931816
575 0.005 2.875 1 974.9454750239458 871.8343245691253 871.8978439751695 1096.329590565164 1096.9691749761 1097.351002012249 1042.758247729309 384.8844465581606 1087.608181846652 293.461682278965
576 0.005 2.88 1 975.0455091803109 872.0331848755685 872.0972630471277 1096.32875364054 1096.967659605551 1097.349596862932 1042.785637870532 385.03021731538 1087.610313923664 293.4616838727173
577 0.005 2.885 1 975.1451224126753 872.2310428365379 872.295676056457 1096.329821885244 1096.96931937264 1097.351118633543 1042.812937741588 385.1756486617908 1087.613710205555 293.4616857609054
578 0.005 2.89 1 975.244202938893 872.4279029902078 872.4930876774738 1096.328994561851 1096.967808476167 1097.349716051129 1042.839785633616 385.3207904743867 1087.615843585627 293.4616871714773
579 0.005 2.895 1 975.3430954022199 872.6240501002803 872.6897247612853 1096.329899858939 1096.969403801226 1097.351197608593 1042.867590226563 385.466346049296 1087.619054580422 293.4616889082497
580 0.005 2.9 1 975.4411992021229 872.8189611667872 872.8851910059615 1096.329225620466 1096.967960045618 1097.349834520426 1042.893900366455 385.6107622048391 1087.621316969657 293.4616901745117
581 0.005 2.905 1 975.5389829985435 873.0131589433786 873.079878480786 1096.330135221918 1096.969538596442 1097.35130557099 1042.921399850049 385.75566002388 1087.624474997915 293.4616918126712
582 0.005 2.91 1 975.6365596339689 873.2064045160726 873.2736187492146 1096.329308882651 1096.968048735439 1097.349917470973 1042.948313345072 385.9001580255992 1087.626633121491 293.4616929645508
583 0.005 2.915 1 975.7332634717477 873.3986978773954 873.4664093569525 1096.330294528588 1096.969684942869 1097.351422274658 1042.975287145583 386.04430329996 1087.629835412629 293.4616945601878
584 0.005 2.92 1 975.8299062272149 873.5900391285001 873.6582499119253 1096.32952674188 1096.968189552619 1097.350028463786 1043.001846411514 386.1881213276298 1087.632020838704 293.4616957164515
585 0.005 2.925 1 975.925259768808 873.7801624093379 873.8489299057546 1096.330716189131 1096.969879776567 1097.351570023729 1043.027539588042 386.330907420586 1087.635314795016 293.4616973573944
586 0.005 2.93 1 976.0205252953342 873.9691923629825 874.0385267371403 1096.329939586211 1096.968384182692 1097.350175917606 1043.053311710129 386.4734961432469 1087.637497169042 293.4616986047865
587 0.005 2.935 1 976.1152736373332 874.1575784495316 874.2274039790578 1096.33081006604 1096.969965275591 1097.351651835865 1043.08017195801 386.6165555331597 1087.640512770773 293.4617003641752
588 0.005 2.94 1 976.2099762894239 874.345037357567 874.4153584003565 1096.330007995921 1096.968482186252 1097.350263181901 1043.106353411566 386.7592037193619 1087.64265336377 293.4617017698039
589 0.005 2.945 1 976.3033739975283 874.5312511839935 874.6021313443985 1096.331183546104 1096.970167612906 1097.351798475639 1043.13153770908 386.9008185044206 1087.645900053007 293.4617037146792
590 0.005 2.95 1 976.3967601764949 874.7165107430081 874.7879367982393 1096.330402257078 1096.968666054597 1097.350402173898 1043.157027408562 387.0422155154757 1087.648035958998 293.4617052959031
591 0.005 2.955 1 976.4892268407596 874.900828865555 874.9727921494549 1096.331407532702 1096.97029943301 1097.351909867492 1043.182575490239 387.183354508428 1087.651120909899 293.4617074457743
592 0.005 2.96 1 976.5817867316371 875.0842123079588 875.156705840154 1096.330610063164 1096.968805657024 1097.350514401923 1043.207978848393 387.32419291334 1087.653218447583 293.4617092684164
593 0.005 2.965 1 976.6734173042292 875.2666678979283 875.3396854305498 1096.331621183206 1096.970433340501 1097.352015481563 1043.233337943317 387.4647570480116 1087.656278555753 293.461711640913
594 0.005 2.97 1 976.7651101893599 875.4482012974257 875.5217371695379 1096.330827286162 1096.968939929434 1097.350622691409 1043.258512575964 387.6050356919072 1087.658353689636 293.4617136626067
595 0.005 2.975 1 976.8562043796123 875.6291267587168 875.7031145332028 1096.331689871363 1096.970511449374 1097.352089628738 1043.284453315847 387.7457124715389 1087.661266031287 293.4617161780268
596 0.005 2.98 1 976.9473151108419 875.809168763149 875.8836160839023 1096.330890019733 1096.9690239314 1097.350698017898 1043.30971964288 387.8859775892557 1087.66331565719 293.4617182704657
597 0.005 2.985 1 977.0374230315995 875.9883251509021 876.0632351380711 1096.331900285431 1096.970645013304 1097.352193635138 1043.334796786639 388.0258986327065 1087.666325863298 293.4617207887987
598 0.005 2.99 1 977.1275736294184 876.16659659931 876.2419708753444 1096.331112385371 1096.969150063685 1097.350799400804 1043.359652409363 388.1654975324308 1087.668366478549 293.4617228220011
599 0.005 2.995 1 977.216739601209 876.3439868007192 876.4198262893867 1096.332118976695 1096.97077832141 1097.352302490924 1043.38447741594 388.3047732251994 1087.67135947906 293.4617252314581
600 0.005 3 1 977.3059787578869 876.520497776473 876.5968028673312 1096.331330180513 1096.96928391042 1097.350906646619 1043.40911833335 388.4437567446521 1087.673383823865 293.4617271326237
601 0.005 3.005 1 977.3942876497633 876.69613388062 876.7729044415639 1096.332326751054 1096.970909954492 1097.352408127768 1043.433712974111 388.582427536555 1087.676348621347 293.4617294023128
602 0.005 3.01 1 977.4826608199857 876.8708977530936 876.9481333360973 1096.331539932253 1096.969415982529 1097.351012638035 1043.458112259893 388.7207876129285 1087.678355852919 293.4617311480439
603 0.005 3.015 1 977.5700747163979 877.0447941323564 877.1224939331913 1096.33254312884 1096.971040510729 1097.352512584547 1043.482488757494 388.8588431502939 1087.681305432862 293.4617332561137
604 0.005 3.02 1 977.6575715374497 877.2178258138997 877.2959888165152 1096.331753199297 1096.969546864178 1097.351117933387 1043.506686497747 388.99659263667 1087.683286001456 293.4617348397748
605 0.005 3.025 1 977.7441319574142 877.3899983253776 877.4686231851774 1096.332757380652 1096.97116960473 1097.352615638591 1043.530857760878 389.1340752178429 1087.68624057034 293.4617367919861
606 0.005 3.03 1 977.8307841370957 877.5613138793328 877.6403992453717 1096.331974234196 1096.969685970521 1097.351231000262 1043.554843045198 389.2712145527809 1087.688221136211 293.4617380723016
607 0.005 3.035 1 977.9164894324613 877.7317773671705 877.8113216864436 1096.332976387617 1096.9713111886 1097.352731359722 1043.578791628198 389.4080521694818 1087.691125131906 293.4617397757549
608 0.005 3.04 1 978.0022894834381 877.90139179559 877.9813934515157 1096.332186077756 1096.969816505067 1097.351335270038 1043.60254542243 389.5445910241597 1087.693078970535 293.4617410128594
609 0.005 3.045 1 978.0871268055258 878.0701619173445 878.1506191724593 1096.3331667051 1096.971420138131 1097.352815751166 1043.626264466265 389.6808309319765 1087.695934134482 293.4617425485975
610 0.005 3.05 1 978.1721185044836 878.2380900407464 878.3190014585238 1096.332371270682 1096.96992029997 1097.351415330798 1043.649875368 389.8167675892395 1087.697851652857 293.4617436720376
611 0.005 3.055 1 978.2561407154459 878.4051819131522 878.4865454795613 1096.333337788313 1096.971520038538 1097.352895943115 1043.673373299644 389.9524196641226 1087.700660974304 293.4617452151447
612 0.005 3.06 1 978.3402832268135 878.571440745813 878.6532544846997 1096.332561224053 1096.970045815513 1097.351518310427 1043.696671516271 390.0877667970217 1087.702582922366 293.4617461669672
613 0.005 3.065 1 978.4234606118379 878.7368711944608 878.81913307899 1096.333536677522 1096.971643310095 1097.352996875159 1043.719948480403 390.2228192870628 1087.705373987822 293.4617474056455
614 0.005 3.07 1 978.5067614075975 878.9014765048357 878.9841845164527 1096.332760407935 1096.970165132074 1097.351614178664 1043.743056643119 390.3575613136158 1087.707278719458 293.4617482878949
615 0.005 3.075 1 978.5891090317344 879.0652613546632 879.1484134426747 1096.333741501319 1096.971770420573 1097.353099411132 1043.766137505869 390.4920106705766 1087.710066081461 293.4617496435769
616 0.005 3.08 1 978.6715817199827 879.2282290698002 879.3118231688267 1096.332968111768 1096.970297488745 1097.351722051535 1043.789041195802 390.6261767261043 1087.711960181592 293.4617505060949
617 0.005 3.085 1 978.7531071226093 879.3903841980858 879.4744182499174 1096.333941019489 1096.971893356667 1097.353198632475 1043.811910388798 390.7600498555931 1087.714721769627 293.4617517658291
618 0.005 3.09 1 978.8348149809412 879.5517299622569 879.636201933484 1096.333162847009 1096.970411770541 1097.351812327842 1043.8344711238 390.8936417226516 1087.716595659312 293.4617527764752
619 0.005 3.095 1 978.9155450672359 879.7122709885322 879.7971787911757 1096.334129167859 1096.97200203051 1097.353283524188 1043.857095900843 391.0269287825898 1087.719324914493 293.4617542448628
620 0.005 3.1 1 978.9964127194263 879.8720105533203 879.9573521005844 1096.33335234652 1096.970526726738 1097.351903943721 1043.879576345321 391.159919988697 1087.72117270098 293.4617553534712
621 0.005 3.105 1 979.0760160785334 880.030681994477 880.1165089829486 1096.334463105832 1096.972180952795 1097.353420000975 1043.901321389647 391.2919119545506 1087.724008045818 293.4617570929687
622 0.005 3.11 1 979.1558221487434 880.1885358510841 880.2748352759523 1096.333703849619 1096.970705164467 1097.352042757082 1043.923346336283 391.4237272021131 1087.725859575435 293.4617584345594
623 0.005 3.115 1 979.2346950371482 880.3455828641327 880.4323461499663 1096.334659199621 1096.972301876577 1097.353521974528 1043.945436233899 391.5553113742181 1087.72854818725 293.4617602681016
624 0.005 3.12 1 979.3137655148157 880.5018303443201 880.5890503588311 1096.33388029115 1096.970819749771 1097.352132946737 1043.967406193383 391.6866247190218 1087.73036266287 293.4617619022871
625 0.005 3.125 1 979.3921572362119 880.6575499204109 880.7451676715726 1096.334708982298 1096.972356227694 1097.353569706861 1043.990044968528 391.8183588797995 1087.732917406623 293.4617639549258
626 0.005 3.13 1 979.470696407715 880.8125050644924 880.9005255773376 1096.333915544751 1096.970879239481 1097.352186644647 1044.012070654671 391.9497078031673 1087.734685871002 293.4617655769189
627 0.005 3.135 1 979.5482774896335 880.9666944369318 881.0551190961542 1096.334897032294 1096.972476620179 1097.353664737097 1044.033940684662 392.0807474730339 1087.737349403028 293.4617676698041
628 0.005 3.14 1 979.6260091093122 881.1201192028664 881.2089483227503 1096.334120402448 1096.971000907371 1097.352287375695 1044.055605958789 392.2114505462333 1087.739120039178 293.4617691763095
629 0.005 3.145 1 979.7027992091728 881.272782546695 881.3620161127527 1096.335091879259 1096.97259482909 1097.35376289312 1044.077257266919 392.3418518385583 1087.741759918811 293.4617709483424
630 0.005 3.15 1 979.7797590026553 881.4246869073771 881.5143244753998 1096.334313514475 1096.971121303357 1097.3523848734 1044.098731477144 392.4719541979562 1087.743518477762 293.461772153832
631 0.005 3.155 1 979.8557905080769 881.5758362219925 881.6658770430238 1096.335288576409 1096.9727225258 1097.353866227018 1044.120198251269 392.6017589575941 1087.746154211507 293.4617737698474
632 0.005 3.16 1 979.9319867550014 881.726233157858 881.8166762661446 1096.334508078615 1096.971242130131 1097.35248200688 1044.141494682927 392.7312758618776 1087.747896080896 293.4617748004
633 0.005 3.165 1 980.0072049242287 881.8758817948898 881.9667260615815 1096.335469991986 1096.972829515547 1097.353951295596 1044.16275106467 392.8604955165458 1087.750501332267 293.4617760968598
634 0.005 3.17 1 980.0826372043517 882.024785120389 882.1160291620791 1096.334684451692 1096.971349344618 1097.352567502124 1044.183870403554 392.9894176123536 1087.752216635727 293.4617768473149
635 0.005 3.175 1 980.157151768708 882.1729471722255 882.2645895714666 1096.335644256479 1096.972932085857 1097.35403192438 1044.204946425976 393.1180532936063 1087.754790845627 293.4617779222678
636 0.005 3.18 1 980.2315740981599 882.3201194960462 882.4122085946173 1096.334983115873 1096.971495827227 1097.352675049387 1044.225204136686 393.2457131421588 1087.756585606871 293.46177851909
637 0.005 3.185 1 980.3050890470122 882.4665340839072 882.5590583777306 1096.335946763634 1096.973077637442 1097.354143063932 1044.245747276962 393.373212953487 1087.759143318425 293.461779497054
638 0.005 3.19 1 980.3788435621567 882.6122019047372 882.7051535207277 1096.335163174153 1096.97160158477 1097.352764010134 1044.266315039557 393.5004826847476 1087.760816660799 293.4617800399964
639 0.005 3.195 1 980.4516764846164 882.7571290318197 882.8505016627992 1096.336115355253 1096.973188834985 1097.354233472105 1044.286872732896 393.6275099338925 1087.76333761371 293.4617810136897
640 0.005 3.2 1 980.5247433406071 882.9013212996513 882.9951092295703 1096.335337753369 1096.971710460711 1097.352851267855 1044.307303779565 393.7542783859977 1087.764993951993 293.4617816091822
641 0.005 3.205 1 980.5971613673637 883.0450291098816 883.1391786260982 1096.336172454733 1096.973249106539 1097.354291096735 1044.328320835097 393.8814369080578 1087.767396689421 293.4617826715796
642 0.005 3.21 1 980.6696782733451 883.1880321168512 883.2825486428993 1096.335373900946 1096.971774154124 1097.352910648314 1044.348783983624 394.0082075208747 1087.768997251442 293.4617833831724
643 0.005 3.215 1 980.7412788248089 883.3303303655614 883.4252156438255 1096.336342131422 1096.973359532375 1097.35437815 1044.369034502577 394.1346600411597 1087.771487700614 293.4617845918401
644 0.005 3.22 1 980.8130700036578 883.4719246245506 883.567179357064 1096.335562476429 1096.971878022377 1097.352994638954 1044.389147284187 394.2607943600246 1087.773109336012 293.4617854727699
645 0.005 3.225 1 980.8839562205998 883.6128179540534 883.7084423870341 1096.336519484127 1096.973464893679 1097.35446464859 1044.40927501632 394.3866261065804 1087.775584271472 293.4617868881765
646 0.005 3.23 1 980.9550496176761 883.7530123392439 883.8490063278305 1096.335737639865 1096.971985157694 1097.353081043078 1044.429259579044 394.5121768084722 1087.777185482297 293.4617880156162
647 0.005 3.235 1 981.0252392105391 883.8925114213663 883.9888745228066 1096.336697242416 1096.97356991565 1097.354548558093 1044.449222346118 394.6374248359861 1087.779643926368 293.4617897035993
648 0.005 3.24 1 981.0956389606561 884.0313175164297 884.1280490286495 1096.335914074661 1096.972090869758 1097.35316661709 1044.469020708728 394.7623822167827 1087.781232816633 293.4617911197207
649 0.005 3.245 1 981.1648603119412 884.1691983074479 884.2663441119923 1096.336983887372 1096.973719264422 1097.354661116017 1044.488179899745 394.8864095910188 1087.783769887271 293.461793109971
650 0.005 3.25 1 981.234345826938 884.306371586783 884.4039211185905 1096.336211829572 1096.972235282629 1097.353276326495 1044.507567066452 395.010258528428 1087.785353321324 293.4617948212248
651 0.005 3.255 1 981.3029337499183 884.4428467010943 884.5407931005165 1096.337153500561 1096.973819993085 1097.35474504126 1044.526978579886 395.1338856722476 1087.787762497613 293.4617970728597
652 0.005 3.26 1 981.3717761017248 884.5786297516306 884.6769673073045 1096.336371237706 1096.97234097818 1097.353361514579 1044.546303978686 395.2572639784283 1087.789315775201 293.4617989958026
653 0.005 3.265 1 981.4397084005986 884.7137255007009 884.8124492800871 1096.337321354414 1096.973922879025 1097.354826976147 1044.565603762874 395.3804042282318 1087.791709757136 293.461801386769
654 0.005 3.27 1 981.5078856843284 884.8481388773057 884.947244297693 1096.336535216549 1096.972439797154 1097.353441333448 1044.584766090077 395.5032710665767 1087.793237921459 293.4618033443434
655 0.005 3.275 1 981.5751004228634 884.9818738651772 885.0813569343366 1096.337481594587 1096.974021199283 1097.354907064844 1044.603873900956 395.6258629583194 1087.795606888534 293.4618056533189
656 0.005 3.28 1 981.6426063095008 885.1149350149368 885.2147919210996 1096.336695864322 1096.97253763897 1097.353520460146 1044.622856542456 395.7481742923493 1087.797117972827 293.4618074350757
657 0.005 3.285 1 981.7092210068605 885.2473260162415 885.347553396428 1096.337641801095 1096.974118479737 1097.354985645904 1044.641788963844 395.870201871347 1087.799468974687 293.4618100737254
658 0.005 3.29 1 981.7763202330987 885.3792764767647 885.479826325861 1096.336739308715 1096.972589973273 1097.353571041793 1044.66117003617 395.9925987696005 1087.800860026029 293.4618112652893
659 0.005 3.295 1 981.8424973169983 885.510585560393 885.6114639171429 1096.337682953572 1096.974176743194 1097.355038951363 1044.680189073972 396.1146347548262 1087.803194547274 293.4618131575073
660 0.005 3.3 1 981.9088811236501 885.6412501944201 885.7424596977315 1096.33689587901 1096.972688887741 1097.353648601762 1044.698948045417 396.236340484731 1087.804669212981 293.4618137078554
661 0.005 3.305 1 981.9743595909558 885.7712722559613 885.8728143795214 1096.337850676742 1096.974271250981 1097.35511574519 1044.717662090063 396.3577453901377 1087.807000272343 293.4618150682065
662 0.005 3.31 1 982.0400477953987 885.9006528570212 886.0025285230274 1096.337052416143 1096.972782621034 1097.35372600415 1044.736219174334 396.4788476539131 1087.808448915559 293.4618152115754
663 0.005 3.315 1 982.1045942627673 886.0291748178782 886.1314281040712 1096.338115693885 1096.974408543312 1097.355218774213 1044.754213808548 396.5990269775709 1087.810857636863 293.4618163108238
664 0.005 3.32 1 982.1694336629779 886.1570407430738 886.2596628750922 1096.337332436147 1096.972917195573 1097.353827924554 1044.772389122743 396.7190346570916 1087.812311373832 293.4618163213076
665 0.005 3.325 1 982.2336362723929 886.284477275584 886.3874194586995 1096.338172031995 1096.97446333818 1097.355273321672 1044.791205240561 396.8394505918338 1087.814518417538 293.4618173844818
666 0.005 3.33 1 982.2980662057616 886.4112905846453 886.5145570386712 1096.337360364293 1096.972980214694 1097.353885512156 1044.809578573934 396.9595089604571 1087.815922324859 293.461817455449
667 0.005 3.335 1 982.3615993518006 886.5374806980832 886.6410725127161 1096.338321074628 1096.974560596954 1097.355348197755 1044.827851663217 397.0792558853881 1087.81820934545 293.461818635931
668 0.005 3.34 1 982.4253718802897 886.6630481253397 886.7669656509231 1096.337528187596 1096.973070311755 1097.353957651248 1044.84591788095 397.1986929540587 1087.819612728315 293.4618188486228
669 0.005 3.345 1 982.4882751093977 886.7879957170602 886.892238959104 1096.338474476286 1096.974650085746 1097.355421991815 1044.863974173572 397.3178486950354 1087.821876584508 293.4618202050393
670 0.005 3.35 1 982.5514219178696 886.912325056889 887.0168937739915 1096.337681066452 1096.973163873876 1097.354033599201 1044.881872758487 397.4367022155409 1087.823267885269 293.461820611023
671 0.005 3.355 1 982.6137000932362 887.0360395508656 887.1409332463072 1096.338626864245 1096.974742240529 1097.355496117266 1044.89977618726 397.5552920492415 1087.825513254372 293.4618221688784
672 0.005 3.36 1 982.6762264575062 887.1591412211358 887.2643591870124 1096.337831089628 1096.973254772307 1097.354107197099 1044.917516386025 397.6735986254156 1087.826882069203 293.4618227741715
673 0.005 3.365 1 982.7379014010426 887.2816335940258 887.3871749588302 1096.338777252156 1096.974832780295 1097.355569000718 1044.935218477846 397.791633656306 1087.829115608716 293.4618245096284
674 0.005 3.37 1 982.7998069688608 887.4035188931654 887.5093827978386 1096.337876194668 1096.973347503845 1097.354181926288 1044.952772784379 397.9093958681295 1087.830435878735 293.4618252716823
675 0.005 3.375 1 982.8608606466411 887.5248004116293 887.6309858067801 1096.338882624533 1096.974927277763 1097.355644645559 1044.970322026832 398.0268982897766 1087.832654309948 293.4618271409099
676 0.005 3.38 1 982.9221816187656 887.6454803333012 887.7519860246382 1096.338121444493 1096.97343752287 1097.35425446979 1044.987722100416 398.1441352590729 1087.834003397832 293.4618280231111
677 0.005 3.385 1 982.982415874256 887.7653566883272 887.8722221067327 1096.339171989521 1096.975053997065 1097.355740218631 1045.004567381272 398.260484644666 1087.836294396429 293.4618300041036
678 0.005 3.39 1 983.0429418852736 887.8846189907414 887.9918345538537 1096.338377962734 1096.973562114259 1097.354349058665 1045.021602646524 398.3766820743815 1087.837628558769 293.4618309692417
679 0.005 3.395 1 983.1026198447753 888.0032750618656 888.1108345983359 1096.33931488233 1096.97514173907 1097.355813233311 1045.038687459117 398.4926571151571 1087.839808551522 293.4618330125714
680 0.005 3.4 1 983.162581578199 888.1213305984629 888.2292288685829 1096.338512481096 1096.973652807794 1097.354422192072 1045.055690631399 398.6084180579346 1087.841113340577 293.4618340368351
681 0.005 3.405 1 983.2216883300121 888.2387899334026 888.347022416584 1096.33945344363 1096.975229924798 1097.355883655154 1045.072661087604 398.7239045589758 1087.843278189348 293.4618361170736
682 0.005 3.41 1 983.2810667886337 888.3556570792229 888.4642196823361 1096.338653227238 1096.973738533891 1097.354491540172 1045.08947010731 398.8391387549641 1087.844563084966 293.461837134565
683 0.005 3.415 1 983.3395897554356 888.4719358634439 888.5808249614796 1096.339596339377 1096.975315162031 1097.355952653348 1045.106266851468 398.9541227186356 1087.846710308027 293.4618391785179
684 0.005 3.42 1 983.3983861470944 888.5876300101087 888.6968422023522 1096.338796706621 1096.973823599029 1097.354560357677 1045.122951364336 399.0688476948203 1087.847978659406 293.4618401301321
685 0.005 3.425 1 983.4563288062728 888.7027429581111 888.8122752323184 1096.33973722772 1096.975400446854 1097.356021681571 1045.139607185557 399.1833132278703 1087.850110338069 293.4618420648395
686 0.005 3.43 1 983.514546730025 888.8172782848898 888.9271277262372 1096.338935133493 1096.973907876038 1097.354628642405 1045.156143464432 399.2975218218406 1087.851361982037 293.4618428751799
687 0.005 3.435 1 983.5719137519098 888.9312391909706 889.0414032129094 1096.339875387521 1096.975483872228 1097.356089055585 1045.172647208838 399.4114718090937 1087.853477637744 293.46184465272
688 0.005 3.44 1 983.6295570417331 889.0446290792564 889.155105125889 1096.339075496834 1096.97399247921 1097.354696993468 1045.189032039416 399.5251578217971 1087.854716904854 293.4618452950683
689 0.005 3.445 1 983.6863626259886 889.1574511629361 889.2682369119278 1096.34001639408 1096.975568009665 1097.356157270651 1045.205390624137 399.638574158493 1087.856820430713 293.4618469055065
690 0.005 3.45 1 983.7436515383771 889.2699007121677 889.3809557701852 1096.339118067518 1096.974039560269 1097.354742131631 1045.222112888324 399.7523174506775 1087.857958519979 293.4618473783455
691 0.005 3.455 1 983.8000791535961 889.3818065201968 889.4931364371937 1096.340052942269 1096.975617988283 1097.356202808453 1045.238539159209 399.8656920478265 1087.860040208244 293.4618488185126
692 0.005 3.46 1 983.8567584184316 889.4931656876428 889.6047730562231 1096.339252196909 1096.974122090907 1097.354806597651 1045.254711668616 399.9787649371218 1087.861246997511 293.4618491340036
693 0.005 3.465 1 983.9125808298388 889.6039797586302 889.7158661330243 1096.340192725791 1096.975696588909 1097.356266998249 1045.270868032023 400.0915519053663 1087.863319278491 293.4618504134161
694 0.005 3.47 1 983.9686959967852 889.7142497062777 889.826416086294 1096.339396914783 1096.97420752159 1097.354876160005 1045.286897110563 400.2040588958993 1087.864524649138 293.4618506015455
695 0.005 3.475 1 984.023956661453 889.823977899617 889.9364248937661 1096.340330456946 1096.975779034675 1097.356333301861 1045.302916942955 400.3163002089898 1087.866576143127 293.4618517940967
696 0.005 3.48 1 984.0793202019271 889.932979510104 890.04574424379 1096.339626474506 1096.974324172669 1097.354963437504 1045.318340000719 400.4276916938207 1087.867845681365 293.4618519427261
697 0.005 3.485 1 984.1338473201429 890.0414264233021 890.1545014520709 1096.340565634169 1096.975893466189 1097.35642055187 1045.334005994004 400.5389203697411 1087.869892395051 293.4618531462365
698 0.005 3.49 1 984.188705458027 890.1493261877512 890.2627066294737 1096.339759996165 1096.974401758749 1097.355028168586 1045.349643926968 400.649941139552 1087.871063185466 293.4618533476001
699 0.005 3.495 1 984.2427201354254 890.2566829643415 890.3703649838452 1096.340688055873 1096.975974674976 1097.356486677515 1045.365265964781 400.760730585802 1087.873077700847 293.461854639235
700 0.005 3.5 1 984.2970654549162 890.3635008661327 890.4774808787562 1096.339889543317 1096.974481391089 1097.35509172506 1045.380780521459 400.8712835458851 1087.874234978764 293.4618549600102
701 0.005 3.505 1 984.3507624781273 890.4699652669556 890.5842041182194 1096.340727310263 1096.976016664627 1097.356526927909 1045.396726278919 400.9821720382898 1087.87616032661 293.4618563742472
702 0.005 3.51 1 984.4047531422385 890.5759134887992 890.6904156263399 1096.339921920109 1096.974529356715 1097.355136233491 1045.41226097508 401.0927155511492 1087.877292288026 293.4618568033513
703 0.005 3.515 1 984.4578910231691 890.6813443349655 890.7961115445481 1096.340858456742 1096.976095973714 1097.356588449826 1045.427710031939 401.2029622901143 1087.879286647517 293.4618583201936
704 0.005 3.52 1 984.5113284724072 890.7862582894003 890.9012914449861 1096.340057179785 1096.974602708799 1097.355195315211 1045.443008622176 401.3129455971542 1087.880412520732 293.4618588320738
705 0.005 3.525 1 984.5639209056632 890.8906573954 891.0059570448022 1096.340986547946 1096.976171841704 1097.356650863104 1045.458296697904 401.4226585815684 1087.882390502067 293.4618604308995
706 0.005 3.53 1 984.6168277782865 890.994543017213 891.1101093304128 1096.340184347044 1096.974679493603 1097.355257569189 1045.473461093223 401.5320991283775 1087.883503186303 293.4618609959469
707 0.005 3.535 1 984.6689010477187 891.0979176755676 891.213750607383 1096.341116982851 1096.976249966389 1097.356713883837 1045.488618799659 401.6412957429054 1087.885471428609 293.4618626759842
708 0.005 3.54 1 984.7212849598674 891.2007829840209 891.3168822307649 1096.340312841158 1096.974755720453 1097.355318955244 1045.503639649037 401.7502236444345 1087.886570093964 293.4618633273357
709 0.005 3.545 1 984.7728407458891 891.3031416477379 891.419506777421 1096.341246253028 1096.976326633636 1097.356775789866 1045.5186565515 401.8588832376226 1087.888526381694 293.4618650951704
710 0.005 3.55 1 984.8247180470053 891.404995445809 891.5216258195114 1096.340444472734 1096.974834674344 1097.355383157825 1045.533543485138 401.9672893935544 1087.889613562261 293.4618658328322
711 0.005 3.555 1 984.8757692111571 891.5063470757482 891.6232420137378 1096.341378901284 1096.976405795512 1097.356839339503 1045.548423656135 402.0754420838319 1087.891558728958 293.461867685174
712 0.005 3.56 1 984.9271350709848 891.6071983572001 891.7243570196775 1096.340574156888 1096.974910795733 1097.35544383054 1045.56316940907 402.1833409733796 1087.892629290456 293.4618685027621
713 0.005 3.565 1 984.9776833185388 891.7075520867377 891.8249736125437 1096.34150541065 1096.976481136082 1097.356900220871 1045.577909844398 402.2909800188907 1087.894558834643 293.4618704260304
714 0.005 3.57 1 985.0285533579111 891.8074100677222 891.9250934853799 1096.340702759027 1096.97498741655 1097.355505649564 1045.592518747036 402.3983700963364 1087.895617036401 293.4618712971889
715 0.005 3.575 1 985.0786019160165 891.9067751131305 892.0247194507907 1096.341630562481 1096.976555323044 1097.356959831325 1045.607116422861 402.5055114215011 1087.897531545947 293.4618732457677
716 0.005 3.58 1 985.128975736846 892.0056490327507 892.12385322238 1096.340821754476 1096.975058431982 1097.355563254338 1045.621584649916 402.6124040952342 1087.898571270934 293.461874119609
717 0.005 3.585 1 985.1783423084934 892.1038665207411 892.2223627485465 1096.341837647583 1096.976661024233 1097.357039104691 1045.635611310869 402.7185064359183 1087.900546664175 293.4618760515113
718 0.005 3.59 1 985.2280640306471 892.201582799888 892.3203631606257 1096.341032295631 1096.975159006939 1097.355640083943 1045.649777564439 402.8244489460776 1087.901576700887 293.4618768821473
719 0.005 3.595 1 985.2769800586725 892.298804676839 892.417864041919 1096.341955118337 1096.976730365211 1097.357097051667 1045.664012935338 402.9301842034578 1087.903463253558 293.461878747165
720 0.005 3.6 1 985.3262426494372 892.3955364509383 892.514870504819 1096.341142903171 1096.975232847464 1097.355699431592 1045.678155154553 403.0356929498903 1087.904470812852 293.4618794974957
721 0.005 3.605 1 985.3748828313553 892.491946565151 892.611519005511 1096.341996470748 1096.976771458886 1097.357134996558 1045.692704358785 403.1415359277036 1087.906278861617 293.4618812544638
722 0.005 3.61 1 985.4238445039339 892.5878878246045 892.7077018848859 1096.34115607175 1096.975272954348 1097.355736905301 1045.706895910209 403.2470483218966 1087.907255175514 293.4618818726419
723 0.005 3.615 1 985.4719835289687 892.6833597308035 892.803416418593 1096.34209952635 1096.976843656253 1097.357191887875 1045.720992297326 403.3522812512984 1087.909124190428 293.4618834873328
724 0.005 3.62 1 985.520425133441 892.7783626146723 892.8986622217916 1096.341284029654 1096.975340331132 1097.355791347737 1045.734920298976 403.4572361674299 1087.910099304117 293.4618839477539
725 0.005 3.625 1 985.5680597023299 892.8728989279055 892.9934414907892 1096.342222326741 1096.976911954091 1097.35724784992 1045.748868621064 403.5619371188043 1087.911955845604 293.4618854087698
726 0.005 3.63 1 985.616013662419 892.9669696446382 893.0877549718543 1096.341403140921 1096.975411032439 1097.355848455021 1045.762681060454 403.6663831724961 1087.912920341479 293.4618857400151
727 0.005 3.635 1 985.6631708013025 893.0605774605948 893.1816052071709 1096.34233575532 1096.976981639861 1097.357304047111 1045.776503575433 403.7705782621248 1087.914764438908 293.4618870902262
728 0.005 3.64 1 985.7106538425369 893.1537236679993 893.2749933093307 1096.341519717617 1096.975481468749 1097.355905470269 1045.790184100293 403.8745321218163 1087.915718145392 293.4618873319208
729 0.005 3.645 1 985.7573471020828 893.2464111173932 893.3679220365981 1096.342455063916 1096.977051955346 1097.357360809224 1045.803873569456 403.9782394206426 1087.917550740948 293.4618886251259
730 0.005 3.65 1 985.8043663158765 893.3386411416146 893.4603925967801 1096.341636274431 1096.975549882007 1097.355960736408 1045.817423641767 404.0817012731606 1087.918489069187 293.4618888367134
731 0.005 3.655 1 985.8506012340696 893.4304166260123 893.5524078270055 1096.342570133403 1096.977119485743 1097.357415063827 1045.830985531299 404.1849175002795 1087.920308959972 293.4618901282535
732 0.005 3.66 1 985.8971633320492 893.5217389795022 893.6439690285797 1096.341749385924 1096.975616995923 1097.356014754844 1045.844408689484 404.2878917184473 1087.921232698244 293.4618903575537
733 0.005 3.665 1 985.94294481056 893.6126111089951 893.7350790972299 1096.342683396789 1096.977187481933 1097.357469994708 1045.857844185916 404.3906318397998 1087.923041567424 293.4618916785745
734 0.005 3.67 1 985.9890546169261 893.7030343785941 893.8257393274328 1096.341860802465 1096.975683019918 1097.356067931288 1045.871139660511 404.4931246068732 1087.923952290019 293.4618919495125
735 0.005 3.675 1 986.0343863745466 893.7930117084221 893.9159526378339 1096.342793543102 1096.97725245824 1097.357522644744 1045.884448124737 404.5953756328848 1087.925747168301 293.4618933220912
736 0.005 3.68 1 986.0800500879271 893.8825444785506 894.0057203556415 1096.341974728153 1096.975751357252 1097.356123591241 1045.897621475735 404.6973862302518 1087.926647594717 293.4618936571093
737 0.005 3.685 1 986.1249373565396 893.9716355956359 894.0950453950888 1096.342906009908 1096.977318598464 1097.357575815305 1045.910807729269 404.799162711531 1087.928428242507 293.4618950937815
738 0.005 3.69 1 986.1701551212608 894.0602864316069 894.1839290815175 1096.342082355171 1096.975814016269 1097.356173877626 1045.923855963047 404.900692182476 1087.929312863884 293.4618954818939
739 0.005 3.695 1 986.2146022479074 894.1484999165099 894.2723743581985 1096.34301587383 1096.977383820578 1097.357628389727 1045.936919772225 405.0019827571099 1087.931086708903 293.4618969678913
740 0.005 3.7 1 986.2593804505569 894.2362773928194 894.360382534533 1096.342192538455 1096.975879755096 1097.356227337611 1045.949846861357 405.1030513458868 1087.931959261845 293.4618974068549
741 0.005 3.705 1 986.3033887400094 894.3236217802383 894.4479565452032 1096.343125188807 1096.977448884684 1097.357681142162 1045.962788161914 405.2038709706569 1087.933721138854 293.4618989415845
742 0.005 3.71 1 986.347729174846 894.4105344300076 894.5350977083734 1096.342301520057 1096.97594402803 1097.356279082345 1045.975594237528 405.3044496261116 1087.934582296139 293.4618994283924
743 0.005 3.715 1 986.391302492367 894.4970182372433 894.6218089421724 1096.343232965984 1096.977512571912 1097.357732618473 1045.988415944063 405.4047838410349 1087.936330482904 293.4619010101975
744 0.005 3.72 1 986.4352112782735 894.5830745467023 894.7080915619995 1096.342410474395 1096.976008605852 1097.356331187825 1046.001103006139 405.5048832377934 1087.937181612707 293.4619015460714
745 0.005 3.725 1 986.4783553983208 894.6687062268209 894.7939484637867 1096.343340122563 1096.977575434861 1097.357783158147 1046.013805061971 405.604747453819 1087.938919257932 293.4619031688853
746 0.005 3.73 1 986.521434234231 894.7539151349936 894.8793812755237 1096.342515265464 1096.976069909458 1097.356380590549 1046.02637251469 405.7043767202248 1087.939756577693 293.4619037357298
747 0.005 3.735 1 986.56395778412 894.838703553798 894.9643926018113 1096.343445637078 1096.977637626256 1097.357833531036 1046.038958914833 405.8037717180866 1087.941482935169 293.461905397099
748 0.005 3.74 1 986.6069178401488 894.9230728159304 895.0489836981461 1096.342621387455 1096.976133375179 1097.35643205376 1046.051411006287 405.9029321446417 1087.942308216543 293.4619059866047
749 0.005 3.745 1 986.6491603338894 895.0070257932072 895.1331574458873 1096.34355290097 1096.977702090798 1097.357885995209 1046.06387825406 406.0019297359175 1087.944024874749 293.4619076548868
750 0.005 3.75 1 986.6917753592879 895.0905637717127 895.2169150967632 1096.342728117855 1096.976196495383 1097.356482992145 1046.076212439942 406.1006288922241 1087.944838016066 293.4619082453598
751 0.005 3.755 1 986.7336443402575 895.1736896003817 895.3002595202743 1096.343657392005 1096.977762983272 1097.357934341164 1046.088564715263 406.1990878248616 1087.946542457929 293.4619099056985
752 0.005 3.76 1 986.7758670340285 895.2564045972978 895.3831919811163 1096.342828458928 1096.976255157721 1097.356530387488 1046.100827827846 406.2973140597155 1087.947339245472 293.4619104829105
753 0.005 3.765 1 986.8173359366243 895.3387115401877 895.4657153180221 1096.343759175694 1096.977823664826 1097.357983738135 1046.113078865739 406.3953080519217 1087.949031614303 293.4619121208206
754 0.005 3.77 1 986.8591515181546 895.4206116582328 895.5478307419685 1096.342931647887 1096.976316470867 1097.356579840474 1046.125183896991 406.4930724881207 1087.949818019184 293.4619126674209
755 0.005 3.775 1 986.9000539105986 895.5019687439782 895.6294295122799 1096.343927588069 1096.977908408476 1097.358047183821 1046.136935288588 406.5900779694026 1087.951556213745 293.4619142717019
756 0.005 3.78 1 986.9413528282071 895.5829110412307 895.7106067608383 1096.343107339583 1096.976399328408 1097.356643031368 1046.148795497382 406.6869465769647 1087.952341946275 293.4619147820807
757 0.005 3.785 1 986.9820474745957 895.6635819167086 895.7914810071657 1096.343960288951 1096.977940677585 1097.358079980074 1046.161072653465 406.7841454260702 1087.953948961465 293.4619163456618
758 0.005 3.79 1 987.0230797534819 895.7438592842583 895.871963610026 1096.343126384002 1096.976436955283 1097.356677343737 1046.173032095829 406.8810508873471 1087.954704821979 293.4619168252775
759 0.005 3.795 1 987.0633536885572 895.8237432427593 895.9520529455689 1096.344058477187 1096.978000868068 1097.35812610275 1046.184944668165 406.9777020352321 1087.95636356793 293.4619183467644
760 0.005 3.8 1 987.1039496191572 895.9032340766457 896.031748862027 1096.343230909621 1096.976493306814 1097.356722316648 1046.19669951868 407.0741100720128 1087.957103861466 293.4619187633662
761 0.005 3.805 1 987.1438036943798 895.9823342467906 896.1110536781071 1096.344162024778 1096.978060968193 1097.358175319158 1046.208471007479 407.1702807802495 1087.958762769081 293.4619202218873
762 0.005 3.81 1 987.1840125963445 896.0610447794074 896.1899682680072 1096.343331356315 1096.976551837039 1097.356770039352 1046.220123264051 407.2662290689015 1087.959493286895 293.461920582073
763 0.005 3.815 1 987.2234759513019 896.13936813416 896.2684950583019 1096.344261040655 1096.978119266793 1097.35822227623 1046.231798290926 407.3619350027424 1087.961141563244 293.4619219859304
764 0.005 3.82 1 987.2632944533906 896.217305458193 896.3466350735644 1096.343429369218 1096.97661002528 1097.356817199302 1046.243350843984 407.4574130711155 1087.961859999123 293.4619223034691
765 0.005 3.825 1 987.3023696056147 896.2948594018134 896.4243909561031 1096.344358181129 1096.978177133578 1097.358268794515 1046.254919216291 407.5526536677372 1087.96349798051 293.4619236710681
766 0.005 3.83 1 987.3417975750097 896.3720309895639 896.5017636489216 1096.343524204413 1096.97666585309 1097.356861777123 1046.266362694475 407.6476769399711 1087.964204215939 293.4619239569549
767 0.005 3.835 1 987.3804868666981 896.4488227685988 896.5787557064833 1096.344453669412 1096.978233035597 1097.358314004874 1046.27782787791 407.7424757592557 1087.965829986004 293.4619253196618
768 0.005 3.84 1 987.4195387395605 896.5252358935078 896.6553682155393 1096.343620813146 1096.976723255195 1097.356908108898 1046.289168587854 407.837050179738 1087.966528576917 293.4619256092768
769 0.005 3.845 1 987.4578486113447 896.6012729157358 896.7316037433567 1096.344547396132 1096.978287510575 1097.358357629513 1046.300525342619 407.9313978437978 1087.968141994701 293.461926982958
770 0.005 3.85 1 987.4965186711513 896.6769350052143 896.8074634000251 1096.343713433635 1096.97677770404 1097.356952345129 1046.311758727536 408.025519404843 1087.968827779746 293.4619272903162
771 0.005 3.855 1 987.5344510782572 896.7522246831946 896.8829497435198 1096.344642372616 1096.978344745925 1097.358404595893 1046.323010078489 408.1194077916151 1087.970433440419 293.4619286873007
772 0.005 3.86 1 987.5727460094547 896.8271431078629 896.9580638763431 1096.343809019467 1096.976834147981 1097.356998192261 1046.334140386869 408.2130608033144 1087.971107633929 293.4619290254236
773 0.005 3.865 1 987.6103161529054 896.9016926463086 897.0328082050928 1096.344740214579 1096.978399897339 1097.358448362868 1046.345299636185 408.3064972351808 1087.972705437431 293.4619304554367
774 0.005 3.87 1 987.6482431433773 896.9758745778628 897.1071839564833 1096.343900701017 1096.976886273341 1097.357039838935 1046.356325930646 408.3997115543397 1087.973366491328 293.4619308233873
775 0.005 3.875 1 987.6854358057863 897.0496914331096 897.1811937011311 1096.34482714822 1096.97845224437 1097.35849129209 1046.367368378893 408.4927073038979 1087.974949109771 293.4619322796231
776 0.005 3.88 1 987.7228824361538 897.1231444196502 897.25483865486 1096.34398686467 1096.976940904628 1097.357084589322 1046.378291515691 408.5854816774835 1087.975584828721 293.4619326812964
777 0.005 3.885 1 987.7596617327547 897.1962359213984 897.3281211779126 1096.344915551616 1096.978506372411 1097.358534863188 1046.389229382185 408.6780356894789 1087.977160272941 293.4619341678101
778 0.005 3.89 1 987.7968276584979 897.2689671090076 897.401042397227 1096.344078405893 1096.976993201589 1097.357126774105 1046.400047050664 408.7703806494487 1087.977802318697 293.4619345866575
779 0.005 3.895 1 987.8331343114037 897.3412170800223 897.4735057765803 1096.34506448894 1096.97858186448 1097.358591941512 1046.410558798626 408.8620067529954 1087.979415164213 293.4619360981693
780 0.005 3.9 1 987.869970485101 897.4132220911248 897.5456940564552 1096.344173527045 1096.977044520213 1097.357168927113 1046.421466502246 408.9539923622546 1087.98000285179 293.4619365347863
781 0.005 3.905 1 987.9060790864028 897.4848760713818 897.6175323038051 1096.3450918277 1096.97861238658 1097.358620918835 1046.432266500414 409.0457222458653 1087.981548152341 293.461938059005
782 0.005 3.91 1 987.9425603057725 897.5561782484035 897.6890184814001 1096.344258315781 1096.977100668619 1097.357213122772 1046.442899871666 409.1372127175676 1087.982171281553 293.4619385100355
783 0.005 3.915 1 987.9783100763733 897.6271305971262 897.7601542609196 1096.34518462953 1096.978664288156 1097.358662423386 1046.453537982138 409.228473045007 1087.983714949882 293.461940033364
784 0.005 3.92 1 988.0144322000613 897.6977340133221 897.8309404385071 1096.344348299704 1096.977152522853 1097.35725559702 1046.464055091971 409.319506853988 1087.984326829871 293.461940479106
785 0.005 3.925 1 988.0498273731408 897.7679907407398 897.9013792515176 1096.345272036076 1096.978715055401 1097.358703443146 1046.474593828439 409.4103196159852 1087.985857485312 293.4619419994059
786 0.005 3.93 1 988.0855948765679 897.8379017940555 897.9714716324883 1096.344432264633 1096.977202314644 1097.357295507021 1046.485021652362 409.5009121798378 1087.986457692969 293.4619424310087
787 0.005 3.935 1 988.1206424983217 897.90746948754 898.0412199019955 1096.345359106638 1096.978767782519 1097.358746262903 1046.495468388028 409.5912883082242 1087.987984758275 293.4619439314102
788 0.005 3.94 1 988.1560621141775 897.9766948319455 898.1106250072211 1096.344519838763 1096.977253034587 1097.357336476807 1046.505786978079 409.6814441317051 1087.988574891965 293.4619443492994
789 0.005 3.945 1 988.1907617069799 898.0455801468723 898.1796892950472 1096.34544318154 1096.978816363489 1097.358785346398 1046.516129884518 409.7713849052516 1087.990087950991 293.4619458281281
790 0.005 3.95 1 988.2258381395067 898.1141264864489 898.2484137493988 1096.344604895108 1096.977303882505 1097.357377741872 1046.52635488901 409.8611090036084 1087.990668720117 293.4619462184706
791 0.005 3.955 1 988.26019949752 898.18233616055 898.3168007191679 1096.345530096442 1096.978867534238 1097.358826422825 1046.536605190627 409.9506177275516 1087.992175262648 293.4619476712261
792 0.005 3.96 1 988.2949371477347 898.2502101929391 898.3848511758476 1096.344691109524 1096.977354540511 1097.357418838243 1046.546736072793 410.0399019832441 1087.99274514837 293.4619480374046
793 0.005 3.965 1 988.328963384684 898.3177508406404 898.4525674292213 1096.345615665707 1096.978917760974 1097.358867066566 1046.556874250877 410.1289679201507 1087.994242311189 293.461949464485
794 0.005 3.97 1 988.36336484137 898.3849591740304 898.5199504766134 1096.344774429102 1096.977402937923 1097.357457542131 1046.566899937288 410.217823917069 1087.994801058171 293.4619498020356
795 0.005 3.975 1 988.3970488141202 898.4518374795317 898.5870026522638 1096.345699963083 1096.978967200996 1097.358907198487 1046.576968596298 410.3064692490658 1087.996289377654 293.4619512121676
796 0.005 3.98 1 988.4311101695453 898.5183867754586 898.6537249240232 1096.344857852606 1096.977451431788 1097.357496899124 1046.586920406523 410.3949070181706 1087.996837648697 293.4619515317131
797 0.005 3.985 1 988.4644676070909 898.5846093402115 898.7201196233129 1096.345782080827 1096.979015483954 1097.358945942018 1046.596892313116 410.4831321640677 1087.99831607495 293.4619529197797
798 0.005 3.99 1 988.4982048279219 898.6505061707687 898.7861876925506 1096.344939511717 1096.977499297477 1097.35753545411 1046.606741130673 410.5711449531303 1087.998853671507 293.4619532262791
799 0.005 3.995 1 988.5312381728285 898.7160795323998 898.8519314544545 1096.345865241834 1096.979064193764 1097.358985335664 1046.616615526468 410.6589361117969 1088.000325770477 293.4619545981851
800 0.005 4 1 988.5646552972167 898.7813303772845 898.9173518281634 1096.345022959942 1096.97754900816 1097.357575900905 1046.626311434851 410.7465199189156 1088.000855414034 293.4619548917057
801 0.005 4.005 1 988.5973642188897 898.8462609903023 898.9824511267856 1096.345947576374 1096.979112494869 1097.359024305763 1046.63608472176 410.8338951688053 1088.002316109883 293.461956259726
802 0.005 4.01 1 988.6304501621595 898.9108723152667 899.0472302529886 1096.34510302164 1096.97759520028 1097.357612959361 1046.645751359057 410.9210583881348 1088.00283299282 293.4619565495468
803 0.005 4.015 1 988.6628364300101 898.9751666135231 899.1116915144887 1096.346028499842 1096.979160134426 1097.359062830204 1046.655447502899 411.0080140424699 1088.004285999241 293.461957914792
804 0.005 4.02 1 988.6956028295598 899.0391448274453 899.1758358092918 1096.345184379268 1096.97764277063 1097.357651193846 1046.665024090164 411.0947612284594 1088.00479496626 293.4619582068698
805 0.005 4.025 1 988.7276718566387 899.1028091869098 899.2396654205648 1096.346109233382 1096.979207485859 1097.359101053377 1046.674627357135 411.1813009223357 1088.006239825898 293.4619595774564
806 0.005 4.03 1 988.7600088239031 899.1660534230142 899.3030951902073 1096.34531516157 1096.977707681852 1097.35769974695 1046.683844394094 411.2671683526187 1088.006783396626 293.46195987823
807 0.005 4.035 1 988.7916466945343 899.2289770261448 899.3661992277341 1096.346238786018 1096.97926895077 1097.359148009546 1046.693227736468 411.3529091684705 1088.008217753181 293.4619612657369
808 0.005 4.04 1 988.8236922413776 899.2915846544647 899.4289837429678 1096.3453945874 1096.977753058642 1097.357737755518 1046.702572879898 411.4384842271777 1088.008707373397 293.4619615894624
809 0.005 4.045 1 988.8550387915769 899.3538788758597 899.4914521033121 1096.346315087955 1096.979317592845 1097.359187198772 1046.711935706076 411.5238763440291 1088.010130172269 293.4619629979969
810 0.005 4.05 1 988.886784870799 899.4158622625622 899.5536070485606 1096.345471243033 1096.977799424691 1097.357774921453 1046.721205530425 411.6090768900369 1088.010610735518 293.4619633364893
811 0.005 4.055 1 988.9178287785805 899.4775368012311 899.6154509980364 1096.346392838272 1096.979363556125 1097.359224406692 1046.730479918761 411.6940825709846 1088.012024866354 293.4619647506157
812 0.005 4.06 1 988.9492700868888 899.5389047033901 899.6769862360823 1096.345548772998 1096.977844451859 1097.357811350643 1046.739661474927 411.778892891881 1088.012495881587 293.4619650893579
813 0.005 4.065 1 988.9800079377741 899.5999677317591 899.7382148641627 1096.346467003059 1096.979405701269 1097.359258175049 1046.748849158429 411.8635006360799 1088.013897507469 293.4619664995568
814 0.005 4.07 1 989.0111438051991 899.6607279626207 899.7991389527076 1096.345623764928 1096.977889293164 1097.357847741087 1046.757946118791 411.9479092561387 1088.014359278476 293.4619668288735
815 0.005 4.075 1 989.041578526935 899.7211870274206 899.8597604222 1096.346542680178 1096.979450486689 1097.359294289469 1046.76705029295 412.0321168815794 1088.015754389605 293.4619682160692
816 0.005 4.08 1 989.0724108720698 899.781346908744 899.9200811985085 1096.345697791461 1096.977931982733 1097.357882281668 1046.776064679987 412.1161246205288 1088.016205772397 293.4619685098399
817 0.005 4.085 1 989.1025441426085 899.8412091520531 899.9801030771813 1096.346616537131 1096.979493993997 1097.359329578576 1046.7850861923 412.1999248114871 1088.017592161602 293.4619698455143
818 0.005 4.09 1 989.1330784201195 899.9007756859863 900.0398278966256 1096.345773728607 1096.977976936926 1097.357918582326 1046.794020218723 412.2835252518769 1088.018038351505 293.4619701025074
819 0.005 4.095 1 989.1628964812353 899.9600480823824 900.0992573875729 1096.346691063803 1096.979535993606 1097.359363064549 1046.802959839656 412.3669255480174 1088.019415819049 293.4619714057173
820 0.005 4.1 1 989.1932236762614 900.0191280317497 900.1584734575925 1096.345794309064 1096.977998934282 1097.357940021512 1046.812058606321 412.4505719469577 1088.019805829914 293.461971629254
821 0.005 4.105 1 989.2228677170884 900.0779264029774 900.2174109166838 1096.34671412888 1096.979564663384 1097.359389699672 1046.821039062334 412.5339436385503 1088.021175307592 293.4619729019618
822 0.005 4.11 1 989.2528914651213 900.1364414324205 900.2760663959326 1096.345869260329 1096.978044477746 1097.357975496432 1046.829854474328 412.6170782511136 1088.021601165874 293.4619730921411
823 0.005 4.115 1 989.28222148824 900.1946743477104 900.3344406582345 1096.346789910517 1096.979606554671 1097.359423355846 1046.838695479384 412.6999911238497 1088.02296546387 293.461974327805
824 0.005 4.12 1 989.3119418275743 900.2526251322098 900.3925333104696 1096.34594100124 1096.978085876881 1097.358009542522 1046.847418152791 412.7826901913477 1088.023381160478 293.4619744914604
825 0.005 4.125 1 989.3409900112929 900.3102954746986 900.450345852099 1096.346864036748 1096.979648477001 1097.359457361178 1046.856178636814 412.8651809779745 1088.024741366265 293.4619757103943
826 0.005 4.13 1 989.3704261637344 900.367685719206 900.5078784184597 1096.346012641638 1096.97812812164 1097.358043428803 1046.864818696786 412.9474663927601 1088.025148895635 293.4619758673124
827 0.005 4.135 1 989.3991918883928 900.4247977347667 900.5651327556344 1096.346936573525 1096.979691230297 1097.359491749801 1046.873498370891 413.029548863503 1088.026502203231 293.4619770944368
828 0.005 4.14 1 989.4283471392804 900.4816320128442 900.6221091909608 1096.346085286861 1096.978169736041 1097.35807699696 1046.882077572957 413.1114291742856 1088.026899617637 293.4619772676483
829 0.005 4.145 1 989.4568335915247 900.5381904303273 900.678809557457 1096.347008964072 1096.979733556326 1097.359525788879 1046.89068424075 413.1931088609587 1088.028244861869 293.4619785230423
830 0.005 4.15 1 989.4857091608291 900.5944734986284 900.7352342501329 1096.346156871406 1096.978211956226 1097.358111231309 1046.899167486225 413.2745936730287 1088.028635714576 293.4619787471271
831 0.005 4.155 1 989.5139167282246 900.6504831482127 900.791385171877 1096.347078345912 1096.979773347133 1097.359557614485 1046.907685576834 413.3558797076939 1088.029970199691 293.4619800545557
832 0.005 4.16 1 989.5425158090708 900.706219927657 900.8472627807196 1096.346227276126 1096.978252923915 1097.358144201206 1046.916085438518 413.4369724416291 1088.030352707841 293.4619803296232
833 0.005 4.165 1 989.5704469040699 900.7616857817374 900.90286901666 1096.347146895959 1096.979812962214 1097.35958969783 1046.924520920761 413.5178660083386 1088.031678189474 293.4619816896545
834 0.005 4.17 1 989.5987710353677 900.8168812726367 900.958204369583 1096.346295110448 1096.978293026844 1097.358176952077 1046.932839119441 413.5985679118539 1088.032053470306 293.4619820189515
835 0.005 4.175 1 989.6264308779863 900.8718083652348 901.0132708123724 1096.34721694091 1096.97985449569 1097.359623280054 1046.941195829806 413.6790705675768 1088.033374649125 293.4619834250166
836 0.005 4.18 1 989.6544848680219 900.9264675999116 901.0680688340221 1096.346362873168 1096.978332679316 1097.358209057623 1046.949461103572 413.7593802362975 1088.033739107273 293.4619837912771
837 0.005 4.185 1 989.6818742560674 900.980860953435 901.1226004202406 1096.347282939287 1096.979893394366 1097.359654863167 1046.957753127673 413.8394881791374 1088.035050029669 293.4619852443848
838 0.005 4.19 1 989.7096578262033 901.0349890020893 901.1768660931673 1096.346431416875 1096.978372869915 1097.358241166798 1046.96592167011 413.9194036516959 1088.035408942418 293.4619856480511
839 0.005 4.195 1 989.7367789721552 901.0888537079263 901.2308678450171 1096.347352290034 1096.979933874362 1097.359687631988 1046.974124713824 413.9991248707452 1088.036713227118 293.4619871210307
840 0.005 4.2 1 989.7642951712484 901.142455632808 901.2846061866824 1096.346499050689 1096.978411895586 1097.358272657842 1046.9822098064 414.0786562908583 1088.037064117274 293.4619875389938
841 0.005 4.205 1 989.7911503727072 901.1957967436391 901.338083117652 1096.347419720429 1096.979973357845 1097.359719641678 1046.990333987232 414.1579917523002 1088.038360805073 293.4619890146648
842 0.005 4.21 1 989.8184014787581 901.2488776033124 901.3912991535776 1096.346564715758 1096.978449935112 1097.358303468005 1046.998341392019 414.2371327613048 1088.038701632614 293.4619894282841
843 0.005 4.215 1 989.8449910027431 901.3017001573895 901.4442562801427 1096.347485210073 1096.980011128273 1097.359750010715 1047.006386098079 414.3160744491202 1088.039990903723 293.4619908970898
844 0.005 4.22 1 989.871982934982 901.3542650698411 901.4969551084832 1096.34663718817 1096.978490799605 1097.358336264726 1047.01428595566 414.3948402601342 1088.040331167314 293.4619912980988
845 0.005 4.225 1 989.8983145333151 901.4065742513378 901.549397574412 1096.347554542023 1096.980050742904 1097.35978198518 1047.022243341931 414.4734132681538 1088.041611530299 293.4619927372611
846 0.005 4.23 1 989.9250429637239 901.4586280984482 901.6015840819684 1096.346702828318 1096.978530029873 1097.358367946486 1047.03009635463 414.5517922556577 1088.041939439767 293.461993096582
847 0.005 4.235 1 989.9511117043851 901.5104286650418 901.6535166809869 1096.347621486528 1096.980090606289 1097.359814006745 1047.037995973166 414.6299867066608 1088.043214612604 293.4619944856465
848 0.005 4.24 1 989.9775818392527 901.5619765114685 901.7051958933868 1096.346767458722 1096.97856710002 1097.358397877415 1047.045784305902 414.7079857039743 1088.043532769182 293.4619947847712
849 0.005 4.245 1 990.0033956424247 901.6132735674061 901.7566236863611 1096.347685213424 1096.980127237451 1097.359843475509 1047.05361076136 414.7857931554383 1088.044798857237 293.4619961205785
850 0.005 4.25 1 990.0296130159073 901.6643203857229 901.8078005766773 1096.346832779462 1096.978606082108 1097.358429616564 1047.061323658551 414.8634094278939 1088.045112286325 293.461996362807
851 0.005 4.255 1 990.0551737785437 901.7151188505782 901.8587284976663 1096.347748438796 1096.980163974178 1097.359873047537 1047.069073726779 414.9408371800038 1088.046370525292 293.4619976380081
852 0.005 4.26 1 990.0811405215604 901.7656695323853 901.9094079719675 1096.346894904366 1096.978641255074 1097.358457590658 1047.076713363432 415.0180746618367 1088.04667591486 293.4619978239258
853 0.005 4.265 1 990.1064552575236 901.8159744079372 901.9598409939701 1096.347813279614 1096.980202191089 1097.359904220591 1047.084410746067 415.0951239812538 1088.047927849818 293.4619990425298
854 0.005 4.27 1 990.1321750053634 901.8660339456611 902.0100280221549 1096.346959258609 1096.978679341394 1097.358488765158 1047.091987250583 415.1719857586986 1088.048223749642 293.4619991761081
855 0.005 4.275 1 990.1572410329666 901.9158500106809 902.0599709703489 1096.347875004094 1096.980238185234 1097.359933057429 1047.099594274234 415.2486597575934 1088.049466841776 293.462000347126
856 0.005 4.28 1 990.1827129976213 901.9654231501197 902.1096703378183 1096.347021615522 1096.978716176906 1097.358518372303 1047.107090132236 415.3251461013292 1088.049757764302 293.4620004382973
857 0.005 4.285 1 990.2075336333165 902.0147552266772 902.1591280337138 1096.347937239995 1096.980273950377 1097.359962030896 1047.114625420865 415.4014575142576 1088.050994873189 293.4620015797868
858 0.005 4.29 1 990.2327612265185 902.0638467782115 902.2083445511452 1096.347082886927 1096.978751657592 1097.358547129385 1047.122051162661 415.4775792304749 1088.05127836198 293.4620016534235
859 0.005 4.295 1 990.2573390230885 902.1126996602759 902.2573217919936 1096.348000076895 1096.980311044851 1097.359992072689 1047.129517739994 415.5535136962092 1088.052509040752 293.4620027842569
860 0.005 4.3 1 990.2823222648575 902.1613143860124 902.3060602291316 1096.347144271282 1096.978787553974 1097.358576117681 1047.13687324839 415.6292608652022 1088.052783724826 293.462002856922
861 0.005 4.305 1 990.3065742111346 902.2096111548307 902.3544961913333 1096.348101961506 1096.980362418709 1097.360030692984 1047.144064598481 415.7044108253963 1088.054042257551 293.4620040021509
862 0.005 4.31 1 990.3313149210525 902.2576654821224 902.4026856821976 1096.347250843602 1096.978836574861 1097.358612981837 1047.15128260143 415.7794516175063 1088.054315684046 293.4620040955407
863 0.005 4.315 1 990.3553685733068 902.3054804555971 902.4506332918759 1096.348160983574 1096.980396111541 1097.360058875499 1047.158551143337 415.8543433299093 1088.055526207053 293.4620052697622
864 0.005 4.32 1 990.3798348791207 902.3530583440829 902.4983416122171 1096.347308332068 1096.978873095222 1097.358642263164 1047.165746049257 415.9290743267573 1088.055790023374 293.4620054102332
865 0.005 4.325 1 990.4037177743784 902.4004807974848 902.5458769179277 1096.348181709553 1096.980417082811 1097.360078386203 1047.173157902744 416.0040290422268 1088.056962236628 293.4620066265916
866 0.005 4.33 1 990.4280028749225 902.4476762175633 902.5931867254517 1096.347322105873 1096.978893245711 1097.358661224519 1047.180354154102 416.0787431434636 1088.057209957626 293.4620068001207
867 0.005 4.335 1 990.451644206006 902.494644649511 902.64027002272 1096.348240371701 1096.980451486723 1097.360105056026 1047.187556962862 416.1532405688978 1088.058413818334 293.4620080395761
868 0.005 4.34 1 990.4756859255615 902.541385974186 902.6871263146852 1096.347383491381 1096.978926557585 1097.358688302002 1047.194639332979 416.2275454816029 1088.058658497788 293.462008225363
869 0.005 4.345 1 990.4990881567151 902.5879016641316 902.7337569890138 1096.348298965687 1096.98048500179 1097.36013238943 1047.201765366978 416.3016610904728 1088.059856027114 293.4620094755123
870 0.005 4.350000000000001 1 990.5228948525167 902.6341919416381 902.7801621211548 1096.347441229364 1096.97896001247 1097.35871527537 1047.208783455766 416.3755902759679 1088.060092681543 293.4620096670491
871 0.005 4.355 1 990.5460654384291 902.6802584435092 902.8263433067518 1096.348358229033 1096.980520202132 1097.360160847192 1047.215846544151 416.4493324787591 1088.061284204382 293.4620109149335
872 0.005 4.36 1 990.5696436999141 902.7261015037039 902.872300761954 1096.347500381623 1096.978994381253 1097.358742996971 1047.222800403191 416.5228938562767 1088.061516849478 293.4620111067854
873 0.005 4.365 1 990.5925773753089 902.7717227563779 902.9180361173163 1096.348408332812 1096.980550229597 1097.360185721012 1047.229808913505 416.5962763778559 1088.06269129202 293.4620123610589
874 0.005 4.37 1 990.6159187478379 902.8171225796093 902.9635496619293 1096.347551871544 1096.979027632222 1097.358770334644 1047.236694500348 416.6694764708406 1088.062917144066 293.4620125575323
875 0.005 4.375 1 990.6386303359141 902.8623027520665 903.0088431663139 1096.348468970885 1096.980585790657 1097.360214052303 1047.243630672077 416.7424987308011 1088.064097235763 293.4620138100747
876 0.005 4.38 1 990.6617525414682 902.9072635768393 903.0539168808369 1096.347608457797 1096.979059121844 1097.358795733332 1047.25045005085 416.8153423543636 1088.064314061392 293.4620140131999
877 0.005 4.385 1 990.6842471107786 902.9520068369942 903.0987725929594 1096.348524734422 1096.980618271734 1097.360240653687 1047.257322108548 416.8880083217941 1088.06548532102 293.462015273245
878 0.005 4.39 1 990.7071544396824 902.9965328878953 903.14341059754 1096.347666068104 1096.979093429142 1097.358823630697 1047.264078636237 416.9605043354954 1088.065697270288 293.4620154790531
879 0.005 4.395 1 990.7294335579777 903.0408434744541 903.1878326693227 1096.348581902591 1096.98065228553 1097.360268398454 1047.270886636843 417.0328203746018 1088.06686342426 293.4620167450706
880 0.005 4.4 1 990.7521233858898 903.0849389137759 903.2320390837804 1096.347721606585 1096.979126120602 1097.35885032737 1047.277578139007 417.1049628766888 1088.067067841297 293.4620169468963
881 0.005 4.405 1 990.7741856377851 903.1288209657373 903.2760316235068 1096.348636041883 1096.980683561154 1097.360293475808 1047.2843222329 417.1769258890047 1088.068224267673 293.4620182056996
882 0.005 4.41 1 990.7966434948754 903.1724898291436 903.3198104519618 1096.347766475874 1096.979152958167 1097.358872562419 1047.290941445207 417.2487106542673 1088.068410131201 293.4620183949006
883 0.005 4.415 1 990.8185208568901 903.2159476646033 903.3633777185605 1096.348700897705 1096.980720856173 1097.360322748199 1047.297638376358 417.3203232185397 1088.069586563513 293.4620196428554
884 0.005 4.42 1 990.8407569361101 903.2591942544922 903.4067332360855 1096.34782216614 1096.979185378278 1097.358899146069 1047.304190658745 417.3917577468998 1088.069756171692 293.4620198169644
885 0.005 4.425 1 990.8624197047458 903.302231886533 903.4498792553564 1096.348755421402 1096.98075311454 1097.360349153584 1047.310824772932 417.4630154690125 1088.070925665094 293.4620210546844
886 0.005 4.43 1 990.8844395458465 903.3450603134819 903.4928155640538 1096.34787753111 1096.979216913912 1097.358924218102 1047.31730866202 417.5340982851925 1088.07108833483 293.462021216789
887 0.005 4.435 1 990.9058899099533 903.3876818488261 903.5355444314357 1096.348811765001 1096.980785659657 1097.360375593554 1047.323878732838 417.6050064772762 1088.072252368794 293.4620224456702
888 0.005 4.44 1 990.9277008802482 903.4300962473233 903.5780656531169 1096.347930520115 1096.979247851948 1097.358949550012 1047.330307296304 417.6757408565141 1088.07240576612 293.4620226081601
889 0.005 4.445 1 990.9489434230433 903.4723057967766 903.6203814761832 1096.348866468272 1096.980818918901 1097.360402696703 1047.336818781063 417.7463035086611 1088.073565880679 293.4620238313582
890 0.005 4.45 1 990.9705470248018 903.5143102398468 903.662491686003 1096.347986046489 1096.979280442876 1097.358975669481 1047.343188235987 417.8166945182509 1088.073714607887 293.462023978017
891 0.005 4.455 1 990.9915834973308 903.5561118598818 903.7043985244674 1096.348920888531 1096.980850183597 1097.360427584254 1047.349640052507 417.8869138297378 1088.074868253241 293.4620251914602
892 0.005 4.46 1 991.0129811172482 903.5977103991031 903.7461017737371 1096.348039848401 1096.979311654339 1097.359000906487 1047.355950381866 417.9569598988519 1088.075010298386 293.4620253389933
893 0.005 4.465 1 991.0338119337644 903.6391081131211 903.7876036525793 1096.348971784822 1096.980879357731 1097.360451122823 1047.362341470566 418.0268353378528 1088.076155225977 293.4620265487707
894 0.005 4.47 1 991.0550052404191 903.6803047636153 903.8289039560642 1096.348091122166 1096.97934213008 1097.359025758999 1047.368591043977 418.096540094118 1088.076290625509 293.4620266855372
895 0.005 4.475000000000001 1 991.0756338947341 903.7213025829893 903.8700048893515 1096.349024512923 1096.980910631062 1097.360476685848 1047.374923018927 418.1660724794194 1088.077430585421 293.4620278920954
896 0.005 4.48 1 991.0966250553271 903.7621013091348 903.9109062234802 1096.348143513656 1096.979372560284 1097.359050192105 1047.38111409891 418.2354409973616 1088.07756051481 293.4620280259886
897 0.005 4.485 1 991.1170526005463 903.8027032003365 903.9516101816549 1096.349076325396 1096.980940240967 1097.360500321274 1047.387388597164 418.3046382740876 1088.078694338484 293.4620292207752
898 0.005 4.49 1 991.1378443162582 903.8431079605948 903.9921165093665 1096.348194870061 1096.979402604805 1097.359074586869 1047.393521170845 418.3736639458761 1088.078819114706 293.4620293429265
899 0.005 4.495 1 991.1580037328616 903.8832503836882 904.0323732356118 1096.349162057193 1096.980983697376 1097.360533356943 1047.399568176946 418.442146588202 1088.079974313186 293.4620305273589
900 0.005 4.5 1 991.1785488461522 903.9231922911982 904.0724261593493 1096.348288176129 1096.979445612484 1097.359107260281 1047.405595059241 418.5105270881584 1088.080098972554 293.462030646903
901 0.005 4.505 1 991.1985116962123 903.9629366317613 904.1122794080724 1096.349214163362 1096.981014400694 1097.360558864045 1047.411698561692 418.5787668584691 1088.081212182042 293.4620318325857
902 0.005 4.51 1 991.2188663733278 904.0024849743404 904.151934836866 1096.34833640515 1096.979476038073 1097.359131641837 1047.417703896406 418.6468607560729 1088.081328398707 293.4620319524633
903 0.005 4.515 1 991.2386404260726 904.041838987016 904.1913944239802 1096.349262840148 1096.981042354347 1097.360580909852 1047.423758848924 418.7147991567338 1088.082437819033 293.4620331417231
904 0.005 4.52 1 991.2588045169227 904.0809998281202 904.23065940551 1096.348386560769 1096.979505239657 1097.359155315037 1047.429707933764 418.7825764705083 1088.082548997019 293.4620332608375
905 0.005 4.525 1 991.2783850506643 904.1199688720485 904.2697314139482 1096.349312462235 1096.981071606538 1097.360604931601 1047.435702765814 418.850192880065 1088.083651567582 293.4620344402163
906 0.005 4.53 1 991.2983703128466 904.1587473558275 904.3086116756007 1096.348447032397 1096.979541497707 1097.359184300537 1047.441606734008 418.9176495067124 1088.083768462827 293.4620345443035
907 0.005 4.535 1 991.3177318129483 904.1973360759051 904.3473012414495 1096.349346301398 1096.981091570924 1097.360622057971 1047.447524463215 418.9849456144304 1088.084841613339 293.4620356954056
908 0.005 4.54 1 991.3375347200493 904.2357367928458 904.3858017462987 1096.348494093279 1096.979569881416 1097.359207130861 1047.453383968715 419.0521062391879 1088.0849636082 293.4620357759574
909 0.005 4.545 1 991.3567818717493 904.2740142780199 904.4241655722833 1096.349363113487 1096.981107389244 1097.360637260628 1047.459417602112 419.1194580903941 1088.086005755259 293.4620368937428
910 0.005 4.55 1 991.3764305540832 904.3121107997116 904.4623502015188 1096.348497801779 1096.979584496442 1097.359221844594 1047.465258175692 419.1865770970928 1088.086105744559 293.4620369395934
911 0.005 4.555 1 991.3954964917648 904.3500266412133 904.5003549234782 1096.349411920237 1096.981135489124 1097.360658511765 1047.47113484776 419.2534998853715 1088.087184869707 293.4620380177843
912 0.005 4.56 1 991.4149544021213 904.3877611618949 904.538178786834 1096.348548156715 1096.979611253838 1097.35924347829 1047.476889231062 419.320237532564 1088.087283859142 293.4620380301105
913 0.005 4.565 1 991.4338304626522 904.4253158344774 904.5758230754266 1096.34946096193 1096.981164492606 1097.360682542528 1047.482706541826 419.3868004052759 1088.088358307745 293.4620390807784
914 0.005 4.57 1 991.4531032128488 904.4626903593905 904.6132873841832 1096.348598544336 1096.979641228741 1097.359268094367 1047.488411158124 419.4531798843976 1088.088453160628 293.4620390666105
915 0.005 4.575 1 991.4717941542236 904.4998863729371 904.6505732164082 1096.349509411352 1096.981192380865 1097.360704881131 1047.494176806516 419.5193993925639 1088.089520531435 293.4620401014363
916 0.005 4.58 1 991.4908810696128 904.5369036642967 904.6876802973339 1096.348646043396 1096.97966817741 1097.359289353049 1047.499828237648 419.5854462025919 1088.08960940577 293.4620400831406
917 0.005 4.585 1 991.5093901570058 904.573743962838 904.7246102563918 1096.349557340739 1096.981219728826 1097.360727037848 1047.505542964833 419.651331748936 1088.090671702668 293.4620411244657
918 0.005 4.59 1 991.5282977641779 904.6104070885701 904.7613628836009 1096.348692915168 1096.979695675741 1097.359311618886 1047.511143122926 419.7170537375038 1088.090755052699 293.4620411195747
919 0.005 4.595 1 991.546634392669 904.6468947929288 904.7979398584155 1096.349604258053 1096.981248062604 1097.360750159961 1047.516805287678 419.7826176294167 1088.09181333012 293.4620421816164
920 0.005 4.600000000000001 1 991.5653679999486 904.6832069139758 904.8343410041762 1096.348740729121 1096.97972436905 1097.359335210322 1047.522349991252 419.8480141709755 1088.091892183903 293.4620422031461
921 0.005 4.605 1 991.583523709994 904.7193451891764 904.8705680144984 1096.34965170084 1096.981275843462 1097.360772701762 1047.527960972911 419.9132541678959 1088.092944707264 293.4620432926509
922 0.005 4.61 1 991.6020782575296 904.7553094869248 904.9066207476384 1096.348786838293 1096.979751575774 1097.359357206624 1047.53345499049 419.9783434385073 1088.093017064569 293.4620433431343
923 0.005 4.615 1 991.6200575514271 904.791101569937 904.9425009231252 1096.349698280539 1096.981302549452 1097.360793966205 1047.539010762895 420.0432707785492 1088.09406439684 293.4620444623539
924 0.005 4.62 1 991.6384355505422 904.8267212950665 904.9782084044123 1096.348830346676 1096.979775880663 1097.359376418286 1047.544451919453 420.1080378437385 1088.094127892581 293.4620445467539
925 0.005 4.625 1 991.6562419466429 904.862170409732 905.0137449043561 1096.349742004348 1096.981328164843 1097.360814989077 1047.54994998062 420.1726441581694 1088.095170263185 293.4620457050062
926 0.005 4.63 1 991.6744486267152 904.897448806061 905.0491103250932 1096.348876428006 1096.979803232034 1097.359398666263 1047.555336279609 420.2370905487292 1088.095232813582 293.4620458183572
927 0.005 4.635 1 991.6920819435923 904.9325582348639 905.0843063864313 1096.349787471168 1096.981354654396 1097.360836125526 1047.560787902555 420.3013807443374 1088.096269894299 293.4620469955672
928 0.005 4.64 1 991.7101138007196 904.9674985598255 905.1193329698962 1096.348919583667 1096.979827905607 1097.35941866695 1047.566125163995 420.3655114214164 1088.09632365649 293.4620471271863
929 0.005 4.645 1 991.727575400415 905.0022715448321 905.1541918069579 1096.349831200535 1096.981380102497 1097.360856969739 1047.571526886917 420.4294839646406 1088.097356222918 293.4620483245006
930 0.005 4.65 1 991.745437765809 905.0368770513456 905.1888827807907 1096.348964671793 1096.97985460871 1097.359440536263 1047.576814894303 420.4932987346057 1088.097406085443 293.4620484735797
931 0.005 4.655 1 991.7627301152905 905.0713168460039 905.2234076340159 1096.349875973799 1096.981406777867 1097.36087855436 1047.582158662791 420.5569578290164 1088.098433759858 293.4620496841292
932 0.005 4.66 1 991.780422924006 905.1055907740615 905.2577662281919 1096.349009299155 1096.979881254414 1097.359461999717 1047.587390448199 420.6204539433671 1088.098478440171 293.4620498434037
933 0.005 4.665 1 991.7975496375195 905.1397005939097 905.2919602980235 1096.349921285121 1096.981432497524 1097.360899279917 1047.592690726985 420.6837976082173 1088.09950493968 293.4620510561878
934 0.005 4.67 1 991.8150742525341 905.1736461375715 905.3259896987552 1096.34905150492 1096.979905383961 1097.359481450373 1047.597875946474 420.7469878987565 1088.099541092088 293.4620512165994
935 0.005 4.675 1 991.8320634973683 905.2074294059073 905.3598563591804 1096.349964538162 1096.981457233788 1097.36091936591 1047.603132344552 420.8100232022068 1088.100563810922 293.4620524240229
936 0.005 4.68 1 991.8494450139788 905.2410500128505 905.3935599769454 1096.349099382295 1096.979932226484 1097.359503053219 1047.608274373797 420.8729097637518 1088.100597370492 293.4620525719683
937 0.005 4.685 1 991.8662534058708 905.2745096678494 905.4271022341902 1096.350008200541 1096.981482897209 1097.360940175625 1047.61348087589 420.9356473861452 1088.101609704951 293.4620537601402
938 0.005 4.69 1 991.883456685279 905.3078082549364 905.4604830315476 1096.349142095951 1096.979957289149 1097.35952324141 1047.618573731444 420.9982251875871 1088.101642089086 293.4620538802182
939 0.005 4.695 1 991.9000936135967 905.3409474717149 905.4937040465038 1096.350051075454 1096.981508546237 1097.360961217332 1047.623731388448 421.0606485573716 1088.102649698448 293.462055038723
940 0.005 4.7 1 991.9171303970437 905.3739271957838 905.5267651768677 1096.349185826455 1096.979983338563 1097.359544442076 1047.628775600039 421.1229161952065 1088.102677135212 293.4620551265666
941 0.005 4.705 1 991.9336038891724 905.4067491158485 905.5596680892256 1096.350094597787 1096.981533724319 1097.360981220066 1047.633885813329 421.1850311323834 1088.103679541082 293.4620562469959
942 0.005 4.71 1 991.9504774742255 905.4394130942269 905.5924126690961 1096.349227497532 1096.980007523884 1097.359564063857 1047.638882194803 421.2469920475217 1088.103699311929 293.4620562859157
943 0.005 4.715 1 991.9667904625586 905.4719208243399 905.625000585986 1096.350135542557 1096.981556899151 1097.360999649532 1047.643945525698 421.3088015060196 1088.104696710832 293.4620573596994
944 0.005 4.72 1 991.9835048638603 905.5042721590045 905.6574317186665 1096.349267703202 1096.980030800807 1097.359582843462 1047.648895105274 421.370458510392 1088.104711790784 293.4620573572728
945 0.005 4.725000000000001 1 991.9996599986652 905.5364687863103 905.6897077328301 1096.350176583688 1096.981581875867 1097.36102037231 1047.653910292847 421.4319645796037 1088.10570634779 293.4620583896194
946 0.005 4.73 1 992.0162170882639 905.5685105577145 905.7218284992651 1096.349309235913 1096.98005534074 1097.359602777015 1047.658813520885 421.4933222390665 1088.105717019445 293.4620583493394
947 0.005 4.735 1 992.03221942286 905.6003991466291 905.7537956766554 1096.350217076085 1096.981605019532 1097.361039008153 1047.663783297513 421.5545285312176 1088.106707172382 293.4620593448057
948 0.005 4.74 1 992.0486219943534 905.6321343956521 905.7856091262433 1096.349349641065 1096.980078872417 1097.359621952586 1047.668640113806 421.6155826232803 1088.106712114236 293.4620592718951
949 0.005 4.745 1 992.064464980744 905.6637179761249 905.8172705021708 1096.350258993108 1096.981629935636 1097.361059357087 1047.673565173451 421.6764870002834 1088.107695817107 293.4620602453996
950 0.005 4.75 1 992.0807128299022 905.6951497285618 905.8487796658186 1096.349390833668 1096.98010249818 1097.359640658093 1047.678379444164 421.737240327482 1088.107697039113 293.4620601659092
951 0.005 4.755 1 992.096403412984 905.7264313148075 905.8801382608113 1096.350299605738 1096.981653087911 1097.361077847433 1047.683259862859 421.7978433324272 1088.108679160448 293.4620611349508
952 0.005 4.76 1 992.1124979344363 905.7575625523259 905.9113461294507 1096.349430203094 1096.980125474292 1097.35965945661 1047.688026561201 421.8582988858702 1088.108674262462 293.4620610533201
953 0.005 4.765 1 992.128035412826 905.7885451022016 905.942404910636 1096.350338198149 1096.981676118884 1097.361096731975 1047.692860107773 421.9186066622559 1088.109649024128 293.4620620346833
954 0.005 4.77 1 992.1439786073184 905.819378792467 905.9733144534434 1096.349470211627 1096.980149460178 1097.359679004637 1047.69758211853 421.9787663636171 1088.109640911242 293.4620619746021
955 0.005 4.775 1 992.1593671097401 905.8500652728669 906.0040763876606 1096.350378042621 1096.981698459959 1097.361114428963 1047.702372212263 422.0387786145855 1088.110612841255 293.4620629745042
956 0.005 4.78 1 992.1751602949088 905.8806043560126 906.0346905511038 1096.349509978207 1096.980173027162 1097.359698212511 1047.707049989569 422.098643672375 1088.110599214775 293.4620629354409
957 0.005 4.785 1 992.1904011097346 905.9109976941907 906.0651585732037 1096.350419322096 1096.981723198252 1097.361134626249 1047.711797511033 422.1583617415137 1088.11156835159 293.4620639605288
958 0.005 4.79 1 992.2060462881877 905.941245086574 906.0954802791473 1096.349549560882 1096.980195056642 1097.359715535497 1047.716432770141 422.2179313216092 1088.111549178153 293.4620639482981
959 0.005 4.795 1 992.2211382826667 905.971348169209 906.125657286352 1096.350457060125 1096.9817451523 1097.361152383534 1047.721136014967 422.2773554601457 1088.112511013964 293.4620650019593
960 0.005 4.8 1 992.2366368818019 906.0013067504819 906.1556894206079 1096.349588100152 1096.980217883135 1097.35973414764 1047.725727264118 422.3366323366969 1088.112489544664 293.4620650142458
961 0.005 4.805 1 992.2515833588766 906.0311224548913 906.1855782925753 1096.350494552989 1096.981766441833 1097.361169571235 1047.73038689802 422.3957687366243 1088.113446829992 293.4620660856886
962 0.005 4.81 1 992.2669376715761 906.0607950873341 906.2153237236923 1096.349626315694 1096.980240970297 1097.359753245831 1047.734934943393 422.4547567017448 1088.11342109014 293.4620661122793
963 0.005 4.815 1 992.2817399523869 906.0903262622189 906.2449273140766 1096.350533842457 1096.981789998174 1097.361188778163 1047.739551212597 422.513599699648 1088.114375483286 293.4620671981491
964 0.005 4.82 1 992.2969492889785 906.119715771002 906.274388877081 1096.349663892176 1096.980262363494 1097.35977046988 1047.744056394336 422.5722966748133 1088.114343984145 293.4620672398315
965 0.005 4.825 1 992.3116085452831 906.1489652237159 906.3037100050267 1096.35057136623 1096.981811872328 1097.361206444325 1047.748630566588 422.6308496372739 1088.115294568807 293.4620683352857
966 0.005 4.83 1 992.3266758052306 906.1780744086918 906.3328905064612 1096.349702445487 1096.980285283769 1097.359789318462 1047.753094793637 422.6892641991163 1088.115259572935 293.4620683785328
967 0.005 4.835 1 992.3411934074536 906.2070449339833 906.3619319708397 1096.350609221533 1096.981833567891 1097.361223832728 1047.757628190731 422.7475332730896 1088.116204860945 293.4620694653692
968 0.005 4.84 1 992.3561195087336 906.2358765782296 906.3908341974546 1096.349739471791 1096.980306342796 1097.359805881599 1047.762050709272 422.8056569242565 1088.116165346174 293.4620694916935
969 0.005 4.845 1 992.3704951935148 906.2645709091204 906.4195987449242 1096.3506442185 1096.981854554408 1097.361241010926 1047.766536260436 422.8636366827208 1088.117104938239 293.4620705668458
970 0.005 4.850000000000001 1 992.3852790828607 906.293127770486 906.4482254610632 1096.349775455263 1096.980327652027 1097.359823430672 1047.77092039295 422.9214669137133 1088.117060396711 293.4620705875303
971 0.005 4.855 1 992.3995121085414 906.3215488477075 906.4767159755974 1096.350682199288 1096.981876424209 1097.361258747672 1047.775373419712 422.9791590076426 1088.117985520071 293.4620716480268
972 0.005 4.86 1 992.4141544083905 906.3498337852179 906.5050700106603 1096.349813355528 1096.980350113689 1097.359841577574 1047.779713395968 423.036708987882 1088.117941297686 293.462071651549
973 0.005 4.865 1 992.4282526333444 906.3779841583556 906.533289129669 1096.350718085698 1096.981896781258 1097.361274726195 1047.78412394079 423.0941188804089 1088.118879992609 293.4620726927234
974 0.005 4.87 1 992.4427616235599 906.4059997164165 906.561373097214 1096.349848441873 1096.980370469969 1097.359858223648 1047.78842251632 423.1513880877745 1088.118830140573 293.4620726721561
975 0.005 4.875 1 992.4567270780221 906.4338820544951 906.5893234847849 1096.350754844581 1096.981918558774 1097.361292762884 1047.792793776879 423.2085166846479 1088.119758828188 293.4620736965432
976 0.005 4.88 1 992.4711016047061 906.4616309156803 906.6171400586773 1096.349885872706 1096.980392866654 1097.359876308052 1047.797050696618 423.2655041583127 1088.119703406846 293.4620736664287
977 0.005 4.885 1 992.4849356251527 906.4892478950329 906.6448243897328 1096.350790816706 1096.981939264751 1097.361309373345 1047.801384484872 423.3223526178578 1088.120628641054 293.4620746815594
978 0.005 4.89 1 992.4991775290821 906.5167327116369 906.6723762204048 1096.349920931296 1096.980412722618 1097.359892268027 1047.805603703009 423.3790578344681 1088.120566781097 293.4620746390559
979 0.005 4.895 1 992.5128764827567 906.5440869309664 906.6997971044399 1096.350827531755 1096.981961099518 1097.361327033788 1047.80989450205 423.4356279501186 1088.121489556947 293.4620756455157
980 0.005 4.9 1 992.5269733156634 906.571310160918 906.7270866823873 1096.349950025327 1096.980431048698 1097.359907460868 1047.814061853744 423.4920561578435 1088.121416843923 293.4620755977751
981 0.005 4.905 1 992.5405501116612 906.5984042681591 906.754246760109 1096.350864476513 1096.981982522758 1097.36134440742 1047.818325801335 423.5483513660052 1088.122344206408 293.4620765999701
982 0.005 4.91 1 992.5545099178796 906.625368613637 906.7812767786799 1096.349984579627 1096.980450752262 1097.359923356366 1047.822453139539 423.6044905648718 1088.122264846136 293.4620765507018
983 0.005 4.915 1 992.5679531249443 906.6522051200219 906.808178579084 1096.350898649848 1096.982002385319 1097.361360460807 1047.826679118638 423.6604971524663 1088.123187394476 293.4620775493214
984 0.005 4.92 1 992.5817872376105 906.6789131620908 906.8349516125925 1096.350019954771 1096.980471727937 1097.359940363485 1047.830769415255 423.7163684205378 1088.123106306843 293.4620774938423
985 0.005 4.925 1 992.5951013601507 906.7054946460556 906.8615976978483 1096.350912178816 1096.982021676292 1097.361375979758 1047.834953788454 423.7721064025779 1088.124020963195 293.4620784896795
986 0.005 4.93 1 992.6088070302883 906.7319489192663 906.8881162761587 1096.350039318588 1096.980491636546 1097.359956387985 1047.839002298606 423.8277067765052 1088.123936037156 293.4620784369683
987 0.005 4.935 1 992.6219951801074 906.7582778755393 906.9145091713908 1096.350958240637 1096.982041891305 1097.361392462766 1047.843149978389 423.8831696567353 1088.124850560899 293.4620794357483
988 0.005 4.94 1 992.6355735673784 906.7844808831873 906.9407758254634 1096.350080279885 1096.980511865924 1097.359972791971 1047.847164038154 423.9384974182377 1088.12476173816 293.4620793752005
989 0.005 4.945 1 992.648635104307 906.8105598262504 906.9669180507226 1096.350994335292 1096.982062654808 1097.361409573304 1047.851275651727 423.9936915767712 1088.125673767889 293.4620803688672
990 0.005 4.95 1 992.6620858327564 906.836514059128 906.9929352760721 1096.350112351295 1096.980530716379 1097.359988086175 1047.855251624047 424.0487493393724 1088.125578368687 293.4620803133657
991 0.005 4.955 1 992.6750218934875 906.8623454664203 907.0188293157618 1096.351027317551 1096.982082189815 1097.361425047401 1047.85932624778 424.103673936628 1088.126485761871 293.4620813096719
992 0.005 4.96 1 992.6883485240726 906.8880533972758 907.0445995916871 1096.350146545192 1096.980550690556 1097.360004167811 1047.863265563045 424.1584627819696 1088.126388229286 293.4620812517671
993 0.005 4.965 1 992.7011590021766 906.9136397186542 907.0702479007167 1096.351060045581 1096.982101094957 1097.361440176225 1047.867302363323 424.2131177814621 1088.127291728336 293.4620822456912
994 0.005 4.97 1 992.7143605139722 906.9391037763629 907.0957736612783 1096.350178876418 1096.980569843102 1097.360019935814 1047.871204145386 424.2676379178601 1088.127189294722 293.4620821877206
995 0.005 4.975000000000001 1 992.7270493091183 906.9644474464351 907.1211786796255 1096.351093930202 1096.982120975596 1097.361456591884 1047.87520488682 424.3220249145542 1088.128091561596 293.4620831805667
996 0.005 4.98 1 992.7401283319451 906.9896700577217 907.1464623578419 1096.350213347347 1096.980590083063 1097.360036381577 1047.879071203556 424.3762772311146 1088.127984659145 293.4620831193026
997 0.005 4.985 1 992.7526945736956 907.0147734729054 907.1716264883921 1096.351126567783 1096.982139644691 1097.361471511397 1047.883035817707 424.4303976158037 1088.128880856716 293.4620841103285
998 0.005 4.99 1 992.7656513423494 907.0397570197089 907.1966704719111 1096.350244350619 1096.980607453474 1097.360049943881 1047.886864988739 424.4843845693794 1088.128771392265 293.4620840500719
999 0.005 4.995 1 992.7780967316939 907.0646225610158 907.2215960998568 1096.351157920738 1096.982158164937 1097.361486699749 1047.890792932343 424.5382399488313 1088.129664875069 293.4620850379604
1000 0.005 5 1 992.7909321319144 907.0893694084447 907.2464027601975 1096.350274958295 1096.980625482897 1097.360064807634 1047.894585330754 424.5919710856031 1088.129550141118 293.4620849727858
1001 0.005 5.005 1 992.8032584237473 907.1139994303105 907.271092248415 1096.351190252607 1096.982177363047 1097.361502029734 1047.898477432185 424.6455675873252 1088.130441853343 293.4620859551015
1002 0.005 5.01 1 992.8159756009151 907.1385119357043 907.2956639453665 1096.350307814567 1096.980644593424 1097.360080551154 1047.902234899115 424.6990298671774 1088.130322330046 293.4620858891025
1003 0.005 5.015 1 992.8281329928431 907.1628686023104 907.320087345395 1096.351239560949 1096.982202772793 1097.361521220158 1047.905985604174 424.7520790897392 1088.131222872849 293.4620868708167
1004 0.005 5.02 1 992.8407338251673 907.1871064187857 907.3443898672604 1096.350375321243 1096.980674516131 1097.360102776061 1047.909714181907 424.8050472163026 1088.131123220914 293.4620868023728
1005 0.005 5.025 1 992.8527612462636 907.2112264389423 907.3685734109617 1096.351270695534 1096.982220777717 1097.361536693759 1047.913480278384 424.8579062383757 1088.131985948527 293.462087785
1006 0.005 5.03 1 992.8652430388613 907.2352302728279 907.3926396148273 1096.350403592238 1096.980692788713 1097.360117486843 1047.917189307739 424.9106496471786 1088.131878179003 293.4620877238146
1007 0.005 5.035 1 992.8771567363218 907.2591182182301 907.4165891082398 1096.351301564783 1096.982239300983 1097.361551437481 1047.920923057833 424.9632703095863 1088.132739298265 293.4620887149003
1008 0.005 5.04 1 992.8895239077762 907.2828916616488 907.4404231716879 1096.350434971591 1096.980711009286 1097.360132132732 1047.924597192986 425.0157692334503 1088.132627859737 293.4620886532115
1009 0.005 5.045 1 992.9013227887311 907.3065507619175 907.4641422598525 1096.351331861937 1096.98225674546 1097.361565536632 1047.9282957503 425.0681396275504 1088.133485493282 293.4620896393942
1010 0.005 5.05 1 992.913575146289 907.330096792919 907.4877475172261 1096.350465701976 1096.980729377179 1097.360147063656 1047.931935409444 425.1203911122698 1088.133371482702 293.4620895778021
1011 0.005 5.055 1 992.9252595726306 907.3535298853609 907.5112393285814 1096.351361470608 1096.982274063682 1097.361579788982 1047.935600569918 425.1725155604878 1088.134224047373 293.4620905620044
1012 0.005 5.06 1 992.9373982106868 907.3768512942244 907.5346187900807 1096.350495228688 1096.980746676326 1097.360161147379 1047.939207386288 425.224513737328 1088.134106352424 293.4620904920885
1013 0.005 5.065 1 992.9489699384053 907.4000611129334 907.5578862371461 1096.351391785477 1096.98229190444 1097.361594235162 1047.942840304647 425.2763860042634 1088.134955652705 293.4620914636527
1014 0.005 5.07 1 992.9609960221668 907.423160570031 907.5810427258413 1096.350525693122 1096.980764239255 1097.360175146056 1047.946415786353 425.328132499277 1088.134833956299 293.4620913747969
1015 0.005 5.075 1 992.9724544414403 907.4461496962599 907.6040885292742 1096.351421634432 1096.982309137707 1097.361607833534 1047.950015310538 425.3797508471459 1088.135681132931 293.4620923254755
1016 0.005 5.08 1 992.9843679067419 907.4690296867211 907.6270246568855 1096.350554251054 1096.980780703915 1097.360188659389 1047.953558158138 425.4312446754369 1088.13555508951 293.4620922203392
1017 0.005 5.085 1 992.9957167292864 907.4918005563875 907.6498513552036 1096.351451380297 1096.982326818513 1097.361622324923 1047.957127568667 425.4826132046064 1088.136399928951 293.4620931552175
1018 0.005 5.09 1 993.0075208758818 907.5144635049513 907.6725696261415 1096.350584835141 1096.980798638451 1097.360203119432 1047.960639070174 425.5338612376257 1088.13627138557 293.4620930317918
1019 0.005 5.095 1 993.0187597659067 907.5370185245233 907.6951796889392 1096.351478675022 1096.982342147346 1097.361634745497 1047.964175354821 425.5849828933311 1088.13710985884 293.4620939517582
1020 0.005 5.100000000000001 1 993.0304531630986 907.5594668663423 907.7176825807381 1096.350612750553 1096.980815099462 1097.360216796115 1047.967663494716 425.6359790282043 1088.136976940241 293.4620938217011
1021 0.005 5.105 1 993.0416311535416 907.5818452009067 907.7401079894926 1096.351493615759 1096.982353903669 1097.361645447579 1047.971272077298 425.6871199993397 1088.137802807179 293.4620947283777
1022 0.005 5.11 1 993.0532147747481 907.6041201749954 907.7624311977766 1096.350608849549 1096.980821946625 1097.36022410083 1047.974712413116 425.7380832648784 1088.137646685789 293.4620945825163
1023 0.005 5.115 1 993.0642996102182 907.6262925975952 907.7846523825451 1096.351524373692 1096.982372104928 1097.361659510094 1047.978243286703 425.7889036223978 1088.138500810194 293.4620954810466
1024 0.005 5.12 1 993.0757782495235 907.6483613771653 907.8067703051547 1096.350639364611 1096.980838110179 1097.36023723619 1047.98163638988 425.8395848065198 1088.138344129798 293.4620953209135
1025 0.005 5.125 1 993.0867548563081 907.6703280110695 907.8287862964364 1096.351551848411 1096.982387511834 1097.3616723354 1047.985132673356 425.8901351455822 1088.139193201096 293.4620962114638
1026 0.005 5.13 1 993.098126480338 907.6921915954998 907.8506994288654 1096.350667381576 1096.980854717004 1097.360250718248 1047.988495744703 425.9405547739039 1088.139032611798 293.4620960494177
1027 0.005 5.135 1 993.1089987917693 907.7139537381847 907.8725111753655 1096.351580529059 1096.982404224201 1097.361685804274 1047.991962645365 425.9908477838651 1088.139879530802 293.4620969388872
1028 0.005 5.14 1 993.1202669103336 907.735613598838 907.8942207001496 1096.350696880765 1096.980871721761 1097.360264383093 1047.995295848436 426.0410141522925 1088.139717541379 293.4620967804036
1029 0.005 5.145 1 993.1310354790442 907.757172820187 907.915829537245 1096.351608634936 1096.982420567961 1097.361699026787 1047.998731017667 426.0910563754588 1088.140561835201 293.4620976810943
1030 0.005 5.15 1 993.1421990263248 907.7786305840831 907.9373368947512 1096.35072403912 1096.980887603317 1097.360277625573 1048.00203231124 426.1409725389071 1088.140392943216 293.4620975398369
1031 0.005 5.155 1 993.1528659574379 907.7999885827746 907.9587443608707 1096.35163915544 1096.982439013665 1097.361713766172 1048.005434307225 426.1907667862193 1088.141236987158 293.4620984587219
1032 0.005 5.16 1 993.1639283392386 907.8212459892911 907.9800511583193 1096.350753112673 1096.980904257353 1097.360290851114 1048.008704346299 426.2404378855531 1088.141067345661 293.4620983391823
1033 0.005 5.165 1 993.1744926625265 907.8424044820016 908.001258875949 1096.351664595068 1096.982453241853 1097.36172527925 1048.012077436204 426.2899884204706 1088.141906057802 293.4620992821361
1034 0.005 5.17 1 993.1854532054197 907.8634632659299 908.0223667695936 1096.350779059101 1096.980919685788 1097.360303417711 1048.01531615189 426.3394163098233 1088.141732645085 293.4620991826757
1035 0.005 5.175 1 993.1959174690589 907.8844240264995 908.0433764443925 1096.351692868352 1096.982470094977 1097.361739230263 1048.018659379894 426.3887230223689 1088.142568005833 293.4621001429541
1036 0.005 5.18 1 993.2067785038064 907.9052859733125 908.0642871627483 1096.350806854219 1096.980934920346 1097.360315452435 1048.021868469685 426.437908018853 1088.142390974425 293.4621000626955
1037 0.005 5.185 1 993.2171426075263 907.9260507889367 908.0851005343445 1096.351718372581 1096.982484542399 1097.36175092132 1048.025180493718 426.4869735131565 1088.14322218586 293.462101038777
1038 0.005 5.19 1 993.227904063191 907.9467176907999 908.1058158340211 1096.350833641974 1096.980951318446 1097.360329097771 1048.028358906376 426.5359176022319 1088.143043594469 293.4621009700132
1039 0.005 5.195 1 993.2381703888708 907.9672883694112 908.1264346795535 1096.351747141845 1096.982502005546 1097.361765283738 1048.031641452132 426.5847436077765 1088.143873870203 293.4621019583233
1040 0.005 5.2 1 993.2488330019785 907.9877619687271 908.1469562837063 1096.350861629212 1096.980967703129 1097.36034224235 1048.034780142681 426.6334485431645 1088.143691112068 293.4621019029445
1041 0.005 5.205 1 993.2590013445007 908.0081402591825 908.1673823351616 1096.351773547238 1096.982516928032 1097.361776935473 1048.038028167638 426.6820342338942 1088.144518909029 293.4621028936124
1042 0.005 5.21 1 993.2695687151819 908.0284224258933 908.1877120856387 1096.350887240174 1096.980982334427 1097.360354073975 1048.041144974601 426.7305003574963 1088.144333229319 293.4621032310739
1043 0.005 5.215 1 993.2796387947274 908.0486101861468 908.2079471804335 1096.351800541099 1096.982532675413 1097.361789880429 1048.044368841312 426.7788480420447 1088.14515777957 293.4621040952646
1044 0.005 5.22 1 993.2901081102585 908.0687027160573 908.2280868656386 1096.350913716462 1096.980998181092 1097.360367118463 1048.047458476032 426.8270761546489 1088.144968730537 293.4621042201797
1045 0.005 5.225000000000001 1 993.3000801143374 908.0887017323126 908.2481327865373 1096.351826135903 1096.982547802639 1097.361802129778 1048.050653137963 426.8751866660631 1088.145789656339 293.4621049392397
1046 0.005 5.23 1 993.3104528629481 908.1086064175192 908.2680841920799 1096.350939546104 1096.981013716271 1097.360379826854 1048.053711101795 426.9231783816241 1088.145597147559 293.462104974104
1047 0.005 5.235 1 993.3203307668347 908.1284184917113 908.2879427309548 1096.351852642359 1096.982563927711 1097.361815226872 1048.056875563792 426.9710532248588 1088.14641614778 293.4621056415331
1048 0.005 5.24 1 993.3306097658196 908.1481371289954 908.3077076464584 1096.350966435329 1096.981029022368 1097.360391943462 1048.059907708372 427.0188098020571 1088.146221456944 293.462105652679
1049 0.005 5.245 1 993.3403947321054 908.1677640434755 908.3273805860306 1096.351878606534 1096.982578461634 1097.361826721336 1048.063045533388 427.0664503903255 1088.147036582068 293.4621063192512
1050 0.005 5.25 1 993.3505799333714 908.1872983989696 908.3469607781807 1096.350990569197 1096.981043182264 1097.360403321932 1048.066049187218 427.1139734190045 1088.146838038361 293.4621063411594
1051 0.005 5.255 1 993.3602721296039 908.2067419244263 908.3664498857216 1096.351904847264 1096.982594899962 1097.361840495127 1048.069158894377 427.1613756196934 1088.147653110422 293.4621070254653
1052 0.005 5.26 1 993.3703653532589 908.2260937828325 908.3858471351878 1096.351016736759 1096.981058384196 1097.360415572977 1048.07213643922 427.2086633100812 1088.147451745597 293.4621070654611
1053 0.005 5.265 1 993.3799649087332 908.2453556844232 908.4051541748784 1096.351930177967 1096.982609763395 1097.361852404631 1048.075216900278 427.2558371294137 1088.148262987689 293.4621077595883
1054 0.005 5.27 1 993.3899648798485 908.2645267861855 908.4243702280885 1096.351041792375 1096.981073275623 1097.360427532963 1048.078164600427 427.3028957021278 1088.148058738855 293.4621077993907
1055 0.005 5.275 1 993.399472201851 908.2836088049656 908.4434969432717 1096.351955089949 1096.982623945798 1097.361863696984 1048.081218151421 427.3498406819835 1088.148866386179 293.4621084848878
1056 0.005 5.28 1 993.4093815464967 908.3026008998885 908.462533547123 1096.351067619736 1096.981088910629 1097.360440380367 1048.084139721299 427.3966697785066 1088.148660947637 293.4621085084846
1057 0.005 5.285 1 993.4187977519241 908.3215047738279 908.4814816774016 1096.3519797393 1096.982638236841 1097.361875097816 1048.087166351855 427.4433848492658 1088.149464123396 293.4621091813963
1058 0.005 5.29 1 993.4286150445593 908.340319581513 908.500340554935 1096.351091342303 1096.981102813849 1097.36045148501 1048.090060385694 427.4899822739769 1088.149253102686 293.4621092018141
1059 0.005 5.295 1 993.4379421727319 908.359047037227 908.5191118255296 1096.352003734354 1096.982651929598 1097.361885963249 1048.093059931629 427.5364673778901 1088.150055764081 293.462109873398
1060 0.005 5.3 1 993.4476670441029 908.3776863652505 908.5377947733799 1096.351114836218 1096.98111777736 1097.360464017888 1048.095925901699 427.5828378168051 1088.149842368237 293.4621098844956
1061 0.005 5.305 1 993.456905719299 908.396239228776 908.5563910037596 1096.352029580146 1096.982667170031 1097.361898268649 1048.09889904778 427.6290959255597 1088.15064370813 293.4621105460421
1062 0.005 5.31 1 993.466544861883 908.414704693385 908.574899657111 1096.351139097144 1096.98113151208 1097.360475117154 1048.101739131311 427.6752472679483 1088.150426847816 293.4621105551821
1063 0.005 5.315 1 993.4756964635504 908.4330845349457 908.5933224385642 1096.352054242122 1096.98268196742 1097.361910340358 1048.10468735973 427.7212838274049 1088.151225676831 293.462111220952
1064 0.005 5.32 1 993.4852465380949 908.451377812824 908.6116584795855 1096.351163290368 1096.981145637325 1097.360486375097 1048.107500320316 427.767205478327 1088.151005710284 293.4621112378523
1065 0.005 5.325 1 993.4943106433609 908.4695863101867 908.6299094877988 1096.35207835802 1096.982696327363 1097.361921974893 1048.110422740534 427.8130149515603 1088.151802595317 293.4621119138976
1066 0.005 5.33 1 993.5037758690253 908.4877090849089 908.6480745962318 1096.351187847783 1096.981160272026 1097.360498192077 1048.113210370389 427.8587095660466 1088.151580819294 293.4621119398674
1067 0.005 5.335 1 993.5127550454894 908.5057479148784 908.6661555080011 1096.35210354589 1096.982710919013 1097.361933558147 1048.116106845218 427.9042938796497 1088.152376327419 293.4621126233858
1068 0.005 5.34 1 993.5221337712211 908.5237018455746 908.6841513449707 1096.351211847214 1096.981174322054 1097.360509587359 1048.11886791955 427.949763912665 1088.152150071412 293.462112658755
1069 0.005 5.345 1 993.5310263500243 908.5415726472129 908.702063803775 1096.352125276765 1096.982723206301 1097.361943585776 1048.121737743859 427.9951243701103 1088.152940104704 293.4621133526297
1070 0.005 5.350000000000001 1 993.5403192929144 908.5593593696777 908.7198920112465 1096.351234208092 1096.981187877321 1097.360520648811 1048.124472587336 428.040370511251 1088.152711767658 293.4621133977697
1071 0.005 5.355 1 993.5491276325671 908.5770637829925 908.7376376587164 1096.352148552022 1096.98273700051 1097.361954571233 1048.127316779055 428.0855079124938 1088.15350053367 293.4621140980942
1072 0.005 5.36 1 993.5583364798809 908.5946849316871 908.755299870325 1096.351257728249 1096.981201573278 1097.360531719371 1048.130027011107 428.1305346534317 1088.153269229525 293.4621141485944
1073 0.005 5.365 1 993.5670613758801 908.6122245813964 908.7728803358106 1096.352173024013 1096.982751957639 1097.361966589048 1048.132846362457 428.1754527303686 1088.154057516125 293.4621148546943
1074 0.005 5.37 1 993.5761864879354 908.6296817660389 908.7903781656628 1096.35128009457 1096.981213807599 1097.360541340158 1048.135531334147 428.2202605266605 1088.153822121211 293.4621149102655
1075 0.005 5.375 1 993.584828547113 908.6470582524042 908.8077950542827 1096.352195916624 1096.982765283354 1097.36197743852 1048.13832636371 428.2649645919486 1088.154607209496 293.4621156183745
1076 0.005 5.38 1 993.593871077474 908.6643530716192 908.82513010686 1096.351302666928 1096.981227116344 1097.360551942684 1048.140986097658 428.3095562506363 1088.154370575704 293.4621156707177
1077 0.005 5.385 1 993.6024302173678 908.6815679811161 908.8423850069747 1096.352217357722 1096.982778072884 1097.361988051594 1048.143755186303 428.3540392747136 1088.155152341311 293.4621163718001
1078 0.005 5.39 1 993.6113906757109 908.6987020164482 908.8595588656352 1096.351325617748 1096.981241214956 1097.360563583419 1048.146390354952 428.3984110887817 1088.154913287327 293.4621164196796
1079 0.005 5.395 1 993.6198696880917 908.7157569332189 908.8766533638285 1096.352240486353 1096.982791223768 1097.361998455155 1048.149135606178 428.4426747541874 1088.155693576055 293.4621171173905
1080 0.005 5.4 1 993.6287485460463 908.7327317537245 908.8936676018677 1096.351347899584 1096.98125428662 1097.360574335426 1048.1517461998 428.4868282996389 1088.155450688403 293.4621171623523
1081 0.005 5.405 1 993.6371470711174 908.7496282370844 908.9106032623296 1096.352263506391 1096.982804886279 1097.362009435089 1048.15446762096 428.5308754580131 1088.156228791856 293.462117857376
1082 0.005 5.41 1 993.6459463155855 908.7664454028824 908.9274594415923 1096.351371670836 1096.981268572502 1097.360585910203 1048.157054970826 428.5748113426765 1088.155984090247 293.462117894344
1083 0.005 5.415 1 993.6542649526235 908.7831849997179 908.9442378150395 1096.352286190075 1096.982818007717 1097.362019775275 1048.159752549655 428.6186417821556 1088.156760395884 293.4621185787157
1084 0.005 5.42 1 993.6629846289989 908.7998460341587 908.9609374663679 1096.351392136652 1096.981279827661 1097.360594793488 1048.162305571064 428.6623652191084 1088.156512323528 293.4621186059222
1085 0.005 5.425 1 993.6712236521736 908.8164302663802 908.9775600785604 1096.35230758291 1096.982830650759 1097.362030380292 1048.164972953251 428.7059836050753 1088.157284651623 293.4621192778524
1086 0.005 5.43 1 993.6798637042747 908.8329367040042 908.9941047370606 1096.351414105372 1096.98129286547 1097.360605272439 1048.167509395736 428.7494951771026 1088.157034273868 293.4621192894639
1087 0.005 5.435 1 993.6880248642832 908.8493670931667 909.0105731135958 1096.352329271683 1096.982843783449 1097.362040923643 1048.170157900431 428.7929024536681 1088.1578058809 293.462119949185
1088 0.005 5.44 1 993.6965874631429 908.8657204403836 909.0269642899231 1096.351435552795 1096.98130547638 1097.360615409797 1048.172673191276 428.8362029063428 1088.157553228164 293.462119952181
1089 0.005 5.445 1 993.7046713709965 908.8819984897837 909.0432799362937 1096.352351505204 1096.98285709632 1097.362051726968 1048.175299582793 428.8793994607595 1088.158323235852 293.4621206053362
1090 0.005 5.45 1 993.7131569843946 908.8982002452439 909.0595191322383 1096.351458480488 1096.981319266907 1097.360626700419 1048.177792964333 428.9224997531716 1088.158068659169 293.4621206035123
1091 0.005 5.455 1 993.7211642802247 908.9143274404274 909.0756835403852 1096.352373175117 1096.982869433256 1097.362061475582 1048.180396559728 428.9654906148704 1088.158834903199 293.4621212512528
1092 0.005 5.46 1 993.7295726617059 908.9303790741836 909.0917722319625 1096.351478743246 1096.981330981249 1097.360635903588 1048.182865452373 429.0083734646586 1088.158577084227 293.4621212530154
1093 0.005 5.465 1 993.7375039469346 908.9463568940685 909.1077868785629 1096.352394497191 1096.982882284321 1097.362072035505 1048.185446127833 429.0511505016799 1088.159341911769 293.4621219039246
1094 0.005 5.47 1 993.7458367754161 908.9622598837847 909.1237265449458 1096.351500469317 1096.981343713988 1097.360646337803 1048.187892754053 429.0938216225554 1088.159081601455 293.4621219009701
1095 0.005 5.475000000000001 1 993.7536944794723 908.9780897821389 909.1395928928777 1096.352415340192 1096.982894810477 1097.362082183374 1048.190450346834 429.1363892811762 1088.159844747302 293.4621229829439
1096 0.005 5.48 1 993.7619525269704 908.9938456813527 909.1553850819344 1096.351522401061 1096.981356281789 1097.360656567587 1048.192876887588 429.1788519610022 1088.159584377524 293.462122848507
1097 0.005 5.485 1 993.7697358853071 909.0095291776723 909.1711046490871 1096.352436004818 1096.98290651791 1097.362091406525 1048.195412253898 429.2212120134183 1088.16034241938 293.4621237102897
1098 0.005 5.49 1 993.7779184769554 909.025139314259 909.1867507079314 1096.351542880351 1096.981368476841 1097.360666368138 1048.197814298123 429.2634677431113 1088.160079310814 293.4621234370617
1099 0.005 5.495 1 993.7856279346933 909.0406777647109 909.2023248605775 1096.352457423282 1096.9829194499 1097.362102126621 1048.200327400071 429.3056212337481 1088.160836097027 293.4621242215171
1100 0.005 5.5 1 993.7937361172619 909.0561435576234 909.2178262080855 1096.351563165105 1096.981380476747 1097.360675994121 1048.202707024028 429.3476710427364 1088.160569361487 293.4621239114998
1101 0.005 5.505 1 993.8013728338734 909.0715383714194 909.2332563579257 1096.352478250886 1096.982932056465 1097.362112377185 1048.205198106967 429.3896189613214 1088.161324933989 293.4621246916413
1102 0.005 5.51 1 993.8094095221549 909.0868612353554 909.2486144123828 1096.351584827521 1096.981393166188 1097.360686092247 1048.207556413057 429.4314671363022 1088.161057650633 293.4621244051693
1103 0.005 5.515 1 993.8170148206451 909.1021140349341 909.2639021599464 1096.352525653793 1096.982955305937 1097.362128846017 1048.210043209603 429.4732131869157 1088.161849647364 293.4621252269877
1104 0.005 5.52 1 993.8249134273165 909.1172951087632 909.2791181111422 1096.351576988111 1096.981391303282 1097.36068716927 1048.212348462758 429.5148549262798 1088.161502147386 293.4621249759486
1105 0.005 5.525 1 993.8324619408653 909.1324070610787 909.2942646408294 1096.352543697997 1096.982968007304 1097.362138844387 1048.214822315297 429.5563956864058 1088.16232425602 293.4621258477842
1106 0.005 5.53 1 993.8402949606043 909.1474479739364 909.3093400694452 1096.351596921561 1096.981402466091 1097.360695767896 1048.217107739745 429.5978345859335 1088.161979844917 293.4621256266796
1107 0.005 5.535 1 993.847774160865 909.1624204480354 909.3243467640657 1096.352563996483 1096.982980015658 1097.362148777091 1048.219561062176 429.6391735240303 1088.162799560491 293.4621265171761
1108 0.005 5.54 1 993.8555368851265 909.1773225661674 909.3392830414324 1096.351617213948 1096.981414298293 1097.360705316408 1048.221826520654 429.6804108512363 1088.162452699124 293.4621263063013
1109 0.005 5.545 1 993.8629458823126 909.1921569230783 909.3541512668462 1096.352584205797 1096.982992101053 1097.362158520927 1048.224258879136 429.7215485414179 1088.163271315123 293.4621272006312
1110 0.005 5.55 1 993.8706396270136 909.206921596919 909.3689497506931 1096.351637813258 1096.981426493505 1097.360715224406 1048.226503795212 429.7625846408415 1088.162923695746 293.4621269857942
1111 0.005 5.555 1 993.8779785021489 909.2216191725441 909.3836808470772 1096.352602417088 1096.98300196407 1097.362166333216 1048.228915029034 429.8035220469387 1088.163736664432 293.4621278671198
1112 0.005 5.56 1 993.8856023600096 909.2362477432425 909.3983428780391 1096.351656634247 1096.981438057244 1097.360724776331 1048.231138567247 429.8443590495683 1088.163386352925 293.4621276582875
1113 0.005 5.565 1 993.8928730506281 909.2508098886289 909.4129381969309 1096.352622361624 1096.983013839212 1097.362175957762 1048.233529669632 429.8850997457597 1088.164199505084 293.4621285394467
1114 0.005 5.57 1 993.9004286198902 909.2653036834977 909.4274651091345 1096.35167620722 1096.981449688489 1097.360734136013 1048.235732377427 429.9257377786963 1088.163847402602 293.4621283163695
1115 0.005 5.575 1 993.9076308799615 909.2797317080889 909.4419259651634 1096.352641668814 1096.983025422122 1097.362185377965 1048.238102539005 429.9662778314406 1088.164658044966 293.4621291878584
1116 0.005 5.58 1 993.9151182875013 909.2940920407719 909.4563190743594 1096.351694812696 1096.98146021353 1097.36074257473 1048.240284754295 430.0067185001852 1088.164303659921 293.4621289518291
1117 0.005 5.585 1 993.922253721835 909.308387259848 909.470646784668 1096.352661229125 1096.983037114251 1097.362194824422 1048.24263477024 430.0470617970698 1088.165112913934 293.4621298134695
1118 0.005 5.59 1 993.9296736328354 909.3226154327141 909.4849073952885 1096.351714216184 1096.981471848288 1097.36075203935 1048.244796799084 430.0873030713 1088.164754722819 293.4621295733802
1119 0.005 5.595 1 993.9367417707333 909.3367791376946 909.4991032574989 1096.352679904476 1096.983048191195 1097.362203680628 1048.24712622302 430.1274487124003 1088.165562613551 293.4621304328339
1120 0.005 5.600000000000001 1 993.9440943175 909.3508764364559 909.5132326600433 1096.351731939009 1096.981482294821 1097.360760452083 1048.249267322017 430.1674965945881 1088.165202547635 293.4621301914497
1121 0.005 5.605 1 993.9510970833809 909.3649099107666 909.5272979582792 1096.352699248426 1096.983059546204 1097.362212905057 1048.251577890383 430.2074483703639 1088.166009513681 293.4621310451565
1122 0.005 5.61 1 993.9583849909485 909.3788776189758 909.5412974398459 1096.351752162453 1096.981494226634 1097.360770109323 1048.253700277573 430.2473026603953 1088.165648535515 293.4621307979115
1123 0.005 5.615 1 993.9653210089507 909.3927821206403 909.5552334376567 1096.35271690559 1096.983069723972 1097.362221022559 1048.255989856011 430.2870608129784 1088.166449992782 293.4621316497401
1124 0.005 5.62 1 993.9725440210794 909.406621488164 909.5691042542826 1096.351770341328 1096.981505061635 1097.360778829237 1048.258092073159 430.3267217335796 1088.16608777498 293.4621313965782
1125 0.005 5.625 1 993.9794147687408 909.4203982790091 909.5829122163959 1096.352734497508 1096.983079658811 1097.362229202857 1048.260362258774 430.3662845540492 1088.166886799142 293.4621322456268
1126 0.005 5.63 1 993.9865725945419 909.4341105605748 909.5966556213671 1096.351788884818 1096.981516319161 1097.360787989115 1048.262445285028 430.4057515284982 1088.166522832604 293.4621319921648
1127 0.005 5.635 1 993.9933789809513 909.4477608853476 909.6103367936493 1096.352753300718 1096.983090982459 1097.362238323455 1048.264695610529 430.4451240615185 1088.167321553869 293.462132844479
1128 0.005 5.64 1 994.0004718925923 909.4613473166448 909.6239540283815 1096.351805883254 1096.981525924451 1097.360795629715 1048.266758456248 430.4844005632037 1088.166954053364 293.4621325905939
1129 0.005 5.645 1 994.0072151045587 909.474872407246 909.6375096490519 1096.352771362643 1096.983102151009 1097.36224756948 1048.268989450287 430.5235884997085 1088.167750209079 293.4621334425973
1130 0.005 5.65 1 994.014244338868 909.4883342104772 909.6510019370033 1096.351824335463 1096.981536817651 1097.360804412523 1048.271033568996 430.5626831501056 1088.16737990339 293.462133195333
1131 0.005 5.655 1 994.0209251956098 909.5017352884934 909.664433229318 1096.352790615379 1096.983113482621 1097.362256452577 1048.27324629509 430.6016799246163 1088.168177817707 293.4621340474861
1132 0.005 5.66 1 994.0278914322109 909.5150736743375 909.677801788766 1096.351841403298 1096.981546556101 1097.360812202894 1048.275270583678 430.6405790132562 1088.167805434976 293.462133794236
1133 0.005 5.665 1 994.0345094651854 909.5283519360677 909.6911099529002 1096.352808055794 1096.983123990017 1097.362265019815 1048.277463835221 430.6793834786178 1088.168600473874 293.462134645485
1134 0.005 5.67 1 994.0414132150916 909.541568108639 909.7043559881708 1096.35185907148 1096.981556919536 1097.360820540006 1048.279469959726 430.7180923783721 1088.168225752556 293.4621343974735
1135 0.005 5.675 1 994.047968981943 909.5547247501631 909.717542222483 1096.352824889017 1096.983133855221 1097.3622731229 1048.281644912547 430.7567078710498 1088.169018241753 293.4621352513518
1136 0.005 5.68 1 994.0548117989819 909.5678198990659 909.7306669259373 1096.351877174982 1096.981568122778 1097.360829739488 1048.28363216971 430.7952286832024 1088.168643313734 293.4621350120609
1137 0.005 5.685 1 994.0613062632568 909.5808561060907 909.7437324203247 1096.352842413177 1096.983143748 1097.362281035567 1048.285788434022 430.8336567107882 1088.169431872734 293.462135870452
1138 0.005 5.69 1 994.068087538041 909.5938314070361 909.7567369716521 1096.351894557591 1096.981578312783 1097.360837936467 1048.287757171253 430.8719901199172 1088.16905450663 293.4621356235486
1139 0.005 5.695 1 994.0745217067868 909.606748351189 909.7696828998146 1096.352860308232 1096.983154814017 1097.362290077123 1048.289895357926 430.9102314979872 1088.169843720238 293.4621364735663
1140 0.005 5.7 1 994.081242347409 909.6196049679958 909.7825684656918 1096.351911241498 1096.981587731933 1097.360845347948 1048.291845701637 430.9483793336655 1088.169463607905 293.4621362154841
1141 0.005 5.705 1 994.087615943311 909.6324038053895 909.7953959872912 1096.352876484469 1096.98316397198 1097.362297384584 1048.293965220254 430.9864352800616 1088.170249884341 293.4621370591816
1142 0.005 5.71 1 994.0942773124848 909.6451428954539 909.8081637267488 1096.351928406259 1096.981598200279 1097.36085394118 1048.295897595692 431.024398225393 1088.169870114405 293.4621368065669
1143 0.005 5.715 1 994.1005916768502 909.657824777564 909.8208739962196 1096.352893848396 1096.983174384831 1097.362305826381 1048.297998930654 431.0622698934417 1088.170654405034 293.462137648203
1144 0.005 5.72 1 994.1071930951892 909.6704474785171 909.8335250519424 1096.351945412446 1096.981607980626 1097.360861736342 1048.299913790516 431.1000491450557 1088.17027028924 293.4621373915599
1145 0.005 5.725000000000001 1 994.1134485449505 909.6830135388723 909.8461192060439 1096.352910863635 1096.98318421263 1097.362313806729 1048.301998207156 431.1377369669734 1088.171052768024 293.4621382345507
1146 0.005 5.73 1 994.1199915971499 909.6955209831975 909.8586547134444 1096.351962736445 1096.981618562497 1097.360870444643 1048.303895146637 431.1753333194557 1088.170668439819 293.4621379672944
1147 0.005 5.735 1 994.1261883174398 909.7079723419117 909.87113387766 1096.352926804481 1096.983193591687 1097.362321280449 1048.305960694078 431.212840176343 1088.17144884292 293.4621387989339
1148 0.005 5.74 1 994.132673101532 909.7203656428072 909.8835549523922 1096.351978421403 1096.981627301835 1097.360877274509 1048.307839970993 431.2502550920183 1088.171062536063 293.4621385257309
1149 0.005 5.745 1 994.1388118944958 909.7327034166044 909.8959202427434 1096.352942766901 1096.983203177146 1097.362329240796 1048.30988807129 431.2875801214529 1088.171841119749 293.4621393542724
1150 0.005 5.75 1 994.1452391223024 909.7449836861529 909.9082279968237 1096.351993286226 1096.981638156221 1097.360886452968 1048.311751841877 431.3248139267941 1088.171452465082 293.4621390776866
1151 0.005 5.755 1 994.1513189221525 909.7572089496009 909.9204804920803 1096.352957193299 1096.983212053556 1097.362336143147 1048.31378188221 431.3619576048727 1088.172228317514 293.4621399039258
1152 0.005 5.76 1 994.1576905820641 909.7693772898979 909.9326760336249 1096.352008445546 1096.981646278782 1097.360892791592 1048.315629294163 431.3990096929714 1088.171837922805 293.462139629244
1153 0.005 5.765 1 994.1637146451279 909.7814911647216 909.9448168585326 1096.352974504876 1096.983223080871 1097.362345285132 1048.317641138226 431.4359715017239 1088.172614473133 293.462140453439
1154 0.005 5.77 1 994.1700294894123 909.7935486562546 909.9569012714618 1096.352024949127 1096.981656096697 1097.360900940195 1048.319470729828 431.4728425747641 1088.172222115241 293.4621401802979
1155 0.005 5.775 1 994.1759966586342 909.8055522155288 909.9689315043045 1096.352989729333 1096.983231597991 1097.36235203399 1048.321464764558 431.5096314320902 1088.172995744776 293.4621410082632
1156 0.005 5.78 1 994.1822556285086 909.8174999300038 909.9809058622678 1096.352040661258 1096.981665420311 1097.360908234576 1048.323277412301 431.5463275456394 1088.172602075709 293.4621407313599
1157 0.005 5.785 1 994.1881682667936 909.8293942468314 909.9928265770995 1096.353005953569 1096.98324144551 1097.362360011234 1048.325254615512 431.5829371445492 1088.173374433796 293.4621415538263
1158 0.005 5.79 1 994.1943722632865 909.8412332552251 910.0046919530474 1096.35205759825 1096.981675548396 1097.360916462918 1048.327051175207 431.6194525073918 1088.172980294861 293.462141272733
1159 0.005 5.795 1 994.2002288165336 909.8530193882916 910.0165042112766 1096.353021186882 1096.983250164588 1097.362367094958 1048.329011635396 431.655883315432 1088.173748549141 293.4621420955265
1160 0.005 5.8 1 994.2063776421614 909.8647507403632 910.0282616603791 1096.352072939922 1096.981684554153 1097.360923686019 1048.330791383552 431.6922224502534 1088.173352687942 293.462141820527
1161 0.005 5.805 1 994.2121802379691 909.8764297449781 910.0399665181825 1096.35303701164 1096.983259342943 1097.362374420428 1048.33273571326 431.7284773147999 1088.174120017885 293.4621426443619
1162 0.005 5.81 1 994.2182753718422 909.8880544858313 910.0516170869038 1096.352089073298 1096.981694431047 1097.360931977812 1048.334499012294 431.7646422512988 1088.173723023821 293.4621423674351
1163 0.005 5.815 1 994.2240236195638 909.899627392355 910.0632155801723 1096.353052296902 1096.983268413354 1097.362381663576 1048.336426020408 431.8007227604804 1088.174489583687 293.4621431887965
1164 0.005 5.82 1 994.2300636693838 909.9111465451996 910.0747602970297 1096.352102866912 1096.981702017192 1097.360937890898 1048.338172256222 431.8367134708323 1088.174089362914 293.4621429058439
1165 0.005 5.825 1 994.2357585463736 909.9226143782912 910.0862534531989 1096.353066835346 1096.983276986964 1097.362388756858 1048.340083311563 431.8726244489376 1088.174853418996 293.4621437265675
1166 0.005 5.83 1 994.2417465838555 909.9340289775865 910.097693351872 1096.352119856179 1096.981712437812 1097.360946291274 1048.341814830486 431.9084441010211 1088.174453575157 293.4621434479488
1167 0.005 5.835 1 994.247387956172 909.9453927570249 910.1090821918148 1096.353082672037 1096.98328651744 1097.362396466241 1048.343709487023 431.9441791288638 1088.175215888207 293.4621442684318
1168 0.005 5.84 1 994.2533227224358 909.9567038025812 910.1204182770877 1096.352134405859 1096.981721243588 1097.360953593061 1048.345424202628 431.979824519233 1088.174813886887 293.4621439892413
1169 0.005 5.845 1 994.2589117195541 909.967964533741 910.1317038116591 1096.353098097348 1096.983295615287 1097.362403828462 1048.347303427383 432.0153828180869 1088.175574461134 293.4621448098162
1170 0.005 5.850000000000001 1 994.2647949344517 909.9791730347237 910.1429370938284 1096.352150138055 1096.981730201697 1097.360960657052 1048.349002849752 432.0508535516687 1088.175171653499 293.4621445265973
1171 0.005 5.855 1 994.2703325568588 909.9903317187147 910.1541203233904 1096.353113006496 1096.983304007812 1097.362410533492 1048.350866371614 432.0862426329315 1088.175930476285 293.4621453460724
1172 0.005 5.86 1 994.2761631076989 910.0014386631944 910.1652517935026 1096.352165368079 1096.981739480717 1097.360968274628 1048.352550124173 432.121543655454 1088.175524610051 293.462145067728
1173 0.005 5.865 1 994.2816494752996 910.0124962840513 910.1763337059934 1096.353128127161 1096.983313235713 1097.362418017477 1048.354397880232 432.1567628534649 1088.176283950098 293.4621458845973
1174 0.005 5.87 1 994.287428811308 910.0235026541741 910.1873643504397 1096.35217958083 1096.981747590051 1097.360974935725 1048.356065704979 432.1918941036219 1088.175875885391 293.462145601379
1175 0.005 5.875 1 994.292863462373 910.0344601931166 910.1983459287239 1096.353142320069 1096.983321838022 1097.362424775079 1048.357892615747 432.2269433896331 1088.176632090618 293.4621464148523
1176 0.005 5.88 1 994.2985929721152 910.045367015062 910.2092767670756 1096.352193187446 1096.981755624458 1097.360981303659 1048.359544466028 432.261905270352 1088.176222801566 293.462146127962
1177 0.005 5.885 1 994.303976771545 910.0562254142197 910.2201589624324 1096.353157295421 1096.983330519369 1097.362431947855 1048.36135866666 432.2967852790686 1088.176978242333 293.4621469420626
1178 0.005 5.89 1 994.3096546154484 910.0670335658631 910.2309908887767 1096.352207075349 1096.981763930641 1097.360988069126 1048.362995488731 432.3315790312344 1088.176566011965 293.4621466587871
1179 0.005 5.895 1 994.3149888695924 910.077793795519 910.2417746674578 1096.353171084739 1096.983338579399 1097.362438424167 1048.36479557551 432.3662916535831 1088.177321235531 293.4621474733594
1180 0.005 5.9 1 994.3206173703172 910.0885042506146 910.2525086530387 1096.352222085488 1096.981773072163 1097.360995730217 1048.366418896287 432.4009224407025 1088.176907796437 293.4621471872336
1181 0.005 5.905 1 994.325901915578 910.0991672520456 910.26319496244 1096.353185293571 1096.983346720885 1097.36244492633 1048.368204309051 432.435470862473 1088.177659868849 293.4621479968879
1182 0.005 5.91 1 994.3314816988134 910.1097809606847 910.2738319582422 1096.352236940685 1096.98178164127 1097.361002462143 1048.369813504335 432.4699343766235 1088.177245863135 293.4621477049134
1183 0.005 5.915 1 994.336717644671 910.1203476853451 910.284421748965 1096.3531999351 1096.983355238608 1097.362451825432 1048.371584405544 432.5043158163508 1088.177996869941 293.4621485107208
1184 0.005 5.92 1 994.3422483772542 910.1308655787644 910.2949626901895 1096.352250450092 1096.98178945746 1097.361008891573 1048.373178008098 432.538611441204 1088.177580562445 293.4621482157894
1185 0.005 5.925 1 994.3474354577991 910.1413369504835 910.3054568904229 1096.353213842715 1096.983364029354 1097.362459115372 1048.374933832219 432.572826406734 1088.178330730144 293.4621490199328
1186 0.005 5.93 1 994.3529175363337 910.151759952054 910.3159027022731 1096.352264386204 1096.981797849993 1097.36101568698 1048.37651213035 432.6069573872311 1088.17791329204 293.4621487235241
1187 0.005 5.935 1 994.3580574874234 910.1621368975001 910.3263022385909 1096.353228897813 1096.983372794206 1097.362466135522 1048.378253972802 432.6410080292734 1088.178662632398 293.4621495274448
1188 0.005 5.94 1 994.3634918267771 910.1724659252279 910.3366538414948 1096.352279231721 1096.981806842158 1097.361023009894 1048.379817935529 432.6749740281318 1088.178242706148 293.4621492301389
1189 0.005 5.945 1 994.3685834858178 910.1827493459713 910.3469596218609 1096.353242748813 1096.983380782343 1097.362472458819 1048.381544932217 432.7088603757139 1088.178989078118 293.4621500330118
1190 0.005 5.95 1 994.3739708791509 910.1929853055976 910.3572179247132 1096.352293104398 1096.981814832549 1097.361029269254 1048.383094582649 432.7426626697844 1088.178569769383 293.4621497328368
1191 0.005 5.955 1 994.3790143808596 910.2031761007019 910.3674308472614 1096.353254619273 1096.983387517788 1097.362477942432 1048.384806195835 432.7763858577671 1088.179313425334 293.4621505303172
1192 0.005 5.96 1 994.3843546602201 910.213319886167 910.3775967463199 1096.352306538993 1096.981823105592 1097.361036109754 1048.386341853011 432.8100255074709 1088.178892172005 293.4621502269588
1193 0.005 5.965 1 994.3893522900626 910.2234189574623 910.3877177162145 1096.353269479081 1096.983396516437 1097.362485284141 1048.388039889363 432.8435864300491 1088.17963610008 293.462151023037
1194 0.005 5.97 1 994.39464973828 910.2334714523523 910.3977920942209 1096.352320334483 1096.981831313729 1097.361042671508 1048.389561918122 432.8770642779249 1088.17921314895 293.4621507201712
1195 0.005 5.975000000000001 1 994.3996029257008 910.2434796636749 910.4078219745053 1096.353282375613 1096.98340387919 1097.362491042153 1048.391245385371 432.910463852761 1088.179955258894 293.4621515145414
1196 0.005 5.98 1 994.4048506175301 910.2534417379989 910.4178057074445 1096.352332738608 1096.981838639379 1097.361048856895 1048.3927520989 432.9437808126945 1088.179529159236 293.462151206433
1197 0.005 5.985 1 994.4097572903598 910.2633599768371 910.4277453930805 1096.353296917162 1096.983413052142 1097.362498521929 1048.394422154342 432.977019078287 1088.18027204049 293.4621520009919
1198 0.005 5.99 1 994.4149600785652 910.2732325195726 910.437639371243 1096.352347338094 1096.981846899041 1097.361055302353 1048.395916059128 433.010175545422 1088.179846875921 293.46215169451
1199 0.005 5.995 1 994.4198194564711 910.2830616478914 910.447489725537 1096.353308698823 1096.983419461927 1097.362503631796 1048.397571431867 433.0432547599518 1088.180585728554 293.4621524854796
1200 0.005 6 1 994.4249759719621 910.2928455084399 910.4572948046406 1096.352358558295 1096.981853618982 1097.361060885286 1048.39905058354 433.0762523187168 1088.180157582396 293.4621521771411
1201 0.005 6.005 1 994.4297909994605 910.3025863894908 910.467056692911 1096.353322457365 1096.983427991563 1097.362510828371 1048.400693137851 433.1091727910629 1088.180895877231 293.4621529677324
1202 0.005 6.01 1 994.4349022942371 910.312282425031 910.476773726976 1096.352371784712 1096.981861409133 1097.36106699418 1048.402158709761 433.1420117476263 1088.180465941897 293.4621526640523
1203 0.005 6.015000000000001 1 994.4396740791677 910.321935905445 910.4864480001792 1096.353335655892 1096.983435684335 1097.362516935014 1048.403790308634 433.1747739703032 1088.181205564816 293.4621534563567
1204 0.005 6.02 1 994.4447419303676 910.331544963321 910.4960778426691 1096.352385595335 1096.981869334539 1097.361073415577 1048.405244999174 433.2074552722165 1088.180774051036 293.4621531506214
1205 0.005 6.025 1 994.4494684395291 910.3411118774114 910.5056653348076 1096.353349289662 1096.983444179093 1097.362523957994 1048.406860881107 433.2400605749928 1088.181510316128 293.4621539420839
1206 0.005 6.03 1 994.4544913550778 910.3506347859254 910.5152088160594 1096.352398505798 1096.981876964993 1097.361079480204 1048.408300623366 433.2725852387028 1088.181076971692 293.4621536365409
1207 0.005 6.035 1 994.4591745117566 910.3601159676597 910.524710363095 1096.353361018161 1096.983450790291 1097.362529204018 1048.409901979172 433.305034171433 1088.181812580657 293.4621544305613
1208 0.005 6.04 1 994.4641542258548 910.3695535564682 910.5341683122435 1096.352410750417 1096.981884178139 1097.361085561738 1048.411327636384 433.3374031790121 1088.181378124036 293.4621541227083
1209 0.005 6.045 1 994.4687945466931 910.3789498319791 910.5435847420941 1096.353374902352 1096.983459491478 1097.36253646904 1048.412916506453 433.3696966813265 1088.182113047088 293.4621549120562
1210 0.005 6.05 1 994.4737308299475 910.3883029204244 910.5529579825043 1096.352422875213 1096.981890994806 1097.361090934638 1048.414329284262 433.4019105306625 1088.181676117893 293.4621546053187
1211 0.005 6.055 1 994.4783274731001 910.397615100945 910.5622901093011 1096.353386845223 1096.983466893876 1097.362542459142 1048.415904379281 433.434049454793 1088.182409662715 293.4621553983263
1212 0.005 6.06 1 994.4832211204376 910.406884504969 910.5715794559732 1096.352436421837 1096.981899007375 1097.361097310643 1048.417304602356 433.4661089769234 1088.181972881598 293.4621551276568
1213 0.005 6.065 1 994.4877762779815 910.4161134056205 910.5808280967998 1096.353400222186 1096.983474626346 1097.362548588998 1048.418867581363 433.4980939433276 1088.182705206274 293.4621559061632
1214 0.005 6.07 1 994.4926277079885 910.4252999246961 910.5900343517645 1096.352447715588 1096.981905829047 1097.361103014645 1048.420255336082 433.5299999866257 1088.182265110943 293.4621556119991
1215 0.005 6.075 1 994.4971415614051 910.4344463458398 910.5992003050078 1096.353411626234 1096.983481186508 1097.362553739223 1048.421804677422 433.5618317784611 1088.182996125522 293.4621563753657
1216 0.005 6.08 1 994.5019510009769 910.4435507818628 910.6083242732857 1096.352459994863 1096.981913041447 1097.361108695202 1048.423178997299 433.5935879276423 1088.182555110422 293.46215607732
1217 0.005 6.085 1 994.5064240874482 910.4526155177125 910.6174083385951 1096.353423980817 1096.983488159159 1097.362559468703 1048.42471630967 433.6252700956924 1088.183285632873 293.4621568433894
1218 0.005 6.09 1 994.511191999073 910.4616386639426 910.6264508158465 1096.352472950743 1096.981920923397 1097.361115036152 1048.426078449897 433.6568720032469 1088.182844516033 293.4621565453357
1219 0.005 6.095 1 994.5156220833495 910.4706224888107 910.6354537721486 1096.353434539353 1096.983494072672 1097.362564343214 1048.427601965535 433.6884005274181 1088.183570903128 293.4621573120303
1220 0.005 6.100000000000001 1 994.5203487872708 910.4795651161479 910.6444155321651 1096.352484851929 1096.981928425616 1097.361121377618 1048.428951125144 433.7198493529394 1088.183129032141 293.4621570144933
1221 0.005 6.105 1 994.5247382296427 910.4884688109279 910.6533381609045 1096.353447920462 1096.983502683923 1097.36257154722 1048.430462567437 433.7512258775938 1088.183854690405 293.4621577785434
1222 0.005 6.11 1 994.5294242953795 910.4973316917227 910.6622199774403 1096.35249788064 1096.981936086975 1097.361127210034 1048.431800024454 433.7825233710507 1088.183412650932 293.4621574729133
1223 0.005 6.115 1 994.5337741940347 910.5061560253891 910.6710630484721 1096.353460415127 1096.983509823974 1097.362577057088 1048.433299315534 433.8137492427974 1088.184139158144 293.4621582281576
1224 0.005 6.12 1 994.5384200026901 910.5149399255978 910.6798656914194 1096.352509307403 1096.981942293594 1097.361132203031 1048.434624902758 433.8448985734844 1088.183695068056 293.4621579139209
1225 0.005 6.125 1 994.5427288663828 910.523685652674 910.688629962593 1096.353471391487 1096.983516064129 1097.362582218898 1048.43611220155 433.8759760755429 1088.184417886157 293.4621586657979
1226 0.005 6.13 1 994.5473345333191 910.5323913243996 910.6973541831409 1096.352520655149 1096.98194946209 1097.361138265921 1048.437425240254 433.9069783453102 1088.183971137833 293.4621583523038
1227 0.005 6.135 1 994.5516032354288 910.5410591986795 910.7060404107888 1096.353482647794 1096.98352260391 1097.362587287972 1048.438899232618 433.9379085696193 1088.18469281918 293.462159102904
1228 0.005 6.140000000000001 1 994.5561705096687 910.5496873950232 910.7146869644895 1096.352532748224 1096.981956646716 1097.361143953714 1048.440200162128 433.9687632455171 1088.184247415859 293.462158791201
1229 0.005 6.145 1 994.5604008088994 910.5582781669533 910.7232958986004 1096.353495629244 1096.983530888079 1097.362594201477 1048.441662757453 433.9995460128632 1088.184969477171 293.4621595333892
1230 0.005 6.15 1 994.5649282625001 910.5668296280251 910.7318655288085 1096.352544911045 1096.981963523687 1097.361149446586 1048.442952302138 434.0302526986452 1088.184520253019 293.4621592148335
1231 0.005 6.155 1 994.5691190486409 910.5753440293632 910.7403979058282 1096.353506147173 1096.983536563999 1097.362598713586 1048.444402667593 434.0608881861705 1088.185239985921 293.4621599622842
1232 0.005 6.16 1 994.5736076072436 910.5838194839372 910.7488913428439 1096.352554656745 1096.981969262013 1097.361154161862 1048.445679271864 434.0914480429345 1088.184790326756 293.4621596460604
1233 0.005 6.165 1 994.5777605715527 910.5922582472961 910.7573478950645 1096.353517195468 1096.983543367008 1097.362604373619 1048.447117642243 434.1219371254219 1088.185509516491 293.4621603956756
1234 0.005 6.17 1 994.58221030626 910.6006584251461 910.7657658698374 1096.352566077909 1096.981976060597 1097.361159655452 1048.448382758254 434.1523509532809 1088.185057158497 293.462160081705
1235 0.005 6.175 1 994.5863251564023 910.6090222751077 910.7741473247709 1096.353529250517 1096.983550465157 1097.362609881724 1048.449810160892 434.1826944487644 1088.185776351181 293.4621608338967
1236 0.005 6.18 1 994.5907372819781 910.6173478977097 910.7824905621914 1096.352577406389 1096.98198243417 1097.361164765789 1048.451063455888 434.212963007694 1088.185323758891 293.4621605235372
1237 0.005 6.185 1 994.5948148233385 910.6256375521572 910.7907976388768 1096.35354177033 1096.983558298896 1097.362616448164 1048.452480089481 434.2431618226322 1088.186041703925 293.4621612773102
1238 0.005 6.19 1 994.599188468262 910.6338893282453 910.7990668479024 1096.352588252881 1096.981988841256 1097.361169918712 1048.453721277244 434.2732868510005 1088.185586055078 293.4621609652168
1239 0.005 6.195 1 994.6032277807477 910.6421054874588 910.8073002512073 1096.353551447044 1096.983563797032 1097.362620862638 1048.455125816796 434.3033422358556 1088.186302097197 293.4621617235625
1240 0.005 6.2 1 994.6075648872015 910.6502841257852 910.81549614344 1096.352599570478 1096.981995721025 1097.361175566472 1048.456356129371 434.3333233826452 1088.185847399775 293.4621614175091
1241 0.005 6.205 1 994.6115676778485 910.6584274973771 910.823656580061 1096.353563381582 1096.983571161135 1097.362626794573 1048.457749396195 434.3632353489899 1088.186563342106 293.4621621742101
1242 0.005 6.21 1 994.6158679637931 910.6665336966838 910.8317798549942 1096.352611202615 1096.982002724083 1097.361181145621 1048.45896833159 434.393073579623 1088.186107265512 293.462161866027
1243 0.005 6.215 1 994.6198328590519 910.6746049691972 910.839868016887 1096.353572919726 1096.983576208177 1097.362630730687 1048.460349416652 434.4228430389779 1088.186820246069 293.4621626252983
1244 0.005 6.22 1 994.6240966149202 910.6826394170146 910.8479193654691 1096.35262177424 1096.982009094554 1097.36118645116 1048.461557382327 434.4525390889192 1088.186363266031 293.4621623183579
1245 0.005 6.225000000000001 1 994.628026016937 910.6906392850339 910.8559359474059 1096.353584785608 1096.983583563437 1097.362636706338 1048.462928154522 434.4821664509154 1088.187076547389 293.4621630735011
1246 0.005 6.23 1 994.6322538879779 910.6986026685506 910.8639160584407 1096.35263301615 1096.982015473483 1097.361191491421 1048.464125722224 434.5117207155488 1088.186618643128 293.4621627654796
1247 0.005 6.235 1 994.6361471061092 910.7065318092978 910.8718617407917 1096.353595407631 1096.983589710948 1097.362641645147 1048.465485451964 434.5412070997726 1088.187330403779 293.4621635210006
1248 0.005 6.24 1 994.6403379949087 910.7144247985342 910.8797712859963 1096.35264212434 1096.982020744131 1097.361195828266 1048.466670884154 434.5706209494172 1088.18687003659 293.4621632139573
1249 0.005 6.245 1 994.6441949612982 910.7222838816809 910.8876467411866 1096.353605141401 1096.983595649703 1097.362646684409 1048.468018869971 434.5999671912679 1088.18758030251 293.462163968001
1250 0.005 6.25 1 994.6483516463525 910.7301071583383 910.8954864015794 1096.352654655172 1096.982028807065 1097.361202417815 1048.469194391143 434.629241222243 1088.18712147418 293.4621636530234
1251 0.005 6.255 1 994.6521733827644 910.7378968601847 910.9032923043204 1096.353616408238 1096.983602105636 1097.362651844355 1048.470532205662 434.6584480036088 1088.187829546192 293.4621644035989
1252 0.005 6.26 1 994.6562942332341 910.745651080625 910.9110627414749 1096.352664805661 1096.982034524896 1097.361206911229 1048.47169648866 434.6875828415048 1088.187368539343 293.4621640854292
1253 0.005 6.265000000000001 1 994.660081333519 910.7533720593699 910.9187997539678 1096.353627132033 1096.983608475929 1097.36265701308 1048.47302368961 434.716657066684 1088.188076682379 293.462164825002
1254 0.005 6.27 1 994.6641667282968 910.7610578722379 910.9265016196739 1096.352675828131 1096.982041321824 1097.361212524278 1048.474176945275 434.7456575335814 1088.187614180171 293.4621645020162
1255 0.005 6.275 1 994.667921239728 910.7687108014603 910.9341704136851 1096.35363784028 1096.983614410489 1097.36266164934 1048.475496344906 434.7745887701108 1088.188321284642 293.4621652418487
1256 0.005 6.28 1 994.6719705728918 910.7763288623934 910.9418043627363 1096.352684770563 1096.982046645458 1097.361216857561 1048.476636626055 434.8034505167586 1088.187857018758 293.4621649126402
1257 0.005 6.285 1 994.6756906869548 910.7839143682891 910.9494055698869 1096.353647901003 1096.983620482657 1097.362666654537 1048.477945159316 434.832243690403 1088.18856373852 293.4621656501068
1258 0.005 6.29 1 994.6797057488299 910.7914653278845 910.9569722559063 1096.352695337164 1096.982053222974 1097.361222158884 1048.479074737723 434.8609670634531 1088.188098315332 293.4621653163706
1259 0.005 6.295 1 994.6833918019991 910.798984052394 910.9645065192399 1096.353658556332 1096.983626742155 1097.362671667545 1048.480372574461 434.8896227583269 1088.188804735616 293.4621660494587
1260 0.005 6.3 1 994.6873725876585 910.8064685458389 910.9720065775048 1096.352705041838 1096.982058545941 1097.361226404108 1048.481491828295 434.9182092197914 1088.188336678279 293.4621657149999
1261 0.005 6.305 1 994.6910256557902 910.8139211243522 910.9794745339773 1096.353668731186 1096.983632770374 1097.362676498525 1048.482779520285 434.946728593515 1088.18904336459 293.4621664470523
1262 0.005 6.31 1 994.6949723717493 910.8213397827775 910.9869085979233 1096.352714617784 1096.982064283903 1097.361231220958 1048.483888042865 434.9751792691524 1088.188573696119 293.4621661113399
1263 0.005 6.315 1 994.698591807993 910.8287268408242 910.9943108746394 1096.353678578281 1096.983638795384 1097.362681423966 1048.485165740405 435.0035636008885 1088.189278845775 293.4621668404187
1264 0.005 6.32 1 994.7025055800329 910.836080292462 911.0016795736564 1096.352725246197 1096.982070531529 1097.361236181353 1048.486264942615 435.0318794760067 1088.188809531222 293.4621665085711
1265 0.005 6.325 1 994.7060915925906 910.843402451975 911.0090167959462 1096.353688535595 1096.983644470429 1097.362685936623 1048.487533017456 435.0601288267712 1088.189512734756 293.4621672392534
1266 0.005 6.33 1 994.7099722242533 910.8506913140064 911.016320748953 1096.352734834843 1096.98207614283 1097.361240698834 1048.48862185244 435.0883101040707 1088.189041162308 293.4621669088057
1267 0.005 6.335 1 994.7135259214275 910.8579491921716 911.0235935335569 1096.353698509585 1096.983650683566 1097.362691146231 1048.489879311647 435.1164253252093 1088.189744312469 293.462167644999
1268 0.005 6.34 1 994.7173742611288 910.8651740830559 911.0308333592425 1096.352745570346 1096.982082772623 1097.361246030625 1048.490958408876 435.1444729311093 1088.189273010668 293.4621673147935
1269 0.005 6.345 1 994.720896487356 910.8723683044404 911.0380423296314 1096.353708896743 1096.983656773678 1097.362696103077 1048.492206117177 435.1724562403218 1088.189975903064 293.4621680477673
1270 0.005 6.350000000000001 1 994.7247121235187 910.8795298324569 911.0452186404078 1096.352754557296 1096.982087590304 1097.36124998598 1048.493275068873 435.2003681091963 1088.189501613643 293.4621677152789
1271 0.005 6.355 1 994.7282009415127 910.886660985767 911.0523643914038 1096.353717832434 1096.983662480092 1097.362700753961 1048.494511766384 435.2282137625482 1088.190202723498 293.4621684454163
1272 0.005 6.36 1 994.7319849371903 910.8937597503943 911.0594777859665 1096.352764971908 1096.982093916472 1097.361255043986 1048.495571153871 435.25599379538 1088.189730004312 293.4621681142296
1273 0.005 6.365 1 994.7354423063701 910.900828438413 911.0665609210846 1096.353727474716 1096.983667802153 1097.362705042 1048.496798564027 435.2837095277117 1088.190429628641 293.4621688488385
1274 0.005 6.37 1 994.7391948194399 910.9078650362324 911.0736119977298 1096.352775247215 1096.982099979847 1097.361259925989 1048.497849237703 435.3113592231284 1088.189955183901 293.4621685189151
1275 0.005 6.375 1 994.7426208007419 910.9148718505155 911.0806331105258 1096.353736415425 1096.983673269185 1097.362709488703 1048.499064710807 435.3389445823585 1088.190652917819 293.4621692543557
1276 0.005 6.38 1 994.746340371418 910.9218468665779 911.0876224584148 1096.352783891997 1096.982105154409 1097.361264197612 1048.500106644912 435.3664639952638 1088.190177659915 293.4621689219504
1277 0.005 6.385 1 994.7497355475962 910.9287923918145 911.094582134785 1096.353746355771 1096.983679288031 1097.362714337492 1048.501313049741 435.3939191653286 1088.190874980386 293.4621696544096
1278 0.005 6.390000000000001 1 994.7534243060404 910.9357064103748 911.1015103374983 1096.352794015251 1096.982111176625 1097.361269043572 1048.502345371523 435.4213086223814 1088.190398604032 293.4621693271192
1279 0.005 6.395 1 994.75678878754 910.9425912273749 911.1084091595994 1096.353756166522 1096.983684988531 1097.362718801282 1048.503542680854 435.4486341511246 1088.191095142689 293.4621700608297
1280 0.005 6.4 1 994.7604467857195 910.9494448248723 911.1152767956312 1096.352802624847 1096.982115902091 1097.361272843423 1048.504565633851 435.4758887440718 1088.190617426694 293.4621697258169
1281 0.005 6.405 1 994.7637805233609 910.9562695075168 911.1221153382098 1096.353765617142 1096.983690935667 1097.362723569142 1048.505752933375 435.5030818876297 1088.191314265266 293.4621704532823
1282 0.005 6.41 1 994.7674073742296 910.9630632522432 911.1289229781161 1096.352811668386 1096.982121319419 1097.361277303559 1048.506766152645 435.5302110192417 1088.190835001497 293.4621701151042
1283 0.005 6.415 1 994.770710852633 910.969828365327 911.1357018087959 1096.353774359033 1096.983696076501 1097.362727821303 1048.507944090846 435.5572774685747 1088.191530466726 293.4621708427396
1284 0.005 6.42 1 994.7743068430359 910.976562821676 911.1424500183358 1096.352819999445 1096.982126050506 1097.361281129614 1048.508947606911 435.5842794595757 1088.191048566356 293.46217049927
1285 0.005 6.425 1 994.7775810894296 910.9832689355298 911.1491697066911 1096.353784075407 1096.983701871687 1097.362732504663 1048.510116970058 435.6112187809286 1088.191745479614 293.4621712232315
1286 0.005 6.43 1 994.7811480307928 910.9899446713624 911.1558590544604 1096.352829637383 1096.982131916658 1097.361286116887 1048.511111923262 435.6380937459729 1088.191262971784 293.4621708852977
1287 0.005 6.435 1 994.7843914315885 910.9965923366565 911.1625201547035 1096.353792722597 1096.983706948996 1097.3627365214 1048.512271568666 435.664906393588 1088.191956655409 293.4621716086111
1288 0.005 6.44 1 994.7879406496103 911.0032006095095 911.1691437604063 1096.352851763677 1096.982141646206 1097.361293073477 1048.513264849834 435.6915266047707 1088.191487345739 293.4621712721698
1289 0.005 6.445 1 994.791125649559 911.009779632539 911.1757376228726 1096.353803803518 1096.983713210189 1097.362741559484 1048.514378025546 435.7181078819899 1088.192170060535 293.4621719983404
1290 0.005 6.45 1 994.7946462539379 911.016329024241 911.182301537079 1096.352861623619 1096.982147770364 1097.361298064218 1048.51537868721 435.7446369811212 1088.191699165867 293.4621716634363
1291 0.005 6.455 1 994.7978032025162 911.0228498048961 911.1888365753416 1096.353812878504 1096.983718778857 1097.362746029698 1048.51648851154 435.7711106313661 1088.192380005172 293.4621723929004
1292 0.005 6.46 1 994.8012942714266 911.0293414050166 911.1953422116602 1096.352869423076 1096.982152368667 1097.361301746963 1048.517480595947 435.7975254253703 1088.191906335788 293.4621720620722
1293 0.005 6.465 1 994.8044228454318 911.0358047983989 911.2018194346058 1096.353821344035 1096.983723864957 1097.362750233286 1048.518581285791 435.8238813137306 1088.192585773945 293.4621727952027
1294 0.005 6.47 1 994.8078850192301 911.0422393811072 911.2082676734656 1096.352877419604 1096.982156901354 1097.361305289509 1048.519564285344 435.8501766360358 1088.192109948746 293.462172462366
1295 0.005 6.475000000000001 1 994.8109855276962 911.0486461118879 911.2146878940757 1096.353829961285 1096.983728950697 1097.362754365031 1048.52065644605 435.8764117878827 1088.192789652912 293.4621731981891
1296 0.005 6.48 1 994.8144197535617 911.0550243707844 911.221079501918 1096.352886219642 1096.982162298925 1097.361309745262 1048.521630931805 435.9025855846724 1088.192313731491 293.4621728664949
1297 0.005 6.485 1 994.8174918979918 911.0613751037791 911.2274434442104 1096.353838991517 1096.983734346782 1097.362758632613 1048.522714959561 435.9286987854164 1088.19299273943 293.4621735963861
1298 0.005 6.49 1 994.8208980644795 911.0676976770338 911.2337791104306 1096.352894811809 1096.982167263369 1097.361313917998 1048.523681411315 435.9547506276268 1088.192516348427 293.4621732600044
1299 0.005 6.495 1 994.8239415847348 911.0739930259917 911.2400874320099 1096.353847261301 1096.983739600569 1097.362763034993 1048.524756938964 435.9807421011993 1088.193194273821 293.4621739831139
1300 0.005 6.5 1 994.8273198692771 911.0802605241344 911.2463678012202 1096.352903742658 1096.982172534102 1097.361318016553 1048.525714956628 436.0066690091204 1088.192717075207 293.4621736402984
1301 0.005 6.505 1 994.8303360763906 911.0865010987916 911.2526211365362 1096.353855720893 1096.9837441349 1097.362766601496 1048.526782269458 436.0325372834245 1088.193393915309 293.4621743527069
1302 0.005 6.51 1 994.833685985427 911.0927141111937 911.2588468200012 1096.35291219022 1096.982177922189 1097.361322432577 1048.527732013349 436.0583450142262 1088.192915749631 293.4621740058002
1303 0.005 6.515000000000001 1 994.836674306075 911.0989004845827 911.2650457661066 1096.353864133857 1096.983749585133 1097.362771088047 1048.528790548727 436.0840931826987 1088.19359187196 293.4621747204567
1304 0.005 6.52 1 994.8397858609168 911.1050990095075 911.2712522993538 1096.353050319023 1096.982766707892 1097.361919972199 1048.527828691746 436.1104435529911 1088.192538448317 293.4621741418914
1305 0.005 6.525 1 994.8429646283832 911.1112355040758 911.2774013562009 1096.353611859437 1096.983114182502 1097.362148705608 1048.530037818846 436.1358491568093 1088.193283540078 293.4621741682157
1306 0.005 6.53 1 994.8461821717426 911.1173427532399 911.2835213331584 1096.35301293717 1096.982433026711 1097.361621688083 1048.531483484274 436.1613060439549 1088.193082009057 293.4621730590731
1307 0.005 6.535 1 994.8497749002516 911.1234649635678 911.2896512194139 1096.353748873044 1096.983473879831 1097.362447127775 1048.531161103196 436.1873700288014 1088.194286988037 293.4621732711068
1308 0.005 6.54 1 994.8526246026921 911.129522357431 911.295721792958 1096.353496615776 1096.982857165273 1097.361978338997 1048.533079528524 436.2125664741625 1088.194155587267 293.462173003621
1309 0.005 6.545 1 994.8556337832516 911.135552549556 911.3017648596764 1096.353874896649 1096.983513723399 1097.362491277468 1048.534609710662 436.237825728277 1088.194518795063 293.4621739388453
1310 0.005 6.55 1 994.8584145458921 911.141592767087 911.307814104374 1096.352849709364 1096.982580730484 1097.361734280425 1048.533740660691 436.2636892639748 1088.192930140573 293.4621738999703
1311 0.005 6.555 1 994.8615446635965 911.1475726570428 911.3138068085765 1096.353586367259 1096.983119793967 1097.362138842554 1048.535939007691 436.288704543116 1088.193801999619 293.4621748186968
1312 0.005 6.56 1 994.8645931300772 911.1535622289816 911.3198052582877 1096.353262727201 1096.98299095575 1097.362119842234 1048.535785342004 436.3143696456479 1088.193324149683 293.4621741173801
1313 0.005 6.565 1 994.8677321393163 911.1594917543556 911.3257476349094 1096.35394057087 1096.983476378282 1097.362503399269 1048.538017884841 436.3392462508094 1088.194285683459 293.4621736230237
1314 0.005 6.57 1 994.8707025852112 911.1654302241903 911.3316952972061 1096.353376349471 1096.983099097609 1097.362219112151 1048.537785868459 436.364770091524 1088.193684911509 293.4621719163244
1315 0.005 6.575 1 994.8738051736436 911.1713090545074 911.3375870870863 1096.353996515872 1096.983525017469 1097.362524212217 1048.539972366523 436.3895238299345 1088.194610695379 293.4621706054768
1316 0.005 6.58 1 994.8767443972612 911.1771965744239 911.343484005278 1096.353393562726 1096.983109987556 1097.362211678377 1048.539717944019 436.4149219098739 1088.193957338946 293.4621686550053
1317 0.005 6.585 1 994.8798268076505 911.1830249563466 911.3493253644108 1096.35400764728 1096.98353234352 1097.362517999921 1048.541886223526 436.4395578226769 1088.194860342832 293.4621674955255
1318 0.005 6.59 1 994.8827366235766 911.188861833648 911.3551717306175 1096.353394485116 1096.983104586559 1097.362202708819 1048.541629347029 436.4648357235544 1088.194166970049 293.4621657916288
1319 0.005 6.595 1 994.885794561286 911.1946401160517 911.360962949076 1096.354009196816 1096.983530150667 1097.362514176588 1048.543781793253 436.4893576527701 1088.195059378161 293.4621650798846
1320 0.005 6.600000000000001 1 994.8886683418178 911.2004267293853 911.3667590723594 1096.353395387489 1096.98310040983 1097.362199495156 1048.543523278483 436.5145173572462 1088.194351565155 293.4621636765898
1321 0.005 6.605 1 994.8916961430591 911.2061553027401 911.3725005074436 1096.354012220658 1096.983530197337 1097.362514496197 1048.545659494515 436.5389248484678 1088.195242884407 293.4621632987522
1322 0.005 6.61 1 994.8945299451178 911.2118920634897 911.3782467621245 1096.353398418771 1096.983098753682 1097.362198657779 1048.545400467385 436.5639666666302 1088.194530116888 293.4621620576606
1323 0.005 6.615 1 994.8975280402465 911.2175713304363 911.3839388036309 1096.354016001973 1096.983531574858 1097.362515964848 1048.54751990629 436.5882604066612 1088.195420501952 293.462161813452
1324 0.005 6.62 1 994.9003260074589 911.2232586498823 911.3896355817508 1096.35340284544 1096.98309940722 1097.362200084051 1048.547260189818 436.6131852153075 1088.194702851283 293.4621605977219
1325 0.005 6.625 1 994.903299107514 911.2288890307377 911.3952786357796 1096.354021055445 1096.983534411369 1097.362518493241 1048.549363440427 436.6373657365677 1088.195593171284 293.4621603675484
1326 0.005 6.63 1 994.9060718886484 911.234527344744 911.400926354896 1096.353408971608 1096.983101597812 1097.3622024711 1048.549102974853 436.6621740471933 1088.194877448 293.4621591327821
1327 0.005 6.635 1 994.9090243245493 911.2401092747621 911.4065208494943 1096.354026593679 1096.983537890415 1097.362521796331 1048.551190886065 436.686241854512 1088.195766712763 293.462158938586
1328 0.005 6.640000000000001 1 994.9117761337677 911.2456990245209 911.4121199379279 1096.353416951609 1096.983105847945 1097.362206423315 1048.550931195502 436.7109340551725 1088.195051756313 293.4621577691024
1329 0.005 6.645 1 994.9147076123231 911.2512329347239 911.4176662991711 1096.354030968472 1096.98354003141 1097.362523583194 1048.553002671625 436.7348894366269 1088.195937325052 293.4621577994612
1330 0.005 6.65 1 994.9174387092032 911.2567745625338 911.423217190626 1096.353424744651 1096.983109928663 1097.362210114926 1048.552743832691 436.7594661198814 1088.195225456863 293.4621568907585
1331 0.005 6.655 1 994.9203495218826 911.2622608967665 911.4287158594016 1096.354038177772 1096.983545549864 1097.362528377565 1048.554800058015 436.7833092299291 1088.196111270607 293.462157438599
1332 0.005 6.66 1 994.9230594194784 911.2677551660438 911.4342186848983 1096.353434951589 1096.983115413482 1097.362214677474 1048.554539029505 436.8077979650961 1088.19540316329 293.462157031217
1333 0.005 6.665 1 994.9259517035729 911.2732022787859 911.4396766303735 1096.354040733753 1096.983548429603 1097.362531170013 1048.556595043773 436.8316341043164 1088.196280972845 293.4621583864729
1334 0.005 6.67 1 994.928636684811 911.278650030305 911.445133417897 1096.35344383453 1096.983119946531 1097.362218347901 1048.556328434322 436.8559709936209 1088.195579353781 293.4621586771328
1335 0.005 6.675 1 994.9315041062407 911.2840508604924 911.4505452039895 1096.354046966062 1096.983552258647 1097.36253423511 1048.558367866928 436.879686515906 1088.196453480772 293.4621610169013
1336 0.005 6.68 1 994.934163530115 911.2894522164534 911.4559557732158 1096.353452674532 1096.983124529424 1097.362222045688 1048.558102725391 436.9039009638174 1088.195754714101 293.4621620793618
1337 0.005 6.685 1 994.9370068963311 911.2948070226807 911.4613215601175 1096.35405410955 1096.983557312021 1097.362538361961 1048.560126006322 436.927502439861 1088.196625768128 293.4621653806905
1338 0.005 6.69 1 994.9396407951552 911.3001622835983 911.4666861133844 1096.353461374253 1096.983128729393 1097.362225381476 1048.559861574837 436.951600850145 1088.195929807825 293.4621671237587
1339 0.005 6.695 1 994.942460418363 911.3054713928801 911.4720061801519 1096.35405977628 1096.983560606814 1097.362541025057 1048.56186856336 436.9750914995784 1088.196796944052 293.4621711550698
1340 0.005 6.7 1 994.9450703346212 911.3107809036574 911.4773249999499 1096.35347019006 1096.983133562073 1097.362229439111 1048.561604893414 436.9990762473191 1088.196103551196 293.4621733105816
1341 0.005 6.705 1 994.9478669056688 911.3160446709577 911.4825996729091 1096.354066683149 1096.983565399674 1097.362545202171 1048.56359590063 437.0224566101418 1088.196966804406 293.462177641058
1342 0.005 6.71 1 994.9504527752594 911.3213087964076 911.4878730871091 1096.353478119508 1096.983137430909 1097.362232569179 1048.563333473164 437.0463286260268 1088.196273507679 293.4621798052966
1343 0.005 6.715 1 994.9532267079043 911.3265275912272 911.4931027164134 1096.354072439352 1096.983569166141 1097.362548312064 1048.565308800474 437.0695994559504 1088.197133084426 293.4621838687131
1344 0.005 6.72 1 994.9557900475686 911.3317467093671 911.4983310833042 1096.353486528176 1096.983141937574 1097.362236377094 1048.565047365853 437.0933595453876 1088.196442067098 293.4621855957281
1345 0.005 6.725000000000001 1 994.958542406818 911.3369209168632 911.5035160420698 1096.354079748057 1096.983574606482 1097.362553041824 1048.567008045352 437.1165215384524 1088.197299906088 293.462188854572
1346 0.005 6.73 1 994.9610826166085 911.3420954089428 911.5086997302378 1096.353494274062 1096.983145557082 1097.362239341887 1048.566747142387 437.1401702148703 1088.196609211342 293.4621897448784
1347 0.005 6.735 1 994.9638125485172 911.3472254080185 911.5138403923776 1096.354085401017 1096.983578314395 1097.362555983995 1048.56869218399 437.1632238284989 1088.197463814125 293.46219175755
1348 0.005 6.74 1 994.9663300718005 911.3523556611784 911.5189797759855 1096.353502012104 1096.983149529799 1097.362242584877 1048.568431900487 437.1867618382391 1088.196775048524 293.4621915505308
1349 0.005 6.745 1 994.9690378503117 911.357441839642 911.5240765246695 1096.354091535449 1096.983582737821 1097.362559860804 1048.570361604751 437.2097076139083 1088.19762603273 293.462192116921
1350 0.005 6.75 1 994.971532252173 911.3625282418377 911.5291719873831 1096.353509528711 1096.983153106116 1097.362245427799 1048.570102317275 437.2331353845797 1088.196938034412 293.4621907630066
1351 0.005 6.755 1 994.9742188684427 911.3675709909996 911.5342252107348 1096.354097856323 1096.983586814938 1097.362563052437 1048.572017809007 437.2559738781443 1088.197787474555 293.4621899144187
1352 0.005 6.76 1 994.9766901267484 911.3726139335968 911.5392771416657 1096.353517559042 1096.983157627383 1097.36224916126 1048.571758520003 437.2792920391581 1088.197101857236 293.4621875682848
1353 0.005 6.765000000000001 1 994.9793555797992 911.3776136416554 911.544287224502 1096.354104756915 1096.98359160807 1097.362567034546 1048.573659509944 437.3020237850914 1088.197948959956 293.4621855934446
1354 0.005 6.77 1 994.9818038323922 911.3826135135871 911.5492960064087 1096.35352532019 1096.983161433652 1097.362252150778 1048.573402240035 437.3252328704572 1088.197262405813 293.4621825817142
1355 0.005 6.775 1 994.9844480864382 911.3875705679312 911.5542633368607 1096.35411057981 1096.983595227885 1097.36256968122 1048.575288651366 437.3478584600039 1088.198106986627 293.4621799592276
1356 0.005 6.78 1 994.9868738992544 911.3925277583452 911.5592293591997 1096.353533127778 1096.983165746642 1097.362255748615 1048.575031345396 437.3709589709827 1088.197423036086 293.4621767177615
1357 0.005 6.785 1 994.9894971021345 911.3974425475662 911.5641543239669 1096.354116933343 1096.983599567861 1097.362573254393 1048.576903427638 437.3934789375263 1088.198264804968 293.4621739960205
1358 0.005 6.79 1 994.9919011018791 911.4023574456929 911.5690779743941 1096.353540903724 1096.98316959114 1097.362258775953 1048.576647227838 437.4164715090945 1088.197582662326 293.4621709517289
1359 0.005 6.795 1 994.994503021672 911.4072303524711 911.5739609565099 1096.354122434076 1096.98360308831 1097.362576035295 1048.578504867651 437.4388864167678 1088.198421053514 293.4621686527299
1360 0.005 6.8 1 994.9968852409099 911.4121033438535 911.5788426180177 1096.35354802694 1096.983173064802 1097.362261578553 1048.578249638286 437.4617715689059 1088.197739907255 293.4621661871358
1361 0.005 6.805 1 994.9994670095499 911.4169347592004 911.5836840061113 1096.354128425056 1096.983607210813 1097.36257939482 1048.580093277084 437.4840823117788 1088.198576224994 293.462164713092
1362 0.005 6.81 1 995.0018270700649 911.4217662283355 911.5885240649451 1096.353555315188 1096.983176737818 1097.362264579154 1048.579838387033 437.5068605736701 1088.197896327185 293.4621630484453
1363 0.005 6.815 1 995.0043874260209 911.4265565251178 911.5933242349745 1096.354133426823 1096.983610540332 1097.362582037495 1048.58166768174 437.52906722308 1088.198728774363 293.4621626196117
1364 0.005 6.82 1 995.0067273390683 911.4313468579952 911.5981230719887 1096.353563267561 1096.983180932077 1097.362268037912 1048.581415220045 437.551739169241 1088.198051519971 293.4621618306559
1365 0.005 6.825 1 995.0092677435741 911.4360964241055 911.6028824103054 1096.354139932768 1096.983615167049 1097.362585830644 1048.583230363458 437.5738440926122 1088.198882582339 293.4621624688604
1366 0.005 6.83 1 995.0115854325833 911.4408459968142 911.6076404089438 1096.353569792419 1096.983183849375 1097.36227037248 1048.582977849193 437.5964100721801 1088.198204775431 293.4621624670831
1367 0.005 6.835 1 995.0141060846742 911.4455552087513 911.6123592919685 1096.354145861628 1096.983619334752 1097.362589345075 1048.584779834333 437.6184115038476 1088.19903422295 293.4621640257566
1368 0.005 6.84 1 995.0164027380366 911.450264402327 911.617076827735 1096.353577481073 1096.983187817228 1097.362273752311 1048.584528425936 437.64087175978 1088.19835739877 293.4621646172452
1369 0.005 6.845 1 995.0189033336754 911.4549336309046 911.6217556276238 1096.354151186519 1096.983622886182 1097.362592192824 1048.586316396737 437.662770657597 1088.199184185924 293.462166823579
1370 0.005 6.850000000000001 1 995.0211788728923 911.4596028173796 911.6264330750756 1096.353584333177 1096.983191273981 1097.362276660801 1048.586065439143 437.6851261265854 1088.198507813073 293.4621677427987
1371 0.005 6.855 1 995.0236604518881 911.4642324395128 911.6310721687315 1096.354157718394 1096.983627398508 1097.362595898832 1048.587840380034 437.706923210039 1088.199334021599 293.4621702755447
1372 0.005 6.86 1 995.0259148423963 911.46886199065 911.6357098992803 1096.353591382698 1096.983194892788 1097.362279649528 1048.587590203112 437.7291732595541 1088.198657789507 293.4621712577457
1373 0.005 6.865 1 995.028376256211 911.4734523661822 911.6403096488368 1096.354162599857 1096.983630497514 1097.362598308081 1048.589351801453 437.7508667635034 1088.199479857608 293.4621737969653
1374 0.005 6.87 1 995.0306105835566 911.4780426526939 911.6449080335678 1096.353598892752 1096.983198819398 1097.362282857571 1048.589102928959 437.7730148277998 1088.198806821805 293.4621746104651
1375 0.005 6.875 1 995.0330530414699 911.4825941523241 911.6494688082041 1096.354168184546 1096.983634235516 1097.362601570122 1048.590851176682 437.7946085922428 1088.199626505293 293.4621769064123
1376 0.005 6.88 1 995.0352669846429 911.4871455394338 911.6540282118033 1096.353606244907 1096.983202688372 1097.362285979355 1048.590602755345 437.8166541949835 1088.198954063361 293.4621773963122
1377 0.005 6.885 1 995.037689548288 911.491658522346 911.6585503734805 1096.354173320854 1096.983637458436 1097.362604105678 1048.592337733643 437.8381479358992 1088.199770637107 293.4621792789553
1378 0.005 6.890000000000001 1 995.0398836824321 911.4961713714528 911.6630711599001 1096.35361276594 1096.983205957761 1097.362288626846 1048.592089919079 437.8600902151573 1088.199100112397 293.4621793737826
1379 0.005 6.895 1 995.0422878481306 911.5006462009136 911.6675550700545 1096.354179420928 1096.983641694354 1097.362607669475 1048.593812446438 437.8814838474375 1088.199914513964 293.4621807847678
1380 0.005 6.9 1 995.0444615410535 911.5051208708736 911.6720375975851 1096.353619686598 1096.983209413581 1097.362291301841 1048.593564925768 437.9033244377874 1088.199245334648 293.4621804896371
1381 0.005 6.905 1 995.0468468126116 911.5095578985045 911.676483610718 1096.354184154146 1096.983644749513 1097.362610111663 1048.595274268076 437.9246187860768 1088.200057245562 293.4621814502773
1382 0.005 6.91 1 995.049000721782 911.5139947462011 911.6809282356384 1096.35362633743 1096.983212697059 1097.362293908869 1048.59502811005 437.9463568842255 1088.199388348341 293.4621808319897
1383 0.005 6.915 1 995.0513676828925 911.5183943269657 911.6853367079303 1096.354189815068 1096.983648525951 1097.362613335815 1048.596725147805 437.9675507664978 1088.200198087532 293.4621814287085
1384 0.005 6.92 1 995.0535018780989 911.5227937062497 911.6897437861682 1096.353633903475 1096.983216993208 1097.362297467493 1048.596479719619 437.9891892446594 1088.199531672673 293.4621805922799
1385 0.005 6.925 1 995.0558495045746 911.5271561844597 911.6941150625685 1096.354194822127 1096.983651799299 1097.36261596403 1048.598163611539 438.0102853247168 1088.20033737118 293.4621809439208
1386 0.005 6.93 1 995.0579650033155 911.5315184421629 911.6984849414545 1096.353639991078 1096.983219689392 1097.362299605735 1048.597918999735 438.0318237690909 1088.199672676311 293.4621799923407
1387 0.005 6.935 1 995.0602947304485 911.5358441684967 911.7028193720141 1096.354199891119 1096.983655119333 1097.36261873649 1048.599590745433 438.0528221869698 1088.20047667912 293.4621802214458
1388 0.005 6.94 1 995.0623909773736 911.5401696543504 911.707152401268 1096.353647363847 1096.983223871935 1097.362303056977 1048.599346782391 438.0742608065121 1088.199813168123 293.462179253698
1389 0.005 6.945 1 995.0647028025782 911.5444589725018 911.7114503315997 1096.354206275805 1096.983659620591 1097.362622362592 1048.601006351382 438.0951619568465 1088.200615172111 293.4621794769607
1390 0.005 6.95 1 995.0667792979112 911.5487480266552 911.7157468532282 1096.353653567986 1096.98322672 1097.36230537698 1048.600763425706 438.1165012301427 1088.199951162169 293.4621785716352
1391 0.005 6.955 1 995.0690732485558 911.5530012738486 911.7200086208467 1096.35421101715 1096.98366280114 1097.362625058426 1048.602410665352 438.137305633764 1088.20075131929 293.4621788745458
1392 0.005 6.96 1 995.0711310844035 911.5572542359026 911.7242689747926 1096.353659863027 1096.983230029191 1097.362308068686 1048.602167657419 438.1585460116065 1088.200088873452 293.4621780727346
1393 0.005 6.965 1 995.0734076176016 911.5614717507394 911.7284949203636 1096.354216814988 1096.983666889101 1097.362628348743 1048.603803001254 438.1792541389661 1088.200887924378 293.4621784918032
1394 0.005 6.97 1 995.0754461950669 911.5656889565247 911.7327194428018 1096.353665934855 1096.983232949349 1097.362310451972 1048.60356034261 438.2003958914759 1088.200224514716 293.4621778102986
1395 0.005 6.975000000000001 1 995.077704322672 911.5698710671178 911.7369098924597 1096.354221661467 1096.983670369274 1097.362631222431 1048.605183414473 438.2210071193775 1088.201021086461 293.4621783658329
1396 0.005 6.98 1 995.0797250058899 911.5740528514149 911.7410989187994 1096.353672630029 1096.983236595868 1097.362313517127 1048.604941951777 438.24205122026 1088.200360257336 293.4621777998884
1397 0.005 6.985 1 995.0819665093351 911.5781998936503 911.7452542115327 1096.354227482228 1096.983674504462 1097.362634672551 1048.606553278513 438.2625672992278 1088.20115523378 293.4621784836351
1398 0.005 6.99 1 995.0839687482962 911.5823465879416 911.7494080746736 1096.35367909374 1096.983239580479 1097.36231584481 1048.606313070139 438.283514240452 1088.200495429157 293.4621780076454
1399 0.005 6.995 1 995.0861923171759 911.586458882573 911.7535285317165 1096.354231140078 1096.983676445576 1097.362636243262 1048.607912254094 438.3039356106297 1088.201286590656 293.4621787938441
1400 0.005 7 1 995.0881768227579 911.5905708139867 911.7576475572341 1096.353686315929 1096.983243561735 1097.362319087818 1048.607672975793 438.3247857254026 1088.200629288959 293.462178376973
1401 0.005 7.005 1 995.0903833426167 911.5946486875783 911.7617335073064 1096.354236044242 1096.983679622244 1097.362638797496 1048.609260476627 438.3451128310813 1088.201417017616 293.4621792249453
1402 0.005 7.01 1 995.0923490260521 911.598726177521 911.7658180216961 1096.353692028091 1096.98324625913 1097.362321180618 1048.609021468593 438.3658663958423 1088.20076049508 293.4621788409521
1403 0.005 7.015000000000001 1 995.0945387751673 911.6027699477861 911.7698697811704 1096.354240924263 1096.983682730209 1097.362641310727 1048.610597107433 438.3860992782211 1088.201547373786 293.4621797232246
1404 0.005 7.02 1 995.0964865880068 911.6068133158417 911.7739201019646 1096.353698029281 1096.983249549172 1097.362323946883 1048.610358936596 438.4067571277841 1088.200890429439 293.4621793490964
1405 0.005 7.025 1 995.0986600576764 911.6108233044881 911.7779379948003 1096.354247098702 1096.983687301219 1097.362645124237 1048.611923957949 438.4268968629901 1088.201677190266 293.4621802365749
1406 0.005 7.03 1 995.1005903143682 911.6148328698517 911.7819544413177 1096.353704705585 1096.983253002829 1097.362326710177 1048.611685952811 438.4474593532241 1088.201021425029 293.4621798537933
1407 0.005 7.035 1 995.1027467640375 911.6188093859888 911.7859387776588 1096.354251393193 1096.983689665508 1097.362646735876 1048.613238979765 438.4675061540472 1088.20180503532 293.4621807312117
1408 0.005 7.04 1 995.104659330469 911.6227854611357 911.7899216634065 1096.353710682143 1096.983256246762 1097.362329494524 1048.613001813925 438.4879736904443 1088.201149842162 293.462180329401
1409 0.005 7.045 1 995.1067997781934 911.6267288187217 911.7938727575029 1096.354256966835 1096.983693687056 1097.362650161544 1048.614544032839 438.5079280636716 1088.201932033897 293.4621811814278
1410 0.005 7.05 1 995.108695040273 911.6306717155765 911.797822396328 1096.353716752761 1096.983259243604 1097.362331902658 1048.614307678324 438.5283011366048 1088.201277707653 293.4621807497521
1411 0.005 7.055 1 995.1108190179947 911.6345822226451 911.8017405565213 1096.354261728308 1096.983696894424 1097.362652740491 1048.615838726684 438.5481633543321 1088.202057778562 293.4621815814618
1412 0.005 7.06 1 995.1126971286706 911.6384922511342 911.8056572572657 1096.353723174837 1096.98326254565 1097.362334626037 1048.615602908236 438.5684423863983 1088.201405290814 293.4621811231045
1413 0.005 7.065 1 995.1148041447599 911.6423702084145 911.8095427868924 1096.354266349394 1096.983700066645 1097.36265546428 1048.617122831591 438.5882131640608 1088.202181982454 293.4621819306078
1414 0.005 7.07 1 995.1166654602138 911.6462476706793 911.8134268542369 1096.353729136937 1096.983265682245 1097.362337054369 1048.616887566829 438.6083987019542 1088.201530143025 293.4621814524634
1415 0.005 7.075 1 995.1187569080253 911.6500933843238 911.8172800581991 1096.354271152753 1096.983703175023 1097.362657892957 1048.618396521849 438.6280784803755 1088.202305863951 293.4621822362798
1416 0.005 7.08 1 995.1206011156847 911.6539385838712 911.8211317949424 1096.353734826036 1096.983268637051 1097.362339548294 1048.618161555026 438.6481715811015 1088.201655336919 293.4621817442149
1417 0.005 7.085 1 995.1226770444991 911.657752350327 911.8249529719732 1096.354276660498 1096.983707381958 1097.362661496775 1048.61965975345 438.6677625089206 1088.202429739662 293.4621825130244
1418 0.005 7.09 1 995.1245042782368 911.6615655846313 911.8287726775378 1096.353740889818 1096.983271625878 1097.362341872327 1048.619426231507 438.6877612867693 1088.201779057037 293.4621820150542
1419 0.005 7.095 1 995.126563857572 911.6653476977446 911.8325621218346 1096.354280737222 1096.983710066481 1097.36266355678 1048.620913211566 438.7072617103298 1088.202550794095 293.4621827770911
1420 0.005 7.100000000000001 1 995.1283746357482 911.6691292628391 911.8363500932767 1096.353746270253 1096.98327425905 1097.362344203841 1048.620679650517 438.7271681967298 1088.201900476511 293.462182277535
1421 0.005 7.105 1 995.1304193156001 911.6728800196992 911.840108101301 1096.354285796857 1096.983713371892 1097.362666227647 1048.622156624788 438.7465789112027 1088.202671203192 293.4621830361394
1422 0.005 7.11 1 995.1322137521123 911.6766302104641 911.8438646326729 1096.353752343036 1096.983277267505 1097.362346468917 1048.62192448505 438.7663936875842 1088.202021947525 293.4621825381369
1423 0.005 7.115 1 995.1342425643202 911.6803498982035 911.8475914948489 1096.354289799592 1096.983715732004 1097.362668040363 1048.623390443411 438.7857145786335 1088.202790550863 293.4621832937378
1424 0.005 7.12 1 995.1360208431211 911.6840690040082 911.8513168761488 1096.353758034314 1096.983280373606 1097.362349155203 1048.623158483738 438.8054382393512 1088.202142412173 293.4621827980603
1425 0.005 7.125 1 995.1380328562901 911.6877578755716 911.8550128494352 1096.354292960602 1096.983718374493 1097.362670462836 1048.624612388006 438.8246709491938 1088.202906746328 293.4621835521054
1426 0.005 7.13 1 995.1397966126931 911.6914461898959 911.8587073728982 1096.353764319418 1096.983283647709 1097.362351687707 1048.624382786872 438.844304034875 1088.202262694349 293.4621830565879
1427 0.005 7.135 1 995.1417934841686 911.6951045647291 911.8623727726205 1096.354297162858 1096.983720788727 1097.362672335573 1048.625825934035 438.8634484441973 1088.203024994004 293.4621838157154
1428 0.005 7.140000000000001 1 995.1435411148345 911.6987623651311 911.8660367188716 1096.353770254047 1096.983286997832 1097.362354511702 1048.625597093156 438.8829912447837 1088.202381417305 293.4621833214377
1429 0.005 7.145 1 995.1455227088346 911.7023905225522 911.8696718262122 1096.354301907256 1096.983724117273 1097.362675107671 1048.627029899586 438.9020476976546 1088.203141786364 293.4621840820461
1430 0.005 7.15 1 995.1472550060937 911.706018092367 911.8733054790423 1096.353776175844 1096.983289887831 1097.362356779154 1048.626802399478 438.9215006674099 1088.202498549217 293.4621835863582
1431 0.005 7.155 1 995.1492210913646 911.7096163067924 911.8769105704295 1096.354305929925 1096.983726723393 1097.362677024455 1048.628224424617 438.9404696016738 1088.203256885838 293.4621843430783
1432 0.005 7.16 1 995.1509370273748 911.7132139137962 911.8805141992826 1096.353780925862 1096.983292423128 1097.362359028417 1048.627997350638 438.9598332994597 1088.20261394469 293.4621838473867
1433 0.005 7.165 1 995.1528892989348 911.7167824679188 911.8840895556611 1096.354310704545 1096.983730216004 1097.362679989121 1048.629409830842 438.9787152471296 1088.203371766363 293.4621846009964
1434 0.005 7.17 1 995.1545900447665 911.7203503980818 911.887663446711 1096.353786578285 1096.983295178562 1097.362361179567 1048.62918326847 438.9979900929827 1088.202730366087 293.4621841041262
1435 0.005 7.175 1 995.1565275143799 911.7238895628384 911.8912093405153 1096.354314365343 1096.983732454336 1097.362681761609 1048.63058511045 439.0167855281703 1088.203485369978 293.4621848594691
1436 0.005 7.18 1 995.1582124733405 911.7274280887408 911.8947537667834 1096.353792106948 1096.983298236811 1097.362363769571 1048.630359216838 439.03597166917 1088.202844276961 293.4621843644376
1437 0.005 7.185 1 995.1601354203377 911.7309381357098 911.898270469133 1096.354319256285 1096.983735990758 1097.362684696259 1048.631751366435 439.0546818228188 1088.203597807646 293.4621851176282
1438 0.005 7.19 1 995.1618055458777 911.7344475278237 911.9017857027503 1096.353797330165 1096.98330071529 1097.362365679175 1048.631526202972 439.0737798470973 1088.202958239011 293.4621846231803
1439 0.005 7.195 1 995.1637143861345 911.7379287252571 911.9052734845922 1096.354323694606 1096.983738990875 1097.362687154068 1048.632908613433 439.0924041328817 1088.203710010798 293.4621853754491
1440 0.005 7.2 1 995.1653690892213 911.7414092533772 911.9087597927221 1096.353803097489 1096.983303894407 1097.362368357682 1048.632683844453 439.1114146200018 1088.203071290456 293.4621848828149
1441 0.005 7.205 1 995.1672635704136 911.7448618658534 911.9122189202526 1096.354327834067 1096.983741631075 1097.362689335044 1048.634056437265 439.1299537941335 1088.203820910576 293.4621856358869
1442 0.005 7.21 1 995.1689034087881 911.7483137934111 911.9156765695462 1096.35380787164 1096.983306100357 1097.362370081779 1048.633832086884 439.1488769794154 1088.203183009814 293.4621851417887
1443 0.005 7.215 1 995.1707837530466 911.7517380838248 911.9191073048522 1096.354332345934 1096.983744861214 1097.362691978908 1048.635194940886 439.1673313018917 1088.20393136708 293.4621858952735
1444 0.005 7.22 1 995.172409014033 911.7551616746531 911.922536558551 1096.353813557826 1096.983309213372 1097.362372659364 1048.634971209566 439.1861677962485 1088.20329478222 293.4621854028774
1445 0.005 7.225000000000001 1 995.1742751131455 911.7585579019301 911.9259391621965 1096.354336208154 1096.983747163816 1097.362693886421 1048.636324632353 439.2045376850483 1088.204040591471 293.4621861582203
1446 0.005 7.23 1 995.1758855237605 911.7619534158327 911.9293402838423 1096.353818547958 1096.983311675013 1097.362374644034 1048.636101611957 439.2232880476734 1088.203404257129 293.4621856668535
1447 0.005 7.235 1 995.1777377263912 911.765321838063 911.9327150133849 1096.354339984326 1096.983749776022 1097.362696121577 1048.637445312327 439.2415739922175 1088.204147851865 293.462186428235
1448 0.005 7.24 1 995.1793339761041 911.7686895339851 911.936088257852 1096.3538242164 1096.98331482485 1097.362377170023 1048.637222883224 439.2602379596404 1088.203513765674 293.4621859367873
1449 0.005 7.245 1 995.1811724374681 911.7720304052817 911.9394353688891 1096.354344384323 1096.983752832307 1097.362698547731 1048.638556968431 439.2784399951934 1088.204256009209 293.4621866965071
1450 0.005 7.25 1 995.1827539263846 911.7753705357011 911.942780992582 1096.353828673007 1096.983316959018 1097.362378936351 1048.638334974083 439.2970192385545 1088.203621784318 293.4621862087544
1451 0.005 7.255 1 995.1845792229192 911.7786841114113 911.9461007414222 1096.354348692319 1096.983755712992 1097.362701076238 1048.639659929322 439.3151376575576 1088.204362990297 293.4621869725092
1452 0.005 7.26 1 995.1861464109618 911.7819969321426 911.9494189991384 1096.353834408497 1096.983320113206 1097.362381531983 1048.63943883525 439.3336321387966 1088.203729694042 293.4621864875027
1453 0.005 7.265000000000001 1 995.187958687869 911.785283462901 911.9527116353941 1096.354353826565 1096.983759361296 1097.362703994942 1048.640754923955 439.3516680308744 1088.204469546138 293.4621872540217
1454 0.005 7.27 1 995.1895112021191 911.7885692205684 911.956002776595 1096.353839149368 1096.983322350983 1097.362383302344 1048.640533734753 439.3700781938983 1088.20383646335 293.4621867692571
1455 0.005 7.275 1 995.1913094931052 911.791824729617 911.9592651668733 1096.354361682354 1096.983763278056 1097.362706887263 1048.641837552747 439.3879514612313 1088.204578330692 293.4621875325881
1456 0.005 7.28 1 995.192842253286 911.7950830349237 911.962528927429 1096.353843096364 1096.983325518702 1097.362386269606 1048.641617333985 439.4062793465016 1088.203940527957 293.4621870468732
1457 0.005 7.285 1 995.1946292815666 911.7983117345399 911.9657642498382 1096.354366093687 1096.983766365104 1097.362709379556 1048.642913952486 439.4240825741579 1088.204682647482 293.4621878101186
1458 0.005 7.29 1 995.1961487995503 911.8015432375793 911.9690009652325 1096.353847827234 1096.983327774947 1097.362388057095 1048.642693175235 439.4423370836057 1088.204045022913 293.4621873248354
1459 0.005 7.295 1 995.1979228673694 911.8047454833405 911.9722096733675 1096.354370009032 1096.983768896903 1097.362711386632 1048.643980824947 439.4600622234968 1088.204785731476 293.4621880827543
1460 0.005 7.3 1 995.1994289997094 911.8079505123964 911.9754197532815 1096.353853062112 1096.983330713298 1097.362390494574 1048.643760447459 439.4782364694995 1088.204149154309 293.4621875936019
1461 0.005 7.305 1 995.2011899832872 911.8111266086189 911.9786021861564 1096.354373873063 1096.983771481398 1097.362713542436 1048.645039282196 439.4958812551707 1088.204888035512 293.462188352887
1462 0.005 7.31 1 995.2026823197307 911.8143054546146 911.9817859634023 1096.353858059438 1096.98333323001 1097.36239246383 1048.644819987493 439.5139736392401 1088.204251883146 293.4621878604922
1463 0.005 7.315 1 995.2044303903327 911.8174556795168 911.9849424201337 1096.354377422704 1096.983773885273 1097.362715439672 1048.646090298942 439.5315389613469 1088.204988732034 293.46218861477
1464 0.005 7.32 1 995.2059097723454 911.8206086160253 911.9881001942565 1096.353863324635 1096.98333609449 1097.362394867334 1048.645871497911 439.5495495705856 1088.204354832213 293.4621881179341
1465 0.005 7.325 1 995.2076447273686 911.8237332360201 911.9912309549429 1096.354381162512 1096.983776655388 1097.362717863219 1048.647132701474 439.5670354230853 1088.205089684636 293.4621888666288
1466 0.005 7.33 1 995.2091108631057 911.8268605254866 911.9943630013018 1096.353868230586 1096.983338537435 1097.362396799189 1048.646914823583 439.584964345833 1088.204456380419 293.4621883683795
1467 0.005 7.335 1 995.210833159947 911.8299597974739 911.9974683300478 1096.354385092576 1096.983779154591 1097.362719765888 1048.648167533599 439.6023709719805 1088.205189517932 293.4621891107436
1468 0.005 7.34 1 995.2122861009512 911.8330616945726 912.0005749134621 1096.353873005876 1096.983341096035 1097.362398884007 1048.647950015474 439.6202189045155 1088.204557503091 293.4621886091498
1469 0.005 7.345 1 995.213995542043 911.8361358650782 912.0036550646736 1096.354388677041 1096.983781782619 1097.362721993093 1048.649193957508 439.6375467787777 1088.205288658099 293.4621893474761
1470 0.005 7.350000000000001 1 995.215435360482 911.8392126167479 912.006736439586 1096.353877327856 1096.983343165307 1097.362400620587 1048.648977082557 439.6553134905345 1088.204656230365 293.4621888449453
1471 0.005 7.355 1 995.2171331267996 911.8422619349252 912.009791662048 1096.35439295203 1096.983784498118 1097.362724071143 1048.650213276666 439.6725627159266 1088.205386701093 293.4621895800041
1472 0.005 7.36 1 995.2185597114363 911.8453137866117 912.0128480771285 1096.353882593152 1096.983345981977 1097.3624028634 1048.649996977695 439.6902489553833 1088.204755396936 293.462189074926
1473 0.005 7.365 1 995.2202452797616 911.8483384871853 912.0158786111238 1096.354396687007 1096.983787143851 1097.362726316878 1048.651224352314 439.70742002841 1088.205484570482 293.4621898135509
1474 0.005 7.37 1 995.2216585168876 911.8513656733315 912.0189103061177 1096.353886802193 1096.983348096795 1097.362404658172 1048.651008364772 439.7250259559175 1088.204852752652 293.4621893077536
1475 0.005 7.375 1 995.2233316778818 911.854365986404 912.0219163848775 1096.354400377547 1096.983789717581 1097.362728396498 1048.652227646889 439.7421198027325 1088.205580615112 293.462190043329
1476 0.005 7.38 1 995.2247327038133 911.8573687416043 912.0249235958535 1096.353891576248 1096.983350675815 1097.36240682454 1048.652011912091 439.7596460902332 1088.204950236927 293.4621895364303
1477 0.005 7.385 1 995.2263938554304 911.8603449005506 912.0279054528872 1096.354404288291 1096.983792370485 1097.36273064586 1048.653223076408 439.7766624789093 1088.205676317306 293.4621902694954
1478 0.005 7.390000000000001 1 995.2277820636019 911.8633234548007 912.0308884111695 1096.353896278574 1096.983353134606 1097.362408758195 1048.653007717997 439.7941089977804 1088.205046926743 293.4621897620178
1479 0.005 7.395 1 995.2294315314971 911.8662756826143 912.033846272372 1096.35440759307 1096.983794302948 1097.362732091429 1048.654210510542 439.8110482960911 1088.205771651667 293.4621904948074
1480 0.005 7.4 1 995.2308071751576 911.8692302611629 912.0368052061104 1096.353901286441 1096.983355951741 1097.362411119935 1048.653995998301 439.8284156324368 1088.205143429288 293.4621899893333
1481 0.005 7.405 1 995.2324449997125 911.8721587832754 912.0397392966879 1096.354412096446 1096.983797583963 1097.362734931585 1048.655191240976 439.8452783867323 1088.205866840721 293.4621907259745
1482 0.005 7.41 1 995.2338075666282 911.8750896059702 912.0426744275838 1096.353904890438 1096.983357435474 1097.362412247421 1048.65497645541 439.8625669471978 1088.205237197649 293.4621902202628
1483 0.005 7.415 1 995.2354333964125 911.877994634078 912.0455849634121 1096.354414674758 1096.983799307463 1097.362736367412 1048.656163223806 439.8793534778006 1088.20595833833 293.4621909610196
1484 0.005 7.42 1 995.2367848274447 911.8809019249593 912.0484965136201 1096.353910328022 1096.983360564376 1097.362414784951 1048.655949739436 439.8965638810035 1088.205332576272 293.4621904565046
1485 0.005 7.425 1 995.2383993815233 911.8837836814399 912.0513837150665 1096.354418949994 1096.983802134555 1097.362738624852 1048.657128813922 439.9132745813192 1088.206052667207 293.4621911970684
1486 0.005 7.43 1 995.2397376886606 911.8866676513068 912.0542719014212 1096.353914178765 1096.98336240638 1097.362416230442 1048.656915013356 439.9304070779352 1088.205425511173 293.4621906910862
1487 0.005 7.435 1 995.2413404543619 911.8895263430304 912.0571359786762 1096.354422012028 1096.983804325915 1097.362740447912 1048.658085970391 439.9470424344703 1088.20614425856 293.4621914358199
1488 0.005 7.44 1 995.2426671137599 911.8923872082011 912.0600010137938 1096.353918923206 1096.983365010213 1097.362418372225 1048.657872828116 439.964097454862 1088.205518727284 293.4621909335582
1489 0.005 7.445 1 995.2442585426506 911.8952230488781 912.0628421803818 1096.354425967427 1096.983807109491 1097.362742776 1048.659036213774 439.980657664617 1088.206235698666 293.4621916738662
1490 0.005 7.45 1 995.2455732280829 911.8980610178176 912.0656842769167 1096.353922960332 1096.983366929729 1097.362419879991 1048.658823528945 439.9976355475214 1088.2056107229 293.4621911757228
1491 0.005 7.455 1 995.2471531303875 911.9008742135806 912.0685027400966 1096.354429127035 1096.983809289242 1097.362744664158 1048.659979051554 440.0141210821544 1088.206326090107 293.4621919194075
1492 0.005 7.46 1 995.2484564212062 911.9036894963872 912.071322108171 1096.353928032989 1096.983369758023 1097.362422118767 1048.659767386132 440.0310223017037 1088.205702379102 293.4621914237595
1493 0.005 7.465 1 995.2500251670104 911.9064802552776 912.0741180758203 1096.354432647862 1096.983811462006 1097.362746292395 1048.660915012635 440.0474335260897 1088.206416331539 293.4621921694004
1494 0.005 7.47 1 995.2513165981725 911.9092730577396 912.0769149211022 1096.353932197365 1096.983371885078 1097.362423846024 1048.660703425631 440.0642583340901 1088.205793625631 293.4621916742994
1495 0.005 7.475000000000001 1 995.2528738892335 911.912041578629 912.0796885949557 1096.3544354508 1096.983813165907 1097.36274772463 1048.661843348842 440.0805956404016 1088.206505311412 293.4621924184934
1496 0.005 7.48 1 995.2541533459696 911.9148121019917 912.0824631199434 1096.353936353035 1096.983374225525 1097.362425839384 1048.661631624902 440.0973444904905 1088.205883057913 293.4621919235807
1497 0.005 7.485 1 995.255700293054 911.9175585905022 912.0852147054015 1096.35444019046 1096.983816769845 1097.362750788689 1048.662764607964 440.1136082131937 1088.206594850487 293.4621926725162
1498 0.005 7.49 1 995.2569682345313 911.9203070259249 912.0879671019842 1096.353940632478 1096.983376238657 1097.362427352385 1048.662553905025 440.1302805434557 1088.205972370747 293.4621921768921
1499 0.005 7.495 1 995.2585033558355 911.9230316882306 912.090696801519 1096.354443066495 1096.983818603297 1097.36275219464 1048.663678207676 440.146469382441 1088.206681815738 293.4621929230089
1500 0.005 7.5 1 995.259760332725 911.9257582480716 912.0934272818021 1096.353944748935 1096.983378519809 1097.362429320001 1048.663468481239 440.1630688091877 1088.206060175707 293.4621924244434
1501 0.005 7.505 1 995.2612848706683 911.9284612788973 912.0961352941039 1096.354446324042 1096.983821024762 1097.362754220248 1048.664585487007 440.1791861149798 1088.206768243522 293.4621931679606
1502 0.005 7.51 1 995.2625309370541 911.9311661615774 912.0988440575437 1096.353948777973 1096.983380473698 1097.362430870919 1048.664376523073 440.1957101191389 1088.206148169336 293.4621926667323
1503 0.005 7.515000000000001 1 995.2640447237555 911.9338477494186 912.1015305737134 1096.354449685567 1096.983823216852 1097.362755998729 1048.66548601386 440.2117548184216 1088.206855083841 293.4621934051212
1504 0.005 7.52 1 995.2652789583813 911.9365311490259 912.1042178166933 1096.353953142424 1096.9833828724 1097.362432860647 1048.665276885034 440.2282042145823 1088.206235152341 293.4621929047854
1505 0.005 7.525 1 995.2667824915812 911.9391914849617 912.1068830270727 1096.354453109808 1096.983825547632 1097.3627578869 1048.666379327758 440.2441766466703 1088.20694099346 293.4621936391435
1506 0.005 7.53 1 995.2680056290425 911.9418535917051 912.1095489380286 1096.353956959963 1096.983384707763 1097.362434480158 1048.666170829386 440.2605519862651 1088.206321498115 293.4621931368953
1507 0.005 7.535 1 995.269498257539 911.9444928647124 912.1121930344597 1096.354456174354 1096.983827618088 1097.362759664572 1048.667265903487 440.2764527602189 1088.207025355568 293.4621938713993
1508 0.005 7.54 1 995.2707110008024 911.9471338709615 912.1148378078221 1096.353961568108 1096.983387300976 1097.362436493428 1048.667058264192 440.2927544105752 1088.206407107131 293.4621933645068
1509 0.005 7.545 1 995.2721917266907 911.9497522484218 912.1174609609004 1096.354458639968 1096.983829486491 1097.362761146289 1048.668145150729 440.3085837040467 1088.207109093824 293.4621940924596
1510 0.005 7.55 1 995.2733938645104 911.9523723494028 912.1200847877842 1096.353964509828 1096.983388602846 1097.362437550109 1048.667938005121 440.3248120083619 1088.206490986631 293.4621935822755
1511 0.005 7.555 1 995.2748650691641 911.954970040057 912.1226872023383 1096.354461964673 1096.983831790518 1097.362763052881 1048.669018204515 440.3405700745904 1088.207192509231 293.4621943072334
1512 0.005 7.56 1 995.2760566575857 911.9575694158144 912.125290266476 1096.35396917798 1096.983391219675 1097.362439747022 1048.668811716385 440.3567255373712 1088.206576435234 293.4621937949343
1513 0.005 7.565 1 995.2775179001385 911.9601466070347 912.1278721306044 1096.354465769194 1096.983834459038 1097.362765388419 1048.66988518597 440.3724133005426 1088.207276376296 293.4621945173819
1514 0.005 7.57 1 995.278698108418 911.9627254392969 912.1304546161565 1096.353972557202 1096.983392718005 1097.362440804948 1048.669678548436 440.3884961518114 1088.206659867681 293.4621940052539
1515 0.005 7.575 1 995.2801481451833 911.9652823044718 912.1330161038809 1096.354467331234 1096.983835307951 1097.362765932481 1048.670743946426 440.4041134130203 1088.207357205648 293.4621947279318
1516 0.005 7.58 1 995.2813193764872 911.9678407809947 912.1355781950206 1096.353977387736 1096.983395454919 1097.362443232078 1048.670539314779 440.420124001213 1088.206743529821 293.4621942130916
1517 0.005 7.585 1 995.2827596028894 911.9703775090553 912.1381194959218 1096.354471131969 1096.983837970206 1097.362768171792 1048.671598128536 440.4356712631074 1088.207439660166 293.4621949359923
1518 0.005 7.59 1 995.2839190484146 911.9729158076934 912.1406613752674 1096.353981015267 1096.983397215761 1097.362444583201 1048.671393196621 440.4516099091679 1088.206824895997 293.4621944236173
1519 0.005 7.595 1 995.2853496724246 911.9754325754272 912.1431826658961 1096.354474038465 1096.983839747342 1097.36276945721 1048.672445104953 440.467087560016 1088.207520762625 293.4621951475712
1520 0.005 7.600000000000001 1 995.2864989884204 911.9779508775428 912.1457045132238 1096.353985348826 1096.983399775216 1097.362446871013 1048.672240371825 440.4829546268872 1088.20690674439 293.4621946366734
1521 0.005 7.605 1 995.2879200537199 911.9804478651795 912.1482059760389 1096.354478155483 1096.983842651492 1097.362771944994 1048.673285898452 440.4983629080289 1088.207601684972 293.4621953619945
1522 0.005 7.61 1 995.2890615341262 911.9829466722474 912.150708017468 1096.353989684646 1096.98340066554 1097.362447262874 1048.673082368999 440.5141748989207 1088.206988703805 293.4621948528317
1523 0.005 7.615 1 995.2904719027699 911.9854271865837 912.1531924162549 1096.354478763649 1096.983844083451 1097.362773366553 1048.674122281448 440.5295757503157 1088.207679874136 293.462195579142
1524 0.005 7.62 1 995.2916037146463 911.987906611479 912.1556752795411 1096.353993610972 1096.983402782672 1097.36244900413 1048.673918287413 440.5452945845655 1088.207069701298 293.4621950747557
1525 0.005 7.625 1 995.293004882958 911.9903678390905 912.1581404468354 1096.354482224677 1096.983846306137 1097.362775301703 1048.674951236275 440.5606211711294 1088.207759627547 293.462195807171
1526 0.005 7.63 1 995.2941259374751 911.9928279300216 912.1606040544955 1096.353997592557 1096.983404772912 1097.362450519899 1048.67474840057 440.5762644421642 1088.207149264145 293.4621953038603
1527 0.005 7.635 1 995.295516356346 911.995269964948 912.163050044689 1096.354484267009 1096.983847538328 1097.362776090602 1048.675773839951 440.5915217155169 1088.207837005259 293.4621960382578
1528 0.005 7.640000000000001 1 995.2966277641274 911.9977108400162 912.1654944705823 1096.354001472932 1096.983407048657 1097.362452545278 1048.675570888961 440.6070930939109 1088.207228531095 293.4621955328014
1529 0.005 7.645 1 995.2980094703036 912.000133819249 912.1679213965665 1096.35448864148 1096.983850697559 1097.362778885751 1048.676590473118 440.6222811191199 1088.207915758172 293.4621962644725
1530 0.005 7.65 1 995.2991109856991 912.0025556178422 912.1703467571755 1096.35400581825 1096.983409215539 1097.362454178319 1048.676388440118 440.6377820581654 1088.207307711157 293.4621957583629
1531 0.005 7.655 1 995.3004821727967 912.0049596740798 912.172754743666 1096.354490053738 1096.983851024043 1097.362778810016 1048.67740031604 440.6529018777669 1088.207992044539 293.4621964893408
1532 0.005 7.66 1 995.3015737758129 912.0073625372113 912.1751611631119 1096.354008964777 1096.983411019681 1097.362455734108 1048.677198109376 440.6683329672585 1088.207385346187 293.4621959832096
1533 0.005 7.665 1 995.3029364995257 912.0097478264189 912.177550356213 1096.35449449767 1096.983854425035 1097.362781888551 1048.678204069962 440.6833848207589 1088.208070296398 293.4621967109629
1534 0.005 7.67 1 995.3040180286083 912.0121319054043 912.1799379775177 1096.3540132837 1096.983413318786 1097.362457585688 1048.678002686711 440.6987466972869 1088.20746308702 293.4621962017293
1535 0.005 7.675 1 995.3053706631623 912.0144985677332 912.1823085144592 1096.354496371155 1096.983855386042 1097.362782466869 1048.679001387262 440.7137312353597 1088.208144786345 293.4621969287685
1536 0.005 7.68 1 995.3064426599627 912.0168640126413 912.1846774825821 1096.354016306767 1096.983414764103 1097.362458716514 1048.67879982171 440.7290243799184 1088.207539574668 293.4621964194809
1537 0.005 7.685 1 995.3077868292775 912.0192122075053 912.1870295181074 1096.354500227646 1096.983858293264 1097.362785092022 1048.679792693827 440.7439419198523 1088.208221333778 293.4621971440931
1538 0.005 7.69 1 995.3088493861113 912.0215591744877 912.1893799838025 1096.354020863579 1096.983417335772 1097.362460764968 1048.679592294909 440.7591663987952 1088.207616752444 293.462196634906
1539 0.005 7.695 1 995.3101836715489 912.0238890491928 912.1917136663326 1096.354502403219 1096.98385933488 1097.362785760837 1048.680578108019 440.774018001533 1088.208296201802 293.4621973601942
1540 0.005 7.7 1 995.311236181216 912.0262176879453 912.1940457780378 1096.354024081905 1096.983419030437 1097.362462129061 1048.680378029708 440.7891742315156 1088.207692379097 293.462196851
1541 0.005 7.705 1 995.3125619829094 912.0285293996958 912.1963612605311 1096.354505824555 1096.983862001762 1097.362788082441 1048.681357798836 440.8039593075866 1088.208371481899 293.4621975760638
1542 0.005 7.71 1 995.3136048855805 912.0308398658606 912.1986751735024 1096.354027951187 1096.983421051182 1097.362463800501 1048.681157944029 440.8190476043017 1088.207767419301 293.4621970693076
1543 0.005 7.715 1 995.314921160303 912.0331335638787 912.2009726061506 1096.35450778722 1096.983862804572 1097.362788540045 1048.682131073731 440.8337667218365 1088.208444075007 293.4621977983417
1544 0.005 7.72 1 995.3159551395552 912.0354260108713 912.2032684716467 1096.354031345116 1096.983422840997 1097.362465293274 1048.681931563864 440.8487874588897 1088.207841775424 293.4621972902128
1545 0.005 7.725000000000001 1 995.3172633128216 912.0377018550263 912.2055480125392 1096.354511805719 1096.983865810466 1097.362791183815 1048.682899198415 440.8634408014491 1088.208519343069 293.4621980189537
1546 0.005 7.73 1 995.3182874016438 912.0399764368143 912.2078259827674 1096.354035051043 1096.983424782846 1097.362466864795 1048.682699993133 440.8783944190956 1088.20791553707 293.4621975089013
1547 0.005 7.735 1 995.3195858113514 912.042234573727 912.2100877792914 1096.354514095259 1096.983867057052 1097.362791879339 1048.683661074866 440.89298235989 1088.208591194567 293.4621982354926
1548 0.005 7.74 1 995.3206010973354 912.04449144338 912.2123480072017 1096.354038619357 1096.983426788086 1097.36246862231 1048.683462280127 440.9078690915692 1088.207989060223 293.462197726167
1549 0.005 7.745 1 995.3218913746839 912.0467320325291 912.2145922179304 1096.354517895018 1096.983870152768 1097.362794736546 1048.68441743348 440.9223919586144 1088.208664238905 293.4621984535288
1550 0.005 7.75 1 995.3228973553507 912.0489713436577 912.2168348577936 1096.354042256062 1096.983428584539 1097.362469961772 1048.684219036281 440.9372122969518 1088.208062218957 293.4621979417937
1551 0.005 7.755 1 995.3241783248092 912.051194530954 912.2190616298204 1096.354519696377 1096.983870879435 1097.362795020669 1048.685167755996 440.9516706630766 1088.208735060983 293.4621986646187
1552 0.005 7.76 1 995.3251754472349 912.0534164341004 912.2212868319051 1096.35404534029 1096.983430263158 1097.36247147851 1048.684969681508 440.9664247479453 1088.2081340656 293.4621981523356
1553 0.005 7.765000000000001 1 995.326448144217 912.0556223743247 912.2234963180648 1096.354523197614 1096.98387351214 1097.362797436414 1048.68591267331 440.9808186039168 1088.208806537388 293.4621988711087
1554 0.005 7.77 1 995.3274355387773 912.0578270214233 912.2257042334437 1096.354048584531 1096.98343186217 1097.362472695679 1048.685714998911 440.9955067718652 1088.208204793206 293.4621983553277
1555 0.005 7.775 1 995.3286993237913 912.0600158612482 912.2278965814211 1096.354525504364 1096.983875125365 1097.362798695531 1048.686651534872 441.00983653411 1088.20887615193 293.4621990736918
1556 0.005 7.78 1 995.3296784528865 912.0622034032069 912.2300873613789 1096.354052158815 1096.983433696608 1097.362474239471 1048.686454515896 441.0244592269987 1088.208276236239 293.4621985587167
1557 0.005 7.785 1 995.3309342383685 912.0643752961572 912.2322627255945 1096.354528925898 1096.983877465755 1097.362800718864 1048.6873856019 441.0387251288627 1088.208947020919 293.4621992782689
1558 0.005 7.79 1 995.331904239235 912.0665458825811 912.2344365182577 1096.354055379183 1096.9834353878 1097.362475561377 1048.687187996105 441.0532826131242 1088.208346520729 293.4621987640872
1559 0.005 7.795 1 995.333151276236 912.0687009713829 912.2365950413846 1096.354531084898 1096.983878871408 1097.362801830317 1048.688113107873 441.0674847818211 1088.209015735874 293.4621994804515
1560 0.005 7.8 1 995.3341130263271 912.0708547512249 912.2387519972193 1096.354059309243 1096.983437552873 1097.362477328771 1048.687917091314 441.0819774018505 1088.2084174022 293.4621989663874
1561 0.005 7.805000000000001 1 995.3353524388232 912.0729931905933 912.2408938342487 1096.354534847187 1096.983881502195 1097.362804046307 1048.688836798624 441.0961164653976 1088.209086658974 293.4621996830087
1562 0.005 7.81 1 995.3363044776689 912.0751303077283 912.2430340979953 1096.354062258721 1096.983439046958 1097.36247848072 1048.688640146779 441.110544642121 1088.208486111021 293.4621991708219
1563 0.005 7.815 1 995.3375351193403 912.077252237444 912.2451593873953 1096.354536277362 1096.983882208124 1097.362804410221 1048.689553507518 441.1246209537914 1088.209153622433 293.4621998890613
1564 0.005 7.82 1 995.3384791299051 912.0793728405073 912.2472831067622 1096.35406594239 1096.983441032181 1097.3624802303 1048.689357949691 441.1389848569913 1088.208554871303 293.4621993766742
1565 0.005 7.825 1 995.339702249206 912.0814784118533 912.2493920002576 1096.354540441849 1096.983885160643 1097.362806973295 1048.690266504519 441.1529984700302 1088.209222637968 293.4622000924111
1566 0.005 7.83 1 995.3406371229171 912.0835826438512 912.2514993192426 1096.354068798332 1096.983442474652 1097.362481256858 1048.690070357262 441.1672984645126 1088.208623000955 293.4621995776368
1567 0.005 7.835 1 995.3418517625181 912.0856719932411 912.253591953998 1096.354542298605 1096.983886323347 1097.362807783398 1048.69097263753 441.1812498345154 1088.209289481325 293.4622002897189
1568 0.005 7.84 1 995.342778576896 912.0877600000758 912.2556830184686 1096.354072601194 1096.983444696133 1097.362483202439 1048.690777989957 441.1954862548597 1088.20869146474 293.4621997730476
1569 0.005 7.845 1 995.3439855213154 912.0898332751939 912.2577595427921 1096.354546037373 1096.983889135459 1097.362810198324 1048.69167497256 441.209375635461 1088.209357458072 293.4622004853656
1570 0.005 7.850000000000001 1 995.3449032369668 912.0919051972542 912.259834493409 1096.354075433595 1096.983445926595 1097.362484144817 1048.691480093297 441.2235488523149 1088.208758116687 293.4621999681798
1571 0.005 7.855 1 995.3461020860309 912.0939625318704 912.261895041732 1096.354547658639 1096.983890037586 1097.362810729156 1048.692371047621 441.2373766217843 1088.209422929997 293.4622006786076
1572 0.005 7.86 1 995.3470119642977 912.0960185109273 912.2639540196806 1096.35407896581 1096.983447975218 1097.36248596208 1048.692176699503 441.2514868019999 1088.208825340568 293.462200162043
1573 0.005 7.865 1 995.3482035432429 912.0980600529832 912.2659987406543 1096.354551476389 1096.983892868641 1097.362813247572 1048.69306253141 441.2652532787297 1088.209490073055 293.4622008785477
1574 0.005 7.87 1 995.3491037894989 912.1001002271414 912.2680418842201 1096.354081384072 1096.983448953664 1097.362486629125 1048.692867997079 441.2793008523539 1088.20889078126 293.4622003616811
1575 0.005 7.875 1 995.3502876758457 912.1021261087103 912.2700709077218 1096.354553467165 1096.983894126284 1097.362814119896 1048.693748386904 441.293006329382 1088.209555080241 293.4622010778126
1576 0.005 7.88 1 995.3511805064132 912.1041506194036 912.2720983599022 1096.354085239647 1096.983451265018 1097.362488674858 1048.693554727654 441.3069914919422 1088.208957082191 293.4622005629678
1577 0.005 7.885 1 995.352356930406 912.1061609832366 912.2741118322093 1096.35455720673 1096.983896748877 1097.362816386529 1048.694429983221 441.3206356480194 1088.209621109907 293.4622012816847
1578 0.005 7.890000000000001 1 995.3532409128686 912.1081699637459 912.2761237267239 1096.354087666135 1096.983452403808 1097.362489519581 1048.69423613156 441.3345587993228 1088.209021776745 293.4622007676836
1579 0.005 7.895 1 995.3544085069873 912.1101649365239 912.2781217734943 1096.35455849148 1096.983897677164 1097.362817026571 1048.695105242588 441.3481427514486 1088.209683699553 293.462201487482
1580 0.005 7.9 1 995.3552859493431 912.1121585274655 912.2801182478144 1096.354091527822 1096.983454573163 1097.362491369846 1048.694912831363 441.3620043701939 1088.209087439953 293.4622009766557
1581 0.005 7.905 1 995.3564467227247 912.1141382529183 912.2821010134945 1096.354561759761 1096.983899823632 1097.362818946585 1048.695777173999 441.3755282565834 1088.209748719224 293.4622016955841
1582 0.005 7.91 1 995.3573147580628 912.1161165857665 912.2840822019994 1096.354093829263 1096.983455571362 1097.36249199709 1048.695583617452 441.3893284709385 1088.209150993774 293.4622011852219
1583 0.005 7.915 1 995.3584675769232 912.1180811900267 912.2860498121765 1096.354563383856 1096.983900866104 1097.362819606669 1048.696442383308 441.4027925030689 1088.209811013415 293.4622019008283
1584 0.005 7.92 1 995.3593287179684 912.1200444011889 912.2880158498715 1096.354097894594 1096.983457944546 1097.36249407138 1048.696250489046 441.4165317278513 1088.209215310497 293.4622013903349
1585 0.005 7.925 1 995.3604747432822 912.1219940256 912.2899684473339 1096.354567263846 1096.983903418807 1097.362821772415 1048.697104604888 441.4299364167471 1088.209875151634 293.4622021038097
1586 0.005 7.930000000000001 1 995.3613270268435 912.1239422441968 912.2919194677314 1096.354099706803 1096.983458564735 1097.362494364729 1048.69691157762 441.4436146487026 1088.209277921406 293.4622015888536
1587 0.005 7.935 1 995.3624648153335 912.1258770078806 912.2938571718755 1096.354568206886 1096.983904104024 1097.362822363918 1048.69775990662 441.4569600020211 1088.209935973302 293.462202298094
1588 0.005 7.94 1 995.3633105696463 912.1278103691382 912.2957933050865 1096.35410405658 1096.9834612672 1097.362496780842 1048.697568894239 441.4705776758259 1088.209341921328 293.462201780353
1589 0.005 7.945 1 995.3644414308125 912.1297304123751 912.2977162550538 1096.35457175739 1096.983906440004 1097.362824319451 1048.69841259538 441.483864079455 1088.209998937051 293.4622024885302
1590 0.005 7.95 1 995.3652786704912 912.1316490420364 912.2996376310964 1096.354106173174 1096.983462032304 1097.362497181464 1048.69822042023 441.4974215262871 1088.209403990982 293.4622019697013
1591 0.005 7.955 1 995.3664012402996 912.1335544834054 912.3015459467342 1096.354572644212 1096.983906806176 1097.362824544797 1048.699058250687 441.5106491954017 1088.21005847786 293.4622026781883
1592 0.005 7.96 1 995.3672322304288 912.1354585143207 912.3034526963727 1096.354110275408 1096.983464563812 1097.362499401533 1048.698867986358 441.5241466974256 1088.209466965381 293.4622021582723
1593 0.005 7.965 1 995.3683481630976 912.1373494919241 912.3053465172349 1096.354576357028 1096.983909274717 1097.362826633625 1048.699701494717 441.5373159760761 1088.210120670749 293.4622028657909
1594 0.005 7.97 1 995.3691706116849 912.1392390471084 912.3072387645217 1096.354112298211 1096.983465325033 1097.362499860634 1048.699510430636 441.5507537414679 1088.209527892752 293.462202345644
1595 0.005 7.975000000000001 1 995.3702789396546 912.1411156787738 912.3091182066421 1096.354577777361 1096.983910352297 1097.362827522624 1048.700338433295 441.563862914884 1088.21018065592 293.4622030525605
1596 0.005 7.98 1 995.371094444175 912.1429908867882 912.3109960812839 1096.354115610098 1096.983467317835 1097.362501565553 1048.700148049208 441.5772412929301 1088.209589522152 293.4622025343558
1597 0.005 7.985 1 995.3721959735178 912.1448533040856 912.3128612774894 1096.354581278643 1096.983912919948 1097.36282972403 1048.70097139718 441.5902934958078 1088.210242109267 293.4622032401746
1598 0.005 7.99 1 995.3730035007779 912.1467142887271 912.3147249028706 1096.354118043597 1096.983468339189 1097.362502277064 1048.700781135978 441.6036134631707 1088.209649644774 293.4622027225366
1599 0.005 7.995 1 995.3740976726591 912.1485626095595 912.3165759709836 1096.354582475521 1096.983913511735 1097.362830114691 1048.701599157687 441.6166082920562 1088.210300439546 293.4622034287001
1600 0.005 8 1 995.3748986993268 912.1504094967304 912.3184254721922 1096.354121627349 1096.983470507053 1097.362504211018 1048.701409548037 441.6298696273009 1088.209710265274 293.4622029089035
1601 0.005 8.005000000000001 1 995.3759860690109 912.1522438502625 912.3202625433123 1096.354585828799 1096.983915900676 1097.362832252907 1048.702223102027 441.6428072664498 1088.210360504736 293.4622036144892
1602 0.005 8.01 1 995.3767786099789 912.1540767592028 912.3220980403393 1096.354123479077 1096.983471153161 1097.362504547847 1048.702033042015 441.6560101470063 1088.20976882922 293.4622030939142
1603 0.005 8.015000000000001 1 995.37785875817 912.1558972592933 912.3239212283174 1096.354587079316 1096.983916646402 1097.362832771138 1048.702841370761 441.6688908177635 1088.210417941956 293.4622037975133
1604 0.005 8.02 1 995.3786455544438 912.1577163167246 912.3257428485674 1096.354127466739 1096.983473671266 1097.362506742433 1048.702653014677 441.6820354884946 1088.209828973639 293.4622032760592
1605 0.005 8.025 1 995.379719429311 912.1595230932882 912.3275522815937 1096.354590732982 1096.98391935535 1097.362835070187 1048.703456994287 441.6948595411597 1088.210477792296 293.4622039785984
1606 0.005 8.029999999999999 1 995.3804973877278 912.1613284146321 912.3293601428013 1096.354129301791 1096.983474301803 1097.362507149909 1048.703267672061 441.7079462527429 1088.209886017475 293.4622034577172
1607 0.005 8.035 1 995.3815641516007 912.163121577315 912.3311559312378 1096.354592221076 1096.983920351852 1097.362835743453 1048.704066476678 441.7207138663878 1088.210534836577 293.4622041644168
1608 0.005 8.040000000000001 1 995.3823362948816 912.1649132854187 912.3329501527744 1096.354132876009 1096.983476483972 1097.362509092384 1048.703878505023 441.7337429558883 1088.209945621603 293.4622036430273
1609 0.005 8.045 1 995.3833967875798 912.1666929604526 912.3347324241953 1096.354595458826 1096.983922600418 1097.36283771352 1048.70467278105 441.7464549378751 1088.210593688913 293.4622043477569
1610 0.005 8.050000000000001 1 995.3841607982246 912.1684711701794 912.3365131245118 1096.354134811242 1096.983477120936 1097.36250943396 1048.704483949145 441.7594265299876 1088.210002770137 293.4622038249951
1611 0.005 8.055 1 995.3852142783804 912.1702374669584 912.3382819887561 1096.354596918194 1096.983923512797 1097.362838424668 1048.705273382165 441.7720821741852 1088.210649833819 293.4622045287969
1612 0.005 8.06 1 995.3859718232036 912.1720022987739 912.340049286955 1096.354138153428 1096.983479130796 1097.36251117187 1048.705085869013 441.7849964759112 1088.210060829599 293.4622040070589
1613 0.005 8.065 1 995.3870190479943 912.1737553405724 912.3418048644844 1096.354600247854 1096.983926030636 1097.362840618763 1048.705871218395 441.7975962012104 1088.210707031848 293.4622047114585
1614 0.005 8.07 1 995.3877691846676 912.1755069077054 912.3435588737608 1096.354140444395 1096.98348015952 1097.362511916335 1048.705683176393 441.8104539593847 1088.210117435822 293.4622041908906
1615 0.005 8.074999999999999 1 995.388809459506 912.1772468013987 912.3453012782255 1096.354601208435 1096.983926448154 1097.362840883153 1048.706463230822 441.8229984230045 1088.210761967857 293.4622048950291
1616 0.005 8.08 1 995.3895530048754 912.1789852210354 912.3470421152987 1096.354143442599 1096.983481915335 1097.362513414586 1048.706276216134 441.8357996984154 1088.210173532463 293.4622043753737
1617 0.005 8.085000000000001 1 995.3905870070881 912.1807120858712 912.3487714615989 1096.354604645087 1096.983929078257 1097.362843037263 1048.707051780614 441.8482906427961 1088.210818809075 293.4622050753485
1618 0.005 8.09 1 995.391323589485 912.1824374698988 912.3504992408297 1096.354145751635 1096.98348290216 1097.36251418576 1048.706864657895 441.8610359642876 1088.210229729792 293.4622045550042
1619 0.005 8.095000000000001 1 995.3923504438352 912.1841514079446 912.3522156336478 1096.354605588609 1096.983929510997 1097.362843349017 1048.707635409125 441.8734734673816 1088.210872363607 293.4622052558914
1620 0.005 8.1 1 995.3930812500245 912.1858638696126 912.3539304676876 1096.354149064925 1096.983484888725 1097.362515814468 1048.707449418942 441.8861620048973 1088.210286000891 293.4622047364607
1621 0.005 8.105 1 995.3941023227945 912.1875650045673 912.3556340275067 1096.354608685012 1096.983931542297 1097.362845097701 1048.708216232726 441.8985442677623 1088.210928628816 293.4622054378079
1622 0.005 8.109999999999999 1 995.3948251030168 912.1892646531104 912.3573360252383 1096.354151095512 1096.983485794145 1097.362516514822 1048.708029073309 441.9111763915334 1088.210340300646 293.4622049178734
1623 0.005 8.115 1 995.3958396899325 912.1909530885018 912.3590268596938 1096.354610155301 1096.983932510355 1097.362845807442 1048.708791233145 441.9235041592747 1088.210982501335 293.462205619439
1624 0.005 8.120000000000001 1 995.3965568893605 912.1926400384522 912.3607161343567 1096.35415468554 1096.983488006454 1097.362518422353 1048.708605930467 441.9360805714641 1088.21039618137 293.4622050981279
1625 0.005 8.125 1 995.3975652806771 912.1943158890011 912.3623943560112 1096.35461302218 1096.983934327179 1097.362847276422 1048.709363652206 441.9483541975777 1088.211037061892 293.4622058008873
1626 0.005 8.130000000000001 1 995.3982752582963 912.1959902447275 912.3640710161155 1096.354156388687 1096.983488707108 1097.362518913183 1048.709177277376 441.9608753967693 1088.210450108481 293.4622052769453
1627 0.005 8.135 1 995.3992765828475 912.1976536130103 912.3657367295372 1096.354614354503 1096.983935487244 1097.362848375095 1048.709930409841 441.9730952288654 1088.211089426101 293.4622059778398
1628 0.005 8.140000000000001 1 995.3999809725378 912.1993154871218 912.3674008837165 1096.354159692649 1096.983490570441 1097.362520496266 1048.709745501399 441.9855614853477 1088.210504420574 293.4622054530869
1629 0.005 8.145 1 995.400977054696 912.200966488676 912.3690542021162 1096.35461761853 1096.983937655661 1097.36285005765 1048.710494702676 441.9977278538231 1088.211144665068 293.4622061532385
1630 0.005 8.15 1 995.4016737042348 912.2026159867958 912.3707059593446 1096.354161816738 1096.983491576039 1097.36252133169 1048.710309430608 442.0101394211671 1088.210557589867 293.462205627319
1631 0.005 8.154999999999999 1 995.4026633112865 912.2042547203926 912.3723469846541 1096.354618988416 1096.983938644396 1097.362850884028 1048.711053736115 442.0222524799575 1088.211196785737 293.4622063265351
1632 0.005 8.16 1 995.4033545407233 912.2058919509589 912.3739864518101 1096.354164906551 1096.983493275138 1097.362522774239 1048.710869446322 442.0346096808984 1088.210611250732 293.462205801646
1633 0.005 8.165000000000001 1 995.4043381126443 912.2075185267921 912.3756152919518 1096.354621426524 1096.983940181279 1097.362852054966 1048.711609694047 442.0466695960856 1088.211249391213 293.4622064997691
1634 0.005 8.17 1 995.4050223590928 912.2091435916103 912.3772425730699 1096.35416676932 1096.983494151831 1097.362523375637 1048.711424851051 442.0589726745616 1088.210663735328 293.4622059736372
1635 0.005 8.175000000000001 1 995.4059996308436 912.2107581098072 912.3788593303785 1096.354622698206 1096.983941171741 1097.362852994041 1048.712160505707 442.070979913205 1088.211300919713 293.4622066728528
1636 0.005 8.18 1 995.4066780560693 912.2123711179912 912.3804745325874 1096.35416979904 1096.983495914905 1097.362524966683 1048.71197700887 442.0832291287244 1088.210716357663 293.4622061486322
1637 0.005 8.185 1 995.4076501020213 912.2139736892486 912.3820793163006 1096.354626437279 1096.983943735069 1097.362855059207 1048.712709251425 442.0951838886986 1088.211354108565 293.4622068492703
1638 0.005 8.19 1 995.408321662225 912.2155747401032 912.3836825405256 1096.354171810148 1096.983496877098 1097.362525605368 1048.712524859748 442.1073795387979 1088.210768403605 293.4622063268947
1639 0.005 8.195 1 995.409287103972 912.2171654570727 912.3852754464157 1096.354627151823 1096.98394427735 1097.362855468288 1048.713252218001 442.1192821248774 1088.211404820783 293.4622070253856
1640 0.005 8.199999999999999 1 995.409953078333 912.2187546554467 912.3868667965105 1096.354174814615 1096.983498630975 1097.362527220915 1048.713069157682 442.1314244767107 1088.210820052401 293.4622065041613
1641 0.005 8.205 1 995.4109132811445 912.2203336284555 912.3884479315013 1096.354630672492 1096.983946791869 1097.362857490216 1048.713792809159 442.143275066764 1088.211456862526 293.4622072032045
1642 0.005 8.210000000000001 1 995.4115723585375 912.2219110750177 912.390027511073 1096.354176951697 1096.983499575809 1097.362527852013 1048.713609190994 442.155364346083 1088.210871252727 293.4622066823367
1643 0.005 8.215 1 995.4125264969234 912.2234783972131 912.3915969719372 1096.354631697689 1096.983947358103 1097.362857897762 1048.714328191053 442.1671632495207 1088.211506485144 293.4622073804812
1644 0.005 8.220000000000001 1 995.4131797221821 912.2250441928959 912.3931648790316 1096.354179626394 1096.983501218104 1097.362529346323 1048.714145329012 442.1791997413998 1088.210922302095 293.4622068613079
1645 0.005 8.225 1 995.4141286091298 912.2265999708687 912.3947227690084 1096.354634938701 1096.983949671084 1097.3628598154 1048.71486097815 442.1909471707973 1088.211558083985 293.4622075568519
1646 0.005 8.23 1 995.4147752118944 912.2281542134427 912.3962791045365 1096.354181847358 1096.98350224249 1097.362530137076 1048.714677982013 442.2029310336138 1088.210972665883 293.4622070372544
1647 0.005 8.234999999999999 1 995.4157179931409 912.2296985405158 912.397825519814 1096.354636228429 1096.983950420888 1097.3628604348 1048.715389381744 442.2146272348177 1088.211607312848 293.4622077336962
1648 0.005 8.24 1 995.4163592067601 912.2312413311195 912.3993703820262 1096.354184636873 1096.983503913697 1097.362531593417 1048.715206774775 442.2265588239831 1088.211023413945 293.462207213717
1649 0.005 8.245000000000001 1 995.4172967500072 912.2327743086507 912.400905423525 1096.354639123121 1096.983952380413 1097.362862068595 1048.715914529355 442.238204103423 1088.211657738348 293.4622079136288
1650 0.005 8.25 1 995.4179316929612 912.2343057434593 912.4024389104512 1096.354186601479 1096.983504713557 1097.362532124789 1048.715732034441 442.2500835400085 1088.211072683264 293.4622073920397
1651 0.005 8.255000000000001 1 995.4188629480406 912.2358274626873 912.4039626695044 1096.354639780239 1096.983952758684 1097.362862317696 1048.716435214307 442.2616780841132 1088.211705921929 293.4622080939553
1652 0.005 8.26 1 995.4194925143584 912.2373476395527 912.4054848793261 1096.354189370375 1096.983506458553 1097.362533670548 1048.716252952275 442.2735058330519 1088.21112245961 293.4622075697942
1653 0.005 8.265000000000001 1 995.4204184083244 912.2388582023028 912.4069974588205 1096.354642967587 1096.98395518238 1097.362864449426 1048.716952464121 442.2850498921005 1088.21175554321 293.4622082688737
1654 0.005 8.27 1 995.4210414389142 912.2403672156435 912.408508485458 1096.354191046451 1096.983506993982 1097.362534004305 1048.716770681997 442.2968260745476 1088.211170509244 293.4622077422361
1655 0.005 8.275 1 995.4219621130844 912.2418667135838 912.4100099769119 1096.354644535903 1096.983956158894 1097.362865138557 1048.717466532966 442.3083195085842 1088.211803556032 293.4622084356416
1656 0.005 8.279999999999999 1 995.4225800501426 912.2433646609088 912.4115099170845 1096.354194216636 1096.983509073038 1097.362535870991 1048.717285310875 442.3200444484464 1088.211220393131 293.4622079083219
1657 0.005 8.285 1 995.4234949717139 912.2448531894529 912.4130004167785 1096.354646663176 1096.983957568443 1097.362866334645 1048.717976912423 442.3314877201491 1088.211851842693 293.462208601904
1658 0.005 8.290000000000001 1 995.4241062475382 912.2463401618775 912.4144893639515 1096.354195663999 1096.983509513539 1097.362536077275 1048.717794965989 442.3431616688844 1088.211267808175 293.4622080752249
1659 0.005 8.295 1 995.4250157702561 912.2478178122674 912.4159689621606 1096.35464807849 1096.983958685543 1097.362867235845 1048.718482622749 442.3545553341941 1088.211898894942 293.4622087659055
1660 0.005 8.300000000000001 1 995.4256225704252 912.2492939175185 912.4174470233196 1096.354199271836 1096.983511727417 1097.362538017863 1048.718302487218 442.3661785666837 1088.211317471814 293.4622082375885
1661 0.005 8.305 1 995.4265266669224 912.2507607761565 912.4189158083706 1096.354649970467 1096.983959799838 1097.362868166268 1048.718985948947 442.3775227691497 1088.211946511284 293.4622089252881
1662 0.005 8.31 1 995.4271269415025 912.2522260903146 912.4203830614015 1096.354200465627 1096.983511946861 1097.362538024041 1048.718805338967 442.3890955257392 1088.211364255438 293.4622083961338
1663 0.005 8.315 1 995.4280253721895 912.2536822539596 912.4218411278576 1096.354651164977 1096.983960738893 1097.362869052363 1048.719485197403 442.4003904874807 1088.211992150689 293.4622090862017
1664 0.005 8.32 1 995.4286209277307 912.2551368736413 912.4232976667462 1096.354203636207 1096.983513970054 1097.362539845356 1048.71930535758 442.4119129407683 1088.211412429139 293.462208557112
1665 0.005 8.324999999999999 1 995.4295140647138 912.2565824366342 912.4247451117196 1096.354653754997 1096.983962423603 1097.362870398472 1048.719981641527 442.4231588977735 1088.212039466486 293.4622092468037
1666 0.005 8.33 1 995.4301035281455 912.2580264486814 912.4261910231314 1096.354205257903 1096.983514642166 1097.362540189005 1048.719801050273 442.4346313170746 1088.211459193304 293.4622087174371
1667 0.005 8.335000000000001 1 995.430991421392 912.2594614976836 912.4276279318618 1096.354655129681 1096.98396321519 1097.362871048876 1048.720473663342 442.445828479067 1088.21208566511 293.4622094076255
1668 0.005 8.34 1 995.4315759853769 912.2608949962063 912.4290633131794 1096.354208199104 1096.983516481282 1097.362541895871 1048.720294102692 442.4572510903899 1088.21150666675 293.4622088803486
1669 0.005 8.345000000000001 1 995.4327246647466 912.262324958567 912.4304945315098 1096.354626034919 1096.983952952011 1097.362877370491 1048.720674159337 442.4685754304926 1088.21259182476 293.4622097978128
1670 0.005 8.35 1 995.4333938254179 912.2637436532119 912.4319154075124 1096.354408087929 1096.983602209681 1097.362607350642 1048.721143328896 442.4796846329359 1088.212499045962 293.4622101458317
1671 0.005 8.355 1 995.4342424118637 912.2651626925139 912.4333359815596 1096.354358850458 1096.983592743461 1097.362502987476 1048.721166226646 442.4910194231209 1088.212804992276 293.4622114578947
1672 0.005 8.359999999999999 1 995.4347117495602 912.2665698033867 912.4347454638936 1096.353820948529 1096.982934199578 1097.361971977725 1048.721490877845 442.5020903631415 1088.212112548179 293.462213024512
1673 0.005 8.365 1 995.435558410018 912.2679780686149 912.4361552251188 1096.354114689221 1096.983377678007 1097.362314676438 1048.721530883123 442.5133861196249 1088.212437234439 293.4622156266344
1674 0.005 8.370000000000001 1 995.4360810740131 912.2693748502221 912.4375542601625 1096.353756275457 1096.982890565446 1097.361956203765 1048.721911483008 442.52441232259 1088.211924534085 293.4622187387698
1675 0.005 8.375 1 995.436948982163 912.2707727889516 912.4389536065768 1096.354098850168 1096.983363817357 1097.362320647306 1048.721990696516 442.5356621547165 1088.21237130997 293.462222086055
1676 0.005 8.380000000000001 1 995.4374625869607 912.2721593410079 912.4403423765 1096.353740650353 1096.982880987901 1097.361960901614 1048.722369717713 442.5466416308477 1088.211882952831 293.4622255474931
1677 0.005 8.385 1 995.4383342628269 912.2735471268119 912.4417315284342 1096.354108034231 1096.983377428549 1097.362339005273 1048.72245822292 442.5578435751729 1088.212382961005 293.4622289440686
1678 0.005 8.390000000000001 1 995.438846162485 912.2749236243756 912.4431102190899 1096.353752123481 1096.98289543216 1097.361977335762 1048.722836602027 442.5687757239443 1088.211905631134 293.4622322635215
1679 0.005 8.395 1 995.4397300121434 912.2763013952789 912.4444893305086 1096.35412796546 1096.983397058483 1097.362356127953 1048.722932283671 442.5799295729024 1088.212436062841 293.4622356103424
1680 0.005 8.4 1 995.4402429901218 912.2776679510155 912.4458580590189 1096.353764407969 1096.982908314727 1097.361988146104 1048.723306372947 442.5908148499385 1088.21195614485 293.4622388981886
1681 0.005 8.404999999999999 1 995.4411395724348 912.2790358040581 912.4472272305165 1096.354142707662 1096.983410624975 1097.362366403881 1048.723405628291 442.6019203261865 1088.212496201003 293.4622423621124
1682 0.005 8.41 1 995.441652557919 912.2803925143772 912.4485860942638 1096.353773492921 1096.982918144782 1097.36199576199 1048.723774997977 442.6127586056897 1088.212010332471 293.4622458349065
1683 0.005 8.415000000000001 1 995.4425562520182 912.2817505385797 912.4499454152095 1096.354154407104 1096.983420740099 1097.362373860313 1048.723876188413 442.6238160926296 1088.212560332063 293.4622494900913
1684 0.005 8.42 1 995.4430640377867 912.2830974908422 912.4512945010387 1096.3537817319 1096.98292616027 1097.362001944566 1048.724241772457 442.634607614247 1088.212069925765 293.4622530733633
1685 0.005 8.425000000000001 1 995.4439625115017 912.2844457558988 912.4526440441088 1096.354161279906 1096.983425575193 1097.36237654334 1048.724343792257 442.6456174744235 1088.212620413603 293.4622567357679
1686 0.005 8.43 1 995.444461509844 912.2857830281743 912.453983430757 1096.353788200904 1096.982931841573 1097.362006071905 1048.724705561868 442.6563623814351 1088.212127297894 293.462259967544
1687 0.005 8.435 1 995.4453474000916 912.2871216004337 912.4553232678077 1096.354165535992 1096.983428423374 1097.362378416132 1048.724807799106 442.6673246244893 1088.212673468314 293.4622631289764
1688 0.005 8.44 1 995.4458372364153 912.2884492659755 912.4566530288333 1096.353794074163 1096.982937465019 1097.362010447227 1048.725165674131 442.6780230936315 1088.212181288916 293.4622652051125
1689 0.005 8.445 1 995.446711248203 912.2897782165313 912.4579832303369 1096.354168589989 1096.983430066425 1097.362379330322 1048.725266998458 442.6889378117858 1088.212723578849 293.4622671627869
1690 0.005 8.449999999999999 1 995.4471937935776 912.29109634612 912.4593034387648 1096.353797644491 1096.982940255324 1097.362012548362 1048.725620836284 442.6995899018368 1088.212230060363 293.4622671734137
1691 0.005 8.455 1 995.4480590697445 912.2924157495806 912.4606240786467 1096.354170254767 1096.983430746691 1097.362379967681 1048.725721299919 442.7104572440397 1088.212767527006 293.4622672442329
1692 0.005 8.460000000000001 1 995.4485372670252 912.2937244227687 912.4619348102722 1096.353801133142 1096.9829430565 1097.362014714536 1048.726072419606 442.7210632340614 1088.212275158766 293.4622644584178
1693 0.005 8.465 1 995.4493972557449 912.2950343576916 912.4632459669216 1096.354170914246 1096.983430621702 1097.362379686424 1048.726172198864 442.7318834791094 1088.212808332477 293.4622622122621
1694 0.005 8.470000000000001 1 995.4498725797172 912.2963336523012 912.4645472999571 1096.353802725899 1096.982944086842 1097.362015496734 1048.72651988979 442.7424436897688 1088.212316345956 293.4622563520872
1695 0.005 8.475 1 995.4507276358147 912.2976342013138 912.4658490570275 1096.354171805574 1096.983431294289 1097.362380631416 1048.726618842045 442.7532171720986 1088.212845703833 293.4622517788524
1696 0.005 8.48 1 995.4512002950229 912.2989241971181 912.4671410705826 1096.353803872643 1096.98294464879 1097.36201567017 1048.726963554381 442.76373182848 1088.212354381989 293.4622431489458
1697 0.005 8.484999999999999 1 995.4520519361879 912.3002154415486 912.4684335065529 1096.354172597005 1096.983431461353 1097.362380576807 1048.727062907876 442.7744600258523 1088.212882891201 293.4622367400174
1698 0.005 8.49 1 995.4525225683575 912.3014962275131 912.4697162879448 1096.353807082217 1096.982947247803 1097.362017815062 1048.727405459916 442.7849314268647 1088.212394304697 293.4622262751914
1699 0.005 8.495000000000001 1 995.4533694466054 912.3027782533264 912.4709994881215 1096.354175126533 1096.983433110918 1097.362381933999 1048.727504855233 442.7956116563399 1088.212923251343 293.4622189986442
1700 0.005 8.5 1 995.453834980486 912.3040498949489 912.4722731080532 1096.353807529097 1096.982947359174 1097.362017568871 1048.727843444056 442.806037481846 1088.212434103876 293.4622081218042
1701 0.005 8.505000000000001 1 995.4546763029259 912.3053227779546 912.4735471508882 1096.354176731887 1096.983433847471 1097.3623823139 1048.72794318832 442.8166711414639 1088.212961676505 293.4622012052947
1702 0.005 8.51 1 995.4551383789134 912.3065853623789 912.4748116938759 1096.353810306776 1096.982949084081 1097.362018638154 1048.728279819891 442.8270519421852 1088.212473808258 293.4621915295406
1703 0.005 8.515000000000001 1 995.4559972676694 912.3078494173974 912.4760768661743 1096.354194466153 1096.983437581928 1097.362383209156 1048.728389320825 442.8376394575851 1088.213025980328 293.4621862416726
1704 0.005 8.52 1 995.4564510990192 912.3091031168892 912.4773325140643 1096.353821109489 1096.98295711995 1097.362025308171 1048.728720314357 442.8479756220597 1088.212530769513 293.462179270727
1705 0.005 8.525 1 995.4572901464871 912.3103581885766 912.4785887008214 1096.354197662498 1096.983439739191 1097.362384921637 1048.728823710522 442.8585173247722 1088.213069808684 293.4621766151197
1706 0.005 8.529999999999999 1 995.4577361175685 912.3116029745504 912.4798354208903 1096.353823043311 1096.98295832313 1097.362026043106 1048.729150827818 442.8688090413362 1088.212572152444 293.4621733701612
1707 0.005 8.535 1 995.4585692998518 912.312849131194 912.4810826797877 1096.354199576032 1096.983440431141 1097.362385437811 1048.729254050254 442.8793053010684 1088.21311207384 293.4621738971154
1708 0.005 8.540000000000001 1 995.4590097418767 912.3140850733787 912.4823205389062 1096.353823237109 1096.98295788182 1097.362025494599 1048.729577361345 442.889552788858 1088.212612474635 293.4621747675309
1709 0.005 8.545 1 995.4598383291844 912.3153223875055 912.4835589409452 1096.35420132401 1096.98344122514 1097.362386089201 1048.729680995845 442.9000038912187 1088.213152639398 293.4621784385819
1710 0.005 8.550000000000001 1 995.4602743804651 912.3165495625627 912.4847880168644 1096.353825080511 1096.98295916171 1097.3620267769 1048.730001507405 442.910207400122 1088.212651998594 293.4621830880014
1711 0.005 8.555 1 995.4610987403834 912.3177781077367 912.4860176348872 1096.354203117492 1096.983442128957 1097.362386887716 1048.730105106788 442.9206135972665 1088.21319328596 293.4621893209076
1712 0.005 8.56 1 995.4615303751532 912.3189965857223 912.4872379961923 1096.353825761182 1096.982959230966 1097.362026768539 1048.730422299607 442.9307734165765 1088.212691825082 293.4621967852153
1713 0.005 8.565 1 995.4623503308842 912.3202164339004 912.4884589040173 1096.354204671855 1096.983442972467 1097.36238770711 1048.730526128617 442.9411349762175 1088.213232785997 293.4622045793967
1714 0.005 8.57 1 995.4627783103798 912.3214262927415 912.4896706278796 1096.353828288164 1096.982961234052 1097.362028652658 1048.730840491768 442.9512515306081 1088.212732291324 293.4622135110702
1715 0.005 8.575000000000001 1 995.463593954296 912.322637516251 912.4908828970905 1096.354206510497 1096.983443893914 1097.362388644814 1048.730944360442 442.961568766496 1088.213272269549 293.4622216810877
1716 0.005 8.58 1 995.4640172521372 912.3238388227819 912.4920860527975 1096.353829040595 1096.982961646274 1097.362029096905 1048.731255622065 442.9716419321516 1088.21277066489 293.4622306031875
1717 0.005 8.585000000000001 1 995.4648292491394 912.3250414960714 912.4932897565653 1096.35420928703 1096.983445875512 1097.362390247069 1048.731360623627 442.981914766886 1088.213312578746 293.4622380080586
1718 0.005 8.59 1 995.46524842906 912.3262343244417 912.4944844166794 1096.353831536404 1096.98296350886 1097.362030801332 1048.73166898377 442.9919442871052 1088.21280994204 293.4622455846392
1719 0.005 8.595000000000001 1 995.4660549223088 912.3274285141797 912.4956796248588 1096.354210247742 1096.983446251342 1097.362390607449 1048.73177269241 443.0021730142128 1088.213349910576 293.4622513318329
1720 0.005 8.6 1 995.4664695016568 912.3286129288241 912.4968658545764 1096.353832019917 1096.982963869403 1097.36203111749 1048.732077573101 443.0121596156104 1088.212846995445 293.462256604016
1721 0.005 8.605 1 995.4672724167874 912.3297987082469 912.4980526379167 1096.354213000831 1096.983447970603 1097.36239202086 1048.732183170781 443.0223445806793 1088.213389117832 293.46226017021
1722 0.005 8.609999999999999 1 995.4676830697477 912.330974784159 912.4992305121665 1096.353834154805 1096.982965271966 1097.362032393795 1048.732485331439 443.0322884587131 1088.212885294351 293.4622626561894
1723 0.005 8.615 1 995.4684809117983 912.3321522198652 912.5004089392185 1096.354214409404 1096.983448641292 1097.362392561698 1048.732590036026 443.0424298036647 1088.213426180367 293.4622639502463
1724 0.005 8.620000000000001 1 995.4688869801353 912.3333200224432 912.5015785246175 1096.353835164312 1096.982965809186 1097.362032634151 1048.732889343015 443.0523311259228 1088.21292155167 293.4622636827302
1725 0.005 8.625 1 995.4696806407743 912.3344891849471 912.502748663914 1096.354216299473 1096.983449603802 1097.362393273921 1048.732994670037 443.0624290075019 1088.213463902934 293.462262982655
1726 0.005 8.630000000000001 1 995.470083305647 912.3356487850982 912.5039100306255 1096.353837611046 1096.982967835237 1097.362034575808 1048.733291242467 443.0722880324573 1088.212959392479 293.4622604118932
1727 0.005 8.635 1 995.4708730670254 912.3368097440093 912.5050719537026 1096.354218658393 1096.983450983696 1097.362394345166 1048.73339700607 443.0823426780445 1088.213502182866 293.4622582681271
1728 0.005 8.640000000000001 1 995.4712709728902 912.3379612046272 912.5062251658944 1096.353838017417 1096.982967802033 1097.362034202655 1048.733689807866 443.0921595417684 1088.212996445363 293.4622541139447
1729 0.005 8.645 1 995.4720567075132 912.3391140256457 912.5073789370995 1096.354220565642 1096.983451974078 1097.362395067618 1048.733796168033 443.1021711012538 1088.21354021142 293.4622512087786
1730 0.005 8.65 1 995.4724506436736 912.3402574184323 912.5085240657411 1096.35383997118 1096.982969281964 1097.362035560402 1048.734086248498 443.1119460054846 1088.213033789604 293.462246305904
1731 0.005 8.654999999999999 1 995.4732317524738 912.3414021680666 912.5096697528995 1096.354221980806 1096.983452595731 1097.36239557842 1048.734192340881 443.1219147519871 1088.213576694348 293.4622433128687
1732 0.005 8.66 1 995.4736215862534 912.3425375565703 912.5108068611174 1096.353841283511 1096.98297023608 1097.362036216472 1048.734479616967 443.1316478649177 1088.213070305509 293.4622384513225
1733 0.005 8.665000000000001 1 995.4743991457425 912.3436743025153 912.5119445310515 1096.354224243352 1096.983453920732 1097.362396638366 1048.734586673701 443.1415739310437 1088.213615028914 293.4622359178769
1734 0.005 8.67 1 995.4747854463118 912.3448017581698 912.513073690837 1096.353843895558 1096.982972141376 1097.3620379007 1048.734871529364 443.1512655346632 1088.213108346714 293.4622317074209
1735 0.005 8.675000000000001 1 995.4755584941917 912.3459305642864 912.5142034099052 1096.354225514587 1096.983454398031 1097.362396994568 1048.734977755731 443.1611491412743 1088.213651948536 293.4622300026791
1736 0.005 8.68 1 995.4759399431264 912.3470501427396 912.5153246772124 1096.353843888755 1096.982971670087 1097.362037301628 1048.735258956389 443.1707993269812 1088.213143308409 293.4622268335615
1737 0.005 8.685 1 995.4767093846481 912.3481710760233 912.5164465093334 1096.354227522121 1096.983455670136 1097.362398021597 1048.735366461391 443.1806407289952 1088.213688366079 293.4622261134271
1738 0.005 8.69 1 995.4770874985511 912.3492828502154 912.5175599577092 1096.353846771859 1096.982974096098 1097.362039483106 1048.735645478916 443.1902497500009 1088.213180564193 293.4622241120871
1739 0.005 8.695 1 995.4778523105828 912.3503959739717 912.5186739686013 1096.354229114821 1096.983456394861 1097.362398670073 1048.735752465994 443.2000491126631 1088.213724803252 293.4622243322604
1740 0.005 8.700000000000001 1 995.4782259323864 912.3515000020736 912.5197796563946 1096.353846924977 1096.982973653841 1097.362038899381 1048.736028216604 443.2096171442826 1088.213215680903 293.4622234288622
1741 0.005 8.705 1 995.4789869742691 912.3526053805584 912.5208859096731 1096.35423095483 1096.983457604525 1097.362399672965 1048.736135979687 443.219374659998 1088.213760491829 293.4622244285049
1742 0.005 8.710000000000001 1 995.4793573369313 912.3537017322137 912.5219839043081 1096.353849391438 1096.982975553968 1097.362040597496 1048.736409492622 443.2289019306359 1088.213252295166 293.4622244001712
1743 0.005 8.715 1 995.4801140636789 912.3547994278834 912.5230824637042 1096.354232360001 1096.983458267646 1097.362400230642 1048.736516363761 443.2386178022343 1088.213796184924 293.4622259234997
1744 0.005 8.720000000000001 1 995.4804804697056 912.3558881604148 912.5241728250013 1096.353850517957 1096.982976258821 1097.362041134722 1048.736787267709 443.2481044411401 1088.213287093737 293.4622264694261
1745 0.005 8.725 1 995.4812332501754 912.3569782382841 912.525263753841 1096.354234415134 1096.983459435601 1097.362401165228 1048.736895195278 443.2577788966312 1088.213832043917 293.4622282521322
1746 0.005 8.73 1 995.4815960920417 912.3580594169762 912.5263465464171 1096.353852453745 1096.982977751529 1097.362042457767 1048.73716341277 443.2672251098292 1088.213322712384 293.462229071144
1747 0.005 8.734999999999999 1 995.4823447092363 912.3591419373962 912.527429905453 1096.354235922259 1096.983460214945 1097.362401883636 1048.737270812185 443.2768582611088 1088.213867139179 293.4622308767858
1748 0.005 8.74 1 995.4827036052774 912.3602156200884 912.5285051887809 1096.353853288314 1096.982978230171 1097.362042797824 1048.73753610792 443.2862643110576 1088.213357084819 293.4622317020364
1749 0.005 8.745000000000001 1 995.4834485531529 912.3612906458528 912.5295810419964 1096.354237876348 1096.983461344033 1097.362402745742 1048.737644655499 443.2958564604533 1088.213902206512 293.4622333548338
1750 0.005 8.75 1 995.4838037205393 912.3623568971252 912.5306488780581 1096.353855106215 1096.982979615022 1097.362043978136 1048.737907401083 443.3052218004322 1088.213391740995 293.4622339999504
1751 0.005 8.755000000000001 1 995.4845446615964 912.3634244876879 912.5317172859961 1096.354239173576 1096.983461962737 1097.362403330192 1048.738015323986 443.3147731115415 1088.213936979519 293.4622353988249
1752 0.005 8.76 1 995.4848958849352 912.3644833643591 912.5327777335002 1096.353855835857 1096.98298002316 1097.362044339419 1048.738275149042 443.324098780667 1088.213425468023 293.4622357557949
1753 0.005 8.765000000000001 1 995.4856334597015 912.3655435831806 912.5338387557667 1096.354241421703 1096.983463322209 1097.362404387153 1048.738384108993 443.3336094545048 1088.21397194173 293.4622368675117
1754 0.005 8.77 1 995.4857374833314 912.3665982370094 912.5348948235236 1096.353815049449 1096.983020027503 1097.362065732015 1048.738334033333 443.343040405586 1088.212904717753 293.4622365106391
1755 0.005 8.775 1 995.4866050323983 912.3676512012933 912.5359485157632 1096.354291559217 1096.983587445382 1097.362563902126 1048.738699712033 443.3524334991171 1088.213674474192 293.4622373208658
1756 0.005 8.779999999999999 1 995.4868982853229 912.3686990726168 912.5369976537551 1096.354110385754 1096.983325805527 1097.362340987689 1048.738802166311 443.3617988412688 1088.213200409155 293.4622362827163
1757 0.005 8.785 1 995.4877513833061 912.3697450042894 912.5380443778255 1096.354430436129 1096.983711969823 1097.362677932801 1048.739134152702 443.3711398455209 1088.213940413698 293.4622361805993
1758 0.005 8.790000000000001 1 995.4879964397886 912.3707856919717 912.5390864412363 1096.35412788938 1096.983338589696 1097.362344128981 1048.73917763575 443.3804597751448 1088.213324038991 293.4622341979931
1759 0.005 8.795 1 995.4888308538876 912.3718244085461 912.5401260103164 1096.354435147085 1096.983715024696 1097.362671169001 1048.739498303494 443.3897585431761 1088.214019120534 293.4622333388791
1760 0.005 8.800000000000001 1 995.4890794388933 912.3728579252863 912.5411609254073 1096.354134978786 1096.983342021005 1097.362340958707 1048.739544805388 443.3990378285993 1088.213389354872 293.4622309023517
1761 0.005 8.805 1 995.4896545486204 912.3738855140356 912.5421897792929 1096.354351210842 1096.983581470764 1097.36251464016 1048.740048126075 443.4081646658489 1088.213608265587 293.4622288304134
1762 0.005 8.81 1 995.4900111758855 912.3749117338392 912.5432173742142 1096.354118533196 1096.983428598459 1097.362469399049 1048.739896943596 443.4174749444923 1088.213029589691 293.4622264889936
1763 0.005 8.815 1 995.4910572725339 912.3759366547999 912.544242914465 1096.354722782692 1096.984010356771 1097.362932248521 1048.740310165942 443.4267174391439 1088.214364847377 293.4622252012292
1764 0.005 8.82 1 995.4912737667356 912.3769561157653 912.5452637421949 1096.354259360129 1096.983451809751 1097.362443037827 1048.740321261257 443.4359292339788 1088.213694620726 293.4622222391807
1765 0.005 8.825000000000001 1 995.4920447880622 912.3779735023236 912.5462820097118 1096.354438727295 1096.98371041082 1097.362655246553 1048.740583186294 443.44511497611 1088.21422074349 293.4622205977494
1766 0.005 8.83 1 995.4922536224824 912.3789856970022 912.5472955930372 1096.354127364134 1096.983331123479 1097.36232185624 1048.740614859837 443.4542790898449 1088.213532427894 293.4622175976266
1767 0.005 8.835000000000001 1 995.4930651422105 912.3799960052596 912.5483067321237 1096.354430564802 1096.983702482205 1097.362651924413 1048.740930547001 443.4634218062603 1088.214191636164 293.4622162024926
1768 0.005 8.84 1 995.4932808996559 912.3810011698885 912.549313270827 1096.354121602297 1096.983323761377 1097.362322768266 1048.740965075396 443.472545043601 1088.213529766955 293.4622135446847
1769 0.005 8.845000000000001 1 995.4940798576449 912.3820044403778 912.5503173766774 1096.354418908132 1096.983692341653 1097.362648462546 1048.74127349342 443.4816481845062 1088.214190138023 293.4622124350447
1770 0.005 8.85 1 995.4942958975031 912.3830026345141 912.5513169401829 1096.354118004346 1096.983321084063 1097.362322992454 1048.74130872315 443.4907325151229 1088.213539275333 293.462210036207
1771 0.005 8.855 1 995.4948537266044 912.3839952369833 912.5523107439897 1096.354344817452 1096.983568890497 1097.36250335743 1048.741801929878 443.4996683642135 1088.213766680474 293.4622083385083
1772 0.005 8.859999999999999 1 995.4951656477 912.3849863962677 912.5533032457937 1096.354102490447 1096.983409145038 1097.362454458733 1048.741644314373 443.5087826342442 1088.213160102437 293.46220642756
1773 0.005 8.865 1 995.496181259786 912.3859763853327 912.5542938163322 1096.354711454822 1096.983996683384 1097.362922485673 1048.742052105473 443.5178309681276 1088.214490178539 293.4622058883588
1774 0.005 8.870000000000001 1 995.4963776229192 912.3869610642316 912.5552798173472 1096.354254194381 1096.983444670806 1097.362438741525 1048.742057182163 443.526849552743 1088.213824876403 293.4622040621771
1775 0.005 8.875 1 995.4971326584376 912.3879438148905 912.5562634010398 1096.354435203724 1096.983704587028 1097.362652054153 1048.742312247135 443.5358427995 1088.214355463474 293.4622040852003
1776 0.005 8.880000000000001 1 995.4973280376762 912.3889215227887 912.557242447141 1096.354127010326 1096.983328738185 1097.362321443811 1048.742338708361 443.5448150198705 1088.213667496124 293.4622034002537
1777 0.005 8.885 1 995.4981300342479 912.3898974938027 912.5582191957759 1096.354432463543 1096.983701434754 1097.362651985323 1048.742650721112 443.5537663971386 1088.214330112496 293.4622050652843
1778 0.005 8.890000000000001 1 995.4983379066083 912.3908684727138 912.5591914908887 1096.35412517754 1096.983324264352 1097.362323949849 1048.742681192947 443.5626987586577 1088.213674012729 293.4622062473304
1779 0.005 8.895 1 995.4991274972994 912.3918377025657 912.5601615017986 1096.354423312713 1096.98369395774 1097.362650625228 1048.742984272332 443.5716112025602 1088.214336666769 293.462209743256
1780 0.005 8.9 1 995.4993337956756 912.3928020052598 912.561127113845 1096.354124883067 1096.983324236738 1097.362326094364 1048.743016340989 443.5805053056645 1088.213691840043 293.4622126218711
1781 0.005 8.904999999999999 1 995.5001133555254 912.3937645681393 912.5620904562954 1096.354425233878 1096.983695962436 1097.362652989995 1048.743319598797 443.5893800396464 1088.214361611818 293.4622175917215
1782 0.005 8.91 1 995.5005313728975 912.394719811402 912.5630470691128 1096.35424367874 1096.983413783812 1097.362440438221 1048.743617995603 443.5981101963805 1088.214224661494 293.4622232663815
1783 0.005 8.915000000000001 1 995.501214229919 912.3956758137496 912.564003887992 1096.354431228812 1096.983614655702 1097.362529487719 1048.743722964264 443.607014565849 1088.214770777814 293.4622288125894
1784 0.005 8.92 1 995.5012012003001 912.3966264155237 912.5649559574224 1096.353848338066 1096.983034711822 1097.36206804452 1048.743591722442 443.615855267071 1088.213497914218 293.4622336769208
1785 0.005 8.925000000000001 1 995.5019946299748 912.3975756707543 912.5659059133095 1096.354306657711 1096.983587976373 1097.362552998384 1048.743923592506 443.6246654280138 1088.214201589777 293.4622402675401
1786 0.005 8.93 1 995.5022278310111 912.3985202106632 912.5668516425795 1096.35412201729 1096.983324021153 1097.36233483264 1048.74400395465 443.6334520623931 1088.213701160028 293.462245401884
1787 0.005 8.935 1 995.5030193844819 912.3994631793056 912.5677953039874 1096.354432048704 1096.983700992362 1097.362666836089 1048.744312574701 443.6422168930864 1088.214415481773 293.4622515624611
1788 0.005 8.94 1 995.5032056428935 912.4004013013811 912.5687346799871 1096.354130349296 1096.983330486626 1097.362337621819 1048.744335296519 443.6509623881985 1088.213786685404 293.4622555992175
1789 0.005 8.945 1 995.5039822388178 912.4013378492633 912.5696719482664 1096.354438413568 1096.983708437013 1097.362666418224 1048.744637047965 443.6596883261255 1088.214475268727 293.4622602267245
1790 0.005 8.950000000000001 1 995.5041738536494 912.4022696087566 912.5706049633562 1096.354142482942 1096.983340071688 1097.362341243388 1048.744665763255 443.6683961365331 1088.21384379847 293.4622625377795
1791 0.005 8.955 1 995.5049458543293 912.4031997867746 912.5715358636972 1096.354444219415 1096.983712000611 1097.362667310072 1048.744966657292 443.6770849729922 1088.214522918148 293.4622653133137
1792 0.005 8.960000000000001 1 995.5051399976591 912.4041252149813 912.57246254117 1096.35414611858 1096.983341849929 1097.362341835 1048.74499345875 443.685756008614 1088.213885943358 293.4622657142257
1793 0.005 8.965 1 995.5059055484536 912.4050490592132 912.5733871037855 1096.354445252281 1096.98371264427 1097.362667671314 1048.745291291534 443.6944082405886 1088.214558189245 293.4622665385425
1794 0.005 8.970000000000001 1 995.506305775527 912.4059658932994 912.5743052343661 1096.354259294759 1096.983429095195 1097.362454104087 1048.745573728025 443.7029196059019 1088.214416058951 293.462265454541
1795 0.005 8.975 1 995.5069829159713 912.4068835063156 912.5752235957435 1096.354449712104 1096.983628954861 1097.362540890257 1048.745681678236 443.7116008441678 1088.214971306108 293.4622643446472
1796 0.005 8.98 1 995.5069563592936 912.4077958731514 912.5761373647562 1096.353863957054 1096.983045954385 1097.362076877838 1048.74554618396 443.7202199857732 1088.213695854003 293.4622612299773
1797 0.005 8.984999999999999 1 995.5077312987686 912.4087070450793 912.5770491743086 1096.354320253656 1096.983597689888 1097.362560599272 1048.745871070867 443.7288092810315 1088.21439440324 293.4622590364847
1798 0.005 8.99 1 995.5079442004145 912.4096136553095 912.5779569087709 1096.354135316247 1096.983333203575 1097.3623419478 1048.745945592603 443.7373755191404 1088.213891843167 293.4622547995329
1799 0.005 8.995000000000001 1 995.5087141856349 912.4105188486535 912.5788627300664 1096.354445345301 1096.983710369424 1097.362674053593 1048.746247898937 443.7459204875735 1088.214605910678 293.4622512971274
1800 0.005 9 1 995.508877202067 912.4114193437147 912.5797644163647 1096.354142393223 1096.983338256131 1097.362343467117 1048.746264459664 443.7544466445437 1088.213974452564 293.4622457065416
1801 0.005 9.005000000000001 1 995.5096296039654 912.4123184135852 912.5806641433047 1096.354448087267 1096.983714202248 1097.362670703557 1048.746558525071 443.762953565471 1088.214659195616 293.4622410759538
1802 0.005 9.01 1 995.5097988679158 912.4132128478384 912.5815597687351 1096.354153380684 1096.983347131739 1097.362346516598 1048.746581516136 443.771442860703 1088.214026896491 293.4622347937279
1803 0.005 9.015000000000001 1 995.5105476645259 912.4141058450073 912.5824534272576 1096.354452565713 1096.983717099816 1097.362671148056 1048.746873727866 443.7799135968465 1088.214701359426 293.4622299335701
1804 0.005 9.02 1 995.5107208804639 912.4149942450518 912.5833430126308 1096.354153914489 1096.983345860248 1097.362344559498 1048.74689430127 443.7883670286976 1088.214061896811 293.4622238841117
1805 0.005 9.025 1 995.5114668785624 912.4158812124724 912.5842306343334 1096.354452906633 1096.983716737522 1097.362670485433 1048.747185507145 443.7968022157776 1088.214732131856 293.4622196349895
1806 0.005 9.029999999999999 1 995.5116417424027 912.4167636251548 912.5851142221929 1096.354155204627 1096.983346319265 1097.36234432525 1048.747204867649 443.8052201946275 1088.214094879044 293.4622145333339
1807 0.005 9.035 1 995.5123804339223 912.417644607111 912.5859958516404 1096.35445269936 1096.983716116392 1097.362669869268 1048.747494419447 443.8136199941287 1088.214762215207 293.4622114778918
1808 0.005 9.040000000000001 1 995.5127573737649 912.4185189561316 912.5868714080548 1096.354267597298 1096.98343437478 1097.362457997004 1048.747761235937 443.8218832287795 1088.214617928011 293.4622073149797
1809 0.005 9.045 1 995.5134105023902 912.4193940665032 912.5877471939045 1096.354458161561 1096.983632941224 1097.36254385645 1048.747869741486 443.8303112072401 1088.215172124929 293.4622060847266
1810 0.005 9.050000000000001 1 995.5133592874971 912.4202641013123 912.588618560548 1096.353870416983 1096.983049003794 1097.362078886708 1048.74772652493 443.8386789046657 1088.213894462066 293.4622044298584
1811 0.005 9.055 1 995.5141121494771 912.4211331197093 912.5894881445843 1096.354328711088 1096.983602176069 1097.362564131545 1048.748045100833 443.8470176998986 1088.214593605756 293.4622051756073
1812 0.005 9.06 1 995.5143037074321 912.421997750029 912.5903538293297 1096.354144896504 1096.983338599927 1097.362346150954 1048.748113790621 443.8553342350292 1088.214091977336 293.4622052885817
1813 0.005 9.065 1 995.5150532968516 912.422861137572 912.5912177733003 1096.354454186339 1096.983714907745 1097.362677503983 1048.74840813246 443.8636302695469 1088.214806027945 293.4622074001402
1814 0.005 9.07 1 995.5151939539669 912.4237199921753 912.5920777499617 1096.354148837482 1096.983341148028 1097.362345565759 1048.748416564103 443.8719081552084 1088.21417103584 293.4622084783836
1815 0.005 9.075000000000001 1 995.5159271056 912.4245775987843 912.5929359411778 1096.354456449617 1096.983718586267 1097.362674200563 1048.748704445475 443.8801673797919 1088.214855766055 293.4622113286136
1816 0.005 9.08 1 995.516076686647 912.4254307396519 912.5937902007119 1096.354162064363 1096.983351778201 1097.362350232667 1048.74872065128 443.8884095541361 1088.214223844068 293.4622130749227
1817 0.005 9.085000000000001 1 995.5168066542285 912.4262826190563 912.5946426682904 1096.354462547177 1096.983722880841 1097.362676077705 1048.749006865219 443.8966338359026 1088.214899655769 293.46221650402
1818 0.005 9.09 1 995.5169582871016 912.4271300637363 912.5954912291146 1096.354162167803 1096.983350276128 1097.362347900199 1048.749019564455 443.9048413996603 1088.214258509809 293.4622187326157
1819 0.005 9.095000000000001 1 995.5176839158105 912.4279762487245 912.596337996109 1096.354461889157 1096.983721583631 1097.362674567229 1048.749304393011 443.9130313042926 1088.214929086473 293.4622224930737
1820 0.005 9.1 1 995.5178376468199 912.4288180414684 912.597180893192 1096.354163642993 1096.983350828662 1097.362348004473 1048.749316959173 443.9212046290671 1088.214290415593 293.4622248912667
1821 0.005 9.105 1 995.5185561853093 912.4296585764046 912.5980220051672 1096.354462664242 1096.983721788264 1097.362674777055 1048.749600481681 443.9293602866744 1088.214959131593 293.4622286194489
1822 0.005 9.109999999999999 1 995.5187065812635 912.4304947543296 912.5988592768774 1096.354163471296 1096.983349683539 1097.362346720384 1048.749611883487 443.9374993367024 1088.214318277539 293.4622308058664
1823 0.005 9.115 1 995.5191890393745 912.4313266745075 912.5996920802462 1096.354380581362 1096.983595651992 1097.362526306489 1048.750042291992 443.9455061288716 1088.214533036462 293.4622342356113
1824 0.005 9.120000000000001 1 995.5194272398392 912.4321571886067 912.6005236549083 1096.354150308955 1096.983438539919 1097.362478526105 1048.749890780513 443.9536719834496 1088.213944220202 293.462235647467
1825 0.005 9.125 1 995.5203564079424 912.4329871298085 912.6013539160931 1096.354756585853 1096.984025769114 1097.362946268119 1048.750277597456 443.9617788886457 1088.215273916438 293.4622378527451
1826 0.005 9.130000000000001 1 995.5204728255275 912.4338124219196 912.6021802672209 1096.354296437479 1096.983469699774 1097.362458689191 1048.750256651672 443.9698591019796 1088.214605757584 293.4622379806116
1827 0.005 9.135 1 995.5211425417699 912.434636425786 912.6030048430663 1096.354476679955 1096.983729734772 1097.362672462564 1048.750484739963 443.9779166920167 1088.21513058457 293.4622389663592
1828 0.005 9.140000000000001 1 995.5212544326988 912.4354560343281 912.6038255255495 1096.354167344669 1096.983352236669 1097.362340084101 1048.750484326681 443.9859555849842 1088.214441700376 293.4622381200079
1829 0.005 9.145 1 995.5219693272531 912.436274539384 912.6046445457036 1096.354471031415 1096.983724141566 1097.362670764048 1048.750768276974 443.9939759218236 1088.21509849644 293.4622384124256
1830 0.005 9.15 1 995.5220927733192 912.437088694457 912.6054597519023 1096.354162382969 1096.983345468536 1097.36234124375 1048.75077197062 444.0019794571282 1088.214436168081 293.4622369934425
1831 0.005 9.154999999999999 1 995.5227990345542 912.4379017379408 912.606273310261 1096.354461870279 1096.983716751525 1097.362669352359 1048.751048862534 444.0099655579473 1088.215097134982 293.4622366831999
1832 0.005 9.16 1 995.5229230264476 912.4387104884496 912.6070831054861 1096.354160117227 1096.983344145267 1097.362342405651 1048.751052678412 444.0179353289423 1088.214445057014 293.4622346701557
1833 0.005 9.165000000000001 1 995.5236210886222 912.4395181320314 912.6078912619922 1096.35446061691 1096.983716255968 1097.362669825598 1048.751329736567 444.0258879004797 1088.215108736835 293.4622338116158
1834 0.005 9.17 1 995.5237459388453 912.4403215334571 912.6086957003752 1096.354163149748 1096.983346849759 1097.362345320488 1048.75133513014 444.0338243670884 1088.214465064626 293.4622313765838
1835 0.005 9.175000000000001 1 995.5244385135634 912.4411238359937 912.6094985130038 1096.354464551982 1096.983720045938 1097.362673411262 1048.751612236088 444.0417436895041 1088.215131616837 293.4622302482399
1836 0.005 9.18 1 995.5245643757827 912.4419219316957 912.6102976404861 1096.354165312587 1096.983348241259 1097.362346217261 1048.751616425606 444.0496469044708 1088.214488770549 293.4622277622848
1837 0.005 9.185 1 995.5252537803277 912.442718934946 912.6110951491012 1096.354466632368 1096.983722211372 1097.362675308361 1048.751892004438 444.0575331847046 1088.21515656378 293.4622267962415
1838 0.005 9.19 1 995.525383852665 912.4435117790213 912.6118890106026 1096.354170982331 1096.983352837367 1097.362350142063 1048.751897345186 444.0654033613297 1088.214519685528 293.4622247225824
1839 0.005 9.195 1 995.5258478248065 912.4443007212661 912.6126787508313 1096.354385379817 1096.983596665057 1097.362527100588 1048.752310400535 444.0731461930137 1088.214733604453 293.462223664578
1840 0.005 9.200000000000001 1 995.5260638545152 912.4450882621526 912.6134672800624 1096.35415650613 1096.983440599739 1097.362480615133 1048.752158086571 444.0810423111024 1088.21414322097 293.4622225169672
1841 0.005 9.205 1 995.5269716618146 912.4458753873782 912.61425465434 1096.354763096138 1096.984028703452 1097.36294911669 1048.752539007924 444.08888152093 1088.215473427155 293.4622229485429
1842 0.005 9.210000000000001 1 995.5270743486163 912.4466580585506 912.6150383113613 1096.35430608911 1096.983475165092 1097.362463597164 1048.7525127553 444.0966951499036 1088.21480980112 293.4622222316244
1843 0.005 9.215 1 995.5277236848937 912.447439599388 912.6158203552234 1096.354486102757 1096.983734944989 1097.362676983399 1048.752734435813 444.1044867748675 1088.215334946128 293.462223328787
1844 0.005 9.220000000000001 1 995.5278179186982 912.4482169316381 912.6165986881819 1096.354175915897 1096.983356410077 1097.362343374474 1048.75272649884 444.1122605820789 1088.214645609573 293.4622235639075
1845 0.005 9.225 1 995.5285110118305 912.4489933199937 912.6173755230948 1096.354480868551 1096.983729797621 1097.362675289338 1048.753004761009 444.1200166436481 1088.215304330469 293.4622258046763
1846 0.005 9.23 1 995.5286162186491 912.4497655433476 912.6181487265675 1096.354173468782 1096.983351649381 1097.362346366961 1048.753002059271 444.1277565710236 1088.214644862869 293.4622270939741
1847 0.005 9.234999999999999 1 995.5292982528118 912.450536808914 912.6189204394547 1096.354471525132 1096.983722098058 1097.362673896468 1048.753271402253 444.135479556154 1088.215304119652 293.4622300788206
1848 0.005 9.24 1 995.5294027042472 912.4513039626657 912.6196885663321 1096.354171211674 1096.983350428622 1097.362347527217 1048.753268923983 444.1431868814549 1088.214655065086 293.4622317660915
1849 0.005 9.245000000000001 1 995.5300762435251 912.4520701615849 912.6204552134933 1096.354470730162 1096.983722284269 1097.36267494059 1048.753538410234 444.1508775840297 1088.215317068522 293.4622347756876
1850 0.005 9.25 1 995.5301810810905 912.4528322956511 912.6212183148888 1096.354173655744 1096.983352233066 1097.362349506298 1048.753538110323 444.1585528381991 1088.214672898212 293.4622361804587
1851 0.005 9.255000000000001 1 995.5308500462455 912.453593482017 912.6219799457543 1096.354473958904 1096.983725174634 1097.362677518605 1048.753807416049 444.1662114771952 1088.215337701188 293.462238638795
1852 0.005 9.26 1 995.5309565518393 912.4543506390154 912.6227380627743 1096.354176039279 1096.98335410803 1097.362351413735 1048.753805519007 444.1738546743587 1088.214696119189 293.4622393050115
1853 0.005 9.265000000000001 1 995.5316218434751 912.4551068500849 912.6234947154538 1096.354474828619 1096.983726596359 1097.362679195594 1048.754072110137 444.181481386236 1088.215359331837 293.462240876317
1854 0.005 9.27 1 995.5317322754138 912.4558590745855 912.6242478919514 1096.354179864134 1096.983357438455 1097.362354148217 1048.754070974305 444.1890926500315 1088.214721589529 293.4622406044664
1855 0.005 9.275 1 995.5323954560375 912.4566103592962 912.6249996119542 1096.354477587448 1096.983728734956 1097.362680734564 1048.754337628096 444.1966875912697 1088.215384904431 293.4622412429665
1856 0.005 9.279999999999999 1 995.532702286566 912.4573560764303 912.6257462836779 1096.354285831894 1096.983444038362 1097.362466185442 1048.754553818102 444.2041602637261 1088.2152288216 293.4622405852624
1857 0.005 9.285 1 995.5332915247567 912.4581025501485 912.6264932153236 1096.354484437514 1096.983646899322 1097.362556309218 1048.754664750217 444.2117807958684 1088.215790976769 293.46224044553
1858 0.005 9.290000000000001 1 995.5331870883674 912.4588445084941 912.6272362870241 1096.35390036143 1096.983065657159 1097.362093343792 1048.754506422979 444.21934719617 1088.214518078333 293.4622389739432
1859 0.005 9.295 1 995.5338707447912 912.4595859232767 912.6279780640792 1096.354355996118 1096.983617473092 1097.362577319518 1048.754802610501 444.2268877488054 1088.215211031542 293.4622390128344
1860 0.005 9.300000000000001 1 995.5340075125151 912.4603235053485 912.6287164876496 1096.354174730429 1096.983355256351 1097.362360114096 1048.754850670993 444.2344085018387 1088.214713931162 293.4622376813295
1861 0.005 9.305 1 995.5346893452158 912.4610603215069 912.629453656084 1096.354483066173 1096.983731726148 1097.362691942023 1048.755123568344 444.241910798675 1088.215425031422 293.4622377012914
1862 0.005 9.31 1 995.5347739451447 912.4617931506137 912.6301873942073 1096.354179857116 1096.98335879911 1097.362360207743 1048.755112402647 444.2493969938589 1088.214791167907 293.4622362351949
1863 0.005 9.315 1 995.535439132539 912.4625252077261 912.6309198325489 1096.354486805796 1096.983736673716 1097.362689097058 1048.755378876345 444.2568665380856 1088.21547500134 293.4622361893074
1864 0.005 9.32 1 995.5355305433512 912.4632533332219 912.6316488680243 1096.354192658915 1096.983368881127 1097.362364287491 1048.755374838446 444.2643208572696 1088.214843760575 293.4622348577089
1865 0.005 9.325000000000001 1 995.5361907303904 912.4639806672006 912.632376587727 1096.35449161379 1096.983739629281 1097.362689899481 1048.755639778841 444.271759124849 1088.215514364507 293.4622351145411
1866 0.005 9.33 1 995.5362832749648 912.4647040954127 912.6331009222872 1096.354193603543 1096.983368459104 1097.362362685636 1048.755632636725 444.2791822396849 1088.214875371842 293.4622342059072
1867 0.005 9.335000000000001 1 995.5369397742251 912.4654267307882 912.6338239395176 1096.354491431205 1096.983738810128 1097.362688871974 1048.755895600291 444.2865894581282 1088.215541691118 293.4622349018464
1868 0.005 9.34 1 995.5370335858646 912.46614549371 912.6345435995853 1096.354193647611 1096.98336758959 1097.362361597648 1048.755887558038 444.2939819956893 1088.214903003895 293.4622343977215
1869 0.005 9.345000000000001 1 995.5376837495293 912.4668634627169 912.6352619474209 1096.354491235847 1096.983738328747 1097.362688280222 1048.75614965696 444.3013585939071 1088.215566964845 293.4622353923858
1870 0.005 9.35 1 995.5377752950228 912.4675775895661 912.6359769648586 1096.354193480056 1096.983366619372 1097.362360889079 1048.756141430728 444.3087204711833 1088.214925828695 293.4622350557195
1871 0.005 9.355 1 995.5384178602225 912.4682909244498 912.6366906743021 1096.354491036259 1096.983737921222 1097.362687847841 1048.756401711133 444.3160664633418 1088.215589018287 293.4622360381568
1872 0.005 9.359999999999999 1 995.5385082101545 912.4690004516316 912.6374010825941 1096.354195238525 1096.983367613804 1097.362361750917 1048.756393638644 444.3233977512949 1088.214951436635 293.4622355302391
1873 0.005 9.365 1 995.5391435220802 912.4697091871002 912.638110187956 1096.354490850689 1096.983737296549 1097.362687363736 1048.75665286779 444.3307131795808 1088.215609847117 293.4622361711682
1874 0.005 9.370000000000001 1 995.5394239024456 912.4704126885476 912.6388145669962 1096.354297541342 1096.98345361889 1097.362473738538 1048.756851516958 444.3379108809096 1088.215449682182 293.4622354965898
1875 0.005 9.375 1 995.5399870651282 912.4711169369913 912.6395192084348 1096.354495616539 1096.983653279654 1097.362561137068 1048.756963587638 444.3452511670918 1088.216010414993 293.4622355998242
1876 0.005 9.380000000000001 1 995.5398608558752 912.4718168494688 912.6402201697166 1096.353911676524 1096.983072204875 1097.362098277103 1048.756798740873 444.3525393119963 1088.214735537568 293.4622342965238
1877 0.005 9.385 1 995.5405171002191 912.4725163616725 912.6409199848903 1096.354366559759 1096.983624260729 1097.362582809053 1048.757086393613 444.3598025101147 1088.215426563416 293.4622343505276
1878 0.005 9.390000000000001 1 995.5406333855126 912.4732122178598 912.6416166166442 1096.354184226815 1096.983360112382 1097.362364102918 1048.75712691746 444.3670468131006 1088.214925172647 293.4622328608606
1879 0.005 9.395 1 995.5412897472966 912.4739074518984 912.6423121419487 1096.35449084212 1096.983735863821 1097.362694997443 1048.757391775384 444.3742732573122 1088.215631045972 293.4622325138495
1880 0.005 9.4 1 995.5413579195465 912.4745988822486 912.6430044146473 1096.354190241241 1096.983364824726 1097.362365334942 1048.757375003775 444.3814844147672 1088.214999643285 293.4622304989891
1881 0.005 9.404999999999999 1 995.5420003515235 912.475289687468 912.6436955400727 1096.35449617894 1096.98374209599 1097.362693740048 1048.757634405412 444.3886794483434 1088.215679862316 293.4622297412956
1882 0.005 9.41 1 995.5420732096125 912.4759767355287 912.6443834308945 1096.354201773884 1096.983374075169 1097.362368429989 1048.757623653697 444.3958600660876 1088.215046817947 293.4622276103887
1883 0.005 9.415000000000001 1 995.5427120752654 912.4766631447842 912.6450701616839 1096.35450158362 1096.983745843049 1097.362694872586 1048.757881316661 444.4030251336829 1088.215718856263 293.4622270445473
1884 0.005 9.42 1 995.5427873004504 912.4773458225376 912.6457536790546 1096.354204100663 1096.983374651995 1097.362367975925 1048.757868342818 444.4101760126844 1088.215080795303 293.4622253996505
1885 0.005 9.425000000000001 1 995.543420612691 912.4780278532775 912.6464360311214 1096.35450065398 1096.983744280875 1097.362693135917 1048.758123444659 444.4173114789208 1088.215744240412 293.462225525957
1886 0.005 9.43 1 995.5434961458174 912.4787061830293 912.6471151942209 1096.354203869673 1096.983373617126 1097.362366455414 1048.758109311495 444.4244328841323 1088.21510613137 293.4622247230727
1887 0.005 9.435 1 995.5441233387352 912.4793838657794 912.6477931948702 1096.354500641366 1096.983743846812 1097.36269269529 1048.758363675636 444.4315389349001 1088.21576840558 293.4622257455526
1888 0.005 9.44 1 995.5441968010834 912.4800578761385 912.6484680303756 1096.354203919167 1096.983372588038 1097.362365430565 1048.758349393485 444.4386308487069 1088.215129815293 293.462225840898
1889 0.005 9.445 1 995.5448166331864 912.4807312398385 912.6491417071103 1096.35450038105 1096.983743151842 1097.362691868199 1048.75860276077 444.4457075015198 1088.215790890197 293.4622276688128
1890 0.005 9.450000000000001 1 995.5448877961338 912.4814009609037 912.6498122485626 1096.354204760201 1096.983372927776 1097.362365923614 1048.75858802563 444.4527700361122 1088.215152704556 293.4622284412965
1891 0.005 9.455 1 995.545500668919 912.482070035996 912.6504816327364 1096.354500057323 1096.983742531128 1097.362691570326 1048.758839814827 444.4598173597552 1088.21581064688 293.462230758959
1892 0.005 9.460000000000001 1 995.5455707791004 912.4827354962471 912.651147906057 1096.354204439383 1096.983371996057 1097.362365011736 1048.758823785139 444.4668506625719 1088.21517305312 293.4622318156856
1893 0.005 9.465 1 995.5459744010382 912.4833980605898 912.6518110308689 1096.354418212626 1096.983620687635 1097.362546737269 1048.759188108322 444.47377068277 1088.215382345101 293.4622339319061
1894 0.005 9.470000000000001 1 995.5461199779641 912.4840592410628 912.6524729925974 1096.354191714181 1096.983460039468 1097.362495984757 1048.759039289669 444.4808275886373 1088.21479024612 293.4622348042327
1895 0.005 9.475 1 995.5469468576077 912.4847204216954 912.6531342409847 1096.354792925395 1096.984046251635 1097.362963468038 1048.759400675772 444.4878336263435 1088.216109485719 293.4622365633133
1896 0.005 9.48 1 995.5469929163837 912.4853776967647 912.6537923032572 1096.354337698188 1096.983493101742 1097.362478090253 1048.75935256043 444.4948171795574 1088.21544767044 293.4622364248694
1897 0.005 9.484999999999999 1 995.5475659451323 912.4860342718397 912.6544491988261 1096.35451464482 1096.983751704934 1097.36269106124 1048.759551090638 444.5017812370716 1088.215962139638 293.4622372135417
1898 0.005 9.49 1 995.5476063379915 912.486687182447 912.6551029134607 1096.354208184156 1096.983375008937 1097.36235859822 1048.759524307781 444.5087296783139 1088.215277121104 293.4622363149602
1899 0.005 9.495000000000001 1 995.5482258860345 912.4873395826373 912.6557555759814 1096.354509561418 1096.98374683849 1097.362689688676 1048.759779276573 444.5156621358219 1088.215926624081 293.4622365981026
1900 0.005 9.5 1 995.5482760955667 912.4879883522291 912.6564051281332 1096.354204040907 1096.983369251691 1097.362360704885 1048.7597569768 444.5225805502761 1088.215267899274 293.4622353007439
1901 0.005 9.505000000000001 1 995.5488873014766 912.4886365994862 912.6570536374785 1096.35449942577 1096.983738407624 1097.362687369077 1048.760004104415 444.5294838838735 1088.215920453257 293.4622351865801
1902 0.005 9.51 1 995.5489380015684 912.4892812641058 912.6576990784904 1096.354202080736 1096.983368247538 1097.362362125346 1048.759982754745 444.5363734733336 1088.215272746018 293.4622335228674
1903 0.005 9.515000000000001 1 995.5495431265504 912.4899254122985 912.6583434885106 1096.354499714105 1096.9837393309 1097.362689032029 1048.760230942726 444.5432482729545 1088.215930576642 293.4622331028095
1904 0.005 9.52 1 995.5495931357789 912.4905660112647 912.6589848599911 1096.354203600973 1096.98336961225 1097.362363528888 1048.76020956148 444.5501094911771 1088.215287597949 293.4622312536389
1905 0.005 9.525 1 995.5501937415966 912.4912061001651 912.6596252102967 1096.354501998781 1096.983741432955 1097.362690984592 1048.760457760169 444.556955937165 1088.215946471437 293.4622307925339
1906 0.005 9.529999999999999 1 995.5502460150935 912.4918426714484 912.6602625492201 1096.354206806685 1096.983372020497 1097.36236558782 1048.760436928361 444.563788788464 1088.215307762398 293.4622290981525
1907 0.005 9.535 1 995.5508442126147 912.4924787353386 912.6608988707839 1096.354504504523 1096.983743961705 1097.362693311801 1048.76068395571 444.5706069713741 1088.215967432004 293.4622289656891
1908 0.005 9.540000000000001 1 995.550899172316 912.493111311456 912.6615322085009 1096.354209727913 1096.983374385536 1097.362367578261 1048.760662295921 444.577411649695 1088.215330695311 293.4622277899017
1909 0.005 9.545 1 995.5514949553859 912.4937433836097 912.6621645345533 1096.354506280333 1096.983745401174 1097.362694457107 1048.760908107251 444.5842017697319 1088.215989854468 293.4622283300552
1910 0.005 9.550000000000001 1 995.5515515779163 912.4943719956088 912.6627939019543 1096.354211742972 1096.983375696903 1097.362368452855 1048.760886189085 444.5909784564396 1088.215353747214 293.4622279517969
1911 0.005 9.555 1 995.5521436650401 912.4950001034319 912.6634222602347 1096.354506858653 1096.983745828706 1097.362694794055 1048.761130985361 444.5977407013463 1088.216010664757 293.4622293492754
1912 0.005 9.56 1 995.5523831490895 912.4956236069429 912.6640464959638 1096.35431073666 1096.983462162785 1097.36248120395 1048.761298621269 444.6043947809049 1088.215845243297 293.4622305367721
1913 0.005 9.565 1 995.552911216346 912.4962478665401 912.6646710249771 1096.35451606704 1096.983665314438 1097.362571293934 1048.76141408297 444.6111803818485 1088.216416872131 293.4622326362373
1914 0.005 9.57 1 995.5527543039132 912.4968681340609 912.6652922144262 1096.353931746064 1096.983083141232 1097.362107161435 1048.761239754491 444.617918005352 1088.215144514935 293.4622340640203
1915 0.005 9.575000000000001 1 995.553363600827 912.4974882661727 912.6659125378177 1096.354384133993 1096.983633954094 1097.362590885895 1048.761512861192 444.6246327691005 1088.215830159174 293.4622373400047
1916 0.005 9.58 1 995.5534470870068 912.4981050876834 912.6665300157549 1096.354204632958 1096.983371534531 1097.36237315211 1048.761540955655 444.6313301357144 1088.215333235632 293.4622395072532
1917 0.005 9.585000000000001 1 995.5540579875519 912.4987215582694 912.6671466656124 1096.354511227591 1096.983747971591 1097.362705262654 1048.761793110294 444.6380111754183 1088.216038205086 293.4622430335177
1918 0.005 9.59 1 995.5540910127612 912.4993345576778 912.6677603891241 1096.354210091301 1096.983375813538 1097.362374148803 1048.761762614321 444.6446777175753 1088.215407484747 293.4622449445354
1919 0.005 9.595000000000001 1 995.5546862982684 912.4999472000169 912.6683732387089 1096.354514741645 1096.983752656987 1097.362702597639 1048.762008000923 444.6513297009053 1088.216083515748 293.4622479023442
1920 0.005 9.6 1 995.5547250064614 912.50055641675 912.6689831790914 1096.354222198967 1096.983385430971 1097.362377825988 1048.761985502506 444.6579685337737 1088.215452490337 293.4622491062642
1921 0.005 9.605 1 995.5553174851117 912.5011652586993 912.6695922322549 1096.354519873742 1096.983756181233 1097.362703531425 1048.76222943766 444.6645931122931 1088.21611897961 293.4622512473932
1922 0.005 9.609999999999999 1 995.5553574308185 912.5017706953939 912.6701983923659 1096.35422354667 1096.983385530202 1097.362377134526 1048.762203012426 444.6712046816964 1088.215482529709 293.4622515641203
1923 0.005 9.615 1 995.5559465318008 912.5023757547029 912.6708036617491 1096.354520046302 1096.983755673102 1097.362702930589 1048.762445073336 444.677802117754 1088.216143492562 293.4622527444824
1924 0.005 9.620000000000001 1 995.555986610275 912.5029774323917 912.6714060561302 1096.354223562741 1096.983384934435 1097.362376070777 1048.762417807211 444.6843866760112 1088.215505236053 293.462252051666
1925 0.005 9.625 1 995.5565705007634 912.5035787325578 912.672007562718 1096.354519862691 1096.983755221369 1097.362702189742 1048.762658833909 444.6909571343555 1088.216165643061 293.4622521739299
1926 0.005 9.630000000000001 1 995.556608460198 912.5041766735527 912.672606215361 1096.354223057918 1096.983383671592 1097.362374929268 1048.762631791891 444.6975146961876 1088.215524767076 293.462250424358
1927 0.005 9.635 1 995.5571853190747 912.5047742369298 912.6732039822004 1096.354519227645 1096.983754351468 1097.362701288255 1048.762872566068 444.7040581825735 1088.216181559643 293.462249511573
1928 0.005 9.640000000000001 1 995.5572222492929 912.5053684694973 912.6737989202121 1096.354223968573 1096.983383900799 1097.362374960705 1048.762844762345 444.7105887685509 1088.215544966482 293.4622467955215
1929 0.005 9.645 1 995.5577931213327 912.5059623218007 912.6743929739393 1096.354518582131 1096.983753558941 1097.362701031793 1048.763083539182 444.7171054381814 1088.216199337518 293.46224501008
1930 0.005 9.65 1 995.5578287629999 912.5065528689413 912.6749842207041 1096.354223725031 1096.983383208824 1097.362374337792 1048.763054731014 444.7236092532567 1088.21556186303 293.4622415653968
1931 0.005 9.654999999999999 1 995.5583961372417 912.5071430408805 912.6755745899555 1096.354519017092 1096.98375379683 1097.362701117316 1048.763293102652 444.730099189244 1088.216216025078 293.4622392154112
1932 0.005 9.66 1 995.5586121211734 912.5077288890154 912.6761611095143 1096.354319912263 1096.983468282195 1097.362485668883 1048.763445014422 444.7364851557168 1088.216044905744 293.4622352028386
1933 0.005 9.665000000000001 1 995.5591172527389 912.5083154848242 912.6767479237021 1096.354524158675 1096.983669934439 1097.362574989572 1048.763559590271 444.7429975996249 1088.216613238977 293.4622328773988
1934 0.005 9.67 1 995.5589438957143 912.5088982504095 912.6773315584296 1096.353942160746 1096.983089552087 1097.362112253432 1048.763380819236 444.7494639159606 1088.215343119325 293.4622294960344
1935 0.005 9.675000000000001 1 995.5595305329775 912.5094810015795 912.6779144498321 1096.35439329089 1096.983639749258 1097.36259571732 1048.763646459365 444.7559083558078 1088.216025286 293.4622279114415
1936 0.005 9.68 1 995.5595985348584 912.5100606032204 912.6784946539268 1096.35421495484 1096.983377648424 1097.362378097037 1048.763669549207 444.7623362103341 1088.215528730365 293.4622253681586
1937 0.005 9.685 1 995.5601878137381 912.5106399743252 912.6790741555576 1096.354519343653 1096.983752819251 1097.362709167571 1048.763914399388 444.7687483697023 1088.216229429311 293.4622245251688
1938 0.005 9.69 1 995.5602053196917 912.5112160332382 912.6796508830358 1096.354219771541 1096.983381454618 1097.362378568214 1048.763878084181 444.7751470913925 1088.215598712233 293.4622226393905
1939 0.005 9.695 1 995.5607803898655 912.5117918568326 912.6802268649053 1096.354523073045 1096.983757654695 1097.362706563818 1048.764116656344 444.7815317346881 1088.216271903241 293.4622225333534
1940 0.005 9.700000000000001 1 995.5608037553297 912.5123644118323 912.6808000905845 1096.354231829948 1096.983391123886 1097.362382349954 1048.764088003651 444.7879037036626 1088.215643597824 293.4622215700837
1941 0.005 9.705 1 995.5613760633123 912.5129367190596 912.6813725576797 1096.354529582461 1096.983762331887 1097.362708491842 1048.764325748838 444.7942620170967 1088.21630948034 293.4622225337486
1942 0.005 9.710000000000001 1 995.5613996606672 912.5135057717838 912.6819422802529 1096.354233430746 1096.983391140244 1097.362381304193 1048.764294107614 444.800607871386 1088.215673717466 293.4622227333561
1943 0.005 9.715 1 995.5619675146984 912.5140745676082 912.6825112363814 1096.354527997987 1096.98376002889 1097.36270608645 1048.764529164161 444.806940266993 1088.216332411303 293.4622248497398
1944 0.005 9.720000000000001 1 995.5619908523156 912.5146401340213 912.6830774678496 1096.354232778358 1096.98339006591 1097.362379950012 1048.764495938937 444.813260281509 1088.215695590412 293.4622261265782
1945 0.005 9.725 1 995.5625539263069 912.5152054435171 912.6836429348613 1096.354527965993 1096.983759675252 1097.362705663823 1048.764730585829 444.8195668713263 1088.216353573517 293.4622291557579
1946 0.005 9.73 1 995.5625758973773 912.5157675447811 912.6842056944296 1096.354233184214 1096.983389507916 1097.362379384182 1048.764698256129 444.8258611510286 1088.215715266882 293.4622311351485
1947 0.005 9.734999999999999 1 995.5631321626624 912.5163293882706 912.68476769263 1096.354527422577 1096.983758789333 1097.36270484003 1048.764931870273 444.8321419546057 1088.216370462067 293.4622345995026
1948 0.005 9.74 1 995.5631520219608 912.5168880456001 912.685327004829 1096.354232477922 1096.983388383999 1097.362378276905 1048.764897919668 444.8384104844401 1088.21573380903 293.4622367233095
1949 0.005 9.745000000000001 1 995.5637032265545 912.5174464461154 912.6858855583769 1096.35452687165 1096.983758235592 1097.362704792356 1048.76513041358 444.8446657079627 1088.216386540119 293.4622400315416
1950 0.005 9.75 1 995.5637226156607 912.5180016863898 912.6864414470834 1096.35423343626 1096.983388814718 1097.362378967128 1048.765096885978 444.8509085984293 1088.215749935354 293.4622417346825
1951 0.005 9.755000000000001 1 995.5642700716164 912.5185566710213 912.6869965819816 1096.354527025946 1096.983758121522 1097.362704680169 1048.765328506129 444.8571382617256 1088.216402893059 293.4622443544354
1952 0.005 9.76 1 995.5642895226123 912.5191085149364 912.6875490704641 1096.354232398556 1096.983387512815 1097.36237789204 1048.765293358645 444.8633556817045 1088.215765086404 293.462245171663
1953 0.005 9.765000000000001 1 995.5648349443069 912.519660111577 912.688100812681 1096.3545273445 1096.98375853382 1097.362705282584 1048.765524125869 444.869559917813 1088.216418567823 293.4622467611758
1954 0.005 9.77 1 995.5650297362986 912.5202076729262 912.6886489812389 1096.354326756751 1096.983472793744 1097.362489873744 1048.76566057991 444.8756653250265 1088.216243440011 293.4622471095751
1955 0.005 9.775 1 995.5655173382611 912.5207559821685 912.6891974560345 1096.354532966336 1096.98367485781 1097.362579359635 1048.765777191614 444.8818912851379 1088.216814028019 293.4622474438292
1956 0.005 9.779999999999999 1 995.5653299380301 912.5213006290683 912.6897429157438 1096.353952003107 1096.983095028772 1097.362116849864 1048.765593600006 444.8880731680081 1088.215544677568 293.4622462407016
1957 0.005 9.785 1 995.5658933431577 912.5218453777417 912.690287758313 1096.354402383806 1096.983645243596 1097.362600439776 1048.765852824681 444.8942342427063 1088.216225112844 293.4622461978007
1958 0.005 9.790000000000001 1 995.5659467923589 912.5223871459151 912.6908300736346 1096.354225705573 1096.98338379595 1097.362383000576 1048.765870061003 444.9003794595175 1088.215731327047 293.4622445797539
1959 0.005 9.795 1 995.5665128233983 912.5229287978667 912.6913718081447 1096.354528247338 1096.983758169199 1097.362713760079 1048.766107870679 444.9065098036133 1088.216428874324 293.4622440222239
1960 0.005 9.800000000000001 1 995.5665150629156 912.5234673022412 912.6919109285172 1096.354230118548 1096.983387523127 1097.362383644992 1048.766065644396 444.9126273250836 1088.215799988525 293.4622418418267
1961 0.005 9.805 1 995.5670671036925 912.5240056895384 912.6924494237257 1096.354532301998 1096.983763171165 1097.362711336556 1048.766297127108 444.9187314356156 1088.216471165291 293.4622408865419
1962 0.005 9.81 1 995.5670746804718 912.5245409677873 912.692985320644 1096.35424183041 1096.98339667086 1097.362386725037 1048.766262482083 444.9248233967822 1088.21584268741 293.4622386221928
1963 0.005 9.815 1 995.5676245759903 912.5250761158842 912.6935205804881 1096.354539027636 1096.983768163852 1097.362713398658 1048.766493874312 444.9309024757998 1088.216507557017 293.4622378896522
1964 0.005 9.82 1 995.5676321021991 912.5256081675541 912.6940532488048 1096.354243705912 1096.983396940744 1097.362386021143 1048.766456327141 444.9369696476814 1088.215871352879 293.4622361143429
1965 0.005 9.825000000000001 1 995.5681773932325 912.5261400792521 912.6945852744375 1096.354536874611 1096.983765365947 1097.362710473645 1048.766684214533 444.9430240155669 1088.216528725643 293.4622360524567
1966 0.005 9.83 1 995.5681851459233 912.5266689174756 912.6951147238407 1096.354243259135 1096.983396130578 1097.362384847677 1048.766645489748 444.9490666014801 1088.215892802969 293.4622350599362
1967 0.005 9.835000000000001 1 995.5687259594632 912.5271976158774 912.6956435333194 1096.354537033303 1096.983765276483 1097.362710372985 1048.766873316491 444.9550964500471 1088.216548842658 293.4622357972945
1968 0.005 9.84 1 995.5687323034623 912.5277232603519 912.6961697852115 1096.354243123066 1096.98339510429 1097.362383858875 1048.766834652571 444.9611145203656 1088.215912111149 293.4622355515732
1969 0.005 9.845000000000001 1 995.5692664772894 912.5282487624896 912.696695395713 1096.354535968945 1096.98376393061 1097.362709162641 1048.767061198848 444.967119919735 1088.216563505377 293.4622369096469
1970 0.005 9.85 1 995.5692713667755 912.5287712334758 912.6972184691089 1096.354243197604 1096.983394715301 1097.362383436459 1048.767022501919 444.9731134811454 1088.215928421509 293.4622371290016
1971 0.005 9.855 1 995.5698009559744 912.5292935619693 912.697740904203 1096.354535422684 1096.983763098443 1097.362708800196 1048.767248091135 444.9790944021629 1088.216578951488 293.4622387468192
1972 0.005 9.859999999999999 1 995.5698051330266 912.529812881281 912.6982608213798 1096.354243220639 1096.983394337456 1097.362383430237 1048.767208863263 444.9850636513418 1088.215943486875 293.4622390221733
1973 0.005 9.865 1 995.5703316644792 912.5303320616192 912.6987801057236 1096.354535680535 1096.983763200644 1097.362708899521 1048.767433903222 444.9910202830321 1088.216593873641 293.4622404860831
1974 0.005 9.870000000000001 1 995.5703357164806 912.5308482510831 912.6992968888142 1096.354242573555 1096.983393472181 1097.362382733916 1048.767393233866 444.9969652283265 1088.215957751851 293.4622404336785
1975 0.005 9.875 1 995.5708599058264 912.5313643054112 912.6998130428444 1096.354535521923 1096.983763198587 1097.36270916529 1048.767617448331 445.0028977324918 1088.216607908427 293.4622414193559
1976 0.005 9.880000000000001 1 995.5710343371096 912.5318765817088 912.7003258699356 1096.354333880363 1096.983478029567 1097.362494214765 1048.767739192881 445.0087359532952 1088.216429196138 293.4622412122893
1977 0.005 9.885 1 995.5715045727086 912.532389611629 912.7008390191573 1096.354541779582 1096.983679892524 1097.362583530432 1048.767856455143 445.0146891083479 1088.217003456524 293.4622415167731
1978 0.005 9.890000000000001 1 995.5713040420749 912.5328991290439 912.7013493003772 1096.353962120984 1096.983100824461 1097.362121635012 1048.767669418453 445.0206003030534 1088.215736343465 293.4622404822576
1979 0.005 9.895 1 995.5718455994794 912.5334088558257 912.7018590776482 1096.35441101827 1096.983650335387 1097.362604558973 1048.767922038041 445.0264915860091 1088.216412875682 293.4622407614801
1980 0.005 9.9 1 995.5718845267946 912.5339157481499 912.7023664705191 1096.354235053363 1096.983389163983 1097.362387411869 1048.767933743336 445.0323678448284 1088.215919655063 293.4622396273454
1981 0.005 9.904999999999999 1 995.5724300950824 912.5344226382408 912.7028734002995 1096.354537910334 1096.98376409662 1097.362718690296 1048.768165470909 445.0382299098646 1088.216617191082 293.4622396664346
1982 0.005 9.91 1 995.572417033925 912.5349265206684 912.7033778512141 1096.354238385411 1096.98339193872 1097.36238706772 1048.768116619066 445.0440797595807 1088.215988018355 293.4622381846669
1983 0.005 9.915000000000001 1 995.572948794087 912.5354303976385 912.7038817948056 1096.354541062083 1096.983768606345 1097.362715920784 1048.768341898628 445.0499168328167 1088.216657537084 293.462237978029
1984 0.005 9.92 1 995.5729420056065 912.5359313082715 912.7043832750181 1096.354251271832 1096.98340198063 1097.362390964636 1048.768302236475 445.0557424772023 1088.21603066974 293.4622364996665
1985 0.005 9.925000000000001 1 995.5734710097115 912.5364321988616 912.7048842362461 1096.354547665 1096.983773386708 1097.362717933 1048.768527172444 445.0615556971151 1088.216691425315 293.4622365459344
1986 0.005 9.93 1 995.5734634691262 912.5369301326745 912.7053827396218 1096.354252218553 1096.983401568291 1097.362389519279 1048.768483348161 445.0673576536316 1088.216057004175 293.4622355338026
1987 0.005 9.935 1 995.5739887989188 912.5374280392065 912.7058807164387 1096.354546470219 1096.983771446864 1097.362715672705 1048.768706105714 445.0731475326974 1088.216712636096 293.4622361810678
1988 0.005 9.94 1 995.5739816937993 912.5379230081276 912.7063762522744 1096.354251613054 1096.983400466114 1097.362388161276 1048.768661756012 445.078926125905 1088.216077289766 293.4622358398559
1989 0.005 9.945 1 995.5745023879642 912.5384179490144 912.70687126104 1096.354546102926 1096.983770964248 1097.362715227068 1048.768883386099 445.0846925838885 1088.216731101687 293.4622371439883
1990 0.005 9.950000000000001 1 995.5744938475109 912.538909972126 912.7073638452572 1096.354251884437 1096.983399884312 1097.362387676351 1048.768839419567 445.0904477806661 1088.216094833412 293.4622373943383
1991 0.005 9.955 1 995.5750090918831 912.5394019642981 912.7078559043385 1096.354545268444 1096.983769655636 1097.362713947703 1048.769060447795 445.0961909270624 1088.216746198908 293.4622391543616
1992 0.005 9.960000000000001 1 995.5749984594214 912.5398910572403 912.7083455542049 1096.354251570305 1096.983399244182 1097.362387142502 1048.769015639591 445.1019228621078 1088.216110267566 293.4622396931444
1993 0.005 9.965 1 995.5755093944376 912.5403801199471 912.7088346820874 1096.354544582793 1096.98376876416 1097.362713636533 1048.769235462514 445.1076427581737 1088.216760587247 293.4622415339098
1994 0.005 9.970000000000001 1 995.5754982080282 912.5408663042107 912.7093214193727 1096.354251833765 1096.983399170992 1097.362387217291 1048.769190630294 445.1133514828262 1088.216124011842 293.4622419594585
1995 0.005 9.975 1 995.5760061409325 912.5413524600169 912.7098076375485 1096.354544244956 1096.983768259861 1097.362713116008 1048.76940951756 445.1190482729484 1088.21677388314 293.4622434882279
1996 0.005 9.98 1 995.5759951227064 912.5418357549954 912.7102914816786 1096.354251157813 1096.983398300388 1097.362386678488 1048.769363621574 445.1247339193334 1088.216137268936 293.4622434351491
1997 0.005 9.984999999999999 1 995.5765008704552 912.5423190265614 912.7107748127308 1096.354544371444 1096.983768428416 1097.362713537952 1048.769582239395 445.1304077561726 1088.216786465268 293.4622443502674
1998 0.005 9.99 1 995.5764911415761 912.5427994582562 912.7112557878911 1096.354252536487 1096.983399335883 1097.362387597498 1048.769536565712 445.1360705129602 1088.216152534948 293.4622436123313
1999 0.005 9.995000000000001 1 995.5769948595064 912.5432798680002 912.7117362545033 1096.354544892509 1096.983768831045 1097.362713853066 1048.769754686606 445.1417214160294 1088.21680090731 293.4622438093066
2000 0.005 10 1 995.5771498725624 912.5437567548307 912.7122136381373 1096.354340806481 1096.983482637251 1097.362497951474 1048.769862041994 445.1472829490819 1088.216619455828 293.4622427202801
2001 0.005 10.005 1 995.5776026735581 912.5442343994791 912.712691355538 1096.354551705708 1096.983686188753 1097.36258880714 1048.769980604496 445.1529536763779 1088.217196026506 293.462242266856
2002 0.005 10.01 1 995.5773892500766 912.5447086834992 912.7131663547179 1096.353972400828 1096.983106583473 1097.362126167567 1048.769789549652 445.1585844276261 1088.215929787083 293.4622405637557
2003 0.005 10.015 1 995.5779078202196 912.5451832763232 912.7136409582196 1096.354419584253 1096.983655619954 1097.362608854645 1048.770034856628 445.164196366729 1088.216603988815 293.4622402935053
2004 0.005 10.02 1 995.5779325992661 912.5456551875986 912.714113324552 1096.354244540159 1096.983394330014 1097.36239159965 1048.770040665503 445.169793937399 1088.216111966869 293.4622387958664
2005 0.005 10.025 1 995.5784567090565 912.5461271984726 912.7145853340563 1096.354546748467 1096.983769572883 1097.362723214243 1048.770265838589 445.1753781981207 1088.216807993073 293.462238646692
2006 0.005 10.03 1 995.5784303044478 912.5465963531808 912.7150550120905 1096.354248968467 1096.983397990908 1097.362391935277 1048.770212420426 445.1809507305161 1088.216180944416 293.462237188989
2007 0.005 10.035 1 995.5789400638688 912.5470656036447 912.7155242878524 1096.354549508114 1096.98377341371 1097.362719739242 1048.770430753163 445.1865112349699 1088.21684674108 293.4622371823367
2008 0.005 10.04 1 995.5789191840216 912.5475320347092 912.7159912428684 1096.354260877529 1096.983407548079 1097.362395479052 1048.770385727814 445.1920607616012 1088.216221337665 293.4622360761101
2009 0.005 10.045 1 995.5794263693928 912.5479985468204 912.7164577838827 1096.354555341253 1096.983777535734 1097.362721259176 1048.770603181588 445.1975986063311 1088.216879876796 293.462236608015
2010 0.005 10.05 1 995.5794052201915 912.5484622486377 912.7169220101896 1096.354262231268 1096.983407463872 1097.362394379884 1048.770554929624 445.2031256977587 1088.216247186168 293.4622361768146
2011 0.005 10.055 1 995.5799089707843 912.5489260252485 912.7173858166266 1096.354554364048 1096.983776012017 1097.362719559437 1048.77077043158 445.2086414007044 1088.216899683614 293.4622374300437
2012 0.005 10.06 1 995.5798879556154 912.5493870089899 912.7178473220067 1096.354261890474 1096.983406560399 1097.362393266867 1048.770721262467 445.2141464291109 1088.216265760134 293.4622377041479
2013 0.005 10.065 1 995.5803883438413 912.5498480679728 912.7183084080291 1096.354554762525 1096.98377590061 1097.362719195987 1048.770936758203 445.2196399717342 1088.216918450215 293.462239561858
2014 0.005 10.07 1 995.5803647310943 912.5503063473383 912.7187672053384 1096.35426102247 1096.983405118022 1097.362392042358 1048.770887346683 445.2251228742003 1088.216281059244 293.4622402922388
[truncated: 195,567 more chars]
