# Supplementary material for: Thermocouple Sensor Response in Hot Airstream
Source: Sensors (Basel). 2025 Jul 26;25(15):4634. doi: 10.3390/s25154634 (PMC12349096; doi:10.3390/s25154634)
Supplement: Supplementary file 1 [file sensors-25-04634-s001.zip › report-file-t_11R36.out]

"report-file-t"
"Time Step" "delta-time etc.."
("TimeStep" "delta-time" "flow-time" "iters-per-timestep" "t_1" "t_sensor" "t0" "t1" "t2" "t3" "ty_1" "ty_10" "ty1" "ty10")
0 0.005 0 0 292.9999999999999 292.9999999999999 292.9999999999999 292.9999999999999 292.9999999999999 292.9999999999999 292.9999999999999 292.9999999999999 292.9999999999999 292.9999999999999
1 0.005 0.005 20 293.0093545330214 292.9999663515187 292.9999908697347 293.3930192838729 294.6250715933909 296.9867337361973 293.0358811355224 293.0000370714411 293.1203685224087 293.0009316833036
2 0.005 0.01 20 293.0853258878942 293.0079569006764 293.0038375707161 295.9928334311487 303.7908079723524 316.2359783421392 293.2546195184747 293.0011336911898 294.0097857170259 293.005043623801
3 0.005 0.015 20 293.451463478233 293.017752553331 293.0114163118994 306.2028651114374 333.4844175665044 369.7446599113006 293.9835627203053 293.0030159606442 297.9544568873232 293.0246303138288
4 0.005 0.02 20 294.7095191252275 293.0348155922829 293.0249418782398 333.9002875526948 399.5606707140856 472.3992562117869 295.8793862151505 293.0075263913301 310.1163303621123 293.0988646054844
5 0.005 0.025 20 298.0806264959109 293.068651533106 293.0513893401486 390.1297111941851 508.4842386870462 614.5572360613974 299.9018460395567 293.0180079348542 338.131246411679 293.3216611843293
6 0.005 0.03 20 305.5872628502233 293.1351533209661 293.103899090767 477.8011807165597 642.443838093167 755.2984609893178 306.9377603397976 293.039682566828 388.5921148137961 293.8608779815495
7 0.005 0.035 20 319.8033953350981 293.2533825518735 293.2004421285398 581.8575611642545 764.267920838322 857.5986083850514 316.8248651157883 293.0787194241047 460.1834651742394 294.9245507656465
8 0.005 0.04 20 342.8435664328217 293.4367020238793 293.3574136605826 676.1599865011314 849.337170321957 916.2611215548067 327.7392512377418 293.1398778665884 539.6697810852824 296.6462825731834
9 0.005 0.045 20 374.4432019263334 293.6863642362363 293.5819459196331 743.5740938602612 897.8335711579449 944.7226381094855 337.4634898173946 293.2238865143648 610.0984200716758 298.9511364735413
10 0.005 0.05 20 410.7913956371852 293.9937277397098 293.8697813277093 784.3983880306179 921.7664485458471 956.9069026623621 345.0291935134168 293.3255432978285 661.4826086689358 301.5370311986048
11 0.005 0.055 20 446.3149338869667 294.3463272073204 294.2093706981478 806.8942782085157 932.3886603237862 961.5729794217266 350.6179269794741 293.4344653138025 694.0358769939837 303.9724822925982
12 0.005 0.06 20 476.4914224959942 294.7321675311922 294.5873102506855 819.0019480387289 936.7166357286463 963.1543209895858 354.8209201823179 293.5374386476422 713.0696283266136 305.876713807302
13 0.005 0.065 20 499.4591971817642 295.1416798866844 294.992087614088 825.7541122293926 938.381474741924 963.6195132335856 358.1139721431986 293.6225990509662 723.9681158420518 306.9801105869368
14 0.005 0.07000000000000001 20 515.6124057677497 295.5679073640026 295.4152221935643 829.8704806107232 939.0286299771727 963.7460525373074 360.8073972345084 293.6821794723505 730.4713766293771 307.1927627920842
15 0.005 0.075 20 526.3612224901317 296.0060960410199 295.8510357461508 832.6601978736613 939.332045880043 963.8038885637466 363.0864056166002 293.7137464697698 734.7102785078105 306.4878792449431
16 0.005 0.08 20 533.2300983802569 296.4530959929406 296.2959133257884 834.7262302291298 939.53838278672 963.8671555805985 365.0606652312625 293.7196353636722 737.7618336610499 305.2289132899143
17 0.005 0.08500000000000001 20 537.5142307150222 296.9068274276012 296.7475815307545 836.3412398408625 939.7216839957291 963.9427757413906 366.7968825519081 293.705175057996 740.1259120732245 303.7933525763877
18 0.005 0.09 20 540.1645625358364 297.3658849883104 297.2045769018337 837.6364565239605 939.8953046802502 964.021489986971 368.3369849624333 293.6768450405576 742.0319655660902 302.3971134294715
19 0.005 0.095 20 541.8239821854469 297.8292836484796 297.6659089166015 838.6839774431787 940.0552174523162 964.0939494964044 369.7111761911722 293.6408619106377 743.5898728592362 301.1576727022481
20 0.005 0.1 20 542.8992530991942 298.2962965391409 298.1308630314127 839.5312689311784 940.1956306337777 964.1545313297048 370.9412969220151 293.6023541304277 744.8650059669033 300.1318442502229
21 0.005 0.105 20 543.6374380113621 298.7663611000675 298.5988912354617 840.2141117916934 940.3140178470484 964.2015313972203 372.0456968109914 293.5650895163844 745.9022954096756 299.3331094099315
22 0.005 0.11 20 544.1823270363627 299.2390226406467 299.0695518665431 840.7604252920929 940.4098790366929 964.235303806394 373.0381891145975 293.5315160673035 746.7375219289939 298.7479121019563
23 0.005 0.115 20 544.6145061393491 299.7139046347834 299.5424781060093 841.1958393047835 940.4854841017213 964.2581428904209 373.9323522065445 293.5029973787044 747.4053978498146 298.3570125510514
24 0.005 0.12 20 544.9793380765947 300.1906901771325 300.0173604958041 841.5420875244871 940.5439382609896 964.2724786237698 374.740456734991 293.4800889305419 747.9367931672184 298.1297095514074
25 0.005 0.125 20 545.3022848292587 300.6691099933386 300.4939357883563 841.8160809491529 940.5883203633138 964.2805997811399 375.474120255228 293.46279509811 748.3576830667671 298.0353113647789
26 0.005 0.13 20 545.5976559391563 301.1489338126672 300.9719790230204 842.0329644863682 940.6216907432307 964.284443098094 376.1425952764413 293.4507673609959 748.6909303128292 298.0470588879443
27 0.005 0.135 20 545.8742086572295 301.6299651674206 301.4512979345611 842.2046475411684 940.6467270628092 964.2855989479384 376.754015850693 293.4434618266748 748.9552131187002 298.1415600415292
28 0.005 0.14 20 546.1362607523296 302.1120327498705 301.931724642328 842.3403680199559 940.665010716395 964.285018869227 377.3193477541089 293.4402433865071 749.1664047683394 298.2938082556815
29 0.005 0.145 20 546.3885371424651 302.5949935808976 302.4131182254657 842.4485748120115 940.6791531739231 964.2840260076466 377.8429912713752 293.4404642645949 749.3373273944536 298.4827978431861
30 0.005 0.15 20 546.6332624798113 303.078720876508 302.8953541101442 842.5343069826494 940.6897056270637 964.2827407981531 378.3327116519461 293.4434970753773 749.4768747924115 298.6905831526803
31 0.005 0.155 20 546.8718958753982 303.5631054449 303.3783242519126 842.6023378604305 940.6976882129466 964.2816123394673 378.7933081130581 293.4487684700522 749.5927713170043 298.9027470777517
32 0.005 0.16 20 547.1061150156571 304.0480520682407 303.8619337538494 842.6563517764234 940.7038538384387 964.28084471948 379.2293451627739 293.4557798405735 749.6908052543682 299.1083487598041
33 0.005 0.165 20 547.3367122360503 304.5334771129174 304.3460987001098 842.6993995416341 940.7087040367546 964.2806038715815 379.6448702119453 293.4641043105964 749.775630550653 299.2994186948536
34 0.005 0.17 20 547.5646810672948 305.0193069458078 304.8307445339896 842.7337802902385 940.7126296338423 964.2808726873184 380.0432982656662 293.4733939142154 749.8507708062058 299.4706326951297
35 0.005 0.175 20 547.7905132321932 305.5054759022059 305.3158043716758 842.7611942674675 940.715808677616 964.2815727951794 380.4274442611263 293.4833709835025 749.9185207653723 299.6191200019887
36 0.005 0.18 20 548.0146218858928 305.9919251518248 305.8012177955023 842.7830257318337 940.7183567288243 964.2825844809997 380.7997288911114 293.4938226681754 749.9807374476494 299.7439014208043
37 0.005 0.185 20 548.2373991068998 306.4786020309322 306.2869300820913 842.8005839705268 940.7204577836222 964.2839282668175 381.1623148791423 293.5045927618971 750.0389789663409 299.8457697918295
38 0.005 0.19 20 548.4591038520882 306.965458530445 306.7728911985735 842.8145510560167 940.7221265578145 964.2854648391184 381.5168060618446 293.5155729651008 750.0939917927387 299.9268517188586
39 0.005 0.195 20 548.6800011584219 307.4524513243267 307.2590552953711 842.8256542136555 940.7234403087994 964.2871100307107 381.8647127350432 293.5266938590044 750.1465068413665 299.9896422158645
40 0.005 0.2 20 548.9001264252644 307.939540992683 307.7453803758483 842.8347257927917 940.724583385503 964.288933215994 382.2073425299362 293.537914406208 750.1974009337592 300.0369504896369
41 0.005 0.205 20 549.1199309863684 308.4266917378191 308.2318279542932 842.8421278782818 940.7255118232142 964.2907649579255 382.5456829508103 293.5492163281896 750.246959626223 300.0714556948605
42 0.005 0.21 20 549.3392734799559 308.9138704231837 308.718362429572 842.848238271059 940.7262618271433 964.292612541939 382.8805115449587 293.5605959956361 750.2954932981432 300.0959496151704
43 0.005 0.215 20 549.5581089766976 309.4010465755396 309.204950828095 842.8534335787418 940.7268859711272 964.2944883656511 383.2125296171528 293.5720598728875 750.3434063499618 300.1126535096467
44 0.005 0.22 20 549.7768584650353 309.8881921389594 309.6915625670655 842.8579185763459 940.7273646430011 964.2963257490358 383.54231522278 293.5836212501203 750.3908184036823 300.1236416477092
45 0.005 0.225 20 549.9954214482084 310.3752809016934 310.1781690980322 842.8619192019255 940.7277117648207 964.2981384504327 383.8703877960362 293.5952934936941 750.4379124290008 300.1306099732544
46 0.005 0.23 20 550.2142180242381 310.8622886889267 310.6647438481602 842.8656693077551 940.7279942706112 964.2999162049465 384.197271656135 293.6070915205466 750.484943492111 300.1341913924971
47 0.005 0.235 20 550.4327062293023 311.3491922526057 311.1512618139549 842.8691797848849 940.7282394268656 964.3016725187775 384.5225275519994 293.6190294067189 750.5318268152896 300.1353539627185
48 0.005 0.24 20 550.6509070308915 311.8359694452014 311.6376989524003 842.8727007995298 940.7284270952624 964.3033979784077 384.8469772928741 293.6311180809784 750.5789113143139 300.1349396586208
49 0.005 0.245 20 550.8692954200335 312.3225997984507 312.1240327442233 842.8764858694434 940.7286648218438 964.3051284260198 385.1710012628734 293.6433663594663 750.6263345117319 300.1336236791518
50 0.005 0.25 20 551.0877948005773 312.8090638008096 312.610241863359 842.8805448012337 940.7289342487676 964.3068296771959 385.4945904879674 293.6557783779758 750.6741468954366 300.1318154384896
51 0.005 0.255 20 551.3066228771828 313.2953422814983 313.0963057475699 842.8850304192619 940.7292460573565 964.3084697602246 385.8180153088845 293.6683562896442 750.7224457912077 300.1297462531542
52 0.005 0.26 20 551.5258430728669 313.7814169930597 313.5822045904875 842.889970173305 940.7295687742087 964.3100449733804 386.1413900847347 293.6810990184802 750.7712327679278 300.1275767831606
53 0.005 0.265 20 551.7452296895751 314.2672708556176 314.0679194338824 842.8953572221362 940.7298518916315 964.3115414454905 386.4648037784781 293.6940040280658 750.8205677285638 300.1254093873184
54 0.005 0.27 20 551.9650317863418 314.7528862955523 314.5534319793393 842.901201837299 940.7301322031809 964.3129814654313 386.7881325641134 293.7070691325351 750.8704658589101 300.1233151112661
55 0.005 0.275 20 552.1851958488214 315.2382459808126 315.0387239669524 842.9075004631784 940.7303898225023 964.314348988819 387.1114733263369 293.7202922304938 750.9209417883284 300.1213323662963
56 0.005 0.28 20 552.4057323339595 315.7233352594272 315.5237785645804 842.9142840752357 940.7306399636877 964.3156658390143 387.434921255627 293.7336711656608 750.9720497824455 300.1195068159035
57 0.005 0.285 20 552.626701124596 316.2081395402981 316.0085799710662 842.92160112733 940.7308804550976 964.3169332032164 387.7585132750692 293.747204607356 751.0238463076911 300.1178774851505
58 0.005 0.29 20 552.8480016930019 316.6926451688673 316.4931131418887 842.9293880733607 940.731069732293 964.318127813068 388.0822130860525 293.760891477115 751.0762844944616 300.1164401131057
59 0.005 0.295 20 553.0696303418438 317.1768386464906 316.9773635748277 842.9375569023017 940.7311988381849 964.3192524773996 388.4058302198119 293.774731755382 751.1292819683509 300.115173518484
60 0.005 0.3 20 553.2915466388911 317.6607071118827 317.4613171813976 842.9462005761767 940.7312560091332 964.3202941279282 388.7298286386188 293.7887261822061 751.1829435407498 300.1140635812136
61 0.005 0.305 20 553.5137435083506 318.1442384347781 317.9449607075161 842.9551687596494 940.7312369979328 964.3212537415737 389.0537633061587 293.8028753511904 751.2370498317267 300.1131018918126
62 0.005 0.31 20 553.7361979790269 318.6274209978312 318.4282814404636 842.9644542645376 940.7311553189425 964.3221416508002 389.3777287418247 293.8171811415959 751.2915840167457 300.1122850767165
63 0.005 0.315 20 553.9588748267332 319.1102436534336 318.9112672017539 842.9740108967003 940.7310108926325 964.3229595684095 389.7017207836029 293.8316456328687 751.3464697152027 300.1116123589202
64 0.005 0.32 20 554.1817021951287 319.5926956798164 319.3939062935532 842.9838059206132 940.7308130502495 964.3237153576383 390.0256358723549 293.8462712357054 751.4016610665392 300.1110832899461
65 0.005 0.325 20 554.4046896206837 320.0747666714641 319.8761874158586 842.9938219284439 940.7305703742712 964.3244222908537 390.3495342601674 293.8610604851582 751.4571209431019 300.1107013104988
66 0.005 0.33 20 554.6278187562073 320.5564468437777 320.3580997767489 843.0040441297489 940.730297721988 964.3250900359437 390.6733864166926 293.8760167653814 751.5128190143138 300.1104675815639
67 0.005 0.335 20 554.8511010390838 321.0377264845929 320.8396329365604 843.014391444972 940.7300024172049 964.325725714014 390.9970212287971 293.8911435365633 751.568653029651 300.1103836223961
68 0.005 0.34 20 555.0744648204752 321.5185965251016 321.3207768254784 843.0249049401395 940.7296909005596 964.3263371060681 391.3206811704773 293.9064443430095 751.624673986026 300.1104480351077
69 0.005 0.345 20 555.2978701931528 321.9990480900992 321.8015218057404 843.0355483043837 940.7293763166006 964.3269358228234 391.6442370105979 293.9219227748005 751.6808254597615 300.1106586841799
70 0.005 0.35 20 555.5213286664532 322.479072587915 322.2818585801238 843.0463076403568 940.7290715992548 964.3275281004024 391.9676608040631 293.9375826679802 751.7370862075793 300.1110093301209
71 0.005 0.355 20 555.7448550679886 322.9586620131224 322.7617782563648 843.0571667632632 940.7287797109767 964.3281140042086 392.2909389758035 293.9534279925102 751.7934367586854 300.1114935755515
72 0.005 0.36 20 555.9684231076416 323.4378079209163 323.2412720531759 843.0681258823313 940.7285068109362 964.328698198069 392.6140581589198 293.9694636989349 751.8498534861163 300.1121032763257
73 0.005 0.365 20 556.1919972155904 323.9165024962874 323.7203314971902 843.0791834643433 940.7282520530737 964.329284042484 392.9370055177484 293.9856923588807 751.9063233427354 300.1128281300115
74 0.005 0.37 20 556.4155820393214 324.3947382214618 324.1989484041466 843.0903253972857 940.7280175583788 964.3298743569569 393.259773262448 294.0021176526614 751.9628334227194 300.1136586654913
75 0.005 0.375 20 556.6391639611167 324.8725077904299 324.6771148636186 843.1015480484316 940.727806172736 964.3304715111917 393.5823087267606 294.018743224553 752.0193841138815 300.114582623764
76 0.005 0.38 20 556.8627257432871 325.349804033963 325.1548231808849 843.112826498508 940.7276155454283 964.3310776655339 393.9046593340262 294.0355724175756 752.0759672075098 300.1155880384447
77 0.005 0.385 20 557.0862599557823 325.826620040707 325.6320659168617 843.1241621508559 940.7274456016269 964.3316900252012 394.2267896116243 294.0526083260852 752.1325730449414 300.1166607690457
78 0.005 0.39 20 557.3097567304644 326.3029491487925 326.1088358597962 843.1355527863986 940.727297011601 964.3323092892665 394.5487055495786 294.0698538582957 752.1892056845095 300.117789336979
79 0.005 0.395 20 557.5332282589087 326.7787847646007 326.58512602259 843.14700397004 940.7271716939705 964.33293933624 394.8704018195899 294.0873115644941 752.2458817356681 300.1189583521794
80 0.005 0.4 20 557.7566619546586 327.2541206385014 327.0609296413725 843.1585108013754 940.7270667206453 964.3335744329323 395.1918321106981 294.1049838970113 752.3025868415549 300.1201545853423
81 0.005 0.405 20 557.9800475975701 327.7289506151635 327.536240148015 843.1700749899645 940.7269785989912 964.3342130053247 395.5130314139237 294.1228730428613 752.3593202277364 300.1213657532271
82 0.005 0.41 20 558.2033569365628 328.2032687767253 328.011051179563 843.1817008073807 940.7269091151275 964.3348607840067 395.834012870185 294.1409807605355 752.4160964975172 300.122580732231
83 0.005 0.415 20 558.4265978841861 328.6770694570301 328.4853565873411 843.1933909689515 940.7268582357707 964.3355143117511 396.1547791704681 294.1593085941461 752.4729200089356 300.1237897504816
84 0.005 0.42 20 558.6497453024131 329.1503470001547 328.9591503987037 843.2051440284364 940.7268202832513 964.3361694613019 396.4753115319826 294.1778573321563 752.5297735329335 300.1249844037831
85 0.005 0.425 20 558.8728091629814 329.6230960544857 329.4324268258614 843.2169578967162 940.7267935734859 964.3368272265079 396.7956161892254 294.1966261821994 752.586652128722 300.12615857745
86 0.005 0.43 20 559.0957267847668 330.0953113537921 329.9051802585328 843.2288197824423 940.7267762621258 964.3374870937804 397.1156621014764 294.2156180707995 752.6435528923665 300.1273071718122
87 0.005 0.435 20 559.3185128008779 330.5669877663433 330.3774052230846 843.2407393316597 940.7267702399711 964.3381509093733 397.4354831423117 294.2348336478429 752.700512216426 300.1284265229525
88 0.005 0.44 20 559.5411755593203 331.0381203581629 330.8490964394657 843.2527289782555 940.7267733198868 964.3388149439862 397.7550713120121 294.2542738093925 752.7575099014899 300.1295136355198
89 0.005 0.445 20 559.7637171665339 331.5087043607518 331.3202487975414 843.2647894467643 940.726786730305 964.3394815033279 398.0744418012026 294.2739385685474 752.8145529674987 300.1305666134493
90 0.005 0.45 20 559.9860838759679 331.9787351195995 331.7908573314032 843.2769037171051 940.726807685904 964.3401502958128 398.393560920322 294.2938281245276 752.8716306527929 300.1315845049733
91 0.005 0.455 20 560.2083189698166 332.4482081661926 332.2609172475312 843.2890866217537 940.7268365884577 964.3408199251473 398.7124679737601 294.3139423571601 752.9287460808192 300.1325667924178
92 0.005 0.46 20 560.4303851548268 332.9171191240992 332.7304238997989 843.3013334683185 940.7268723486909 964.3414909173857 399.0311407677737 294.3342813838613 752.9858941989055 300.1335138850025
93 0.005 0.465 20 560.6522903406704 333.3854637889881 333.1993727929813 843.3136515963153 940.726914756093 964.3421619145364 399.3495962340964 294.3548451103716 753.0430815620888 300.1344266158924
94 0.005 0.47 20 560.8740106329134 333.8532380516787 333.6677595465625 843.3260340464564 940.7269628451311 964.3428317753174 399.6678298235887 294.3756333563953 753.1003262861863 300.1353055069771
95 0.005 0.475 20 561.0955579732256 334.3204379564514 334.1355799235093 843.3384800340216 940.7270164105167 964.3435016027074 399.9858366369822 294.3966458575638 753.1576297477626 300.1361516767382
96 0.005 0.48 20 561.3169223373682 334.7870596148344 334.6028298140851 843.3509925911641 940.7270750601037 964.3441718005179 400.3036237857338 294.4178824766263 753.2149650072722 300.1369662475925
97 0.005 0.485 20 561.5381271476521 335.2530993116966 335.0695052269418 843.363568586358 940.727139072615 964.344841874002 400.6211826195122 294.4393427858813 753.2723496919631 300.1377507048431
98 0.005 0.49 20 561.7591810088359 335.7185534136455 335.5356022858423 843.3762109073988 940.7272086731333 964.3455119844357 400.9385092625506 294.4610264549255 753.3297795522141 300.1385065900304
99 0.005 0.495 20 561.9800374774113 336.1834184698546 336.0011172725661 843.3889128521869 940.7272827581096 964.346180655369 401.2556024042032 294.482933029183 753.387246150323 300.1392353033127
100 0.005 0.5 20 562.200693954239 336.6476911019474 336.4660465641114 843.4016722857659 940.7273617631944 964.3468508306751 401.5724597869077 294.505062251939 753.4447431959333 300.1399385571933
101 0.005 0.505 20 562.4211788152954 337.111368022424 336.9303866560024 843.4144963036125 940.727445791377 964.3475199740416 401.889084727483 294.5274137362936 753.5022701774701 300.1406179834132
102 0.005 0.51 20 562.6414701979332 337.5744460392563 337.3941341483455 843.4274022196088 940.7275340849917 964.3481886637261 402.2054832382054 294.5499871607693 753.559830188919 300.1412754236879
103 0.005 0.515 20 562.861550553483 338.036922082473 337.8572857551521 843.4403690364433 940.7276258960981 964.3488568545622 402.5216728351403 294.572782077599 753.6174347732688 300.141912579824
104 0.005 0.52 20 563.0814269872494 338.4987931820347 338.319838300745 843.4534023444883 940.7277229574963 964.3495240448866 402.8376544439312 294.5957980836291 753.6750919756497 300.1425310986493
105 0.005 0.525 20 563.3010963047554 338.9600564821561 338.7817887124642 843.4664937433349 940.7278226311076 964.3501899354803 403.1534229747891 294.6190348679278 753.7327953202039 300.1431347477854
106 0.005 0.53 20 563.5205530848214 339.4207092247281 339.2431340262428 843.479647854016 940.7279241304756 964.3508542337868 403.4689590212107 294.6424921536295 753.7905236095122 300.1437250493518
107 0.005 0.535 20 563.739804050005 339.8807487335932 339.7038713802684 843.4928641122874 940.7280278327263 964.3515165891879 403.7842654867065 294.6661694810687 753.8482747251645 300.1443027273409
108 0.005 0.54 20 563.958845260724 340.3401724097196 340.1639979898621 843.506139416545 940.7281340689686 964.3521779072921 404.0993406416331 294.6900660774556 753.9060604212291 300.1448683551725
109 0.005 0.545 20 564.1776819211764 340.7989777039684 340.6235111739448 843.519479831791 940.7282445243853 964.3528402735823 404.4141839027089 294.7141815525435 753.9638880117157 300.1454224799649
110 0.005 0.55 20 564.3963043704272 341.2571621786934 341.0824083179223 843.5328791475819 940.7283572716672 964.3535014360513 404.7287854075821 294.738516056789 754.0217574989948 300.1459663334628
111 0.005 0.555 20 564.614706503236 341.7147235392594 341.5406869190932 843.5463311252169 940.7284713986824 964.3541624314164 405.0431439567192 294.763069567254 754.0796573443976 300.1465004838336
112 0.005 0.5600000000000001 20 564.8328738040833 342.1716595375881 341.9983445691379 843.5598325250388 940.7285874899748 964.3548228240682 405.3572601097924 294.787841453659 754.1375847885657 300.1470258275323
113 0.005 0.5650000000000001 5 565.0445699521204 342.6279730530204 342.4553809486504 843.5770789504955 940.7288855905122 964.3554860364404 405.6821274776528 294.8128299226399 754.1977704326646 300.1474704971153
114 0.005 0.5700000000000001 5 565.2564560212146 343.0836673660713 342.9117998966634 843.5966526618619 940.729378967708 964.3560614545911 406.0064879787868 294.8380291712373 754.2597362258531 300.1479487224319
115 0.005 0.5750000000000001 5 565.4687498925837 343.538740959882 343.3676012394465 843.6158410293829 940.7298298187771 964.3565803131078 406.3304751646897 294.8634398574258 754.3215563323138 300.1483722766475
116 0.005 0.58 5 565.6819878757733 343.9931929195778 343.8227841811989 843.6348639332851 940.7302675734626 964.3570880315772 406.6538723636582 294.8890622379755 754.3833951565624 300.1487562657832
117 0.005 0.585 5 565.8955567334372 344.4470212038776 344.2773468780422 843.6534243924309 940.7306547754201 964.3575681476221 406.9763828320302 294.9148963635908 754.4449492229387 300.1491014133138
118 0.005 0.59 5 566.1093421168702 344.9002237483639 344.731287202894 843.6715853908164 940.7310013447425 964.3580434942454 407.2980584031221 294.9409425737639 754.5062723131429 300.1494128048298
119 0.005 0.595 4 566.3254683717861 345.352801688432 345.1846033558413 843.6895810704436 940.7311786866178 964.3585595245246 407.6233269236736 294.9672050758749 754.5677533372382 300.1496136525756
120 0.005 0.6 5 566.5375786981321 345.8047491528175 345.6372955676685 843.7078555949837 940.73163776711 964.3590077982122 407.9406806293824 294.9936729188983 754.6288504561521 300.1499179670508
121 0.005 0.605 4 566.7533443028709 346.2560680226578 346.0893589132269 843.7254740141466 940.7317726621527 964.359500261344 408.2644932168172 295.0203601372116 754.6900825580319 300.1500734952731
122 0.005 0.61 5 566.9650671688973 346.7067521778668 346.5407938722172 843.743184338031 940.7321955899649 964.3599672051257 408.5801830394757 295.0472533940388 754.7508784609755 300.1503559382318
123 0.005 0.615 4 567.1807964546412 347.1568041944644 346.9915960090448 843.7604962838127 940.7323309673435 964.3604925341057 408.9026823010936 295.0743661670002 754.811958342189 300.1505074031584
124 0.005 0.62 5 567.3927127690947 347.6062182275587 347.441766156547 843.7779889097873 940.7327732565152 964.3609938018101 409.2170423849036 295.1016848489007 754.8726355121512 300.1507982639895
125 0.005 0.625 4 567.6081379828095 348.0549963492511 347.8912997926214 843.794891918478 940.7328860361595 964.3615338720227 409.5381956698595 295.1292223106767 754.9334591136967 300.1509664636911
126 0.005 0.63 4 567.8210284961026 348.503135576662 348.3401979267204 843.8121282216816 940.7331474589888 964.3620791165804 409.8557019951533 295.1569693799653 754.9941620973475 300.1512037367799
127 0.005 0.635 4 568.0341119294966 348.9506351980576 348.7884588381922 843.8296075901716 940.733433762833 964.3625928721285 410.1729233741819 295.1849272798347 755.0549719537905 300.1514601699402
128 0.005 0.64 4 568.2470561061926 349.3974935905388 349.2360808139627 843.8469054838389 940.7337028664807 964.3631042813129 410.4895697099169 295.2130958465673 755.1156731290309 300.1517269143206
129 0.005 0.645 4 568.4598912375083 349.8437092849527 349.6830623489579 843.8641004720909 940.7339754374534 964.3636252775461 410.8055607941686 295.241475173431 755.1763310962003 300.1520152834276
130 0.005 0.65 4 568.6726830991892 350.2892808631143 350.1294019310419 843.8811987428141 940.7342465152699 964.3641506197301 411.1209991498302 295.2700648682489 755.2369395374644 300.1523221496884
131 0.005 0.655 4 568.8853912867995 350.7342069674056 350.5750981039617 843.8981911999917 940.7345126530089 964.3646813265095 411.4358686411428 295.2988645325125 755.2974771733 300.1526437469327
132 0.005 0.66 4 569.0979969956558 351.1784862736748 351.0201494647601 843.9150897214348 940.7347744257629 964.3652160770287 411.75020774384 295.3278737704547 755.3579332683943 300.1529778743218
133 0.005 0.665 4 569.3104977511285 351.622117544918 351.4645546893813 843.9319022030246 940.7350320032235 964.3657526320015 412.064019118496 295.3570920796258 755.4182969800192 300.1533226787233
134 0.005 0.67 3 569.5277257230837 352.0651087764516 351.9083159472013 843.9511575973239 940.7346808790419 964.3663407497527 412.3854864453275 295.3865304710889 755.4817925570117 300.1535727026547
135 0.005 0.675 4 569.735676703263 352.5074459894241 352.351434162299 843.9665639977852 940.735420701698 964.3668256173916 412.6929316213822 295.4161577860212 755.5398777850277 300.1540006550571
136 0.005 0.68 3 569.9525315494777 352.9491404506566 352.7939024717917 843.9860794035815 940.7352194494584 964.3673851766674 413.0134560118644 295.4460085602424 755.6031246850946 300.1542513853763
137 0.005 0.6850000000000001 4 570.1591135534643 353.3901774055395 353.2357241215886 844.0011264165311 940.7359419809908 964.3678778681658 413.3194068764055 295.4760496461259 755.6609664467339 300.154707040883
138 0.005 0.6900000000000001 3 570.3753534916837 353.8305690610806 353.6768927828908 844.0204327805143 940.7357408347284 964.3684555839353 413.6389491824179 295.5063143114995 755.7240313640593 300.1549745945156
139 0.005 0.6950000000000001 4 570.5814975563231 354.2703010390184 354.1174123205193 844.0352623451764 940.7364690238117 964.3689760702591 413.9439057543208 295.5367686546358 755.781693213831 300.15544684759
140 0.005 0.7000000000000001 3 570.7968966787006 354.7093852881195 354.5572767018497 844.0543185547155 940.7362558616014 964.369567178711 414.2622351881169 295.567445850517 755.8446166741984 300.1557338449125
141 0.005 0.705 4 571.0030309335037 355.147808308851 354.9964897980934 844.0691291184338 940.7370066700854 964.3701032552856 414.5664739122858 295.5983110442627 755.902175521773 300.1562193951465
142 0.005 0.71 3 571.2184219904092 355.585582172459 355.4350460209562 844.0881625728687 940.7368023582346 964.3706954581968 414.884131416822 295.6293978338792 755.9648737884154 300.1565087135434
143 0.005 0.715 4 571.4241009947773 356.0226930164725 355.8729493053547 844.1027717535638 940.7375389543997 964.3712280267506 415.1871929752862 295.6606724930369 756.0223417996216 300.1570071870477
144 0.005 0.72 3 571.6391326574537 356.4591531033736 356.3101940824561 844.1217185780699 940.7373257196675 964.3718109817418 415.5039144346912 295.6921676282206 756.0849223614442 300.157304824913
145 0.005 0.725 4 571.8444881885193 356.8949486323755 356.7467842285436 844.1362130882795 940.7380481115362 964.3723371944122 415.8061211400703 295.7238503319206 756.1422114099199 300.1578016802929
146 0.005 0.73 3 572.0590860308239 357.330091929911 357.1827143910297 844.1551182959716 940.7378318804825 964.3729190572286 416.1218753054739 295.7557521304136 756.2046957673103 300.1581059326939
147 0.005 0.735 4 572.263985923483 357.7645695047349 357.6179884558908 844.1695762829962 940.7385506235576 964.3734439618397 416.4231282474223 295.7878409474242 756.2618808606358 300.158606160853
148 0.005 0.74 3 572.4785758787043 358.1983939817806 358.0526013592129 844.1884590834231 940.7383313874512 964.3740222763885 416.7382860327261 295.8201474333466 756.3242516889458 300.1588969260661
149 0.005 0.745 4 572.6829411014735 358.6315512854929 358.4865568504371 844.2027757886958 940.7390332607382 964.3745439701512 417.0385954582893 295.8526394626389 756.381249502427 300.1593915768852
150 0.005 0.75 3 572.8970672171079 359.0640542813699 358.9198499333617 844.2216265412968 940.7388100829053 964.3751195686946 417.3528729244538 295.8853475641115 756.4434931605327 300.1596775756722
151 0.005 0.755 3 573.1040328517189 359.4958957895973 359.3524864692665 844.2375784081402 940.7388258435889 964.3756916659921 417.6607842533728 295.9182509875335 756.5027531064521 300.1600631721785
152 0.005 0.76 3 573.3126578765255 359.9270784632091 359.7844643077339 844.2553607736776 940.739143782936 964.3762567488834 417.968739601866 295.9513509860404 756.5630181260456 300.1604361020729
153 0.005 0.765 3 573.5208874415555 360.3576012098525 360.2157826312319 844.272858100991 940.7394262158418 964.3767890127331 418.2762921821857 295.9846478450215 756.6230588491333 300.160791923692
154 0.005 0.77 3 573.7285812004021 360.7874631999661 360.6464407745394 844.2901856445479 940.7396958024835 964.377328566099 418.5832144801406 296.0181416466298 756.6829684967189 300.1611474961924
155 0.005 0.775 3 573.9353044201822 361.2166629581116 361.0764375812618 844.3070954594162 940.739922998843 964.3778633291643 418.8895779567614 296.0518322748806 756.7425154492652 300.1615101654004
156 0.005 0.78 3 574.1430834020529 361.6452019784228 361.5057732769731 844.3247126769077 940.7402384747151 964.3784176765503 419.1958344588179 296.0857191005139 756.8026385781526 300.1618540320852
157 0.005 0.785 3 574.3495115533392 362.0730780615914 361.9344469804843 844.3415248651277 940.740463990864 964.3789581252951 419.5012718292307 296.1198022241643 756.862133900746 300.1622126738222
158 0.005 0.79 3 574.5571997705256 362.5002929373824 362.3624590007115 844.3591119090128 940.7407842724058 964.3795170718143 419.8068095796928 296.1540801506799 756.922208052241 300.1625480877761
159 0.005 0.795 3 574.7630460232614 362.9268440259739 362.7898083918171 844.3757623859636 940.74099606039 964.380056475845 420.1113495055276 296.1885533920707 756.9815369579595 300.1629127600738
160 0.005 0.8 3 574.9703147139467 363.3527334355082 363.2164954246396 844.3932765413872 940.7413108784492 964.3806127834982 420.4160699552132 296.2232205140739 757.0414866475987 300.1632518320547
161 0.005 0.805 3 575.1758102500627 363.777958639102 363.6425192581578 844.4098805399721 940.7415188607372 964.3811524165313 420.7198152108901 296.2580820272929 757.1007159341569 300.1636205129681
162 0.005 0.8100000000000001 3 575.3819346499307 364.2025207317582 364.06787971902 844.426958514616 940.7417851041407 964.3817060362305 421.0235627872831 296.2931365595581 757.1602285218995 300.1639764779853
163 0.005 0.8150000000000001 3 575.587764763672 364.6264193737155 364.492576770444 844.4439391676258 940.742044574072 964.3822598603897 421.3268101696797 296.3283834167883 757.2196720759761 300.1643376629646
164 0.005 0.8200000000000001 3 575.7934064054726 365.0496544946901 364.9166103293757 844.4609180873063 940.7423069671531 964.3828146955111 421.629657973343 296.3638221398324 757.2790675148967 300.1647033564589
165 0.005 0.8250000000000001 3 575.9988822938572 365.4722259710321 365.3399802565611 844.4778795259882 940.7425666491422 964.3833672187289 421.9321317441686 296.3994521445445 757.338406688805 300.165071962895
166 0.005 0.8300000000000001 3 576.2041214776416 365.8941336848215 365.7626864278564 844.4948239481973 940.7428219836462 964.3839177464573 422.2342158235178 296.4352726342788 757.3976817971745 300.1654430106669
167 0.005 0.835 3 576.4092045144871 366.3153776393793 366.1847287713382 844.5117591554343 940.7430742246468 964.3844677447441 422.5359443722166 296.4712830655543 757.456907645595 300.1658152407234
168 0.005 0.84 3 576.6140854356777 366.7359577733169 366.6061072068509 844.5287046519726 940.7433277894648 964.3850200724452 422.8372661938428 296.5074828314556 757.5160868105929 300.1661899385113
169 0.005 0.845 3 576.8187277600051 367.1558741128697 367.0268216976325 844.5456372393916 940.743579309765 964.3855720473274 423.138231660895 296.5438711911495 757.5752095472642 300.1665656346054
170 0.005 0.85 3 577.0231272790276 367.5751266853878 367.4468722626599 844.5625575082522 940.7438305391913 964.3861231878312 423.438831081186 296.5804478850162 757.6342993227576 300.1669411034284
171 0.005 0.855 3 577.2272926920064 367.993715544943 367.8662589060377 844.5794789695543 940.7440812705843 964.3866752627903 423.7390645619186 296.6172119009389 757.6933288182319 300.1673170100817
172 0.005 0.86 3 577.4312192632635 368.4116407684814 368.2849816698717 844.5963928954752 940.7443311925612 964.3872257148399 424.0389255641275 296.6541627011248 757.7523072665158 300.1676936565595
173 0.005 0.865 3 577.6349228791523 368.8289023873065 368.7030405568378 844.6133023283683 940.7445818858158 964.3877802284895 424.3384317396798 296.6912997152832 757.811242297988 300.1680699728491
174 0.005 0.87 3 577.8383527552455 369.2455005029446 369.120435631789 844.6302131038414 940.744832064628 964.3883343780338 424.6375846318099 296.7286219254318 757.8701315358031 300.1684454420119
175 0.005 0.875 3 578.0415454999321 369.6614352587937 369.5371669973738 844.6471155861107 940.7450809978913 964.3888878165003 424.9363826143907 296.7661289869816 757.9289782295039 300.168820513805
176 0.005 0.88 3 578.2444861785391 370.0767067426951 369.9532347295292 844.6640010627314 940.7453280820768 964.3894420588109 425.2348497686472 296.8038201500462 757.9877655789206 300.1691957018545
177 0.005 0.885 3 578.4472150341202 370.4913151792071 370.3686390210087 844.6808846614559 940.7455775069348 964.3899984010544 425.5329604886427 296.841694646677 758.0465181974546 300.1695712780891
178 0.005 0.89 3 578.6496650033363 370.90526078896 370.783380032919 844.6977925072372 940.7458297881103 964.3905553766181 425.830715746791 296.8797517704416 758.1052370208815 300.1699465421887
179 0.005 0.895 3 578.8518735057893 371.3185437524807 371.1974579289741 844.7146976895157 940.7460814029113 964.3911113032605 426.1281064526632 296.917991087 758.1639059299258 300.1703220437345
180 0.005 0.9 3 579.0538502160598 371.7311642695205 371.6108728952491 844.7316038832533 940.7463321955825 964.3916674061282 426.4251597833755 296.9564116571242 758.2225291998869 300.1706978389172
181 0.005 0.905 3 579.2555902705866 372.1431225974993 372.0236251426314 844.7485157869451 940.7465833376849 964.392223495076 426.721874915065 296.9950130447076 758.2811108932653 300.1710739795823
182 0.005 0.91 3 579.4571598571234 372.554419140873 372.4357149808754 844.765455652488 940.7468365977554 964.3927788144899 427.0182287925456 297.0337946919072 758.3396716228359 300.1714500221293
183 0.005 0.915 3 579.6584212730349 372.9650540382333 372.8471426117345 844.7823678576658 940.7470870986731 964.3933345498616 427.3142256670714 297.0727559551517 758.3981686578215 300.1718263140585
184 0.005 0.92 3 579.8594244685728 373.3750275938248 373.257908298606 844.7992813058642 940.7473357147724 964.3938889091392 427.6099024615525 297.1118960513227 758.4566168000152 300.1722025960672
185 0.005 0.925 3 580.0603599978593 373.7843402784759 373.6680123582569 844.8162573107193 940.7475927400839 964.3944445988607 427.9053483936768 297.1512142032078 758.5150557071433 300.1725717861006
186 0.005 0.93 3 580.2605704534694 374.1929918817323 374.0774549895776 844.8331576098791 940.7478376564485 964.394998806804 428.2001836093485 297.1907102147861 758.5734212945151 300.1729537074517
187 0.005 0.9350000000000001 3 580.4608816060243 374.6009831801764 374.4862365091244 844.8500834374011 940.74808539079 964.3955505772815 428.4949603614594 297.2303827465036 758.631766257493 300.1733292909635
188 0.005 0.9400000000000001 3 580.661064477026 375.0083145432304 374.8943572631957 844.8670636660212 940.7483417772982 964.3961075872834 428.7894280494239 297.2702312614736 758.6900821589311 300.1736962225908
189 0.005 0.9450000000000001 3 580.8605846482401 375.4149859496667 375.3018175506465 844.8839336700729 940.7485850835424 964.3966626730891 429.0833184366352 297.3102554799273 758.7483025423777 300.1740734176503
190 0.005 0.9500000000000001 3 581.0600655455411 375.8209979778496 375.7086176476424 844.9008947649143 940.7488443084269 964.3972195564452 429.3770090660432 297.3504543276059 758.8065389451547 300.1744476732979
191 0.005 0.9550000000000001 3 581.2592817606463 376.226351074252 376.1147580104164 844.9178508810064 940.7491031648337 964.3977765702396 429.6703419837269 297.3908274623287 758.8647346204496 300.1748200570839
192 0.005 0.96 3 581.4582657348287 376.63104562417 376.5202390168133 844.9348363081491 940.7493614617717 964.3983349819576 429.9633744933137 297.4313741225698 758.9229002938516 300.1751927268097
193 0.005 0.965 3 581.6570175681816 377.0350821075098 376.9250611207898 844.9518320221588 940.7496166886297 964.3988933210662 430.2560807596785 297.4720938238731 758.9810467652812 300.1755652428276
194 0.005 0.97 3 581.8555295832639 377.4384609504112 377.3292247232546 844.9688392013786 940.7498773895367 964.3994542860825 430.5484526619263 297.5129856202304 759.0391335388831 300.1759372754431
195 0.005 0.975 3 582.0537899528914 377.8411827248381 377.7327303342679 844.9858499119342 940.7501385594453 964.4000135375105 430.8404355698806 297.5540489367365 759.0971905656417 300.1763097122274
196 0.005 0.98 3 582.251775897137 378.2432477473493 378.1355783588565 845.0028689067392 940.7503948704684 964.4005697275107 431.132138145601 297.595283139824 759.1552170394114 300.1766819841933
197 0.005 0.985 3 582.4495250648957 378.6446565125035 378.5377692598405 845.0198934964999 940.7506497658304 964.401125044309 431.4235209976567 297.6366876130419 759.2132063856218 300.177055004189
198 0.005 0.99 3 582.6472165880124 379.0454096808839 378.9393035644731 845.0369995522857 940.7509114826516 964.4016795234375 431.7146770422996 297.6782614839271 759.2711817645194 300.177422240502
199 0.005 0.995 3 582.8442969826807 379.4455074558662 379.3401817273581 845.0539939072512 940.7511596835099 964.4022326869272 432.0053011247321 297.7200044138559 759.3290656787758 300.1777998431247
200 0.005 1 3 583.0414954708893 379.8449507648094 379.7404042784174 845.0711607572587 940.7514263383998 964.4027883426077 432.2958576164711 297.7619166534636 759.3869897760127 300.1781675099871
201 0.005 1.005 3 583.2382491927533 380.2437399537358 380.1399717885054 845.0882470474903 940.7516780244891 964.4033386070619 432.5859731781624 297.8039957998508 759.444829554766 300.1785375805976
202 0.005 1.01 3 583.4345537644938 380.6418753814391 380.5388846980461 845.1052941185243 940.7519259038002 964.4038894446213 432.8756591219382 297.8462420846557 759.5026087242663 300.1789161739915
203 0.005 1.015 3 583.6307841255381 381.0393577974076 380.9371435170131 845.1224771427375 940.752189711416 964.4044432920798 433.165145221102 297.8886537744792 759.5604154777617 300.1792873529247
204 0.005 1.02 3 583.8267738989042 381.4361876515124 381.3347487741985 845.1395311585325 940.7524415800626 964.4049944031148 433.4543254087321 297.9312303779909 759.6181138075028 300.1796589981972
205 0.005 1.025 3 584.0223415047564 381.8323654502291 381.7317010035177 845.1566959807371 940.7527057930423 964.4055518418452 433.7430349161136 297.9739721430255 759.6758334340997 300.1800328902334
206 0.005 1.03 3 584.217836380575 382.2278919574163 382.1280007997258 845.1738368125173 940.7529644565249 964.4061022377449 434.0315951831626 298.0168777641769 759.7335034383981 300.1804032485661
207 0.005 1.035 3 584.4129913934077 382.6227676420352 382.5236487111126 845.1910018010825 940.7532296910653 964.4066581055584 434.3197806287827 298.0599469587155 759.7911510708092 300.1807748422116
208 0.005 1.04 3 584.6078962030168 383.0169931636548 382.9186453647546 845.2081538446885 940.7534919913003 964.4072121705506 434.607654064795 298.1031791272103 759.8487642005166 300.1811459511424
209 0.005 1.045 3 584.8024486143393 383.4105691039871 383.312991354277 845.2253822346792 940.7537591605736 964.4077653817383 434.8951254003437 298.146573911182 759.9063762906338 300.1815166752855
210 0.005 1.05 3 584.9967534289925 383.8034960436365 383.7066872254696 845.2425660764053 940.7540173288276 964.4083146412532 435.1823316546614 298.1901301687462 759.9639221165869 300.1818907801494
211 0.005 1.055 3 585.1909830812961 384.1957748036667 384.0997338730368 845.2597685833922 940.754283425292 964.4088668896673 435.4693264633622 298.2338466660623 760.0214327638113 300.1822585084275
212 0.005 1.06 3 585.384723869449 384.5874057320939 384.4921315896325 845.2770159761188 940.7545500433567 964.4094194747079 435.7558327719979 298.2777242265317 760.078925220706 300.1826289400564
213 0.005 1.065 3 585.5784042267126 384.9783897309096 384.8838810874348 845.2942331337308 940.7548110528393 964.4099674776968 436.0421888912864 298.3217610135013 760.1363653680045 300.1829978578213
214 0.005 1.07 3 585.7716034744285 385.3687272973204 385.2749830292295 845.3114963978228 940.7550747691823 964.4105180129459 436.3280665775708 298.3659572359539 760.1937834857621 300.1833674967348
215 0.005 1.075 3 585.9645883633524 385.7584193839497 385.665438113674 845.3287479033048 940.7553332207526 964.4110633644403 436.6136920183971 298.4103116893617 760.251155019458 300.183738092359
216 0.005 1.08 3 586.1573285939055 386.147466367903 386.0552466662351 845.3460130868372 940.7555933731401 964.4116114541855 436.8990275991422 298.4548241007879 760.308489147001 300.1841080800379
217 0.005 1.085 3 586.3498078483966 386.5358691455498 386.4444098861846 845.3632899645039 940.7558554714764 964.4121590762547 437.1840299382757 298.4994931941803 760.3657874582899 300.1844754870577
218 0.005 1.09 3 586.5420476038138 386.9236283729576 386.8329283896732 845.3805833336287 940.7561178633661 964.412705262775 437.468727674616 298.5443192919508 760.4230472221475 300.1848461416973
219 0.005 1.095 3 586.73402090613 387.3107447199504 387.2208028232441 845.3978893138069 940.7563826399108 964.4132540037989 437.7530976674601 298.5893012128089 760.4802767747996 300.1852184448457
220 0.005 1.1 3 586.9258727172196 387.6972190007229 387.6080339043993 845.4151976131712 940.7566520936153 964.4138042518539 438.0372420103244 298.6344377754523 760.5374716768832 300.1855844499372
221 0.005 1.105 3 587.1172168548144 388.0830516987234 387.9946222735722 845.4325378040401 940.7569215863244 964.4143557563266 438.3208945123851 298.6797292487213 760.5946356302567 300.1859551154061
222 0.005 1.11 3 587.3083810684417 388.4682436514497 388.380568639463 845.4498796199771 940.7571868826205 964.4149009146817 438.6042922388137 298.7251749130864 760.6517649365827 300.18632753743
223 0.005 1.115 3 587.4992835158265 388.852795548606 388.7658736952699 845.4672377941279 940.7574535180995 964.415447793585 438.8873708406286 298.7707739921304 760.7088543379076 300.1866989627721
224 0.005 1.12 3 587.6899485037655 389.236708150175 389.1505381626563 845.4846033956603 940.7577189009049 964.4159926550078 439.1701449211239 298.8165260902291 760.7659014293862 300.1870720490779
225 0.005 1.125 3 587.8803912925001 389.6199822021205 389.5345627632883 845.5019796401289 940.7579870540121 964.4165388149664 439.4525996262937 298.8624306155122 760.8229148669419 300.1874449631813
226 0.005 1.13 3 588.0705739106177 390.0026184889533 389.9179482781657 845.5193702388827 940.7582577478502 964.4170854117222 439.7347375809829 298.9084868881073 760.8798994581811 300.1878182373584
227 0.005 1.135 3 588.260476979309 390.3846177525269 390.3006954508088 845.5367791369123 940.7585283673095 964.4176320562671 440.0165855106171 298.9546944219117 760.9368372034618 300.1881936102726
228 0.005 1.14 3 588.4501216844383 390.7659808320424 390.6828050686491 845.5542194595449 940.7588019836046 964.4181797974888 440.2981119578998 299.0010525165673 760.9937517777339 300.1885687354094
229 0.005 1.145 3 588.6394952704135 391.1467084410808 391.0642778870811 845.5716728856562 940.7590755888317 964.4187257617206 440.5793108301925 299.0475606728155 761.0506302126021 300.1889435745819
230 0.005 1.15 3 588.828584642743 391.5268013513015 391.4451146632775 845.5891305399175 940.759347944521 964.4192718778904 440.8601827586984 299.0942186405616 761.1074696680931 300.1893194690254
231 0.005 1.155 3 589.0174146925525 391.9062603477577 391.8253161735829 845.6066062510145 940.7596201128024 964.4198164513929 441.1407357751538 299.1410254398843 761.1642831090566 300.1896930938881
232 0.005 1.16 3 589.2059971355441 392.2850862430606 392.204883201083 845.6240880983108 940.759889522431 964.4203581914812 441.4209722628786 299.1879806304387 761.2210576215898 300.1900678850962
233 0.005 1.165 3 589.3943010209296 392.6632798033496 392.5838165443431 845.6415788528413 940.7601586952959 964.4208987133055 441.7008820806269 299.2350843589018 761.2777928411415 300.1904434924452
234 0.005 1.17 3 589.5823327556833 393.0408418337918 392.9621169884368 845.6590935419688 940.7604295336209 964.4214386304157 441.98045941105 299.282335740692 761.3344968837664 300.1908196642837
235 0.005 1.175 3 589.7700612817004 393.4177730933127 393.339785283863 845.6766017259821 940.7606970037907 964.4219786815461 442.259716658097 299.3297331827617 761.3911582100263 300.191197000348
236 0.005 1.18 3 589.9576288575583 393.7940744979101 393.7168222661065 845.6941697177554 940.7609752113768 964.422520888963 442.5386895903206 299.3772779448564 761.4478201207808 300.1915720473871
237 0.005 1.185 3 590.1448885844404 394.1697467918557 394.0932287564734 845.7117087377773 940.7612482867055 964.423059735897 442.8173165649438 299.4249691504563 761.5044249209251 300.1919488826187
238 0.005 1.19 3 590.331883853355 394.5447907958745 394.4690055464052 845.729256002384 940.7615147176205 964.4235980222069 443.095636223971 299.4728056604399 761.5610128648103 300.1923256883907
239 0.005 1.195 3 590.5186178198804 394.9192073558712 394.8441534531881 845.7468259086114 940.7617877194202 964.4241368022269 443.3736488076328 299.5207882719033 761.6175475105342 300.1927036831876
240 0.005 1.2 3 590.7051046581033 395.2929973450905 395.2186733352985 845.764423601304 940.7620635953962 964.4246749105807 443.6513387196534 299.5689153821619 761.674050356987 300.1930814265116
241 0.005 1.205 3 590.8913274292083 395.6661615687347 395.5925660174972 845.7820154698195 940.7623402782608 964.4252133212317 443.9286920187361 299.6171869815311 761.7305156179771 300.193459082227
242 0.005 1.21 3 591.0773124392163 396.0387008929735 395.965832339977 845.799632935158 940.7626164858066 964.4257496293978 444.2057369899206 299.6656028327474 761.7869557650555 300.1938369631305
243 0.005 1.215 3 591.2630250308977 396.4106161226258 396.3384731411797 845.8172493967094 940.762894335065 964.4262882233106 444.4824371206061 299.7141615655432 761.8433953729329 300.1942144172803
244 0.005 1.22 3 591.4484795282698 396.7819081406972 396.7104892745048 845.8348866116688 940.763173875221 964.4268254598675 444.7588165750502 299.7628633743955 761.8997856354858 300.1945918852465
245 0.005 1.225 3 591.6337229710971 397.1525779194937 397.081881626922 845.8525777752069 940.7634681872903 964.4273671089065 445.0349545681634 299.8117077933228 761.9561488979476 300.1949688688093
246 0.005 1.23 3 591.8186913926393 397.5226262529937 397.4526510802419 845.8702489495305 940.7637541381574 964.4279051091581 445.3107099492483 299.8606959362391 762.0124674006081 300.1953452083056
247 0.005 1.235 3 592.0033783354347 397.892053479556 397.8227970059561 845.8878679728974 940.7640158872829 964.4284362887992 445.5862272625824 299.9098306372256 762.0687229549995 300.1957235253674
248 0.005 1.24 3 592.1878186213494 398.2608610704762 398.1923219353537 845.9055302708749 940.764293764634 964.4289734796662 445.8613436030249 299.9591006032505 762.1249564011905 300.1961011886943
249 0.005 1.245 3 592.3719812265115 398.6290498007002 398.5612267210828 845.9232243386539 940.7645769776196 964.4295097431356 446.13611658869 300.008507346174 762.1811551548539 300.1964785505625
250 0.005 1.25 3 592.5558742118687 398.9966205216829 398.9295121676853 845.9409276078788 940.7648615682217 964.4300453087455 446.410560711511 300.0580501515558 762.2373115023044 300.1968542939143
251 0.005 1.255 3 592.7394970448362 399.3635741129151 399.2971791020681 845.9586562242779 940.7651486303724 964.4305787834298 446.6846718359541 300.1077275069783 762.2934382361613 300.1972294524485
252 0.005 1.26 3 592.9228795028006 399.7299115052816 399.6642283896367 845.9764104851306 940.765438763168 964.4311105102154 446.9584546393986 300.1575379198551 762.3495355138356 300.1976031779639
253 0.005 1.265 3 593.1059244466077 400.0956334969487 400.030660855873 845.9941448908488 940.7657232508844 964.4316395935157 447.2318724491487 300.2074799475329 762.4055788431494 300.1979786299967
254 0.005 1.27 3 593.2886403684594 400.4607407891373 400.3964772948395 846.0118542261495 940.7660092450878 964.4321717425959 447.5048394411711 300.2575518432147 762.4615555295441 300.1983537436504
255 0.005 1.275 3 593.4711425661885 400.825234949918 400.7616800542979 846.0296625301066 940.7663010647868 964.4326965758437 447.7775277119906 300.307748016506 762.5175435042239 300.1987254988449
256 0.005 1.28 3 593.6533688086341 401.1891161628849 401.126268180642 846.0474413608109 940.7665860773159 964.4332217825877 448.0499242662587 300.3580799231322 762.5734796502086 300.199096798179
257 0.005 1.285 3 593.8353588855398 401.552385521832 401.4902426863117 846.0652325579637 940.7668714108624 964.4337471572629 448.3220098798953 300.4085425058047 762.6293757384257 300.1994675343958
258 0.005 1.29 3 594.0170849647914 401.9150439574863 401.8536045794046 846.0830255318558 940.7671565757715 964.4342719711099 448.5937735628355 300.4591341306862 762.6852363197745 300.1998374823226
259 0.005 1.295 3 594.1985424717949 402.2770923545687 402.2163548146731 846.1008292871101 940.7674433170087 964.434796106836 448.8651950752221 300.5098551075099 762.7410593860462 300.2002065545126
260 0.005 1.3 3 594.3797566474899 402.6385316428268 402.578494333032 846.1186551450456 940.7677322571172 964.4353200400283 449.136281184348 300.5607040619706 762.7968566943143 300.2005739756535
261 0.005 1.305 3 594.5607072440506 402.999362713401 402.9400240597232 846.1364859229502 940.7680210591154 964.4358436641959 449.407028242531 300.611679956237 762.8526178911721 300.2009419530984
262 0.005 1.31 3 594.7414029153609 403.3595864817968 403.3009449071196 846.1543308775056 940.7683095095988 964.436366334455 449.6774492666833 300.6627817479104 762.9083433987687 300.2013096557392
263 0.005 1.315 3 594.9218305407385 403.7192038599933 403.6612578028528 846.1721897645646 940.7685992148553 964.4368898373798 449.9475273486134 300.7140095541734 762.9640262856619 300.2016776635624
264 0.005 1.32 3 595.1019996492344 404.0782158066824 404.0209637040471 846.1900570776838 940.7688903355249 964.4374134564046 450.2172818514902 300.7653639846799 763.0196646823459 300.20204608174
265 0.005 1.325 3 595.2818947355165 404.4366232242548 404.380063520196 846.2079385936819 940.7691824585791 964.437936855884 450.4866937694307 300.8168432743656 763.0752673999087 300.2024140076567
266 0.005 1.33 3 595.4615214349571 404.7944270135371 404.7385581722015 846.2258278736338 940.7694760885679 964.4384596698028 450.7557549720541 300.8684466540088 763.1308409798974 300.2027810932667
267 0.005 1.335 3 595.6409017648086 405.1516281428431 405.0964486067104 846.2437319380687 940.7697709109053 964.4389820947727 451.0245060341828 300.9201740415174 763.1863859663894 300.2031486516567
268 0.005 1.34 3 595.8200055351991 405.5082275214798 405.4537357492667 846.2616353178919 940.7700658416438 964.4395030757403 451.292906982597 300.9720248938206 763.2418908030711 300.2035161722182
269 0.005 1.345 3 595.9988575627915 405.864226118277 405.8104205387373 846.2795587749989 940.7703600678936 964.4400221533901 451.5610003606602 301.0239988898697 763.2973634916577 300.2038843889638
270 0.005 1.35 3 596.177434430279 406.2196248132954 406.1665039085746 846.2974862151794 940.7706544245589 964.4405409191468 451.8287431899169 301.0760953141013 763.3528106566391 300.204252568423
271 0.005 1.355 3 596.3557822674236 406.5744245626668 406.5219867778824 846.3154472031833 940.7709510075366 964.4410583025691 452.0961553104383 301.1283138957168 763.4082193389123 300.2046204908884
272 0.005 1.36 3 596.5338207384618 406.9286262438051 406.8768700494007 846.3334014226187 940.7712474650358 964.4415757654166 452.3632161555713 301.1806536572957 763.4635723036906 300.204988424003
273 0.005 1.365 3 596.7116220768762 407.2822308197134 407.2311546582031 846.3513762367928 940.7715453300989 964.4420922578875 452.6299477943357 301.2331141009421 763.5188945893705 300.2053557373418
274 0.005 1.37 3 596.8891684071622 407.6352392407525 407.5848415505831 846.3693598261372 940.771843981468 964.4426085784861 452.8963413808618 301.2856948923582 763.5741735227931 300.2057225169632
275 0.005 1.375 3 597.0664602762997 407.9876524499813 407.937931647881 846.3873527816846 940.7721430228572 964.4431236935857 453.1623771952075 301.3383950227931 763.6294095754416 300.2060885828718
276 0.005 1.38 3 597.2434839261088 408.3394713758594 408.2904259094018 846.405354955807 940.7724431755656 964.4436377457574 453.4280985384731 301.3912145344117 763.6846037928321 300.2064540624895
277 0.005 1.385 3 597.4202506074132 408.6906969909926 408.6423253089659 846.4233659916124 940.7727433028822 964.4441508116643 453.6934874088358 301.4441531812353 763.7397594840179 300.2068188349419
278 0.005 1.39 3 597.5967451084994 409.0413302368605 408.9936307879657 846.4413845612107 940.773043571721 964.4446632155967 453.9585363048807 301.4972097212611 763.7948732155907 300.2071828531354
279 0.005 1.395 3 597.7729754226218 409.3913720492559 409.3443432830668 846.4594127787379 940.7733441007254 964.4451748504956 454.2232615025597 301.5503833378273 763.8499456596007 300.2075460524501
280 0.005 1.4 3 597.9489450458653 409.7408233877949 409.6944637455873 846.4774561896229 940.7736472412103 964.4456860190323 454.4876607507114 301.6036737752135 763.9049749629635 300.2079084641412
281 0.005 1.405 3 598.1246491763204 410.0896852041396 410.0439931259705 846.4955051248983 940.7739494448108 964.4461954088929 454.7517230439356 301.6570806693791 763.9599620331725 300.2082704210865
282 0.005 1.41 3 598.300115724378 410.4379584430735 410.392932362989 846.5135548256931 940.7742523328868 964.4467056102585 455.0154504900078 301.710603503685 764.0149074810531 300.2086318947004
283 0.005 1.415 3 598.4753147041748 410.785644014285 410.7412823932851 846.5316127481278 940.7745546609583 964.4472137691354 455.2788369299948 301.7642418007871 764.0698048025512 300.2089940080592
284 0.005 1.42 3 598.6502759602702 411.1327428953765 411.0890441677506 846.5496889416079 940.7748593980685 964.4477236640801 455.5419001759158 301.8179947828964 764.1246719117514 300.2093556826999
285 0.005 1.425 3 598.825000630843 411.4792560196939 411.4362186376088 846.5677663705331 940.7751655391891 964.4482327630171 455.8046218879833 301.8718619052577 764.1795031687433 300.2097171426543
286 0.005 1.43 3 598.9994504276167 411.8251843622008 411.7828067577683 846.5858575116843 940.7754718789331 964.4487416757316 456.067021421673 301.92584244226 764.2342898754985 300.2100787246075
287 0.005 1.435 3 599.173652640882 412.1705289073822 412.1288095027655 846.603960864403 940.7757762375654 964.4492465997502 456.3290762940703 301.979936043062 764.2890415010288 300.2104377013644
288 0.005 1.44 3 599.3475844243212 412.5152905919393 412.474227894114 846.6220788552108 940.7760828013747 964.4497507307016 456.5907977884522 302.0341421820775 764.3437521070239 300.2107965500241
289 0.005 1.445 3 599.5212451884879 412.8594703720659 412.8190627537567 846.6402014905196 940.7763898473145 964.4502526907675 456.8521884683544 302.0884598723724 764.3984160856641 300.2111555946609
290 0.005 1.45 3 599.6946277257986 413.2030691674518 413.1633151010288 846.6583206631395 940.7766957804963 964.4507545608686 457.1132320060233 302.1428893797312 764.4530336688955 300.2115147046622
291 0.005 1.455 3 599.8677687072947 413.5460879778375 413.506985906417 846.6764544636919 940.7770036453326 964.451257427935 457.3739897230382 302.1974293408911 764.5076101748059 300.2118735764038
292 0.005 1.46 3 600.0406617179751 413.888527769354 413.8500761317071 846.6945963044824 940.7773135274801 964.4517592179085 457.6343755252316 302.2520791933901 764.5621432474082 300.212232194679
293 0.005 1.465 3 600.2133215048269 414.2303894879108 414.192586724559 846.7127501618538 940.7776227739478 964.4522605559644 457.8944234848814 302.3068384766457 764.6166414781461 300.2125898993049
294 0.005 1.47 3 600.3857032185175 414.5716740153106 414.5345186127566 846.7309054790799 940.7779335734228 964.4527617596418 458.1541366731291 302.3617066874285 764.6711045506345 300.2129473033923
295 0.005 1.475 3 600.5578605400573 414.9123823518124 414.8758727567873 846.749073545512 940.7782425006259 964.4532608234799 458.413524386861 302.4166831465081 764.7255498538883 300.213304096789
296 0.005 1.48 3 600.7298106565611 415.2525154908671 415.2166501440112 846.7672687274177 940.7785559689066 964.4537592910883 458.6726304241882 302.4717676427516 764.779961930025 300.2136596476852
297 0.005 1.485 3 600.9014724563503 415.592074397035 415.5568517407643 846.785451199137 940.7788667741687 964.45425500764 458.9314114936409 302.5269593002267 764.8343127145461 300.2140146045543
298 0.005 1.49 3 601.0728704781868 415.9310600278985 415.8964785085254 846.8036371150049 940.779176549843 964.4547494898708 459.1898172960627 302.5822584258308 764.888616864464 300.2143691090667
299 0.005 1.495 3 601.2440020634374 416.2694733267588 416.2355314030752 846.8218254184519 940.7794860648854 964.4552431579853 459.4478814076744 302.6376640447744 764.9428736946023 300.2147232627351
300 0.005 1.5 3 601.41474903094 416.6073150841962 416.5740113137655 846.839989584887 940.7797948843952 964.4557373547281 459.7055470545968 302.6931759474762 764.9970616147372 300.2150816677259
301 0.005 1.505 3 601.5854792924105 416.9445865160567 416.9119192488153 846.8582349775276 940.7801146962261 964.4562329224345 459.963019873232 302.7487919284532 765.0512497935604 300.2154315618351
302 0.005 1.51 3 601.7557574891633 417.2812883986091 417.2492561864176 846.8764083344272 940.7804254289946 964.4567287646054 460.2200144776228 302.8045137788521 765.1053579863265 300.21578952275
303 0.005 1.515 3 601.9259845944304 417.6174218984846 417.5860231117383 846.8946632058791 940.7807469666577 964.4572237895251 460.4768143188976 302.860338627353 765.1594601231772 300.2161399321936
304 0.005 1.52 3 602.0957597587762 417.9529878469632 417.9222210257823 846.9128671552837 940.7810619720204 964.4577192427898 460.7331765629535 302.9162683417138 765.2134780735178 300.2164963985447
305 0.005 1.525 3 602.2655055433964 418.2879873635885 418.2578508739925 846.9311527010916 940.7813884538608 964.4582142742179 460.989338382034 302.9722993672264 765.2674939609869 300.2168452285545
306 0.005 1.53 3 602.4347896022168 418.622421170302 418.5929135941524 846.9493514337435 940.7817055869044 964.4587084402984 461.2450240745032 303.0284341293449 765.3214235423758 300.2172022750231
307 0.005 1.535 3 602.6040482160589 418.9562904605147 418.9274101552896 846.9676430241547 940.7820334182911 964.4592012004546 461.5005092609884 303.0846694299149 765.3753716271297 300.2175501858268
308 0.005 1.54 3 602.7728324106655 419.2895959855431 419.261341525512 846.9858558308905 940.7823485759479 964.4596913467892 461.755541012431 303.1410074661307 765.4292357055856 300.2179059042204
309 0.005 1.545 3 602.9415718846291 419.6223389139332 419.5947086609397 847.0041522978448 940.7826737455939 964.4601806703904 462.0103659219513 303.1974452621837 765.4830937760883 300.2182532017768
310 0.005 1.55 3 603.1098392479412 419.954519989247 419.9275125434853 847.022349314724 940.7829819241327 964.4606677252132 462.2646858178074 303.2539846427748 765.5368731200992 300.2186083680787
311 0.005 1.555 3 603.2780872038592 420.2861404044705 420.2597541357982 847.0406555112592 940.7833074469395 964.461156878499 462.5188586257606 303.3106227024614 765.5906446915121 300.2189580224552
312 0.005 1.56 3 603.446008957966 420.617201013553 420.5914344174737 847.0589340761328 940.783632025356 964.4616467365931 462.7726489181709 303.3673602162795 765.6443542586261 300.2193075504998
313 0.005 1.565 3 603.6136462906243 420.9477027487825 420.9225543273914 847.077204921586 940.783954045127 964.4621337555178 463.0260846075873 303.4241965951344 765.698013999201 300.2196566708063
314 0.005 1.57 3 603.7810505908508 421.2776466134996 421.2531148308939 847.0954942930871 940.7842769436556 964.4626194672613 463.279208985583 303.4811310581575 765.7516406943469 300.2200060114442
315 0.005 1.575 3 603.9481944528756 421.6070335588253 421.5831168966417 847.1137801784047 940.7845995939207 964.4631042112136 463.5319801238198 303.5381630263537 765.8052165127569 300.2203547079202
316 0.005 1.58 3 604.1150921811053 421.9358645559761 421.9125614962313 847.1320758814605 940.7849225167577 964.4635871938019 463.7844116586882 303.5952923718198 765.8587478474709 300.2207024374405
317 0.005 1.585 3 604.2817432875115 422.2641405564216 422.2414495867396 847.1503695940553 940.7852453356219 964.4640703945233 464.0365295540707 303.652518308618 765.9122315795988 300.2210495657025
318 0.005 1.59 3 604.4481588836121 422.5918625289617 422.5697821368759 847.1686733100497 940.7855700574537 964.4645526878418 464.2883369459302 303.7098406310132 765.9656723078708 300.2213948765834
319 0.005 1.595 3 604.6143187284811 422.919031425232 422.897560101207 847.1869805687264 940.7858932835194 964.4650327980511 464.5398144764321 303.7672579059546 766.0190647728715 300.2217405361752
320 0.005 1.6 3 604.7802302499754 423.2456481892468 423.2247844344049 847.2052876007897 940.7862163770039 964.46551458045 464.7909625420169 303.8247703057746 766.0724116270659 300.2220860667435
321 0.005 1.605 3 604.9459089587422 423.5717137866277 423.551456092233 847.2236039684827 940.7865411336219 964.4659934705754 465.0417844683992 303.8823771841322 766.125720425387 300.2224308050245
322 0.005 1.61 3 605.1113389651093 423.8972291531313 423.877576024997 847.2419156908278 940.7868637997964 964.4664723806386 465.2922136656597 303.9400782670613 766.1789831086621 300.2227759817424
323 0.005 1.615 3 605.2765252138234 424.2221952494947 424.2031451864901 847.2602360236035 940.787189596138 964.4669510428505 465.5423533761283 303.9978728060689 766.2322094294282 300.2231211375675
324 0.005 1.62 3 605.4414677093234 424.5466130510987 424.5281645464119 847.2785633892529 940.787515587154 964.4674304483356 465.7921740126998 304.055760247101 766.2853929644239 300.2234661035403
325 0.005 1.625 3 605.6061647732928 424.8704835247521 424.8526350725776 847.2968941329171 940.7878421518122 964.4679087135924 466.0416653672254 304.1137399373247 766.3385318663302 300.2238112894723
326 0.005 1.63 3 605.7706124236103 425.1938075756269 425.1765576978673 847.3152285838269 940.7881689572075 964.4683857115658 466.2908292775915 304.171811407742 766.3916238724383 300.2241568179501
327 0.005 1.635 3 605.9348245409805 425.5165862190948 425.4999334119474 847.3335710491594 940.7884961883921 964.4688616288686 466.5396723087595 304.2299743215396 766.4446752471669 300.2245018112404
328 0.005 1.64 3 606.0987961514229 425.838820396189 425.8227631721088 847.3519184785889 940.7888238554021 964.4693376684309 466.7881739729033 304.2882281227882 766.4976928218931 300.2248476939801
329 0.005 1.645 3 606.2625279389327 426.1605110557304 426.1450479195586 847.3702649943145 940.7891510010325 964.4698119589934 467.0363580649632 304.3465722557579 766.5506663535972 300.2251936850852
330 0.005 1.65 3 606.4261096083054 426.4816592327077 426.4667886345382 847.3886222662634 940.7894832351211 964.4702850013958 467.2842819539575 304.405005431987 766.6035920039607 300.2255378479347
331 0.005 1.655 3 606.589298009207 426.8022657092875 426.7879862407592 847.4069900910391 940.7898134770622 964.4707595173982 467.5317721197614 304.4635294153917 766.6564783156695 300.2258845515069
332 0.005 1.66 3 606.7522819939356 427.1223315076204 427.1086416905181 847.425342025658 940.790138421737 964.4712303565859 467.7789639182402 304.5221420431022 766.7093151962515 300.2262331913308
333 0.005 1.665 3 606.9150525093203 427.441857589231 427.4287559358352 847.4437094953262 940.7904648151235 964.47170159163 468.02583509419 304.5808433563161 766.7621107055631 300.2265802938654
334 0.005 1.67 3 607.0775922978966 427.7608449340891 427.7483299554435 847.4620861425916 940.7907958027636 964.4721735368121 468.272381601579 304.6396323358074 766.8148650682609 300.226926898565
335 0.005 1.675 3 607.2398736987095 428.0792944627635 428.0673646920755 847.4804565297541 940.7911246018751 964.4726434575948 468.5185993036192 304.6985085127526 766.8675658630577 300.2272742602271
336 0.005 1.68 3 607.4019298274859 428.3972071689146 428.3858611186689 847.4988443534664 940.7914550058374 964.4731119734971 468.7645068383978 304.7574717604442 766.9202290189695 300.2276214053958
337 0.005 1.685 3 607.5637364950576 428.7145839556762 428.7038201737813 847.5172234644517 940.7917842014349 964.4735793219577 469.0100374163501 304.8165210707174 766.9728443765903 300.2279679059004
338 0.005 1.69 3 607.7253113512518 429.0314257144981 429.0212427669617 847.5356224880122 940.792115512156 964.4740463216093 469.2552831512459 304.8756561076479 767.0254110657352 300.2283134443349
339 0.005 1.695 3 607.8866424454305 429.3477334055643 429.3381298449921 847.5540190240256 940.7924452107337 964.4745121726629 469.5001982974113 304.9348765365748 767.0779308947167 300.2286591121776
340 0.005 1.7 3 608.0477393893976 429.6635080128893 429.6544823765382 847.5724260854986 940.7927774060082 964.4749774645302 469.7447934926146 304.994181943609 767.1304116287174 300.2290041397385
341 0.005 1.705 3 608.2085961681938 429.9787504775665 429.9703013081588 847.5908354108237 940.7931087627418 964.4754422505727 469.9890626558255 305.05357207459 767.1828458426811 300.2293485083835
342 0.005 1.71 3 608.3692142705441 430.2934617673866 430.2855876055197 847.6092487892653 940.7934412169467 964.4759068324569 470.233010788097 305.1130457953328 767.2352351496421 300.2296921748936
343 0.005 1.715 3 608.5295820020075 430.6076428123326 430.6003422115513 847.6276586981594 940.793773939884 964.4763707176255 470.4766302651518 305.1726030589554 767.2875675465059 300.2300364165145
344 0.005 1.72 3 608.6897246521468 430.9212945680878 430.914566075635 847.6460739988644 940.7941075967825 964.4768338508648 470.7199286605677 305.2322433478898 767.3398604241801 300.2303791421815
345 0.005 1.725 3 608.8496182889743 431.2344179547937 431.2282601350384 847.6644854343898 940.7944420455253 964.4772966591361 470.9629024666203 305.2919660248135 767.3921021580621 300.2307208708625
346 0.005 1.73 3 609.0092843824198 431.547013967734 431.5414253596139 847.6829081127397 940.7947772117633 964.4777581527213 471.2055492488 305.3517707088373 767.444304211535 300.2310616941159
347 0.005 1.735 3 609.1687154032281 431.8590835102531 431.8540626861017 847.7013273610155 940.7951115695348 964.4782192383552 471.4478532369241 305.4116565083028 767.4964594166311 300.2314019309282
348 0.005 1.74 3 609.3279152643463 432.1706275248356 432.1661730488675 847.7197522670778 940.795446076625 964.4786779758699 471.6898340294791 305.4716240159799 767.5485774582788 300.2317414292856
349 0.005 1.745 3 609.4868844626127 432.4816469450831 432.4777573795232 847.7381747761215 940.7957803022922 964.4791365158117 471.9315061698023 305.5316723039097 767.600658858312 300.2320802788531
350 0.005 1.75 3 609.6456281636034 432.7921426714525 432.7888166050307 847.7566063507796 940.7961154348641 964.4795937520252 472.1728351728686 305.5918006727447 767.6527032316006 300.2324186619332
351 0.005 1.755 3 609.80411930505 433.1021155676773 433.0993515763973 847.775037055898 940.7964531455535 964.4800511461841 472.4138428375038 305.6520088357261 767.7046845008924 300.2327564340649
352 0.005 1.76 3 609.9623834463217 433.411566605213 433.4093632763798 847.7934777654019 940.7967904348761 964.4805076780013 472.654537016985 305.712296484997 767.7566328676837 300.2330933655695
353 0.005 1.765 3 610.1204239639835 433.7204967461267 433.7188526516504 847.8119232860772 940.7971277734462 964.4809631580024 472.8949113893736 305.7726630151005 767.8085426768021 300.2334293349062
354 0.005 1.77 3 610.278275489269 434.0289069043478 434.0278206291566 847.8303665867669 940.7974647353599 964.4814171910461 473.1349594310459 305.8331077434433 767.8604053918656 300.2337650018924
355 0.005 1.775 3 610.4358703476152 434.3367980120697 434.3362681381636 847.8488128171526 940.7978023164112 964.4818704435936 473.3746750301207 305.8936301997742 767.9122242181165 300.2341003601168
356 0.005 1.78 3 610.5932338935419 434.6441710032656 434.6441961120018 847.8672559487319 940.7981394628546 964.4823227267128 473.614067811782 305.9542301150644 767.9639952413569 300.2344352964961
357 0.005 1.785 3 610.7503770394806 434.951026803806 434.9516054798592 847.8857041557645 940.7984763252769 964.4827739663001 473.8531454492665 306.0149070024995 768.0157232746861 300.2347696974179
358 0.005 1.79 3 610.907303502375 435.2573663429362 435.2584971689466 847.9041518507804 940.7988144173605 964.4832254518677 474.0919054061786 306.0756608260963 768.067403204667 300.2351036140253
359 0.005 1.795 3 611.0639873853975 435.5631905307752 435.5648721011608 847.9225942424936 940.7991529249231 964.4836758600484 474.3303428958251 306.1364911472332 768.1190313995354 300.2354377530677
360 0.005 1.8 3 611.2204432936053 435.8685003001421 435.8707312021353 847.9410369500599 940.7994915551121 964.4841259889999 474.5684564748921 306.1973963816455 768.1706140228304 300.2357712355782
361 0.005 1.805 3 611.3766659541766 436.1732965646671 436.1760753956909 847.9594924653917 940.7998295677905 964.4845755811117 474.8062545057708 306.2583769824163 768.2221497120298 300.2361043566694
362 0.005 1.81 3 611.532652579386 436.4775802457725 436.4809056143579 847.9779564428262 940.8001698104234 964.4850242276499 475.043724025306 306.3194315936886 768.2736406309679 300.2364379897438
363 0.005 1.815 3 611.6884060637707 436.7813522104011 436.7852227544511 847.9964373402946 940.8005102991556 964.4854743680025 475.2808517082058 306.3805603642721 768.3250983173501 300.236771237944
364 0.005 1.82 3 611.8439318400958 437.0846133987831 437.0890277654862 848.0149271985351 940.8008496645149 964.4859221382773 475.5176784400089 306.4417631538308 768.376522484678 300.2371039456767
365 0.005 1.825 3 611.9992480394901 437.3873647464749 437.3923215626773 848.0334216239654 940.8011909778379 964.4863702967708 475.7541961192454 306.5030393738525 768.4279130139012 300.2374362787871
366 0.005 1.83 3 612.15433171684 437.6896071854918 437.6951050653581 848.0519200537867 940.8015330250697 964.4868162663507 475.9903973822506 306.5643885199828 768.4792512513544 300.2377686285963
367 0.005 1.835 3 612.3091898712391 437.9913416451652 437.9973791973812 848.0704319332078 940.8018758077591 964.4872613017288 476.2262698850443 306.6258099190543 768.5305500093697 300.2381007777753
368 0.005 1.84 3 612.4638014378111 438.2925690119639 438.2991448659319 848.0889343207934 940.8022178234078 964.4877057131497 476.4618170666745 306.6873031089484 768.5817984553443 300.2384326737857
369 0.005 1.845 3 612.6181891152278 438.5932901929777 438.6004029665269 848.1074409175205 940.8025609238857 964.4881492006911 476.6970522804011 306.7488678671594 768.6329920048538 300.2387647128357
370 0.005 1.85 3 612.772372712624 438.8935061087255 438.9011544209042 848.1259489980085 940.8029046259935 964.4885921885144 476.93196902279 306.8105037314179 768.6841465699576 300.2390960073241
371 0.005 1.855 3 612.926334614364 439.1932176796022 439.2014001454708 848.1444562568838 940.8032490314162 964.4890355294192 477.1665670417057 306.8722103127538 768.7352536413124 300.2394268173075
372 0.005 1.86 3 613.0800586003865 439.4924258057788 439.5011410550287 848.1629582975143 940.8035938768273 964.4894774753483 477.400846050206 306.9339870331702 768.7863060477231 300.2397570118636
373 0.005 1.865 3 613.2335723943589 439.791131422793 439.8003780740433 848.1814693806366 940.8039393184027 964.4899183452379 477.63481327501 306.9958333745489 768.837320377571 300.240086169872
374 0.005 1.87 3 613.3868445790212 440.0893354184911 440.0991121114569 848.1999673311283 940.8042836957676 964.4903581514048 477.8684571587365 307.0577488903436 768.8882800515964 300.2404147918916
375 0.005 1.875 3 613.5399087172757 440.3870387237573 440.3973440899653 848.2184747704166 940.8046299730438 964.4907970894988 478.1018024388239 307.119733005746 768.9391994765083 300.2407424434339
376 0.005 1.88 3 613.6927553315903 440.6842422322093 440.6950749215174 848.236986784258 940.8049773701742 964.4912369379956 478.3348186543889 307.1817859419828 768.9900745114362 300.2410692462688
377 0.005 1.885 3 613.8453659700687 440.9809468794825 440.9923055189548 848.2554921200008 940.8053253076338 964.4916753111571 478.5675406683809 307.243906875779 769.0409231866774 300.2413953876055
378 0.005 1.89 3 613.9977147913395 441.2771535233894 441.2890367645369 848.2739989711069 940.8056731846551 964.4921132762555 478.7999369082335 307.3060956415729 769.0917213203006 300.2417213470317
379 0.005 1.895 3 614.1498935537103 441.5728630997945 441.5852695706545 848.2925193956305 940.8060232401519 964.492552127223 479.0320309086875 307.3683515100466 769.1424980312436 300.2420462283226
380 0.005 1.9 3 614.3017893807538 441.8680764075151 441.8810048021375 848.3110278054565 940.8063734109973 964.4929902318902 479.2637411963065 307.4306741246577 769.1932159120479 300.2423700067955
381 0.005 1.905 3 614.453488747018 442.1627943939395 442.1762433538516 848.3295553576796 940.8067233228002 964.4934261097817 479.4951617619652 307.4930630483786 769.24390113941 300.2426934731012
382 0.005 1.91 3 614.6049589539126 442.457017971858 442.4709861381764 848.3480777813631 940.8070724005476 964.4938603812576 479.7262776697182 307.5555179336582 769.2945431677998 300.2430164348191
383 0.005 1.915 3 614.7562170993216 442.7507480170102 442.7652340365161 848.3666044505336 940.8074231104113 964.4942944699168 479.9570776762068 307.6180385117058 769.3451470310265 300.2433388641208
384 0.005 1.92 3 614.9072418669388 443.0439854112564 443.0589879617306 848.3851327784447 940.8077734029498 964.4947273290007 480.1875630760595 307.6806242459568 769.3957029464686 300.2436609891544
385 0.005 1.925 3 615.0580595904715 443.3367310581414 443.3522488141404 848.4036708667717 940.8081246864828 964.4951603408273 480.417740242814 307.7432746822367 769.4462176042872 300.2439826810296
386 0.005 1.93 3 615.208636265299 443.6289858259419 443.6450174740821 848.4222026953717 940.8084756128508 964.4955912422258 480.6476004642228 307.8059892713867 769.4966812571954 300.2443038537152
387 0.005 1.935 3 615.3589884033546 443.9207506058077 443.9372948389521 848.4407166727334 940.8088221216867 964.4960211758247 480.8771428524249 307.8687676414548 769.5470951494301 300.2446257304636
388 0.005 1.94 3 615.5091076787789 444.2120262898649 444.2290817891513 848.4592428488382 940.8091715370298 964.4964509251665 481.1063690906767 307.9316094195502 769.5974647433798 300.2449472958887
389 0.005 1.945 3 615.6590170328394 444.502813783957 444.5203792359794 848.4777760748402 940.8095252657588 964.4968825074824 481.3352749066676 307.9945142227477 769.6477947776049 300.2452675297281
390 0.005 1.95 3 615.8087301722702 444.7931139716281 444.8111880452065 848.496316980309 940.8098823673943 964.4973124557887 481.5638886889963 308.0574816393931 769.6980658956612 300.2455873034628
391 0.005 1.955 3 615.9582014497173 445.0829277314299 445.101509125241 848.5148402447712 940.8102363351713 964.4977421231259 481.7921745591845 308.1205109431413 769.7482919685692 300.2459068887376
392 0.005 1.96 3 616.1074616918793 445.3722559257583 445.3913433633913 848.5333699573791 940.8105903191203 964.4981706504232 482.0201457439892 308.1836017914561 769.7984772028173 300.246226157925
393 0.005 1.965 3 616.2565144002347 445.6610994647444 445.680691645562 848.5519067142653 940.8109455632754 964.4985987259641 482.2477946272487 308.246750235443 769.8486237795105 300.2465448016968
394 0.005 1.97 3 616.4053445203697 445.9494592115792 445.9695548553967 848.5704470212025 940.8113002045347 964.4990257376235 482.4751354744092 308.3099636147591 769.8987211692701 300.2468632289011
395 0.005 1.975 3 616.5539549632068 446.2373360731067 446.2579338568962 848.5889946253544 940.8116538163841 964.4994509959423 482.7021848735226 308.3732378949634 769.94877657902 300.2471814161898
396 0.005 1.98 3 616.7023387912838 446.5247308697041 446.5458294933377 848.6075314656418 940.8120060853987 964.4998749872287 482.9289082982728 308.4365722134357 769.998795800551 300.2474994676181
397 0.005 1.985 3 616.8505116826902 446.8116445057906 446.833242662248 848.6260683119536 940.8123594676759 964.5002997690789 483.1553227869745 308.4999662350652 770.0487790733303 300.2478164094883
398 0.005 1.99 3 616.9984614278198 447.0980778448665 447.1201742486936 848.6445980417933 940.8127130107467 964.500723898077 483.3814337720389 308.5634195182662 770.0987111992632 300.2481341897299
399 0.005 1.995 3 617.1461883501298 447.384031770137 447.4066251313272 848.6631233518294 940.8130685695534 964.5011479921972 483.6072334652101 308.626931858669 770.1485949853389 300.2484504622727
400 0.005 2 3 617.2936972676152 447.6695071475924 447.692596190687 848.681654306644 940.8134243592874 964.5015700140968 483.832719319744 308.6905028062122 770.1984339313384 300.2487654892071
401 0.005 2.005 3 617.4409773584138 447.9545048443985 447.9780882966959 848.7001835843416 940.8137810900157 964.5019917087707 484.0578814288048 308.7541314341225 770.2482252229452 300.2490795878733
402 0.005 2.01 3 617.5880482207566 448.2390257536627 448.2631023322659 848.7187149976425 940.8141399823924 964.5024132794248 484.2827414107299 308.8178177662502 770.2979678845503 300.2493928723231
403 0.005 2.015 3 617.7349004296321 448.5230707712744 448.5476391920478 848.7372453987674 940.8145003529382 964.5028339119107 484.5072840376254 308.8815610536972 770.3476625916247 300.249705654731
404 0.005 2.02 3 617.8815259550512 448.8066407404538 448.8316997493112 848.7557787015068 940.8148555926188 964.5032499693124 484.7315255930961 308.9453615029359 770.3973141574576 300.250018256316
405 0.005 2.025 3 618.0279497178437 449.0897365178178 449.1152848516473 848.7743203199385 940.8152152111604 964.5036689402992 484.9554550530966 309.0092186229947 770.4469188572047 300.2503298452136
406 0.005 2.03 3 618.1741405700672 449.3723589435618 449.3983953511132 848.7928550916268 940.8155726416123 964.5040862057792 485.1790627582734 309.0731317870166 770.4964717741941 300.2506415717502
407 0.005 2.035 3 618.3201237788491 449.6545088860496 449.6810321166236 848.8113892148273 940.8159321295324 964.5045035418627 485.4023618151611 309.1371009856413 770.5459830075517 300.2509526989253
408 0.005 2.04 3 618.4659063764946 449.9361871812065 449.9631959889775 848.8299193429328 940.816290992979 964.5049207385001 485.6253606578248 309.2011254024802 770.59546371401 300.2512633116741
409 0.005 2.045 3 618.6114844474773 450.2173946835832 450.2448878226272 848.8484490373919 940.8166508813472 964.505337619348 485.848048284471 309.2652045779574 770.6449111812448 300.251573676893
410 0.005 2.05 3 618.7568502368167 450.498132230645 450.5261084706364 848.8669768333447 940.8170108025455 964.5057539681887 486.0704252173927 309.3293389218823 770.6943229684136 300.2518837015018
411 0.005 2.055 3 618.9020086610567 450.7784006829094 450.8068587868921 848.8855018874763 940.8173712434176 964.5061694103148 486.2924968250442 309.3935266773506 770.743698750534 300.2521935916455
412 0.005 2.06 3 619.0468699139242 451.0582008205664 451.0871395757455 848.9040012695376 940.8177284508163 964.5065836038513 486.5142326793007 309.4577684886604 770.793030816446 300.252503884603
413 0.005 2.065 3 619.1915951586782 451.3375335831806 451.3669517025339 848.9225235697339 940.8180897782854 964.5069992400945 486.7357003744641 309.5220636498705 770.8423396836392 300.2528140940926
414 0.005 2.07 3 619.3360993584671 451.6163998103816 451.6462960419673 848.9410335616842 940.8184512478002 964.5074146486858 486.9568473962048 309.5864118384287 770.8916028406226 300.2531259549354
415 0.005 2.075 3 619.4803962725374 451.8948003583659 451.9251734418158 848.9595498436541 940.8188147376005 964.5078316056606 487.177686716085 309.6508122399077 770.9408263867746 300.2534385600636
416 0.005 2.08 3 619.6244759366347 452.1727360390606 452.2035847484756 848.9780574342602 940.8191781041681 964.5082484149036 487.3981901837136 309.7152652309587 770.9900292687191 300.2537514649482
417 0.005 2.085 3 619.768375035275 452.4502077157429 452.481530797498 848.9965754780691 940.8195444771525 964.5086647370781 487.6183960422017 309.7797702144612 771.0392049092414 300.2540632830038
418 0.005 2.09 3 619.9120539528752 452.727216222196 452.7590124490584 849.0150814952237 940.8199079663598 964.5090786295187 487.838285440078 309.8443269152464 771.0883298414212 300.2543765858965
419 0.005 2.095 3 620.0554968000954 453.0037623813548 453.0360305358551 849.0335786357492 940.820268541717 964.5094891233929 488.0578708766492 309.908934876377 771.1374030592823 300.2546911246092
420 0.005 2.1 3 620.1987522128081 453.2798470554002 453.3125859019166 849.052090646611 940.8206298012102 964.5098987963119 488.2771628800824 309.9735935823691 771.186442916358 300.2550055351731
421 0.005 2.105 3 620.3417834506301 453.5554710724329 453.5886793951175 849.0705979383213 940.8209900332012 964.5103078602966 488.496150599682 310.0383013987489 771.2354359636945 300.2553203847071
422 0.005 2.11 3 620.4846075400337 453.8306352722905 453.8643118508722 849.0891087950653 940.8213516600249 964.5107158313037 488.7148268297854 310.1030603019623 771.2843831082234 300.2556338549664
423 0.005 2.115 3 620.6272506250873 454.1053405385244 454.1394841480992 849.1076243784818 940.821714619164 964.5111232817717 488.9332082840645 310.1678691353696 771.3332825076652 300.255947233817
424 0.005 2.12 3 620.7696382927239 454.3795876795558 454.4141971106786 849.1261363347799 940.8220771061742 964.5115293566616 489.1512936460625 310.2327273438307 771.382134650415 300.2562600350664
425 0.005 2.125 3 620.9118384159207 454.653377515139 454.688451559851 849.1446407930805 940.8224411734285 964.5119355751351 489.3690779334557 310.2976344049521 771.4309626982878 300.2565721177276
426 0.005 2.13 3 621.0538625780773 454.926710884005 454.9622483354872 849.1631586350628 940.8228103461441 964.5123405686968 489.5865498956178 310.362589658129 771.4797813943261 300.2568833403085
427 0.005 2.135 3 621.1956399204239 455.1995885528934 455.2355882321597 849.1816487059589 940.8231723084704 964.5127436657502 489.8037331317026 310.4275946029709 771.5285316318029 300.2571931977264
428 0.005 2.14 3 621.3372948325289 455.4720114422288 455.5084721101554 849.200141469294 940.8235356839214 964.5131464022236 490.0206611433437 310.4926451588773 771.5772272159228 300.2575020045952
429 0.005 2.145 3 621.4786979640659 455.7439803050658 455.7809007896369 849.2186420589638 940.8238993071965 964.5135506366162 490.2372491390572 310.5577437643985 771.6258916290242 300.2578087934526
430 0.005 2.15 3 621.6198762031845 456.0154959696924 456.0528750900392 849.2371331249284 940.824259825846 964.5139518868576 490.4535386338661 310.6228896129153 771.6745195869663 300.2581160596432
431 0.005 2.155 3 621.7608389292401 456.2865592642656 456.3243958385561 849.2556166693812 940.8246197243684 964.514353319027 490.6695247308685 310.6880821734104 771.7231021706048 300.258423307654
432 0.005 2.16 3 621.9015157714103 456.5571709620037 456.5954638565889 849.2741008965733 940.8249785702652 964.514755389147 490.8851627521512 310.7533229693753 771.7716386785239 300.2587333708635
433 0.005 2.165 3 622.0420975546951 456.8273319780157 456.8660800042618 849.292573751209 940.8253394708061 964.5151568931979 491.100567273874 310.8186074301743 771.8201287381067 300.2590414933849
434 0.005 2.17 1 622.18351242258 457.0962691191241 457.1357083304767 849.3632104664349 940.8369350083199 964.5190891455958 491.3296624956578 310.8839901747063 771.8982558663994 300.2591820379168
435 0.005 2.175 6 622.327325925953 457.3655296888937 457.4053448748666 849.3417518622873 940.8301570924348 964.5167013589213 491.528050288057 310.9497072700485 771.9262814615046 300.2597372003096
436 0.005 2.18 3 622.4701683273711 457.6343277523056 457.6745627541322 849.3516036027529 940.8272944730268 964.5163980984353 491.7438405386876 311.0150393344936 771.9692254894979 300.2599848431586
437 0.005 2.185 1 622.6091550291558 457.90190294839 457.9428079042932 849.4191853664503 940.8377698713265 964.5200464275815 491.9713784862868 311.080539004925 772.0448496289628 300.2601966271329
438 0.005 2.19 6 622.7491166867227 458.1697985627071 458.2110611665717 849.3958583145264 940.8308712928609 964.5179571578342 492.167954718099 311.1463567929716 772.0710815003864 300.2609054693957
439 0.005 2.195 3 622.8895570342387 458.437233549174 458.4789000484121 849.4054173416238 940.8281127073782 964.5178363981488 492.3825409131471 311.2117960930017 772.1136182474265 300.2612796312929
440 0.005 2.2 1 623.0272128180702 458.7034531281392 458.7457763466887 849.4728161215346 940.8386960854777 964.5216174420376 492.6089752060794 311.2774053998893 772.1889973467148 300.2616010525333
441 0.005 2.205 6 623.1661921171884 458.9699915435551 459.0126610176273 849.4498210294494 940.8319064250289 964.5195535955742 492.804932995808 311.3433468372509 772.2154139467648 300.2624249455346
442 0.005 2.21 3 623.305832222041 459.2360729366335 459.2791360564555 849.4594987613393 940.8292095287775 964.5194266214012 493.0186590431289 311.4089073261461 772.257973923606 300.2629041920113
443 0.005 2.215 1 623.4428508088872 459.5009473863951 459.5446577187 849.5265896521123 940.8397699997062 964.5231759741316 493.2440695286081 311.4746374740304 772.3331009561048 300.2633045400476
444 0.005 2.22 6 623.5811400862657 459.7661389241618 459.8101878190865 849.5039244593569 940.8329929922147 964.5210727045391 493.4394649455919 311.5407061015663 772.3594729821689 300.264207807089
445 0.005 2.225 3 623.7205051275641 460.0308775907881 460.0753125285066 849.5138656562059 940.8303334092296 964.5209210148076 493.6525160787866 311.6063823735662 772.4020259451283 300.2647541126123
446 0.005 2.23 1 623.8568566456289 460.2944176974353 460.3394921024563 849.5806113719573 940.8408103128324 964.524595662694 493.8768998944773 311.6722373579131 772.4767345561125 300.2651926297544
447 0.005 2.235 6 623.9944579656875 460.5582727537202 460.6036798826469 849.5581945656492 940.8340525771433 964.5224850276271 494.0716183315143 311.7384308704777 772.5030497796172 300.2661281780224
448 0.005 2.24 3 624.1329444048363 460.8216779678527 460.8674654846556 849.568055645567 940.831371252772 964.522303747973 494.2837645774123 311.8042312200199 772.5453273977547 300.2666937316974
449 0.005 2.245 1 624.2686082540953 461.0838927737603 461.1303131889006 849.634499882144 940.8417747517136 964.5259245417151 494.5071336421217 311.8702085630381 772.6196315544214 300.2671224253161
450 0.005 2.25 6 624.4055428275389 461.3464203957741 461.3931688041141 849.6123076773393 940.8350463284224 964.5238194481876 494.7011466067477 311.9365252186388 772.6458991961753 300.2680302155608
451 0.005 2.255 3 624.5433262735445 461.6085013801207 461.6556252774279 849.6222090301591 940.8323761754521 964.5236297120388 494.9124097288391 312.0024449757047 772.6880476300762 300.2685631760109
452 0.005 2.26 1 624.6783304558664 461.8694014827806 461.9171512350781 849.6883440632516 940.8427137352646 964.5272048412605 495.1347521074123 312.0685278141164 772.7619385323284 300.2689391106442
453 0.005 2.265 6 624.814655963913 462.1306105821509 462.1786845323585 849.6663994254391 940.8360304066417 964.5251102319495 495.3281368300873 312.1349721545446 772.788198340768 300.2697790095622
454 0.005 2.27 3 624.9517685103214 462.39137612895 462.4398212681664 849.6763384625237 940.8333770150601 964.5249139301727 495.538544608337 312.2010077443492 772.830230774122 300.2702458769564
455 0.005 2.275 1 625.0860819947353 462.6509684055208 462.7000339519689 849.7421615349895 940.8436490220867 964.5284479173869 495.7598539656305 312.267193641989 772.9037047702 300.2705482883198
456 0.005 2.28 6 625.2217624660183 462.9108677327956 462.9602536322975 849.7204437515669 940.8370084599161 964.526363372226 495.9526011680053 312.3337646568365 772.9299822315814 300.2713038539491
457 0.005 2.285 3 625.3579920947665 463.1703260931232 463.2200792565968 849.7303260485397 940.8343491215978 964.5261520619805 496.1620476829129 312.3999229428594 772.9718005568417 300.2716992698598
458 0.005 2.29 1 625.4916746326973 463.4286187592771 463.4789870533518 849.7958871156912 940.8445766637691 964.5296628261148 496.3823935987305 312.4662112266184 773.0449325648673 300.2719326603662
459 0.005 2.295 6 625.6269343358598 463.6872167105006 463.7379016871391 849.7745100274053 940.8379976079394 964.5275954159461 496.5745260853919 312.5328977942857 773.0712939010098 300.2726095456068
460 0.005 2.3 3 625.7626971566483 463.9453767814289 463.9964250349884 849.7845292383025 940.8353724943685 964.5273809263765 496.7832107073486 312.5991653881823 773.1130733672026 300.272935682812
461 0.005 2.305 1 625.8961948235049 464.2024777155608 464.2540491140531 849.85012724923 940.845633465685 964.5308860040486 497.0041938339177 312.6656891284361 773.1860374611354 300.2731124448724
462 0.005 2.31 6 626.0307974246458 464.4597995567204 464.5117048133107 849.8287701513157 940.839042341752 964.5288132329869 497.1947860547481 312.732440683885 773.2122978939832 300.2737338313873
463 0.005 2.315 3 626.1658355945395 464.7166837036219 464.7689599486333 849.8387113768508 940.8364040212364 964.5285948530687 497.402483519693 312.7988075675333 773.2538954471798 300.2740122058608
464 0.005 2.32 1 626.2986592850026 464.9725138339297 465.0253157049382 849.9040192157737 940.8466227687254 964.5320815501154 497.622370759457 312.8654219875077 773.3263833430649 300.2741529598088
465 0.005 2.325 6 626.4326538391139 465.228563215482 465.2817022573564 849.8829015506631 940.8400650167221 964.530014676776 497.8122246273869 312.9322831765862 773.3527872292439 300.2747386887132
466 0.005 2.33 3 626.5670842560131 465.4841764518671 465.5376881355482 849.892905457478 940.8374416429062 964.5297914475636 498.0190441290103 312.9987528248032 773.3943234214496 300.2749875108073
467 0.005 2.335 1 626.6992913386485 465.7387408659541 465.7927772499944 849.9579423455378 940.8476179992273 964.533260347412 498.2378999776507 313.0654622520572 773.4664980424553 300.2751091223258
468 0.005 2.34 6 626.8326957302869 465.9935230579038 466.0478967039894 849.9370254851948 940.841088836533 964.5311988830806 498.4270693972811 313.1324295838863 773.4929498128693 300.2756756472021
469 0.005 2.345 3 626.966551127704 466.2478710940514 466.3026167165875 849.9470928178051 940.838486565622 964.530975161243 498.6330175142054 313.1989994145656 773.5344254579493 300.2759089901649
470 0.005 2.35 1 627.0981549547065 466.5011758764946 466.556443894037 850.0118496351666 940.8486185747312 964.5344249070542 498.8508353426046 313.2658064757059 773.6062825841919 300.2760233474608
471 0.005 2.355 6 627.2309852040032 466.7546968629952 466.8103009021836 849.9911459138679 940.8421218090027 964.5323710323187 499.0393193727672 313.3328736616852 773.6327642014335 300.2765819864961
472 0.005 2.36 3 627.3642649219412 467.0077858091009 467.0637601211701 850.0012616347692 940.8395365874145 964.5321469775934 499.2444200330996 313.3995400091737 773.6741493774455 300.2768084322129
473 0.005 2.365 1 627.4952667629954 467.2598377611718 467.3163311896108 850.0657566115018 940.8496288262479 964.535580526298 499.4612304863508 313.4664352765598 773.7456945837018 300.2769227073229
474 0.005 2.37 6 627.6275505342626 467.5121037838709 467.568931467743 850.0452646987044 940.8431639112209 964.5335351929214 499.6490666827926 313.5336038264583 773.7722138096372 300.2774793278376
475 0.005 2.375 3 627.7602341027064 467.763939887111 467.8211357145178 850.055419378163 940.8405938625976 964.5333096401575 499.8533021559511 313.600366024968 773.8135153266417 300.2777036534566
476 0.005 2.38 1 627.8906230918097 468.0147444934562 468.0724563220286 850.119631446618 940.8506350042456 964.5367211271912 500.0690610262247 313.6673604838269 773.8847408896595 300.2778208452376
477 0.005 2.385 6 628.0223948791277 468.2657618387377 468.3238057067664 850.0993733992319 940.8442100004003 964.5346884970046 500.2563023017368 313.7346161442673 773.9112934453751 300.2783772831174
478 0.005 2.39 3 628.1547177476385 468.5163517676471 468.5747612128181 850.109665929495 940.8416753535219 964.534474104958 500.4597690568035 313.801464306105 773.9525876070091 300.2786064794844
479 0.005 2.395 1 628.2845665977331 468.765916795879 468.8248384063707 850.173617276062 940.8516771093173 964.5378705747399 500.6745888005631 313.8685413124724 774.0234863344266 300.2787269991704
480 0.005 2.4 6 628.4155220094473 469.0156917420313 469.0749433736764 850.1533685005237 940.8452490721795 964.5358344267277 500.8610405781376 313.9358966102516 774.0499190521869 300.2792802847291
481 0.005 2.405 3 628.5470136336651 469.265041266743 469.3246561622159 850.163661483923 940.8427159032425 964.5356140356099 501.0635463718938 314.0028409018195 774.0910688404516 300.2795096834835
482 0.005 2.41 1 628.6762875178431 469.5133718524677 469.5734955170662 850.2273862332314 940.8526925505843 964.5390016362634 501.2773541035409 314.0699994015876 774.1617092054927 300.2796354767812
483 0.005 2.415 6 628.8068357214322 469.7619109915216 469.8223622228724 850.2074040031833 940.8463030897756 964.5369747421017 501.4632562025377 314.1374455815227 774.1881834315762 300.2801886064196
484 0.005 2.42 3 628.9377863692757 470.0100269691349 470.0708388377574 850.2177414369521 940.8437882314412 964.5367539257014 501.6649365539785 314.204476528615 774.229234848851 300.2804174169419
485 0.005 2.425 1 629.0664318740984 470.2571296854879 470.3184469002236 850.2811796925625 940.8537255967047 964.5401287447324 501.8777365186501 314.2717117274347 774.2995489974536 300.2805493424793
486 0.005 2.43 6 629.1966140510646 470.5044397621896 470.5660820145542 850.2615122397777 940.8473914767794 964.5381180041215 502.063110653329 314.3392465872423 774.3261168042947 300.2810991705766
487 0.005 2.435 3 629.3269598817219 470.7513288161657 470.8133290864213 850.2718065265534 940.8448768231931 964.5378875032316 502.2639568296588 314.4063634123964 774.3670170767143 300.2813245578969
488 0.005 2.44 1 629.4550337884646 470.997211162031 471.0597128514194 850.3349792375728 940.854772966611 964.5412439360978 502.4757850588376 314.4736779077053 774.4370231426568 300.2814562496704
489 0.005 2.445 6 629.5846812224873 471.2432987461704 471.3061230720073 850.3154992191894 940.8484654011979 964.5392376152695 502.660522116826 314.5412988507935 774.4635740478296 300.2820025571428
490 0.005 2.45 3 629.7144554820616 471.4889675466168 471.552147249199 850.3258125790522 940.8459590806548 964.5390042883752 502.8605242375077 314.6084973905957 774.504356549019 300.2822234878086
491 0.005 2.455 1 629.8419232203003 471.733635208525 471.7973128793839 850.3886951149746 940.8558042827522 964.5423394437836 503.0713796273866 314.6758823522228 774.574033060978 300.2823536361077
492 0.005 2.46 6 629.9710462095354 471.9785067792743 472.0425046536657 850.3694157949499 940.8495328386821 964.5403453306019 503.2554410373592 314.7435895534522 774.600581091346 300.282895312228
493 0.005 2.465 3 630.100263543495 472.2229617849055 472.2873126391896 850.3797772170426 940.8470441866644 964.5401124670055 503.454642818909 314.8108667699889 774.6412543327922 300.2831107227343
494 0.005 2.47 1 630.227156722385 472.4664214194927 472.5312669850308 850.4423490583753 940.8568379003281 964.5434283022756 503.6644984835398 314.8783210007444 774.7106017540119 300.2832378329464
495 0.005 2.475 6 630.3557380016736 472.7100829950467 472.7752508142713 850.4232779006155 940.8506041804401 964.5414470901405 503.8480375992931 314.9461131326739 774.7371488579979 300.2837750367691
496 0.005 2.48 3 630.4843971601541 472.9533313576075 473.018857166291 850.4336722164173 940.8481317938995 964.5412146209915 504.0464542899314 315.0134678540944 774.7777135338025 300.2839856214466
497 0.005 2.485 1 630.6107232871331 473.1955906611362 473.2616089657809 850.4959807769334 940.8578870696941 964.5445179839079 504.2553430056381 315.0809911830704 774.8467633290683 300.2841106889276
498 0.005 2.49 6 630.7387728116623 473.4380523279934 473.504396621857 850.4770873338207 940.8516827587528 964.5425456034943 504.4382572377865 315.1488637266184 774.8732889395128 300.284643849556
499 0.005 2.495 3 630.8668775174049 473.680103657143 473.7467993830339 850.4875125389966 940.8492237990314 964.5423129117636 504.6358544381508 315.2162944086172 774.913739535059 300.2848502071743
500 0.005 2.5 1 630.9926310371102 473.9211695765719 473.9883511365032 850.5495603132597 940.8589439004927 964.5456046925234 504.8437806454498 315.2838841885314 774.9824915906661 300.2849733511909
501 0.005 2.505 6 631.1201431298575 474.1624329874533 474.2299320109763 850.5308388471926 940.8527654528624 964.5436385524391 505.0260621458379 315.3518337682867 775.0089942253475 300.2855034942328
502 0.005 2.51 3 631.2476871141303 474.4032872515471 474.4711309640545 850.5412836208434 940.8503187814164 964.5434050465169 505.2228701881032 315.4193349255001 775.0493288506475 300.285706878406
503 0.005 2.515 1 631.3728007260033 474.6431634519246 474.7114862629897 850.6030507107716 940.8599959335467 964.5466820697276 505.4298589113703 315.4869768980909 775.1177659263883 300.2858290596167
504 0.005 2.52 6 631.4998092487913 474.8832306171467 474.9518686186831 850.584512911819 940.8538471955436 964.5447249823425 505.6115373221505 315.5550111190338 775.1442489937905 300.2863573367269
505 0.005 2.525 3 631.6268465178869 475.12289091168 475.1918706187807 850.5949988095875 940.8514158480822 964.5444925133121 505.8075614017439 315.6225820140435 775.1844977955019 300.2865585827095
506 0.005 2.53 1 631.7513621721728 475.3615809808873 475.4310349241634 850.6565462460273 940.8610649727142 964.547758654876 506.0136274730002 315.6902791680226 775.2526288324076 300.2866801990087
507 0.005 2.535 6 631.8777598814568 475.6004575977755 475.6702249445055 850.638061695916 940.8549225319553 964.5458023301186 506.194648294651 315.7583945291263 775.2790209869978 300.287206834826
508 0.005 2.54 3 632.0044298204216 475.838929659042 475.909036303753 850.6486539458349 940.8525184451919 964.5455774571923 506.3899038702567 315.8260327626851 775.3192262136816 300.2874070424548
509 0.005 2.545 1 632.1283652959521 476.0764387784337 476.1470155513508 850.7099320801626 940.8621281169401 964.5488294534816 506.5950236796395 315.8937907654048 775.3870514018063 300.2875288057834
510 0.005 2.55 6 632.2542764760575 476.3141312634031 476.3850194817588 850.6916180796883 940.8560151745138 964.5468821949258 506.7754244778855 315.9619757311027 775.4134210581747 300.2880539472669
511 0.005 2.555 3 632.3803814285578 476.5514212307401 476.622646472533 850.7022255133643 940.8536246610532 964.5466575882554 506.9698702782277 316.0296781371003 775.4535094039086 300.2882535220983
512 0.005 2.56 1 632.5037410407538 476.7877550179033 476.8594465680951 850.7632189100832 940.8631847742552 964.549890944875 507.1740487708043 316.0975015756151 775.5210231602825 300.2883752016662
513 0.005 2.565 6 632.6291955508449 477.0242699346711 477.096270722937 850.7451667846316 940.8571202499281 964.5479593923544 507.3538559491464 316.1657485180761 775.5474287456848 300.2888985742779
514 0.005 2.57 3 632.7546694762808 477.2603841983266 477.3327197300386 850.7557251002452 940.8547303817841 964.5477288192158 507.547530663122 316.2335136264031 775.5873490350103 300.2890991063337
515 0.005 2.575 1 632.8774168017792 477.4955490408223 477.5683470669773 850.8164560842582 940.8642474305625 964.5509469837071 507.7507129681617 316.3013870291727 775.6545717952977 300.2892206538148
516 0.005 2.58 6 633.0023819245097 477.7308926791397 477.8039977651239 850.798588659717 940.8582162150406 964.5490271929209 507.9300554134711 316.3697030718517 775.6809571252272 300.2897441377553
517 0.005 2.585 3 633.1273998887374 477.9658376948106 478.0392751334105 850.8091771236489 940.8558431450591 964.5487980843037 508.1230348224191 316.4375256210652 775.7207674269347 300.2899369906893
518 0.005 2.59 1 633.249579995379 478.1998394240605 478.2737357703411 850.8696301853738 940.8653112565602 964.5519950836406 508.3252650131102 316.5054549561805 775.7876809970365 300.2900565660186
519 0.005 2.595 6 633.373967788674 478.4340180218237 478.508219180504 850.8519110293573 940.8593075564027 964.5500855122584 508.5039791791795 316.5738335899696 775.8140245829761 300.2905804489813
520 0.005 2.6 3 633.4983950173989 478.6677999653135 478.7423310904613 850.8625125574042 940.8569464000011 964.5498579956396 508.6961677872643 316.6417141840993 775.8537122039157 300.2907732323915
521 0.005 2.605 1 633.6200404589916 478.9006456771681 478.9756319219898 850.9227391579763 940.8663898251505 964.5530496069715 508.8974867481386 316.7096973166044 775.9203509178365 300.2908930341011
522 0.005 2.61 6 633.7438772045781 479.1336654874466 479.2089543869986 850.9051600796499 940.8604071780144 964.5511451911633 509.0755842954394 316.7781330071687 775.9466557183169 300.2914144149447
523 0.005 2.615 3 633.8677495465109 479.3662906278982 479.4419071640218 850.9157732007786 940.8580560725391 964.5509164635474 509.2669951118503 316.8460677128741 775.98622500714 300.2916051908676
524 0.005 2.62 1 633.9888183445727 479.5979857426221 479.6740537750413 850.9757326588389 940.8674583697067 964.5540937991944 509.4674028995094 316.9141046340133 776.0525627902882 300.2917240001687
525 0.005 2.625 6 634.112130328211 479.8298529984702 479.9062214907799 850.958322197994 940.8615050419634 964.5521966302862 509.6448585016703 316.9825943354103 776.0788331091687 300.2922418817698
526 0.005 2.63 3 634.23545723506 480.061327587676 480.1380213668635 850.968936069453 940.859165223909 964.5519675666219 509.8354560268256 317.0505806975449 776.1182750213733 300.2924317098298
527 0.005 2.635 1 634.3559844820396 480.2918776760485 480.369019670582 851.0286368284053 940.8685304205184 964.5551336119355 510.0349589519845 317.1186631651161 776.1843238576275 300.2925497148209
528 0.005 2.64 6 634.4787935472859 480.522598556576 480.6000387150952 851.0113936758548 940.8626062958799 964.5532445225313 510.2117549223545 317.1872075764475 776.2105562058961 300.2930649126
529 0.005 2.645 3 634.6015676911265 480.7529287534582 480.8306917915194 851.0220197711791 940.860278923799 964.5530162555038 510.4015592093935 317.2552441648701 776.2498754799543 300.2932526955847
530 0.005 2.65 1 634.72157306963 480.9823444038137 481.0605502331481 851.0814706558378 940.8696080178619 964.5561697915475 510.6001675595349 317.323368012111 776.3156404628597 300.2933699196187
531 0.005 2.655 6 634.8438612753924 481.21192587295 481.2904278130447 851.0643795148169 940.8637090280313 964.5542869709287 510.7763199458191 317.3919672832104 776.3418305049056 300.2938821921697
532 0.005 2.66 3 634.9660922031716 481.4411184247539 481.5199410689214 851.0750105679116 940.8613938531371 964.5540585826864 510.9653147534886 317.4600513363916 776.3810220683914 300.2940683202823
533 0.005 2.665 1 635.0855259306117 481.6694014750774 481.7486638005493 851.1342386408554 940.8706885537952 964.5571977708503 511.1631090115641 317.5282181679464 776.4464982097928 300.2941843581755
534 0.005 2.67 6 635.2073155555798 481.8978493340827 481.9774055889678 851.1172938864136 940.8648142402038 964.5553225494523 511.3385648274976 317.5968683834068 776.4726541779974 300.29469380246
535 0.005 2.675 3 635.3289840174502 482.1259102004382 482.205784902414 851.1279013164027 940.8625070909395 964.5550949715547 511.526774318795 317.6649982947808 776.5117124657758 300.2948787809082
536 0.005 2.68 1 635.4478968622841 482.3530671848441 482.4333783102456 851.1868862196437 940.8717656671955 964.5582207763601 511.7236769358909 317.7332058849432 776.5769051086677 300.2949937752754
537 0.005 2.685 6 635.5691691737188 482.5803873645555 482.6609903033197 851.1700972611545 940.8659180875362 964.5563535571001 511.8985083097256 317.8019033898378 776.6030218102222 300.2955006346331
538 0.005 2.69 3 635.690320175672 482.8073225817473 482.8882416918539 851.1807275433546 940.863625185055 964.5561273877724 512.0859356744324 317.8700766889881 776.6419638432556 300.2956835824161
539 0.005 2.695 1 635.80850843762 483.0333592616391 483.1147117298306 851.2394643214049 940.8728559704365 964.5592467989954 512.281930196805 317.9383183826823 776.7068164093134 300.2957974882868
540 0.005 2.7 6 635.9293474478968 483.2595577133148 483.341199897749 851.2228108973766 940.8670269578138 964.5573822228301 512.4561108234069 318.0070642806003 776.7329279565132 300.2963021755884
541 0.005 2.705 3 636.0499848046677 483.485373210884 483.5673292858226 851.2334472036101 940.8647401143651 964.5571535753044 512.6427414512895 318.0752792599745 776.7717681819362 300.296484450605
542 0.005 2.71 1 636.1675899928936 483.7102952593199 483.792681576879 851.2919579309221 940.8739617206214 964.5602796376919 512.8378203024055 318.143548382166 776.8363149295801 300.296597732181
543 0.005 2.715 6 636.2879692698103 483.9353778955185 484.0180517837402 851.2754356371157 940.8681418734875 964.5584093133025 513.0113714615944 318.2123434507616 776.8623953251318 300.2970998911467
544 0.005 2.72 3 636.4081064707482 484.1600796726187 484.243065116101 851.2860804983891 940.8658610159173 964.5581761884979 513.1972195119753 318.2805980889232 776.9011178652792 300.2972810033823
545 0.005 2.725 1 636.5252702028331 484.3838929853071 484.4673056615836 851.34429931197 940.8750248203661 964.5612786267997 513.3913903625853 318.348891946513 776.9653488001223 300.297393527376
546 0.005 2.73 6 636.6450569506501 484.6078658191896 484.6915638427861 851.3279488544371 940.8692423745529 964.5594219334063 513.5643108847871 318.4177357163175 776.9914023023872 300.2978927363948
547 0.005 2.735 3 636.764627510353 484.8314598155416 484.9154670523178 851.3385935777604 940.8669749085819 964.5591912039254 513.7493800721954 318.48602923266 777.0300012743194 300.2980731104516
548 0.005 2.74 1 636.8812390721152 485.0541705297097 485.1386019610272 851.3965822595393 940.8761039733564 964.5622801876244 513.9427099903719 318.5543527580032 777.0939585467854 300.2981848501794
549 0.005 2.745 6 637.0005176063621 485.2770395218846 485.3617541156367 851.3803728474854 940.8703472192419 964.5604314456458 514.114927114628 318.6232376469074 777.1199668870039 300.2986813257705
550 0.005 2.75 3 637.1195554388034 485.4995317079424 485.5845531871087 851.3910189373213 940.8680910372681 964.5602008640655 514.2992101620915 318.6915667426235 777.1584400816005 300.2988609706546
551 0.005 2.755 1 637.2356404601157 485.7211459169289 485.8065884433015 851.448776249299 940.8771918456346 964.5632825074434 514.4916672195075 318.7599249522978 777.2221304108623 300.298972010762
552 0.005 2.76 6 637.3543992861255 485.9429170425312 486.0286405593395 851.4327008196703 940.8714567006685 964.5614388449137 514.6632401848061 318.8288439255018 777.2480864077753 300.2994661318753
553 0.005 2.765 3 637.4728726817199 486.1643132462903 486.2503413996294 851.4433254381635 940.869202705015 964.5612052738104 514.8467149547904 318.8972044460498 777.2864125457954 300.299644791011
554 0.005 2.77 1 637.5884308749077 486.3848366814822 486.4712827947537 851.5008488272815 940.8782774577312 964.564280852769 515.0383114302398 318.9655901028508 777.3498383984102 300.2997551701511
555 0.005 2.775 6 637.7066746372467 486.6055157938629 486.6922407693316 851.4849213526027 940.8725639540341 964.5624402857389 515.2092796119871 319.034544027604 777.3757473377736 300.3002466507363
556 0.005 2.78 3 637.8246109929534 486.8258223215732 486.912850473882 851.4955811010486 940.8703336155023 964.5622088557873 515.391877528808 319.1029314506358 777.4139635884032 300.300424456819
557 0.005 2.785 1 637.9391914709194 487.0451631392138 487.1326854781801 851.552493154399 940.8792731251034 964.5652431255112 515.5809401529472 319.1712416391499 777.4768822214171 300.3005342492215
558 0.005 2.79 6 638.0570539981484 487.2647411280846 487.3525203052345 851.5369180664555 940.873640048483 964.5634294144927 515.7522298378448 319.2402704826951 777.5028760540606 300.3010236289478
559 0.005 2.795 3 638.1745828938556 487.4839504213834 487.5720190139758 851.5476683463194 940.8714442658221 964.5632034299311 515.9341928528993 319.3086953674833 777.5410218555065 300.3012003147144
560 0.005 2.8 1 638.2886431620052 487.7022007454527 487.7907541937523 851.6043415196436 940.8803487377377 964.5662249032056 516.122371371696 319.3770327090125 777.6036729818338 300.3013094662137
561 0.005 2.805 6 638.4060135570883 487.9206872005132 488.0094894694268 851.5889130429433 940.8747452864252 964.5644189869539 516.2931237395222 319.4460939326922 777.6296244431647 300.3017967660566
562 0.005 2.81 3 638.523042564877 488.1388078825431 488.2278926894524 851.5996742634516 940.8725624077067 964.5641940046836 516.4743781989313 319.5145461510508 777.6676477231858 300.301972782753
563 0.005 2.815 1 638.6366319129507 488.3559761468933 488.4455394529185 851.6561437194987 940.8814522742291 964.567215262968 516.6617797323051 319.5829053159639 777.7300628238984 300.3020814022375
564 0.005 2.82 6 638.7534682458352 488.5733790739961 488.6631861929658 851.6408308782316 940.8758618652264 964.5654100307434 516.8318256235312 319.6519963508724 777.7559431905029 300.3025664502399
565 0.005 2.825 3 638.8699607528926 488.7904188286251 488.8805037667673 851.6515848991689 940.8736859963623 964.5651823461909 517.0123211745469 319.7204733714399 777.7938320638565 300.3027415784181
566 0.005 2.83 1 638.983017247257 489.0065121004756 489.0970705897845 851.7078058165677 940.8825376849966 964.5681896623147 517.1988605390801 319.7888518047288 777.8559645373639 300.3028488511767
567 0.005 2.835 6 639.0993263912642 489.2228388544918 489.3136373650268 851.6926275039717 940.8769710237053 964.5663910156497 517.3682987610584 319.8579706977949 777.8817950533833 300.3033315317972
568 0.005 2.84 3 639.2152945650936 489.4388049525004 489.5298775100769 851.7033899865029 940.8748085735413 964.5661639534455 517.5480545403659 319.9264706431475 777.9195560693897 300.3035057755607
569 0.005 2.845 1 639.3278369675472 489.6538302741814 489.7453720424401 851.7593470165643 940.8836141050807 964.5691538074187 517.7337489903247 319.9948621621034 777.9813992178248 300.3036122078649
570 0.005 2.85 4 639.4417086873799 489.8690869723413 489.9608660300312 851.743974230042 940.8778147310982 964.5674187230791 517.9042172468454 320.0639748503984 778.007351754584 300.3040254412114
571 0.005 2.855 3 639.5568564986155 490.083987104263 490.1760366944368 851.7560682195436 940.8760234900755 964.56715250719 518.0824950728669 320.1325376905643 778.0453079224623 300.3042650100113
572 0.005 2.86 1 639.6692838333626 490.297952965627 490.3904676995134 851.812170813775 940.8848961831765 964.5701004825133 518.2674507112179 320.2009311441834 778.1072038818012 300.3043563883103
573 0.005 2.865 6 639.7853444046 490.5121507440338 490.6048989377878 851.7974721648027 940.8793648975035 964.5682679424817 518.4358560660779 320.270078787478 778.1329869082608 300.3047743902038
574 0.005 2.87 3 639.9006251124904 490.7259928407374 490.8190085472971 851.8082269038904 940.8772001298171 964.5680128300966 518.6141671702329 320.3386055840727 778.1704455401733 300.3049080000618
575 0.005 2.875 1 640.0120539565656 490.9389044661151 491.0323818816302 851.8635779322108 940.8858889580406 964.5709479297071 518.7981049582799 320.4070251695605 778.2317554898307 300.3049846659749
576 0.005 2.88 4 640.1251530706581 491.1520458132683 491.245754860791 851.848431816057 940.8801345859865 964.5692342039997 518.9673501771869 320.4761744770458 778.257466482567 300.3053566215978
577 0.005 2.885 3 640.2393689940598 491.3648350499768 491.4588088203596 851.8604321573036 940.8783506660582 964.5689751885316 519.144124022762 320.5447699472731 778.2951275900547 300.305561442113
578 0.005 2.89 1 640.3507838726742 491.5767007638861 491.6711323372858 851.9160249543644 940.8871408850733 964.5719031912265 519.327355067656 320.6131868282741 778.3564703533137 300.3056306478222
579 0.005 2.895 4 640.4640411595293 491.7887951675638 491.8834554528752 851.9012912837915 940.8814174609279 964.5701503429674 519.4962036449934 320.6823324130207 778.382294138827 300.3059469921723
580 0.005 2.9 3 640.5779072770621 492.0005397464949 492.0954619609819 851.9131982651186 940.8796144898595 964.5698669659757 519.6721753975987 320.7509414840399 778.4197878370085 300.3061324832372
581 0.005 2.905 1 640.6890455878059 492.2113670746861 492.3067432146894 851.9685637485863 940.8883520532063 964.5727603500025 519.8546559512578 320.819357683947 778.4808628338869 300.306181920454
582 0.005 2.91 4 640.8017359084582 492.4224208364247 492.5180234571582 851.953788722318 940.8826148615793 964.570999993898 520.0227125324891 320.8885241248203 778.5065183117515 300.3064745546796
583 0.005 2.915 3 640.9154311774645 492.6331272413446 492.7289891406052 851.965761049069 940.8808377593718 964.5707290643915 520.1980265522495 320.9571348729867 778.5439419594069 300.306640510685
584 0.005 2.92 1 641.0260552083165 492.8429213597844 492.9392338213394 852.0208297995389 940.8895209604711 964.5736077891241 520.3796588671206 321.025556596104 778.6047141499018 300.3066793484275
585 0.005 2.925 4 641.1382411623366 493.0529406915608 493.1494774058838 852.0060802820005 940.8838001656419 964.571862455235 520.5469939842443 321.0947413743442 778.6302713547466 300.3069629466607
586 0.005 2.93 3 641.2514284155324 493.2626146598685 493.359408245554 852.0179829065048 940.8820303863317 964.57159910647 520.7215405739502 321.1633643834371 778.6675401074764 300.3071229751059
587 0.005 2.935 1 641.3616070620243 493.4713815190993 493.5686222846639 852.0726294687738 940.8906590606534 964.5744690331858 520.9023476617768 321.2317881548332 778.7279459862411 300.3071635872018
588 0.005 2.94 4 641.4732517751012 493.6803722451569 493.7778351011627 852.0580955359394 940.8849731988828 964.5727393986889 521.068997426368 321.3009889253229 778.7535236554124 300.3074529548094
589 0.005 2.945 3 641.5859408813069 493.8890195862906 493.9867369915737 852.0699788651494 940.8832168485941 964.5724834926166 521.2427997723166 321.3696229112776 778.7907004001199 300.3076153226118
590 0.005 2.95 1 641.6955777768588 494.0967652015659 494.1949265382054 852.1243885899281 940.8918196434612 964.5753555254274 521.4228293282257 321.4380488493762 778.8508718816952 300.3076661504933
591 0.005 2.955 4 641.8067956757873 494.3047331774156 494.4031145246852 852.1099494414672 940.8861573095433 964.5736325698695 521.5887574522253 321.5072632242751 778.876396132379 300.3079683499339
592 0.005 2.96 3 641.9189530733402 494.5123596592784 494.6109933309901 852.1217615534462 940.8844023717062 964.5733765833471 521.7617756379889 321.5759071110986 778.9134227004707 300.3081421089312
593 0.005 2.965 1 642.0280960269688 494.7190891258212 494.8181636768889 852.1759028514348 940.8929655265104 964.5762386487851 521.940924202008 321.6443340692944 778.9733356664144 300.308207397492
594 0.005 2.97 4 642.1388474451128 494.9260400543136 495.0253325220741 852.161580023305 940.8873279575801 964.5745227267713 522.1062093344083 321.7135598615872 778.9987950227465 300.3085253209079
595 0.005 2.975 3 642.2504860735562 495.1326513807995 495.232193950646 852.1733428059682 940.8855747581102 964.5742670963509 522.2784794308124 321.7822099335866 779.0356752220564 300.3087172538495
596 0.005 2.98 1 642.3590616895316 495.3383701742721 495.4383506323734 852.227239395483 940.8941018596969 964.5771210850626 522.4568027515525 321.8506349111576 779.0953177250574 300.3087995419412
597 0.005 2.985 4 642.4693747443478 495.5443096347856 495.6445059638189 852.2130176776528 940.8884874472601 964.5754131768393 522.6214326936257 321.9198705626869 779.1207186129444 300.3091352149463
598 0.005 2.99 3 642.5805223114072 495.7499113942467 495.8503556485138 852.2247425081755 940.8867418495087 964.5751618683205 522.7929578807364 321.9885263763902 779.1574660112889 300.3093412156957
599 0.005 2.995 1 642.6886703076692 495.9546254422414 496.0555045683634 852.2784325157278 940.8952442150288 964.5780098017863 522.970469695506 322.0569479853723 779.216875164252 300.3094353089629
600 0.005 3 4 642.7984613040593 496.1595590406785 496.2606520601714 852.2642795215082 940.8896427246547 964.5763037733981 523.1344432745084 322.1261927359075 779.2421823142583 300.3097855614714
601 0.005 3.005 3 642.9090597744168 496.3641566753199 496.4654955230273 852.2759235453891 940.8878881583832 964.5760461291108 523.305224269476 322.1948533969646 779.2787530257219 300.3099978265752
602 0.005 3.01 1 643.0166482169637 496.5678709533673 496.6696417382975 852.3293810604684 940.8963583449088 964.5788881165079 523.4818701267186 322.2632733458578 779.3379060032318 300.3101048884689
603 0.005 3.015 4 643.1261626891169 496.7718042827391 496.8737868821121 852.3154138836318 940.8907997183057 964.5771939250698 523.6452856799264 322.3325175771375 779.3632080926599 300.3104584576299
604 0.005 3.02 3 643.2361863942104 496.9754034194194 497.0776297770796 852.3269662938723 940.8890438681128 964.5769346492056 523.8152662742681 322.4011820560423 779.3996069392147 300.3106767805751
605 0.005 3.025 1 643.3432711348183 497.1781237298748 497.2807791900924 852.3801877462013 940.8974789133717 964.5797639792705 523.9910442933664 322.4695985528986 779.4584928427572 300.3107871890881
606 0.005 3.03 4 643.4521838393312 497.3810620468285 497.4839274631845 852.3662707716866 940.891930630859 964.5780743002633 524.1538068586084 322.538849149014 779.4836916962292 300.3111501877626
607 0.005 3.035 3 643.5617883346187 497.5836681087005 497.6867751772328 852.3778420129697 940.8901896955396 964.5778195178598 524.3231083081438 322.6075098675008 779.5199805389659 300.3113680969932
608 0.005 3.04 1 643.668381849826 497.7853999049948 497.8889332137321 852.4308387488395 940.8985966105954 964.5806429877214 524.4980793610097 322.6759193210087 779.5786070522075 300.31147770155
609 0.005 3.045 4 643.7768257893629 497.9873487160319 498.0910900786649 852.4170182823401 940.8930699033629 964.5789613774409 524.6602056384432 322.7451702036677 779.6037426616256 300.3118395664325
610 0.005 3.05 3 643.8859278606288 498.1889671004798 498.2929480782544 852.4285584785134 940.8913358048469 964.5787073503914 524.8287815151672 322.8138289027725 779.6398948065846 300.3120566389255
611 0.005 3.055 1 643.9920200769006 498.3897155315317 498.4941199608438 852.4812824735958 940.8996873542744 964.5815096332786 525.0029236506535 322.8822434993672 779.6982386007052 300.3121647831816
612 0.005 3.06 4 644.0999812296466 498.5906801787105 498.6952907793004 852.4675833966336 940.8941937222557 964.5798405660942 525.1644278582364 322.9514856504424 779.7233145025913 300.3125256206355
613 0.005 3.065 3 644.2085792900466 498.7913162024694 498.8961644035505 852.4791033235118 940.8924707544704 964.5795899806109 525.3322784660484 323.0201378783435 779.7593349299282 300.3127412035935
614 0.005 3.07 1 644.314189026025 498.9910866846128 499.0963555764145 852.5315987314203 940.9007904407506 964.5823833609754 525.5056086921199 323.0885403423993 779.8174228419351 300.3128477818794
615 0.005 3.075 4 644.4216640099314 499.1910724868621 499.296545695029 852.5180108801177 940.8953194508442 964.580720319679 525.6664912842469 323.1577811434663 779.8424313658925 300.3132070642696
616 0.005 3.08 3 644.5297599643418 499.3907314831575 499.4964402850932 852.5295132294302 940.8936041591764 964.5804710237931 525.8336462715017 323.2264268841017 779.8783195959342 300.3134213302123
617 0.005 3.085 1 644.6348959480905 499.5895294255463 499.6956561142878 852.5817731578552 940.9019040855802 964.5832630530455 526.0062340217214 323.294820258405 779.9361537618331 300.3135268411439
618 0.005 3.09 4 644.7418880219391 499.7885416968474 499.894870883501 852.5682779239352 940.8964468713573 964.5816017086469 526.166431042435 323.3640557769759 779.9610954880826 300.313884805776
619 0.005 3.095 3 644.8494914735378 499.9872289835667 500.0937917876361 852.5797673196082 940.8947393767945 964.5813516111663 526.3328746512492 323.4326943551446 779.9968535677567 300.3140983115206
620 0.005 3.1 1 644.9541187714285 500.1850598140184 500.2920376864411 852.6317684080909 940.9029927394798 964.5841274369044 526.5046440162624 323.5010912533561 780.0544107844601 300.3142029242464
621 0.005 3.105 4 645.0606268685581 500.383103762795 500.4902823799637 852.6183815131016 940.897562723447 964.5824766050417 526.6642295416104 323.5703049502329 780.0792940054957 300.3145601788726
622 0.005 3.11 3 645.1677257024835 500.5808244974423 500.6882348203503 852.6298466741722 940.8958646729577 964.5822288905958 526.8299528142338 323.6389332068381 780.1149223368014 300.31477319412
623 0.005 3.115 1 645.2718376592373 500.7776930796337 500.8855157599361 852.6815366795868 940.9040482222237 964.5849944234025 527.0009128519857 323.7073058934278 780.1721843228949 300.3148776211189
624 0.005 3.12 4 645.3778715140327 500.9747738889573 501.0827955425045 852.6683156519383 940.8986730332859 964.5833535179106 527.1598745457392 323.7765178780127 780.1970191561678 300.3152345151419
625 0.005 3.125 3 645.4845192602784 501.1715333443161 501.2797847269561 852.6798008470438 940.8969888038577 964.5831044110782 527.3249332489277 323.8451377786374 780.2325463833405 300.3154474555701
626 0.005 3.13 1 645.5886089105982 501.3675451390115 501.4761295900377 852.7315734312253 940.9052182958764 964.5858822162612 527.4965689308516 323.9135575829538 780.2897289721475 300.3155518287845
627 0.005 3.135 4 645.6940273133363 501.5636823443095 501.6724830787954 852.7182287878554 940.8998143803688 964.5842321802244 527.6541788513279 323.9827364426523 780.3143921714908 300.3159092957979
628 0.005 3.14 3 645.8000837984816 501.7594979427883 501.8685368275692 852.7296044594078 940.8981165104061 964.5839854271507 527.8184197631549 324.0513396700003 780.3497367186419 300.3161230924326
629 0.005 3.145 1 645.9036605802797 501.9545695848652 502.0639447059502 852.7811152387022 940.9063062043381 964.5867502560717 527.9892179090289 324.1197392214706 780.4066069585873 300.3162277841773
630 0.005 3.15 4 646.0085466005111 502.1497649359432 502.2593605906408 852.7679007561616 940.9009283106996 964.5851080804074 528.1461080740921 324.1889044861005 780.4312636411645 300.3165871928902
631 0.005 3.155 3 646.1140991875949 502.3446394358546 502.4544759972845 852.7792673154181 940.8992416119798 964.5848617917452 528.3096001231946 324.257491995313 780.4665028534293 300.3167979533345
632 0.005 3.16 1 646.2171826442752 502.5387731324728 502.6489464805014 852.8305451509585 940.9073933197876 964.5876112450744 528.4795946770239 324.3258712629266 780.5231186856344 300.316901303857
633 0.005 3.165 4 646.3215733093051 502.7330295992425 502.8434246722455 852.8174337096306 940.9020360863419 964.5859745760405 528.6358075045067 324.3950241099324 780.5477096402626 300.3172635785589
634 0.005 3.17 3 646.4266059357767 502.9269662766266 503.0376028856382 852.8287791890614 940.9003573200905 964.5857302903821 528.7985641177333 324.4635949332433 780.5828247860011 300.317475088665
635 0.005 3.175 1 646.5283296195554 503.1201639211334 503.2311373503375 852.8798762447931 940.9084799198022 964.588472852005 528.9676774798319 324.5319601096108 780.6391140137458 300.3175791328181
636 0.005 3.18 4 646.6330840920803 503.3134848659279 503.4246797633107 852.8668275266452 940.9031428892461 964.5868425276223 529.1233169744518 324.6010911603624 780.6637289611556 300.3179409713812
637 0.005 3.185 3 646.7376618240489 503.5064872678835 503.6179232617371 852.8781507894154 940.9014721570206 964.5865994909104 529.2853573764771 324.6696461750348 780.6987259378424 300.318153094148
638 0.005 3.19 1 646.838927528183 503.6987546358918 503.8105258576632 852.9290290003928 940.9095642131786 964.5893326587045 529.4536917715413 324.7380052320327 780.7547671152421 300.3182558886688
639 0.005 3.195 4 646.9432451879032 503.8911439403484 504.0031360405239 852.9160899275061 940.9042501051894 964.5877090477043 529.6086940170172 324.8071031682945 780.7793143839375 300.3186170350368
640 0.005 3.2 3 647.0473332991357 504.083215996383 504.1954483918498 852.9273819461325 940.9025842717622 964.5874661627867 529.7700087938746 324.8756367394445 780.8141758998441 300.31882985755
641 0.005 3.205 1 647.1481060386966 504.27455648658 504.3871226182873 852.9780086328271 940.9106285179973 964.590182426646 529.9375432318856 324.9439851340107 780.8699511558307 300.318933155393
642 0.005 3.21 4 647.2519534058474 504.4660180626604 504.5788041366002 852.9651873413351 940.9053445679987 964.5885674710249 530.0919025317102 325.0130562960392 780.8944412932769 300.3192925170592
643 0.005 3.215 3 647.3555409665713 504.6571637464077 504.7701890384164 852.976458513903 940.9036864400246 964.5883239895453 530.2524958719289 325.08156494119 780.9291710862636 300.3195061572787
644 0.005 3.22 1 647.4558548191787 504.8475813988222 504.9609387259856 853.0268761392276 940.9117027587271 964.5910322163517 530.4192588608466 325.1498875123154 780.984703004412 300.3196116699801
645 0.005 3.225 4 647.55923860372 505.038119363906 505.1516955143676 853.0141564920292 940.9064415527098 964.5894235427852 530.5729592699518 325.2189377129307 781.0091292727179 300.3199706242051
646 0.005 3.23 3 647.6623662589573 505.2283428887993 505.3421569972513 853.0254121342219 940.9047939454971 964.589182679373 530.7328365120484 325.2874234490889 781.0437373888785 300.3201811691391
647 0.005 3.235 1 647.7622085014967 505.4178419843278 505.5319862995282 853.0756059274156 940.9127760718832 964.591879379783 530.8988198802743 325.3557173070801 781.0990193298466 300.3202878263196
648 0.005 3.24 4 647.8651211697302 505.6074606022675 505.7218225113948 853.0629863630971 940.9075360398364 964.5902765547761 531.0518604280737 325.4247471932599 781.123379991194 300.3206470774012
649 0.005 3.245 3 647.9677622137606 505.7967662388082 505.9113647554026 853.0742196469153 940.9058963233958 964.5900366246137 531.2110216156414 325.4932091149267 781.1578599154354 300.3208571567255
650 0.005 3.25 1 648.0671440036583 505.9853511933619 506.1002779630762 853.1242011530205 940.9138488706834 964.5927245780291 531.3762368479356 325.5614738574491 781.2128998804395 300.3209633661837
651 0.005 3.255 4 648.1695872745875 506.1740548125159 506.2891978777321 853.1116795221576 940.9086299733333 964.5911276666801 531.5286224689428 325.6304813541243 781.2371959154146 300.3213218930084
652 0.005 3.26 3 648.2717407099302 506.3624469199457 506.4778251848625 853.1228874543086 940.906996045756 964.5908885287188 531.6870679298549 325.6989174856237 781.2715473811262 300.3215308441355
653 0.005 3.265 1 648.370656873753 506.5501220246351 506.6658265921221 853.1726520177414 940.9149172292757 964.5935675298765 531.8515095440272 325.7671482206456 781.3263463482871 300.3216366702969
654 0.005 3.27 4 648.4726331819763 506.7379150142268 506.8538345229141 853.1602285315342 940.9097205295424 964.5919769531021 532.0032494224168 325.8361345562261 781.3505770803109 300.3219942876967
655 0.005 3.275 3 648.5743068363786 506.9253980056498 507.0415512462585 853.1714195520565 940.9080948706711 964.5917380431362 532.1609853900383 325.9045444495044 781.3848065351358 300.322202625734
656 0.005 3.28 1 648.6727781505346 507.1121680927444 507.2286454077833 853.2209681478869 940.9159838721237 964.5944072004829 532.324672769658 325.9727433637207 781.4393560231782 300.3223083812765
657 0.005 3.285 4 648.7742856881649 507.2990549436145 507.415745870534 853.2086454395301 940.9108085813227 964.5928225003469 532.4757505024755 326.0417047068781 781.4635285109042 300.3226655684563
658 0.005 3.29 3 648.8754817935543 507.4856333366231 507.602556519258 853.2198153726291 940.9091898120301 964.5925842684136 532.6327810764211 326.1100859452586 781.497638383221 300.3228733655413
659 0.005 3.295 1 648.9733611192009 507.6715017337882 507.7887472747802 853.2691421387883 940.9170452462577 964.5952431186296 532.7956855555377 326.1782505715402 781.5519348422248 300.3229791175312
660 0.005 3.3 4 649.0744828637486 507.8574868573411 507.9749445244934 853.2569209912748 940.9118926267547 964.5936644217957 532.9461210225684 326.2471857277393 781.5760479429626 300.3233360110248
661 0.005 3.305 3 649.1752123293468 508.043165024445 508.1608534145615 853.2680561263546 940.9102794396756 964.5934259901816 533.1024508579596 326.315537364251 781.610026158909 300.323543759226
662 0.005 3.31 1 649.272652944872 508.2281373927139 508.3461458551057 853.3171738655062 940.9181034869065 964.5960752436442 533.2646674405865 326.3836576815251 781.6640896079856 300.3236492526896
663 0.005 3.315 4 649.3733361543904 508.4132253537437 508.5314445430643 853.3050583778426 940.9129759707307 964.5945040300487 533.4144028040697 326.4525717674397 781.6881416149286 300.324005622499
664 0.005 3.32 3 649.4736086158857 508.5980078876365 508.7164562710417 853.316181914999 940.911372150083 964.5942659118648 533.5700293990312 326.5208925684917 781.7219981653735 300.3242124050296
665 0.005 3.325 1 649.5705691740892 508.7820878252707 508.9008544978948 853.3650643325008 940.9191529649062 964.5968974497338 533.7314767654991 326.5889761396175 781.775803561675 300.3243183114795
666 0.005 3.33 4 649.6707978325401 508.9662830292035 509.0852589406529 853.3530529394335 940.9140520181937 964.5953360107475 533.8805737003588 326.6578615750589 781.7997953926168 300.3246739887198
667 0.005 3.335 3 649.7706175494671 509.1501743713651 509.2693778970132 853.3641688964525 940.9124605274021 964.5951004299656 534.0355097059022 326.7261510196237 781.8335346256645 300.3248794971341
668 0.005 3.34 1 649.867114692364 509.333366816161 509.4528865815034 853.412830090212 940.9202075296645 964.5977220856101 534.1962087548876 326.7942054411302 781.8870977875166 300.3249854725138
669 0.005 3.345 4 649.9668917046304 509.5166737658042 509.6364013174455 853.4009196726514 940.9151301256702 964.5961671267685 534.3446635897345 326.8630538814168 781.9110272342466 300.3253405184776
670 0.005 3.35 3 650.0662245607979 509.6996783670879 509.8196319891831 853.4119997918773 940.9135441923047 964.5959334135155 534.4988927851255 326.9313082119735 781.9446374230798 300.3255454908446
671 0.005 3.355 1 650.1622798628266 509.881988403862 510.0022558801816 853.4604466187667 940.921256480787 964.5985422878313 534.6588553606505 326.9993240153385 781.9979585377828 300.3256515974209
672 0.005 3.36 4 650.2616005436457 510.0644116760127 510.1848855517864 853.4486420896562 940.9162044730062 964.5969947342328 534.8066717905697 327.0681390322108 782.0218287377473 300.3260064662722
673 0.005 3.365 3 650.3604918910238 510.2465341523712 510.3672325632405 853.4597150357408 940.9146284383929 964.5967611923378 534.9602189046676 327.1363569060068 782.0553242451317 300.3262084975727
674 0.005 3.37 1 650.4561228173069 510.4279657422542 510.5489759230127 853.5079219339741 940.9223219544028 964.5993664274688 535.1194287898006 327.2043356818571 782.1083896756616 300.3263145503559
675 0.005 3.375 4 650.5549804056876 510.6095098450472 510.7307249944836 853.4962372528751 940.9172841157975 964.5978219059975 535.26661371786 327.2731154338708 782.132212790603 300.3266691421453
676 0.005 3.38 3 650.6534028331811 510.7907546856213 510.9121928376707 853.5072849087675 940.9157112814213 964.5975874517118 535.4194714800199 327.3412959449644 782.1655957619719 300.3268692041813
677 0.005 3.385 1 650.7485643211133 510.9713124739545 511.0930601234392 853.5552320732861 940.9233622644942 964.6001783607871 535.5779539708215 327.4092343923859 782.2182923434945 300.3269759282741
678 0.005 3.39 4 650.8469670872988 511.151981905741 511.2739331183872 853.5436803500004 940.9183511980895 964.5986413233434 535.7244962843636 327.4779772117354 782.2421476833741 300.3273295829481
679 0.005 3.395 3 650.9449243904492 511.3323536040531 511.4545263016844 853.554720315322 940.9167898398413 964.5984090950071 535.8766657052144 327.5461198001092 782.2754336349412 300.327528837341
680 0.005 3.4 1 651.0396438657493 511.5120414475332 511.6345218988047 853.6024593884077 940.924409471494 964.6009923853049 536.0344048032869 327.6140176720124 782.3279021617282 300.3276356411947
681 0.005 3.405 4 651.1376107466398 511.6918406461773 511.8145231743901 853.5910047499912 940.9194206003521 964.5994612405408 536.1803281220548 327.6827210738396 782.3516956028083 300.3279880926511
682 0.005 3.41 3 651.2351153351525 511.8713436239846 511.9942460885145 853.6020178809229 940.917866407856 964.5992293233315 536.3318109250476 327.7508245643481 782.3848589185441 300.3281862906168
683 0.005 3.415 1 651.3293895866949 512.0501668328094 512.1733748072838 853.6495469794082 940.9254531184819 964.6018003943593 536.4888234829258 327.8186800258696 782.4370903792257 300.3282932183648
684 0.005 3.42 4 651.4269196524525 512.2291003142907 512.3525089647616 853.6382002320938 940.920490004897 964.600277541919 536.6341251148965 327.8873435609687 782.4608270198248 300.3286451614037
685 0.005 3.425 3 651.5239728831916 512.4077390911399 512.5313661558523 853.6491885471139 940.918941568611 964.600045780734 536.7849348161252 327.9554052335315 782.4938633386869 300.3288416671781
686 0.005 3.43 1 651.6178030034717 512.5857016928408 512.7096322997074 853.6965066020539 940.92649544567 964.6026058407477 536.941213232607 328.023214205165 782.5458631682196 300.3289485830706
687 0.005 3.435 4 651.7148801052016 512.763773870749 512.887903733743 853.6852515894676 940.9215532186832 964.6010879583207 537.0858871536077 328.0918391250462 782.5695393471294 300.3293002427927
688 0.005 3.44 3 651.8114679369056 512.9415528453244 513.0658996005284 853.6962158497564 940.9200141237126 964.6008585784956 537.2360173765625 328.1598588999282 782.602445549738 300.3294964645003
689 0.005 3.445 1 651.9048609391758 513.1186600345821 513.2433079307365 853.7433256557017 940.9275348425044 964.6034069168777 537.391580097736 328.2276151879458 782.6542145120641 300.3296035735868
690 0.005 3.45 4 652.0014954924007 513.295875416155 513.4207212301322 853.7321642527454 940.9226156924104 964.6018967486031 537.5356288590797 328.2962034131312 782.6778266614098 300.3299540822724
691 0.005 3.455 3 652.0976395555617 513.4727991170957 513.5978603341584 853.7431178235843 940.9210856333187 964.6016686250071 537.6850810157607 328.3641815281136 782.7106193029094 300.3301494587484
692 0.005 3.46 1 652.1906012170788 513.6490543743738 513.7744149082833 853.7900244683949 940.9285815255481 964.6042119478585 537.8398880808724 328.4318932774308 782.7621688389861 300.3302564019394
693 0.005 3.465 4 652.286791584626 513.8254173292771 513.9509743575916 853.7789477141724 940.92367971977 964.6027044624351 537.9833403091062 328.5004391509521 782.7857040164456 300.3306057398498
694 0.005 3.47 3 652.3824877462364 514.001490118736 514.1272610258706 853.7898833125179 940.9221556686549 964.6024756318868 538.1321306998608 328.5683714635562 782.8183755435581 300.3308003373148
695 0.005 3.475 1 652.4750210143433 514.1768980014677 514.3029663121546 853.836594701388 940.9296237130073 964.6050100902722 538.2862263713711 328.6360299588823 782.8696997735549 300.3309070208219
696 0.005 3.48 2 652.5724144355326 514.3524128187854 514.4786727101209 853.8342176695861 940.9233087722409 964.6021297493423 538.4339437769802 328.7042028361265 782.8996360201107 300.3309880882414
697 0.005 3.485 2 652.6653199138239 514.5276405616142 514.6541160032109 853.8427994915603 940.9214488022932 964.6018097556799 538.5811820629084 328.7722523375401 782.931070164846 300.3312462806653
698 0.005 3.49 3 652.7593904862493 514.7025909122091 514.8292861545024 853.852297847852 940.9225044152009 964.6030998493956 538.7270855802551 328.840238968906 782.9617484845307 300.3315334791916
699 0.005 3.495 1 652.851401939314 514.876882015863 515.0038739937931 853.8993645719847 940.9306251625084 964.6059669848789 538.8800937763752 328.9078262480758 783.0128591826194 300.3316394868573
700 0.005 3.5 4 652.9467804064791 515.051279294146 515.178466017292 853.8892759816614 940.9261896792948 964.6044699866382 539.0220550457592 328.9762963989035 783.0365424176919 300.3319343998695
701 0.005 3.505 3 653.0415636152704 515.2253898182936 515.3527878541747 853.9003399049965 940.9247780844951 964.6042482623536 539.1692760249075 329.0441267822582 783.0690652816639 300.3320978681363
702 0.005 3.51 1 653.1331289089129 515.3988433244779 515.5265349284182 853.9466170753583 940.932196325869 964.6067607121292 539.3216702449311 329.1116505691318 783.1198746015234 300.3321826967899
703 0.005 3.515 4 653.2279692821488 515.5724024477699 515.7002863491501 853.9357058691412 940.9273477741243 964.6052670374244 539.4630539001085 329.1800704444123 783.1431911795495 300.3325049229836
704 0.005 3.52 3 653.3222535742989 515.7456761877995 515.8737694004353 853.946465923244 940.9258354399958 964.6050425295367 539.6095820901592 329.2478529183905 783.1754378722916 300.3326763921829
705 0.005 3.525 1 653.4133606217823 515.9182973969928 516.0466813099985 853.9927302628485 940.9332031467148 964.6075475771665 539.7612469382817 329.3153237306585 783.2260017392231 300.3327684654591
706 0.005 3.53 2 653.5093161052073 516.0910225191751 516.219593842416 853.990274148486 940.9269747187004 964.6047121730137 539.9067801226802 329.3833482015443 783.2556059600569 300.3328275335775
707 0.005 3.535 2 653.6008259862153 516.2634653706302 516.3922475119027 853.9987058538876 940.9251315535263 964.6043984996936 540.0518147369424 329.451249166524 783.2866462336387 300.3330725225683
708 0.005 3.54 3 653.6935355947089 516.4356355946567 516.5646326235624 854.0080774997232 940.9261757419374 964.6056790855509 540.1955783138766 329.5190832215899 783.3169702747065 300.3333489877722
709 0.005 3.545 1 653.7840962083045 516.6071582814412 516.7364454634829 854.0546457490076 940.9341728829396 964.6085082003161 540.3462139457341 329.586494005098 783.3673087728946 300.333455415945
710 0.005 3.55 2 653.8797478892393 516.7787847539917 516.9082587489437 854.0531873841513 940.9284848257511 964.6057343021075 540.4908901560162 329.6544540770988 783.3970996362099 300.3334843967903
711 0.005 3.555 2 653.9707227417533 516.9501308098752 517.0798144609935 854.0618077706965 940.9267161232798 964.6053800916537 540.6350093432119 329.7222958393089 783.4281148978677 300.333706347041
712 0.005 3.56 3 654.0630922513367 517.1212062535425 517.2511032791728 854.0712948608395 940.9277657567691 964.6066447664215 540.7779300420973 329.7900586413596 783.458422721411 300.3339575337256
713 0.005 3.565 1 654.1530332868089 517.2916382663575 517.4218234265965 854.1174692004681 940.9356822188704 964.609438680432 540.9276139532794 329.8574053806186 783.5083899758345 300.3340641046132
714 0.005 3.57 2 654.2481579660148 517.4621733938482 517.5925439287894 854.1160015183534 940.9300270992138 964.6066906026591 541.0714055248598 329.9252932305776 783.5380197017786 300.3340883783579
715 0.005 3.575 2 654.3386253710355 517.6324298646911 517.7630083818261 854.1245432042682 940.9282642031349 964.6063400356746 541.214658349028 329.9930654124046 783.5688526702091 300.3342959272865
716 0.005 3.58 3 654.43018550017 517.8024171152225 517.9332074383964 854.1337354848999 940.9292618955433 964.6075914787623 541.3565944742896 330.0607772171521 783.5988708738088 300.3345522804195
717 0.005 3.585 1 654.5196828066948 517.9717658382508 518.1028417982425 854.1797169500965 940.9371577992395 964.6103889066532 541.5053805753049 330.1280467915169 783.648613729805 300.3346534059031
718 0.005 3.59 4 654.6127544698791 518.1412164303472 518.2724796337657 854.169733504966 940.9328421042487 964.6089435521735 541.6436220888535 330.1962243370872 783.6718670468308 300.3349298553858
719 0.005 3.595 3 654.7049792356281 518.3103885795675 518.4418550097322 854.1803755254639 940.9314471702387 964.6087339798872 541.7867638783134 330.2637589400815 783.703593403223 300.3350868607001
720 0.005 3.6 1 654.7940507842376 518.4789253302706 518.6106735940222 854.2256196200885 940.9386729937836 964.6111956803859 541.9349431358056 330.3309541231439 783.7530756368913 300.3351791909504
721 0.005 3.605 2 654.8879320149674 518.6475623877756 518.7794921442973 854.2233368162715 940.932585903689 964.6084187294772 542.0771923895919 330.3987250108706 783.7821916129493 300.3352226419258
722 0.005 3.61 2 654.977456839888 518.8159241707792 518.9480580203948 854.2315908972258 940.9307692804518 964.6081133659284 542.2189493444116 330.4663680846299 783.8126546284344 300.335463702816
723 0.005 3.615 3 655.0681543122026 518.9840200373451 519.1163618533159 854.2407253791723 940.9317789857411 964.6093713841323 542.359468191464 330.5339442519506 783.8423962959525 300.3357456214223
724 0.005 3.62 1 655.156697840934 519.1514857227019 519.2841083713395 854.286237217362 940.9396072997657 964.6121544703689 542.5066440751996 330.6010702588878 783.8916493568524 300.3358733567434
725 0.005 3.625 2 655.2502273009554 519.3190512894621 519.4518545824483 854.2848625920127 940.9340393209201 964.6094460708356 542.6481048205883 330.6687656248666 783.9209003728114 300.3359099283204
726 0.005 3.63 2 655.3391946649461 519.4863433951417 519.6193494124841 854.2933165521977 940.9323045030004 964.6091029453394 542.7890175867377 330.7363391357546 783.9513308071095 300.336149199567
727 0.005 3.635 3 655.4295149357097 519.6533715824033 519.7865839106023 854.3025677792238 940.933316607985 964.6103412712193 542.928676954088 330.8038361007974 783.9810448053855 300.336429670001
728 0.005 3.64 1 655.5174984560775 519.8197739663221 519.9532648757212 854.3477268761569 940.9410730679526 964.6130921762251 543.0750133174303 330.8708799546479 784.0299611749648 300.3365658229733
729 0.005 3.645 2 655.6103877387618 519.9862751630383 520.1199452783867 854.346352874423 940.9355201171245 964.6103943240004 543.2155292226557 330.938506909161 784.0590068613952 300.3366107347272
730 0.005 3.65 2 655.6988498858958 520.1525047796116 520.2863758849933 854.3547960863922 940.933789002702 964.6100552630767 543.3555551281142 331.0060069401656 784.0892749497938 300.33685436614
731 0.005 3.655 3 655.7886273600046 520.3184721093641 520.4525477931912 854.3639194846224 940.9347915938147 964.6112912905415 543.4943389387454 331.073428869388 784.118820012553 300.337136175246
732 0.005 3.66 1 655.8761076058195 520.4838179844526 520.6181698321166 854.4089930513811 940.9425153777204 964.6140328360863 543.6398253192847 331.1404032286073 784.1674550052898 300.3372722260034
733 0.005 3.665 2 655.9684235597647 520.6492618703634 520.7837913310505 854.4075045559609 940.9369867786344 964.6113533131539 543.77946063303 331.2079446477101 784.1963561553928 300.3373158752289
734 0.005 3.67 2 656.0563544995141 520.8144359077434 520.9491646389779 854.4158410483634 940.9352689830471 964.6110220382302 543.9186129249845 331.2753640412007 784.2264717904217 300.3375565081569
735 0.005 3.675 3 656.1456001470694 520.9793494012662 521.11428093393 854.4248846447929 940.936264429929 964.6122530491749 544.0565447798235 331.3427077196793 784.2558560716444 300.3378347443269
736 0.005 3.68 1 656.2325546876339 521.1436454361159 521.2788510015291 854.4696860493633 940.9439446060593 964.6149821603861 544.2011294956978 331.4095928503354 784.3042098300982 300.3379667604129
737 0.005 3.685 2 656.324318743241 521.3080389306111 521.4434204493397 854.468225376326 940.9384476406399 964.6123177434861 544.3399199150306 331.4770585478758 784.3329682781651 300.3380052490349
738 0.005 3.69 2 656.411728447437 521.4721643594229 521.6077433487073 854.4765241162297 940.9367372072609 964.611988304207 544.4782263922515 331.5443994226242 784.3629342566963 300.3382421851974
739 0.005 3.695 3 656.5004382122717 521.6360309959906 521.7718109685984 854.4854933262836 940.9377235672209 964.6132131397499 544.6153156084039 331.6116638875599 784.3921642116765 300.3385189128127
740 0.005 3.7 1 656.5868813830234 521.7992852020619 521.9353365396269 854.530090203017 940.9453586086549 964.6159288732223 544.7590012206217 331.6784629226757 784.4402630968154 300.3386504170289
741 0.005 3.705 2 656.6780878990462 521.9626354078173 522.0988611804703 854.5286021749819 940.9398943391665 964.6132808991246 544.8969549142877 331.745846120668 784.4688788521252 300.3386880426057
742 0.005 3.71 2 656.7649751382485 522.125719380272 522.2621408609934 854.5368496259707 940.9381922250154 964.6129536399446 545.0344263433894 331.8131045737375 784.4986835693255 300.3389258230896
743 0.005 3.715 3 656.8531504940171 522.288546289171 522.4251668982748 854.5457831271506 940.9391710096123 964.6141712881861 545.17069670686 331.8802890389719 784.5277418557318 300.3392072109101
744 0.005 3.72 1 656.9390569305853 522.4507648696637 522.5876545945688 854.5901106435621 940.9467613585986 964.6168736741837 545.3134878827186 331.9469956830652 784.5755551692178 300.3393431633392
745 0.005 3.725 2 657.029707052468 522.6130786771764 522.7501412126674 854.5886608140585 940.9413295103469 964.6142412448178 545.4506134886337 332.0142998517513 784.6040267407534 300.3393847541404
746 0.005 3.73 2 657.1160791198246 522.77512802877 522.9123844831321 854.5968778941791 940.9396371957971 964.6139156196174 545.5872620419678 332.081474801116 784.6336772393435 300.3396277879804
747 0.005 3.735 3 657.2037225889619 522.936922048196 523.0743758141315 854.6057572066381 940.9406062737775 964.615126039074 545.722713757361 332.1485761073 784.6625816827159 300.3399168631269
748 0.005 3.74 1 657.2890698131224 523.098112509815 523.2358328477528 854.6497828858077 940.9481365007858 964.6178121274503 545.8646273326204 332.215191447967 784.7101165211376 300.3400590414097
749 0.005 3.745 2 657.3791749325068 523.2593968743189 523.3972884710661 854.6483866868519 940.9427526831417 964.6152020750242 546.0009272336891 332.2824115321353 784.7384456798184 300.3401059410065
750 0.005 3.75 2 657.4650277901181 523.4204185587255 523.5585023369318 854.6565790409793 940.9410728231427 964.6148800539432 546.1367533363796 332.3495012046469 784.7679429576646 300.3403557802315
751 0.005 3.755 3 657.5521226302134 523.581186528399 523.7194659139921 854.6654217576407 940.9420315177809 964.6160809855289 546.271325014662 332.4165214082223 784.7966840612296 300.3406527564378
752 0.005 3.76 1 657.6369398737925 523.7413549454175 523.8798987660088 854.7091833111755 940.9495170896786 964.6187528565067 546.4122656076531 332.4830443034017 784.8439405325072 300.3408019861942
753 0.005 3.765 2 657.7265443358418 523.9016167228384 524.0403301858898 854.7078337811178 940.9441673396175 964.6161589998482 546.5477813735498 332.5501744442255 784.8721374721815 300.3408532031336
754 0.005 3.77 2 657.8119073996043 524.0616176500223 524.2005215084274 854.7160068265038 940.9424986280761 964.6158393844817 546.6828061982386 332.6171760974789 784.9014884555102 300.3411050637602
755 0.005 3.775 3 657.8983775888648 524.2213663692196 524.3604641202436 854.72468847034 940.943427062651 964.6170284967804 546.8166517938409 332.6841137379989 784.9300011601624 300.3414120227534
756 0.005 3.78 1 657.9827085403442 524.380519343926 524.5198794856738 854.7682453727444 940.9508861713095 964.6196949084765 546.9567280769066 332.7505455098517 784.9770117531273 300.3415605653033
757 0.005 3.785 2 658.0718268183881 524.5397653454933 524.6792934326904 854.7670036873714 940.9455797691667 964.6171169275984 547.0914583474249 332.8175842802174 785.0051145556059 300.3416129870955
758 0.005 3.79 2 658.1566740156981 524.698752276912 524.838468952491 854.7751363557973 940.9439161599809 964.6167978427026 547.2256701111098 332.88449465464 785.0343117371714 300.3418668765505
759 0.005 3.795 3 658.242721566311 524.8574888784719 524.9973975750485 854.7838852978518 940.9448558322979 964.6179833775171 547.3587371887237 332.9513381481686 785.0627454838148 300.3421704492323
760 0.005 3.8 1 658.3264996567679 525.0156341245657 525.1558028053827 854.8271280287551 940.952259727635 964.62062984503 547.4979487142696 333.0176650345608 785.1094398291009 300.342322745672
761 0.005 3.805 2 658.4150381459978 525.1738712940975 525.3142064041875 854.8258684932823 940.9469710883228 964.6180626262943 547.631865864774 333.0846188027344 785.1373654291715 300.3423784904161
762 0.005 3.81 2 658.4993732013427 525.3318511438723 525.4723731115716 854.833977810177 940.9453179969435 964.6177461475514 547.7652782772888 333.1514410984225 785.1664115525426 300.3426306066229
763 0.005 3.815 3 658.5847988771316 525.4895821869745 525.6302944756394 854.8425780903698 940.9462311762793 964.6189207404537 547.8975323083411 333.2182003000554 785.1946228926339 300.34293907774
764 0.005 3.82 1 658.6681141829119 525.6467271361914 525.7876966639951 854.8856336196368 940.9536130977623 964.6215622834873 548.035930758134 333.2844250866156 785.2410889462554 300.3430876076037
765 0.005 3.825 2 658.75613944265 525.8039623683768 525.9450968319811 854.8844749800311 940.9483640581938 964.6190106870148 548.1690422782399 333.351290679584 785.2689099428087 300.3431420447533
766 0.005 3.83 2 658.8399563937216 525.9609419751662 526.1022616425942 854.8925397756657 940.9467132909321 964.6186928990296 548.3016478607231 333.4180261953942 785.2978008842015 300.3433948225042
767 0.005 3.835 3 658.9248549587104 526.1176744358214 526.2591827364961 854.9010912173093 940.9476194780156 964.619863662826 548.4331000701687 333.4846908884134 785.3258625373057 300.3437027735349
768 0.005 3.84 1 659.0075796426099 526.2738245602578 526.4155880605402 854.9439091740311 940.9549655897939 964.622494313942 548.5706504918718 333.5508316627822 785.3720650630797 300.3438510973077
769 0.005 3.845 2 659.0950858099189 526.4300644724815 526.5719913529825 854.9427828245581 940.9497443901338 964.6199559022542 548.7029643522086 333.6175957929032 785.39974407544 300.3439053320234
770 0.005 3.85 2 659.1784100736643 526.5860505208489 526.7281608940551 854.9508235627743 940.9481033426021 964.6196392276639 548.8347770721697 333.6842305342809 785.4284872584693 300.3441576227092
771 0.005 3.855 3 659.2628410383363 526.7417911621852 526.8840884145504 854.9593445778377 940.9490059033882 964.6208063334415 548.9654607079815 333.7507986362439 785.4564046774891 300.3444649184333
772 0.005 3.86 1 659.3450968348086 526.8969542016446 527.0395041418803 855.0019308106997 940.9563191297651 964.6234267458793 549.1021960534655 333.8168413196117 785.5023592952035 300.3446118610602
773 0.005 3.865 2 659.4320506952716 527.0522056816002 527.1949175401169 855.0008265106319 940.9511251485281 964.6209009061719 549.2337278087861 333.8835091432922 785.5298784190396 300.3446653727642
774 0.005 3.87 2 659.5148687662933 527.2072050058881 527.3500986971734 855.008849709158 940.9494927084056 964.6205839363893 549.3647593871442 333.9500460762686 785.5584734367187 300.3449183413258
775 0.005 3.875 3 659.5987871684002 527.3619605708242 527.5050394495436 855.0173292723155 940.9503841157325 964.6217404898306 549.4946320945068 334.0165179542651 785.586246261054 300.3452247348919
776 0.005 3.88 1 659.6805216920961 527.5161429139558 527.6594721164226 855.059632601302 940.9576419404142 964.624341480107 549.6305561126944 334.0824549053385 785.631909997643 300.3453709536857
777 0.005 3.885 2 659.7669535755389 527.6704126513881 527.813902295332 855.058594190279 940.9524865641941 964.6218354177887 549.7613010301354 334.1490259117008 785.659304511952 300.3454248355182
778 0.005 3.89 2 659.8492684706207 527.8244319414648 527.9681017749599 855.0666035751779 940.9508663401131 964.6215203577209 549.8915311342621 334.2154660643843 785.6877555000767 300.3456768873963
779 0.005 3.895 3 659.9326750245676 527.9782091104015 528.1220624713125 855.0750418025123 940.9517514070744 964.6226722630099 550.02061736045 334.2818411096006 785.7153870309254 300.3459820165391
780 0.005 3.9 1 660.0139094906617 528.1314166278246 528.2755184131976 855.1171134948679 940.9589850111041 964.6252642437979 550.155662156777 334.3476725784793 785.7607837018213 300.3461276496255
781 0.005 3.905 2 660.0998178275399 528.2847111732588 528.4289718615496 855.1161171251821 940.9538522245671 964.6227662973012 550.2856416340884 334.4141460950197 785.7880476675741 300.3461819625275
782 0.005 3.91 2 660.1816383295306 528.4377570295338 528.5821962155426 855.1240872845199 940.9522364729197 964.6224529138419 550.4151179596354 334.4804879994698 785.8163501375045 300.3464325024171
783 0.005 3.915 3 660.26453802918 528.5905623754986 528.7351833944994 855.1324849094636 940.9531156544066 964.6235986432723 550.5434446611753 334.5467641556997 785.8438352976553 300.3467365552247
784 0.005 3.92 1 660.3452849107433 528.7428024156111 528.8876695374707 855.1742999095444 940.9603092263661 964.6261775777823 550.6776757912081 334.6124928578535 785.8889638874076 300.3468814455289
785 0.005 3.925 2 660.4306669979604 528.8951284655565 529.0401530152594 855.1733542076682 940.9552088756145 964.6236944157228 550.8068845016599 334.6788656379413 785.9160919643815 300.3469348576401
786 0.005 3.93 2 660.51198762694 529.0472074538011 529.192408884488 855.1812995849043 940.9536031009396 964.623383230172 550.9355798617572 334.7451066874832 785.944249412527 300.3471847003769
787 0.005 3.935 3 660.594382320241 529.1990475734066 529.3444291883199 855.1896687074945 940.9544756406399 964.6245220646753 551.0631436003423 334.8112828390363 785.9715961815424 300.3474872408394
788 0.005 3.94 1 660.6746347256328 529.3503262600377 529.4959519436485 855.2312395279379 940.9616299942135 964.6270879492537 551.196551130113 334.8769064617328 786.0164587391916 300.3476316832831
789 0.005 3.945 2 660.759524977707 529.50169029915 529.6474719145314 855.2303320315403 940.9565614745751 964.6246198291748 551.3249983086152 334.9431773953905 786.0434339137428 300.3476842427824
790 0.005 3.95 2 660.8403590931891 529.6528089635864 529.7987658166965 855.2382553766392 940.9549654875294 964.6243100908072 551.4529293673819 335.0093152875007 786.0714447053507 300.3479327039021
791 0.005 3.955 3 660.9222138356705 529.8036903479697 529.9498257366314 855.2465928774926 940.955831636683 964.6254430709623 551.5797322459036 335.0753890941131 786.0986635572798 300.3482357517826
792 0.005 3.96 1 661.0020848923695 529.9540158320166 530.1003924802017 855.2879513700672 940.9629529849904 964.627998413868 551.7123469644698 335.1409021636979 786.1432813718261 300.3483802130636
793 0.005 3.965 2 661.086364647749 530.1044244957041 530.250955814616 855.2870692553659 940.9579110738557 964.6255435292817 551.840020617197 335.207069307778 786.170154223914 300.3484312394087
794 0.005 3.97 2 661.1666847846237 530.2545894128652 530.4012944671545 855.2949634027881 940.9563233746637 964.6252346578162 551.967186743817 335.2731044256089 786.1980230158496 300.3486784389493
795 0.005 3.975 3 661.2480486833706 530.4045187475997 530.5514007548984 855.3032658805124 940.9571832461878 964.6263624503841 552.0932487587722 335.3390726211064 786.2250832638665 300.3489797700353
796 0.005 3.98 1 661.3274579220407 530.5538950784993 530.7010168823122 855.3443862119997 940.9642608150398 964.6289002844818 552.2250280177399 335.4044538044246 786.2694416061357 300.3491236947758
797 0.005 3.985 2 661.411225847582 530.7033547691867 530.850629686343 855.3435407259709 940.9592516083458 964.6264600762466 552.3519591408849 335.4705283210182 786.2961706177285 300.349174305225
798 0.005 3.99 2 661.491062465159 530.8525723580453 531.0000193643507 855.3514085697363 940.9576714954864 964.6261527233864 552.4783812086474 335.5364617606213 786.3238931513063 300.349421180989
799 0.005 3.995 3 661.5719091213742 531.0015558858516 531.1491782259353 855.359675775927 940.9585266901104 964.6272730371785 552.6036741737165 335.6023334127548 786.3508096690845 300.3497185457423
800 0.005 4 1 661.6508227391593 531.1499907705945 531.2978506023782 855.4005519876265 940.9655620978165 964.6297956035988 552.7346670356457 335.667606811453 786.3949023940841 300.3498619911128
801 0.005 4.005 2 661.7340745489406 531.2985078593802 531.4465194201678 855.3997470765701 940.9605855966004 964.6273703282831 552.8608395133105 335.7335760358969 786.4215020648852 300.3499137125706
802 0.005 4.01 2 661.8134250960289 531.446784490038 531.5949665792507 855.4076024438199 940.9590163399308 964.6270637640775 552.9864925956937 335.7994029381606 786.4490862589299 300.3501601322732
803 0.005 4.015 3 661.8937748562308 531.5948286694619 531.7431844907699 855.4158347808835 940.9598636222489 964.6281775998683 553.1110492947561 335.8651671568166 786.4758602819269 300.3504547590505
804 0.005 4.02 1 661.9722062814801 531.7423287036378 531.8909196547251 855.4564817147326 940.9668673329143 964.630689328702 553.2412285781697 335.9303373872986 786.5196942036129 300.3505974774457
805 0.005 4.025 2 662.0549496732619 531.8899096701748 532.0386510090261 855.4557214188018 940.961917985341 964.6282767676669 553.3666575439399 335.9961928844377 786.5461636823439 300.3506492785885
806 0.005 4.03 2 662.1338158680227 532.0372517837283 532.1861621427923 855.4635467358391 940.9603567862376 964.6279728152492 553.4915708958474 336.061910880473 786.573605383169 300.3508946573438
807 0.005 4.035 3 662.2136785582585 532.1843630435935 532.3334455610848 855.4717464484281 940.9611985220486 964.6290792843746 553.6154007989427 336.1275658676548 786.6002428877925 300.3511840913699
808 0.005 4.04 1 662.2916396051831 532.3309342021815 532.480249739936 855.5121640583105 940.968168680253 964.6315806378893 553.7447739653053 336.1926240715925 786.6438267388979 300.3513244120624
809 0.005 4.045 2 662.3738697384988 532.4775853761308 532.6270499487863 855.5114413928927 940.9632470575087 964.6291794987592 553.869469583487 336.2583683753294 786.6701611541204 300.3513770661467
810 0.005 4.05 2 662.4522518776996 532.6239993462386 532.7736314006609 855.5192428805055 940.9616941260413 964.6288767265789 553.9936464944911 336.3239744087447 786.6974601256123 300.3516227555558
811 0.005 4.055 3 662.5316271436038 532.7701840021333 532.919986666877 855.52741132045 940.962529872016 964.6299776487704 554.1167486115899 336.3895195331101 786.7239608779341 300.3519082577474
812 0.005 4.06 1 662.6091031880262 532.9158331227687 533.065866434472 855.5675942540688 940.9694610298859 964.6324665386118 554.2453306596167 336.4544601648419 786.7672900557245 300.3520472806386
813 0.005 4.065 2 662.6908344640905 533.0615608724974 533.2117419251933 855.5669208311408 940.9645734018809 964.6300809078015 554.3692881768151 336.520094887564 786.7935021635446 300.3521005980036
814 0.005 4.07 2 662.768746172237 533.2070530439687 533.3574000906787 855.574706491311 940.9630334653322 964.6297834526904 554.4927294530818 336.5855908881439 786.820668154554 300.3523456699869
815 0.005 4.075 3 662.8477633061938 533.3523176106146 533.502833677521 855.5829356560261 940.9638831252564 964.6308840594199 554.6151355605656 336.6510186251949 786.8470983289687 300.3526225142389
816 0.005 4.08 1 662.9246687657591 533.4970501545776 533.6477949954701 855.6228060685044 940.9707548657509 964.6333493939608 554.742906477166 336.7158474351634 786.8901161329761 300.3527641093298
817 0.005 4.085 2 663.0058407843225 533.6418606638637 533.7927519372688 855.6221195657746 940.9658866870149 964.6309762725272 554.8661059017609 336.7813763828078 786.9161674843023 300.352819742722
818 0.005 4.09 2 663.0833142888804 533.7864372342021 533.9374929995505 855.629907405628 940.9643638129102 964.6306825044057 554.9888404810441 336.8467585193841 786.9432104546107 300.3530625112082
819 0.005 4.095 3 663.1618544602683 533.930787737519 534.0820109979708 855.6381076388219 940.965206431406 964.6317746297337 555.1105288855365 336.9120739413893 786.9695051800638 300.353337951129
820 0.005 4.1 1 663.2382869429239 534.0746088853124 534.2260595254705 855.6777420534535 940.972040154665 964.6342276600178 555.2375111863707 336.9767823174575 787.0122695216056 300.3534786280948
821 0.005 4.105 2 663.3189698600374 534.2185082805864 534.3701038493723 855.6771010577772 940.9672054828469 964.6318687521651 555.3599915608343 337.0421990703053 787.0381954777345 300.3535331902193
822 0.005 4.11 2 663.3959752416575 534.3621753246611 534.5139338097998 855.6848666724177 940.9656911837329 964.6315759038799 555.481991572634 337.1074685615355 787.0650977520903 300.3537743980813
823 0.005 4.115 3 663.4740317334357 534.5056178445624 534.6575422492288 855.6930330951162 940.9665273501114 964.6326613066423 555.6029547434817 337.1726714159147 787.0912567726236 300.3540509547677
824 0.005 4.12 1 663.5499933111143 534.6485349585527 534.8006846422958 855.7324340635766 940.9733225483009 964.635100950705 555.7291642081422 337.2372495233317 787.1337659385559 300.3541908561857
825 0.005 4.125 2 663.6301845648278 534.7915294586069 534.9438227018729 855.7318384910047 940.9685215572753 964.632760841328 555.850940879871 337.3025609241633 787.1595713839303 300.3542457461123
826 0.005 4.13 2 663.706721059147 534.9342932044764 535.086747846771 855.7395810680272 940.9670172752856 964.6324711829536 555.9722268195445 337.3677176633862 787.1863400855484 300.3544875744273
827 0.005 4.135 3 663.7843136036103 535.0768339605437 535.2294529909499 855.7477218683404 940.9678494056446 964.6335497448177 556.0924679447394 337.4328085759167 787.2123715001163 300.3547598685086
828 0.005 4.14 1 663.8598068180036 535.218853764008 535.3716957324057 855.7868863338565 940.9746016383989 964.6359733736624 556.2179331566778 337.4972681901278 787.2546244975932 300.3548985549845
829 0.005 4.145 2 663.939504918045 535.360949609217 535.5139338795869 855.7863281765059 940.9698307313389 964.6336460919313 556.3389695846757 337.5624641568383 787.2803065559372 300.3549541512787
830 0.005 4.15 2 664.0156106107995 535.5028163152033 535.6559605262538 855.7940670878393 940.9683388655981 964.6333580243027 556.4595281839055 337.6275076069171 787.3069559096331 300.3551935595845
831 0.005 4.155 1 664.0910882867724 535.6441671154362 535.7975340658378 855.830528790356 940.9748487477432 964.6361444330723 556.5839784068155 337.6919224456497 787.3476061052078 300.3554071538215
832 0.005 4.16 2 664.1707379701948 535.7855951933111 535.9391021931809 855.827948112385 940.9704924669674 964.6342137274944 556.70387467394 337.7570731269282 787.3715761065737 300.3554957659977
833 0.005 4.165 2 664.2465139228748 535.9267945771148 536.0804590194191 855.8355492985654 940.9692836726696 964.6340287474101 556.823714917043 337.8220054243782 787.3976588031931 300.3557109169241
834 0.005 4.17 1 664.3214355232639 536.0674804666962 536.221364900105 855.8718120148937 940.9758206761479 964.6368306255772 556.9475284726012 337.8863304696916 787.4380055746107 300.3559267161895
835 0.005 4.175 2 664.4004390016946 536.2082425640901 536.3622651271133 855.8692289847168 940.9715175366476 964.6349106035073 557.0667765852738 337.9513914434433 787.4618195997391 300.3560354228575
836 0.005 4.18 2 664.475754223266 536.3487770055244 536.5029550584039 855.8768303835407 940.9703247998128 964.6347262956436 557.1860541945333 338.0162290305414 787.4878324240827 300.3562720098649
837 0.005 4.185 1 664.5502906465696 536.488800317049 536.6431965507458 855.9129500874275 940.9768465736445 964.6375254644148 557.3092993295124 338.0804569832355 787.5280313731261 300.3565063898789
838 0.005 4.19 2 664.6289117252342 536.6288995930568 536.7834324067334 855.9103749395593 940.9725547055361 964.6356053914079 557.4280109679961 338.145427651459 787.5517725480439 300.3566302866965
839 0.005 4.195 2 664.7038899022368 536.7687723910412 536.9234591585712 855.9179260567475 940.9713592785497 964.6354149410902 557.5467469519907 338.2101760012035 787.5776838856469 300.3568806557874
840 0.005 4.2 1 664.7780881805813 536.908137243787 537.0630402557589 855.9538743316768 940.9778482354777 964.6381958538057 557.6694325571593 338.2743129259986 787.6177073678869 300.3571287226677
841 0.005 4.205 2 664.8563588006427 537.0475772032061 537.2026155846612 855.9513028107538 940.9735676872715 964.6362768367076 557.7876100161893 338.3391943528025 787.6413462530377 300.3572649674734
842 0.005 4.21 2 664.9310037214763 537.1867918599297 537.3419829031747 855.9588058157478 940.9723702015533 964.6360798481242 557.9058092569946 338.40385208662 787.6671396439893 300.3575264937576
843 0.005 4.215 1 665.0048644557054 537.3255024771511 537.480907609286 855.9945829592606 940.9788240727129 964.6388419197349 558.0279471644526 338.4678743024126 787.7069766575031 300.3577854301231
844 0.005 4.22 2 665.0827752635823 537.464286617072 537.619826157291 855.9920140253242 940.9745557630682 964.6369256864546 558.1455876735625 338.5326697405392 787.7305064953642 300.3579296496447
845 0.005 4.225 2 665.157086886786 537.6028466089892 537.7585376898688 855.999473539361 940.9733599767841 964.636727416795 558.2632525399282 338.5972391173188 787.7561819798627 300.3581968276874
846 0.005 4.23 1 665.2306617457365 537.7409049548211 537.8968088560057 856.0350984394553 940.9797852483896 964.6394719995183 558.3848411176521 338.6611635077563 787.7958445902819 300.3584571816514
847 0.005 4.235 2 665.3082368783776 537.8790366578152 538.0350738927995 856.0325523430436 940.9755353922 964.6375607839927 558.5019641018795 338.7258702546843 787.8192694826795 300.3585982597717
848 0.005 4.24 2 665.3821248607684 538.0169452386156 538.1731329223795 856.0399214432462 940.9743281329338 964.6373563754202 558.6190699804132 338.7903576522128 787.8447892685116 300.3588676315071
849 0.005 4.245 1 665.4553100848126 538.1543549283649 538.3107539406275 856.0753569109783 940.9807181597449 964.6400912337904 558.7400871338341 338.8541953380191 787.8842682717358 300.3591337357473
850 0.005 4.25 2 665.5325435142151 538.2918374393045 538.4483688030725 856.0728498269599 940.9764946724202 964.6381954851852 558.8566801397359 338.9188131273573 787.9076128264472 300.3592716063188
851 0.005 4.255 2 665.6062021044819 538.4290981151695 538.5857787794125 856.0802554714951 940.9753120947029 964.6379995253729 558.9732904087102 338.9832005781948 787.9330700635884 300.359524320113
852 0.005 4.26 1 665.6790581439959 538.5658622840951 538.7227529863223 856.1155130304649 940.9816634211862 964.6407109307868 559.0937398212195 339.0469415327507 787.9723533254426 300.3597761485741
853 0.005 4.265 2 665.7559303690891 538.7026989530924 538.8597210063606 856.1130146797947 940.9774569243316 964.6388220322154 559.2098116137271 339.1114691547241 787.99558863887 300.3599058865155
854 0.005 4.27 2 665.8292469761371 538.839314895176 538.9964851736153 856.1203822207043 940.9762773131527 964.6386250877896 559.325894415867 339.1757651011013 788.0209294113999 300.3601483957532
855 0.005 4.275 1 665.9017731357324 538.9754377284551 539.1328162553335 856.1554851844221 940.9826031989437 964.6413258974737 559.4458105545128 339.2394140583199 788.0600333871063 300.3603887352817
856 0.005 4.28 2 665.9782939300336 539.111631942739 539.2691409348446 856.1530075071822 940.9784149810314 964.6394466438815 559.5613606537577 339.3038488574669 788.083173251896 300.3605072755236
857 0.005 4.285 2 666.0512871928291 539.2476065693206 539.4052627575649 856.160352527601 940.9772417627664 964.6392516079119 559.6769235249172 339.3680529985222 788.1084127590781 300.3607376721172
858 0.005 4.29 1 666.1234825819149 539.383090235766 539.5409535628766 856.1952995201242 940.9835399369779 964.6419393461284 559.7962914841944 339.4316058732895 788.1473393751399 300.3609639578489
859 0.005 4.295 2 666.1996596106322 539.5186451953392 539.6766380045614 856.192840825173 940.9793706699817 964.6400682750483 559.9113254247092 339.4959458760106 788.1703862991562 300.3610704536781
860 0.005 4.3 2 666.2723266382089 539.6539816790805 539.8121206298612 856.2001568079708 940.9782036203244 964.6398744670331 560.0263703686639 339.5600554877968 788.1955194027292 300.3612892972262
861 0.005 4.305 1 666.3441947500286 539.7888304980602 539.9471748577615 856.2349432357063 940.9844723708649 964.6425485310357 560.1452034989896 339.6235058439963 788.2342682911583 300.3615054642959
862 0.005 4.31 2 666.4200282106225 539.9237495290693 540.0822225141302 856.2325106618271 940.980324068228 964.6406854851383 560.2597209944486 339.6877562699622 788.2572227139134 300.361601508576
863 0.005 4.315 2 666.4923251282531 540.0584511226033 540.2170692787824 856.239775156325 940.9791570458052 964.6404922631745 560.3742373626768 339.7517778001665 788.2822308097673 300.361813873143
864 0.005 4.32 1 666.5638645376656 540.1926675170341 540.3514898237729 856.2744129666576 940.9854022306688 964.643159059598 560.4925247360978 339.8151315688226 788.3208120078557 300.3620266702772
865 0.005 4.325 2 666.6393849645224 540.3269538140686 540.4859038162616 856.2720289243186 940.9812789581626 964.6413075750713 560.6065433982402 339.8792877677932 788.3436982003062 300.3621154257692
866 0.005 4.33 2 666.711372780948 540.4610237881286 540.6201179389908 856.2792748670317 940.9801190383421 964.6411145234313 560.7205519524291 339.9432143771642 788.3686090129964 300.3623222909384
867 0.005 4.335 1 666.7825949829383 540.5946113235943 540.7539082045691 856.3137605019863 940.9863371930372 964.6437699576787 560.8383112831368 340.0064762890079 788.4070200297388 300.3625297005682
868 0.005 4.34 2 666.8577791172161 540.7282681334954 540.8876918189242 856.3113986546292 940.9822319764055 964.6419260313112 560.9518096911344 340.0705310773035 788.429816043667 300.3626130974967
869 0.005 4.345 2 666.9294541337732 540.8617097302488 541.0212765715332 856.3186186144272 940.981076332809 964.641732067872 561.0653042197225 340.1343624667578 788.4546247633269 300.3628169688393
870 0.005 4.350000000000001 1 667.0002951827231 540.9946712475363 541.1544395834161 856.3529478416925 940.9872678605013 964.6443762221903 561.182518205994 340.1975314839756 788.4928755682727 300.3630217822641
871 0.005 4.355 2 667.0751595121887 541.1277017121163 541.2875959536193 856.3506196343787 940.9831820183283 964.6425399448981 561.2955158435483 340.2614890309968 788.5155722555005 300.3631036678839
872 0.005 4.36 2 667.1465112830363 541.2605180545481 541.4205544547174 856.3578172447028 940.9820318406822 964.6423477466316 561.4085033513425 340.325222478403 788.5402777358502 300.3633058219564
873 0.005 4.365 1 667.2170388608067 541.3928571897708 541.5530935997443 856.3919887209146 940.9881936780884 964.6449782883326 561.5251868344245 340.3882964593111 788.5783552612055 300.363509987495
874 0.005 4.37 2 667.2915737822181 541.525264511975 541.6856259787555 856.3896885251497 940.9841275041485 964.6431507112006 561.637681291798 340.4521542639415 788.6009659371064 300.3635908408381
875 0.005 4.375 2 667.3626072805197 541.6574588427933 541.8179614878189 856.3968690400204 940.982982139995 964.6429586891038 561.7501708729358 340.5157894998673 788.6255730308736 300.3637931241748
876 0.005 4.38 1 667.4328145022084 541.7891801223509 541.9498806456553 856.4309012052055 940.9891190316406 964.6455778134298 561.8663430601708 340.5787498357562 788.6634836993084 300.3639974322317
877 0.005 4.385 2 667.5070107936623 541.9209676752474 542.0817925718893 856.4286188317757 940.9850689410059 964.6437576859166 561.9783331594916 340.6425168484545 788.6860054802828 300.364077517444
878 0.005 4.39 2 667.5777713616957 542.0525433153546 542.2135084940207 856.4357993183555 940.9839355478276 964.6435684883904 562.0903213504142 340.7060533506463 788.7105323844806 300.3642778799139
879 0.005 4.395 1 667.6476623665819 542.1836486159766 542.3448103177325 856.4696731868627 940.9900426175923 964.6461724628483 562.2059668038612 340.7689158876004 788.7482670355545 300.3644792069981
880 0.005 4.4 2 667.7214951926544 542.3148194797948 542.4761047970951 856.4673971987891 940.9860053285562 964.6443569300247 562.317449518125 340.8325893925954 788.7706824996191 300.3645603070646
881 0.005 4.405 2 667.7919286252315 542.4457794964798 542.6072041987488 856.4745547558159 940.9848763823362 964.6441699065107 562.428935223418 340.8960299324552 788.7951097236232 300.3647619927902
882 0.005 4.41 1 667.8615024069251 542.5762717853416 542.7378917090975 856.5082815932161 940.9909588930511 964.646764299501 562.5440589109882 340.9587949975942 788.8326793945456 300.3649637526149
883 0.005 4.415 2 667.935002470936 542.7068291074926 542.8685718225354 856.5060316167546 940.9869402755943 964.6449581536349 562.6550747085865 341.02236712222 788.8550113199824 300.3650436519947
884 0.005 4.42 2 668.0051207300227 542.8371765989631 542.9990577992129 856.513161742961 940.9858174091562 964.6447732859322 562.7660664287801 341.0857079768642 788.8793425525145 300.3652446798615
885 0.005 4.425 1 668.0743798451116 542.9670588811582 543.1291340356553 856.5467251098128 940.9918696805571 964.6473561131692 562.8806967873982 341.1483625388949 788.9167445867527 300.3654471650643
886 0.005 4.43 2 668.147548762174 543.0970056990845 543.259202835465 856.5445135048736 940.9878737641403 964.6455580794385 562.9911661688163 341.2118465284377 788.9389935576248 300.3655261123143
887 0.005 4.435 2 668.2173074204662 543.2267437016545 543.3890784131589 856.5516061816379 940.9867510208709 964.6453722733152 563.1016387662227 341.2750944428112 788.9632092988999 300.365729279683
888 0.005 4.44 1 668.2862311763306 543.3560189626987 543.518546360048 856.585023242794 940.9927773382574 964.6479476648019 563.2157365429674 341.3376505890351 789.0004454678495 300.3659359167575
889 0.005 4.445 2 668.3590992944418 543.4853585020325 543.6480069538912 856.5828676454993 940.9888074842124 964.646162725147 563.3257270213464 341.4010313421569 789.0226385385894 300.3660130973344
890 0.005 4.45 2 668.4285614837676 543.6144901866091 543.7772752887415 856.5899461186048 940.9876911853892 964.6459781736477 563.4357140862428 341.4641757544538 789.0467654492436 300.3662145142518
891 0.005 4.455 1 668.4971747894215 543.7431595166814 543.9061365589046 856.6232139434674 940.9936911182812 964.6485409916786 563.5492865755251 341.5266206469095 789.083836846212 300.366421713826
892 0.005 4.46 2 668.5697079856578 543.8718940087513 544.0349914666537 856.6210897895102 940.9897389582758 964.6467628009993 563.6587935719773 341.5899072109648 789.1059494666785 300.3664983140449
893 0.005 4.465 2 668.6388572010777 544.0004220466533 544.1636552386801 856.6281500498123 940.9886274403189 964.6465779816245 563.7682921444003 341.6529556038904 789.1299798187985 300.3667003661997
894 0.005 4.47 1 668.7070994276928 544.1284899340238 544.2919139499531 856.6612638789529 940.9945991262024 964.6491296483384 563.8813398522425 341.715300284622 789.1668829948579 300.366908475512
895 0.005 4.475000000000001 2 668.7793472316032 544.2566228857429 544.4201663984508 856.659168535617 940.9906657798178 964.6473579696057 563.9903685658069 341.7784834470515 789.1889095708226 300.366985167247
896 0.005 4.48 2 668.8481970305176 544.3845504641939 544.5482287122327 856.6661945154702 940.9895554940045 964.6471729254388 564.0993778463265 341.8414309543938 789.2128402367165 300.3671856407633
897 0.005 4.485 1 668.9161421739955 544.5120203531228 544.6758881549197 856.6991808323512 940.9955074834872 964.6497162619816 564.2119181352623 341.9036631645707 789.2495895300933 300.3673949069648
898 0.005 4.49 2 668.9880638577308 544.639554864234 544.8035412808458 856.6970987313575 940.9915880976012 964.6479527320281 564.3204627386666 341.9667544654957 789.2715288290868 300.3674720808704
899 0.005 4.495 2 669.0566065052464 544.7668850226647 544.93100521291 856.7041143483267 940.9904846515657 964.6477682248342 564.4289904135053 342.0296041984769 789.2953662064125 300.3676729827423
900 0.005 4.5 1 669.1242464504699 544.8937603897285 545.058068642162 856.7369593969055 940.9964114815766 964.6503000689232 564.5410269586622 342.0917330300705 789.3319542620209 300.3678828046251
901 0.005 4.505 2 669.1958442194086 545.0206995515055 545.1851256256209 856.7349056625533 940.9925089262308 964.648543395134 564.6490897028982 342.154722837459 789.3538086107729 300.3679593336059
902 0.005 4.51 2 669.2641212218376 545.1474354575181 545.3119943701749 856.7419277356155 940.9914164383732 964.6483617329216 564.7571411366837 342.2174670119468 789.3775716012485 300.3681566770354
903 0.005 4.515 1 669.3314572542405 545.273718916533 545.4384646379085 856.7746153124033 940.9973128862558 964.6508786392262 564.8686693114514 342.2794829800939 789.4139847182131 300.3683633686113
904 0.005 4.52 2 669.4027064724274 545.4000657080323 545.5649284519491 856.7725716172516 940.9934238496569 964.6491273256295 564.9762487788531 342.3423789334136 789.4357399603706 300.3684395745673
905 0.005 4.525 2 669.4706269467785 545.5262101837251 545.6912049038609 856.7795440517075 940.992329451956 964.6489453127077 565.0838093902769 342.4050280264638 789.4593892970854 300.3686393464126
906 0.005 4.53 1 669.5377237078447 545.6519042859735 545.8170848277271 856.8120974890433 940.9982049862168 964.6514574028283 565.1948438881149 342.466941089924 789.4956626320567 300.3688499608408
907 0.005 4.535 2 669.6086382375529 545.7776615486766 545.9429582928932 856.8100980805667 940.9943395397421 964.6497189393399 565.301947366458 342.5297336881501 789.5173481032851 300.3689242140057
908 0.005 4.54 2 669.6762881033201 545.9032175977959 546.0686453983816 856.8170855251333 940.9932584417081 964.6495406781464 565.4090397994074 342.5922754959459 789.5409301134739 300.369120338355
909 0.005 4.545 1 669.7430764521264 546.0283262842457 546.1939383697253 856.8494951256432 940.9991061559198 964.6520374661537 565.519581836712 342.654079672804 789.5770397767293 300.3693268156248
910 0.005 4.55 2 669.8136402055857 546.1534971574151 546.3192247107617 856.8475037303705 940.9952519500588 964.6503025748476 565.6261968606314 342.7167736476376 789.5986282420746 300.3694005014438
911 0.005 4.555 2 669.8809681421654 546.2784678164911 546.4443255709316 856.8544661599916 940.9941730194872 964.6501232431901 565.732806260029 342.7792150621994 789.6221129649375 300.3695979827497
912 0.005 4.56 1 669.9474450138711 546.4029935345288 546.5690343745941 856.8867338671623 940.9999967628587 964.6526103248533 565.8428460267421 342.8409191194943 789.6580632679475 300.3698046232431
913 0.005 4.565 2 670.0176877987162 546.5275809310044 546.6937364695425 856.8847700705616 940.9961593214707 964.6508826368553 565.9489913159944 342.903508646996 789.6795717182146 300.3698774137582
914 0.005 4.57 2 670.0847115785283 546.6519691339646 546.8182540039363 856.8917134295975 940.9950857699382 964.6507058646962 566.0551267490123 342.9658457146476 789.7029647732498 300.3700740169283
915 0.005 4.575 1 670.1508853830132 546.7759149202109 546.9423816163298 856.9238365267818 941.0008822007022 964.6531813619749 566.1646702290662 343.0274455905623 789.7387555608018 300.3702805889126
916 0.005 4.58 2 670.2208107427859 546.8999218029917 547.0665024436287 856.9219057264042 940.9970645655181 964.6514623949211 566.2703451471249 343.0899290386025 789.7601896482164 300.370351940822
917 0.005 4.585 2 670.2875308498774 547.0237304806443 547.1904396104417 856.9288292019854 940.9959963189165 964.6512864522879 566.3760083721804 343.1521609366064 789.7834902821321 300.3705495200894
918 0.005 4.59 1 670.3533984580441 547.14709881147 547.3139887517785 856.9608101146309 941.0017690306858 964.6537524751947 566.4850513605384 343.2136554860511 789.8191228664525 300.3707560326968
919 0.005 4.595 2 670.4230135849709 547.2705280581707 547.4375311385199 856.9589100023722 940.9979694435393 964.652042343524 566.5902618083451 343.2760339634882 789.8404795202271 300.370826335996
920 0.005 4.600000000000001 2 670.4894020953611 547.3937600336359 547.5608907471515 856.9657903999187 940.9969003929257 964.6518655089799 566.695449540102 343.3381653706134 789.8636723128449 300.3710262195959
921 0.005 4.605 1 670.5549532474213 547.5165536652009 547.6838642047778 856.9976359156302 941.0026513075181 964.654325698578 566.803987552628 343.3995518043916 789.8991447730938 300.3712358322454
922 0.005 4.61 2 670.6242892175494 547.6394080789426 547.8068309544096 856.9957807125652 940.9988745268718 964.6526259114029 566.9087454693193 343.4618262811583 789.9204501823446 300.371304057137
923 0.005 4.615 2 670.6903895518432 547.762066212956 547.9296158510965 857.0026459744123 940.9978110372971 964.6524494542557 567.0134709698118 343.5238515619448 789.9435569705115 300.3715034496569
924 0.005 4.62 1 670.7556496166339 547.8842885493061 548.0520167426017 857.0343486628874 941.0035334725516 964.6548957756273 567.1215203137816 343.5851326491876 789.9788738513391 300.3717124906145
925 0.005 4.625 2 670.824680225134 548.0065710659901 548.1744108241074 857.0325166459884 940.9997758303791 964.6532036072059 567.2258125079082 343.6473000625386 790.0000879630538 300.3717808563683
926 0.005 4.63 2 670.8904878394166 548.1286583016528 548.2966239687354 857.0393617476867 940.9987156787903 964.6530260350452 567.3300734649922 343.7092198230298 790.0230998635428 300.3719795712623
927 0.005 4.635 1 670.9554728003424 548.2503122750896 548.41845525025 857.0708906736224 941.0044076789037 964.6554597692775 567.4376359116175 343.7703959456171 790.0582555939521 300.3721882736503
928 0.005 4.64 2 671.0241654527345 548.3720257941011 548.5402796403387 857.0691160199368 941.0006687374815 964.6537742540436 567.5414681637269 343.8324563141825 790.079405063871 300.3722561386516
929 0.005 4.645 2 671.0896656385177 548.4935449929533 548.6619239399423 857.0759498889522 940.9996140654064 964.6535974958063 567.6452657284915 343.8942690672466 790.1023300525038 300.372454954145
930 0.005 4.65 1 671.1543181220242 548.61463353161 548.7831885545934 857.107350334281 941.0052836220428 964.6560224018739 567.7523334983628 343.9553289841882 790.1373393784778 300.372662963601
931 0.005 4.655 2 671.2227293084303 548.7357809095383 548.9044460844813 857.1055929674142 941.0015594017709 964.6543432938365 567.8557178647827 344.0172880576867 790.1584028693386 300.3727306691813
932 0.005 4.66 2 671.2879399990742 548.8567349430272 549.0255243898188 857.1124049219223 941.0005084299844 964.6541668969038 567.959058325005 344.0789972281397 790.1812357137042 300.3729282894828
933 0.005 4.665 1 671.3523120642741 548.9772604450725 549.1462249436121 857.1436776331523 941.0061576350369 964.6565828875345 568.065644454623 344.1399513762989 790.2161012928476 300.3731352564466
934 0.005 4.67 2 671.4204069191439 549.0978444895213 549.2669183768824 857.1419350233982 941.0024460753405 964.6549087346366 568.1685697052118 344.2018034041592 790.2370813436106 300.3732021700845
935 0.005 4.675 2 671.4853264347329 549.2182361641591 549.3874334870737 857.1487328518147 941.0014001171148 964.654733358918 568.2714527512832 344.2634045076519 790.259828020301 300.3733997029005
936 0.005 4.68 1 671.5494093024844 549.3382016605659 549.5075728678848 857.1798741955733 941.0070262384691 964.6571398020341 568.3775607836343 344.3242450187269 790.2945420737383 300.3736056618595
937 0.005 4.685 2 671.6171968139213 549.4582251991885 549.6277050604667 857.1781575511866 941.0033322313193 964.6554745695903 568.4800334966177 344.3859938203995 790.3154450125405 300.3736727050813
938 0.005 4.69 2 671.6818227478469 549.5780573336566 549.7476598072756 857.184935987246 941.0022913449084 964.6553002496046 568.5824594746808 344.4474884187916 790.3381037271065 300.3738686979351
939 0.005 4.695 1 671.7456296630818 549.6974656091223 549.8672408177304 857.2159333098507 941.0078890484735 964.6576946644664 568.6880888533667 344.5082202640718 790.3726632664828 300.3740736350479
940 0.005 4.7 2 671.8131030426546 549.8169314504396 549.9868145952414 857.2142470580637 941.0042137651118 964.6560374236872 568.7901104854113 344.5698616097739 790.393490378547 300.3741397957629
941 0.005 4.705 2 671.8774340199749 549.9362068422789 550.1062117875525 857.221007954161 941.0031778496068 964.6558637955225 568.892083538761 344.6312498974997 790.4160610071179 300.3743355480202
942 0.005 4.71 1 671.9409523475109 550.0550608376024 550.2252373120061 857.2518724548459 941.0087521895724 964.6582486312603 568.9972387399235 344.6918783603186 790.4504717454067 300.3745394865768
943 0.005 4.715 2 672.0081167401937 550.1739717981544 550.3442555075072 857.2502103284635 941.005092835032 964.6565975644959 569.0988059948562 344.7534101370804 790.4712211877815 300.3746053750475
944 0.005 4.72 2 672.0721591080043 550.2926932727946 550.4630979886292 857.2569533046999 941.0040608175574 964.656425053523 569.2003265693546 344.8146900747017 790.4937050518591 300.3748001164019
945 0.005 4.725000000000001 1 672.1353879721058 550.4109954385008 550.5815706797778 857.2876842423112 941.0096117547773 964.6587998341507 569.3050030245839 344.8752107788379 790.5279673564819 300.3750035082121
946 0.005 4.73 2 672.2022438614536 550.5293542619327 550.7000360121946 857.2860474737848 941.0059692811906 964.657156898504 569.4061237451102 344.9366319577996 790.5486379226314 300.375068795613
947 0.005 4.735 2 672.2659948661217 550.6475245201492 550.818326481777 857.2927724169288 941.0049416517206 964.6569834657432 569.5071972315696 344.9978040469302 790.5710338784484 300.3752636556782
948 0.005 4.74 1 672.3289240114724 550.7652773000035 550.9362488850114 857.3233707674176 941.0104732063907 964.6593517067721 569.6113991600333 345.0582208303432 790.605145763119 300.375466455551
949 0.005 4.745 2 672.3954845553758 550.8830867145319 551.0541640394104 857.321760318011 941.0068447461625 964.6577137248217 569.7120790585578 345.1195288348657 790.6257418418496 300.3755317692636
950 0.005 4.75 2 672.4589559559422 551.0007085188565 551.1719052187248 857.3284667478709 941.0058202265421 964.6575408297554 569.8127041519446 345.1805890642519 790.6480515817498 300.3757257928217
951 0.005 4.755 1 672.5215992626099 551.1179150675825 551.2892802983415 857.3589331975627 941.0113282092814 964.6598987300034 569.9164252945628 345.2408952288113 790.6820156106178 300.3759281323209
952 0.005 4.76 2 672.5878467313062 551.2351778211097 551.406648071824 857.3573444688391 941.0077147564502 964.6582666071747 570.0166614996796 345.3020928202231 790.7025361805859 300.3759931974701
953 0.005 4.765 2 672.6510346782002 551.3522539045404 551.5238427361479 857.3640310536766 941.0066947762998 964.6580949527006 570.1168487399203 345.3630441367081 790.7247566976314 300.3761871410269
954 0.005 4.77 1 672.7134039566521 551.4689175205284 551.6406735118662 857.3943675923661 941.0121793531941 964.660442779305 570.22010605139 345.4232372878849 790.7585776058938 300.3763888422313
955 0.005 4.775 2 672.7793534456837 551.5856364206511 551.757496782677 857.3928018916206 941.0085825831004 964.6588185665425 570.3199040392548 345.4843273430271 790.7790158592319 300.3764541765206
956 0.005 4.78 2 672.8422530801256 551.7021695857268 551.8741477699856 857.3994714992238 941.007568069374 964.6586478285087 570.4196426882112 345.5451696673776 790.8011507701592 300.3766470000461
957 0.005 4.785 1 672.9043398349949 551.8182921273236 551.9904365918716 857.4296727190514 941.0130277546082 964.6609853495805 570.5224308391847 345.6052537545734 790.8348232561054 300.3768480796373
958 0.005 4.79 2 672.9699966309599 551.9344698166749 552.1067179392496 857.4281341522382 941.0094481762616 964.6593684279925 570.6217934169536 345.6662333479497 790.8551856472178 300.3769127097696
959 0.005 4.795 2 673.0326145986327 552.0504627091616 552.222827860747 857.43478418261 941.0084387756615 964.6591993793646 570.7210938864282 345.726963877006 790.8772321138513 300.377105592032
960 0.005 4.8 1 673.0944283345361 552.1660473230279 552.3385775855872 857.4648464902899 941.0138706590946 964.6615240969105 570.8234276485611 345.7869332682238 790.9107532939752 300.3773060382396
961 0.005 4.805 2 673.159785944599 552.2816865657255 552.4543197920498 857.4633368986181 941.0103098535737 964.6599151031472 570.9223456191925 345.8478045730721 790.9310429770757 300.3773703150661
962 0.005 4.81 2 673.2221213575717 552.3971419507455 552.5698914244862 857.4699718964461 941.0093051307472 964.659745526918 571.0212064463257 345.9084266477074 790.9530063165104 300.3775615533437
963 0.005 4.815 1 673.2836502895506 552.5121911023145 552.6851046750324 857.4999001086189 941.0147121381597 964.6620597135617 571.1230686021544 345.9682877109344 790.986377452424 300.3777615768922
964 0.005 4.82 2 673.3487116495335 552.6272945957923 552.8003104262197 857.4984162536809 941.0111680911697 964.6604591101387 571.2215601328404 346.0290470760814 791.0065959556981 300.3778258402663
965 0.005 4.825 2 673.4107702804132 552.742215160404 552.9153464462356 857.5050355941643 941.01016798742 964.6602899565106 571.3199878318289 346.0895583989842 791.0284757588372 300.3780165545742
966 0.005 4.83 1 673.4720253719696 552.856731941192 553.0300261315186 857.5348372701999 941.0155533328843 964.6625952670017 571.4213993669786 346.1493026038468 791.0617025237113 300.3782152306215
967 0.005 4.835 1 673.5354147884034 552.9710677117483 553.1445097497493 857.5577534773449 941.0180811301649 964.6630528577892 571.5224451345558 346.2091362797719 791.0933892405594 300.3781619158864
968 0.005 4.84 1 673.5992912502192 553.0852285128203 553.2588142484404 857.5757943986087 941.0188794378148 964.6628156189312 571.6229505963751 346.2690697149285 791.1228341935324 300.3781965443138
969 0.005 4.845 1 673.6630074514012 553.1992140410123 553.3729406977092 857.590669844913 941.018862246071 964.6624231784991 571.7228845639364 346.3290765970402 791.1505193197369 300.3782773328826
970 0.005 4.850000000000001 1 673.7263601967497 553.313023571018 553.4868890692622 857.6037679513212 941.0185851661122 964.6621456974339 571.8223133693147 346.389115720041 791.1769929825493 300.3783612548691
971 0.005 4.855 1 673.7893184711016 553.426656878326 553.6006593601149 857.6159725526634 941.0183673328597 964.6620634646588 571.9213570401661 346.4491524652787 791.2026787380318 300.3784517315069
972 0.005 4.86 1 673.8519226578985 553.5401128707884 553.714251205588 857.6278020411746 941.0183111144562 964.662136445891 572.0200874736915 346.509157216751 791.2279034842638 300.3785434145598
973 0.005 4.865 1 673.9142140162716 553.6533929928278 553.8276653728993 857.6395351127126 941.0184185959323 964.6623107687167 572.1186042069985 346.5691311590175 791.2528883547524 300.3786402280181
974 0.005 4.87 1 673.9762537294597 553.7664973203065 553.9409023195346 857.6512817277862 941.0186514935256 964.6625401987745 572.2169087513477 346.6290644727667 791.2777743736306 300.3787415472854
975 0.005 4.875 1 674.0380884561565 553.8794261601319 554.053962521704 857.6630766548572 941.0189614674288 964.6627891453078 572.3150210905987 346.6889561058365 791.3026330350368 300.378849057037
976 0.005 4.88 1 674.0997560455045 553.9921799235154 554.166846500332 857.6749176549968 941.0193097785789 964.6630373655936 572.4129684931643 346.748806421891 791.3274943485952 300.3789625567716
977 0.005 4.885 1 674.1612886480991 554.1047589613518 554.2795547575261 857.6867938148713 941.0196738410269 964.6632773627824 572.5107618620773 346.8086159071781 791.3523707342074 300.3790821423913
978 0.005 4.89 1 674.2227070890202 554.2171636993486 554.392087792799 857.6986779487813 941.0200329634065 964.6635031069289 572.6084002084193 346.8683852934539 791.377251326603 300.3792082506421
979 0.005 4.895 1 674.2840249268028 554.3293945028782 554.504446078945 857.7105580174465 941.0203834653996 964.6637167405648 572.7058854106059 346.928114363708 791.4021289062778 300.3793409438083
980 0.005 4.9 1 674.3452529287139 554.4414517524319 554.6166300668712 857.7224198349155 941.0207213493564 964.6639203055805 572.8032212952438 346.9878052216147 791.4269967152047 300.3794803766996
981 0.005 4.905 1 674.4064051612411 554.5533360738489 554.7286403343888 857.734253798601 941.0210475407555 964.6641160113629 572.9004126353839 347.0474596162763 791.4518469413085 300.3796268403309
982 0.005 4.91 1 674.4674720656202 554.6650475689121 554.8404771945658 857.7460587546291 941.0213659884346 964.6643073159415 572.997454979568 347.1070755379948 791.4766695672737 300.3797805349532
983 0.005 4.915 1 674.5284509381944 554.7765865658046 554.9521410100776 857.7578334204599 941.021677458379 964.6644947113539 573.0943496365877 347.1666533852082 791.5014548708634 300.3799419386687
984 0.005 4.92 1 674.5893386433024 554.8879529099984 555.0636319063004 857.7695764147639 941.0219828453659 964.6646779073701 573.1910924726458 347.2261986332261 791.5261966596926 300.3801111761753
985 0.005 4.925 1 674.6501308186404 554.9991479991932 555.1749507819983 857.7811989916789 941.0222747316435 964.6648538611229 573.2876954476849 347.2857110842949 791.5509429612686 300.3802882903508
986 0.005 4.93 1 674.71082534519 555.1101714751678 555.2860976783693 857.7928614433465 941.0225726615096 964.6650298676666 573.384166035821 347.3451806541152 791.5756177330594 300.3804731290887
987 0.005 4.935 1 674.771419707424 555.2210238163998 555.3970729420365 857.8045105770464 941.022864997797 964.6652008140655 573.480485971288 347.4046085902115 791.6002222517182 300.3806655171592
988 0.005 4.94 1 674.8319241689483 555.3317052697433 555.507876900302 857.8161474135552 941.0231561083522 964.6653687722431 573.576659451449 347.4639982840116 791.6247784547502 300.380864947379
989 0.005 4.945 1 674.8923427903941 555.4422161686095 555.6185098969239 857.82776965152 941.0234469860209 964.6655363608484 573.6726886910029 347.5233498035074 791.6492946193338 300.3810708288717
990 0.005 4.95 1 674.9526781159808 555.5525570088751 555.7289723513692 857.8393745727852 941.0237376203767 964.6657041914453 573.7685765207716 347.5826655801127 791.6737736061624 300.3812825773213
991 0.005 4.955 1 675.0129279418288 555.6627279048117 555.8392645227871 857.8509589694573 941.0240270822757 964.6658717605784 573.8643203650362 347.6419436631613 791.6982134352737 300.3814993886323
992 0.005 4.96 1 675.073091437974 555.7727293601546 555.9493868178153 857.8625233080433 941.0243162638984 964.6660386514417 573.9599221749926 347.701182698339 791.722615299495 300.3817202172172
993 0.005 4.965 1 675.1331661472155 555.8825614164209 556.0593394419839 857.8740664628313 941.0246037694783 964.6662053303797 574.0553789816624 347.7603828036327 791.7469780141381 300.3819440623037
994 0.005 4.97 1 675.1931489568328 555.9922246240966 556.1691227957128 857.8855867253409 941.0248885924182 964.666370011787 574.1506936724832 347.8195449184155 791.7712984137937 300.3821698489318
995 0.005 4.975000000000001 1 675.2530409502089 556.1017192083613 556.2787371774732 857.8970913568311 941.0251742059654 964.6665350033209 574.2458677450246 347.8786676872799 791.7955817983808 300.3823964977294
996 0.005 4.98 1 675.3128419396029 556.211045296322 556.3881828079637 857.9085727511997 941.0254568362278 964.6666974020579 574.3408963271914 347.9377532575939 791.8198255785587 300.3826230856695
997 0.005 4.985 1 675.3725552493842 556.320203316122 556.4974600284356 857.9200348241611 941.0257376143687 964.6668594504935 574.4357827254274 347.9968042654558 791.844033809463 300.3828487381109
998 0.005 4.99 1 675.4321800147733 556.4291935730437 556.6065691580416 857.9314757452933 941.026016947859 964.6670206447268 574.5305269132826 348.0558123652459 791.868203976527 300.3830726111539
999 0.005 4.995 1 675.4917364152634 556.5380167099527 556.7155108056811 857.9429239521115 941.0262873462357 964.6671777452958 574.6251347164548 348.114783028366 791.8923586342293 300.3832938877025
1000 0.005 5 1 675.5511984012088 556.6466726800008 556.8242849876555 857.9543344615913 941.0265609368868 964.6673375163406 574.7195981488729 348.1737155798413 791.9164637121883 300.3835120245355
1001 0.005 5.005 1 675.6105641317098 556.755161735656 556.9328919654813 857.9657215209816 941.0268365821696 964.6674986284088 574.8139171655101 348.232609949981 791.9405265792566 300.3837263661036
1002 0.005 5.01 1 675.6698401043069 556.8634840783803 557.0413319839677 857.9770872903453 941.0271130415779 964.6676590732118 574.9080942406415 348.2914627523294 791.9645510571332 300.3839365422934
1003 0.005 5.015 1 675.7290116734752 556.9716407150745 557.1496057983622 857.9884207342759 941.0273868438618 964.667818785465 575.0021313267935 348.3502768324834 791.9885430874224 300.3841422023636
1004 0.005 5.02 1 675.788107086961 557.0796315633957 557.2577134516621 857.9997470273812 941.0276635909026 964.6679793289979 575.096032241625 348.4090542273812 792.0125029472699 300.3843430188159
1005 0.005 5.025 1 675.847117645616 557.1874568583014 557.3656552278067 858.0110576533201 941.0279404082899 964.6681400159224 575.1897935107773 348.467796366381 792.0364247704331 300.3845384863511
1006 0.005 5.03 1 675.9060390775769 557.2951167248277 557.4734313389216 858.0223615051374 941.0282219055649 964.6683028573075 575.2834133554945 348.5264996940806 792.0603166595688 300.3847285102723
1007 0.005 5.035 1 675.9648765919809 557.4026114119275 557.5810420356889 858.0336449534344 941.028499995813 964.6684634569478 575.3768924935273 348.5851647705988 792.0841732436999 300.3849134549195
1008 0.005 5.04 1 676.0236307511161 557.5099412631048 557.6884876369973 858.0449125218632 941.0287774853155 964.6686229816761 575.4702322597012 348.6438062530244 792.1079942556961 300.3850937610746
1009 0.005 5.045 1 676.0823013096983 557.6171065964203 557.795768429502 858.0561597287857 941.0290534794268 964.6687827448774 575.5634331715117 348.702404059026 792.1317793307903 300.3852692422449
1010 0.005 5.05 1 676.1408868304194 557.7241076466236 557.9028846736239 858.0673861627486 941.0293279218524 964.6689420084722 575.6564947216395 348.7609582395306 792.155526185661 300.3854402311697
1011 0.005 5.055 1 676.199384147571 557.8309447647704 558.0098366742695 858.0785891030654 941.029598189071 964.6690984916477 575.749416706919 348.8194731630016 792.1792327072283 300.3856069799494
1012 0.005 5.06 1 676.2577939499157 557.9376181723021 558.1166246925146 858.0897722353482 941.0298681897278 964.6692561854933 575.8421932260816 348.8779469567642 792.2029048142446 300.3857697740615
1013 0.005 5.065 1 676.3161172706969 558.0441281514115 558.2232490147409 858.1009397924832 941.0301397037451 964.6694148109566 575.9348341483964 348.9363822259902 792.2265421376291 300.3859288676932
1014 0.005 5.07 1 676.3743562861474 558.150474987052 558.3297099242475 858.1120960828734 941.0304126687588 964.6695738345257 576.0273394024071 348.9947786698714 792.2501474779269 300.3860845165304
1015 0.005 5.075 1 676.4325093644592 558.2566589128917 558.4360076589286 858.123219603385 941.0306795292056 964.6697303679989 576.1197026780141 349.0531364335077 792.2737104178673 300.3862369211893
1016 0.005 5.08 1 676.4905764819334 558.3626799324336 558.5421423611655 858.1343280561122 941.0309465609049 964.6698859485377 576.2119378703035 349.1114550593667 792.2972352766566 300.3863863592191
1017 0.005 5.085 1 676.5485563193288 558.4685385478252 558.6481143807399 858.1454234853861 941.0312144290243 964.6700426887845 576.3040306044406 349.1697347869133 792.3207277379757 300.3865328779651
1018 0.005 5.09 1 676.6064530622965 558.5742352610632 558.7539241193439 858.1565074455317 941.0314843607881 964.6701999129027 576.3959884280654 349.2279749881885 792.3441890555522 300.3866768832606
1019 0.005 5.095 1 676.6642756100906 558.6797701270713 558.8595717789307 858.1675674935939 941.0317483899083 964.6703547296408 576.4878077716736 349.2861772977916 792.3676263035294 300.3868184682681
1020 0.005 5.100000000000001 1 676.7220091993039 558.7851434769827 558.9650576487722 858.1786161115506 941.0320159561021 964.6705116055488 576.579490063348 349.3443407310538 792.3910258402701 300.386957950984
1021 0.005 5.105 1 676.7796535944829 558.8903555897726 559.0703820134722 858.1896517256444 941.0322846167874 964.6706679488842 576.6710357147085 349.402465346256 792.4143883941606 300.3870954918452
1022 0.005 5.11 1 676.8372147476132 558.9954067006892 559.1755451376052 858.2006796205455 941.0325566798069 964.6708261413327 576.7624382517823 349.4605489978167 792.4377224178119 300.3872311862921
1023 0.005 5.115 1 676.8946898072787 559.1002968976078 559.2805471900159 858.2116901317402 941.0328274663522 964.6709834707119 576.8537058706569 349.5185950649823 792.4610220992057 300.387365309983
1024 0.005 5.12 1 676.9520941225851 559.2050268586149 559.385388627968 858.2226903713104 941.0330997473147 964.6711412920318 576.9448436691414 349.5766027705379 792.4842927051659 300.3874980179839
1025 0.005 5.125 1 677.009410086668 559.3095966442958 559.4900696493717 858.2336713246357 941.0333703030727 964.6712981513489 577.0358451464569 349.6345704734788 792.5075268734706 300.3876295404669
1026 0.005 5.13 1 677.066637584099 559.4140067416788 559.5945906227806 858.2446360726848 941.0336395998736 964.6714537967123 577.1267124743323 349.6925004200162 792.5307253840185 300.3877599753772
1027 0.005 5.135 1 677.1237767797649 559.5182572331422 559.6989517548147 858.2555855734121 941.0339084182302 964.6716102895659 577.2174451231658 349.7503914834739 792.553891962131 300.3878893967948
1028 0.005 5.14 1 677.1808086546179 559.6223484198274 559.8031533807033 858.2665222572546 941.0341788551531 964.6717680087585 577.3080396104205 349.8082436865498 792.5769659825504 300.3880180295042
1029 0.005 5.145 1 677.2377709494486 559.7262804015927 559.9071956190185 858.277451426957 941.034452425775 964.6719264806349 577.398500706124 349.8660567138052 792.6000449302462 300.3881460196788
1030 0.005 5.15 1 677.294639341527 559.8300536227371 560.0110787697004 858.2883608254701 941.0347236880674 964.6720845793942 577.4888283132589 349.9238312561226 792.6231021571116 300.3882734473556
1031 0.005 5.155 1 677.3514292096964 559.933668333836 560.1148031408039 858.2992510014737 941.0349924181692 964.6722397079454 577.5790222055915 349.9815639047939 792.646129930012 300.3884004035596
1032 0.005 5.16 1 677.4081376259031 560.0371246313874 560.2183689210691 858.3101249775177 941.0352598327466 964.6723951551151 577.6690828946706 350.0392585977015 792.6691295555402 300.3885269247739
1033 0.005 5.165 1 677.4647774969827 560.1404227201527 560.3217763253824 858.3209818691232 941.0355269963401 964.6725502085023 577.7590094486758 350.0969139928753 792.6920958881383 300.3886531428419
1034 0.005 5.17 1 677.5213302568516 560.2435628401175 560.4250255712243 858.3318151540167 941.035791118748 964.6727050032207 577.8487952479067 350.1545340573342 792.7150301568913 300.3887791762585
1035 0.005 5.175 1 677.5778005783023 560.3465453841463 560.5281169781449 858.3426355496506 941.0360573099941 964.67286013076 577.9384500050122 350.2121188072024 792.7379318393495 300.3889050327667
1036 0.005 5.18 1 677.6341844665261 560.4493704919795 560.6310507556497 858.3534418664011 941.0363230679117 964.673014874132 578.0279856982017 350.2696610006801 792.7607989082048 300.3890307980178
1037 0.005 5.185 1 677.6904870305758 560.5520385132232 560.7338271904625 858.3642382311003 941.0365899667161 964.6731699241515 578.1173857997843 350.3271631915759 792.7836355388933 300.3891563779141
1038 0.005 5.19 1 677.7467080399044 560.6545498587176 560.836446638318 858.3750274068519 941.0368586947635 964.6733252627422 578.2066438316109 350.3846256646108 792.8064412298396 300.3892819560814
1039 0.005 5.195 1 677.8028511053072 560.7569046130449 560.9389093018209 858.3858072828181 941.0371282616755 964.6734810432781 578.2957672754874 350.4420483148504 792.8292195116607 300.3894075556217
1040 0.005 5.2 1 677.8589108296154 560.8591031077423 561.0412154474068 858.3965647372657 941.0373946646084 964.6736348837616 578.3847597180804 350.4994321277332 792.8519625623741 300.3895331504999
1041 0.005 5.205 1 677.9148861472846 560.9611459218805 561.1433654985217 858.4073024362839 941.0376584582802 964.6737874821829 578.4736233696428 350.556776396697 792.8746695935068 300.3896588337805
1042 0.005 5.21 1 677.9707788264369 561.0630330515644 561.245359641919 858.4180256888236 941.0379226076489 964.6739410480008 578.5623545776684 350.6140810149105 792.8973457544943 300.3897844882142
1043 0.005 5.215 1 678.0265898211737 561.1647647937536 561.3471981487816 858.4287313910543 941.0381860440065 964.6740943418814 578.6509560516595 350.6713461831573 792.9199879653711 300.3899102627061
1044 0.005 5.22 1 678.0823181564975 561.2663413650563 561.4488812509677 858.4394239451848 941.0384500051665 964.6742480509336 578.7394247396056 350.7285728589785 792.9425996154513 300.3900361675904
1045 0.005 5.225000000000001 1 678.1379629183376 561.367763009903 561.5504091950844 858.4501002891512 941.0387139657195 964.6744023264362 578.8277613224909 350.785759725185 792.965177914368 300.3901621629142
1046 0.005 5.23 1 678.1935238961861 561.4690300003879 561.6517822416268 858.4607613029275 941.0389769015061 964.6745551198892 578.915967180748 350.8429066931365 792.9877220061418 300.3902882330994
1047 0.005 5.235 1 678.249001933797 561.5701425991978 561.753000672431 858.4714280869301 941.0392475973689 964.6747109275667 579.0040227021426 350.9000139035644 793.010241498427 300.3904143187564
1048 0.005 5.24 1 678.3043999363338 561.6711009117055 561.8540646342577 858.4820795344269 941.0395166459643 964.6748645747944 579.0919478837442 350.9570821849847 793.0327325983311 300.3905405175008
1049 0.005 5.245 1 678.3597186438722 561.7719051818837 561.9549743765367 858.4927263338818 941.039785553371 964.6750175451425 579.1797569782395 351.0141096825195 793.0551934067174 300.3906667844833
1050 0.005 5.25 1 678.414954735618 561.8725557487317 562.0557301795623 858.5033464718524 941.0400497808242 964.6751685846704 579.2674377635216 351.0710945300887 793.0776188746261 300.39079318441
1051 0.005 5.255 1 678.4701028273323 561.9730529339952 562.1563323266869 858.5139442632343 941.0403112854402 964.6753177916084 579.3549441570466 351.1280525965927 793.1000076125528 300.3909196516603
1052 0.005 5.26 1 678.5251717426287 562.0733969723468 562.2567810887465 858.5245262883886 941.0405722197813 964.6754680045115 579.4423447294923 351.1849687678812 793.1223663029939 300.3910461063417
1053 0.005 5.265 1 678.580130885491 562.1735876476533 562.3570764164905 858.5351014914372 941.0408335336805 964.6756177474773 579.5296075167772 351.2418431955015 793.1446787573766 300.3911726830727
1054 0.005 5.27 1 678.6350252385436 562.2736255755492 562.4572187630341 858.54565857368 941.0410946595367 964.6757683150321 579.6167555477135 351.2986766627808 793.1669700814673 300.3912992816284
1055 0.005 5.275 1 678.6898431373946 562.3735111061286 562.557208431148 858.5561967874747 941.0413554076437 964.675918746328 579.7037806487921 351.355472516729 793.1892314618624 300.3914259387191
1056 0.005 5.28 1 678.7445813329906 562.4732445182436 562.6570457061173 858.5667177852995 941.0416157458203 964.6760688474736 579.7906804620036 351.412225133284 793.2114601949653 300.3915526663539
1057 0.005 5.285 1 678.7992417186459 562.5728260285784 562.7567308382917 858.577226719287 941.0418767736284 964.6762195517593 579.8774541797746 351.4689381760385 793.2336606908527 300.3916793158937
1058 0.005 5.29 1 678.8538041782267 562.6722557187796 562.8562639735208 858.587719050039 941.0421365007788 964.6763693153933 579.9640778450063 351.5256110466653 793.2558339736624 300.3918060188161
1059 0.005 5.295 1 678.9082910551957 562.7715338589173 562.9556453681328 858.5981982965076 941.0423962695088 964.6765192248463 580.0505830440901 351.5822441328872 793.2779747141201 300.3919327349843
1060 0.005 5.3 1 678.9626982064595 562.8706607114091 563.0548752711186 858.6086624881755 941.0426563402032 964.676669405944 580.1369643288182 351.6388385223833 793.3000822277957 300.3920594524138
1061 0.005 5.305 1 679.0170280292701 562.9696366504716 563.1539539873711 858.6191157786346 941.042917116097 964.6768189800882 580.2232243431606 351.6953928111359 793.3221579195038 300.3921861127121
1062 0.005 5.31 1 679.0712814969944 563.0684618894121 563.2528817719998 858.6295562506482 941.0431771510212 964.6769692319094 580.3093575511563 351.7519251903817 793.3442038593835 300.3923127656842
1063 0.005 5.315 1 679.1254568937557 563.1671366322164 563.3516588504438 858.6399800433433 941.0434360109532 964.677117840041 580.395363103798 351.8084083569175 793.366217313826 300.3924393511607
1064 0.005 5.32 1 679.1795544922045 563.2656611361892 563.4502854701532 858.6503907762935 941.0436948574772 964.6772675512127 580.4812416434551 351.8648505928746 793.3882008192411 300.3925659217954
1065 0.005 5.325 1 679.2335729036942 563.3640356986322 563.5487619014734 858.6607859369116 941.0439526327029 964.6774163058739 580.566993647475 351.9212597771985 793.4101519718212 300.3926925214936
1066 0.005 5.33 1 679.2875111687707 563.4622606623435 563.6470884453063 858.6711651895838 941.0442092231959 964.677563549183 580.6526196370523 351.9776239015584 793.4320698056756 300.3928190237069
1067 0.005 5.335 1 679.3413703287322 563.5603361274808 563.7452653023909 858.6815326695767 941.0444665671419 964.6777122440011 580.7381183518219 352.0339446272478 793.4539591171914 300.3929454021093
1068 0.005 5.34 1 679.3951514221411 563.6582626800166 563.8432928623192 858.6918866373783 941.0447237489865 964.6778607475119 580.8234956862881 352.0902226775897 793.4758175492083 300.3930717728692
1069 0.005 5.345 1 679.4488530648993 563.756040360413 563.9411713328633 858.7022291982853 941.0449816066837 964.6780095728308 580.9087445047434 352.1464598844405 793.4976474125326 300.3931980683213
1070 0.005 5.350000000000001 1 679.5024752680671 563.8536693676501 564.0389009253008 858.7125567109287 941.0452386301774 964.6781578787649 580.9938677096877 352.2026580892062 793.5194454417639 300.3933243121111
1071 0.005 5.355 1 679.5560181385604 563.9511499964505 564.1364819008578 858.7228704078171 941.0454953777245 964.6783055080103 581.0788652169238 352.258816895359 793.5412105968188 300.3934505043475
1072 0.005 5.36 1 679.6094845896154 564.0484826668873 564.2339146143701 858.733177392859 941.0457539235468 964.6784542940878 581.163744047137 352.3149336487907 793.5629499866261 300.39357654667
1073 0.005 5.365 1 679.6628723752776 564.1456674067158 564.3311992166722 858.7434654980807 941.0460099737938 964.6786021085385 581.2484949043264 352.3710044929303 793.5846580131382 300.3937024870385
1074 0.005 5.37 1 679.7161817433204 564.2427044891659 564.4283359517074 858.7537399661308 941.0462652462705 964.6787496303257 581.3331198888175 352.4270367703565 793.6063363957625 300.3938283817037
1075 0.005 5.375 1 679.7694125938585 564.3395941542158 564.5253250541434 858.7639990179154 941.0465200148145 964.6788971294607 581.4176193938245 352.4830303685155 793.6279832252623 300.3939541897269
1076 0.005 5.38 1 679.8225680720399 564.4363368766675 564.6221668807243 858.7742469996736 941.0467766367105 964.679044343637 581.5019966023484 352.5389840432699 793.6495971469138 300.3940798811954
1077 0.005 5.385 1 679.8756447585855 564.5329326098044 564.7188615739553 858.7844825124051 941.0470321255747 964.6791920401743 581.586247777313 352.5949018981586 793.6711833569866 300.3942054038496
1078 0.005 5.39 1 679.9286420183245 564.629381726574 564.8154094120495 858.7947021201559 941.0472863892279 964.6793388866348 581.6703749549788 352.650774951758 793.6927387524159 300.3943309040818
1079 0.005 5.395 1 679.9815608691938 564.7256843782939 564.9118105977345 858.8049091904155 941.0475401812547 964.6794854419959 581.7543775342597 352.7066094922735 793.714265507109 300.3944562525539
1080 0.005 5.4 1 680.0344002903072 564.8218408340483 565.008065379561 858.8151006467278 941.0477934685063 964.6796325712193 581.8382556603177 352.762404453227 793.7357609234939 300.3945815145916
1081 0.005 5.405 1 680.0871611616597 564.9178512865586 565.1041739720105 858.8252799289975 941.0480467135019 964.6797790084612 581.9220096890906 352.8181599276371 793.7572278495136 300.394706600167
1082 0.005 5.41 1 680.1398428500755 565.0137159581741 565.2001365953513 858.8354444372395 941.0482998220834 964.6799257773187 582.0056395831875 352.8738744442422 793.7786630555183 300.3948316845682
1083 0.005 5.415 1 680.192444973959 565.1094352352094 565.2959535559368 858.8455949252199 941.0485513661674 964.6800705386144 582.0891473025 352.9295465109397 793.8000667176119 300.3949566027408
1084 0.005 5.42 1 680.2449697240852 565.2050091855116 565.3916250308417 858.855734370753 941.0488033758554 964.6802170822598 582.1725309795338 352.9851794923686 793.821442697596 300.3950813842138
1085 0.005 5.425 1 680.2974166106126 565.300438105014 565.4871512653801 858.8658599698948 941.0490553872368 964.6803623757598 582.2557919234918 353.0407732502464 793.8427888914975 300.3952060872097
1086 0.005 5.43 1 680.3497855465672 565.395722292223 565.5825325239596 858.8759664200784 941.0493045889284 964.6805078753471 582.338929108149 353.096330007477 793.8641041790083 300.3953307384096
1087 0.005 5.435 1 680.4020774489474 565.4908619373452 565.6777690318187 858.8860615933701 941.0495550646988 964.6806531836413 582.4219447292236 353.151844585204 793.8853898404813 300.395455288185
1088 0.005 5.44 1 680.4542908697271 565.5858571684224 565.7728609759467 858.8961459931108 941.0498057648674 964.6807983045694 582.5048367967753 353.2073174524657 793.9066467242127 300.3955797047104
1089 0.005 5.445 1 680.5064277409296 565.6807084531714 565.8678086818404 858.9062174584633 941.0500563199109 964.6809438220769 582.5876089055661 353.2627502921604 793.9278737062119 300.395704055248
1090 0.005 5.45 1 680.5584888548339 565.7754153523579 565.9626120983835 858.9162745786052 941.0502877613791 964.6810782911158 582.6702544562706 353.3181441710745 793.9490801632253 300.3958282355873
1091 0.005 5.455 1 680.6104728444425 565.8699784437719 566.0572715209108 858.9263172109181 941.0505278175764 964.6812198201111 582.7527766370933 353.3735042272467 793.9702548914365 300.3959522716846
1092 0.005 5.46 1 680.6623794743214 565.9643980709388 566.1517872412081 858.9363452657449 941.0507721867806 964.6813633231243 582.8351775898623 353.4288224786048 793.9913965077931 300.3960763177348
1093 0.005 5.465 1 680.7141981716098 566.0586749808853 566.2461597661114 858.9463602921672 941.0510182013925 964.6815082086639 582.9174641438005 353.4840993913806 794.0125065578676 300.3962002404372
1094 0.005 5.47 1 680.7659436822818 566.1528089702076 566.3403891949317 858.9563630472973 941.0512660815815 964.6816530126935 582.9996283513293 353.5393351331044 794.0335864873219 300.3963240334779
1095 0.005 5.475000000000001 1 680.8176140851211 566.2468001571389 566.4344756870657 858.966355235558 941.0515148389375 964.6817986183341 583.0816696192478 353.5945336867833 794.0546384088624 300.396447695861
1096 0.005 5.48 1 680.8692105579321 566.3406490728895 566.5284195978445 858.9763351244391 941.0517636723704 964.6819433364749 583.1635924184925 353.6496898380513 794.0756603240075 300.3965712715525
1097 0.005 5.485 1 680.920730436391 566.4343557872043 566.6222211152624 858.9863016551517 941.0520114212768 964.6820865317829 583.2453940542772 353.7048050462575 794.0966512721733 300.3966946834042
1098 0.005 5.49 1 680.9721757693507 566.527920514825 566.7158804583645 858.9962580303102 941.0522595478641 964.6822304190915 583.3270750983503 353.7598781749606 794.1176154930058 300.3968179630193
1099 0.005 5.495 1 681.0235451922487 566.6213434826246 566.8093978473121 859.0062008567178 941.0525073029378 964.6823733877296 583.408635980588 353.8149110186955 794.1385502527736 300.3969411490024
1100 0.005 5.5 1 681.0748390556895 566.7146249034712 566.9027735069985 859.0161314039265 941.0527544877328 964.6825169173285 583.4900760415469 353.8699034717677 794.1594574742902 300.3970641909198
1101 0.005 5.505 1 681.1260571657109 566.8077650190108 566.9960076630217 859.0260482051289 941.0530015952729 964.6826606092304 583.5713962877505 353.9248557943585 794.1803348175266 300.3971871301528
1102 0.005 5.51 1 681.177199757784 566.9007638460829 567.0891004409538 859.0359518657627 941.0532482585151 964.682803820141 583.6525952259548 353.9797672208334 794.2011820099515 300.3973099291192
1103 0.005 5.515 1 681.2282658418623 566.9936217538826 567.1820521044311 859.0458409613839 941.0534939757973 964.6829466345354 583.733673913929 354.0346373536586 794.2219990119263 300.3974326424892
1104 0.005 5.52 1 681.2792579361363 567.0863390013108 567.2748629044592 859.0557193133583 941.053740201384 964.6830892128204 583.814633795153 354.0894699067633 794.2427896820089 300.3975551927961
1105 0.005 5.525 1 681.3301744569861 567.1789157783962 567.3675330556931 859.0655804605323 941.0539839052767 964.683231068031 583.8954734907453 354.144261456625 794.2635507525704 300.3976776437708
1106 0.005 5.53 1 681.3810157854799 567.2713523806098 567.4600628074182 859.0754314972235 941.0542285645372 964.6833735488576 583.9761950483817 354.1990125464915 794.2842844137416 300.3977999565088
1107 0.005 5.535 1 681.4317830312528 567.3636490152336 567.5524524052684 859.0852511014398 941.0544701758558 964.683515666036 584.0567968635961 354.2537234692954 794.304984901295 300.3979221989161
1108 0.005 5.54 1 681.4824750682802 567.4558058852496 567.6447020441368 859.0950655671753 941.0547144716766 964.6836578917897 584.1372796751241 354.3083937450646 794.3256585846138 300.3980442972042
1109 0.005 5.545 1 681.5330914879195 567.5478231922372 567.7368119377202 859.1048715181929 941.0549591876581 964.6838003515601 584.217643845994 354.3630264818523 794.3463029021343 300.3981663220249
1110 0.005 5.55 1 681.5836330854984 567.6397011937233 567.8287823278416 859.1146700178704 941.0552042386507 964.6839426525841 584.297890495846 354.4176176830729 794.3669203608545 300.3982881793312
1111 0.005 5.555 1 681.6340992717098 567.7314401185357 567.9206134447061 859.1244577279548 941.0554490881061 964.6840849400031 584.3780224506332 354.4721726745889 794.3875094533065 300.3984100064991
1112 0.005 5.56 1 681.6844935476627 567.8230404858261 568.0123056568314 859.134236543037 941.0556939047623 964.6842263916357 584.4580394311445 354.5266878752159 794.4080723767161 300.3985316846299
1113 0.005 5.565 1 681.7348138476736 567.9145023384729 568.1038591531267 859.144001184998 941.0559374511699 964.6843682217823 584.5379382696478 354.5811596431026 794.4286054952745 300.398653264201
1114 0.005 5.57 1 681.7850581652792 568.005825399236 568.1952738999506 859.1537534389663 941.056180470806 964.6845089829302 584.6177138272504 354.6355888990142 794.4491107480859 300.3987747353571
1115 0.005 5.575 1 681.8352294041391 568.0970107779885 568.2865504906371 859.1634929810481 941.0564228536355 964.6846495394312 584.6973780494513 354.6899684889521 794.4695870127683 300.3988960866997
1116 0.005 5.58 1 681.8853265681123 568.1880583245385 568.3776890607835 859.1732211307426 941.0566649983291 964.6847896515342 584.7769253041681 354.7443140170924 794.4900357038839 300.3990173033441
1117 0.005 5.585 1 681.9353483755278 568.2789680968112 568.468689739212 859.1829344848844 941.0569065224818 964.6849299949631 584.8563533260873 354.7986179661713 794.5104549348204 300.3991384030151
1118 0.005 5.59 1 681.9852939498543 568.3697401742539 568.5595526467687 859.1926372414991 941.0571489021712 964.6850708711905 584.9356646099557 354.8528820205225 794.5308470387455 300.3992593719594
1119 0.005 5.595 1 682.0351657384725 568.4603749691796 568.6502780701484 859.2023260625074 941.0573903276438 964.6852111332954 585.0148586074062 354.907106418919 794.5512097399671 300.3993802421125
1120 0.005 5.600000000000001 1 682.0849662918052 568.5508729517499 568.7408663713028 859.2120053738704 941.0576320634477 964.6853517460144 585.0939399997875 354.9612912631807 794.5715463904401 300.39950101178
1121 0.005 5.605 1 682.1346865542396 568.6412337570557 568.831317508149 859.2216720474762 941.0578735403252 964.6854920281894 585.1728980161737 355.0154348909018 794.5918535487313 300.399621637476
1122 0.005 5.61 1 682.1843668903383 568.7314585156028 568.9216321094273 859.2313220179623 941.0581112717671 964.6856300837645 585.2517722055943 355.0695452347032 794.6121356860255 300.3997421345155
1123 0.005 5.615 1 682.2339594394167 568.8215468340286 569.011810143312 859.2409602291119 941.0583507009575 964.685769312982 585.3305135319526 355.1236128433877 794.6323873247671 300.39986259168
1124 0.005 5.62 1 682.2834750340189 568.9114990213661 569.1018518821847 859.2505873727299 941.05859025841 964.6859084975264 585.4091357403822 355.1776387901018 794.65261108479 300.3999829388134
1125 0.005 5.625 1 682.3329148182378 569.0013153138237 569.1917575436262 859.2602008754574 941.0588292640623 964.6860472815125 585.4876401854675 355.2316243639561 794.6728050666031 300.4001032386662
1126 0.005 5.63 1 682.3822785156692 569.0909956223851 569.281527194117 859.2698041004611 941.0590690057518 964.6861865752007 585.5660240141784 355.2855683417616 794.692972128724 300.4002234275925
1127 0.005 5.635 1 682.4315683016077 569.1805403601802 569.3711610987054 859.2793944131517 941.0593084746171 964.6863258397398 585.6442923863939 355.3394712504069 794.7131112477651 300.4003435487904
1128 0.005 5.64 1 682.4807849958819 569.2699499451354 569.4606596135999 859.2889717023849 941.0595461157292 964.6864643675741 585.7224478366442 355.3933330925597 794.7332225435009 300.4004634982999
1129 0.005 5.645 1 682.5299274907779 569.3592244284325 569.550022860204 859.298535599703 941.0597836285283 964.6866024584565 585.8004866877254 355.4471544931708 794.7533046184451 300.4005834048078
1130 0.005 5.65 1 682.5789958687936 569.448363870269 569.6392509763918 859.3080881456011 941.0600214161162 964.686741052314 585.8784079002916 355.5009356425055 794.7733605870824 300.400703187491
1131 0.005 5.655 1 682.6279910875223 569.5373685896406 569.7283441908651 859.3176274314386 941.0602588925183 964.6868793653091 585.9562144387162 355.5546766340214 794.793388064806 300.4008228967259
1132 0.005 5.66 1 682.6769148566892 569.6262390408576 569.8173028373473 859.3271568764726 941.0604964610689 964.6870174357387 586.0339103879866 355.6083711769039 794.8133896544003 300.4009424960222
1133 0.005 5.665 1 682.7257663026979 569.714975322153 569.9061271187001 859.3366732265961 941.0607338786359 964.6871554756714 586.1114924414597 355.6620223967677 794.8333628382782 300.4010619343687
1134 0.005 5.67 1 682.7745465717325 569.8035776290006 569.9948172433168 859.3461810153926 941.0609717319496 964.6872937751182 586.188962261 355.7156403611961 794.8533098025212 300.4011812761672
1135 0.005 5.675 1 682.8232542650201 569.8920461608576 570.0833734103245 859.3556738442186 941.0612086737477 964.687431274417 586.2663174783019 355.7692153834264 794.8732278385647 300.401300551348
1136 0.005 5.68 1 682.8718914148976 569.9803813402149 570.1717959460344 859.3651553710063 941.0614448573631 964.6875687588034 586.3435613754372 355.8227501644609 794.8931199447542 300.4014196950799
1137 0.005 5.685 1 682.9204488807871 570.0685830985832 570.2600849461202 859.3746233604211 941.0616807162729 964.6877058735198 586.4206892318789 355.8762395295087 794.9129827712544 300.4015387445393
1138 0.005 5.69 1 682.9689370577516 570.156651893572 570.3482407251719 859.3840803034518 941.0619163086913 964.6878425772778 586.4977061898711 355.9296918015182 794.9328197814766 300.4016576263383
1139 0.005 5.695 1 683.0173551561794 570.2445877984188 570.4362634530797 859.3935236879749 941.0621514297524 964.6879795988146 586.5746099150124 355.9831072855607 794.9526285317068 300.4017764265294
1140 0.005 5.7 1 683.0657026540891 570.3323910180019 570.5241533332177 859.4029556708448 941.0623861575338 964.6881158433084 586.6514005185554 356.0364812078501 794.9724110306363 300.4018950572816
1141 0.005 5.705 1 683.1139779348279 570.4200615696263 570.6119104729396 859.4123738093114 941.062620211734 964.6882522549361 586.7280757011506 356.0898158887463 794.9921643594954 300.4020136366831
1142 0.005 5.71 1 683.1621830201467 570.5075998693326 570.6995351512111 859.421780947507 941.0628545349613 964.6883889836223 586.8046394839491 356.1431115948085 795.0118919293579 300.4021320818257
1143 0.005 5.715 1 683.2103167337981 570.5950061516962 570.7870276134204 859.4311750937187 941.0630883651922 964.6885254524119 586.8810914138601 356.1963663175485 795.0315910699566 300.402250411373
1144 0.005 5.72 1 683.2583795007647 570.6822806187141 570.8743880696256 859.440558575527 941.0633222839908 964.6886615762762 586.957431729965 356.2495805058899 795.0512642156946 300.402368603857
1145 0.005 5.725000000000001 1 683.3063711195254 570.7694235281388 570.9616167588775 859.4499286093767 941.063555203242 964.6887970111113 587.0336606021077 356.3027542976064 795.0709089335861 300.4024866905215
1146 0.005 5.73 1 683.354109312232 570.8564351364779 571.0487139559854 859.4592873346684 941.0637881174251 964.6889327922314 587.1097762863677 356.3558871604905 795.0905219881911 300.4026046641177
1147 0.005 5.735 1 683.4018557913796 570.9433157559276 571.1356798978222 859.4686355583284 941.0640219799923 964.6890688936278 587.1857719977889 356.4089780086039 795.1101118852486 300.4027225282995
1148 0.005 5.74 1 683.4495714143048 571.0300652170961 571.2225146314926 859.4779721473916 941.0642550124069 964.6892046879635 587.261659288552 356.4620274817519 795.129677044227 300.4028402353455
1149 0.005 5.745 1 683.4972425390172 571.1166839291051 571.3092184221464 859.4872951870228 941.0644873086103 964.6893396694047 587.3374387115514 356.515036765532 795.149214920111 300.4029578432474
1150 0.005 5.75 1 683.5448593210727 571.2031719843078 571.3957914303934 859.4966065802249 941.0647191679479 964.6894746097094 587.4131074225637 356.5680052546167 795.1687268505915 300.4030753427273
1151 0.005 5.755 1 683.5924273028613 571.2895298309885 571.482233949978 859.5059036268399 941.0649502972158 964.6896096519067 587.4886861675387 356.6209309553088 795.1882116307789 300.4031927615552
1152 0.005 5.76 1 683.6399282433013 571.3757576478683 571.5685462278664 859.515191865561 941.0651819627608 964.6897441780445 587.5641485987886 356.6738165392452 795.2076703774172 300.4033100216467
1153 0.005 5.765 1 683.6873594182864 571.4618555451287 571.6547284366634 859.5244664113925 941.0654128046579 964.6898790532603 587.6394952543542 356.7266629100908 795.227100201277 300.4034271429128
1154 0.005 5.77 1 683.7347207502304 571.5478237413612 571.7407807786113 859.5337301735899 941.0656436382525 964.6900135308631 587.7147292324427 356.7794694380593 795.2465041731812 300.403544175871
1155 0.005 5.775 1 683.782012734071 571.6336624374783 571.8267034523703 859.5429704633159 941.0658700821153 964.6901465438827 587.789830430685 356.8322365427732 795.2658785325873 300.4036611106652
1156 0.005 5.78 1 683.8292340176885 571.7193718531872 571.9124966754601 859.5522044057976 941.0660988206206 964.6902807281544 587.8648313488393 356.8849641219707 795.285227383312 300.4037778961829
1157 0.005 5.785 1 683.8763849049866 571.8049522298272 571.9981606703576 859.5614250168136 941.0663269363139 964.6904143433803 587.9397241123733 356.9376498997096 795.3045482966295 300.4038945852513
1158 0.005 5.79 1 683.9234655339772 571.8904037291386 572.0836956301149 859.570637953091 941.0665564773511 964.6905480752483 588.014510583964 356.9902944521505 795.3238441948914 300.4040111763629
1159 0.005 5.795 1 683.9704757308531 571.9757265567449 572.169101754259 859.5798388771841 941.0667855086856 964.6906817609445 588.0891891691704 357.0428987727416 795.343112630326 300.4041276728853
1160 0.005 5.8 1 684.0174170075749 572.0609209396898 572.25437925929 859.5890309665216 941.0670151221722 964.6908152686852 588.1637601085812 357.0954632791685 795.3623561099047 300.4042439770112
1161 0.005 5.805 1 684.0642881291583 572.1459869503889 572.3395282819877 859.5982104547419 941.0672439603526 964.6909485696669 588.2382210856771 357.1479851089412 795.381572279309 300.4043602159273
1162 0.005 5.81 1 684.1110907052418 572.2309249546752 572.4245490953602 859.6073801446869 941.0674730438228 964.6910821261396 588.3125749020107 357.200466786234 795.4007636534901 300.4044763262327
1163 0.005 5.815 1 684.1578245862563 572.3157351248316 572.5094419023734 859.6165379588923 941.067701738557 964.6912155288521 588.3868206557803 357.2529123663146 795.4199278130062 300.404592350535
1164 0.005 5.82 1 684.2044899481153 572.4004176494764 572.594206899081 859.6256846576589 941.067929932802 964.6913482870812 588.4609577866693 357.305317186407 795.4390668504182 300.4047082057251
1165 0.005 5.825 1 684.2510861274518 572.484972741487 572.6788442926746 859.6348185684535 941.0681575521179 964.6914802984951 588.5349865913039 357.357679917998 795.458178510948 300.4048239913568
1166 0.005 5.83 1 684.2976137370936 572.5694006211321 572.7633542962078 859.6439411666346 941.0683841632589 964.6916127123902 588.6089072666438 357.4100014867399 795.4772645259122 300.404939625575
1167 0.005 5.835 1 684.3440719800243 572.653701462737 572.8477370986616 859.6530504739123 941.0686108589009 964.6917449041493 588.6827193301315 357.4622821159026 795.4963232283336 300.4050551830393
1168 0.005 5.84 1 684.3904620453692 572.7378754899061 572.9319929181195 859.6621496871444 941.068837651197 964.6918773029287 588.7564237545909 357.5145212905645 795.5153566378134 300.4051705719915
1169 0.005 5.845 1 684.4367757703586 572.8219224863526 573.0161217009876 859.67128120737 941.0690723629559 964.692012304523 588.8300179938634 357.5667191534515 795.5343766659918 300.4052858990145
1170 0.005 5.850000000000001 1 684.4830248845689 572.9058430349863 573.100123834612 859.6803811076945 941.0693014862311 964.6921440374784 588.9035058960286 357.6188769117743 795.5533674018475 300.4054010959823
1171 0.005 5.855 1 684.5291983658361 572.9896373594211 573.1839995529954 859.6894654814297 941.0695331579635 964.6922791564274 588.9768872025393 357.6709939204216 795.5723199301136 300.4055161730128
1172 0.005 5.86 1 684.5753090440256 573.0733056870287 573.2677490791432 859.6985306532886 941.0697613637652 964.6924115766396 589.0501617636826 357.7230701594697 795.5912503395386 300.4056310918004
1173 0.005 5.865 1 684.6213542148535 573.1568481657044 573.3513725955443 859.7075777137911 941.0699877152277 964.6925433734806 589.123328656695 357.7751069860065 795.6101541048107 300.4057459170759
1174 0.005 5.87 1 684.6673337461831 573.2402650298129 573.4348703181499 859.71661128786 941.0702128101107 964.6926742296672 589.1963886612697 357.8271032591415 795.6290331931046 300.4058606568006
1175 0.005 5.875 1 684.7132468365612 573.3235563490098 573.5182423851779 859.7256304329468 941.0704377639668 964.6928055603759 589.2693403951056 357.8790608701532 795.6478849371736 300.4059752383831
1176 0.005 5.88 1 684.7590931220029 573.4067224425171 573.6014890402915 859.7346377794653 941.0706621526983 964.6929364975729 589.3421859033659 357.9309765067584 795.6667111199318 300.4060897464726
1177 0.005 5.885 1 684.8048714346024 573.4897635107802 573.6846104897668 859.7436317286418 941.0708861784794 964.6930671225488 589.4149248120327 357.9828508276125 795.685510158185 300.4062041901266
1178 0.005 5.89 1 684.8505866004842 573.5726797248656 573.7676069317987 859.7526171029432 941.0711105318213 964.6931973296895 589.4875582149517 358.03468399844 795.7042878100984 300.4063184562891
1179 0.005 5.895 1 684.896231411416 573.6554713056637 573.8504785693093 859.7615882555082 941.0713342211014 964.69332770806 589.560084393185 358.0864761510401 795.7230366856355 300.4064326282588
1180 0.005 5.9 1 684.941808666449 573.7381385271548 573.9332256375783 859.7705451750078 941.0715569973562 964.6934583514751 589.6325063639393 358.1382276108676 795.7417592310454 300.4065466201221
1181 0.005 5.905 1 684.9873180379354 573.8206817690301 574.015848444069 859.779490744632 941.0717801571183 964.6935884484442 589.7048239185967 358.1899384535596 795.7604549596035 300.406660556365
1182 0.005 5.91 1 685.0327595887302 573.9031010306218 574.0983471231185 859.7884268824023 941.0720031606855 964.6937186248391 589.7770350071058 358.2416076122232 795.7791259964779 300.4067743270451
1183 0.005 5.915 1 685.0781345922945 573.9853964922419 574.1807218462989 859.7973418308668 941.0722205821689 964.6938463588789 589.849136228098 358.2932362026585 795.7977665867729 300.4068880010302
1184 0.005 5.92 1 685.12344244809 574.0675683689808 574.2629728208354 859.8062507279238 941.0724409890357 964.6939749129306 589.9211341424361 358.3448243023441 795.8163837061021 300.4070015169261
1185 0.005 5.925 1 685.1686827115927 574.1496168114004 574.3451002062397 859.8151371201465 941.0726617023057 964.6941039710415 589.993033471963 358.3963715941244 795.8349753389247 300.4071149476569
1186 0.005 5.93 1 685.2138583263938 574.231542239685 574.4271043207124 859.8240213693555 941.0728831854582 964.6942331091682 590.0648282677935 358.4478751792045 795.8535431896274 300.407228167188
1187 0.005 5.935 1 685.258967771876 574.3133447278406 574.5089853317351 859.8328963096214 941.0731041531282 964.6943620561595 590.1365210824825 358.4993427814612 795.8720848103302 300.4073413655196
1188 0.005 5.94 1 685.3040107810917 574.3950244146619 574.5907434076709 859.8417628425381 941.0733255272274 964.694490944423 590.2081062930997 358.5507696520033 795.8906017835873 300.4074544275527
1189 0.005 5.945 1 685.3486218748437 574.4765007661739 574.6723466422051 859.8503614236859 941.0734711061963 964.694593767642 590.2786120222845 358.6021867412385 795.9089324236868 300.4075674642581
1190 0.005 5.95 1 685.3932352939265 574.5578438654861 574.7538061772998 859.8590702575552 941.0736731072806 964.694724571258 590.3492777814864 358.6535618261877 795.9272990857102 300.4076803772101
1191 0.005 5.955 1 685.4378310305518 574.6390560933352 574.8351288693543 859.867832512311 941.0738972167985 964.6948614290225 590.4199655920531 358.7048940407075 795.945677399931 300.4077932195834
1192 0.005 5.96 1 685.4824010516465 574.7201387445612 574.9163174572057 859.8766238504109 941.0741301677992 964.6949979501196 590.4906274351944 358.7561883130695 795.9640556506242 300.4079059744883
1193 0.005 5.965 1 685.5269320171452 574.801092696926 574.9973737438296 859.8854187740304 941.0743607504334 964.6951300673303 590.5612336103381 358.8074399822959 795.9824197309449 300.4080185512148
1194 0.005 5.97 1 685.5714233575661 574.8819187415871 575.0782991310829 859.8942123943202 941.0745888359021 964.6952595896637 590.6317736512135 358.8586498244245 796.0007658686117 300.4081310055228
1195 0.005 5.975000000000001 1 685.6158664891286 574.9626175415065 575.1590947626624 859.9029940812651 941.0748121545538 964.6953858062898 590.7022353070161 358.9098185420326 796.0190867527896 300.4082432935565
1196 0.005 5.98 1 685.6602586852766 575.0431897035057 575.239761615091 859.9117636489869 941.0750324283441 964.6955113577924 590.7726130638778 358.9609462011943 796.0373821514547 300.4083553877646
1197 0.005 5.985 1 685.7045934197374 575.1236357904046 575.3203005491087 859.9205176828813 941.0752501761895 964.6956366123036 590.8429024389433 359.0120330157906 796.0556483240346 300.4084673684291
1198 0.005 5.99 1 685.7488683378433 575.2039563201301 575.4007123212323 859.9292570044993 941.0754655517273 964.6957614664586 590.9130992274303 359.0630790705532 796.0738869667832 300.4085791913537
1199 0.005 5.995 1 685.7930803719481 575.2841517894432 575.4809976238867 859.9379824552217 941.0756811892683 964.6958872880148 590.9832041313495 359.1140877931173 796.0920970997283 300.4086909081279
1200 0.005 6 1 685.8372290465544 575.3642226769985 575.5611570946602 859.9466968559486 941.0758973564491 964.6960137608983 591.0532156509781 359.1650548193783 796.1102807991406 300.4088023935769
1201 0.005 6.005 1 685.8813125361568 575.4441694285731 575.6411913099211 859.9553980857049 941.07611341748 964.6961397328042 591.1231327041108 359.2159801540428 796.1284367718652 300.4089137693787
1202 0.005 6.01 1 685.9253309115793 575.5239924863166 575.7211008256789 859.9640893352544 941.076330001518 964.6962661917595 591.1929548659018 359.2668651914791 796.1465677208578 300.4090250327259
1203 0.005 6.015000000000001 1 685.9692833215684 575.6036922572181 575.8008861449711 859.9727682401616 941.0765463688206 964.69639270555 591.26268142822 359.3177085894353 796.164671711206 300.4091361191419
1204 0.005 6.02 1 686.0131708078681 575.6832691410153 575.8805477525 859.9814371172955 941.076762814276 964.6965192015139 591.3323122418208 359.3685111086543 796.1827507269386 300.4092470884361
1205 0.005 6.025 1 686.0569924913337 575.7627235218547 575.9600861008635 859.9900931625042 941.0769788138924 964.696645751972 591.4018457551055 359.4192729914307 796.2008032843281 300.4093578955613
1206 0.005 6.03 1 686.1007492859378 575.8420557771067 576.0395016218287 859.9987391419521 941.0771944498066 964.6967711085662 591.4712832537913 359.469994232551 796.2188311908078 300.409468621352
1207 0.005 6.035 1 686.144406720668 575.9212662612507 576.118794730045 860.0073645529988 941.0774064301152 964.6968946350274 591.5406233637403 359.5206744728844 796.2368234132055 300.4095792452417
1208 0.005 6.04 1 686.1880083685227 576.0003553184721 576.197965803777 860.0159840555677 941.0776208606997 964.697020205669 591.6098673687089 359.5713155763328 796.2547948643975 300.4096897092468
1209 0.005 6.045 1 686.2315526701084 576.079323289288 576.2770152285249 860.0245937892217 941.0778356228957 964.6971459626777 591.6790146259758 359.6219157928612 796.2727424229643 300.4098001286799
1210 0.005 6.05 1 686.2750362629313 576.1581704771902 576.3559433533962 860.0331934324607 941.0780498800017 964.6972708925342 591.7480637599974 359.67247443134 796.2906661315235 300.4099104140992
1211 0.005 6.055 1 686.3188108396391 576.2369750384786 576.4347812266237 860.0420262539357 941.0783351154687 964.6974201718102 591.8179555523071 359.7229578205663 796.3087169628507 300.4100206314076
1212 0.005 6.06 1 686.3624598629414 576.3156704837127 576.5135193102728 860.0507380329375 941.0785683805907 964.6975433798025 591.8874997764319 359.7734054368842 796.3266884545901 300.4101306973112
1213 0.005 6.065 1 686.4060037034582 576.3942546727314 576.5921513541607 860.059375700819 941.0787787609477 964.6976593819026 591.9568262925458 359.8238142338758 796.3445989018616 300.4102407522865
1214 0.005 6.07 1 686.4494354261626 576.4727266030449 576.6706750588419 860.067963515073 941.0789800935917 964.6977762066157 592.0259814911446 359.8741858316614 796.3624583104111 300.4103507100189
1215 0.005 6.075 1 686.4927796999003 576.5510860832876 576.749089234345 860.0765232794896 941.0791823313434 964.6978964446351 592.0949881694096 359.9245161074072 796.380281270502 300.410460594374
1216 0.005 6.08 1 686.5360398133429 576.6293328425759 576.8273930268574 860.0850665915559 941.0793881704793 964.6980193562721 592.1638631851287 359.9748056086647 796.3980760119093 300.410570498859
1217 0.005 6.085 1 686.579219943413 576.7074667896431 576.9055858605379 860.0935982059516 941.0795976311449 964.698145154733 592.2326184094192 360.0250532395087 796.4158456359227 300.4106804398167
1218 0.005 6.09 1 686.6223245974052 576.7854877069249 576.9836672288167 860.1021212514661 941.079809871229 964.6982713201758 592.3012565881447 360.0752610379411 796.4335925540032 300.4107902791899
1219 0.005 6.095 1 686.6653506525748 576.8633954872213 577.0616367723131 860.1106335255882 941.0800223694407 964.6983975221386 592.3697818762101 360.125429015953 796.4513162276851 300.4109001168046
1220 0.005 6.100000000000001 1 686.7083095306277 576.941190101898 577.1394942032965 860.119139365603 941.0802361270561 964.6985225428557 592.4381981768786 360.1755563728139 796.4690185926363 300.4110098855483
1221 0.005 6.105 1 686.7512028191086 577.018871445234 577.2172392806357 860.1276355207862 941.0804495646533 964.6986469553033 592.5065066918652 360.2256435346712 796.4866974876522 300.4111196468451
1222 0.005 6.11 1 686.7940323490382 577.0964395411958 577.2948718534717 860.1361233674427 941.0806628947375 964.698771090905 592.5747097391429 360.2756899430217 796.504354976367 300.4112293913242
1223 0.005 6.115 1 686.8364441323426 577.1738163667422 577.3723605514972 860.144353877104 941.0808032798019 964.6988701024073 592.6418717443898 360.3257299375102 796.5218354306708 300.4113390508738
1224 0.005 6.12 1 686.8788606211662 577.2510695141895 577.4497161778065 860.1526898959236 941.0809972844124 964.698994883674 592.7091851308851 360.3757252728194 796.5393514280503 300.4114486405941
1225 0.005 6.125 1 686.9212609550232 577.3282011181952 577.5269451034824 860.1610743807183 941.0812112630583 964.6991251888053 592.776515474915 360.4256795820281 796.556878497531 300.4115581696109
1226 0.005 6.13 1 686.9636366032894 577.4052122458501 577.6040497280002 860.1694854933907 941.0814325356322 964.6992550219157 592.8438182365871 360.4755899563664 796.5744058245778 300.4116675503161
1227 0.005 6.135 1 687.0059802477339 577.4821036364397 577.6810316001422 860.1779023906532 941.0816533565177 964.6993813541433 592.9110680001221 360.5254613541891 796.591920639311 300.4117768430022
1228 0.005 6.140000000000001 1 687.048286215422 577.5588759086361 577.7578918944628 860.1863172262526 941.0818709572536 964.6995044580957 592.9782505642552 360.5752907793317 796.6094184328144 300.4118859461773
1229 0.005 6.145 1 687.090548386083 577.6355295984076 577.8346315492308 860.1947217491924 941.082084906285 964.6996254621172 593.045357017906 360.6250792244169 796.6268931986459 300.4119948518694
1230 0.005 6.15 1 687.132762137054 577.71206517618 577.9112513706641 860.2031148532213 941.0822956540461 964.6997453074074 593.1123811372636 360.674827161719 796.6443440128515 300.4121035686861
1231 0.005 6.155 1 687.1749229419278 577.7884830882469 577.9877520414182 860.2114937277975 941.0825045889554 964.699865326948 593.1793192518414 360.7245345986806 796.6617682196292 300.4122121083367
1232 0.005 6.16 1 687.2170279301337 577.8647837394839 578.0641341822276 860.2198603862245 941.0827122901031 964.6999853142843 593.2461690643308 360.7741875997821 796.6791671062349 300.4123204750027
1233 0.005 6.165 1 687.2590740461369 577.9409675030209 578.1403983279291 860.2282117214688 941.0829186992891 964.7001051940998 593.3129287052949 360.8238061382075 796.6965379525776 300.4124287310911
1234 0.005 6.17 1 687.3010607304507 578.0170347651886 578.2165449928472 860.2365526732553 941.08312546983 964.7002262709321 593.3795975543248 360.8733872954753 796.7138849407222 300.4125367786033
1235 0.005 6.175 1 687.3429861764025 578.0929858741168 578.292574638381 860.2448814242097 941.0833324578468 964.7003465409987 593.446174555817 360.9229314867072 796.7312061375422 300.4126446370354
1236 0.005 6.18 1 687.384850733396 578.1688211820334 578.368487701701 860.253200619514 941.0835395442563 964.7004676845545 593.5126598184067 360.9724348361689 796.7485036752255 300.4127523216014
1237 0.005 6.185 1 687.4266551673954 578.2445410272115 578.4442846041484 860.2615101853352 941.0837477540153 964.7005893491003 593.5790539366465 361.0218987522676 796.7657777770352 300.4128598370472
1238 0.005 6.19 1 687.4683979727855 578.3201457238858 578.5199657188997 860.269809631261 941.0839554271043 964.7007102959004 593.6453552523839 361.0713223660923 796.7830277620071 300.4129671821473
1239 0.005 6.195 1 687.5100783337916 578.3956355749908 578.5955314096695 860.2780964376964 941.0841623461723 964.7008307467042 593.7115633623966 361.1207070476093 796.8002521637619 300.4130744185335
1240 0.005 6.2 1 687.5516964363368 578.4710108799695 578.670982021377 860.2863730020005 941.084368782569 964.7009507958873 593.7776780718684 361.1700509807795 796.8174530616661 300.4131814558436
1241 0.005 6.205 1 687.5932525503642 578.5462719296913 578.7463178844042 860.2946379394722 941.0845749281323 964.7010708042126 593.8437000088596 361.2193542627261 796.8346287504114 300.413288375423
1242 0.005 6.21 1 687.6347408710839 578.6214189658673 578.821539276085 860.3028767423273 941.0847656966987 964.7011804330723 593.9096263362804 361.2686170284973 796.851767654334 300.4133951536244
1243 0.005 6.215 1 687.676168487938 578.6964523047556 578.8966465386404 860.3111089742663 941.0849632308342 964.7012969363883 593.9754608020828 361.3178405035467 796.8688846344138 300.4135018098436
1244 0.005 6.22 1 687.7175361900141 578.7713722233882 578.9716399758619 860.319336157954 941.0851651506471 964.7014162167366 594.0412028278363 361.3670230043664 796.8859819191595 300.4136083536619
1245 0.005 6.225000000000001 1 687.7588436550679 578.8461789813266 579.0465198719659 860.3275548175881 941.0853693471915 964.7015359459225 594.1068521106932 361.4161646818575 796.9030567299828 300.4137147686897
1246 0.005 6.23 1 687.8001009651451 578.9208729142298 579.1212866182348 860.3357583542656 941.085568315407 964.7016533376473 594.1723970136671 361.4652663942156 796.9201192373782 300.4138210761836
1247 0.005 6.235 1 687.8412934020696 578.9954541935014 579.195940364614 860.3439529037058 941.0857707506278 964.7017726522054 594.2378539613067 361.5143272262954 796.9371532839235 300.4139272666019
1248 0.005 6.24 1 687.8824230756084 579.0699230785684 579.2704813832017 860.3521411979481 941.0859751634292 964.7018921854568 594.3032207091445 361.5633475096416 796.9541631608809 300.4140333735438
1249 0.005 6.245 1 687.9234916917004 579.1442798146443 579.3449099363735 860.3603203848554 941.0861800320217 964.7020113613905 594.3684961225212 361.6123272120166 796.9711485138786 300.4141394142945
1250 0.005 6.25 1 687.9644994818881 579.2185246508234 579.4192262856967 860.3684908529179 941.0863849707491 964.7021303968008 594.4336796833576 361.6612663749145 796.9881111257629 300.4142453656482
1251 0.005 6.255 1 688.0054526992038 579.2926576815505 579.4934305496813 860.3766461523064 941.0865883669422 964.702248508766 594.4987778939976 361.7101666601123 797.0050382516949 300.4143512496448
1252 0.005 6.26 1 688.0463450775811 579.3666792987747 579.5675230997 860.3847928859193 941.0867912045995 964.7023666407276 594.5637813765484 361.7590254373055 797.02194669536 300.4144570241607
1253 0.005 6.265000000000001 1 688.0871747387208 579.440589713485 579.6415041771185 860.3929291725801 941.0869943555582 964.7024845760226 594.6286897775028 361.8078432520978 797.0388337556006 300.4145627482188
1254 0.005 6.27 1 688.1279437672445 579.5143891661644 579.7153740244048 860.4010574895058 941.0871974319216 964.7026028521037 594.6935049907416 361.8566206404482 797.055700190308 300.414668381494
1255 0.005 6.275 1 688.1686524372658 579.5880778823687 579.7891328772176 860.4091746384929 941.0874005917113 964.7027213201732 594.7582270585443 361.9053577182701 797.0725436912824 300.4147739287706
1256 0.005 6.28 1 688.2093009206791 579.661656096942 579.8627809690764 860.4172830213292 941.0876034782793 964.7028389543739 594.8228566325612 361.9540543647391 797.0893654017444 300.4148793742769
1257 0.005 6.285 1 688.24988922402 579.7351240138254 579.9363185251007 860.4253796692168 941.0878057660924 964.702956403715 594.8873932873539 362.002706344877 797.1061632906134 300.4149847415172
1258 0.005 6.29 1 688.2904157150525 579.8084818128757 580.0097457455161 860.4334644447215 941.0880078355004 964.7030746759423 594.9518370803059 362.0513198938679 797.1229369265769 300.4150900224312
1259 0.005 6.295 1 688.331222004756 579.881803960572 580.0830925217249 860.4417774566351 941.0882801236056 964.7032167765757 595.0170788183258 362.0998566499687 797.1398370471237 300.4151951769142
1260 0.005 6.3 1 688.3719120323814 579.9550265399006 580.1563489584548 860.4499743245977 941.0885016606783 964.7033333146958 595.0819854018828 362.1483586309888 797.1566612182685 300.4153002630574
1261 0.005 6.305 1 688.4124991425085 580.0281476816417 580.2295090903166 860.4581005674394 941.0887015553679 964.7034432004643 595.1466871474087 362.1968210681996 797.1734267992862 300.4154052942044
1262 0.005 6.31 1 688.4529907415561 580.1011666657688 580.3025708251147 860.4661820666747 941.0888934057423 964.7035536095975 595.2112264717844 362.2452453829057 797.1901480857078 300.4155102109456
1263 0.005 6.315 1 688.4933957516521 580.1740830960356 580.375532915812 860.4742346607857 941.0890849117054 964.7036667980175 595.2756272763912 362.2936304588427 797.206833535041 300.4156151338882
1264 0.005 6.32 1 688.5337147343583 580.246896656419 580.4483945038579 860.4822900330107 941.0892814327499 964.7037838291139 595.3399070807736 362.3419759288682 797.2235027004929 300.4157199850773
1265 0.005 6.325 1 688.5739484105696 580.3196062870104 580.5211543296041 860.4903134381115 941.08947882087 964.7039011650236 595.4040691520654 362.3902787511745 797.2401242585717 300.4158248361569
1266 0.005 6.33 1 688.6141123848249 580.3922124183074 580.5938122386815 860.4983308387312 941.0896785291966 964.7040199367993 595.468120630705 362.4385429842996 797.2567297229444 300.4159296533194
1267 0.005 6.335 1 688.6542102340677 580.4647149344498 580.6663678665011 860.5063389401855 941.0898797079849 964.7041383103074 595.5320659364795 362.4867672746799 797.2733159833195 300.4160343551346
1268 0.005 6.34 1 688.6942456704601 580.5371137681238 580.738820919405 860.5143395655736 941.0900806775097 964.7042562532577 595.5959085107748 362.5349515045716 797.2898847456422 300.4161390490196
1269 0.005 6.345 1 688.7342201783607 580.6094088289422 580.8111711434658 860.5223303487219 941.0902816961091 964.7043730897335 595.6596502360971 362.5830958783698 797.3064327265186 300.4162436643628
1270 0.005 6.350000000000001 1 688.7741397335971 580.6816000856201 580.8834183606472 860.5303061170456 941.0904808942231 964.7044890939712 595.723288663629 362.6312003007697 797.322961573548 300.4163482101383
1271 0.005 6.355 1 688.8140005417782 580.7536874508958 580.9555623864851 860.5382742922363 941.0906807717541 964.7046051402366 595.7868301675055 362.6792637396987 797.3394686053402 300.4164527051
1272 0.005 6.36 1 688.8538034955417 580.8256708767349 581.0276030753957 860.5462348209614 941.090880844704 964.7047213635906 595.8502747067427 362.7272800748142 797.3559550305306 300.4165571030742
1273 0.005 6.365 1 688.89354827308 580.8975504592208 581.0995403829002 860.5541854494694 941.0910800824771 964.7048369783809 595.9136240676334 362.7752610574235 797.3724187921737 300.4166614311765
1274 0.005 6.37 1 688.9332369469447 580.9693261307165 581.1713742147181 860.5621275388946 941.0912789448365 964.7049518287906 595.9768776752276 362.8232010808338 797.3888621039531 300.4167656106143
1275 0.005 6.375 1 688.9728675920626 581.0409979039266 581.2431045204908 860.5700587538757 941.0914773030909 964.7050665918571 596.0400356537754 362.8711022007163 797.4052824309329 300.4168697168307
1276 0.005 6.38 1 689.0124404567315 581.1125658005748 581.3147312698489 860.5779813335303 941.091675643775 964.7051813845537 596.1030985731795 362.9189637543098 797.4216818679366 300.4169736993092
1277 0.005 6.385 1 689.0519594263751 581.1840302763042 581.3862546622304 860.5858930448215 941.0918733820233 964.7052961501471 596.1660723768059 362.9667882437865 797.4380572874614 300.4170776043308
1278 0.005 6.390000000000001 1 689.0914203389483 581.2553910078324 581.4576745882274 860.5937959477019 941.0920707217734 964.7054102432171 596.2289505348519 363.0145729412887 797.4544125299452 300.4171813513545
1279 0.005 6.395 1 689.130823993219 581.3266479533359 581.5289909954544 860.6016884804532 941.0922682947114 964.7055247239903 596.2917334005552 363.0623163083432 797.4707457907267 300.4172849700406
1280 0.005 6.4 1 689.1701702728952 581.3978012314072 581.6002039152011 860.6095718504611 941.092465755493 964.7056391873716 596.3544224202468 363.1100192625406 797.4870580534405 300.4173884386597
1281 0.005 6.405 1 689.2094590425685 581.4688508989026 581.6713133866208 860.617444143163 941.0926625979786 964.7057529367725 596.4170176955944 363.1576815453426 797.5033475202596 300.4174918104609
1282 0.005 6.41 1 689.2486906873064 581.5397970260617 581.7423194540387 860.6253076340896 941.0928595198899 964.7058675057726 596.4795199353254 363.2053033804886 797.5196161745645 300.4175950346395
1283 0.005 6.415 1 689.2878652361999 581.6106396849032 581.8132221632237 860.6331599940044 941.0930559464142 964.7059813216092 596.5419293277903 363.2528849573742 797.5358621288057 300.4176981451327
1284 0.005 6.42 1 689.3269831498735 581.6813789545946 581.8840215768456 860.6410035971879 941.0932525063205 964.7060953771498 596.6042462882386 363.300425467849 797.5520875871707 300.417801030882
1285 0.005 6.425 1 689.3660437465726 581.7520149121526 581.9547177614434 860.6488363879224 941.0934484229105 964.7062088904373 596.6664710563188 363.3479260463188 797.5682900106863 300.4179038077404
1286 0.005 6.43 1 689.4050474496648 581.8225477186651 582.0253108231949 860.6566673759737 941.0936466403093 964.706323627907 596.7286321085913 363.3953870469512 797.5844721752945 300.4180064428534
1287 0.005 6.435 1 689.4439946989969 581.8929774020974 582.0958008228098 860.6644841841137 941.0938429178535 964.70643680775 596.7906882198564 363.4428065128861 797.6006317160674 300.4181089257997
1288 0.005 6.44 1 689.4828863438278 581.9633040540722 582.1661878317534 860.6722909067383 941.0940385104163 964.7065497144197 596.8526470457073 363.4901863354216 797.6167705509247 300.4182112453516
1289 0.005 6.445 1 689.5217215194257 582.033527820794 582.2364719659388 860.6800853204041 941.0942334667222 964.706662426213 596.9145117625649 363.5375280058924 797.6328864977713 300.4183133908517
1290 0.005 6.45 1 689.5605008429826 582.1036487664619 582.3066533048145 860.6878698945994 941.0944283382225 964.7067751068204 596.9762834881346 363.5848278786279 797.6489814984243 300.4184154274542
1291 0.005 6.455 1 689.5992234924889 582.1736669707257 582.3767319248738 860.6956434783831 941.0946228150966 964.7068882290874 597.0379627252395 363.6320884746444 797.6650535998871 300.4185172804036
1292 0.005 6.46 1 689.6378902766068 582.2435825622533 582.4467079363985 860.7034076518129 941.0948171318597 964.7070009664126 597.0995509513691 363.6793077731444 797.6811049037009 300.4186190189901
1293 0.005 6.465 1 689.6764995886667 582.3133956636983 582.5165814495508 860.7111646644667 941.0950124915762 964.7071134827579 597.1610480267965 363.7264858995071 797.6971350995607 300.4187206068879
1294 0.005 6.47 1 689.7150539106968 582.3831063735361 582.5863525643508 860.7189115585561 941.0952069986793 964.7072264532487 597.2224550681819 363.773624531543 797.7131439869277 300.4188220446993
1295 0.005 6.475000000000001 1 689.7535547336678 582.4527146788221 582.6560213274776 860.7266486633227 941.0954016488798 964.7073390018103 597.2837716078933 363.8207233403037 797.7291323226131 300.4189233535493
1296 0.005 6.48 1 689.7919993585632 582.5222208036508 582.7255878781057 860.7343752390954 941.0955956759656 964.7074508864393 597.3449983528633 363.8677790168619 797.7450988502786 300.4190245521821
1297 0.005 6.485 1 689.8303876189261 582.5916248773507 582.7950523378313 860.7420904127306 941.0957888310925 964.7075629552247 597.4061354622563 363.9147957801289 797.7610420284393 300.4191255928343
1298 0.005 6.49 1 689.868720528762 582.6609270195976 582.864414831403 860.7497964849946 941.0959822229258 964.7076746637388 597.4671835828553 363.9617727949469 797.77696401193 300.4192265133965
1299 0.005 6.495 1 689.9069972758591 582.7301273478605 582.9336754717375 860.7574915303757 941.0961749098426 964.707786088155 597.5281422815303 364.0087103812072 797.7928631332408 300.4193273424397
1300 0.005 6.5 1 689.9452185569618 582.7992259903191 583.002834379019 860.7651774151254 941.0963676574053 964.7078977081392 597.5890120513621 364.0556082892792 797.8087414888048 300.4194280088828
1301 0.005 6.505 1 689.9833842005689 582.8682231290201 583.0718917075798 860.7728526673396 941.0965597340247 964.7080089058197 597.6497936974699 364.1024679458753 797.8245972343069 300.419528578232
1302 0.005 6.51 1 690.0214929852373 582.9371187795253 583.1408475347235 860.7805190025372 941.0967519249767 964.7081202733066 597.7104855127243 364.1492866061967 797.8404320775451 300.4196289640707
1303 0.005 6.515000000000001 1 690.0595464849575 583.0059131253698 583.2097019973214 860.7881746423657 941.0969439106532 964.7082315141912 597.7710890441696 364.1960651075204 797.856244367512 300.4197292922207
1304 0.005 6.52 1 690.0975454399702 583.0746063000229 583.2784552316111 860.7958214649116 941.0971358291011 964.7083423361884 597.8316046951585 364.2428037349794 797.8720364182132 300.4198294655629
1305 0.005 6.525 1 690.1354893241092 583.1431984454682 583.3471073676553 860.8034585752245 941.0973274475067 964.7084534726915 597.8920843534253 364.2895024979447 797.8878067389783 300.419929545268
1306 0.005 6.53 1 690.1733784686679 583.2116896863944 583.4156585381535 860.811086620373 941.0975190067362 964.7085642556283 597.9524461021676 364.3361594873228 797.9035561028973 300.4200295252203
1307 0.005 6.535 1 690.2112144196104 583.2800802282202 583.4841089114218 860.8187048324555 941.0977105159751 964.7086750223763 598.0127118426948 364.3827783883792 797.9192851352293 300.4201293600802
1308 0.005 6.54 1 690.2489948644705 583.3483701039102 583.5524585765211 860.8263135955178 941.0979016542472 964.708785795107 598.0728837010312 364.4293585806437 797.9349930576803 300.4202291323552
1309 0.005 6.545 1 690.2867200696166 583.4165594879328 583.6207076756459 860.8339113228427 941.0980920556806 964.7088963919672 598.1329651414643 364.4758981817465 797.9506781158329 300.4203287660722
1310 0.005 6.55 1 690.3243897137537 583.4846482759657 583.6888562226652 860.8414997178277 941.0982823870544 964.7090064800208 598.1929550594829 364.5223984162184 797.966342607896 300.4204283006425
1311 0.005 6.555 1 690.3620051660122 583.5526370544562 583.7569045462055 860.8490775162337 941.0984722631456 964.7091159841287 598.2528545961151 364.5688582696789 797.9819849078691 300.4205277149209
1312 0.005 6.56 1 690.3995661187477 583.620525750468 583.8248527231835 860.8566467913303 941.0986621586321 964.7092262142809 598.3126691324866 364.6152780468302 797.9976066655661 300.4206270489935
1313 0.005 6.565 1 690.437071986508 583.688314491478 583.8927008772298 860.8642054631616 941.0988516791248 964.7093359886596 598.3723973751194 364.6616586723984 798.0132063351219 300.4207262741128
1314 0.005 6.57 1 690.474524067839 583.7560033359616 583.9604491080772 860.8717579299312 941.0990421456607 964.7094460554792 598.4320403247616 364.7079994162214 798.0287862756755 300.4208253756169
1315 0.005 6.575 1 690.5119217478556 583.823592491693 584.0280975632869 860.8792988587873 941.0992316417526 964.7095553343529 598.4915978385711 364.754299988477 798.0443440387888 300.4209243503538
1316 0.005 6.58 1 690.5492650571254 583.89108210304 584.0956463892174 860.8868305020533 941.0994207840777 964.7096650625155 598.5510684641072 364.8005605166532 798.0598813843932 300.421023249661
1317 0.005 6.585 1 690.5865544564874 583.9584723280359 584.1630957362811 860.8943519930107 941.0996096073407 964.7097745304392 598.6104528879381 364.8467820519931 798.0753969596611 300.4211219998272
1318 0.005 6.59 1 690.623790335165 584.0257631320713 584.2304456604626 860.9018644548613 941.0997985016965 964.709883558626 598.6697512735695 364.8929631926446 798.0908916272169 300.4212206725326
1319 0.005 6.595 1 690.6609709008785 584.0929549019638 584.2976963980794 860.9093659015356 941.099986203114 964.709991699528 598.7289636134108 364.9391044583088 798.106364000769 300.4213192186925
1320 0.005 6.600000000000001 1 690.6980974126626 584.160047690818 584.3648480672542 860.9168587465876 941.1001744105636 964.7101006618108 598.7880897601555 364.985205768305 798.1218162085313 300.4214176823818
1321 0.005 6.605 1 690.7351694702369 584.2270415694707 584.431900775612 860.9243406563219 941.1003617805703 964.7102089699017 598.8471288642359 365.0312671569185 798.1372464105405 300.4215159865287
1322 0.005 6.61 1 690.7721876932605 584.2939367343238 584.4988546790122 860.9318140077036 941.1005493470811 964.7103173808356 598.9060826083559 365.0772886718668 798.1526564706818 300.4216141975922
1323 0.005 6.615 1 690.809152231259 584.3607333559762 584.565709930343 860.9392771097058 941.1007367145173 964.7104257137051 598.9649512291726 365.1232697162744 798.1680450146345 300.4217122536431
1324 0.005 6.62 1 690.8460635170586 584.4274316033051 584.6324666963974 860.9467317130734 941.1009239526689 964.7105343786869 599.0237352528073 365.1692125560759 798.1834134276244 300.4218102339922
1325 0.005 6.625 1 690.8829531829377 584.4940320203857 584.699125375433 860.9541706840936 941.1011081912283 964.7106408204648 599.0824439157966 365.2151160670091 798.1987643549619 300.4219081011701
1326 0.005 6.63 1 690.9197780682407 584.5605343514387 584.7656859182703 860.9616025742397 941.101293712179 964.7107487754881 599.1410634737961 365.2609795165718 798.2140917614971 300.4220058289134
1327 0.005 6.635 1 690.956542597355 584.6269387260817 584.8321484390256 860.9690252288821 941.101479582044 964.7108565050382 599.1995964291622 365.306802653706 798.2293958778477 300.4221034704605
1328 0.005 6.640000000000001 1 690.9932493321514 584.6932452844464 584.8985130690369 860.9764405255148 941.1016657431993 964.7109641787305 599.2580436823524 365.3525861128671 798.2446795449717 300.4222009999235
1329 0.005 6.645 1 691.0298991915662 584.7594541641203 584.9647799393873 860.9838459210008 941.1018517285912 964.7110716275839 599.3164057081356 365.398329948268 798.259941262917 300.4222983705479
1330 0.005 6.65 1 691.0664938860308 584.8255653630928 585.0309491151412 860.9912424962996 941.1020365528543 964.7111784471041 599.3746818143512 365.4440337265247 798.2751835642559 300.4223956824009
1331 0.005 6.655 1 691.1030336631549 584.8915791515492 585.0970207813291 860.9986290042118 941.1022214493577 964.7112854066977 599.4328734621702 365.4896982234663 798.2904043046548 300.4224928505825
1332 0.005 6.66 1 691.1395241561553 584.9574956629024 585.1629950572263 861.0059916009246 941.1024104622135 964.7113930993665 599.4909802548493 365.53532299002 798.3055891109093 300.4225899393124
1333 0.005 6.665 1 691.1759591879654 585.0233150367642 585.2288721041941 861.0133540204637 941.1025975841706 964.7115007133114 599.549003186352 365.5809066908142 798.3207575526362 300.4226868574247
1334 0.005 6.67 1 691.212340592605 585.0890373262297 585.2946520244669 861.0207124869185 941.1027843384229 964.7116077505467 599.6069416408527 365.6264509619031 798.3359101062272 300.422783642207
1335 0.005 6.675 1 691.2486689504115 585.1546627724845 585.3603349961268 861.0280626121768 941.1029702346448 964.7117146266258 599.6647963048562 365.671956101881 798.3510446039393 300.4228803818247
1336 0.005 6.68 1 691.284940891346 585.2201915771573 585.4259211971353 861.035403540955 941.1031542564258 964.7118205647802 599.7225672873088 365.7174227547159 798.3661602387347 300.4229769609249
1337 0.005 6.685 1 691.3211603114569 585.2856238633798 585.4914107709317 861.0427344655049 941.1033382731957 964.7119262916258 599.7802556751158 365.7628492317276 798.3812560582966 300.4230734214732
1338 0.005 6.69 1 691.3573263694152 585.3509595738817 585.5568037625121 861.0500556403755 941.103521729829 964.7120320357094 599.8378491642131 365.8082334427136 798.3963327049527 300.4231697891389
1339 0.005 6.695 1 691.3934399455586 585.4161991646977 585.6221004432716 861.0573658221368 941.1037047462312 964.7121378398056 599.8953652752496 365.8535818070222 798.4113879257831 300.4232660385253
1340 0.005 6.7 1 691.4295018073259 585.48134265661 585.6873009284393 861.0646684433752 941.1038880171266 964.7122436313082 599.9528011690855 365.8988948998163 798.4264239311869 300.4233621151182
1341 0.005 6.705 1 691.4655118397376 585.5463901975655 585.7524053673455 861.071959104627 941.1040707011746 964.7123489739053 600.0101551121709 365.9441661677825 798.441437911607 300.4234580685094
1342 0.005 6.71 1 691.5014653558803 585.6113418046343 585.8174138279103 861.0792428401475 941.1042533805927 964.7124547624944 600.0674248272069 365.9893978800527 798.4564334670027 300.423553964099
1343 0.005 6.715 1 691.5373675278665 585.6761976625406 585.8823264625099 861.0865162803642 941.1044359641344 964.7125604007053 600.1246126562407 366.0345870600857 798.4714075608966 300.4236497145357
1344 0.005 6.72 1 691.5732191921137 585.7409580246474 585.9471434613569 861.0937823509092 941.1046187371988 964.7126658175364 600.1817198235766 366.0797370876258 798.486362203507 300.4237453274982
1345 0.005 6.725000000000001 1 691.6090192200788 585.8056229889467 586.0118649634463 861.1010383766179 941.1048015734003 964.7127712052502 600.238744885226 366.1248479770347 798.5012955652405 300.4238408342258
1346 0.005 6.73 1 691.6447684561771 585.8701927179177 586.0764911203516 861.1082860775758 941.1049839232624 964.7128764278012 600.2956882156826 366.1699191350885 798.5162093068883 300.4239362138867
1347 0.005 6.735 1 691.6804657238598 585.9346673301847 586.141022064376 861.1155235436066 941.1051657845422 964.7129811962416 600.3525494434954 366.2149513321459 798.5311015287576 300.4240314744433
1348 0.005 6.74 1 691.7161112251855 585.9990469279485 586.2054579183322 861.1227522601234 941.1053476667078 964.7130862191535 600.4093293700701 366.2599443565881 798.5459743995299 300.4241266118391
1349 0.005 6.745 1 691.7517170097458 586.0633318142897 586.2697989173311 861.1299758262245 941.1055307582875 964.7131917297526 600.4660267789078 366.3048973857961 798.5608208344618 300.4242216797867
1350 0.005 6.75 1 691.7872645621035 586.1275220338896 586.3340451559011 861.1371898903526 941.1057129973967 964.7132958352645 600.5226427855291 366.3498113684771 798.575651682661 300.4243166039928
1351 0.005 6.755 1 691.822758311679 586.1916178379314 586.3981968292464 861.1443929677322 941.1058950106396 964.7134010019768 600.5791808331533 366.3946864622079 798.5904634311391 300.4244114232545
1352 0.005 6.76 1 691.8582001492133 586.255619197074 586.4622540072279 861.1515864029546 941.1060760952353 964.7135049739567 600.6356352531482 366.439520159928 798.6052560992567 300.4245061107478
1353 0.005 6.765000000000001 1 691.8935903060775 586.3195263888134 586.5262168826357 861.1587687218512 941.1062563981969 964.713608782855 600.6920083351637 366.4843142106958 798.6200276917509 300.4246006813767
1354 0.005 6.77 1 691.9289290321083 586.3833394936401 586.5900855809209 861.1659439587509 941.1064370561179 964.713712460289 600.7482998614562 366.5290699750042 798.6347809240975 300.4246951725552
1355 0.005 6.775 1 691.9642164353028 586.4470586568372 586.6538602411017 861.1731077802859 941.1066170399439 964.7138162961639 600.8045099157488 366.5737870880379 798.6495125196102 300.4247895521553
1356 0.005 6.78 1 691.9994530832541 586.5106840247965 586.7175410038775 861.1802628454345 941.1067969120828 964.7139199472653 600.8606388530857 366.6184654740917 798.6642238784667 300.4248838486094
1357 0.005 6.785 1 692.0346381983535 586.5742158279453 586.7811280620193 861.1874071064888 941.106976069625 964.7140233542199 600.9166876014535 366.6631052858355 798.6789141406766 300.4249780211271
1358 0.005 6.79 1 692.0697723500117 586.6376541373364 586.8446215291917 861.1945432509499 941.1071552711865 964.7141267756369 600.9726555042965 366.7077057079136 798.6935850470819 300.4250720867803
1359 0.005 6.795 1 692.1048551608101 586.700999107047 586.9080215529676 861.2016692242557 941.1073342531339 964.7142292768769 601.0285427714645 366.7522670916275 798.7082348851515 300.4251660376802
1360 0.005 6.8 1 692.1398868656561 586.764250827502 586.9713282500787 861.208787367015 941.1075133707128 964.7143326035554 601.0843491425481 366.7967891725993 798.7228653908879 300.425259924506
1361 0.005 6.805 1 692.1748672112694 586.8274094039332 587.034541734002 861.2158949774282 941.107691984294 964.7144359449535 601.1400743127061 366.8412737086953 798.7374749901809 300.4253536571305
1362 0.005 6.81 1 692.2097971017773 586.8904750642773 587.0976621864595 861.2229948058341 941.1078707089686 964.7145381946351 601.1957199257998 366.8857174619837 798.752065755246 300.4254472687627
1363 0.005 6.815 1 692.244676064465 586.9534479141256 587.1606897335469 861.2300847812445 941.1080488762889 964.714640919159 601.2512850438291 366.9301222545129 798.7666362164781 300.4255408101371
1364 0.005 6.82 1 692.2795045899792 587.0163281121842 587.2236245219547 861.2371665008809 941.1082272231884 964.7147437163225 601.306770337869 366.9744879427311 798.7811874133669 300.4256342057347
1365 0.005 6.825 1 692.3142823105345 587.0791157992535 587.2864666990295 861.2442382076357 941.1084048927471 964.7148459320396 601.3621757486618 367.0188145235239 798.7957185649773 300.4257275057762
1366 0.005 6.83 1 692.3490102374284 587.1418110242544 587.3492163629122 861.2513016862812 941.1085829738746 964.7149482084677 601.417498475713 367.0631016189342 798.8102323438922 300.4258207067905
1367 0.005 6.835 1 692.3836877496135 587.204414092754 587.4118737187179 861.258355589108 941.1087609739016 964.7150506605821 601.4727436110711 367.1073491731226 798.8247251660852 300.4259138424661
1368 0.005 6.84 1 692.4183165958054 587.266924830064 587.4744387633815 861.2654014814601 941.1089382773241 964.7151526137469 601.5279082642506 367.1515607803535 798.8391985306463 300.4260068589815
1369 0.005 6.845 1 692.4528948042514 587.3293436027021 587.5369117141539 861.2724371553855 941.1091155598099 964.7152544596496 601.5829944829412 367.1957322659089 798.8536512441086 300.4260997471644
1370 0.005 6.850000000000001 1 692.4874224875363 587.3916705538471 587.5992927265273 861.2794645717064 941.1092924878765 964.7153565293515 601.6380013640032 367.2398642082752 798.868084702628 300.4261925571793
1371 0.005 6.855 1 692.5218994067415 587.4539058246112 587.6615819522987 861.2864821120448 941.1094689770998 964.7154579381507 601.6929290371313 367.2839569427055 798.8824977433644 300.4262852201712
1372 0.005 6.86 1 692.5563265632129 587.5160495700986 587.7237795387606 861.2934914521179 941.1096456826093 964.7155592608989 601.7477779652201 367.3280105262282 798.8968916092203 300.4263777985717
1373 0.005 6.865 1 692.5907080397566 587.5781022657651 587.7858858173562 861.3005055997169 941.1098299102594 964.7156643014316 601.8025563175941 367.3720185820558 798.9112721853554 300.4264702997793
1374 0.005 6.87 1 692.6250394431403 587.6400637572734 587.8479008187334 861.3075066187815 941.1100096814846 964.7157659622759 601.857253748568 367.4159972792899 798.92563179308 300.4265626561456
1375 0.005 6.875 1 692.6593189297118 587.7019341562174 587.9098246475388 861.3144934197059 941.1101863280471 964.7158664421422 601.9118700916085 367.4599352705334 798.9399691597696 300.4266549109349
1376 0.005 6.88 1 692.6935485218079 587.7637136204472 587.9716574486797 861.3214695799435 941.1103617059872 964.7159664637796 601.9664072308685 367.5038335439413 798.9542861573342 300.4267471141839
1377 0.005 6.885 1 692.7277282066095 587.8254023141642 588.0333993693439 861.3284339269718 941.1105362939936 964.7160666470422 602.0208656623915 367.5476958163717 798.9685823004265 300.4268392565801
1378 0.005 6.890000000000001 1 692.7618615533795 587.8870003873221 588.0950505620202 861.3353873413364 941.1107091303156 964.7161659622603 602.0752457780699 367.5915165291365 798.9828587538784 300.4269312902381
1379 0.005 6.895 1 692.7959438116654 587.9485079593697 588.1566111525524 861.3423310503053 941.1108824662227 964.7162656398249 602.1295471668435 367.6352979342954 798.997114377509 300.4270232769796
1380 0.005 6.9 1 692.8299760944154 588.0099251792998 588.2180812891478 861.3492670560256 941.1110564277611 964.7163660231674 602.183770632337 367.6790402142892 799.0113507880607 300.4271151637946
1381 0.005 6.905 1 692.8639575004991 588.0712521060036 588.2794610690261 861.3561926272588 941.1112301772129 964.7164662316407 602.2379147324897 367.7227435539298 799.0255665005441 300.4272070142877
1382 0.005 6.91 1 692.8978862088221 588.1324889137184 588.3407506411489 861.3631134127505 941.1114055090915 964.7165671037138 602.2919794940271 367.7664093257814 799.0397651960525 300.4272987165984
1383 0.005 6.915 1 692.931759644011 588.1936355960613 588.4019500420462 861.3700112155271 941.1115740927812 964.7166643059685 602.3459623946993 367.8100358853796 799.0539342833948 300.4273903355897
1384 0.005 6.92 1 692.9655860746326 588.254692435382 588.4630594825645 861.3769063369753 941.1117457227738 964.716762734785 602.3998699323923 367.8536232728817 799.0680876974355 300.4274819004874
1385 0.005 6.925 1 692.9993646808163 588.3156595295063 588.5240790963609 861.383794364257 941.1119185570311 964.7168624511718 602.4537005816131 367.8971715665534 799.0822229407361 300.4275734121718
1386 0.005 6.93 1 693.0330957815127 588.3765370679339 588.5850090422246 861.390676517912 941.112092000038 964.7169621767796 602.5074549259822 367.9406813449174 799.0963409242102 300.4276648327263
1387 0.005 6.935 1 693.0667869186854 588.4373255065042 588.6458496431821 861.397560623194 941.1122705264914 964.7170643293263 602.5611395113757 367.9841536965 799.1104484845895 300.4277562100178
1388 0.005 6.94 1 693.1004293920515 588.4980247103282 588.7066009378644 861.4044309538639 941.1124457282118 964.7171642940259 602.6147440665212 368.0275866130263 799.1245336583449 300.4278475086581
1389 0.005 6.945 1 693.1339965761993 588.5586346709889 588.767262952739 861.4112924819356 941.1126204854198 964.7172639105939 602.6682676798391 368.0709806720678 799.1385824463753 300.4279387038006
1390 0.005 6.95 1 693.1675195380806 588.6191555850163 588.8278358460267 861.4181429000732 941.1127936961396 964.7173628812234 602.721714774432 368.1143333469714 799.1526194810401 300.4280297564193
1391 0.005 6.955 1 693.2009990398915 588.6795876728683 588.8883197954979 861.4249849444479 941.1129664293251 964.7174616494179 602.7750856397172 368.1576487102153 799.1666429544165 300.4281206710859
1392 0.005 6.96 1 693.2344356308914 588.7399310689005 588.9487149466385 861.4318180274221 941.1131388955309 964.7175606932713 602.8283809612617 368.2009232981547 799.1806504418477 300.4282115239994
1393 0.005 6.965 1 693.2678269945186 588.8001858779131 589.0090214229093 861.4386398449894 941.1133103211381 964.7176589532678 602.8815975523084 368.2441599461644 799.1946385361246 300.4283022912707
1394 0.005 6.97 1 693.3011728622198 588.8603522972546 589.0692393882709 861.4454533663544 941.1134815773157 964.7177569979408 602.9347390913902 368.2873596608718 799.2086077723312 300.4283928839589
1395 0.005 6.975000000000001 1 693.334470292762 588.9204303216366 589.1293689113957 861.4522564329666 941.1136524672924 964.7178549052338 602.9878032657233 368.3305208604853 799.222555961761 300.4284834022032
1396 0.005 6.98 1 693.3677202497892 588.9804201743613 589.1894101583094 861.4590516198183 941.113823240975 964.7179526750763 603.0407916956498 368.3736434598217 799.2364855280254 300.4285737749943
1397 0.005 6.985 1 693.4009230735433 589.0403220809739 589.2493633155623 861.4658390965679 941.1139948930665 964.7180511045906 603.0937054145656 368.4167301999194 799.2503970206396 300.4286639726375
1398 0.005 6.99 1 693.4340780823159 589.100136064096 589.3092284741761 861.4726162602009 941.1141655099582 964.7181483268346 603.1465424600508 368.4597777274444 799.2642875951675 300.4287541341415
1399 0.005 6.995 1 693.4671848816905 589.1598622790383 589.3690057743358 861.4793852180638 941.1143356985059 964.7182458567629 603.1993036574927 368.5027841987866 799.2781594607306 300.4288441544427
1400 0.005 7 1 693.5002425476719 589.2195007304844 589.4286952799972 861.4861444287989 941.1145057482844 964.7183432739953 603.2519873287418 368.5457535950321 799.2920110886073 300.4289340540461
1401 0.005 7.005 1 693.5332522468691 589.2790517129079 589.4882971886302 861.4928959282239 941.1146754010418 964.7184403955148 603.3045962406613 368.5886844724896 799.3058444382476 300.4290238462935
1402 0.005 7.01 1 693.5662150669147 589.3385153310558 589.5478116352818 861.499639851531 941.1148455640219 964.7185379268036 603.3571300023387 368.6315780975384 799.3196601577499 300.4291134926555
1403 0.005 7.015000000000001 1 693.5991335358316 589.3978917306974 589.6072387573187 861.5063742295868 941.1150156770886 964.7186352143392 603.409589616061 368.6744343678647 799.333456065581 300.4292030794537
1404 0.005 7.02 1 693.6320033339697 589.4571810342637 589.6665786875194 861.51310028384 941.1151850636234 964.7187322544747 603.4619734688674 368.7172517603733 799.3472331053902 300.4292925173076
1405 0.005 7.025 1 693.6648251778121 589.5163835036726 589.7258316246716 861.5198169552339 941.1153542540152 964.7188283934651 603.5142832526316 368.760029863548 799.3609906946086 300.4293818033727
1406 0.005 7.03 1 693.6975993251231 589.5754991773432 589.7849976779396 861.5265260909057 941.1155231654535 964.7189251674474 603.5665176477894 368.8027691476533 799.3747298427425 300.4294709483585
1407 0.005 7.035 1 693.7303263549101 589.6345281915151 589.8440769750555 861.53322720029 941.1156927065847 964.7190223958029 603.6186771587114 368.8454700613642 799.3884514932917 300.4295600230613
1408 0.005 7.04 1 693.7630046967686 589.6934706945433 589.9030696524493 861.539919197121 941.1158611137914 964.7191185512665 603.6707623963102 368.8881323725446 799.4021643685464 300.4296490040187
1409 0.005 7.045 1 693.7956356541875 589.7523268173442 589.9619758510895 861.5466026688636 941.1160291789918 964.7192146510226 603.7227727633601 368.9307572130961 799.4158538932199 300.4297378611536
1410 0.005 7.05 1 693.8282190888394 589.8110966828702 590.0207957012118 861.553275829544 941.1161967950158 964.7193101415359 603.7747082146512 368.9733433232782 799.4295179094236 300.429826547145
1411 0.005 7.055 1 693.8607558387769 589.8697804448376 590.0795293439752 861.5599414441084 941.1163643870823 964.7194060729746 603.8265693932985 369.0158869130098 799.4431625229707 300.4299151222027
1412 0.005 7.06 1 693.8932460477413 589.9283782553962 590.1381769265429 861.5665993068412 941.1165328657537 964.7195025424435 603.8783566348985 369.058395681118 799.4567896503755 300.430003548994
1413 0.005 7.065 1 693.9256904727119 589.9868900632198 590.1967384808354 861.5732407904757 941.1166978035557 964.7195973027073 603.9300662886396 369.1008594390127 799.470394092246 300.4300919202209
1414 0.005 7.07 1 693.9580876039867 590.0453161428844 590.2552141984788 861.5798769881012 941.1168644465777 964.7196928174703 603.9817030994712 369.1432868835179 799.48398138578 300.4301801685575
1415 0.005 7.075 1 693.9904370468164 590.1036566304357 590.3136042202377 861.5865051537381 941.1170312906078 964.719787904806 604.0332663125621 369.1856776546795 799.497550089489 300.4302682694152
1416 0.005 7.08 1 694.0227399445133 590.1619117562573 590.3719087368812 861.5931270061462 941.1171983959376 964.7198835390769 604.0847568611242 369.2280318654042 799.5111012722474 300.4303562961874
1417 0.005 7.085 1 694.0549964923316 590.2200815802549 590.4301278576567 861.5997414468758 941.1173658157766 964.7199792189649 604.1361738499617 369.2703472532205 799.5246354818619 300.4304442236581
1418 0.005 7.09 1 694.0872063743597 590.2781662250428 590.4882617060796 861.6063464206869 941.117532417114 964.7200739875071 604.1875168819702 369.3126253688982 799.5381506130251 300.4305320591034
1419 0.005 7.095 1 694.1193641226066 590.3361655833128 590.5463102914995 861.6129390915617 941.1176972854697 964.7201684976121 604.2387771804355 369.3548616515517 799.5516468618181 300.4306197574555
1420 0.005 7.100000000000001 1 694.1514703766783 590.3940799221956 590.6042737615146 861.6195158244851 941.1178583781251 964.7202605618249 604.2899624754995 369.3970618606991 799.565117193702 300.4307073445133
1421 0.005 7.105 1 694.18353191324 590.4519093274668 590.6621522428539 861.626089746924 941.118022252359 964.7203547409956 604.3410770435001 369.4392238364395 799.5785721831012 300.4307948037496
1422 0.005 7.11 1 694.2155494827714 590.5096540434312 590.7199459150066 861.6326588494466 941.1181880029795 964.7204497647825 604.3921208277669 369.4813487668163 799.5920114754138 300.430882171224
1423 0.005 7.115 1 694.2475225991541 590.5673142202575 590.7776549321661 861.6392200957615 941.1183538491059 964.7205446246496 604.443093086084 369.5234367099317 799.60543227144 300.4309694637984
1424 0.005 7.12 1 694.2794509370725 590.6248900561077 590.835279466162 861.6457746645555 941.1185195625387 964.7206387332502 604.4939941602911 369.5654903649931 799.6188361835036 300.4310566314605
1425 0.005 7.125 1 694.3113339331289 590.6823816205837 590.8928196313486 861.6523202709533 941.1186849740154 964.720733261017 604.5448226093297 369.607504571042 799.6322213674571 300.4311437302269
1426 0.005 7.13 1 694.3431716537277 590.7397890523129 590.9502755610094 861.6588583768878 941.1188502648289 964.7208274315681 604.5955787346282 369.6494796292608 799.6455893571505 300.431230647506
1427 0.005 7.135 1 694.3749684494626 590.7971125180109 591.007647403879 861.6653997080219 941.119020157502 964.7209242725864 604.6462670246281 369.6914158899252 799.6589472708627 300.4313174852922
1428 0.005 7.140000000000001 1 694.4067187168188 590.8543521177472 591.0649352921088 861.6719262984775 941.1191864936452 964.7210184706677 604.6968809213338 369.733314175697 799.6722834693945 300.4314042771177
1429 0.005 7.145 1 694.4384181870879 590.9115080147218 591.1221393559521 861.6784378319138 941.1193499694368 964.7211112050729 604.7474199486287 369.7751734584967 799.6855953482309 300.4314909047119
1430 0.005 7.15 1 694.4700732093196 590.9685801167051 591.1792596338788 861.6849416730845 941.1195139904546 964.7212044479181 604.7978858953315 369.8169951626182 799.6988888214232 300.4315774330171
1431 0.005 7.155 1 694.5016836897348 591.0255687415499 591.2362963147594 861.6914376774903 941.1196776579294 964.7212974312948 604.8482801285573 369.858779195585 799.7121649819422 300.4316638217634
1432 0.005 7.16 1 694.5332494001192 591.082474014452 591.2932495372766 861.697925806584 941.119841579328 964.7213913422978 604.8986024445793 369.9005253956511 799.7254241922664 300.4317501536377
1433 0.005 7.165 1 694.5647696584523 591.1392960632064 591.3501194403024 861.7044039432195 941.1200046916388 964.7214842891093 604.9488525968151 369.9422338400329 799.7386639168558 300.4318364115455
1434 0.005 7.17 1 694.596244842133 591.1960349888179 591.4069061358061 861.7108748169589 941.1201682158387 964.7215773778669 604.9990304594809 369.9839045562615 799.7518863924215 300.4319224951862
1435 0.005 7.175 1 694.627675271328 591.2526911154597 591.4636098480169 861.7173370172674 941.1203313153711 964.7216698314377 605.049138802694 370.0255374696668 799.765090175668 300.4320085080186
1436 0.005 7.18 1 694.6590631227754 591.3092644902779 591.5202307020196 861.7237921258572 941.1204943975857 964.7217628200607 605.0991737250797 370.0671282541826 799.7782770039707 300.4320944385773
1437 0.005 7.185 1 694.6904134793903 591.3657548998611 591.5767686605886 861.7302339048463 941.1206557112097 964.721855380704 605.1491344168305 370.1086849171259 799.7914434973076 300.4321802328508
1438 0.005 7.19 1 694.7217148206769 591.4221627463977 591.6332239367631 861.7366677881522 941.1208171564467 964.721947450112 605.1990244871174 370.1502037103743 799.8045917334061 300.432265971104
1439 0.005 7.195 1 694.7529683649326 591.478488134841 591.6895966590371 861.7430947295054 941.1209791296537 964.7220395294362 605.248843572641 370.191686075735 799.8177224604124 300.4323515404903
1440 0.005 7.2 1 694.7841765463219 591.5347312050915 591.7458869599643 861.7495133736666 941.1211409074621 964.7221316029653 605.298591980712 370.2331301134491 799.8308346835153 300.432437078247
1441 0.005 7.205 1 694.8153409775163 591.5908920854538 591.8020949720277 861.755923502615 941.1213013995916 964.7222232065103 605.3482708337758 370.2745446301846 799.8439296474149 300.4325224599695
1442 0.005 7.21 1 694.8464565951244 591.6469711413741 591.8582209387141 861.762324203605 941.1214619644174 964.7223150385329 605.3978792112719 370.3159177062279 799.8570053827435 300.4326077489394
1443 0.005 7.215 1 694.877526516623 591.7029682929787 591.914264929452 861.7687171322225 941.1216230753978 964.7224071105333 605.447416347087 370.357251340558 799.8700631308457 300.4326930207064
1444 0.005 7.22 1 694.9085507209109 591.7588835924954 591.9702270200792 861.7751035829123 941.1217844407597 964.7224992228553 605.4968815658052 370.3985462578896 799.8831036038705 300.4327780990519
1445 0.005 7.225000000000001 1 694.9395294564703 591.8147172307166 592.0261073572922 861.7814814556183 941.121945837291 964.7225909875949 605.5462760130063 370.4398023751201 799.8961258390854 300.4328631076588
1446 0.005 7.23 1 694.9704633407163 591.8704693312394 592.0819060660946 861.7878523921609 941.122106956996 964.7226823625502 605.5956000783841 370.4810205681691 799.9091315903468 300.4329479662636
1447 0.005 7.235 1 695.0013548615549 591.9261401419433 592.1376233372254 861.7942164635814 941.1222677587881 964.7227737910486 605.6448543307522 370.5222018896147 799.9221210928522 300.4330327990246
1448 0.005 7.24 1 695.0322013311885 591.9817296803952 592.1932592597617 861.8005711895681 941.1224280059835 964.7228646422994 605.6940381620549 370.5633451923704 799.9350917938414 300.4331175170279
1449 0.005 7.245 1 695.0630031530798 592.0372380725162 592.2488139556181 861.806917536052 941.1225880586185 964.7229552191554 605.7431517810296 370.6044506001037 799.9480449228269 300.4332020916203
1450 0.005 7.25 1 695.0937582317022 592.0926654774794 592.3042875354403 861.8132696651381 941.1227527696162 964.7230481484064 605.7922003787495 370.6455238801017 799.9609941893425 300.4332865367207
1451 0.005 7.255 1 695.1244706590182 592.1480120050402 592.3596801610153 861.8196074752614 941.1229149138924 964.7231396029338 605.8411768872197 370.6865566463923 799.9739217540969 300.4333709284195
1452 0.005 7.26 1 695.1551392186594 592.2032777592633 592.4149919358848 861.8259310550221 941.1230748083143 964.7232303218956 605.8900919626394 370.7275505244128 799.9868285330103 300.4334551591602
1453 0.005 7.265000000000001 1 695.1857423749601 592.2584623679739 592.4702226728397 861.8322502166693 941.1232369678999 964.7233223106898 605.938918654479 370.768507469745 799.999721754851 300.4335393261514
1454 0.005 7.27 1 695.216308110281 592.3135664303721 592.5253727285268 861.8385591894173 941.123397470118 964.7234135098071 605.9876785664138 370.8094261491581 800.0125930641121 300.4336233605994
1455 0.005 7.275 1 695.2468342330961 592.3685900641018 592.5804422518946 861.8448575626267 941.1235568128899 964.723503647667 606.0363695772232 370.8503070813714 800.0254430572139 300.4337073220105
1456 0.005 7.28 1 695.2773195005116 592.4235334055294 592.6354313785081 861.8511476088535 941.1237156798539 964.7235935292837 606.0849917776073 370.8911501729663 800.0382746567888 300.4337911475073
1457 0.005 7.285 1 695.3077636029609 592.4783965809567 592.6903402410188 861.8574296134539 941.1238747778697 964.7236841156565 606.1335449076452 370.9319555908601 800.0510883905764 300.4338748625205
1458 0.005 7.29 1 695.3381652314483 592.5331797147958 592.7451689661599 861.8637024934803 941.1240332844246 964.7237740042815 606.1820288604284 370.9727235174429 800.0638831232943 300.4339585206131
1459 0.005 7.295 1 695.3685256888429 592.5878829792292 592.7999177081142 861.8699649660782 941.1241907908338 964.7238635396337 606.2304441181744 371.0134515292438 800.0766631400583 300.434042060518
1460 0.005 7.3 1 695.3988422531407 592.6425064596083 592.854586576583 861.8762192923381 941.124348391001 964.7239532318598 606.2787901008351 371.0541432791013 800.0894230833362 300.4341254707286
1461 0.005 7.305 1 695.4291183616779 592.6970503062937 592.9091757150383 861.8824736604228 941.1245112027258 964.7240449774159 606.3270697210907 371.0947978902375 800.1021684505579 300.4342087358365
1462 0.005 7.31 1 695.4593506098414 592.7515146233742 592.9636852347919 861.8887188634528 941.1246719747396 964.7241357721823 606.3752795948391 371.1354156759485 800.1148960483239 300.4342919703511
1463 0.005 7.315 1 695.4895383436982 592.8058995270266 593.0181152564247 861.8949535472286 941.124830544205 964.7242257154667 606.4234201222671 371.1759962841492 800.127604622755 300.4343750745896
1464 0.005 7.32 1 695.5196822898648 592.8602051461172 593.0724659029295 861.9011794627334 941.1249879965488 964.7243146555249 606.4714916481557 371.2165397483045 800.1402954051341 300.4344581199731
1465 0.005 7.325 1 695.5497824731544 592.9144316173044 593.1267373070696 861.9073957808278 941.1251447042866 964.7244034003828 606.5194943517462 371.25704511978 800.1529673529226 300.4345410073035
1466 0.005 7.33 1 695.5798392561827 592.9685790475983 593.1809295818819 861.9136043561527 941.1253012120036 964.724492161867 606.5674284573854 371.2975140848337 800.1656223913973 300.4346238517832
1467 0.005 7.335 1 695.6098532873438 593.022647580547 593.2350428635198 861.919805650476 941.1254583288901 964.724581226729 606.6152943479581 371.3379458297733 800.1782611660533 300.4347065568194
1468 0.005 7.34 1 695.6398237916641 593.0766373243218 593.2890772718165 861.9259972578328 941.1256148153836 964.7246701797371 606.6630916008002 371.3783404619793 800.1908811578852 300.4347891453028
1469 0.005 7.345 1 695.6697539296957 593.1305485137425 593.3430329867422 861.9321811695343 941.1257706511383 964.7247589703827 606.7108254046742 371.4186979350114 800.2034835810334 300.4348716597383
1470 0.005 7.350000000000001 1 695.6996393932131 593.1843811577935 593.396910083728 861.938356352956 941.1259266306747 964.7248469207394 606.758488803045 371.4590192746588 800.2160680520901 300.4349540573064
1471 0.005 7.355 1 695.7294813414276 593.2381354030073 593.4507086932279 861.9445244083446 941.1260824200402 964.7249348373911 606.8060834994462 371.499302867967 800.2286359806319 300.4350363618018
1472 0.005 7.36 1 695.7592807452071 593.2918113679237 593.5044289394274 861.9506854424092 941.1262384824435 964.7250237423988 606.8536099634581 371.5395488639571 800.2411878134964 300.4351185593956
1473 0.005 7.365 1 695.7890364243323 593.3454090896179 593.5580708950559 861.9568374251802 941.1263941863294 964.7251118194766 606.901067409729 371.5797577214589 800.2537215972873 300.4352006932009
1474 0.005 7.37 1 695.8187490352464 593.3989287552755 593.6116347070184 861.9629820623721 941.1265496348059 964.725200103255 606.9484571912279 371.6199294665901 800.266238692225 300.4352827039588
1475 0.005 7.375 1 695.8484203470932 593.452370560935 593.665120536132 861.9691194281748 941.1267053000917 964.7252882891308 606.9957807510289 371.660064305706 800.2787386539263 300.4353646192383
1476 0.005 7.38 1 695.8780482707692 593.5057344565387 593.7185284280368 861.9752486456757 941.1268604044367 964.7253757010146 607.0430351729804 371.700162098483 800.2912216396239 300.43544640716
1477 0.005 7.385 1 695.9076338067979 593.5590206460937 593.7718585268767 861.9813703489722 941.1270159086821 964.7254639659084 607.0902222892521 371.7402227325361 800.3036885134617 300.435528096216
1478 0.005 7.390000000000001 1 695.937176751407 593.6122293202937 593.8251109894459 861.9874826928221 941.1271703082149 964.7255514563448 607.1373426897546 371.7802463949737 800.3161372330815 300.4356097218146
1479 0.005 7.395 1 695.9666761596612 593.6653605285926 593.8782859171453 861.9935843593702 941.1273239108046 964.725638500067 607.1843945000994 371.8202331773244 800.328569057367 300.4356912124958
1480 0.005 7.4 1 695.9961327513803 593.7184144079537 593.9313834283255 861.9996784035274 941.1274780696793 964.725726068822 607.2313793284086 371.8601830024868 800.340983057059 300.4357726454365
1481 0.005 7.405 1 696.0255468891219 593.7713911629204 593.9844036894689 862.0057664233162 941.1276319299375 964.725813339932 607.2782980753681 371.9000955602976 800.3533803936427 300.435853935647
1482 0.005 7.41 1 696.0549195983665 593.8242908399762 594.0373467957453 862.0118476190224 941.1277864725736 964.7259007381341 607.3251501189479 371.9399711742394 800.3657619301785 300.4359351118409
1483 0.005 7.415 1 696.084250543544 593.8771135791999 594.0902128727508 862.0179203890835 941.1279403459212 964.7259877951099 607.371935811468 371.9798101734837 800.3781257893459 300.4360161911645
1484 0.005 7.42 1 696.1135389752341 593.9298593715154 594.143001978386 862.0239858977009 941.1280940154412 964.7260749078757 607.4186534581791 372.0196105685034 800.3904730252975 300.4360972122053
1485 0.005 7.425 1 696.1427849898299 593.9825284305649 594.1957142584589 862.0300429587385 941.1282472798116 964.7261616344351 607.4653048023212 372.0593748306708 800.4028022672308 300.4361781205955
1486 0.005 7.43 1 696.1719891307273 594.0351208925498 594.2483498467976 862.0360930776282 941.1284004947429 964.7262478837868 607.5118902473591 372.0991022675166 800.4151154204397 300.4362588982764
1487 0.005 7.435 1 696.2011520806525 594.0876368723262 594.3009088630173 862.0421361632164 941.1285538193461 964.7263351166628 607.5584094480594 372.1387930293595 800.4274128719686 300.4363395543167
1488 0.005 7.44 1 696.230272956411 594.1400764844411 594.3533914294554 862.0481701833801 941.1287067346921 964.7264216852212 607.6048623114239 372.1784491429998 800.4396922902519 300.4364201434325
1489 0.005 7.445 1 696.2593520870377 594.1924398536106 594.4057976626621 862.0541967529384 941.1288592365653 964.7265075400506 607.6512490770773 372.2180677121148 800.4519554122791 300.4365006081331
1490 0.005 7.45 1 696.2883891334363 594.2447270995349 594.4581276899561 862.0602150650997 941.1290112720272 964.726592909015 607.6975698049979 372.2576482633754 800.4642006607181 300.4365810077501
1491 0.005 7.455 1 696.3173830449587 594.2969382599875 594.5103815839195 862.0662288216677 941.1291645990912 964.7266791656328 607.7438256757143 372.2971921043664 800.4764305027701 300.4366612836019
1492 0.005 7.46 1 696.3463364989315 594.3490734102783 594.562559432345 862.072234667941 941.1293175933239 964.7267660998951 607.7900137400665 372.3366984750421 800.4886450833083 300.4367414850502
1493 0.005 7.465 1 696.375248637226 594.4011329984604 594.6146615081584 862.0782307069385 941.1294694673061 964.7268517046259 607.8361383575833 372.3761690344127 800.5008416107485 300.4368215952169
1494 0.005 7.47 1 696.4041195847852 594.4531169462465 594.6666878713617 862.0842192737944 941.1296211886042 964.7269373134727 607.8821967931082 372.415602921891 800.5130214437069 300.4369016178999
1495 0.005 7.475000000000001 1 696.4329529627142 594.5050254056559 594.7186386661133 862.0902043014496 941.1297742563795 964.7270238443964 607.928190333717 372.4550008680962 800.5251892331892 300.4369815536708
1496 0.005 7.48 1 696.4617475772444 594.5568583345329 594.7705139040595 862.0961834148312 941.1299279685604 964.7271095130972 607.9741142932572 372.4943619305351 800.5373395832648 300.4370614388568
1497 0.005 7.485 1 696.4904998186583 594.608615969348 594.8223137535183 862.1021520546469 941.1300794253398 964.7271945470104 608.0199747338066 372.533686364399 800.5494715917104 300.4371412500522
1498 0.005 7.49 1 696.5192104962904 594.6602984392254 594.8740383447317 862.1081110441696 941.1302305045775 964.7272796697199 608.0657705907803 372.5729739052903 800.5615866329806 300.4372209130309
1499 0.005 7.495 1 696.5478788428352 594.7119059354125 594.9256878336507 862.1140601326517 941.1303808148385 964.7273645543008 608.1115022676229 372.6122249822395 800.5736834742307 300.4373005185938
1500 0.005 7.5 1 696.5765052109263 594.7634384991298 594.9772623141546 862.1200015549175 941.1305308498413 964.7274489363924 608.157168819003 372.6514412639212 800.5857632145247 300.4373800653299
1501 0.005 7.505 1 696.6050902849759 594.8148962468734 595.0287619002477 862.1259356428433 941.1306808009205 964.7275338427092 608.2027703141005 372.6906202982155 800.5978267039534 300.4374595155751
1502 0.005 7.51 1 696.6336333856078 594.8662792649615 595.0801866874825 862.1318605892889 941.1308303765221 964.7276184167365 608.2483064733319 372.7297623433975 800.6098724364596 300.4375389153906
1503 0.005 7.515000000000001 1 696.6621350004505 594.9175876944386 595.1315368025188 862.1377785286023 941.130980015014 964.7277029171648 608.2937778860156 372.7688676957995 800.6219023324235 300.4376182083853
1504 0.005 7.52 1 696.6905960616161 594.9688216619857 595.182812368744 862.1436893746802 941.1311299640025 964.7277872222605 608.339184908993 372.8079362055112 800.6339160951826 300.4376973960769
1505 0.005 7.525 1 696.7190155798813 595.0199812287991 595.2340134756523 862.1495917185608 941.131279271888 964.7278716663531 608.3845264863038 372.8469677708302 800.6459124907086 300.4377764913827
1506 0.005 7.53 1 696.7473938772863 595.0710665473244 595.2851402497994 862.1554868705493 941.1314284258443 964.7279561099435 608.4298037748636 372.8859631668576 800.6578928181536 300.4378555283383
1507 0.005 7.535 1 696.7757315363377 595.1220775808482 595.3361927322437 862.161374923287 941.1315777802032 964.7280402256912 608.4750150435324 372.9249229366436 800.669857656855 300.4379344495787
1508 0.005 7.54 1 696.8040293261384 595.1730147624874 595.3871711760515 862.1672546661865 941.1317267424478 964.7281242050788 608.5201646552109 372.9638464877506 800.6818052926693 300.4380132599038
1509 0.005 7.545 1 696.8322862054524 595.223878039594 595.4380756469936 862.1731274467039 941.1318753323717 964.728208154837 608.5652495668839 373.0027338830176 800.6937366915544 300.4380919679524
1510 0.005 7.55 1 696.8605016347739 595.2746675024653 595.4889062429687 862.1789916732492 941.1320235901933 964.7282916234465 608.6102685535053 373.0415844808975 800.7056521293493 300.4381705673061
1511 0.005 7.555 1 696.8886773677324 595.3253833788457 595.5396631271932 862.1848480749891 941.1321719595351 964.7283752279072 608.6552250884691 373.0803995949976 800.7175507082929 300.4382491292058
1512 0.005 7.56 1 696.9168119507458 595.3760256587009 595.5903463657581 862.190696388945 941.1323194965867 964.7284583224131 608.7001169160844 373.1191778594755 800.7294327175896 300.4383275601872
1513 0.005 7.565 1 696.9449069037506 595.4265945018617 595.6409560870263 862.196538255207 941.1324676205049 964.7285422091664 608.7449453740414 373.1579195571455 800.7412993391059 300.4384058551483
1514 0.005 7.57 1 696.9729617058739 595.4770899914545 595.6914923891069 862.2023723138107 941.1326154648078 964.7286256079295 608.7897113827034 373.1966249701275 800.7531490402098 300.4384840794617
1515 0.005 7.575 1 697.0009762848816 595.5275122769883 595.7419554012475 862.2081998508224 941.132763094249 964.7287086386239 608.834413467928 373.235294007495 800.7649830619488 300.4385621557904
1516 0.005 7.58 1 697.0289512859008 595.5778614761126 595.7923452399597 862.2140202177214 941.1329107454865 964.7287917353551 608.8790520887542 373.2739267343417 800.7768016139734 300.4386401400445
1517 0.005 7.585 1 697.056886518563 595.6281377836398 595.8426620659037 862.2198321117909 941.1330579658929 964.7288743312622 608.9236280700084 373.3125232219227 800.7886030040929 300.4387180560979
1518 0.005 7.59 1 697.0847809805491 595.6783411772158 595.8929059319149 862.2256364342029 941.1332048471656 964.7289570548581 608.9681397577169 373.3510872453809 800.8003883889236 300.4387958611758
1519 0.005 7.595 1 697.1126361521193 595.7284717551319 595.9430769367351 862.2314333724713 941.1333518552113 964.7290397729272 609.0125874474377 373.3896125452993 800.8121582491298 300.4388735410022
1520 0.005 7.600000000000001 1 697.1404521188053 595.7785296182892 595.9931751572022 862.2372216659124 941.1334951987328 964.7291199973786 609.0569727174305 373.428101237418 800.8239114322813 300.4389511320157
1521 0.005 7.605 1 697.1682281271724 595.8285149893617 596.0432007769103 862.243002316992 941.1336399167874 964.7292016605936 609.101295239027 373.4665539297276 800.8356487446932 300.4390286598137
1522 0.005 7.61 1 697.1959645001419 595.8784279486852 596.093153907068 862.2487762845674 941.1337857727214 964.7292840166923 609.1455546801341 373.5049688433891 800.8473703604076 300.4391060226967
1523 0.005 7.615 1 697.2236607393281 595.9282685576918 596.1430346293743 862.2545417093822 941.1339309196607 964.7293661336881 609.189750478517 373.543348321019 800.8590747770277 300.4391833288507
1524 0.005 7.62 1 697.2513171109389 595.978036972542 596.1928430726994 862.2603004041378 941.1340767546335 964.7294480577007 609.2338836153078 373.5816919073968 800.8707635487979 300.4392604843907
1525 0.005 7.625 1 697.2789345048891 596.0277333362358 596.2425793672629 862.2660526708473 941.1342228495973 964.7295301804294 609.2779545783067 373.6199990196683 800.8824370586275 300.4393375204834
1526 0.005 7.63 1 697.3065121620102 596.0773577207059 596.2922436141165 862.2717961343512 941.1343680574014 964.7296121507763 609.3219626098511 373.6582698603368 800.8940935944149 300.4394144787209
1527 0.005 7.635 1 697.3340491534815 596.1269100919465 596.3418358433124 862.2775322888202 941.1345134001413 964.7296939379926 609.365906203852 373.6965062630103 800.9057341195366 300.439491307593
1528 0.005 7.640000000000001 1 697.3615490475133 596.1763908758625 596.3913563069864 862.2832627121768 941.1346587879025 964.7297754601609 609.4097902790965 373.7347057350105 800.9173600850129 300.4395680348314
1529 0.005 7.645 1 697.3890099885472 596.2258000563861 596.4408050832565 862.2889832145231 941.1348035058957 964.7298570940643 609.4536123423685 373.7728695756783 800.9289685903111 300.4396447028928
1530 0.005 7.65 1 697.4164366977294 596.2751377416754 596.490182285887 862.2946987139836 941.1349486689193 964.7299385012509 609.4973785158727 373.810998629786 800.940562849248 300.4397211226184
1531 0.005 7.655 1 697.4438224553803 596.3244040240954 596.5394880129635 862.3004068011352 941.1350936696268 964.7300200030596 609.5410793385677 373.8490909591661 800.9521414991054 300.439797144925
1532 0.005 7.66 1 697.4711676088118 596.3735990132087 596.5887223710336 862.3061061848459 941.1352378118592 964.7301005162631 609.5847165114116 373.8871472728611 800.963703463862 300.4398728300617
1533 0.005 7.665 1 697.4984733691138 596.4227229163345 596.6378855237338 862.3117990064488 941.1353819356368 964.73018166054 609.6282920576971 373.9251677712764 800.9752499353973 300.4399482076727
1534 0.005 7.67 1 697.525739336293 596.4717757640716 596.6869775520925 862.3174773633885 941.1355191249536 964.7302593780819 609.6718037105168 373.9631524194148 800.9867797114593 300.4400233456789
1535 0.005 7.675 1 697.5529650524339 596.5207575797832 596.7359985132214 862.3231496305152 941.135659592628 964.7303387229592 609.7152527377673 374.0011088140005 800.9982924749197 300.4400983154856
1536 0.005 7.68 1 697.5801525020128 596.5696685353568 596.7849485409884 862.3288162534542 941.1358020762488 964.7304188608393 609.7586401176609 374.0390259336904 801.0097902737864 300.4401731431586
1537 0.005 7.685 1 697.6073062229495 596.6185091206227 596.8338279451357 862.3344757710632 941.1359442037536 964.7304992002124 609.8019700708725 374.0769058378219 801.0212729211687 300.4402478554624
1538 0.005 7.69 1 697.6344184347106 596.667279117542 596.8826367174338 862.3401286429238 941.1360869310626 964.7305793471047 609.845237552761 374.114748816248 801.0327391324053 300.440322492875
1539 0.005 7.695 1 697.6614906750402 596.7159786339074 596.931374951927 862.3457759621274 941.1362301202765 964.7306602270944 609.8884434289788 374.1525554708589 801.0441900362596 300.4403970343459
1540 0.005 7.7 1 697.6885238512006 596.7646077734702 596.9800427519494 862.3514172160116 941.1363738379014 964.7307411716904 609.9315879620947 374.1903260292974 801.0556265692439 300.4404714640895
1541 0.005 7.705 1 697.7155177891357 596.8131666636225 597.0286402256615 862.3570505038655 941.1365169956798 964.730821646134 609.9746714211825 374.2280608682807 801.0670467444743 300.4405458316311
1542 0.005 7.71 1 697.7424772583591 596.8616555501244 597.0771675938585 862.3626918502905 941.1366667350117 964.730905293292 610.017692318758 374.2657599170005 801.078469582543 300.440620116384
1543 0.005 7.715 1 697.7693950033546 596.9100742384554 597.1256247827172 862.3683175641794 941.1368119084543 964.7309863398856 610.0606502516637 374.3034229804833 801.0898689807284 300.4406942868459
1544 0.005 7.72 1 697.7962741781232 596.9584229981876 597.1740119497816 862.373932706099 941.1369551133461 964.7310660062459 610.1035487222111 374.3410495086407 801.1012487178131 300.4407684264244
1545 0.005 7.725000000000001 1 697.823115070479 597.0067019120324 597.222329204413 862.3795397414851 941.1370976842419 964.7311457211027 610.1463868799593 374.3786411392247 801.1126111977519 300.4408424343703
1546 0.005 7.73 1 697.8499167543442 597.0549110313393 597.2705766176356 862.3851382029228 941.1372398728772 964.7312248934675 610.1891636655605 374.4161970772868 801.1239567173704 300.4409163430196
1547 0.005 7.735 1 697.876679913639 597.1030505132021 597.3187543166779 862.3907281794762 941.1373812040466 964.7313039050971 610.2318802486338 374.453717680256 801.1352849100296 300.4409902425479
1548 0.005 7.74 1 697.9034082203674 597.1511204557788 597.3668624046157 862.3963127511923 941.1375239859598 964.7313843159873 610.2745370199968 374.4912027996386 801.1465991535863 300.4410639934284
1549 0.005 7.745 1 697.9301131826077 597.199121064821 597.4149010428325 862.4018902789487 941.1376665150242 964.7314643216095 610.3171360970531 374.5286525743773 801.1578986224288 300.4411376521174
1550 0.005 7.75 1 697.9567735120372 597.2470523505305 597.4628703002925 862.4074587668185 941.137807937106 964.7315436356525 610.3596735355387 374.5660674690702 801.1691800121744 300.4412112421033
1551 0.005 7.755 1 697.9833919750115 597.2949143812195 597.5107702592078 862.4130205141371 941.1379490621036 964.7316224348141 610.402149670081 374.6034467711833 801.1804455514696 300.4412847619535
1552 0.005 7.76 1 698.0099703041778 597.3427073040124 597.5586010351024 862.4185752681338 941.1380902489624 964.7317019095595 610.4445654587138 374.6407918791791 801.1916963641078 300.4413581785332
1553 0.005 7.765000000000001 1 698.0365087742607 597.3904312210326 597.6063627347417 862.4241217467257 941.1382308954112 964.7317806244578 610.4869209581888 374.678100987381 801.2029308455817 300.4414314817346
1554 0.005 7.77 1 698.0630081925379 597.4380862601935 597.6540554729801 862.4296613561276 941.1383714110938 964.7318595227101 610.5292166293775 374.7153750479213 801.2141505694464 300.4415046993398
1555 0.005 7.775 1 698.089469323195 597.4856725027504 597.7016793534948 862.4351945281741 941.1385120646769 964.7319374536647 610.5714522231225 374.7526126575062 801.2253555204172 300.4415778364228
1556 0.005 7.78 1 698.1158920646395 597.5331900593065 597.7492344751735 862.4407191326803 941.1386518374754 964.7320158323 610.6136278037318 374.7898141302674 801.2365443681605 300.4416509463986
1557 0.005 7.785 1 698.1422766966573 597.5806390375636 597.7967209456835 862.4462372680297 941.1387919759372 964.7320945832436 610.6557436896378 374.8269805495881 801.2477182900516 300.4417239136808
1558 0.005 7.79 1 698.1686243493326 597.6280196529566 597.8441389322459 862.451749203007 941.138932230722 964.7321734751069 610.697801206952 374.8641122888444 801.2588780368371 300.4417967826566
1559 0.005 7.795 1 698.1949338643177 597.6753319101484 597.8914884974546 862.4572524922352 941.1390717292688 964.7322515964672 610.7397987811538 374.9012086767559 801.2700214519426 300.4418695518794
1560 0.005 7.8 1 698.2212057788813 597.7225758794746 597.9387697307491 862.4627492604577 941.1392111601701 964.7323294228265 610.7817363927736 374.9382698071342 801.2811500221309 300.441942224203
1561 0.005 7.805000000000001 1 698.2474403252387 597.7697517100312 597.9859827466225 862.4682393404788 941.139350618303 964.7324078557226 610.8236148134057 374.9752996120488 801.2922640316956 300.4420148330201
1562 0.005 7.81 1 698.2736367853365 597.8168594926755 598.0331276498187 862.4737207070173 941.1394892617012 964.7324852191174 610.8654336616664 375.0122922777489 801.3033620845229 300.4420873792082
1563 0.005 7.815 1 698.2997958891805 597.8638993310655 598.0802045397726 862.4791956368125 941.1396281411993 964.7325626375343 610.9071933113072 375.0492439426325 801.3144450320124 300.4421598016586
1564 0.005 7.82 1 698.325917935936 597.9108713343591 598.1272135244537 862.4846643055225 941.139767296113 964.7326409666218 610.9488938205922 375.0861620218121 801.3255134751629 300.4422321056119
1565 0.005 7.825 1 698.3520026185563 597.9577756044929 598.1741547052941 862.4901249578509 941.139905902004 964.7327183207832 610.9905352520892 375.1230470330143 801.3365660598902 300.4423043354068
1566 0.005 7.83 1 698.3780496297802 598.0046119567731 598.2210280398832 862.4955779253464 941.1400430481716 964.7327948757312 611.0321154509975 375.159897973902 801.3476034213393 300.442376482785
1567 0.005 7.835 1 698.4040598026686 598.0513807466516 598.2678337125512 862.5010245771616 941.1401809568364 964.7328723212299 611.0736371556192 375.196713648888 801.3586264526899 300.442448516841
1568 0.005 7.84 1 698.4300329310993 598.0980820819992 598.3145718458064 862.5064628322291 941.1403185379947 964.7329492205022 611.1151001841608 375.2334941283929 801.3696332615774 300.4425204782829
1569 0.005 7.845 1 698.4559688326567 598.1447160745455 598.361242555353 862.5118952999343 941.1404563976178 964.7330262731306 611.1565048900295 375.2702393468642 801.3806252918382 300.4425923485039
1570 0.005 7.850000000000001 1 698.4818684947641 598.1912828258972 598.4078459459828 862.5173214822624 941.1405945113908 964.7331037399308 611.1978511178646 375.3069491781523 801.3916034848465 300.442664162479
1571 0.005 7.855 1 698.5077309040091 598.237782431756 598.4543821210743 862.5227395989164 941.1407322129778 964.7331807160488 611.2391387227199 375.3436240795356 801.4025658251765 300.4427359103043
1572 0.005 7.86 1 698.533556496592 598.2842150100115 598.5008511886375 862.5281513359025 941.1408693747345 964.7332574150972 611.2803680073011 375.3802639637988 801.4135133241973 300.442807537203
1573 0.005 7.865 1 698.5593457104313 598.3305807219473 598.5472532868611 862.5335564918522 941.1410068876714 964.733334498909 611.3215397128153 375.4168691822722 801.4244467437243 300.4428791042105
1574 0.005 7.87 1 698.5850980885417 598.3768796197085 598.5935885036964 862.5389535241014 941.1411437236164 964.7334110394612 611.3626529712677 375.4534393628044 801.4353641958685 300.4429505968527
1575 0.005 7.875 1 698.6108169583721 598.4231119860358 598.6398570310905 862.5443425417152 941.1412796074669 964.733486981027 611.4037090068761 375.4899746918802 801.446267038516 300.4430219916414
1576 0.005 7.88 1 698.6364988243919 598.4692777404326 598.6860589077636 862.5497255064174 941.1414162127564 964.7335636842176 611.4447065491036 375.5264750208233 801.4571557965096 300.4430932937451
1577 0.005 7.885 1 698.6621435750127 598.5153770027965 598.7321942286731 862.5551006766158 941.1415522556377 964.7336394701541 611.4856462189445 375.5629404784802 801.4680287938381 300.4431645598816
1578 0.005 7.890000000000001 1 698.6877518314907 598.5614099414211 598.7782631257871 862.5604693647285 941.1416881836763 964.7337155796247 611.5265294887475 375.5993710810469 801.4788871964449 300.4432356873422
1579 0.005 7.895 1 698.7133236170789 598.6073766393034 598.8242657071319 862.5658319569424 941.1418246301625 964.7337926072062 611.567354887199 375.6357669038493 801.4897313849565 300.4433067467791
1580 0.005 7.9 1 698.7388588429118 598.6532771511094 598.8702020471461 862.5711876074827 941.141960696329 964.7338683442074 611.6081223102815 375.6721268165487 801.5005601298822 300.4433777361703
1581 0.005 7.905 1 698.7643569378798 598.6991115848949 598.9160722500169 862.5765364475983 941.1420966504564 964.7339434718717 611.6488317890874 375.7084526135022 801.5113744284661 300.4434485920231
1582 0.005 7.91 1 698.7898158198027 598.7448798452461 598.9618763062343 862.5818782850699 941.1422325089628 964.7340197411744 611.689482082096 375.7447435223172 801.5221740264543 300.44351936895
1583 0.005 7.915 1 698.8152389703381 598.7905822321294 599.007614393932 862.5872124279408 941.1423679232037 964.7340957480914 611.7300751871188 375.7809999446202 801.5329582805913 300.4435900631153
1584 0.005 7.92 1 698.8406263601078 598.8362188368492 599.0532866212727 862.592540539968 941.1425033215229 964.7341709513295 611.770611121882 375.8172218040482 801.5437282260426 300.4436606430203
1585 0.005 7.925 1 698.8659778983349 598.881789711388 599.098893069611 862.5978617276471 941.1426387824205 964.7342469032779 611.8110891145853 375.8534033372384 801.5544840253917 300.4437311372453
1586 0.005 7.930000000000001 1 698.8912938031875 598.9272949972778 599.1444338531232 862.6031760585064 941.1427743841833 964.7343223773707 611.8515104104856 375.8895529088824 801.5652245264062 300.4438015697601
1587 0.005 7.935 1 698.9165714704606 598.9727347314537 599.1899090420717 862.6084818145329 941.1429086099794 964.7343974391121 611.8918726797136 375.9256689552355 801.5759493435709 300.4438718520472
1588 0.005 7.94 1 698.9418143171237 599.0181090747739 599.2353187598811 862.6137819304464 941.1430432765789 964.734472276118 611.9321788013642 375.9617510578574 801.586660848417 300.443942110648
1589 0.005 7.945 1 698.9670217147875 599.0634181236368 599.2806631143201 862.6190746683807 941.1431774978112 964.7345470054483 611.9724282627826 375.9977992700709 801.597356981928 300.4440122678872
1590 0.005 7.95 1 698.9921937012423 599.1086619849974 599.3259422059974 862.6243610620292 941.1433117791956 964.7346219449364 612.0126211849914 376.0338131426654 801.6080390449397 300.4440823232533
1591 0.005 7.955 1 699.0173304322361 599.1538407597095 599.3711561384879 862.6296411914769 941.143446304933 964.7346973309435 612.0527574826943 376.0697925709321 801.6187076018151 300.4441523134193
1592 0.005 7.96 1 699.0424316422993 599.1989545455502 599.4163050143412 862.6349134789167 941.1435799747442 964.7347718634617 612.0928371884569 376.1057374897247 801.6293601412398 300.4442222243601
1593 0.005 7.965 1 699.0675086574862 599.2440035936499 599.4613890301349 862.6401851686118 941.1437152474605 964.7348468994946 612.1328649516541 376.1416481065468 801.6400077865932 300.4442920318155
1594 0.005 7.97 1 699.092547276976 599.2889878751519 599.5064082233301 862.645447401449 941.1438497494453 964.73492163666 612.1728344196722 376.1775243264059 801.6506377597339 300.4443618244341
1595 0.005 7.975000000000001 1 699.1175481045385 599.3339074720549 599.5513626746581 862.6506999927476 941.1439829310873 964.7349961136083 612.2127464262312 376.2133722057604 801.661249884121 300.4444314823044
1596 0.005 7.98 1 699.1425113896297 599.378762488176 599.5962524825511 862.655944544417 941.1441155155794 964.7350695899576 612.2526010871096 376.2491846970281 801.6718458458423 300.444501083995
1597 0.005 7.985 1 699.1674384400267 599.4235530800988 599.6410777741007 862.6611825689395 941.1442482862936 964.7351440432523 612.2923998144602 376.284961110245 801.6824274401322 300.4445705663188
1598 0.005 7.99 1 699.1923287290903 599.4682792977414 599.6858386292427 862.6664130190319 941.1443806217389 964.7352180257641 612.3321421636043 376.3207019800813 801.6929931480552 300.4446400434827
1599 0.005 7.995 1 699.2171831490741 599.5129412429494 599.7305351475255 862.6716376400882 941.1445137471003 964.7352925170245 612.3718283954173 376.3564080055876 801.7035446482251 300.4447094112144
1600 0.005 8 1 699.242001961858 599.5575390020113 599.7751674239597 862.6768562906997 941.1446465572878 964.735366949533 612.411458570383 376.3920793965643 801.7140823794622 300.4447786475149
1601 0.005 8.005000000000001 1 699.2667881326303 599.602073069447 599.8197357545553 862.682071091211 941.1447815407614 964.7354418664527 612.4510380418538 376.4277164644945 801.7246069385661 300.4448478683898
1602 0.005 8.01 1 699.2915387263864 599.6465432171569 599.8642401347456 862.6872783113159 941.1449146881724 964.7355154203566 612.4905604491834 376.4633190327602 801.7351169056712 300.4449169239841
1603 0.005 8.015000000000001 1 699.316253722439 599.6909494233624 599.9086805791283 862.6924780518608 941.1450474113519 964.7355892401313 612.5300253970951 376.4988868021555 801.7456127729405 300.4449859223046
1604 0.005 8.02 1 699.3409282636682 599.7352918845539 599.9530572090565 862.6976672641015 941.1451777621628 964.7356614177061 612.5694333160942 376.5344201165672 801.7560913910809 300.4450548266634
1605 0.005 8.025 1 699.3655691397574 599.7795707391964 599.9973701491634 862.7028510174483 941.1453088604597 964.735733916988 612.6087865802447 376.5699192103274 801.7665564374061 300.4451236567217
1606 0.005 8.029999999999999 1 699.3901759848029 599.8237860401267 600.0416194831103 862.7080287621037 941.1454403991482 964.7358076206849 612.6480843785089 376.6053840596483 801.7770082680346 300.4451923753036
1607 0.005 8.035 1 699.4147481583152 599.8679378446404 600.0858052786703 862.7131990283293 941.1455716178497 964.7358805036549 612.6873262992142 376.6408145485811 801.7874451143008 300.4452610418682
1608 0.005 8.040000000000001 1 699.4392856894118 599.9120262837588 600.1299276447974 862.7183631320244 941.1457026680756 964.7359537180198 612.7265130297951 376.6762110095141 801.7978682862678 300.4453295572117
1609 0.005 8.045 1 699.4637892079541 599.9560514367504 600.1739866737233 862.7235210552583 941.1458342283756 964.7360271199067 612.7656443090672 376.7115730520328 801.8082779044089 300.4453980263561
1610 0.005 8.050000000000001 1 699.4882572002974 600.0000132294806 600.217982366379 862.7286709906965 941.1459648880963 964.7360996550133 612.8047184814922 376.7469012037312 801.8186721513596 300.4454663943503
1611 0.005 8.055 1 699.5126908563237 600.0439118888775 600.2619148595173 862.7338151164291 941.1460958467133 964.736172582569 612.8437378241912 376.7821953893857 801.8290530268656 300.4455346701352
1612 0.005 8.06 1 699.5370902253184 600.0877475416324 600.3057842706713 862.7389529064842 941.1462269623115 964.7362457948304 612.8827025024196 376.8174555426463 801.839420089889 300.4456028177793
1613 0.005 8.065 1 699.5614547515438 600.1315202834553 600.3495907006596 862.7440833049818 941.1463573701226 964.7363183533114 612.9216122899695 376.8526817510815 801.8497724040722 300.445670953646
1614 0.005 8.07 1 699.5857849310873 600.175230214644 600.3933342498241 862.749207558717 941.1464876181883 964.7363908679107 612.9604674469573 376.8878739814731 801.8601108111017 300.4457389297943
1615 0.005 8.074999999999999 1 699.6100902760813 600.2188775649158 600.4370150802987 862.7543175574955 941.1466155519083 964.7364625595723 612.99927063548 376.9230318157821 801.870429666617 300.4458068389775
1616 0.005 8.08 1 699.6343584448261 600.26246233315 600.4806332679922 862.7594234450914 941.1467443748891 964.7365345109001 613.038018401214 376.9581559223987 801.8807356743948 300.4458746523794
1617 0.005 8.085000000000001 1 699.658589898648 600.3059845970266 600.5241888949573 862.7645249715076 941.1468737110662 964.7366067759074 613.0767111279388 376.9932461588228 801.8910285958361 300.4459424076614
1618 0.005 8.09 1 699.6827859547553 600.3494444525454 600.5676820495687 862.7696214001604 941.1470033672916 964.7366791212869 613.1153491545892 377.0283025247601 801.9013092311458 300.4460100308813
1619 0.005 8.095000000000001 1 699.7069466987325 600.3928419926841 600.6111128299392 862.7747108316622 941.1471327973703 964.7367506323405 613.1539324491092 377.0633250832478 801.9115758151737 300.4460776314416
1620 0.005 8.1 1 699.7310721460833 600.4361772906459 600.6544813220011 862.7797947950695 941.1472619791715 964.7368226847977 613.1924610651993 377.0983096464436 801.9218291288041 300.4461450624516
1621 0.005 8.105 1 699.7551632921396 600.4794504504009 600.697787613558 862.7848725720359 941.1473917234708 964.7368951068661 613.2309354150489 377.13326159556 801.932069479892 300.4462124546529
1622 0.005 8.109999999999999 1 699.7792198061949 600.5226615757106 600.7410318105076 862.7899431261434 941.1475208566692 964.7369668292635 613.2693554014348 377.1681808581782 801.9422953084643 300.4462797515417
1623 0.005 8.115 1 699.8032420033629 600.5658107639539 600.7842140042654 862.7950074508293 941.147649473167 964.737038003944 613.3077215161386 377.2030668841762 801.9525075792997 300.4463469393938
1624 0.005 8.120000000000001 1 699.8272303944862 600.608898111226 600.8273342944567 862.8000661103533 941.1477783845448 964.7371095774174 613.3460335679852 377.237919464422 801.9627067732124 300.4464140637119
1625 0.005 8.125 1 699.8511840582346 600.6519236986443 600.8703927665523 862.805116794985 941.1479066198036 964.7371805874717 613.3842912340689 377.2727390129639 801.9728908932218 300.446481110574
1626 0.005 8.130000000000001 1 699.8751036646087 600.6948876335513 600.9133895231812 862.8101616371931 941.1480350995646 964.7372519221731 613.422495237406 377.3075250371368 801.9830614562433 300.4465480862892
1627 0.005 8.135 1 699.8989885615083 600.7377897943428 600.956324543974 862.8151980395377 941.1481626867363 964.7373229992045 613.4606435614887 377.3422772391963 801.9932178460399 300.4466149117921
1628 0.005 8.140000000000001 1 699.9228396425558 600.780630467666 600.9991979918751 862.8202282128933 941.1482904321571 964.7373942018102 613.4987385854074 377.3769939749475 802.0033598080759 300.4466816456322
1629 0.005 8.145 1 699.9466570774566 600.8234097482753 601.0420099702054 862.8252525331741 941.1484181715001 964.7374652010242 613.5367802594827 377.4116778808508 802.0134885665453 300.446748330206
1630 0.005 8.15 1 699.9704414316964 600.8661277313837 601.0847605854128 862.8302713888893 941.1485461887473 964.7375360073544 613.5747684862697 377.4463289200889 802.0236042469623 300.4468148833051
1631 0.005 8.154999999999999 1 699.994191720953 600.9087844545437 601.1274498983588 862.8352827699542 941.1486736911353 964.737606493657 613.6127025694025 377.4809473146886 802.0337054795555 300.4468814615611
1632 0.005 8.16 1 700.0179086990373 600.9513800645566 601.1700780289651 862.8402881146351 941.1488011428336 964.7376772114178 613.6505835627231 377.5155319002981 802.0437932910888 300.4469478121569
1633 0.005 8.165000000000001 1 700.0415931543267 600.993914868112 601.2126451784325 862.845288174304 941.1489287540046 964.7377481203803 613.6884137713041 377.550082905899 802.0538684992215 300.4470141212475
1634 0.005 8.17 1 700.0652465094171 601.0363889234434 601.2551514675804 862.8502839100731 941.1490573158762 964.737819366036 613.7261930762983 377.5845976169444 802.0639312750017 300.4470804207879
1635 0.005 8.175000000000001 1 700.0888659189897 601.0788022214784 601.2975969456162 862.8552718823877 941.1491844607478 964.737889494163 613.7639182535212 377.6190797554045 802.0739795690556 300.447146545816
1636 0.005 8.18 1 700.112451510888 601.1211548347477 601.339981688015 862.8602528766468 941.149311441707 964.7379600274813 613.8015899549952 377.6535287268437 802.0840143056888 300.4472125677548
1637 0.005 8.185 1 700.1360032260199 601.1634468433656 601.3823057724361 862.86522584249 941.1494379477168 964.7380303940386 613.8392082209701 377.6879446912258 802.0940338366428 300.4472785590282
1638 0.005 8.19 1 700.1595212978434 601.2056783413899 601.4245692912526 862.8701924381901 941.1495641314665 964.7381002954764 613.8767733262611 377.7223275233339 802.1040399227961 300.4473444294791
1639 0.005 8.195 1 700.1830054407955 601.2478494332015 601.4667723437892 862.8751538060678 941.1496906711171 964.7381704123934 613.9142852896917 377.7566770746785 802.1140330870971 300.4474102128122
1640 0.005 8.199999999999999 1 700.2064571824632 601.28996012242 601.5089149739105 862.880105858579 941.1498159305296 964.7382394418412 613.951744612025 377.7909939730479 802.1240112080953 300.4474759524896
1641 0.005 8.205 1 700.2298752525752 601.33201057271 601.5509972980332 862.8850523681866 941.1499415551232 964.7383087625631 613.9891510736148 377.8252891082394 802.1339761880347 300.4475415818468
1642 0.005 8.210000000000001 1 700.2532604337304 601.3740008691774 601.5930194100475 862.8899931620517 941.1500671538746 964.7383789416156 614.0265047983033 377.8595456053317 802.1439282379802 300.4476070855607
1643 0.005 8.215 1 700.2766083281672 601.4159310143475 601.6349813418274 862.8949219534644 941.1501909531619 964.7384479141599 614.0638028075193 377.8937653568984 802.153862328998 300.447672567492
1644 0.005 8.220000000000001 1 700.2999242086973 601.4578011788794 601.6768832252417 862.8998470384892 941.1503154455613 964.7385169942394 614.101049502467 377.9279508191508 802.1637843392584 300.4477379399508
1645 0.005 8.225 1 700.3232080191611 601.4996114583741 601.7187251625949 862.9047675846303 941.150440665203 964.7385864775747 614.1382444764829 377.96210229296 802.1736946987511 300.447803204837
1646 0.005 8.23 1 700.3464591734748 601.5413619529888 601.7605072455115 862.9096813727389 941.1505654676924 964.7386555054599 614.175387462533 377.9962203841832 802.183591349168 300.4478684257047
1647 0.005 8.234999999999999 1 700.3696783962563 601.5830527522767 601.8022295728147 862.9145901774517 941.1506907280688 964.7387248535746 614.2124786880812 378.0303044269977 802.1934755229732 300.4479335419576
1648 0.005 8.24 1 700.3928651847108 601.6246839518939 601.8438922346371 862.9194930053169 941.1508160022734 964.738794062472 614.2495180310235 378.0643552342135 802.2033468458602 300.4479985616071
1649 0.005 8.245000000000001 1 700.4160193616932 601.6662556299159 601.8854953203889 862.9243887645835 941.1509406196784 964.7388637407647 614.286505172316 378.09837281768 802.2132040118571 300.4480635363265
1650 0.005 8.25 1 700.4391407928667 601.7077678889061 601.9270389203965 862.929278418049 941.1510649913715 964.7389322127902 614.3234404831651 378.1323573422471 802.2230478975113 300.4481284048424
1651 0.005 8.255000000000001 1 700.4622298261097 601.7492208166112 601.9685231319773 862.9341620447166 941.1511894805693 964.7390011055671 614.3603239073283 378.1663086744127 802.2328792143398 300.4481931773362
1652 0.005 8.26 1 700.4852901342953 601.7906146027218 602.0099481251494 862.9390300418668 941.1513115003311 964.7390692208754 614.3971527754626 378.2002269069109 802.2426941945683 300.4482578676713
1653 0.005 8.265000000000001 1 700.5083162688567 601.8319492334268 602.0513139150091 862.9438961280276 941.1514347552496 964.7391375777792 614.433930997639 378.2341120531549 802.252496259513 300.4483225241576
1654 0.005 8.27 1 700.5313094975533 601.87322479827 602.0926205814142 862.9487584545985 941.1515589457211 964.739206935432 614.4706581552224 378.2679635951786 802.2622860024595 300.4483870472077
1655 0.005 8.275 1 700.5542692043038 601.9144413867408 602.1338682156652 862.9536146485824 941.1516825906766 964.7392752497324 614.5073340407644 378.3017823786884 802.2720618649915 300.4484515144111
1656 0.005 8.279999999999999 1 700.5771960689467 601.9555990906325 602.1750569085447 862.9584655240882 941.1518061245948 964.7393433733562 614.5439585824181 378.3355682982283 802.2818251473147 300.448515874788
1657 0.005 8.285 1 700.6000906171591 601.9966980005781 602.2161867486511 862.9633108588243 941.1519296555232 964.7394118633522 614.5805319675084 378.3693206057943 802.2915760164442 300.4485801952279
1658 0.005 8.290000000000001 1 700.6229509809024 602.0377380906456 602.2572577677703 862.9681607895157 941.1520571217318 964.7394819458856 614.6170523671765 378.4030408071553 802.3013224995342 300.4486444213504
1659 0.005 8.295 1 700.6457799844686 602.0787195562276 602.2982700922878 862.9729994509312 941.1521817875444 964.7395502099233 614.6535221460834 378.4367280173418 802.3110537450453 300.4487085511565
1660 0.005 8.300000000000001 1 700.6685779778784 602.1196424993913 602.3392238283681 862.9778297553381 941.1523052501691 964.7396184064986 614.6899411828274 378.470381809936 802.3207701295172 300.4487725762923
1661 0.005 8.305 1 700.6913434601537 602.1605069757597 602.3801190443348 862.982650920996 941.1524278820378 964.7396859704206 614.7263088373179 378.5040022879158 802.3304706737963 300.4488365431952
1662 0.005 8.31 1 700.714078469563 602.2013131193129 602.4209558531199 862.9874655045427 941.1525502757547 964.7397536372314 614.7626263003932 378.5375902695975 802.3401566385795 300.4489004501445
1663 0.005 8.315 1 700.7367815131214 602.2420610020782 602.4617343387306 862.9922734087355 941.1526725948578 964.7398211636687 614.7988927070357 378.5711455109221 802.3498295082517 300.4489642678571
1664 0.005 8.32 1 700.7594521674542 602.2827507100185 602.5024545919422 862.9970738602345 941.1527944891498 964.7398885841241 614.8351081059707 378.6046680470749 802.3594878233232 300.4490279978567
1665 0.005 8.324999999999999 1 700.7820900206692 602.3233822572643 602.5431166592577 863.0018680936595 941.1529162910468 964.7399557897611 614.871271638724 378.6381581762327 802.3691325225354 300.4490916603243
1666 0.005 8.33 1 700.8046960024618 602.3639558001749 602.5837206553891 863.006656601384 941.1530381381773 964.7400233779516 614.9073847314338 378.6716106517881 802.3787650759168 300.4491552207214
1667 0.005 8.335000000000001 1 700.8272701254675 602.4044714859639 602.6242667040053 863.0114385774108 941.1531597863811 964.7400905618832 614.9434479478491 378.7050327129338 802.3883838605318 300.4492187368074
1668 0.005 8.34 1 700.8498116432941 602.4449293504115 602.6647548752146 863.0162140975501 941.1532809585999 964.7401573551359 614.9794597542945 378.7384230661547 802.397989622626 300.4492821463084
1669 0.005 8.345000000000001 1 700.872321569325 602.48532948459 602.7051852595755 863.0209841460045 941.1534027513542 964.7402249966483 615.0154213185832 378.7717812451128 802.4075830322295 300.4493454580541
1670 0.005 8.35 1 700.8947985936202 602.5256721776934 602.7455580768927 863.0257504195619 941.1535264861715 964.740292927046 615.0513341557723 378.8051070342464 802.4171611447431 300.4494087280286
1671 0.005 8.355 1 700.9172448708629 602.565957367739 602.7858733320177 863.0305122982035 941.1536487779781 964.7403599017845 615.0871971259173 378.8384004332721 802.4267277625502 300.4494718734828
1672 0.005 8.359999999999999 1 700.9396601923409 602.6061851142171 602.8261310949787 863.0352667107313 941.1537707495056 964.74042743698 615.1230095851165 378.871661362255 802.4362824114149 300.4495349416602
1673 0.005 8.365 1 700.9618474266948 602.6463056598683 602.8663095641496 863.0398774487891 941.1538536638481 964.740481839155 615.1582329339383 378.904926351198 802.4457397512991 300.4495979734182
1674 0.005 8.370000000000001 1 700.9840412421536 602.6863627039236 602.9064184344771 863.0445471553867 941.1539667371246 964.7405515122483 615.1935485674086 378.9381524598073 802.4552177686311 300.4496608994007
1675 0.005 8.375 1 701.0062277435046 602.7263575849909 602.9464617255119 863.049243028615 941.1540907540814 964.7406230944508 615.2288801326737 378.971343498139 802.4647014339888 300.4497237238255
1676 0.005 8.380000000000001 1 701.0284004745769 602.7662910064054 602.9864409805122 863.0539483605243 941.1542165756534 964.7406927637702 615.2642020430252 379.0045009442887 802.4741815046473 300.4497864945977
1677 0.005 8.385 1 701.0505576172194 602.8061634615431 603.0263572293226 863.0586573713008 941.1543417841298 964.740761072087 615.2995016603012 379.03762501945 802.4836550324667 300.4498491147476
1678 0.005 8.390000000000001 1 701.0726955861626 602.8459753689542 603.0662112544518 863.0633643457364 941.1544658731054 964.7408281912972 615.3347708088329 379.0707160600338 802.4931187424684 300.4499116470433
1679 0.005 8.395 1 701.0948123429995 602.8857270944821 603.106003694984 863.0680657916212 941.154587954744 964.7408937976728 615.3700047097017 379.1037741173695 802.5025700055021 300.4499740718449
1680 0.005 8.4 1 701.11689780427 602.9254189345935 603.1457350658401 863.0727508682013 941.1547041539467 964.7409566382436 615.4051992828132 379.1367997731336 802.5119941846273 300.4500363777184
1681 0.005 8.404999999999999 1 701.1389587364845 602.9650512088855 603.185405850288 863.0774342296573 941.1548225661753 964.7410216671867 615.4403533266452 379.1697929412676 802.5214103136827 300.4500985830616
1682 0.005 8.41 1 701.1609920118622 603.004624200422 603.225016467186 863.0821111335183 941.1549409540821 964.741086415484 615.4754644551543 379.2027535759196 802.5308140947498 300.4501606866147
1683 0.005 8.415000000000001 1 701.1829966824465 603.0441381717247 603.264567291151 863.0867825339958 941.1550591370559 964.7411512866 615.5105318417129 379.2356807921217 802.5402057682741 300.4502226483591
1684 0.005 8.42 1 701.2049683952919 603.0835934174407 603.3040587178025 863.0914456201745 941.1551770567298 964.7412169995513 615.545551015317 379.2685759554226 802.5495682828753 300.450284501735
1685 0.005 8.425000000000001 1 701.2269098773271 603.1229901194154 603.343491000365 863.0961032526579 941.1552954286018 964.7412824395648 615.580527019782 379.3014383455687 802.5589237296363 300.4503462870823
1686 0.005 8.43 1 701.2488210433704 603.1623285078025 603.3828644286663 863.1007561289248 941.155414287373 964.7413486516562 615.615458748856 379.3342652821555 802.5682704236968 300.4504079390842
1687 0.005 8.435 1 701.2707021344964 603.2016087972836 603.4221792709812 863.1054031995304 941.1555330328537 964.7414145112751 615.6503456119773 379.36706180223 802.5776072314169 300.4504694886479
1688 0.005 8.44 1 701.2925522369173 603.2408311926785 603.461435781443 863.1100430844094 941.1556511283 964.7414793639471 615.6851870404406 379.3998269991004 802.5869316416492 300.4505309350328
1689 0.005 8.445 1 701.3145608238882 603.2800440361465 603.5006551411906 863.1148072422619 941.155805214872 964.7415557283909 615.7205049925475 379.4325272897493 802.5963238349983 300.4505922999583
1690 0.005 8.449999999999999 1 701.336505498021 603.3192056121154 603.5398287070516 863.1195071290858 941.1559324641372 964.7416192444217 615.7556424025505 379.4652004034736 802.6056752660512 300.4506535865284
1691 0.005 8.455 1 701.3583967101623 603.3583148013723 603.5789528173408 863.1241685136322 941.1560482544689 964.7416802286766 615.790669357738 379.4978453978039 802.614995854698 300.4507148141984
1692 0.005 8.460000000000001 1 701.3800479264478 603.397322889007 603.6180051239819 863.1286736728341 941.1561238811004 964.7417297141145 615.8250876888743 379.530495884344 802.6242109990202 300.450776002398
1693 0.005 8.465 1 701.4016872707316 603.4362717907119 603.6569940287858 863.1332229337025 941.1562269731148 964.7417941703752 615.8595690591735 379.5631082056975 802.633436128161 300.4508371247596
1694 0.005 8.470000000000001 1 701.4233075234697 603.4751625881123 603.6959228741421 863.1377951076902 941.1563428821453 964.7418628621284 615.8940500463842 379.5956860547082 802.6426645499762 300.4508981789537
1695 0.005 8.475 1 701.4449065147958 603.5139957647368 603.734792719247 863.1423778207294 941.1564635581638 964.74193151543 615.9285111273351 379.6282303173325 802.651889893546 300.4509592409408
1696 0.005 8.48 1 701.4664830401451 603.5527716458918 603.7736042057105 863.1469648641086 941.156585049201 964.7419988566246 615.9629419709382 379.6607416290184 802.6611093942612 300.4510202183609
1697 0.005 8.484999999999999 1 701.4880364622703 603.591490497226 603.8123578062466 863.1515514642687 941.1567060680687 964.7420649819111 615.997336943787 379.6932203748794 802.6703205273342 300.4510811233396
1698 0.005 8.49 1 701.5095700771959 603.6301525540351 603.8510538889379 863.1561335174455 941.1568256600166 964.7421295619065 616.0316933888022 379.7256671543002 802.6795214928662 300.4511419761934
1699 0.005 8.495000000000001 1 701.5310752002297 603.6687579991734 603.8896927607725 863.1607077223078 941.1569427639369 964.7421931073491 616.0660067441696 379.7580818816452 802.6887082450737 300.451202778244
1700 0.005 8.5 1 701.5525525056984 603.7073070331105 603.9282747076387 863.1652766456434 941.1570590643971 964.7422565663668 616.1002768759778 379.7904632299891 802.6978821888799 300.4512634489694
1701 0.005 8.505000000000001 1 701.5740015938588 603.7457998420815 603.9667999764998 863.1698390639182 941.1571750742609 964.7423199369788 616.1345028354743 379.8228126476966 802.7070436300992 300.4513240826884
1702 0.005 8.51 1 701.5954247191535 603.7842366172561 604.005268805163 863.1743963664632 941.1572916447491 964.7423838871397 616.1686850355775 379.8551300334027 802.7161935375742 300.4513846728373
1703 0.005 8.515000000000001 1 701.6168173324324 603.8226175067178 604.043681393132 863.1789463692365 941.1574071484388 964.7424471089097 616.2028215143948 379.8874155936967 802.7253297204329 300.4514451833369
1704 0.005 8.52 1 701.638179608563 603.8609426692307 604.0820379389218 863.1834929691989 941.1575238973008 964.7425113451734 616.2369058471073 379.9196696577741 802.7344525790029 300.4515056429011
1705 0.005 8.525 1 701.6595117595697 603.8992122572238 604.1203386220639 863.1880322486223 941.157640200352 964.7425756352811 616.2709475234457 379.9518917486986 802.7435628787694 300.4515660519165
1706 0.005 8.529999999999999 1 701.6808133258064 603.9374264150715 604.1585836150955 863.1925634983249 941.1577554138468 964.7426389811502 616.3049446983341 379.9840799950775 802.7526594977007 300.4516263982475
1707 0.005 8.535 1 701.7020843907236 603.9755852884035 604.1967730798322 863.1970888557747 941.1578704523968 964.7427027316627 616.338896815414 380.016237313773 802.7617432885355 300.4516866238794
1708 0.005 8.540000000000001 1 701.7233253504877 604.0136890176639 604.2349071779996 863.2016081159449 941.1579853950618 964.7427661012953 616.3728036182831 380.0483633158024 802.7708147148727 300.4517467839735
1709 0.005 8.545 1 701.7445356841787 604.0517377359249 604.2729860589375 863.206120636679 941.1581002602819 964.7428290361759 616.40666460887 380.0804578614741 802.7798729871554 300.4518068998682
1710 0.005 8.550000000000001 1 701.7657158563457 604.0897315788731 604.3110098740194 863.2106274479894 941.158214749134 964.7428918361094 616.440479923227 380.1125208828038 802.7889189913083 300.4518669159814
1711 0.005 8.555 1 701.7868663446098 604.12767067737 604.3489787596837 863.2151288329344 941.1583293889772 964.7429548624184 616.4742494514522 380.1445518782299 802.7979529315471 300.4519268097429
1712 0.005 8.56 1 701.8079872670997 604.1655551586367 604.386892858636 863.219624328373 941.1584440153377 964.7430181233754 616.5079731202898 380.1765514289542 802.8069746072437 300.4519866757497
1713 0.005 8.565 1 701.8290754652771 604.2033851339057 604.4247522923424 863.2241121751645 941.1585579587893 964.7430808461089 616.5416518913916 380.2085195324488 802.8159824579665 300.4520464852511
1714 0.005 8.57 1 701.8501344277229 604.2411607369244 604.4625571970873 863.2285950049583 941.1586720507273 964.7431435586419 616.5752842524446 380.2404560847669 802.824978231734 300.4521061831081
1715 0.005 8.575000000000001 1 701.8711640920117 604.2788820888036 604.5003077055889 863.2330724902249 941.1587863124649 964.7432065865682 616.6088704983615 380.2723610651879 802.8339622120874 300.4521657924437
1716 0.005 8.58 1 701.8921647044832 604.3165493081865 604.5380039395906 863.2375445223233 941.1589005727061 964.7432698811564 616.6424107724536 380.3042344848511 802.8429341663233 300.4522253088083
1717 0.005 8.585000000000001 1 701.9131356031121 604.354162506865 604.5756460190038 863.2420094598139 941.1590142279327 964.7433325244931 616.6759049378736 380.3360763676052 802.8518930474307 300.4522847694324
1718 0.005 8.59 1 701.9340770189917 604.3917218027701 604.6132340664103 863.2464690414383 941.1591278287286 964.7433952144522 616.7093532037111 380.3678867598911 802.8608399739956 300.4523440771509
1719 0.005 8.595000000000001 1 701.9549892771092 604.4292273107596 604.6507681998875 863.2509236912892 941.1592415721366 964.7434573197424 616.7427559396465 380.3996656147402 802.869775130555 300.452403319182
1720 0.005 8.6 1 701.9758725841316 604.466679140397 604.6882485343835 863.2553722181815 941.1593549347174 964.7435199588685 616.7761128486444 380.4314130050328 802.8786980618839 300.452462539082
1721 0.005 8.605 1 701.9967262082557 604.5040774002703 604.7256751804742 863.2598140275295 941.1594681357416 964.7435817990734 616.8094239223616 380.4631295193214 802.8876078935438 300.4525216495467
1722 0.005 8.609999999999999 1 702.017550764375 604.5414221996225 604.7630482520927 863.2642488650855 941.1595796779711 964.7436427542988 616.8426885651909 380.4948143351597 802.8965053330015 300.4525806928503
1723 0.005 8.615 1 702.0383458646495 604.5787136434266 604.8003678584029 863.2686787225247 941.159691750593 964.7437046909133 616.8759077688181 380.5264676307809 802.9053910284651 300.4526396705644
1724 0.005 8.620000000000001 1 702.0592935977058 604.6159978425334 604.8376541700355 863.2732278267467 941.1598390868579 964.743778043793 616.9095791702791 380.5580521589205 802.9143419262634 300.4526985989954
1725 0.005 8.625 1 702.0801793343848 604.6532348200741 604.8748987429541 863.277714498163 941.1599605673117 964.7438383882645 616.943076027119 380.5896112301708 802.9232522106531 300.4527574676364
1726 0.005 8.630000000000001 1 702.1010136126843 604.6904234547673 604.9120979884194 863.2821648420082 941.1600710455331 964.7438957193198 616.9764657921752 380.6211416267656 802.9321330154187 300.4528162425322
1727 0.005 8.635 1 702.1216184155974 604.7275171037032 604.9492303978307 863.2864667245973 941.1601428775723 964.7439430436459 617.0092737528188 380.6526807492044 802.9409140101471 300.4528749398808
1728 0.005 8.640000000000001 1 702.1422129891664 604.7645557963108 604.9863040007409 863.2908110825691 941.1602411946784 964.7440042683045 617.0421407211639 380.6841829152083 802.949705792229 300.452933621401
1729 0.005 8.645 1 702.162789798363 604.8015405106504 605.0233219119685 863.295176863713 941.1603519762716 964.7440699652522 617.0750062679134 380.7156514888253 802.9585001238759 300.4529922740313
1730 0.005 8.65 1 702.1833467996025 604.8384716511823 605.0602850809853 863.2995541851514 941.1604672887937 964.7441353178627 617.1078516794774 380.7470880821419 802.9672926740548 300.453050808745
1731 0.005 8.654999999999999 1 702.2038821630155 604.875349500382 605.0971940775685 863.3039330213303 941.1605828846029 964.7441992450899 617.1406627617666 380.7784924289247 802.9760772622267 300.4531092865874
1732 0.005 8.66 1 702.2243953258571 604.9121742223092 605.134049254918 863.3083108738483 941.1606976083019 964.744261467634 617.1734399659844 380.8098644762022 802.9848542306854 300.4531677177485
1733 0.005 8.665000000000001 1 702.2448853269773 604.948945993907 605.1708509182062 863.3126863288406 941.1608114917983 964.7443229155768 617.2061796739441 380.8412052364715 802.9936218368598 300.4532260397711
1734 0.005 8.67 1 702.2653513849244 604.9856649705126 605.2075993166011 863.3170567356049 941.1609239570612 964.7443834196946 617.2388792368278 380.8725147534983 803.0023790698718 300.4532842710216
1735 0.005 8.675000000000001 1 702.2857927079932 605.0223312960679 605.244294666642 863.3214213989698 941.1610358042914 964.7444444501436 617.2715372851982 380.9037930409023 803.0111252183731 300.4533424719315
1736 0.005 8.68 1 702.3062080439885 605.0589451015409 605.2809371554819 863.3257791341955 941.1611467165193 964.7445046256724 617.3041526743614 380.9350402285712 803.0198580627485 300.4534005958133
1737 0.005 8.685 1 702.3265965843298 605.0955065156692 605.3175269590257 863.3301307437873 941.1612575009854 964.7445653500798 617.3367248691411 380.9662563688311 803.0285789205577 300.4534586069442
1738 0.005 8.69 1 702.3469578762977 605.1320156614798 605.3540642327628 863.3344767413386 941.1613678944365 964.7446259889591 617.3692535740724 380.9974413953511 803.0372878534957 300.4535165363068
1739 0.005 8.695 1 702.3672912244444 605.1684726563049 605.3905491281092 863.3388158885435 941.1614780795466 964.7446860948488 617.4017383080529 381.0285969697848 803.0459840485415 300.4535743385527
1740 0.005 8.700000000000001 1 702.3875961530397 605.2048776157494 605.4269817789134 863.3431495668093 941.1615884263135 964.7447471509146 617.4341790279385 381.0597208680793 803.0546680140985 300.4536320760524
1741 0.005 8.705 1 702.4078733696875 605.2412306502259 605.4633623225777 863.347477832092 941.1616988073139 964.7448077047662 617.466575689999 381.0908133248101 803.0633405738869 300.4536897467007
1742 0.005 8.710000000000001 1 702.4281221144154 605.2775318509164 605.4996908699082 863.3518000616297 941.1618088009794 964.7448679776061 617.4989275157011 381.121873156585 803.0720015067446 300.4537473669768
1743 0.005 8.715 1 702.4483425991529 605.3137813404406 605.5359675508408 863.3561158628606 941.1619189371324 964.7449287879489 617.5312353605141 381.1529025848476 803.0806497669107 300.4538048946749
1744 0.005 8.720000000000001 1 702.4685345824849 605.3499792249997 605.5721924825632 863.3604265140108 941.1620286305115 964.744988877834 617.5634993450794 381.1839013393874 803.0892860840362 300.4538622872899
1745 0.005 8.725 1 702.4886985531591 605.3861256012418 605.6083657796891 863.3647326429895 941.1621389365293 964.7450497267874 617.5957190684952 381.2148700774366 803.0979115265553 300.4539195940746
1746 0.005 8.73 1 702.5088345925407 605.4222205778087 605.6444875509446 863.3690328843821 941.1622489389681 964.7451106015782 617.6278948294149 381.245807596 803.1065253139059 300.453976852622
1747 0.005 8.734999999999999 1 702.5289422094224 605.4582642522923 605.6805579019949 863.3733267240561 941.1623586482266 964.745170129754 617.6600265913687 381.2767142196328 803.1151264211226 300.4540340683875
1748 0.005 8.74 1 702.5490214585202 605.494256724507 605.7165769403649 863.3776151623513 941.1624678592183 964.7452301884904 617.6921142830149 381.3075899801864 803.1237157857166 300.4540911580341
1749 0.005 8.745000000000001 1 702.5690729468041 605.5301980969946 605.7525447720487 863.3818984112703 941.1625770064289 964.7452898977127 617.7241581564317 381.3384347786409 803.1322940574685 300.45414821192
1750 0.005 8.75 1 702.5890954359515 605.5660884443525 605.7884614842595 863.3861739015731 941.1626847664561 964.7453490306534 617.756157462951 381.369250964624 803.140858819955 300.4542052101414
1751 0.005 8.755000000000001 1 702.6090896899835 605.6019278719784 605.8243271844379 863.3904437279401 941.1627928185426 964.7454083725339 617.7881129158021 381.4000355070417 803.149411755341 300.4542621029295
1752 0.005 8.76 1 702.6290560368319 605.6377164763984 605.8601419650859 863.3947089408379 941.1629009970283 964.7454673259263 617.8200245640946 381.4307837643315 803.1579537219842 300.454318868836
1753 0.005 8.765000000000001 1 702.6489946251946 605.6734543513636 605.8959059262306 863.3989694020204 941.1630096991959 964.7455273089082 617.851892398645 381.4615032939101 803.1664846574265 300.4543755765224
1754 0.005 8.77 1 702.6689058783434 605.7091415889321 605.9316191614777 863.4032246239044 941.1631186082112 964.7455870804507 617.8837165331238 381.492193001979 803.1750047626268 300.4544322674082
1755 0.005 8.775 1 702.6887889390365 605.7447782776591 605.967281768932 863.4074731456587 941.1632266270628 964.745646446028 617.9154948046138 381.5228554610579 803.1835125939382 300.4544889038189
1756 0.005 8.779999999999999 1 702.7086442719859 605.7803645085039 606.0028938338085 863.411716712963 941.1633348381733 964.745705896153 617.947230344185 381.553486350739 803.192009014259 300.454545437615
1757 0.005 8.785 1 702.7284719545277 605.8159003710713 606.0384554503714 863.4159553763692 941.1634428449294 964.7457652411072 617.9789226829801 381.5840861263544 803.2004942622428 300.4546019069252
1758 0.005 8.790000000000001 1 702.7482723938132 605.8513859540373 606.0739667134733 863.4201885468317 941.1635510635967 964.7458242139238 618.0105716523764 381.6146552429375 803.2089684479267 300.4546582989603
1759 0.005 8.795 1 702.7680448181411 605.8868213430251 606.1094277035257 863.424415160211 941.1636590151546 964.7458832155043 618.0421771807087 381.6451936278449 803.2174304707211 300.454714662851
1760 0.005 8.800000000000001 1 702.787788134726 605.9222066205901 606.1448385022513 863.42863097834 941.1637635304661 964.7459406678573 618.0737373618607 381.6757013054719 803.2258778713212 300.4547708651642
1761 0.005 8.805 1 702.8075038512731 605.9575418757307 606.1801992079164 863.432844143942 941.1638700105131 964.745999227069 618.1052549428407 381.706183279554 803.234315199255 300.4548270389506
1762 0.005 8.81 1 702.8271925620413 605.9928271968215 606.2155099095421 863.4370533619671 941.1639771048192 964.7460582697773 618.1367295995528 381.7366323456904 803.2427420042809 300.4548831775935
1763 0.005 8.815 1 702.846853824897 606.0280626671894 606.2507706886248 863.4412572744988 941.1640843590415 964.7461169906805 618.1681611100702 381.7670499545083 803.2511572522596 300.4549392196456
1764 0.005 8.82 1 702.8664875637886 606.0632483745975 606.2859816363301 863.445456508765 941.1641912850839 964.7461754551574 618.1995494424715 381.7974369942443 803.2595614981111 300.4549951871505
1765 0.005 8.825000000000001 1 702.8860944991592 606.0983844042061 606.3211428387862 863.4496507909669 941.1642985220042 964.7462342623493 618.2308947459059 381.8277924747818 803.2679550604919 300.4550510998669
1766 0.005 8.83 1 702.9056745381923 606.1334708388554 606.3562543795122 863.4538398900835 941.1644057051253 964.7462931960733 618.262196903295 381.8581174785862 803.2763377068495 300.4551068981709
1767 0.005 8.835000000000001 1 702.9252270364249 606.1685077579386 606.3913163403092 863.4580228707073 941.1645122943623 964.7463513422914 618.2934559081749 381.8884123123653 803.2847082909939 300.4551626823836
1768 0.005 8.84 1 702.9447521630764 606.2034952467445 606.4263288071356 863.4622007960493 941.1646187900939 964.7464095591141 618.3246719709027 381.9186769527773 803.2930675466034 300.4552183793766
1769 0.005 8.845000000000001 1 702.9642505852149 606.2384333879812 606.4612918604588 863.4663736578105 941.1647254164913 964.7464679787643 618.3558450171704 381.9489109747478 803.3014159929061 300.4552739911327
1770 0.005 8.85 1 702.9837220182046 606.2733222598189 606.4962055876551 863.4705410581512 941.1648319297026 964.7465267397881 618.3869750421836 381.9791145403135 803.3097534332803 300.4553295364137
1771 0.005 8.855 1 703.0031660332938 606.3081619429206 606.5310700610222 863.4747022033033 941.1649377376144 964.746584665144 618.4180620628076 382.0092877239699 803.3180786997179 300.4553850357017
1772 0.005 8.859999999999999 1 703.0225829663251 606.3429525195418 606.5658853679628 863.4788581868482 941.1650437570941 964.7466425494833 618.4491062407568 382.0394305968653 803.3263929376312 300.4554404044242
1773 0.005 8.865 1 703.0419730646123 606.3776940709263 606.600651589862 863.4830093882408 941.1651495425143 964.7467003617743 618.4801075638277 382.0695431710006 803.3346963809516 300.4554957383373
1774 0.005 8.870000000000001 1 703.0613363460776 606.412386676485 606.6353688033962 863.4871551081535 941.16525545565 964.7467582126123 618.5110661874104 382.0996254691452 803.3429889685752 300.4555510378197
1775 0.005 8.875 1 703.080672460348 606.4470304142329 606.670037092248 863.4912944663399 941.1653608362594 964.7468157923562 618.5419819484912 382.1296783814204 803.3512693517735 300.4556062333845
1776 0.005 8.880000000000001 1 703.0999811015178 606.4816253604159 606.7046565315934 863.4954285622875 941.1654662360199 964.7468732746587 618.5728546800984 382.159700697298 803.3595384582466 300.4556613701089
1777 0.005 8.885 1 703.1192607549704 606.5161715751368 606.7392271906507 863.4995566678614 941.1655711233118 964.7469309863777 618.6036836575684 382.1896919761687 803.3677959775898 300.4557163933611
1778 0.005 8.890000000000001 1 703.1385144816352 606.5506691559553 606.7737491571191 863.5036800377371 941.1656761929313 964.7469882126933 618.6344708035516 382.2196530949311 803.3760427570959 300.4557713884618
1779 0.005 8.895 1 703.1577418976588 606.585118178456 606.8082225076736 863.5077975071424 941.1657809925692 964.74704556007 618.6652157522846 382.2495843013446 803.3842781877536 300.4558263490197
1780 0.005 8.9 1 703.1769426930375 606.6195187240469 606.8426473227784 863.5119103462017 941.1658857677306 964.7471030217181 618.6959185019928 382.2794861499734 803.3925027530447 300.4558811980816
1781 0.005 8.904999999999999 1 703.1961172125882 606.653870870707 606.8770236837207 863.5160180942248 941.1659905357391 964.7471602411249 618.726579074574 382.3093577273877 803.4007168293033 300.4559359894869
1782 0.005 8.91 1 703.2152660757874 606.6881746939956 606.9113516667168 863.5201210513525 941.1660953158216 964.7472177468406 618.7571974200799 382.3391991925492 803.40892011939 300.455990723326
1783 0.005 8.915000000000001 1 703.2343882591091 606.7224302710403 606.9456313485208 863.5242176102302 941.1661997537873 964.7472749348806 618.787773499537 382.3690107040946 803.4171116068063 300.4560453808106
1784 0.005 8.92 1 703.2534835342414 606.7566376787523 606.9798628047597 863.5283091623421 941.1663039828981 964.7473321085392 618.8183074108832 382.3987921911549 803.4252922479807 300.4560999329349
1785 0.005 8.925000000000001 1 703.2725525012329 606.7907969966087 607.0140461148862 863.5323958522083 941.166408274133 964.7473886520148 618.8487992638069 382.4285437712188 803.4334621318434 300.4561544017963
1786 0.005 8.93 1 703.2915940887664 606.8249082904916 607.048181350756 863.5364749400162 941.1665115182701 964.7474450791245 618.8792486440226 382.4582651484999 803.4416193761961 300.4562088695814
1787 0.005 8.935 1 703.3106081892905 606.8589716376346 607.0822685886077 863.5405506623739 941.1666159375172 964.7475023002129 618.9096550751683 382.4879567374358 803.4497657980695 300.4562632526199
1788 0.005 8.94 1 703.3295941633902 606.8929871120675 607.1163078997238 863.5446222611536 941.166720286148 964.7475591501504 618.9400196073109 382.5176179090051 803.4579020528088 300.456317564643
1789 0.005 8.945 1 703.3485550240405 606.926954797147 607.1502993710383 863.54868871442 941.1668244800117 964.747616175848 618.9703428609253 382.5472494555369 803.4660281202111 300.4563718338259
1790 0.005 8.950000000000001 1 703.3674901832461 606.9608747657059 607.1842430722347 863.5527492463692 941.1669283985827 964.7476729911305 619.000624475165 382.5768509614515 803.4741435594442 300.4564259615565
1791 0.005 8.955 1 703.3864094904045 606.9947471455695 607.2181391255895 863.5568138108608 941.1670366784529 964.7477320617259 619.0308682769261 382.6064229739862 803.4822563971651 300.4564801055755
1792 0.005 8.960000000000001 1 703.4053000902417 607.0285719681873 607.2519875727207 863.5608690683056 941.167142111682 964.747789105298 619.0610689405323 382.6359652500091 803.4903548322593 300.4565341204612
1793 0.005 8.965 1 703.4241630044105 607.0623493053342 607.2857884833293 863.5649164861769 941.167245989689 964.7478456839779 619.0912272046676 382.6654787452928 803.4984406601473 300.456588112719
1794 0.005 8.970000000000001 1 703.4429985038627 607.0960792280022 607.3195419320972 863.5689570067257 941.1673492824932 964.7479018806574 619.1213435021169 382.6949620616452 803.5065142001471 300.4566419731893
1795 0.005 8.975 1 703.4618067122559 607.1297618090233 607.3532479878924 863.5729906960318 941.1674519618276 964.7479580589758 619.1514179036275 382.724415854632 803.5145751841559 300.4566958519611
1796 0.005 8.98 1 703.4805877323889 607.1633971211591 607.3869067272379 863.5770191146445 941.1675543260332 964.7480138796151 619.1814506877564 382.7538397238904 803.522624606225 300.4567496417196
1797 0.005 8.984999999999999 1 703.4993421829681 607.1969852373226 607.420518218859 863.5810422483212 941.1676567620227 964.7480701298595 619.211441896293 382.7832336607052 803.5306636146122 300.4568033385326
1798 0.005 8.99 1 703.5180704138857 607.2305262326416 607.4540825407895 863.5850604673547 941.1677596259638 964.7481262986397 619.2413917893955 382.8125985290225 803.5386918563623 300.4568570425278
1799 0.005 8.995000000000001 1 703.5367720340586 607.2640201777325 607.4875997620162 863.5890724889925 941.1678618902527 964.7481821940494 619.271300212532 382.8419335986389 803.5467083309049 300.4569106213353
1800 0.005 9 1 703.5554680238887 607.2974673638171 607.5210701294401 863.5930776460038 941.1679635712015 964.7482382035919 619.3011693457054 382.8712388719433 803.5546882348722 300.4569641182665
1801 0.005 9.005000000000001 1 703.5741245202563 607.3308676378114 607.5544935606459 863.5970796103486 941.1680657338576 964.7482939894119 619.3309964865604 382.9005148798696 803.5626714418435 300.457017543003
1802 0.005 9.01 1 703.5927504897741 607.3642210761453 607.5878701141285 863.6010773154254 941.1681682946848 964.7483501517264 619.3607822411813 382.9297610608243 803.570650882589 300.4570709532683
1803 0.005 9.015000000000001 1 703.6113486155803 607.397527751329 607.6211998616334 863.6050691766872 941.1682702315483 964.7484054942225 619.3905265574789 382.9589776262069 803.5786221100823 300.4571242569015
1804 0.005 9.02 1 703.6299200102774 607.4307877372485 607.6544828737942 863.60905630099 941.1683718975638 964.7484609085941 619.4202296838744 382.9881646165002 803.5865843271312 300.4571775084896
1805 0.005 9.025 1 703.6484657583302 607.4640011043974 607.6877192233666 863.6130384893733 941.1684738417712 964.7485167969867 619.4498918217054 383.0173227996782 803.5945371269689 300.4572306616854
1806 0.005 9.029999999999999 1 703.6669860830921 607.4971679269902 607.7209089810123 863.6170154289208 941.1685755670871 964.7485726236789 619.4795130453113 383.0464511021505 803.6024798611804 300.4572837726512
1807 0.005 9.035 1 703.6854803323446 607.5302882769876 607.7540522173524 863.6209861832119 941.1686770024609 964.7486272824625 619.509093426094 383.0755498097231 803.6104108362946 300.4573368087425
1808 0.005 9.040000000000001 1 703.7039491089117 607.563362225301 607.7871490081608 863.6249522366858 941.1687780228543 964.7486824780988 619.5386329779744 383.1046190361296 803.6183311758743 300.4573897910951
1809 0.005 9.045 1 703.722392346592 607.5963898440541 607.8201994229917 863.6289135707466 941.1688792339147 964.7487378566581 619.5681318642874 383.1336575833211 803.6262414205956 300.4574426699688
1810 0.005 9.050000000000001 1 703.7408103396547 607.6293712045018 607.8532035325226 863.6328693947891 941.168980127144 964.7487929077324 619.5975900818596 383.162667256755 803.6341410864911 300.4574954738626
1811 0.005 9.055 1 703.759202667791 607.6623063749926 607.8861614064789 863.6368194568554 941.1690809339203 964.748847646418 619.6270075951044 383.1916478781245 803.642029030454 300.4575482506107
1812 0.005 9.06 1 703.7775691747643 607.6951954278189 607.919073118666 863.6407648147072 941.1691815030241 964.7489028699129 619.6563846000371 383.2205993553738 803.6499066299076 300.457600973825
1813 0.005 9.065 1 703.7960701649614 607.7280802688754 607.9519571722838 863.6448159100262 941.169312633191 964.7489666818026 619.6861679461177 383.2494867865771 803.6578431481715 300.4576535802049
1814 0.005 9.07 1 703.8145184483125 607.7609244825317 607.9848056038511 863.6488127135107 941.1694209001204 964.7490200414336 619.7157957169045 383.2783505466556 803.6657443843151 300.4577060990089
1815 0.005 9.075000000000001 1 703.8329216558599 607.7937269918333 608.0176151166445 863.6527755516287 941.1695189671888 964.7490703876207 619.7453275951093 383.3071875795035 803.6736187034329 300.4577585748839
1816 0.005 9.08 1 703.8512855110478 607.8264874407791 608.0503845910166 863.6567192007492 941.1696145300061 964.749121957985 619.7747865596871 383.3359966735675 803.6814735922261 300.457810959294
1817 0.005 9.085000000000001 1 703.8696110328391 607.85920548661 608.083113286468 863.6606497500401 941.1697102957413 964.7491751374819 619.8041820223299 383.3647774712913 803.6893129098585 300.457863306199
1818 0.005 9.09 1 703.8879012752841 607.8918808253966 608.1158006281163 863.6645708411874 941.1698068967755 964.7492293784384 619.8335204466451 383.3935297263895 803.6971384171026 300.4579155809438
1819 0.005 9.095000000000001 1 703.9061583367685 607.9245133794674 608.1484462540302 863.6684858773187 941.1699047237198 964.7492837300687 619.8628072329643 383.4222532150729 803.7049526934803 300.457967848232
1820 0.005 9.1 1 703.9243829791104 607.9571027975005 608.1810497448288 863.6723963894459 941.1700034692756 964.7493382622398 619.892042441463 383.4509483971837 803.7127568643415 300.4580199973524
1821 0.005 9.105 1 703.9425790027116 607.989649143488 608.2136109065787 863.6763036981281 941.1701033442608 964.7493935598693 619.9212311973486 383.4796144042242 803.7205523964616 300.4580721272183
1822 0.005 9.109999999999999 1 703.9607480961789 608.0221524608127 608.2461296153978 863.680207817355 941.1702038737262 964.7494490142257 619.9503757646316 383.5082513471274 803.7283394888706 300.4581241872651
1823 0.005 9.115 1 703.978890276671 608.0546125514692 608.2786056578346 863.6841068436207 941.1703040738885 964.749503840669 619.9794753120125 383.5368590904551 803.7361166168209 300.4581762157023
1824 0.005 9.120000000000001 1 703.9970066518038 608.0870293520253 608.3110388871225 863.6880017801152 941.1704040962534 964.7495582127872 620.0085308165098 383.5654377171838 803.743884122116 300.4582281920505
1825 0.005 9.125 1 704.0150978989338 608.1194028017948 608.3434291791721 863.6918924170647 941.1705042374917 964.7496129504817 620.0375426749291 383.5939874808338 803.7516427177916 300.4582801075828
1826 0.005 9.130000000000001 1 704.0331642739525 608.151732767187 608.3757763877774 863.6957779158689 941.1706039638132 964.7496667343464 620.0665105203873 383.6225084250138 803.759391932207 300.4583320348189
1827 0.005 9.135 1 704.0512057769301 608.1840192786888 608.4080804504955 863.6996578025567 941.1707033053209 964.7497207600046 620.095435635602 383.6510005043314 803.7671304272496 300.4583838911533
1828 0.005 9.140000000000001 1 704.0690603998861 608.2162207293345 608.4403227625924 863.703419536389 941.170769908972 964.7497638929525 620.1238751177309 383.6794985042413 803.7747874624208 300.4584357023953
1829 0.005 9.145 1 704.086925840462 608.2483735824871 608.4725116859174 863.7072333046888 941.1708636406527 964.7498204407619 620.1523918897177 383.7079594322035 803.7824651723964 300.4584874153682
1830 0.005 9.15 1 704.1047853338874 608.2804788201997 608.5046504326913 863.7110674841523 941.1709650845168 964.7498777669889 620.1809201185622 383.7363901185493 803.7901474927611 300.4585391079709
1831 0.005 9.154999999999999 1 704.1226355298073 608.3125369324003 608.5367401692104 863.7149118088914 941.1710691065529 964.7499348102168 620.209440057783 383.7647911387461 803.797828814889 300.4585907442454
1832 0.005 9.16 1 704.1404735244962 608.344548249255 608.5687816417683 863.7187586670225 941.171172537895 964.7499905073349 620.2379406175064 383.7931629189618 803.8055055235551 300.4586422799283
1833 0.005 9.165000000000001 1 704.1582953893701 608.376513003614 608.6007753804676 863.7226020395109 941.1712738409362 964.7500443717461 620.2664142011936 383.8215064993636 803.8131732418439 300.4586937602941
1834 0.005 9.17 1 704.1761000305358 608.4084314478702 608.6327218298748 863.72644080918 941.1713733131752 964.7500973038856 620.2948583825563 383.8498206488655 803.8208307515123 300.4587450870772
1835 0.005 9.175000000000001 1 704.1938854096605 608.4403037828204 608.6646213563502 863.7302744979518 941.1714715016824 964.7501492903052 620.3232703606436 383.8781057283126 803.8284779070333 300.458796324086
1836 0.005 9.18 1 704.2116504694421 608.4721301942951 608.6964742756821 863.7341027664639 941.1715694893744 964.7502024831911 620.3516485654338 383.9063618508189 803.8361145004359 300.4588475255132
1837 0.005 9.185 1 704.2293927840358 608.5039108716101 608.7282808634923 863.7379244025049 941.17166622445 964.7502547094023 620.3799918235451 383.9345897029797 803.8437398193252 300.4588986090056
1838 0.005 9.19 1 704.2471119136683 608.5356459547545 608.7600413582912 863.7417398407538 941.1717628130449 964.7503068018073 620.4082992493605 383.9627881859807 803.8513531582698 300.4589495404133
1839 0.005 9.195 1 704.2648075910614 608.5673355932167 608.791755975175 863.745550471154 941.1718593119504 964.7503590886092 620.4365704756897 383.990957987087 803.8589560423172 300.4590004345058
1840 0.005 9.200000000000001 1 704.2824798765128 608.5989799322343 608.8234249138756 863.7493568813153 941.1719566359524 964.7504124826659 620.4648053925257 384.0190983463573 803.8665490790225 300.4590512041366
1841 0.005 9.205 1 704.300284783848 608.6306197840811 608.8550663755725 863.7532669951772 941.1720842656625 964.75047525634 620.4934372924639 384.0471768477817 803.8741997635462 300.4591018548023
1842 0.005 9.210000000000001 1 704.3180377228467 608.6622197727136 608.8866725769145 863.7571225753171 941.1721888692115 964.7505262068507 620.521920029364 384.0752321767412 803.881814463716 300.4591524726768
1843 0.005 9.215 1 704.335747539613 608.6937788906611 608.9182403979243 863.7609467415341 941.1722840028585 964.7505752225521 620.5503116723883 384.1032614639021 803.8894038949127 300.4592029948126
1844 0.005 9.220000000000001 1 704.3534173739274 608.7252967947541 608.9497688041616 863.7647500291938 941.1723760960001 964.750624489987 620.578632936338 384.131263733284 803.896973195934 300.4592534336485
1845 0.005 9.225 1 704.3710501151903 608.7567732594065 608.9812571668099 863.7685407446446 941.1724684809947 964.7506757271105 620.6068947750374 384.1592383010762 803.9045267600995 300.4593038495016
1846 0.005 9.23 1 704.3886485664809 608.7882081218762 609.0127050504071 863.772323344831 941.1725621216435 964.7507281184386 620.6351037136099 384.1871848650846 803.9120677824709 300.4593541840177
1847 0.005 9.234999999999999 1 704.4062138208736 608.8196013363001 609.0441121685948 863.7761011126423 941.1726580678809 964.7507818867359 620.6632677348156 384.2151031857684 803.9195990419923 300.4594044932376
1848 0.005 9.24 1 704.4237498731233 608.8509527587165 609.075478249339 863.779874401832 941.1727541829188 964.7508351861765 620.6913841359195 384.2429932221639 803.9271203775095 300.4594547863594
1849 0.005 9.245000000000001 1 704.4412518353371 608.8822622432903 609.106803058824 863.7836426636995 941.172850548121 964.7508880146627 620.7194530471593 384.2708551159084 803.9346306502334 300.459504999464
1850 0.005 9.25 1 704.4587295493342 608.9135297747481 609.1380864440794 863.7874077037371 941.1729473459036 964.7509411260467 620.7474793206162 384.2986887105965 803.9421330713602 300.4595551662258
1851 0.005 9.255000000000001 1 704.4760260121178 608.9447146703656 609.1693101263181 863.7910601206061 941.1730136319673 964.750983805097 620.775032643699 384.3265267400977 803.9495575286408 300.4596053407971
1852 0.005 9.26 1 704.4933301546232 608.9758525113864 609.2004822512065 863.7947581963085 941.1731029510402 964.7510378234089 620.8026563891372 384.3543316789339 803.9569985501709 300.4596554556668
1853 0.005 9.265000000000001 1 704.5106287398647 609.0069442825021 609.2316059273253 863.7984786995297 941.1732011416684 964.7510937146843 620.8302924117334 384.3821066009211 803.9644459377291 300.4597054850828
1854 0.005 9.27 1 704.527918922354 609.0379904550841 609.2626822659795 863.8022096931867 941.1733024314906 964.751149255576 620.8579207152803 384.4098516779539 803.9718934210276 300.4597554733042
1855 0.005 9.275 1 704.5451975734316 609.0689913428927 609.2937119705297 863.8059430208878 941.1734029093299 964.7512029055113 620.8855300800016 384.4375677526462 803.9793361409967 300.4598054341944
1856 0.005 9.279999999999999 1 704.5624620398667 609.0999472006928 609.3246955529122 863.809674530384 941.1735015342687 964.7512547698286 620.9131146133207 384.4652550026538 803.9867712805652 300.4598552852482
1857 0.005 9.285 1 704.5797101366645 609.1308582471079 609.3556334284528 863.813402046366 941.1735986054738 964.7513064036233 620.9406703752111 384.4929138843796 803.9941974127929 300.4599050565897
1858 0.005 9.290000000000001 1 704.5969404593399 609.1617246737713 609.386525934887 863.8171239326819 941.1736946239433 964.7513575231545 620.9681949018683 384.5205443507507 804.0016134352143 300.4599547810357
1859 0.005 9.295 1 704.6141429530237 609.1925466030121 609.4173733228824 863.8208320991555 941.1737859622574 964.7514062996298 620.9956837813992 384.5481466039708 804.0090107033952 300.4600043941766
1860 0.005 9.300000000000001 1 704.6313259558456 609.22332423868 609.4481758773944 863.8245380244663 941.1738790568785 964.7514563641902 621.0231397533038 384.5757207072128 804.016400050136 300.4600539274958
1861 0.005 9.305 1 704.6484877601767 609.2540577399621 609.4789338299928 863.8282404027577 941.1739726463293 964.7515071711008 621.0505615964364 384.6032676399839 804.0237803692073 300.4601033739274
1862 0.005 9.31 1 704.6656278752082 609.2847472504528 609.5096473856537 863.8319386571635 941.1740669107643 964.7515588988794 621.0779486519658 384.6307859837453 804.0311516102055 300.460152795388
1863 0.005 9.315 1 704.6827454066902 609.3153929057651 609.5403167346772 863.8356314214808 941.1741610495847 964.7516098737398 621.1053004444639 384.6582759792831 804.0385120544217 300.4602020790421
1864 0.005 9.32 1 704.6998392597186 609.3459948371457 609.5709420484918 863.8393195854118 941.1742549968452 964.751661079081 621.1326165444365 384.6857378470874 804.0458625286439 300.4602512877808
1865 0.005 9.325000000000001 1 704.7169102359339 609.3765531762965 609.6015234910961 863.8430034686844 941.1743490956376 964.7517120871212 621.1598970689708 384.7131715305612 804.0532034114374 300.4603004322014
1866 0.005 9.33 1 704.7339582138425 609.4070680414111 609.6320612098605 863.8466826947462 941.174443230215 964.751763088607 621.1871418480649 384.7405772211397 804.0605346128553 300.4603494866802
1867 0.005 9.335000000000001 1 704.7509824526616 609.4375395473525 609.6625553507733 863.8503566382328 941.1745371408169 964.751813880794 621.2143505984584 384.7679552824191 804.0678548579441 300.4603984922075
1868 0.005 9.34 1 704.7679834088128 609.4679678052128 609.6930060427025 863.8540260563402 941.1746308749222 964.7518646266967 621.2415233799604 384.7953055078 804.0751655236511 300.4604474088528
1869 0.005 9.345000000000001 1 704.7849608504254 609.4983529271429 609.7234134163541 863.8576906284314 941.1747244944434 964.7519156789581 621.2686600798795 384.8226276556763 804.0824663512617 300.4604962482707
1870 0.005 9.35 1 704.8019167032876 609.5286950203561 609.7537775874713 863.8613480502145 941.1748157509902 964.7519650818861 621.295759809105 384.8499217198659 804.0897606713919 300.4605450121049
1871 0.005 9.355 1 704.8188486779871 609.5589941942146 609.7840986836485 863.8650008355514 941.1749078210357 964.7520155362798 621.3228239819693 384.8771876650279 804.0970422053874 300.4605937437914
1872 0.005 9.359999999999999 1 704.8357563587958 609.5892505414479 609.814376807816 863.8686495004806 941.1750005967575 964.7520658167497 621.3498521695325 384.9044258996753 804.1043129555694 300.460642401898
1873 0.005 9.365 1 704.8526386484925 609.6194641476235 609.8446120660819 863.8722941586645 941.175093426119 964.7521164393245 621.3768449771408 384.931636369869 804.1115738249529 300.4606909811405
1874 0.005 9.370000000000001 1 704.8694760081033 609.6496350840895 609.8748045410761 863.8759373951278 941.1751875760128 964.7521677182921 621.4038013221657 384.9588193665402 804.1188222207625 300.460739467853
1875 0.005 9.375 1 704.8862988018357 609.6797634872765 609.904954356086 863.879573991241 941.1752810296546 964.7522180155096 621.4307212882725 384.9859756718423 804.1260629331972 300.4607879417115
1876 0.005 9.380000000000001 1 704.9031035829399 609.7098494469572 609.9350616138507 863.8832054662058 941.1753740106082 964.7522686532516 621.4576048689011 385.0131035160164 804.1332948922031 300.460836367706
1877 0.005 9.385 1 704.9198886878378 609.7398930453822 609.96512640754 863.8868321640578 941.1754667803206 964.7523186795152 621.4844520806769 385.0402033766003 804.1405173980005 300.4608846962656
1878 0.005 9.390000000000001 1 704.9366526441667 609.7698943755605 609.9951488307444 863.8904538937981 941.1755593439057 964.7523690557775 621.5112630876791 385.0672754180231 804.1477299642258 300.460932988059
1879 0.005 9.395 1 704.9533945061783 609.7998535237646 610.0251289727017 863.8940701504403 941.1756517785931 964.7524192688601 621.5380378016187 385.0943197042519 804.154931871631 300.460981265517
1880 0.005 9.4 1 704.9701137924729 609.8297705730211 610.0550669219476 863.8976821442267 941.1757442044942 964.7524695684018 621.5647762966897 385.121336331396 804.1621237864322 300.461029442374
1881 0.005 9.404999999999999 1 704.9868101704187 609.8596455972053 610.0849627671489 863.9012897905379 941.175836902726 964.7525199592216 621.5914785448869 385.148325529762 804.1693062531083 300.4610775787683
1882 0.005 9.41 1 705.003483859412 609.889478686974 610.1148165890804 863.904892652578 941.1759290612658 964.7525697947059 621.6181446286669 385.1752870166404 804.1764792051664 300.4611256803985
1883 0.005 9.415000000000001 1 705.0201341733558 609.9192699203701 610.1446284749838 863.9084899970271 941.1760208959022 964.7526195165889 621.6447746451689 385.2022208946966 804.1836414916883 300.4611737593483
1884 0.005 9.42 1 705.0367618189146 609.9490193766364 610.1743985063457 863.9120832095584 941.1761127039479 964.7526692892644 621.6713684456043 385.2291241468956 804.1907945237559 300.4612217518949
1885 0.005 9.425000000000001 1 705.0533662950564 609.9787271367646 610.2041267650618 863.9156716712932 941.1762046868687 964.7527192169229 621.697926250223 385.2560012947987 804.1979381599676 300.4612696271338
1886 0.005 9.43 1 705.0699479945547 610.0083932777519 610.2338133290199 863.9192556308586 941.1762965814087 964.7527689629352 621.7244480928488 385.2828516688266 804.2050722304342 300.4613174982655
1887 0.005 9.435 1 705.0865063233979 610.0380178644484 610.263458277172 863.9228340314462 941.1763878967316 964.7528180822751 621.7509335878043 385.3096748305537 804.2121957190843 300.4613653256034
1888 0.005 9.44 1 705.103041977312 610.0676009804893 610.2930616829933 863.9264084321786 941.1764790070923 964.7528673345128 621.7773832125289 385.3364706253672 804.2193098467872 300.4614130815092
1889 0.005 9.445 1 705.1195549239676 610.0971427025271 610.3226236281969 863.9299783899272 941.1765704997961 964.7529168103495 621.8037969640742 385.363239156276 804.2264148306044 300.4614608093942
1890 0.005 9.450000000000001 1 705.1360453010719 610.1266431052533 610.3521441901283 863.9335436678134 941.1766619043198 964.7529664311152 621.8301748442658 385.3899804980588 804.2335104452682 300.4615084795498
1891 0.005 9.455 1 705.1525118833629 610.1561022518392 610.3816234268265 863.937098349904 941.1767505707121 964.7530146656341 621.8565139346642 385.4166951204265 804.2405941444292 300.4615561067944
1892 0.005 9.460000000000001 1 705.1689558241474 610.1855202263843 610.4110614290299 863.9406506940204 941.1768405794923 964.7530635295922 621.8828184617573 385.4433821765392 804.2476687558444 300.4616036047502
1893 0.005 9.465 1 705.1853768979738 610.2148971142178 610.440458279985 863.9442018196022 941.1769319947732 964.7531134982975 621.9090887115026 385.4700418855516 804.2547352671004 300.4616511033333
1894 0.005 9.470000000000001 1 705.2017756879839 610.2442329754663 610.46981404575 863.9477484507629 941.177023165837 964.7531632361699 621.9353231926092 385.496675140583 804.2617926376721 300.4616985399967
1895 0.005 9.475 1 705.2181569144085 610.2735278465824 610.4991287548783 863.9512850707906 941.1771144667748 964.7532127496517 621.9615236588389 385.5232807309645 804.2688401391391 300.4617459512281
1896 0.005 9.48 1 705.2345137422755 610.3027818859362 610.5284025730349 863.9548175185813 941.1772048164586 964.7532612211436 621.9876877320787 385.5498587958605 804.2758150316689 300.4617932477689
1897 0.005 9.484999999999999 1 705.2508468915171 610.331995097246 610.5576355100086 863.9583506927007 941.177294815351 964.7533101461551 622.01381585923 385.5764112595432 804.282811794772 300.4618404818014
1898 0.005 9.49 1 705.2671571963107 610.3611675507387 610.5868276382502 863.9618813344008 941.1773854145894 964.7533591826277 622.0399083060964 385.6029357247766 804.2898176609029 300.4618876862324
1899 0.005 9.495000000000001 1 705.2834423718441 610.3902993064029 610.6159790207807 863.9654049979207 941.1774750526511 964.7534078300592 622.0659642967609 385.6294351589856 804.2968198271665 300.4619348110313
1900 0.005 9.5 1 705.2997053883917 610.4193904492688 610.6450897373766 863.9689244226232 941.177564661523 964.7534564176534 622.0919849888595 385.6559060692165 804.3038161731845 300.4619818936695
1901 0.005 9.505000000000001 1 705.3159463226865 610.4484410489521 610.6741598574322 863.9724389130473 941.177654721213 964.7535054918128 622.1179704466838 385.6823478765246 804.3108058100156 300.4620289126871
1902 0.005 9.51 1 705.3321654674086 610.4774511740238 610.7031894519648 863.9759489457066 941.177744535596 964.7535540373341 622.1439205453228 385.7087627268575 804.3177869527534 300.4620758470951
1903 0.005 9.515000000000001 1 705.3483619521683 610.5064208875432 610.7321785821877 863.97945344602 941.1778340992996 964.7536025118902 622.1698352185349 385.7351505526062 804.3247586069385 300.4621227600121
1904 0.005 9.52 1 705.3645359612102 610.5353502569334 610.7611273204789 863.9829534536194 941.1779233325267 964.7536505441465 622.1957144789849 385.7615113271935 804.331720925012 300.462169602745
1905 0.005 9.525 1 705.3806879266989 610.5642393495864 610.7900357330669 863.9864494413297 941.1780128466855 964.7536991109012 622.2215585550244 385.7878448057755 804.3386744637892 300.4622164033199
1906 0.005 9.529999999999999 1 705.3968177937185 610.5930882319277 610.818903888078 863.9899408392125 941.17810260576 964.7537473766898 622.2473674391014 385.8141513605287 804.3456191079481 300.462263141865
1907 0.005 9.535 1 705.4129254795038 610.6218969672281 610.8477318467737 863.9934268258069 941.1781914028999 964.7537954086541 622.2731410321533 385.8404316332897 804.3525533746936 300.4623098359654
1908 0.005 9.540000000000001 1 705.4290105906981 610.6506656207146 610.8765196744446 863.9969087696855 941.1782802212011 964.7538437038013 622.2988794544905 385.8666846785554 804.3594785487885 300.4623564269548
1909 0.005 9.545 1 705.4450738157028 610.6793942577086 610.9052674408337 864.0003863579193 941.1783692265732 964.753892091505 622.3245828938059 385.8929106603032 804.3663948276385 300.4624029318728
1910 0.005 9.550000000000001 1 705.4611153158349 610.7080829448719 610.9339752112134 864.0038598320922 941.1784580998105 964.7539404076041 622.3502514570291 385.9191096250875 804.3733019075326 300.4624494267285
1911 0.005 9.555 1 705.4771346390052 610.7367317422862 610.962643046661 864.0073280602256 941.1785469845664 964.7539880371082 622.3758848133325 385.9452817084285 804.3801991621688 300.4624958989093
1912 0.005 9.56 1 705.4931317554614 610.7653407175986 610.9912710138512 864.0107924442384 941.1786359695186 964.7540362010608 622.4014835038702 385.9714268606509 804.3870875913676 300.4625422395871
1913 0.005 9.565 1 705.5091070360653 610.7939099328685 611.0198591768759 864.0142526811072 941.1787246990546 964.7540841639643 622.4270471826042 385.9975442632223 804.3939669978075 300.4625885619146
1914 0.005 9.57 1 705.5250604849431 610.8224394508841 611.0484075997192 864.0177082316773 941.1788134295297 964.7541317204087 622.4525759065216 386.0236352349747 804.4008373075209 300.4626348260249
1915 0.005 9.575000000000001 1 705.5409917451163 610.8509293318381 611.0769163416603 864.0211584177709 941.178901441571 964.7541797677758 622.4780696234013 386.0496989971305 804.4076977286429 300.4626810503723
1916 0.005 9.58 1 705.556900893795 610.8793796400195 611.1053854680596 864.0246045106217 941.178989743751 964.754227447637 622.503528586202 386.0757363580223 804.4145490770553 300.4627271902139
1917 0.005 9.585000000000001 1 705.5727884433459 610.9077904391364 611.1338150411868 864.0280462742809 941.1790780015881 964.7542755493672 622.5289528845902 386.1017468845149 804.4213915733006 300.4627733131109
1918 0.005 9.59 1 705.5886533975615 610.9361617303889 611.1622050701721 864.0314857867829 941.1791675999822 964.7543239399427 622.55434824709 386.1277308327798 804.4282225266958 300.4628193786003
1919 0.005 9.595000000000001 1 705.6044966338521 610.9644936371008 611.1905556658579 864.0349197892787 941.1792559900836 964.7543715037935 622.5797063211229 386.1536882664237 804.4350449253644 300.4628653708795
1920 0.005 9.6 1 705.6203190880293 610.9927862169595 611.2188668938867 864.0383480971229 941.1793434935913 964.7544187409585 622.6050275990765 386.1796202769207 804.4418587863744 300.4629112994687
1921 0.005 9.605 1 705.6361197797714 611.0210395344949 611.2471388207847 864.0417721510354 941.1794311738579 964.7544655060613 622.6303141580597 386.205525155929 804.4486641161519 300.4629571830164
1922 0.005 9.609999999999999 1 705.6518985324647 611.0492536493448 611.2753715025949 864.0451916746788 941.1795186973801 964.7545133123498 622.6555656456319 386.2314031959286 804.4554606397381 300.4630029838768
1923 0.005 9.615 1 705.6676555516061 611.0774286220874 611.3035650009381 864.0486058769148 941.1796056884447 964.7545602292188 622.6807825498609 386.257254494601 804.4622476096017 300.4630487592548
1924 0.005 9.620000000000001 1 705.6833912090915 611.1055645620903 611.3317194236167 864.0520102584272 941.1796910593822 964.7546063304188 622.7059612460048 386.2830791622961 804.4690262245663 300.4630944628246
1925 0.005 9.625 1 705.6991048267547 611.1336614794969 611.3598347904094 864.0554127334325 941.1797776594643 964.754653844223 622.7311073591534 386.3088772045684 804.4757955111011 300.46314008179
1926 0.005 9.630000000000001 1 705.7147969746594 611.1617194327827 611.3879111535039 864.0588121739702 941.1798647069318 964.7547009590811 622.7562198188582 386.3346489336295 804.4825557635501 300.463185665635
1927 0.005 9.635 1 705.7304680645566 611.1897385002196 611.4159485873712 864.0622082444986 941.179951835177 964.7547479623257 622.7812990656442 386.3603939547224 804.489306716943 300.4632312083025
1928 0.005 9.640000000000001 1 705.7461178503368 611.2177187283505 611.4439471409282 864.0656004237633 941.180038753747 964.7547949879845 622.8063454447581 386.3861124541104 804.4960486209235 300.4632766516496
1929 0.005 9.645 1 705.7617449493438 611.2456601703625 611.4719068740651 864.0689882107508 941.1801254728493 964.7548415827576 622.8313584047273 386.4118044460404 804.5027815004348 300.4633220558169
1930 0.005 9.65 1 705.7773522974071 611.2735628888099 611.4998278473184 864.0723715158105 941.1802120744139 964.7548881981329 622.8563349911716 386.4374685277799 804.5095058775682 300.4633674049061
1931 0.005 9.654999999999999 1 705.7929370333558 611.3014269397888 611.5277101146945 864.0757503700186 941.1802986278499 964.7549350705129 622.8812772337866 386.4631067259513 804.5162205349856 300.4634126938302
1932 0.005 9.66 1 705.808500497252 611.3292523884712 611.5555537436793 864.0791262982201 941.1803854712033 964.7549822497697 622.9061857760541 386.4887187872609 804.5229269683571 300.4634579231654
1933 0.005 9.665000000000001 1 705.8240424251786 611.3570392922633 611.5833587880295 864.0824968981565 941.1804719237891 964.7550286199081 622.9310604241366 386.5143046611662 804.5296238238898 300.4635031358157
1934 0.005 9.67 1 705.8395629142572 611.3847877178966 611.6111253135277 864.0858633595774 941.1805579809513 964.7550750998769 622.9559013792891 386.5398643281386 804.5363117498856 300.4635482718891
1935 0.005 9.675000000000001 1 705.8550622309855 611.4124977193833 611.6388533763611 864.0892254948573 941.1806440825517 964.7551217052301 622.9807084962677 386.5653977360617 804.5429907138844 300.4635933153579
1936 0.005 9.68 1 705.8705401693099 611.4401693548206 611.6665430368048 864.0925834718964 941.1807302008536 964.7551686490362 623.0054817272298 386.5909048170178 804.5496609088607 300.4636383363825
1937 0.005 9.685 1 705.8859967082846 611.4678026814622 611.6941943496594 864.0959360774293 941.1808159581128 964.7552147092914 623.0302210810137 386.6163857232169 804.5563213595607 300.4636833261195
1938 0.005 9.69 1 705.9014323822064 611.4953977622959 611.7218073791203 864.0992855603542 941.1809017522892 964.7552611554125 623.0549269580714 386.6418396363745 804.56297379178 300.4637281906392
1939 0.005 9.695 1 705.9168464832127 611.5229546518176 611.7493821839565 864.10262996644 941.1809874236391 964.7553073036853 623.0795990057151 386.6672676481142 804.5696168845259 300.4637730382763
1940 0.005 9.700000000000001 1 705.9322397372787 611.5504734080926 611.7769188148548 864.1059701885818 941.1810726960701 964.7553532813397 623.1042374447292 386.6926696248393 804.5762509280852 300.4638178406965
1941 0.005 9.705 1 705.9476117796535 611.577954089989 611.8044173373437 864.1093060065051 941.1811581451935 964.7553993569445 623.1288422387473 386.7180454814008 804.5828763197014 300.4638625582255
1942 0.005 9.710000000000001 1 705.9629629070723 611.6053967544567 611.8318778063141 864.1126376990372 941.181243585756 964.7554456129725 623.1534134994188 386.7433952467138 804.5894929937746 300.4639072415816
1943 0.005 9.715 1 705.9782929789975 611.6328014593078 611.8593002802785 864.1159649336295 941.1813287715286 964.7554917811516 623.1779513156401 386.7687188997975 804.5961008792024 300.4639518609361
1944 0.005 9.720000000000001 1 705.993601888501 611.6601682672311 611.8866848149135 864.1192870834133 941.1814136375342 964.7555373784336 623.2024557075662 386.7940174557111 804.6026991462974 300.4639964330425
1945 0.005 9.725 1 706.0088898500616 611.687497232741 611.9140314755241 864.1226059886036 941.1814985289809 964.7555832093475 623.2269267431797 386.8192894761002 804.6092893061035 300.4640409456618
1946 0.005 9.73 1 706.0241567354591 611.7147884109744 611.941340312258 864.1259200816592 941.1815832756173 964.7556292883118 623.2513643443622 386.8445352574403 804.6158705002019 300.4640854258243
1947 0.005 9.734999999999999 1 706.0394027504121 611.742041858979 611.968611383847 864.1292298568005 941.181667965112 964.7556742480151 623.2757686160992 386.8697549067697 804.6224425374216 300.4641297695273
1948 0.005 9.74 1 706.0546276706286 611.7692576249489 611.9958447433006 864.1325347781011 941.1817521208164 964.7557192791081 623.300139241224 386.8949484757235 804.6290058588809 300.4641741033465
1949 0.005 9.745000000000001 1 706.0698317963447 611.7964357710404 612.023040448874 864.1358358157291 941.1818365626212 964.755765325905 623.3244767634649 386.9201159962703 804.6355604835206 300.464218383092
1950 0.005 9.75 1 706.0850150928864 611.823576356023 612.0501985545839 864.1391326971624 941.1819210211584 964.7558109849191 623.3487812167069 386.9452575208264 804.6421066436252 300.4642626136427
1951 0.005 9.755000000000001 1 706.1001775747658 611.8506794330516 612.0773191229464 864.1424248587467 941.1820050462677 964.7558564289607 623.3730525301833 386.9703731139751 804.6486433711931 300.4643067911064
1952 0.005 9.76 1 706.1153192048391 611.8777450633916 612.104402207653 864.1457137911489 941.1820894166816 964.7559021111231 623.3972908306183 386.995464931341 804.6551720818777 300.4643508683156
1953 0.005 9.765000000000001 1 706.1304403298024 611.9047733003687 612.1314478633993 864.148997689459 941.1821734172059 964.755947458998 623.4214960946953 387.0205302299933 804.6616917579803 300.4643948965369
1954 0.005 9.77 1 706.1456799723142 611.9318000136966 612.1584721778381 864.1523745619588 941.1822847725638 964.7560018264089 623.446048177741 387.0455362937677 804.668264821742 300.4644388715632
1955 0.005 9.775 1 706.1608743510432 611.9587939793861 612.1854679908099 864.1557038480094 941.1823760235466 964.7560461252262 623.4704693779091 387.0705218413404 804.67480680011 300.4644828106395
1956 0.005 9.779999999999999 1 706.1760311840129 611.9857543404389 612.2124325347983 864.1590046730896 941.1824583945196 964.7560881928786 623.4948109770357 387.095483370899 804.6813260647763 300.4645266764144
1957 0.005 9.785 1 706.1911536315677 612.0126806573368 612.2393647909128 864.162287709843 941.1825379995202 964.7561301442395 623.5190905319265 387.1204206499715 804.6878283455251 300.4645705047439
1958 0.005 9.790000000000001 1 706.2062440321166 612.0395726923186 612.2662641384851 864.1655564902757 941.1826162213861 964.7561730209878 623.5433401333826 387.1453330415731 804.6943157132191 300.4646143022977
1959 0.005 9.795 1 706.2213048670816 612.0664302720278 612.2931301409803 864.1688202554878 941.1826965352506 964.7562178718265 623.5675325473095 387.1702201905373 804.700793482749 300.4646580235674
1960 0.005 9.800000000000001 1 706.2363387678496 612.0932532496412 612.3199624616392 864.1720790747898 941.1827784102571 964.7562632411655 623.5916774955028 387.1950819709458 804.707261651958 300.4647017662317
1961 0.005 9.805 1 706.2513472502912 612.1200415384625 612.3467608475788 864.1753345746489 941.1828613457449 964.7563089444812 623.6157798877547 387.2199183363298 804.7137218272503 300.4647454654602
1962 0.005 9.81 1 706.2663323068005 612.1467950116266 612.3735250686159 864.1785873340289 941.1829447459385 964.7563544565786 623.6398419789359 387.2447291324383 804.7201738302683 300.4647890982551
1963 0.005 9.815 1 706.281294687859 612.1735135846981 612.4002549442738 864.181837011412 941.1830283505163 964.7564000014522 623.6638655995894 387.2695143634874 804.7266183283482 300.4648327335457
1964 0.005 9.82 1 706.2962356996484 612.2001971848861 612.4269503208209 864.1850834200237 941.1831122758268 964.7564452910841 623.6878519756644 387.2942740326412 804.7330553324467 300.4648763513186
1965 0.005 9.825000000000001 1 706.3111551778453 612.2268457490062 612.4536110737929 864.1883254640364 941.1831955276315 964.7564900110298 623.7118012964739 387.3190082364824 804.7394840243445 300.4649198670693
1966 0.005 9.83 1 706.3259156030864 612.2534234041981 612.4802208939843 864.1914676946167 941.1832512098122 964.7565253291559 623.7353385257836 387.343747497051 804.7458439347272 300.4649633815384
1967 0.005 9.835000000000001 1 706.3406808490508 612.2799615248528 612.5067872189313 864.1946489833067 941.183327130423 964.7565710163489 623.758937940292 387.3684563401603 804.7522179910301 300.4650068392879
1968 0.005 9.84 1 706.3554447096177 612.3064609790245 612.5333127800637 864.197851117336 941.1834116982088 964.7566188158677 623.7825484875527 387.3931375116417 804.7585984515472 300.4650502504301
1969 0.005 9.845000000000001 1 706.3702022535455 612.3329221601509 612.5597985432281 864.2010624678101 941.1834985404117 964.7566662178534 623.8061532898878 387.4177919812716 804.7649795396583 300.4650936289921
1970 0.005 9.85 1 706.3849511824357 612.3593453298585 612.5862451116535 864.204276664496 941.1835852558496 964.7567123326344 623.829746013504 387.4424194526974 804.7713570246908 300.4651369249846
1971 0.005 9.855 1 706.3996884502279 612.3857306992558 612.6126529286104 864.2074893383244 941.1836704737353 964.756757233086 623.8533162625076 387.4670213565819 804.7777283814241 300.4651801440713
1972 0.005 9.859999999999999 1 706.4144125162539 612.4120784444893 612.6390223440678 864.2106980000017 941.1837539491167 964.7568006453924 623.8768615476951 387.4915976732225 804.7840913532771 300.4652232614311
1973 0.005 9.865 1 706.4291211005497 612.4383887268586 612.6653536513603 864.2139026539336 941.1838364098637 964.7568442314522 623.9003800428387 387.516147544649 804.7904463517544 300.4652662712851
1974 0.005 9.870000000000001 1 706.4438146373672 612.4646617140485 612.6916471116781 864.2171041546709 941.1839192127138 964.7568881802513 623.9238720609985 387.5406715847052 804.7967933650648 300.4653092514759
1975 0.005 9.875 1 706.4584896579258 612.4908975121454 612.7179029264659 864.2202997883915 941.1840010243399 964.7569315163437 623.9473345100175 387.5651702115222 804.8031306739739 300.4653521341392
1976 0.005 9.880000000000001 1 706.4731455626273 612.517096242965 612.7441212820775 864.2234899490113 941.1840823358007 964.7569750113295 623.970767072997 387.5896434843394 804.8094583912293 300.4653949344686
1977 0.005 9.885 1 706.4877819796185 612.5432580223223 612.7703023464389 864.2266751771748 941.1841635131473 964.7570185976455 623.9941695222226 387.6140924543775 804.8157769322584 300.4654376726876
1978 0.005 9.890000000000001 1 706.502398820993 612.5693829595243 612.7964462781382 864.2298558787732 941.1842448519272 964.7570626218029 624.0175417729342 387.638516100506 804.8220863128275 300.465480298297
1979 0.005 9.895 1 706.5169921447435 612.5954711152787 612.8225531842494 864.2330283752605 941.1843243450267 964.7571054366256 624.0408812218602 387.6629144274171 804.828383923335 300.4655228581286
1980 0.005 9.9 1 706.5315663005493 612.6215226290515 612.8486232183571 864.2361990592723 941.1844049308447 964.7571488932762 624.0641912157682 387.6872875305618 804.8346741157875 300.4655653346541
1981 0.005 9.904999999999999 1 706.5461205757747 612.6475375949431 612.874656500201 864.2393657229442 941.1844859680714 964.7571927770113 624.0874709864993 387.7116353819746 804.8409559610565 300.4656077912513
1982 0.005 9.91 1 706.5606550490314 612.6735161054301 612.9006531511819 864.2425287043262 941.1845668904816 964.7572365979217 624.1107204133982 387.7359508872798 804.8472295710319 300.4656501486473
1983 0.005 9.915000000000001 1 706.5751700417313 612.6994582536621 612.9266132751875 864.2456881045392 941.1846477494564 964.7572797515587 624.133939419941 387.7602445089498 804.8534949055289 300.4656923968677
1984 0.005 9.92 1 706.5896655327131 612.7253641270439 612.9525369799806 864.2488440118407 941.1847289346587 964.757323477734 624.1571286640861 387.7845147754095 804.8597520593992 300.4657345749833
1985 0.005 9.925000000000001 1 706.6041411923487 612.7512338122938 612.9784243612831 864.251995859364 941.1848096631493 964.7573667090115 624.1802869078788 387.8087606551897 804.866001045498 300.4657767469229
1986 0.005 9.93 1 706.6185967789982 612.7770673881331 613.0042755095475 864.2551426856945 941.1848901810894 964.7574100708837 624.2034142815168 387.8329819077674 804.8722408254287 300.465818863394
1987 0.005 9.935 1 706.6330324050165 612.8028649375113 613.0300905176081 864.2582860667382 941.1849708913846 964.7574537359742 624.2265108908992 387.8571782904123 804.8784727945304 300.4658608374744
1988 0.005 9.94 1 706.6474485113997 612.8286265359628 613.0558694690631 864.2614248097572 941.1850510899792 964.7574968721852 624.2495767367108 387.8813497979017 804.8846960935319 300.4659028074213
1989 0.005 9.945 1 706.6618444639207 612.8543522606514 613.0816124503735 864.2645595624258 941.1851312753377 964.7575398407429 624.2726117515235 387.9054963675313 804.8909107666425 300.4659447333964
1990 0.005 9.950000000000001 1 706.6762221137678 612.8800422080838 613.1073195519122 864.2676912517538 941.1852118149026 964.7575833099843 624.2956173278714 387.9296182368845 804.8971179785799 300.4659865704197
1991 0.005 9.955 1 706.6905797814235 612.9056964343036 613.1329908478345 864.2708182873887 941.1852918890244 964.7576264577671 624.3185915768819 387.9537149989098 804.9033168484723 300.4660283611933
1992 0.005 9.960000000000001 1 706.7049175705133 612.9313150095097 613.1586264133235 864.2739411885864 941.1853722237537 964.7576699176951 624.3415348616406 387.9777867195003 804.9095071926035 300.4660701439689
1993 0.005 9.965 1 706.7192350048746 612.9568980017661 613.1842263200909 864.2770591564931 941.1854518151429 964.7577123986616 624.3644472080701 388.0018334598391 804.9156881274699 300.4661118604054
1994 0.005 9.970000000000001 1 706.7335329633814 612.9824454836468 613.2097906420837 864.2801738883129 941.1855316620092 964.7577551469003 624.3873288634707 388.0258555943058 804.9218618405502 300.4661535436107
1995 0.005 9.975 1 706.747811183327 613.0079575201571 613.2353194512821 864.283283953321 941.1856113796616 964.7577983440691 624.410179642189 388.0498526553137 804.928026368157 300.4661951484498
1996 0.005 9.98 1 706.7620698320341 613.0334341783816 613.2608128170859 864.2863899444753 941.1856906521966 964.7578409618468 624.432999731636 388.0738247224353 804.9341826545198 300.4662366969157
1997 0.005 9.984999999999999 1 706.7763086396701 613.0588755245059 613.2862708051044 864.2894919969999 941.185769972648 964.7578834011762 624.4557891733497 388.0977718917848 804.9403308900106 300.4662782593813
1998 0.005 9.99 1 706.7905279373467 613.084281623151 613.3116934858614 864.2925901588511 941.1858493297519 964.757926613021 624.4785479478281 388.1216941157596 804.9464709541953 300.466319773376
1999 0.005 9.995000000000001 1 706.8047282109163 613.109652542033 613.3370809273318 864.2956842062687 941.1859284501314 964.7579693023322 624.501276164248 388.145590594382 804.9526029324547 300.4663612263982
2000 0.005 10 1 706.8189090288814 613.1349883424128 613.3624331915535 864.2987743260952 941.1860077912095 964.7580118119167 624.5239738495791 388.1694626036121 804.9587263288979 300.4664026636367
2001 0.005 10.005 1 706.8330697368253 613.1602890727148 613.3877503395062 864.3018595392866 941.186086427534 964.7580537843151 624.5466405745915 388.1933105913254 804.9648409841307 300.4664440350654
2002 0.005 10.01 1 706.8472112591456 613.1855548056041 613.4130324355103 864.304941650796 941.1861653023661 964.7580960537288 624.5692769710899 388.2171336290855 804.9709482569806 300.4664853078381
2003 0.005 10.015 1 706.8613305750171 613.2107856565084 613.4382795816246 864.3080241705362 941.1862444660825 964.7581382341507 624.591882959081 388.2409319153608 804.9770464469466 300.4665265664275
2004 0.005 10.02 1 706.8754309986517 613.23598163188 613.4634918078889 864.3111004606508 941.1863233545079 964.7581802464628 624.6144583479363 388.2647053332796 804.9831364345225 300.4665678113849
2005 0.005 10.025 1 706.8895126342253 613.2611427934492 613.4886691710279 864.3141718064176 941.1864021085751 964.7582224706542 624.6370034229687 388.2884541172265 804.989218932385 300.4666090142466
2006 0.005 10.03 1 706.9035762205961 613.2862692002777 613.5138117326073 864.3172388966624 941.1864808210016 964.7582650239362 624.6595183092226 388.3121780147515 804.9952936728205 300.4666501216645
2007 0.005 10.035 1 706.9176209202498 613.3113609096835 613.5389195522347 864.320301529905 941.1865591414847 964.7583071040874 624.6820026348089 388.33587755039 805.0013603210177 300.4666912330973
2008 0.005 10.04 1 706.9316466683271 613.3364179797421 613.5639926902796 864.3233599694013 941.1866375919024 964.7583494713142 624.7044565510183 388.3595524068916 805.0074187346208 300.4667323124881
2009 0.005 10.045 1 706.9456529115365 613.361440465649 613.5890311977049 864.3264133745305 941.1867154599304 964.7583909890146 624.7268800010191 388.3832027291434 805.0134684394723 300.4667732836488
2010 0.005 10.05 1 706.9596405495993 613.3864284280933 613.6140351415668 864.3294635080174 941.1867936689142 964.758433339216 624.7492732694527 388.4068283833947 805.0195106590356 300.4668142184399
2011 0.005 10.055 1 706.9736090145794 613.4113819216294 613.6390045739838 864.332509284812 941.1868714620264 964.758474779097 624.7716361939249 388.4304295374625 805.0255442777892 300.4668551104208
2012 0.005 10.06 1 706.987558284816 613.4363009995336 613.6639395505908 864.3355508584992 941.1869493516485 964.7585165646257 624.7939688508106 388.4540057260518 805.0315697605851 300.4668959916065
2013 0.005 10.065 1 707.0014885816714 613.4611857214484 613.6888401296839 864.3385887365126 941.1870271064042 964.7585585422898 624.8162712815147 388.4775575619183 805.0375874593288 300.4669367671601
2014 0.005 10.07 1 707.0153998749543 613.4860361492423 613.7137063666285 864.3416227288183 941.1871049959418 964.7586002200383 624.8385435720489 388.5010845336228 805.0435971679979 300.4669775190364
2015 0.005 10.075 1 707.029292159583 613.5108523343439 613.738538325071 864.3446526299 941.1871824000165 964.7586419115264 624.8607858607393 388.5245872870877 805.0495988253532 300.4670182299674
[truncated: 195,329 more chars]
