# Supplementary material for: Thermocouple Sensor Response in Hot Airstream
Source: Sensors (Basel). 2025 Jul 26;25(15):4634. doi: 10.3390/s25154634 (PMC12349096; doi:10.3390/s25154634)
Supplement: Supplementary file 1 [file sensors-25-04634-s001.zip › report-file-t_11R37.out]

"report-file-t"
"Time Step" "delta-time etc.."
("TimeStep" "delta-time" "flow-time" "iters-per-timestep" "t_1" "t_sensor" "t0" "t1" "t2" "t3" "ty_1" "ty_10" "ty1" "ty10")
0 0.005 0 0 292.9999999999999 292.9999999999999 292.9999999999999 292.9999999999999 292.9999999999999 292.9999999999999 292.9999999999999 292.9999999999999 292.9999999999999 292.9999999999999
1 0.005 0.005 20 346.5467604706627 293.2816972563347 293.1755860459864 604.1018290021274 686.2696631371242 734.4506889711662 486.1364596844459 332.51267620623 542.9774648697685 377.2452753835694
2 0.005 0.01 20 486.5582897373959 294.3314227771368 293.9235139147481 1026.477648150063 1056.239035977022 1066.925225928283 806.6744363865574 377.3481903825913 966.656545193496 433.2720248656317
3 0.005 0.015 20 575.9297018956652 295.9752617641227 295.310052125409 1095.589540565889 1097.323143294859 1097.968813383254 978.666666042495 369.4930756423563 1081.898167402533 371.9889210919703
4 0.005 0.02 20 635.8114030237178 297.9727576226828 297.1741838968585 1099.018174370891 1099.155617374003 1099.236704600263 1041.190084605211 344.6319247218789 1095.369035127924 337.0337640333718
5 0.005 0.025 20 670.4397934937933 300.173557483214 299.3359075006486 1099.073442677378 1099.144090668419 1099.215632228138 1064.88143134832 326.7662345791213 1096.421124519651 319.4681450460994
6 0.005 0.03 20 699.7023079589721 302.5247799825761 301.6789796309816 1099.011154095793 1099.0841251207 1099.166039179002 1074.129791377457 316.1931485707508 1096.491525673616 310.3389357155232
7 0.005 0.035 20 707.9451153115374 305.0042801860023 304.1437341804411 1098.959668885336 1099.038063810401 1099.128982341261 1078.19871569707 309.6334500109633 1096.473374301041 305.2198781350655
8 0.005 0.04 20 701.4159350679677 307.5843985686604 306.6989481003085 1098.922153008585 1099.005228950899 1099.102918145051 1080.352989904053 305.3878143223645 1096.433648582753 302.1202981120065
9 0.005 0.045 20 699.0287548555972 310.2381095675389 309.3231749794402 1098.900789370539 1098.987005198924 1099.088756686855 1081.522918075034 302.7899761524147 1096.418622198664 300.113948011864
10 0.005 0.05 20 699.5543256255971 312.9442665008933 311.9986823084349 1098.893387642133 1098.981783484285 1099.085156087377 1082.047008389639 301.2264994056642 1096.434404206206 298.7332074945104
11 0.005 0.055 20 700.5950931027219 315.6886885828136 314.7118528972567 1098.89382922064 1098.983314166208 1099.08646930126 1082.21240051494 300.0725713007578 1096.460557720701 297.7150958625921
12 0.005 0.06 20 701.5743964117698 318.4621486490666 317.4535113081583 1098.897409481329 1098.987099677665 1099.089381351665 1082.215853121371 299.0651851628823 1096.484454536733 296.9230515719798
13 0.005 0.065 20 702.6216709217899 321.2584688814094 320.2179419722285 1098.901638631207 1098.991172678629 1099.092635229944 1082.15790155422 298.1773190856357 1096.5016410635 296.2884078896369
14 0.005 0.07000000000000001 20 703.8288003215646 324.0735398234046 323.0016279661459 1098.905266304365 1098.994494353029 1099.095233771616 1082.084465424874 297.4198007471238 1096.51264970224 295.7726571416481
15 0.005 0.075 20 705.2209801828532 326.9046698277286 325.8023199912844 1098.908199556121 1098.99702504869 1099.0971818931 1082.014712750467 296.7817895278624 1096.519830710139 295.3499446169208
16 0.005 0.08 20 706.7484661775047 329.749966544079 328.6184332858563 1098.910348448826 1098.998810773782 1099.098533655182 1081.956779784523 296.2461822024286 1096.52363993411 295.0020044867086
17 0.005 0.08500000000000001 20 708.3378788737492 332.6079466223048 331.4486973442217 1098.911965245093 1099.000089628764 1099.099493731812 1081.912441875057 295.8152177564905 1096.525545400162 294.7145535889834
18 0.005 0.09 20 709.9432730152429 335.4773562825757 334.2919738735004 1098.913077290293 1099.000928341388 1099.100103157929 1081.88041033539 295.4989245751927 1096.526432314201 294.4774564536073
19 0.005 0.095 20 711.5623352151222 338.3570905877609 337.1471812315853 1098.913896164698 1099.001517528006 1099.100523263655 1081.858868609272 295.2843078980662 1096.526934333767 294.282406664238
20 0.005 0.1 20 713.1803597326607 341.2461036300207 340.0132569200401 1098.914501258466 1099.001940708206 1099.100812678473 1081.845464026825 295.1421181432622 1096.527419519745 294.1205838568157
21 0.005 0.105 20 714.8023022921498 344.1434046718867 342.8891540531325 1098.914997270495 1099.002283558674 1099.10104614385 1081.837839906478 295.0454217446373 1096.528007285363 293.9853341630459
22 0.005 0.11 20 716.4240663278219 347.0480254207393 345.7738391047845 1098.915420119916 1099.002579845343 1099.101238819028 1081.834023013851 294.9765852464784 1096.528783183879 293.8714476149815
23 0.005 0.115 20 718.047878927146 349.9590226617981 348.6662971690088 1098.915837572372 1099.002885444497 1099.101443968856 1081.83249227627 294.9255991436642 1096.529774018042 293.7745649719197
24 0.005 0.12 20 719.6724973704453 352.875489771053 351.5655425850646 1098.916261251549 1099.003210248449 1099.101670514162 1081.832115971168 294.8869702919644 1096.530952924154 293.6913086788088
25 0.005 0.125 20 721.3007080162024 355.7965538939254 354.4706270656381 1098.916734148461 1099.00358663568 1099.101946520715 1081.832217040547 294.8575789078271 1096.532299114498 293.6184992117575
26 0.005 0.13 20 722.9301422551627 358.7213759458199 357.3806418540461 1098.917214048966 1099.003979233247 1099.102231959208 1081.832346500142 294.8355913967774 1096.533775554989 293.5547418099508
27 0.005 0.135 20 724.5627240704366 361.6491559609713 360.2947217845174 1098.91773645428 1099.004412213473 1099.102555704692 1081.832488951787 294.8197906326891 1096.535371800523 293.4987782035705
28 0.005 0.14 20 726.1989770566005 364.5791367293792 363.2120455913409 1098.918296955342 1099.004882812006 1099.102913017986 1081.832475077824 294.8092848856991 1096.537065421352 293.4495003317201
29 0.005 0.145 20 727.8378999289987 367.5106007046974 366.1318355902299 1098.918868839887 1099.005365192154 1099.103277466479 1081.832388927533 294.8033460722153 1096.538831388053 293.4059164840718
30 0.005 0.15 20 729.481654562414 370.4428679342477 369.0533570857957 1098.919449173024 1099.005858431302 1099.103653123283 1081.83231699091 294.8013743664677 1096.540628668962 293.3672018632553
31 0.005 0.155 20 731.1272647682928 373.3752851415707 371.9759127069202 1098.920044994076 1099.00636719755 1099.104041711984 1081.832297819698 294.8028046685934 1096.542461699067 293.3326757074189
32 0.005 0.16 20 732.7756632752157 376.3072477602473 374.8988460444943 1098.920645223706 1099.006877778862 1099.104431345469 1081.832531741007 294.8071536152322 1096.544302603628 293.3017939410315
33 0.005 0.165 20 734.4250042204012 379.2381740934615 377.8215346797572 1098.921244434126 1099.007390238562 1099.104823612151 1081.833039549864 294.8140139036622 1096.546173379683 293.2741139612667
34 0.005 0.17 20 736.0765703798266 382.1675189532746 380.7433909152538 1098.921840859536 1099.00789929039 1099.105212555812 1081.833954485682 294.8230387790553 1096.548058982799 293.2492711099803
35 0.005 0.175 20 737.7300645859507 385.0947628022871 383.6638584545941 1098.922440084465 1099.008413859003 1099.105606370081 1081.835269461581 294.833955397594 1096.549945406206 293.226960487824
36 0.005 0.18 20 739.3829930226091 388.0194137986461 386.5824091024122 1098.923028297374 1099.008918526849 1099.10599006585 1081.837047092532 294.8465547527391 1096.551815055235 293.2069205651874
37 0.005 0.185 20 741.0366524554122 390.9410067169552 389.4985420712314 1098.92360095059 1099.009408754052 1099.106362408748 1081.839354541394 294.8606706114667 1096.553656509562 293.1889281038093
38 0.005 0.19 20 742.6885846613144 393.8590985222966 392.4117824939651 1098.924176813474 1099.009901239731 1099.106736545477 1081.842134093744 294.876187334784 1096.555499174639 293.1727909349964
39 0.005 0.195 20 744.3381305960413 396.7732719437017 395.3216816179185 1098.924743593562 1099.010385774495 1099.107103584536 1081.845429304868 294.8930218144978 1096.557322093482 293.1583543047804
40 0.005 0.2 20 745.9854293645744 399.683129640619 398.2278147688863 1098.925299503231 1099.010860421403 1099.10746294122 1081.849212814726 294.9111165544837 1096.559124609702 293.1454606510974
41 0.005 0.205 20 747.629605487168 402.588298704555 401.1297796632431 1098.925848364082 1099.011329951882 1099.10781772183 1081.853478733025 294.930434962203 1096.560926054796 293.1340037428419
42 0.005 0.21 20 749.272188980074 405.4884294234303 404.0271969115462 1098.92639511387 1099.011798479695 1099.108176350385 1081.858200592645 294.9509554604075 1096.562698473816 293.1238797824468
43 0.005 0.215 20 750.9117765870421 408.3831926440444 406.9197081168447 1098.926937703047 1099.012261410157 1099.10853007958 1081.863380091243 294.9726661108346 1096.564464106665 293.1149188358427
44 0.005 0.22 20 752.5494867913641 411.2722702067788 409.8069724781461 1098.927478514136 1099.012721592758 1099.10888089873 1081.868865229113 294.9955620909794 1096.566235346411 293.1069433929437
45 0.005 0.225 20 754.1844247437356 414.1553654898149 412.68866913383 1098.927996653812 1099.013161279946 1099.109211684731 1081.874628840732 295.019644329956 1096.567977828473 293.0999325148314
46 0.005 0.23 20 755.8147219343305 417.0322024644478 415.5644951655124 1098.92855287562 1099.013634009957 1099.109578463762 1081.880873889787 295.0449184359979 1096.569742879057 293.0938521098518
47 0.005 0.235 20 757.4397429686716 419.9025213065424 418.4341673274841 1098.929051371251 1099.014058310345 1099.10989757212 1081.88768108886 295.0713945379745 1096.571448696352 293.0886380570031
48 0.005 0.24 20 759.0600265348862 422.7660725461625 421.2974171675448 1098.929567717531 1099.014494278106 1099.110226922581 1081.894999291311 295.0990788961821 1096.5731850291 293.0841823105629
49 0.005 0.245 20 760.6787890010403 425.6226190215268 424.1539900183855 1098.930079361196 1099.014930750864 1099.110563257369 1081.902735343908 295.1279823662902 1096.574896523065 293.0802840977403
50 0.005 0.25 20 762.2955268981985 428.4719317413962 427.0036426688221 1098.930578874577 1099.015355246087 1099.110885490366 1081.910835671368 295.1581150412557 1096.576601093751 293.0768329281262
51 0.005 0.255 20 763.9062697854401 431.3137979037031 429.8461449201552 1098.931062634381 1099.015762790094 1099.111190569535 1081.919325858318 295.1894864964415 1096.578277220058 293.0738611431568
52 0.005 0.26 20 765.5074639282641 434.1480122839772 432.6812780443042 1098.931552044225 1099.016176002388 1099.111503175232 1081.928171656195 295.2221078927669 1096.579954478094 293.0713349912516
53 0.005 0.265 20 767.102753778235 436.9743831746265 435.5088341869784 1098.932021657923 1099.016571861219 1099.111798809565 1081.937381906049 295.2559906053752 1096.581608499264 293.0692042024758
54 0.005 0.27 20 768.6928239397707 439.7927230826175 438.3286152216193 1098.932516169138 1099.016987347791 1099.112116776359 1081.946959825066 295.2911442654107 1096.583275822574 293.0674197063236
55 0.005 0.275 20 770.2795143281708 442.6028576352997 441.1404332670109 1098.932991042757 1099.017386041885 1099.112418113911 1081.956829421144 295.3275809707146 1096.584913218136 293.0659316971878
56 0.005 0.28 20 771.8613914984705 445.4046199667749 443.9441095401579 1098.933457123615 1099.017776537356 1099.112711111059 1081.967061808267 295.3653094204841 1096.586548030439 293.0646961204415
57 0.005 0.285 20 773.4390250044686 448.1978502150567 446.7394735901849 1098.933919784194 1099.018165509154 1099.113004458181 1081.977575703992 295.4043382558009 1096.588180520655 293.0636835544819
58 0.005 0.29 20 775.0114760673828 450.9823973401778 449.5263630477227 1098.93437667032 1099.018551331254 1099.113297591106 1081.988354584979 295.4446766565243 1096.589799189438 293.0628157573536
59 0.005 0.295 20 776.5784926812482 453.7581172230582 452.3046245257485 1098.934821149799 1099.018924890102 1099.113578127511 1081.9994621924 295.4863343995579 1096.591409484343 293.0620549607716
60 0.005 0.3 20 778.139810287246 456.5248730209647 455.0741125757453 1098.935266033352 1099.019298611128 1099.113860111175 1082.010869890485 295.5293213666455 1096.593010999357 293.0614028768239
61 0.005 0.305 20 779.6948490288112 459.2825326927546 457.8346879164404 1098.9357063225 1099.019668947512 1099.114139513323 1082.022565129116 295.5736461088868 1096.594592455885 293.0608498393304
62 0.005 0.31 20 781.2417701339992 462.0309732422855 460.5862181007687 1098.936142508878 1099.020036158833 1099.114416001724 1082.034542816783 295.6193155902121 1096.596173302144 293.0603856689328
63 0.005 0.315 20 782.7848589193544 464.7700801080391 463.3285801916837 1098.936568875711 1099.020393795346 1099.114684892391 1082.046820544366 295.6663424708115 1096.59774210594 293.0600004867756
64 0.005 0.32 20 784.3212028609753 467.4997503594945 466.0616595876953 1098.936978812132 1099.020735154563 1099.11493493069 1082.059385503724 295.7147308682619 1096.599309971554 293.059684170674
65 0.005 0.325 20 785.852058544161 470.2198595614957 468.7853795565414 1098.937413791596 1099.021102580717 1099.115218596988 1082.072234615268 295.7644925431123 1096.600896056024 293.0594262465411
66 0.005 0.33 20 787.3774732566106 472.9302440114776 471.4998258630008 1098.93783200276 1099.021453621881 1099.115482871255 1082.085350002459 295.8156319258589 1096.602473729555 293.0592177394043
67 0.005 0.335 20 788.8960543172514 475.6308223824458 474.2052189438331 1098.938248999908 1099.021802919426 1099.115746177921 1082.098744793991 295.8681564291217 1096.604054850187 293.0590504263065
68 0.005 0.34 20 790.4083074278733 478.3215087248848 476.9009975559919 1098.938655283583 1099.022143402367 1099.116002058459 1082.112381639445 295.9220761306896 1096.605626029836 293.0589173284134
69 0.005 0.345 20 791.9130680946914 481.0021697049492 479.5869038549481 1098.939058599211 1099.02248061742 1099.116254325148 1082.126264804001 295.9773979452168 1096.607198014251 293.0588129420541
70 0.005 0.35 20 793.4119750581489 483.6726764726066 482.2627917443621 1098.939457818924 1099.022814823951 1099.116505996136 1082.140404448545 296.0341294652909 1096.608781211552 293.0587322380809
71 0.005 0.355 20 794.9019753095484 486.3329190830291 484.928547007808 1098.939856287138 1099.023148071637 1099.116756405276 1082.154753238991 296.0922785086448 1096.610388004492 293.0586711964185
72 0.005 0.36 20 796.3860573221641 488.9828003849216 487.5840678616387 1098.940242593578 1099.023471321099 1099.116998795959 1082.169346192364 296.1518518914065 1096.611978958228 293.058625837107
73 0.005 0.365 20 797.8623714791728 491.6222268675702 490.2292578866994 1098.940645392603 1099.023803955762 1099.117248434371 1082.184177428211 296.2128568090848 1096.613586518444 293.0585939166489
74 0.005 0.37 20 799.3321497200543 494.2511122233592 492.8640250796043 1098.941026820968 1099.02412242268 1099.117487616148 1082.199355821055 296.2753000237375 1096.615173814189 293.0585727906298
75 0.005 0.375 20 800.7933595880543 496.869375409988 495.4882821487324 1098.941404963134 1099.024439901475 1099.117726470149 1082.214791794994 296.3391862696994 1096.616759421196 293.058560013502
76 0.005 0.38 20 802.24729213918 499.4769409642687 498.1019470006602 1098.941776111587 1099.024749532601 1099.117957714584 1082.23046334907 296.4045231375248 1096.618338736284 293.0585540120056
77 0.005 0.385 20 803.6921226112153 502.0737357237094 500.7049411781089 1098.942145181715 1099.025058357978 1099.118188962114 1082.246325405304 296.4713154961942 1096.619919525805 293.0585533262175
78 0.005 0.39 20 805.1294505888822 504.6596929278936 503.297191357353 1098.942543606919 1099.025390977506 1099.118446997895 1082.262419298462 296.5395696069205 1096.621530500127 293.0585563651119
79 0.005 0.395 20 806.560635896354 507.2347510262734 505.8786298893026 1098.942875667503 1099.025668122859 1099.118646193202 1082.278705093518 296.6092932404118 1096.623085757488 293.0585623681758
80 0.005 0.4 20 807.9833549743649 509.7988501492084 508.4491921713536 1098.943216983631 1099.025950537097 1099.118849887357 1082.295199022522 296.6804887731986 1096.624652008778 293.058570519955
81 0.005 0.405 20 809.398147356457 512.3519348123731 511.0088179553636 1098.943582617485 1099.026259300278 1099.119088152283 1082.311912672752 296.7531608286548 1096.626243022775 293.0585800035223
82 0.005 0.41 20 810.8052859460463 514.8939548771762 513.5574511858366 1098.943940411353 1099.026560045717 1099.119314304315 1082.328829127728 296.8273174015324 1096.627826702903 293.0585907206917
83 0.005 0.415 20 812.2042307735286 517.4248622918369 516.0950394872095 1098.944288964377 1099.026854547702 1099.119535605918 1082.345922812386 296.90295811154 1096.629411100363 293.0586020162826
84 0.005 0.42 20 813.5945453858694 519.9446131015625 518.6215343225764 1098.944619601524 1099.027130935138 1099.11973486787 1082.363184473401 296.9800882698126 1096.63098476689 293.0586136505882
85 0.005 0.425 20 814.9766091853381 522.4531666420194 521.1368910446979 1098.944978616979 1099.027436646375 1099.119972056426 1082.380658142627 297.0587116241682 1096.632577757557 293.0586252311799
86 0.005 0.43 20 816.350359228373 524.9504863307292 523.6410681662234 1098.945320320895 1099.02772488824 1099.120188316718 1082.398323449189 297.1388318002225 1096.634163311477 293.0586367020828
87 0.005 0.435 20 817.7162713396533 527.4365377424657 526.1340274986532 1098.945660086082 1099.028010986314 1099.12040253599 1082.416218837784 297.2204523872675 1096.635748051008 293.0586481088178
88 0.005 0.44 20 819.0748300798201 529.9112887914566 528.6157339011742 1098.945995357025 1099.028293865708 1099.120614711047 1082.434278560654 297.3035764729377 1096.637330573535 293.0586590917055
89 0.005 0.445 20 820.4259770234298 532.3747116700413 531.0861554519319 1098.946324904957 1099.02857192043 1099.120822914942 1082.452494084505 297.3882049124028 1096.63890718341 293.0586695451752
90 0.005 0.45 20 821.7687330998259 534.8267811445696 533.5452633376426 1098.946651273996 1099.028847731067 1099.121028925003 1082.470869399597 297.4743408195309 1096.640482121013 293.0586794974153
91 0.005 0.455 20 823.1034795155349 537.2674743328748 535.9930316410625 1098.946974164259 1099.029119970034 1099.121231637567 1082.489409132741 297.5619873902759 1096.642054171685 293.0586890350034
92 0.005 0.46 20 824.4298585462725 539.6967701129638 538.4294367260896 1098.94729433696 1099.029391468552 1099.121434105067 1082.508097696154 297.6511443223238 1096.643625164277 293.0586978361284
93 0.005 0.465 20 825.7475920753704 542.1146518337596 540.854458333686 1098.947648325354 1099.029687530207 1099.121663421752 1082.526982807258 297.7418210402893 1096.645212017763 293.0587067013724
94 0.005 0.47 20 827.0565923457341 544.521103861984 543.2680785354047 1098.947939187311 1099.029936134305 1099.121843907983 1082.545945662248 297.8340108827663 1096.64676138083 293.058715105281
95 0.005 0.475 20 828.3576176253911 546.9161139042016 545.6702818485411 1098.948250501863 1099.030200691199 1099.122042791794 1082.56507126853 297.9277156222029 1096.648327976015 293.0587229786769
96 0.005 0.48 20 829.6505622765209 549.2996713238514 548.0610550586188 1098.948563318008 1099.030466313961 1099.122242513327 1082.58434349129 298.0229375786232 1096.649902534746 293.0587303589231
97 0.005 0.485 20 830.9355405495119 551.6717675833473 550.4403871464526 1098.948874034609 1099.030729884273 1099.122440809612 1082.603761397928 298.1196775045665 1096.651474806151 293.0587372774836
98 0.005 0.49 20 832.2124075471528 554.032396358308 552.8082692616246 1098.949162879149 1099.030972870034 1099.12261594601 1082.623312989121 298.2179358047857 1096.653036823134 293.0587438209186
99 0.005 0.495 20 833.4814568162793 556.3815532494691 555.1646947818464 1098.949466065379 1099.031230103746 1099.122809369306 1082.64305416759 298.3177139765136 1096.654639690749 293.0587499042177
100 0.005 0.5 20 834.7424007508815 558.7192351621104 557.5096587778827 1098.949782321164 1099.031501021249 1099.123020727748 1082.662942463032 298.419013960473 1096.656296292202 293.058755547612
101 0.005 0.505 20 835.9956798194617 561.0454417482466 559.8431582566511 1098.950085875115 1099.031758300598 1099.123215083407 1082.68297867451 298.5218350925545 1096.657935201056 293.0587608590969
102 0.005 0.51 20 837.240908020956 563.3601737718393 562.1651920816842 1098.950412538734 1099.032033384017 1099.123428996485 1082.703165504463 298.6261756306452 1096.659580075111 293.0587659242051
103 0.005 0.515 20 838.4783994150695 565.6634345519964 564.4757613468744 1098.950637021066 1099.032226353426 1099.123556131235 1082.723366667296 298.7320380622219 1096.661137148563 293.0587705505749
104 0.005 0.52 20 839.7072183044139 567.9552277789428 566.7748684399274 1098.950956546097 1099.03249792207 1099.123770282427 1082.743789837356 298.8394212149678 1096.662768105371 293.0587748333269
105 0.005 0.525 20 840.9287176675218 570.235559980682 569.0625176371075 1098.951246101365 1099.032743640966 1099.123955835926 1082.764299133889 298.9483251617445 1096.664364713502 293.0587787427356
106 0.005 0.53 20 842.1424387989215 572.5044387151041 571.3387149008911 1098.951533709677 1099.032987955892 1099.124140658028 1082.784929977002 299.0587476328413 1096.665953562976 293.058782389679
107 0.005 0.535 20 843.3482507323247 574.7618731965213 573.6034678323826 1098.951813434938 1099.033226568769 1099.124320520282 1082.805657649724 299.1706886061683 1096.667534742189 293.0587858491262
108 0.005 0.54 20 844.5465282482643 577.0078737205641 575.856785372546 1098.952081941656 1099.03345180375 1099.124483709052 1082.826496506996 299.2841444331955 1096.669114760472 293.0587891539388
109 0.005 0.545 20 845.7369747353813 579.2424515379392 578.0986779301833 1098.952335194826 1099.033670645294 1099.124645137583 1082.847405777614 299.3991154231255 1096.670676410368 293.0587922447345
110 0.005 0.55 20 846.9194500672832 581.4656195901932 580.3291569357931 1098.952680099938 1099.033962218094 1099.124884256546 1082.868528804502 299.5155965387249 1096.672320233906 293.0587951472285
111 0.005 0.555 20 848.0949250853146 583.677393352555 582.5482356391365 1098.952914212428 1099.034159241254 1099.125018600991 1082.889654752548 299.6335920971526 1096.673880703235 293.0587978637708
112 0.005 0.5600000000000001 20 849.2625572495891 585.8777887366165 584.7559286318689 1098.95319853489 1099.034404096243 1099.125211038788 1082.910917458772 299.7530929940261 1096.675473196742 293.0588003830671
113 0.005 0.5650000000000001 20 850.4228092325728 588.0668225083916 586.9522512690882 1098.953450327137 1099.034615583108 1099.125362761494 1082.932255177509 299.8740996648083 1096.677049088517 293.0588026774868
114 0.005 0.5700000000000001 20 851.5755114639751 590.2445120488296 589.137220140332 1098.953716784017 1099.034841835267 1099.125533648594 1082.953691048054 299.9966089076057 1096.678633596007 293.0588050274568
115 0.005 0.5750000000000001 20 852.7211617176439 592.4108771128776 591.310853311753 1098.953962541848 1099.03505278349 1099.125691543649 1082.975203153148 300.1205944036522 1096.680199275921 293.0588073140621
116 0.005 0.58 20 853.8592411276278 594.5659372978996 593.4731696041955 1098.954259899907 1099.035305103272 1099.125892836999 1082.996871758281 300.2460349808746 1096.681811175787 293.0588094080503
117 0.005 0.585 20 854.9898480603775 596.7097133517551 595.6241889736376 1098.954524225046 1099.03552977314 1099.12606318379 1083.01860319625 300.3729287083236 1096.683403135236 293.0588113886175
118 0.005 0.59 20 856.1128720452942 598.8422273021229 597.7639325169206 1098.954782579911 1099.035749262762 1099.126229961552 1083.040416753454 300.5012615830286 1096.68499287104 293.0588132287713
119 0.005 0.595 20 857.2287377144444 600.9635021063397 599.8924221246062 1098.955039857913 1099.035967754314 1099.12639565203 1083.062315331815 300.6310261961474 1096.686587492975 293.0588149917637
120 0.005 0.6 20 858.3374566484717 603.0735614804566 602.0096806601701 1098.95525570591 1099.036151680256 1099.126523942142 1083.084251299927 300.7622188026026 1096.688154255968 293.0588167404368
121 0.005 0.605 20 859.4384396904281 605.1724295423286 604.115731824437 1098.95550294916 1099.036361767334 1099.12668253951 1083.106300825886 300.8948353664515 1096.689744356103 293.0588183613858
122 0.005 0.61 20 860.5321762419732 607.2601320325182 606.2106003890956 1098.955753360559 1099.036573996977 1099.126843237497 1083.128434198849 301.0288687955509 1096.691336080542 293.0588199001336
123 0.005 0.615 20 861.6187295277088 609.3366954163681 608.2943117708456 1098.956004131469 1099.036786709181 1099.127005594897 1083.150656816728 301.1643108076569 1096.69292767549 293.0588213370723
124 0.005 0.62 20 862.6982308603804 611.4021465498018 610.3668919488774 1098.95624921927 1099.036994358773 1099.127163686118 1083.17295525846 301.3011530209223 1096.694513311179 293.0588227386982
125 0.005 0.625 20 863.7700203124448 613.4565128172705 612.4283677492685 1098.956569025011 1099.037263175311 1099.127387300062 1083.195406273046 301.4393915554804 1096.696162395183 293.0588240496637
126 0.005 0.63 20 864.8337761334001 615.4998223075588 614.4787668145157 1098.956767938912 1099.037430195024 1099.127500538735 1083.217808803035 301.5790178263639 1096.69771747449 293.0588252265312
127 0.005 0.635 20 865.8903908780475 617.5321040709927 616.5181176645672 1098.957018868688 1099.037644946273 1099.127669941382 1083.240324669849 301.7200236721258 1096.699310634657 293.0588264429697
128 0.005 0.64 20 866.9403314461251 619.553387868001 618.5464492450221 1098.957265949632 1099.037855268657 1099.127832963894 1083.262897169137 301.8624046806273 1096.700899559999 293.0588276231935
129 0.005 0.645 20 867.9832428352157 621.5637034419534 620.5637909453943 1098.957505614222 1099.038061184796 1099.127993295198 1083.285528280941 302.0061508232284 1096.702480861929 293.0588288152305
130 0.005 0.65 20 869.0193210394766 623.5630813274836 622.5701727528552 1098.957746673148 1099.038266870498 1099.128153471057 1083.308220505135 302.1512537046662 1096.704060554568 293.0588300103737
131 0.005 0.655 20 870.0487011178683 625.5515525437002 624.5656252198147 1098.957984595157 1099.038470619999 1099.12831241659 1083.330970277905 302.2977042126356 1096.705640560546 293.058831171869
132 0.005 0.66 20 871.0714096213243 627.5291486413685 626.5501794655372 1098.958208433728 1099.038666708805 1099.128465355597 1083.353772205872 302.44549347812 1096.70720339763 293.0588323039757
133 0.005 0.665 20 872.0874938441019 629.4959017561586 628.523867343942 1098.958441081973 1099.038865875575 1099.128620441747 1083.37663735169 302.5946133075691 1096.70877964826 293.0588334937078
134 0.005 0.67 20 873.0971326787512 631.4518444127649 630.4867210163911 1098.958671405297 1099.039063424606 1099.128774452055 1083.399552832647 302.7450548061636 1096.710351879837 293.0588347162566
135 0.005 0.675 20 874.1008706921898 633.3970101609408 632.4387733528056 1098.95890234184 1099.039260801515 1099.128928100623 1083.42251738122 302.8968096476361 1096.711923006083 293.0588359357303
136 0.005 0.68 20 875.0980807897166 635.3314322784211 634.3800575882309 1098.959134222538 1099.039458612244 1099.129082062608 1083.445521193492 303.0498677018465 1096.713493651983 293.0588372250808
137 0.005 0.6850000000000001 20 876.0875545316002 637.255144480878 636.3106072302677 1098.959363665653 1099.039654570978 1099.129234319422 1083.468571505155 303.2042199217348 1096.715063564038 293.058838609457
138 0.005 0.6900000000000001 20 877.0707405034969 639.1681815303486 638.2304564797946 1098.959592327347 1099.0398497684 1099.129386481422 1083.491680420276 303.3598578721139 1096.716632320573 293.0588400162945
139 0.005 0.6950000000000001 20 878.0474889523858 641.0705786883926 640.1396401054227 1098.959816743572 1099.040041276209 1099.129535409355 1083.514834865782 303.5167712231308 1096.718194718654 293.0588414314223
140 0.005 0.7000000000000001 20 879.0176778209166 642.9623712170259 642.0381931723424 1098.960038649412 1099.040230483931 1099.129682163862 1083.538035591515 303.6749492952094 1096.719754583859 293.0588429166407
141 0.005 0.705 20 879.9815901098773 644.8435950294501 643.92615111286 1098.960261920327 1099.040420759944 1099.129830136617 1083.561282491464 303.8343841934285 1096.72131479903 293.0588444309337
142 0.005 0.71 20 880.9391879933278 646.7142862888464 645.8035499166225 1098.960483524239 1099.040610067611 1099.129977601341 1083.584570240864 303.9950648084268 1096.722875256226 293.0588459858436
143 0.005 0.715 20 881.8905437468729 648.5744813358478 647.6704257059321 1098.960701419494 1099.040796199212 1099.130122053501 1083.607894272031 304.1569808699438 1096.724429228965 293.0588475941238
144 0.005 0.72 20 882.8358051652663 650.4242169427704 649.5268149219431 1098.960918224829 1099.040980855047 1099.130265437768 1083.631258063004 304.3201246644597 1096.725983044591 293.0588492302446
145 0.005 0.725 20 883.7745730515079 652.2635305730571 651.3727547315095 1098.961130511637 1099.041162174572 1099.130405754198 1083.65465099298 304.4844838274208 1096.727526843658 293.0588509432416
146 0.005 0.73 20 884.706996085984 654.0924597431587 653.2082824037614 1098.961344208774 1099.041344467936 1099.130547571666 1083.678081288242 304.6500486338023 1096.729074680826 293.058852719097
147 0.005 0.735 20 885.6330786625414 655.911042188781 655.0334355434502 1098.961557102846 1099.041526392052 1099.130689470942 1083.701541204045 304.8168076544612 1096.7306195504 293.0588545493342
148 0.005 0.74 20 886.5529859952768 657.7193157932622 656.8482519207813 1098.961766669337 1099.041705124032 1099.130828241521 1083.725031516112 304.9847504029936 1096.732161163591 293.0588564380865
149 0.005 0.745 20 887.4668334946938 659.5173187284611 658.652769600338 1098.961973346946 1099.041881498857 1099.130965225635 1083.748549772285 305.1538665964727 1096.733698736726 293.0588583825454
150 0.005 0.75 20 888.3746314060434 661.3050895658124 660.4470268092036 1098.962181673657 1099.04205895248 1099.131102961845 1083.772097356545 305.3241448694384 1096.735241238952 293.0588604023559
151 0.005 0.755 20 889.2765062931524 663.0826671079041 662.2310621087387 1098.962386682146 1099.042234072449 1099.131238934282 1083.795668744594 305.4955763671379 1096.736781500703 293.0588624877425
152 0.005 0.76 20 890.1724804907155 664.8500904540288 664.004914306124 1098.962588791468 1099.042406378004 1099.131372192643 1083.819263419742 305.6681493693552 1096.73831983576 293.0588646211084
153 0.005 0.765 20 891.0624485733611 666.6073991763565 665.7686227799695 1098.962789028969 1099.042577263427 1099.131505362912 1083.842878545154 305.8418520841433 1096.739853717001 293.058866827855
154 0.005 0.77 20 891.9464819145328 668.3546321572373 667.5222266748963 1098.962991534185 1099.042750503033 1099.131640335028 1083.866513181738 306.0166747306404 1096.741389303978 293.058869114009
155 0.005 0.775 20 892.8245344122788 670.0918265026571 669.2657640859491 1098.963189772257 1099.042919416758 1099.131771110711 1083.890166196075 306.1926052527262 1096.742922754015 293.0588714769527
156 0.005 0.78 20 893.6967535634017 671.8190239348182 670.9992631262289 1098.963387322441 1099.043088029828 1099.131901980069 1083.913834599036 306.3696330546964 1096.744455159221 293.0588738971268
157 0.005 0.785 20 894.5637389469186 673.5362687719662 672.7227130940878 1098.963583106244 1099.043254874315 1099.132031348929 1083.937516432801 306.5477461540123 1096.745981797668 293.0588764297337
158 0.005 0.79 20 895.4251199834328 675.2435961189049 674.4361341084127 1098.963775680721 1099.043418932001 1099.132158378237 1083.961200309309 306.7269332438059 1096.747505254667 293.058879047902
159 0.005 0.795 20 896.2808482569701 676.9410460408633 676.1396446545538 1098.963967394263 1099.043582614926 1099.132285262784 1083.984885686085 306.9071839404216 1096.749027859311 293.0588817619134
160 0.005 0.8 20 897.1308704755677 678.6286672051521 677.8332966998735 1098.964159328602 1099.043746762454 1099.132413372662 1084.008581817502 307.0884875048908 1096.750551164773 293.0588845505267
161 0.005 0.805 20 897.975224657527 680.3065076504473 679.5171378136572 1098.964348866821 1099.043908707413 1099.132538776084 1084.032277380312 307.2708314264391 1096.752073542555 293.058887414816
162 0.005 0.8100000000000001 20 898.8139846955079 681.9746142425241 681.191214143762 1098.964541304686 1099.044072021524 1099.132665292105 1084.055981245904 307.4542047590623 1096.753595739588 293.0588903562216
163 0.005 0.8150000000000001 20 899.6471835960191 683.6330332113379 682.8555715029379 1098.964727157125 1099.044230752966 1099.13278826099 1084.079672746745 307.6385947062362 1096.755110620438 293.0588933721693
164 0.005 0.8200000000000001 20 900.4748783365887 685.2818105738888 684.5102557197317 1098.964912491373 1099.044388785356 1099.132910641607 1084.103364620076 307.823990433337 1096.756617220074 293.0588964685741
165 0.005 0.8250000000000001 20 901.2970983782346 686.920992121111 686.1553126114964 1098.965098570986 1099.044547610536 1099.133033952827 1084.127048079572 308.0103817087846 1096.758112582635 293.0588996309756
166 0.005 0.8300000000000001 20 902.1138244984646 688.5506235536722 687.7907880127433 1098.965281576029 1099.044703491158 1099.13315496728 1084.150725569746 308.1977564723819 1096.759590569161 293.0589028759544
167 0.005 0.835 20 902.9251614937594 690.1707507077879 689.4167278305334 1098.965463902138 1099.044859210079 1099.133275672544 1084.174396203875 308.3861031898165 1096.761052576095 293.0589062071646
168 0.005 0.84 20 903.7311883193204 691.7814192197727 691.0331777623533 1098.965645386367 1099.045013768247 1099.133395351469 1084.198062103683 308.575409739461 1096.762509151375 293.0589096041664
169 0.005 0.845 20 904.5318921837179 693.3826744085671 692.6401832840924 1098.965821263048 1099.045163957299 1099.133511391585 1084.221719517822 308.7656642320073 1096.763954252891 293.0589130597865
170 0.005 0.85 20 905.3273025674362 694.9745616721881 694.2377899299315 1098.966000206279 1099.045316925651 1099.133629734989 1084.245373740249 308.9568561600987 1096.765419403622 293.0589165570434
171 0.005 0.855 20 906.1174421658418 696.5571265340014 695.8260433930502 1098.966176446558 1099.045466841237 1099.133745780076 1084.269017793682 309.1489726554481 1096.766897007011 293.0589200936376
172 0.005 0.86 20 906.9023527806094 698.1304143513402 697.4049892209729 1098.966352564053 1099.045616807285 1099.133861887915 1084.292646220415 309.3420030428461 1096.768374332349 293.0589236743016
173 0.005 0.865 20 907.6820633688211 699.6944702871201 698.9746725989046 1098.966524629538 1099.045763310689 1099.133974844307 1084.316259986683 309.5359356854374 1096.769845789383 293.0589273351811
174 0.005 0.87 20 908.4566214790451 701.2493392594604 700.5351384066832 1098.966697469761 1099.045910564197 1099.134089103327 1084.33986728931 309.7307587802969 1096.771317354477 293.0589310394139
175 0.005 0.875 20 909.225765541163 702.7950660342533 702.0864314615238 1098.966890309796 1099.046074320633 1099.134220925875 1084.363488178113 309.926455288174 1096.772806650423 293.0589346140018
176 0.005 0.88 20 909.9900807810802 704.331695700682 703.628596694216 1098.96704739699 1099.046208549379 1099.134321503636 1084.387049512114 310.1230225002145 1096.774263043277 293.0589382206092
177 0.005 0.885 20 910.7491653570248 705.8592729815126 705.1616790162184 1098.967244746169 1099.04637634315 1099.134459519446 1084.410641405738 310.3204373779813 1096.775748205565 293.0589418619775
178 0.005 0.89 20 911.5029190816251 707.3778423005625 706.6857231453112 1098.967388111135 1099.046500589685 1099.134551566718 1084.434144378155 310.5187038805305 1096.777193979942 293.0589453352079
179 0.005 0.895 20 912.2522598463431 708.8874489374998 708.2007741012739 1098.967577437948 1099.04666096766 1099.134682960249 1084.457701208559 310.7178030950267 1096.778665949549 293.0589489172132
180 0.005 0.9 20 912.9965583889979 710.3881370016426 709.7068762816484 1098.967710118751 1099.046774694545 1099.134763622407 1084.481178243236 310.9177264567052 1096.78009724093 293.0589522136891
181 0.005 0.905 20 913.7356823473881 711.8799508314837 711.2040741445676 1098.96791376238 1099.046948571016 1099.134909763441 1084.504707605928 311.1184540206019 1096.781578739673 293.0589556934943
182 0.005 0.91 20 914.4701573639115 713.3629351569243 712.692412316727 1098.968063294744 1099.047077290801 1099.135007386373 1084.528160679984 311.3199837324963 1096.783015934875 293.058959000472
183 0.005 0.915 20 915.199677888016 714.8371345662349 714.1719353222657 1098.968226424897 1099.047216461311 1099.135116799484 1084.551625716716 311.5222958364528 1096.784462198157 293.0589623738288
184 0.005 0.92 20 915.9243781416103 716.3025936594837 715.6426876950009 1098.968389673882 1099.047356106377 1099.135226787675 1084.57506511271 311.7253860106745 1096.785909735069 293.0589658750962
185 0.005 0.925 20 916.6442555895877 717.7593562241362 717.1047135687097 1098.968552023627 1099.047494697112 1099.135336086652 1084.598483930904 311.9292385075382 1096.787354870174 293.0589694053079
186 0.005 0.93 20 917.3590141361099 719.2074662926465 718.5580571553443 1098.968697131887 1099.047619782217 1099.135431686533 1084.621861326405 312.1338400951792 1096.788787247818 293.0589727189532
187 0.005 0.9350000000000001 20 918.0683569670957 720.6469678719632 720.0027625861873 1098.96887231661 1099.047768994765 1099.135552633999 1084.645244768107 312.3391824591322 1096.790242556502 293.058976113729
188 0.005 0.9400000000000001 20 918.7731330767165 722.077904827295 721.4388738438287 1098.969031517636 1099.047904793377 1099.135659888662 1084.668589607109 312.5452569545603 1096.791680023028 293.0589796637691
189 0.005 0.9450000000000001 20 919.4730308581157 723.5003205434618 722.8664345125678 1098.969188633833 1099.048039283545 1099.135765447274 1084.691906096286 312.7520454615081 1096.793119496494 293.0589830698294
190 0.005 0.9500000000000001 20 920.1685545959864 724.9142591625864 724.2854885777308 1098.969348703001 1099.048177836981 1099.135875081182 1084.71520681407 312.9595388350053 1096.794552431305 293.05898648025
191 0.005 0.9550000000000001 20 920.8594423108739 726.3197644581437 725.6960799030869 1098.969505227459 1099.048312579412 1099.135981153813 1084.738475401968 313.1677280330704 1096.79598312857 293.0589900760728
192 0.005 0.96 20 921.5455839406952 727.7168794863262 727.0982518973805 1098.969659981678 1099.048446068135 1099.136085541259 1084.761712676303 313.3765989316857 1096.797408832236 293.0589935464184
193 0.005 0.965 20 922.2274580843682 729.1056479803434 728.4920481634379 1098.969816372874 1099.048581230042 1099.13619263579 1084.78493141868 313.5861415121066 1096.798834314793 293.0589970529563
194 0.005 0.97 20 922.9048024802493 730.4861130355694 729.8775119977502 1098.969971409044 1099.048714799132 1099.13629808472 1084.808117010691 313.7963462202882 1096.800258604676 293.0590007569756
195 0.005 0.975 20 923.5775571444103 731.858317210489 731.2546862336559 1098.970123972073 1099.048846272681 1099.136401249789 1084.831268996242 314.0071998298886 1096.801677097782 293.0590043622307
196 0.005 0.98 20 924.2461236316352 733.2223036258553 732.6236138464266 1098.970276516629 1099.048978125096 1099.136505775367 1084.854397617898 314.2186899422539 1096.803094494495 293.0590080106749
197 0.005 0.985 20 924.9102873117239 734.5781150958604 733.9843377159906 1098.970426655605 1099.049107538828 1099.13660737557 1084.877488888085 314.4308091535463 1096.804509080264 293.0590118790232
198 0.005 0.99 20 925.5698862083425 735.9257939139828 735.3369004648235 1098.970561030837 1099.049220835987 1099.136689422638 1084.900545592989 314.6435400926759 1096.805915956232 293.0590156336009
199 0.005 0.995 20 926.2253616862043 737.2653834242851 736.6813451495751 1098.970724911936 1099.049365254912 1099.136810635029 1084.923581772114 314.8568782179341 1096.807352647979 293.0590194536233
200 0.005 1 20 926.876368014139 738.5969259181575 738.0177143540083 1098.970856896255 1099.049480182592 1099.136898035763 1084.946559977318 315.0708102558542 1096.808780146816 293.0590232332692
201 0.005 1.005 20 927.5230842486263 739.9204637500449 739.3460505341546 1098.971018623065 1099.049619194125 1099.137011182985 1084.96953100137 315.2853248568737 1096.810227874297 293.0590271676369
202 0.005 1.01 20 928.1657583315982 741.2360393929391 740.6663960595969 1098.971171898263 1099.049750619302 1099.137116537175 1084.992462717671 315.5004157979442 1096.8116683392 293.059031284325
203 0.005 1.015 20 928.8040741599257 742.5436947355348 741.9787930623131 1098.971301207349 1099.049864234301 1099.137204022592 1085.015331456181 315.7160648405622 1096.81308926203 293.0590351964503
204 0.005 1.02 20 929.4383446449252 743.8434716774761 743.2832836462443 1098.971459727208 1099.050001299652 1099.137315950825 1085.038189411991 315.9322652712349 1096.814530386853 293.0590393087081
205 0.005 1.025 20 930.0686675728524 745.1354121891541 744.5799098857632 1098.971607945651 1099.050128838358 1099.137417877033 1085.06100003428 316.1490088900171 1096.81595858534 293.0590435705258
206 0.005 1.03 20 930.6947140766126 746.4195578151927 745.8687135824549 1098.971746929008 1099.050250992437 1099.137515352581 1085.083760038531 316.3662788235104 1096.817372126787 293.059047622691
207 0.005 1.035 20 931.3167631148744 747.695950264305 747.1497364865158 1098.971886083111 1099.050371880289 1099.137611138719 1085.106486833097 316.5840677613932 1096.818790867541 293.0590518744137
208 0.005 1.04 20 931.9347846823994 748.9646308576024 748.4230200682583 1098.972029255681 1099.050495079538 1099.137708408547 1085.129182827287 316.8023652740528 1096.820209325789 293.0590559821819
209 0.005 1.045 20 932.5486999997692 750.2256407703892 749.6886056323003 1098.972165172233 1099.050614053051 1099.137803727176 1085.151812198396 317.0211601343345 1096.821619204262 293.059060273524
210 0.005 1.05 20 933.1586349020168 751.4790210695451 750.9465343435613 1098.972327268562 1099.050756395011 1099.137924808503 1085.174411403149 317.2404459172429 1096.823047354703 293.0590644104158
211 0.005 1.055 20 933.7645600749149 752.7248130617226 752.1968474539511 1098.972439975612 1099.050851086115 1099.137990905499 1085.196969029256 317.4602051661483 1096.824446068595 293.0590685386095
212 0.005 1.06 20 934.366614799859 753.9630577941155 753.4395861651841 1098.972561480436 1099.05095873861 1099.138075285264 1085.219463804335 317.6804351201977 1096.825836401658 293.0590728343576
213 0.005 1.065 20 934.9646458498507 755.1937959947171 754.6747913449575 1098.972712048896 1099.051088721296 1099.138181698598 1085.241947417712 317.9011199614936 1096.827252396188 293.0590772582773
214 0.005 1.07 20 935.5589794860375 756.4170681560382 755.9025036056477 1098.97278604533 1099.051151324448 1099.138213293999 1085.264317311808 318.1222584211962 1096.828605971203 293.059081542161
215 0.005 1.075 20 936.1492503164375 757.6329149260295 757.1227637000419 1098.972941556127 1099.051288702729 1099.138330946425 1085.286702863056 318.3438277277406 1096.830016978098 293.0590861279252
216 0.005 1.08 20 936.7356403277448 758.8413764315438 758.3356119709242 1098.973132777284 1099.051455431721 1099.138480375229 1085.309074799052 318.5658251249935 1096.831456208646 293.0590905512036
217 0.005 1.085 20 937.3182877119808 760.0424930203083 759.5410887121145 1098.973245311506 1099.051549695075 1099.138546857011 1085.3313659865 318.7882337684976 1096.832839201733 293.0590948894218
218 0.005 1.09 20 937.8972183283121 761.2363050293196 760.7392343134234 1098.973380870366 1099.051667349588 1099.138641773098 1085.353609988613 319.0110515916128 1096.834226795372 293.0590993684383
219 0.005 1.095 20 938.4722364483769 762.4228519664472 761.9300886671435 1098.973469396698 1099.05174655582 1099.138695656814 1085.375740632479 319.2342648960338 1096.835573890386 293.0591040451624
220 0.005 1.1 20 939.043482820346 763.6021732928122 763.1136914885029 1098.973618785227 1099.05187635453 1099.1388066955 1085.397897862306 319.457868674242 1096.83697494522 293.0591084439264
221 0.005 1.105 20 939.6111980196936 764.7743091248874 764.2900826641393 1098.973748950431 1099.051984972095 1099.138887984307 1085.420010195965 319.6818433721944 1096.838350423117 293.0591130589876
222 0.005 1.11 20 940.1752052572105 765.9392987839821 765.4593017919601 1098.973879668005 1099.052099967211 1099.138983760514 1085.442052167225 319.906190380981 1096.839729259783 293.0591173974271
223 0.005 1.115 20 940.7356165309568 767.0971817007849 766.6213883412903 1098.974019326373 1099.052220366354 1099.139081182491 1085.464053331738 320.1308982616745 1096.841099591409 293.0591218894706
224 0.005 1.12 20 941.2922998376507 768.2479966778732 767.7763813720288 1098.974104669828 1099.052296674061 1099.139133090177 1085.485932051985 320.3559508980534 1096.842414608996 293.059126614549
225 0.005 1.125 20 941.8454805122863 769.3917828355703 768.9243200430781 1098.974226752887 1099.052402446173 1099.139217145862 1085.50781272329 320.5813461262879 1096.843761585902 293.0591315045941
226 0.005 1.13 20 942.3948636356657 770.5285790473132 770.0652433601074 1098.974392450915 1099.052545237286 1099.139341048252 1085.5296917413 320.8070684593849 1096.84514025321 293.0591361394931
227 0.005 1.135 20 942.940723562645 771.658423867653 771.1991900157692 1098.974476268679 1099.052618223392 1099.139388698682 1085.551429433625 321.0331077292159 1096.846450352776 293.0591409297949
228 0.005 1.14 20 943.482949814735 772.7813558482654 772.3261986838547 1098.974652048301 1099.052769377373 1099.139522915881 1085.573216389259 321.2594636479768 1096.847831794539 293.0591454300247
229 0.005 1.145 20 944.0217551714708 773.897413453553 773.4463079359463 1098.974770677433 1099.052872260868 1099.139604134438 1085.594881247375 321.4861164774844 1096.849160195996 293.059150013398
230 0.005 1.15 20 944.5568313688309 775.0066345674988 774.5595559046469 1098.974889560294 1099.052975306985 1099.139685824938 1085.616489789823 321.713068815154 1096.850489736778 293.0591545127262
231 0.005 1.155 20 945.0885009783475 776.109057591228 775.6659808794982 1098.975009639681 1099.053079469884 1099.139768488936 1085.638046640544 321.940305429662 1096.851817187261 293.0591589981404
232 0.005 1.16 20 945.6167835403841 777.204720637704 776.7656210411259 1098.975139002805 1099.053190687767 1099.13985959902 1085.659565401012 322.1678165260398 1096.853147972457 293.0591634227113
233 0.005 1.165 20 946.1414325654614 778.2936611349974 777.858514213964 1098.975245858441 1099.053283791733 1099.139931680666 1085.680990947481 322.3955958398767 1096.854457472612 293.0591678497616
234 0.005 1.17 20 946.662874959876 779.375916970876 778.9446982099726 1098.975357200079 1099.053378630063 1099.140003251244 1085.702383214676 322.6236321493694 1096.855766235102 293.0591722737382
235 0.005 1.175 20 947.1808079880557 780.4515254860379 780.0242106120147 1098.975432550826 1099.053445606583 1099.140047396235 1085.723660561698 322.8519174147854 1096.857039505988 293.0591768846909
236 0.005 1.18 20 947.6954443644552 781.5205240968488 781.0970888863577 1098.975544106842 1099.053543411919 1099.140125636809 1085.744926584144 323.080441128322 1096.858342462483 293.059181671072
237 0.005 1.185 20 948.2066997081764 782.5829498917294 782.163370315184 1098.97569873007 1099.0536751487 1099.140239163984 1085.766196844713 323.3091982150764 1096.859681801462 293.0591862911058
238 0.005 1.19 20 948.7146019988749 783.638839538834 783.2230918036777 1098.975774973042 1099.053743001853 1099.14028466466 1085.787298440599 323.5381784942109 1096.860948882439 293.0591910714798
239 0.005 1.195 20 949.2193566805947 784.6882298273216 784.276290160394 1098.975860940452 1099.053815379123 1099.14033325738 1085.808375255572 323.7673833219501 1096.862221529807 293.0591956323677
240 0.005 1.2 20 949.7207890631656 785.731157496998 785.3230022674435 1098.97598835678 1099.05392501669 1099.140424242947 1085.829423209674 323.9967873927804 1096.863525364435 293.0592003394952
241 0.005 1.205 20 950.2189292173365 786.7676589098986 786.3632647058018 1098.976145006595 1099.054062632656 1099.140548290172 1085.85042898013 324.2263877888126 1096.864850071776 293.0592048449209
242 0.005 1.21 20 950.7138786286209 787.7977703541984 787.397113814641 1098.976280503602 1099.054179492782 1099.140646967611 1085.871370172538 324.4561835622618 1096.866153089007 293.0592092536895
243 0.005 1.215 20 951.205830885414 788.8215280545536 788.4245859333029 1098.976377588192 1099.054262885203 1099.140709198142 1085.892208719164 324.6861524901358 1096.867420559759 293.0592137772591
244 0.005 1.22 20 951.6944517828234 789.8389676762243 789.4457170044014 1098.976491047346 1099.054362837855 1099.140791528221 1085.912990029745 324.9163068938872 1096.868700831104 293.0592181417925
245 0.005 1.225 20 952.1801071799204 790.8501253127329 790.4605430739058 1098.976609925241 1099.054461501736 1099.140869796486 1085.933723588801 325.1466279561534 1096.869982878522 293.0592225424364
246 0.005 1.23 20 952.6627063852632 791.8550366435886 791.4690999513839 1098.976729706828 1099.05456388338 1099.14095300528 1085.954406113939 325.3771065296705 1096.871259917407 293.059226889199
247 0.005 1.235 20 953.1420354558978 792.8537368993658 792.4714231604045 1098.976827513502 1099.054649294941 1099.141019941223 1085.974995102626 325.6077394135802 1096.872511820995 293.0592312247336
248 0.005 1.24 20 953.6184632213951 793.8462616424673 793.4675482242556 1098.976944317074 1099.054749462643 1099.141101421325 1085.995552091358 325.8385142618671 1096.873775410661 293.0592355651798
249 0.005 1.245 20 954.0916345251998 794.8326457996577 794.4575103597317 1098.977039503628 1099.054832812264 1099.141165827288 1086.016014504272 326.0694270746596 1096.875018079188 293.0592398718376
250 0.005 1.25 20 954.5618282017157 795.8129244881571 795.441344718239 1098.977142937808 1099.054922685713 1099.141237515764 1086.036422782282 326.3004670258496 1096.876263911933 293.0592442383966
251 0.005 1.255 20 955.0290966386143 796.78713269554 796.4190863448711 1098.977259485022 1099.055022285683 1099.14131873416 1086.056790992305 326.5316245635863 1096.87751630744 293.0592486001407
252 0.005 1.26 20 955.4932222984168 797.7553049131824 797.3907700016879 1098.977352350347 1099.055103559106 1099.141381938069 1086.077058703423 326.7628987465583 1096.878747602332 293.0592529164909
253 0.005 1.265 20 955.9545251773968 798.7174759117745 798.3564304432942 1098.977467817602 1099.055202407463 1099.141462723971 1086.097295279241 326.9942750865779 1096.879992681774 293.059257251982
254 0.005 1.27 20 956.4127521068152 799.6736797936696 799.3161020275496 1098.977555715258 1099.055279486189 1099.141521912654 1086.11742797152 327.2257533176871 1096.881214085377 293.0592615455853
255 0.005 1.275 20 956.8682065140174 800.6239510477376 800.2698191902537 1098.977670352051 1099.055377650255 1099.141602529799 1086.137535993225 327.4573184869444 1096.882451032913 293.0592658647096
256 0.005 1.28 20 957.3205604217475 801.5683234984346 801.2176160451945 1098.977758992624 1099.055455850025 1099.141663058361 1086.157537532265 327.6889709336868 1096.883668685827 293.0592701525009
257 0.005 1.285 20 957.7702328236655 802.5068314363357 802.1595267793092 1098.97787299481 1099.055553318475 1099.141742617107 1086.177514335781 327.9206960679156 1096.88489734958 293.0592744512568
258 0.005 1.29 20 958.2168201187578 803.4395083021419 803.0955852066385 1098.977958591398 1099.055628603674 1099.141800554191 1086.197382601777 328.152494133363 1096.886103710468 293.0592787238218
259 0.005 1.295 20 958.6607497589372 804.3663880447917 804.0258251759863 1098.978066251143 1099.055720522991 1099.141875718697 1086.217223370517 328.384351150542 1096.887319298726 293.0592830426897
260 0.005 1.3 20 959.1016582210293 805.2875038589685 804.9502802152234 1098.978153664118 1099.05579755958 1099.141935399634 1086.236958006612 328.6162665933347 1096.88852095227 293.0592872815252
261 0.005 1.305 20 959.539949618098 806.2028893817909 805.8689838568928 1098.978260879563 1099.055889032687 1099.142010178546 1086.256664556807 328.8482281911383 1096.889729182158 293.059291555042
262 0.005 1.31 20 959.9752503435237 807.1125775095343 806.7819693262251 1098.978348328557 1099.05596593834 1099.142069889119 1086.276267082109 329.080236581727 1096.890919761664 293.0592957147522
263 0.005 1.315 20 960.4079422778919 808.0166015783818 807.6892698634243 1098.9784567515 1099.056058706374 1099.142146172698 1086.295840785112 329.3122745866422 1096.892123688698 293.0592999388482
264 0.005 1.32 20 960.837671314849 808.9149941603156 808.5909183712027 1098.9785394153 1099.05613139116 1099.142201745733 1086.315307647822 329.5443452462732 1096.89330569671 293.0593041449752
265 0.005 1.325 20 961.2648491940074 809.8077882745318 809.4869477815702 1098.978643430509 1099.056220199373 1099.142274230426 1086.33474195807 329.7764347994016 1096.89449672074 293.0593083373012
266 0.005 1.33 20 961.6891072771527 810.6950162226336 810.3773906880663 1098.978725764961 1099.056292792513 1099.142330157677 1086.354073538738 330.0085444159892 1096.895675757768 293.0593124919938
267 0.005 1.335 20 962.1108262134584 811.5767107462009 811.2622797353873 1098.978832357028 1099.056384189491 1099.142405291563 1086.37337418478 330.2406595853952 1096.896865564338 293.0593166340042
268 0.005 1.34 20 962.5296448768239 812.4529038140233 812.1416472323574 1098.978911243349 1099.056453549022 1099.142458406751 1086.392569000938 330.4727795272172 1096.898033910118 293.0593207612503
269 0.005 1.345 20 962.9459473371948 813.3236277900935 813.0155254834997 1098.97901586444 1099.056542968614 1099.142531974579 1086.411733076725 330.7048960775547 1096.899212776199 293.0593248496774
270 0.005 1.35 20 963.3594219594048 814.1889144301115 813.8839465056257 1098.979094962311 1099.056612502558 1099.14258549428 1086.430792644807 330.9370064041987 1096.900374116272 293.0593288939617
271 0.005 1.355 20 963.7703906009606 815.0487958605411 814.7469423251986 1098.979195396046 1099.056698640918 1099.142655747809 1086.449814988808 331.1690979104171 1096.901543131582 293.05933293725
272 0.005 1.36 20 964.1785440169574 815.9033034732333 815.6045446650718 1098.979276238281 1099.056769947429 1099.142710602236 1086.468739169453 331.4011697448561 1096.9026968025 293.0593369452522
273 0.005 1.365 20 964.5842560555126 816.7524690664261 816.4567852963067 1098.979379761075 1099.056859003911 1099.142783585172 1086.487627841574 331.6332130552327 1096.903861399926 293.0593409603583
274 0.005 1.37 20 964.9871813847533 817.5963237432479 817.303695605641 1098.97945547653 1099.056925914223 1099.142834209496 1086.50640849706 331.8652244617721 1096.905002860924 293.0593449319396
275 0.005 1.375 20 965.3876872935062 818.4348990168705 818.1453070211996 1098.979558434433 1099.057014197871 1099.142906051207 1086.525158782079 332.0971958568924 1096.906157247627 293.0593489063872
276 0.005 1.38 20 965.7854593855861 819.2682256538295 818.9816506068219 1098.979633323057 1099.057080863015 1099.142957255983 1086.543797647056 332.329123668992 1096.907291859979 293.0593528301177
277 0.005 1.385 20 966.180848521757 820.0963348207223 819.8127574571905 1098.979734134398 1099.05716721249 1099.14302771228 1086.562407580084 332.5609985625659 1096.908437033299 293.0593567693944
278 0.005 1.39 20 966.573542056724 820.9192570104024 820.6386583561731 1098.979811537966 1099.057235624716 1099.143079908929 1086.580913314191 332.792821271963 1096.90956476473 293.0593606159301
279 0.005 1.395 20 966.9638564542889 821.7370230897503 821.4593841091098 1098.979909871697 1099.057319591524 1099.143148542307 1086.59938296471 333.0245778738212 1096.910700532945 293.0593645211605
280 0.005 1.4 20 967.3514968536873 822.5496632407009 822.2749651821963 1098.9799829072 1099.057384358991 1099.143197691158 1086.61774456633 333.2562713040738 1096.911815343623 293.0593683343008
281 0.005 1.405 20 967.7368051558601 823.3572080118738 823.0854320664412 1098.980081398484 1099.057468805751 1099.143266832543 1086.636074215641 333.4878885953018 1096.91294465184 293.0593721506112
282 0.005 1.41 20 968.1195001890769 824.1596873263275 823.8908149456088 1098.980154449705 1099.057533365861 1099.143316104154 1086.654289936863 333.7194318831475 1096.914049376675 293.0593759480293
283 0.005 1.415 20 968.499892302895 824.9571314218458 824.6911440042221 1098.980251891786 1099.057616887942 1099.143384494456 1086.672470149789 333.9508871199183 1096.915170157178 293.0593797373064
284 0.005 1.42 20 968.8776902424618 825.7495699254927 825.4864491364709 1098.9803239425 1099.057680314683 1099.143432530872 1086.69054264279 334.1822576884967 1096.916265283689 293.0593835077991
285 0.005 1.425 20 969.2531298985874 826.5370325010391 826.2767600447744 1098.980347725556 1099.057702392582 1099.143435071972 1086.708494597694 334.4135320682278 1096.917305978096 293.0593873107433
286 0.005 1.43 20 969.6263136022301 827.3195490866092 827.062106627748 1098.980464160903 1099.057798420812 1099.143515574681 1086.726497095312 334.6446990737597 1096.918415328114 293.0593913178386
287 0.005 1.435 20 969.9969535153551 828.0971489769281 827.8425184702447 1098.980546093095 1099.057873655961 1099.143580103708 1086.744368685065 334.8757681178274 1096.919501432091 293.0593951769343
288 0.005 1.44 20 970.3651629734252 828.869861122953 828.6180246706274 1098.980594688485 1099.0579141749 1099.143599849498 1086.762150731946 335.1067239280726 1096.920556194498 293.0593991126507
289 0.005 1.445 20 970.7310437265937 829.6377149001279 829.3886546110664 1098.980719479352 1099.058024042204 1099.143701386067 1086.77992174822 335.3375681946693 1096.921670863778 293.0594029258239
290 0.005 1.45 20 971.0945981602579 830.4007392981215 830.1544373450126 1098.98082568957 1099.058115689363 1099.143779594573 1086.79762061833 335.5682976614792 1096.92276301264 293.0594066141288
291 0.005 1.455 20 971.4558333805155 831.1589630591576 830.9154017938131 1098.980893513916 1099.058174147127 1099.143821226708 1086.815207458404 335.7988877182548 1096.923824843554 293.0594103227799
292 0.005 1.46 20 971.8146284860474 831.9124146653223 831.6715766063134 1098.980976351817 1099.058247829372 1099.143881677748 1086.832728156847 336.0293615268637 1096.924895537179 293.0594139007904
293 0.005 1.465 20 972.1712237074233 832.6611227791608 832.4229904264822 1098.981058018347 1099.05831908112 1099.143938511247 1086.850186648865 336.2597009725836 1096.925960540529 293.0594174852051
294 0.005 1.47 20 972.5255998854482 833.4051159102356 833.1696718329006 1098.981149264082 1099.058396955605 1099.144001843607 1086.867592254218 336.4898995342483 1096.927025937151 293.0594210439552
295 0.005 1.475 20 972.877558877756 834.1444220663549 833.9116490896681 1098.981215878599 1099.058456295516 1099.144046871493 1086.884887938081 336.7199584025176 1096.928069923193 293.0594245529751
296 0.005 1.48 20 973.2274013411276 834.8790695459887 834.6489504417506 1098.981307251774 1099.058534895703 1099.144111050973 1086.902152350648 336.9498652694119 1096.929129060578 293.0594280423963
297 0.005 1.485 20 973.5748588379378 835.6090860808356 835.3816038795043 1098.98137947777 1099.058596749137 1099.144157804405 1086.919314744595 337.1796246532648 1096.930165229077 293.0594315090972
298 0.005 1.49 20 973.9201440522476 836.3344995117186 836.1096372659902 1098.981455086431 1099.058662707748 1099.144209774963 1086.936417678194 337.4092255599792 1096.931203730545 293.0594350039376
299 0.005 1.495 20 974.2632912265663 837.0553376443276 836.8330784347698 1098.981545958181 1099.058740464166 1099.144273711237 1086.953471283208 337.6386638297126 1096.932249533908 293.059438491919
300 0.005 1.5 20 974.6040967543386 837.7716277372386 837.5519549100596 1098.981609476342 1099.058796649749 1099.144315744879 1086.970415842014 337.8679404285237 1096.933272521489 293.0594419179013
301 0.005 1.505 20 974.9428519527993 838.4833973867982 838.2662942197306 1098.981697065616 1099.05887211986 1099.14437739381 1086.987323655995 338.097043751142 1096.93430795821 293.0594453638127
302 0.005 1.51 20 975.2793043873701 839.1906735718818 838.9761235974161 1098.981759540926 1099.058927923412 1099.144419467692 1087.004124560083 338.3259777566587 1096.935323807447 293.0594487308905
303 0.005 1.515 20 975.6137349610841 839.8934836264167 839.6814703140546 1098.981845500054 1099.059001255514 1099.144479281534 1087.020892667894 338.5547289867845 1096.936348357676 293.059452142272
304 0.005 1.52 20 975.945885806522 840.5918542426371 840.3823613314621 1098.981906916298 1099.059055913758 1099.14452056749 1087.03755347812 338.7833024500685 1096.937354140465 293.0594554703475
305 0.005 1.525 20 976.2759700575954 841.2858123254825 841.078823553722 1098.98198108921 1099.059120797741 1099.144571582674 1087.05416138755 339.0116881669139 1096.93836491565 293.0594588462976
306 0.005 1.53 20 976.6040001778634 841.9753846549495 841.7708838107758 1098.98206784572 1099.059194854495 1099.144632518591 1087.070718684526 339.2398786062747 1096.939380317385 293.0594621929536
307 0.005 1.535 20 976.9297817777583 842.6605975145462 842.4585686292015 1098.982127408941 1099.059248069149 1099.144671985972 1087.087164291525 339.4678810794033 1096.94037403226 293.0594654817504
308 0.005 1.54 20 977.2535867119825 843.3414774814681 843.1419045376216 1098.982211724611 1099.059320246442 1099.144731165329 1087.103578183319 339.6956799733787 1096.941383196586 293.0594687772341
309 0.005 1.545 20 977.5752087320965 844.0180506048747 843.8209178077919 1098.982270966939 1099.059372819336 1099.144770168782 1087.119885627391 339.9232814193971 1096.942368410044 293.0594720435964
310 0.005 1.55 20 977.8948707461932 844.6903431557805 844.4956346808168 1098.982353800865 1099.059443543186 1099.144827974414 1087.136159259314 340.1506720187601 1096.943367451639 293.0594753150312
311 0.005 1.555 20 978.2123838993143 845.3583809127616 845.1660811509178 1098.982412558826 1099.059496154881 1099.144867755979 1087.152325657774 340.3778567387145 1096.944346230109 293.0594785437377
312 0.005 1.56 20 978.5279554411196 846.0221898689113 845.8322831816567 1098.982494441034 1099.059565926151 1099.144924659824 1087.168457509501 340.604823037756 1096.945337394764 293.0594817823266
313 0.005 1.565 20 978.8413945889433 846.6817954924064 846.4942664670481 1098.982552579677 1099.059618178135 1099.144963912131 1087.184479526728 340.831577054464 1096.946310043419 293.0594849780271
314 0.005 1.57 20 979.1528663910667 847.3372234171632 847.1520566399295 1098.982620369957 1099.05967730195 1099.145010435697 1087.200453080203 341.058106535509 1096.947282484422 293.0594882397035
315 0.005 1.575 20 979.4623878308161 847.9884991433405 847.8056792705501 1098.982704521944 1099.059749099489 1099.145069318776 1087.216378703176 341.2844076164337 1096.948264371912 293.0594914646099
316 0.005 1.58 20 979.7698163582602 848.6356477189802 848.4551596293588 1098.982759543877 1099.059797947223 1099.145105583691 1087.2321921891 341.5104882070682 1096.949216732527 293.0594946174361
317 0.005 1.585 20 980.0753701471888 849.2786944762776 849.1005229954814 1098.982840656067 1099.059867310955 1099.145162099757 1087.247974052825 341.7363302576361 1096.950190578076 293.0594977732633
318 0.005 1.59 20 980.3788360510489 849.9176641918375 849.7417943855386 1098.982895529293 1099.059916465496 1099.14519908907 1087.263645927184 341.9619449917726 1096.951137975192 293.05950088316
319 0.005 1.595 20 980.6804221425962 850.552581881932 850.3789987786816 1098.982973977015 1099.059983256814 1099.145253337552 1087.279288121417 342.1873129364357 1096.952098132763 293.0595040148579
320 0.005 1.6 20 980.980013927614 851.1834721326428 851.0121609495444 1098.983028713213 1099.060032362396 1099.14529032104 1087.294819978987 342.4124495055792 1096.953037822058 293.0595070803486
321 0.005 1.605 20 981.2777135089805 851.8103595033389 851.6413054776602 1098.983070247247 1099.060064361465 1099.145304086671 1087.310303290668 342.6373352927399 1096.953964667293 293.0595101011512
322 0.005 1.61 20 981.5734545518194 852.4332685290162 852.2664570329904 1098.983109958592 1099.060103540533 1099.14533284912 1087.325662802805 342.8619677489522 1096.954875798009 293.0595132321674
323 0.005 1.615 20 981.8673316057511 853.0522235841626 852.8876400116284 1098.983196516364 1099.060175417317 1099.145391585961 1087.341042989125 343.086348318558 1096.955828674195 293.0595164746848
324 0.005 1.62 20 982.1593053572245 853.667248918848 853.5048788212038 1098.983277901059 1099.06024900477 1099.145457329575 1087.356326512406 343.3104778030277 1096.956774827361 293.0595196318552
325 0.005 1.625 20 982.4493039711283 854.2783683633451 854.118197461323 1098.983352618417 1099.060314986007 1099.145512283224 1087.371535581879 343.5343559189806 1096.957710946714 293.0595226304522
326 0.005 1.63 20 982.737472654521 854.8856058860205 854.727619891125 1098.983417802678 1099.060371635584 1099.145556512227 1087.386672851824 343.7579719401601 1096.958634276422 293.0595256095067
327 0.005 1.635 20 983.0238111028224 855.4889853828681 855.3331700511162 1098.983494779764 1099.06043708373 1099.145609881903 1087.401760334415 343.9813224315944 1096.959563066383 293.0595285940979
328 0.005 1.64 20 983.3082708334131 856.0885304112248 855.9348716616541 1098.983547003165 1099.060483952222 1099.145644624891 1087.416739805328 344.204411802289 1096.960468193928 293.0595314846166
329 0.005 1.645 20 983.5909130726903 856.6842645222813 856.5327483236211 1098.983609439477 1099.060538851698 1099.145687795482 1087.431667887962 344.4272299575928 1096.961377477994 293.0595344184604
330 0.005 1.65 20 983.8717446879082 857.2762111828467 857.1268235554203 1098.983684534361 1099.060602743755 1099.14573978537 1087.446549513442 344.649770259829 1096.962291835047 293.0595373253662
331 0.005 1.655 20 984.1507336191255 857.8643934769807 857.7171206475043 1098.983733120758 1099.060646554349 1099.145771979034 1087.461319910593 344.8720414415283 1096.963181755401 293.0595400963915
332 0.005 1.66 20 984.427979811069 858.4488347378143 858.3036628706773 1098.983808446386 1099.06071066608 1099.145824480455 1087.476064563583 345.0940303585501 1096.964087759872 293.0595429252179
333 0.005 1.665 20 984.7033930995893 859.0295578316799 858.8864732673413 1098.983855703383 1099.060753298209 1099.145855172352 1087.490698528916 345.3157426004788 1096.964970376327 293.0595456517087
334 0.005 1.67 20 984.9770511229577 859.6065856143196 859.465574788945 1098.983916436833 1099.060806621543 1099.14589746333 1087.505284415604 345.5371705524344 1096.965857357709 293.059548442144
335 0.005 1.675 20 985.2489597807288 860.1799409963289 860.0409903382567 1098.983989495254 1099.060868667613 1099.145948094154 1087.519823422668 345.758309496303 1096.966752813533 293.0595512713156
336 0.005 1.68 20 985.5190694344802 860.749646467097 860.612742590537 1098.984037890468 1099.060911852712 1099.145979662018 1087.534257544617 345.9791631654193 1096.967622713265 293.0595539762953
337 0.005 1.685 20 985.787478639375 861.3157246443301 861.1808541601541 1098.984110925175 1099.060974280978 1099.146030904982 1087.548659756703 346.199722088593 1096.96851042678 293.0595567460936
338 0.005 1.69 20 986.054113914157 861.8781977559119 861.7453474541493 1098.984155927713 1099.061014980005 1099.146060331229 1087.562953789647 346.4199904189411 1096.969368495028 293.0595594162504
339 0.005 1.695 20 986.3190687412648 862.4370880229806 862.306244702413 1098.984190886541 1099.06104149759 1099.146069955732 1087.577202777135 346.6399606083904 1096.970219750998 293.0595620484975
340 0.005 1.7 20 986.5822802066797 862.9924176274884 862.863568220189 1098.984221994666 1099.061073033412 1099.146091981946 1087.591328238028 346.8596310485774 1096.971054360628 293.0595647825298
341 0.005 1.705 20 986.8438207273966 863.544208618576 863.4173400715423 1098.984303711611 1099.061140658448 1099.146147459911 1087.605482330379 347.0789954822769 1096.971933453549 293.059567660702
342 0.005 1.71 20 987.1036995682423 864.0924829703696 863.9675823537766 1098.984376025881 1099.061206113719 1099.146206149748 1087.619537806782 347.2980568465823 1096.97280166591 293.0595705176074
343 0.005 1.715 20 987.3618074552594 864.6372621430144 864.514316718684 1098.984443723539 1099.061266519732 1099.146257379809 1087.633520564033 347.5168181794245 1096.973660896178 293.0595732105378
344 0.005 1.72 20 987.6183244296868 865.1785677854225 865.0575647951595 1098.984501144905 1099.061316216547 1099.146295689811 1087.647432941572 347.7352714587159 1096.974508794937 293.0595758430704
345 0.005 1.725 20 987.8731961025823 865.7164212660123 865.597348033152 1098.984534755673 1099.061341647633 1099.146304726421 1087.661280636618 347.9534115881418 1096.975335901567 293.0595783602704
346 0.005 1.73 20 988.1263687963574 866.2508439495747 866.133687939718 1098.984563137996 1099.061370930189 1099.146324848222 1087.675003345298 348.1712371778833 1096.976144924606 293.0595809704388
347 0.005 1.735 20 988.3779657112365 866.7818571307636 866.6666057899753 1098.984641237727 1099.061435341208 1099.146377937189 1087.688754477094 348.388743712313 1096.97699115471 293.0595837055419
348 0.005 1.74 20 988.6279819863877 867.3094821253025 867.1961229851124 1098.984744440241 1099.061525535138 1099.146462973363 1087.702451788126 348.605930782093 1096.97785120347 293.0595864240216
349 0.005 1.745 20 988.8763060888449 867.8337395343555 867.7222603490771 1098.984777121284 1099.061554193472 1099.146478819723 1087.716014998131 348.8228141652838 1096.97865410148 293.0595890368659
350 0.005 1.75 20 989.1230170375171 868.3546500382153 868.2450386148149 1098.984777116117 1099.061554972584 1099.146464318404 1087.72947274042 349.039359476938 1096.979423952928 293.0595917248222
351 0.005 1.755 20 989.3682080996489 868.872234619707 868.7644787237876 1098.984826124317 1099.06159815776 1099.146497673184 1087.742912895715 349.2555933794379 1096.980227244006 293.0595944780091
352 0.005 1.76 20 989.6117434504328 869.3865139355906 869.2806014506135 1098.984928313172 1099.061689242656 1099.146584552463 1087.756334809499 349.4715042896485 1096.981069783132 293.0595970365811
353 0.005 1.765 20 989.8537678461653 869.8975083889426 869.7934273008631 1098.984986387649 1099.061739058918 1099.146623609789 1087.769662560433 349.6870692256599 1096.98187596093 293.0595995535125
354 0.005 1.77 20 990.0941658389211 870.405238245467 870.3029766485272 1098.985047653676 1099.061793238196 1099.146669109643 1087.782917551164 349.9023138119645 1096.982681346239 293.0596019795289
355 0.005 1.775 20 990.3330526235048 870.9097237927434 870.8092698080007 1098.98510289378 1099.061841121282 1099.146706814121 1087.796109078659 350.1172289985814 1096.983476720613 293.0596044242329
356 0.005 1.78 20 990.5704003366694 871.4109851297653 871.3123269622158 1098.985154391228 1099.061885996087 1099.146741878797 1087.809231894292 350.3318122945979 1096.984265291194 293.0596068642472
357 0.005 1.785 20 990.80625158706 871.909042244101 871.8121681754393 1098.985221045644 1099.06194266342 1099.146788609602 1087.822312129416 350.5460587798826 1096.985064178599 293.0596092654803
358 0.005 1.79 20 991.0405066690544 872.40391439952 872.308812599658 1098.985259097134 1099.061976980862 1099.14681296185 1087.835287057933 350.7599728819152 1096.985833521174 293.0596116076064
359 0.005 1.795 20 991.2733095635729 872.8956207402359 872.8022765536085 1098.98528801777 1099.061998025145 1099.146818343071 1087.848222089627 350.9735460465395 1096.986594254724 293.0596139128701
360 0.005 1.8 20 991.5045222029164 873.384180785255 873.2925765011146 1098.985349658999 1099.062055735996 1099.146871081881 1087.86107350517 351.1867833387311 1096.987374807272 293.0596162645759
361 0.005 1.805 20 991.734371416813 873.8696135330027 873.7797394416065 1098.985388757842 1099.06208566798 1099.1468865585 1087.873882170035 351.3996621127696 1096.988132978572 293.0596186775778
362 0.005 1.81 20 991.9626721145119 874.3519385526386 874.2637850739726 1098.985427048862 1099.062122427564 1099.146915831866 1087.886592357062 351.6122085201927 1096.988889514718 293.0596213945668
363 0.005 1.815 20 992.1895017076681 874.8311758818757 874.7447327596885 1098.985506486721 1099.062191983106 1099.146978344323 1087.899301250191 351.824412235788 1096.989677942071 293.0596238300221
364 0.005 1.82 20 992.4148368870916 875.3073450077006 875.2226016507864 1098.985541613584 1099.062218889633 1099.146990864794 1087.91191531216 352.0362523772849 1096.990424753531 293.059626354191
365 0.005 1.825 20 992.6387399644782 875.7804656126717 875.6974111687648 1098.985607366612 1099.06227959917 1099.14704654544 1087.924467714878 352.2477631332348 1096.991191598529 293.0596287789497
366 0.005 1.83 20 992.8611424386086 876.2505567722561 876.1691803760133 1098.985641806217 1099.06230637837 1099.147058813934 1087.936951394052 352.4589092343775 1096.991953718048 293.0596312237184
367 0.005 1.835 20 993.0821815129801 876.7176379363111 876.6379286171938 1098.985706929628 1099.06236591827 1099.147113169593 1087.949381104201 352.6697147493137 1096.992785861735 293.0596335917032
368 0.005 1.84 20 993.3017218130199 877.1817278590615 877.1036747695809 1098.985740966426 1099.062392797715 1099.14712616309 1087.961736785253 352.8801536930829 1096.993591694933 293.0596359829386
369 0.005 1.845 20 993.5198738819523 877.6428456513531 877.5664379282391 1098.985801813535 1099.062449169657 1099.147177885108 1087.974036034956 353.0902562398758 1096.994414967557 293.0596382801315
370 0.005 1.85 20 993.7366528760408 878.1010100548316 878.0262368967171 1098.985850985576 1099.062491642121 1099.147210700846 1087.986276863421 353.299981145346 1096.99522584358 293.0596405091638
371 0.005 1.855 20 993.9519722012076 878.5562396511052 878.4830903695101 1098.985908857747 1099.062542622297 1099.147253646168 1087.998456834942 353.5093584201693 1096.996038304535 293.0596426517889
372 0.005 1.86 20 994.1659234632574 879.0085530134695 878.9370169478121 1098.985957028209 1099.062584322482 1099.147286047037 1088.010569594727 353.7183781484757 1096.996839292188 293.059644826831
373 0.005 1.865 1 994.3621788551087 879.4553212112202 879.3856037033527 1098.985033911804 1099.061779907741 1099.146845343894 1088.116833424816 353.9201325210444 1097.004080375352 293.0596467443203
374 0.005 1.87 1 994.5568476025664 879.8990859496084 879.8310277027192 1098.981653283231 1099.062075712626 1099.147071537915 1088.134796684181 354.122778834919 1097.001759951273 293.0596483516407
375 0.005 1.875 1 994.7537589161536 880.3400200863508 880.2735948043254 1098.983167660484 1099.062234375865 1099.147204083159 1088.138297672745 354.3260211145842 1097.001673912803 293.0596522338569
376 0.005 1.88 1 994.951014896552 880.778169534004 880.7133524284384 1098.98375034982 1099.062244170952 1099.147199123593 1088.144430717152 354.5297857062107 1097.001938120532 293.0596607668361
377 0.005 1.885 1 995.1483036300342 881.2135621207428 881.150328740756 1098.983978293652 1099.062360154581 1099.147284971641 1088.154327916503 354.7339937182674 1097.003047379332 293.0596729700146
378 0.005 1.89 1 995.3450258345683 881.6462200994217 881.5845484424113 1098.983717333288 1099.062294714923 1099.147200508051 1088.165134440877 354.9383851187887 1097.003784900349 293.0596869950518
379 0.005 1.895 1 995.5419115374692 882.0761631060393 882.0160322561721 1098.983820911917 1099.062348043381 1099.147256439919 1088.176868324624 355.1427258138373 1097.004648897312 293.0597017919181
380 0.005 1.9 1 995.7384968318629 882.5034064919746 882.4447977804298 1098.983662251477 1099.062274966625 1099.147181474264 1088.188410916036 355.3468583171551 1097.005187909069 293.059716645474
381 0.005 1.905 1 995.9349517193181 882.9279684545587 882.8708644352516 1098.983815980023 1099.062332031567 1099.147243484322 1088.200224621957 355.5506822449889 1097.005923220093 293.0597308740302
382 0.005 1.91 1 996.1307193223017 883.3498630962107 883.294248340611 1098.983658563182 1099.06226597524 1099.147173984246 1088.211610419807 355.7541482261685 1097.006451320414 293.0597445872312
383 0.005 1.915 1 996.3258763129907 883.769107975132 883.7149680225826 1098.983851556179 1099.062362170813 1099.147271345359 1088.223266995231 355.9572125517706 1097.007222577692 293.0597574262145
384 0.005 1.92 1 996.5197498961626 884.1857160236399 884.1330381043025 1098.983704944467 1099.062301118668 1099.147201009202 1088.234573499255 356.1598630052552 1097.007760765154 293.0597696741866
385 0.005 1.925 1 996.7128590149351 884.5997027066966 884.5484750969142 1098.983950508316 1099.062422844509 1099.147320209645 1088.246255248288 356.3620927674473 1097.008600107076 293.0597814619276
386 0.005 1.93 1 996.9046160853902 885.0110826143792 884.9612944455537 1098.983862216919 1099.062417467572 1099.147301547914 1088.257476429007 356.563907030155 1097.009226115767 293.0597920662323
387 0.005 1.935 1 997.0954695741184 885.4198764206076 885.3715163285136 1098.98412781305 1099.062543265652 1099.147417637317 1088.268849743372 356.7653383593214 1097.010104746186 293.0598011037947
388 0.005 1.94 1 997.2851450682667 885.8260924571919 885.7791514793394 1098.983999707807 1099.06250326369 1099.147363405048 1088.279815630005 356.9663623650547 1097.010696099024 293.0598086715632
389 0.005 1.945 1 997.4738711045616 886.2297490147376 886.1842172867308 1098.984256678119 1099.062630241145 1099.147484852617 1088.291160070918 357.1669884073877 1097.011569457316 293.0598141838722
390 0.005 1.95 1 997.6611022211147 886.6308578863537 886.5867267404191 1098.984184224659 1099.062641114184 1099.147478851161 1088.301767480699 357.3672402223655 1097.012222598512 293.059817682108
391 0.005 1.955 1 997.8475363341718 887.0294370148757 886.9866969180352 1098.984388375117 1099.062733396912 1099.147568870267 1088.312717595014 357.5670833615641 1097.013030256387 293.0598191833723
392 0.005 1.96 1 998.0325158337862 887.4254964078752 887.3841396672514 1098.984223239626 1099.062675060857 1099.147497596151 1088.32328704075 357.7665586685397 1097.013579336073 293.0598188468964
393 0.005 1.965 1 998.2167085569986 887.8190559238841 887.779073525908 1098.984457551569 1099.06276466986 1099.14758416067 1088.333920654123 357.9656372873569 1097.014415666842 293.0598157574509
394 0.005 1.97 1 998.3995972803596 888.2101263064674 888.1715102801894 1098.984313451107 1099.062749832706 1099.147556997652 1088.344358484814 358.164339944638 1097.014973994918 293.0598113050636
395 0.005 1.975 1 998.5818933005877 888.5987253838251 888.5614670431499 1098.984620152643 1099.062889237723 1099.147694786875 1088.355366988944 358.362668406958 1097.015828196344 293.0598050002203
396 0.005 1.98 1 998.762697079978 888.9848644464889 888.9489559832215 1098.984440438158 1099.062833098332 1099.147622468331 1088.365718904739 358.5606249631614 1097.016349378883 293.0597975351504
397 0.005 1.985 1 998.9428204381693 889.3685626267081 889.3339950920362 1098.984719332614 1099.062946898045 1099.147736699448 1088.37652726804 358.7581785588275 1097.017185001225 293.0597888660668
398 0.005 1.99 1 999.1214978614898 889.7498304851936 889.7165960544675 1098.984513434094 1099.062877713348 1099.147650295579 1088.386688662035 358.955367706098 1097.017689754014 293.059779884821
399 0.005 1.995 1 999.2996799551614 890.128688776864 890.0967780488708 1098.984812587818 1099.063010009793 1099.147784878458 1088.397260105511 359.1521559225812 1097.01852278899 293.0597705617173
400 0.005 2 1 999.4763546702854 890.505145424117 890.4745512553931 1098.984597969449 1099.062935816834 1099.147691325395 1088.40727498241 359.348547435438 1097.019020848765 293.0597618219173
401 0.005 2.005 1 999.6523507699616 890.8792197023641 890.8499336101693 1098.984917661112 1099.063082198323 1099.147840803384 1088.417787505077 359.5445778241718 1097.019872924575 293.0597536631632
402 0.005 2.01 1 999.8265443048576 891.2509162279938 891.2229313954376 1098.984677943504 1099.062999111042 1099.147737795446 1088.427611826223 359.7401947210223 1097.020342515343 293.0597469814535
403 0.005 2.015 1 1000.000265822757 891.6202567353957 891.5935650186989 1098.985020571698 1099.063157089231 1099.147898902459 1088.438049197295 359.9354085131901 1097.021214369254 293.0597416949933
404 0.005 2.02 1 1000.172536375702 891.9872514934033 891.9618455963298 1098.98477653813 1099.063064433992 1099.147785206671 1088.448102187676 360.1302565621687 1097.021673422548 293.0597384122331
405 0.005 2.025 1 1000.344334782431 892.351919122117 892.3277907878527 1098.985118401213 1099.063225293584 1099.147951244011 1088.45839994324 360.3247179655736 1097.022529263057 293.0597369494147
406 0.005 2.03 1 1000.514710429787 892.7142693766942 892.6914113943003 1098.984873349261 1099.063129578295 1099.14783298517 1088.468002958542 360.5187785917568 1097.022987459333 293.0597378817679
407 0.005 2.035 1 1000.684520647443 893.0742960390049 893.0527076561128 1098.985216621324 1099.063293341253 1099.148003322108 1088.478198330615 360.712415549629 1097.023839185498 293.0597407676392
408 0.005 2.04 1 1000.852895993581 893.432036805243 893.4117074897523 1098.984965261326 1099.063191253643 1099.147878077617 1088.487689043092 360.9056730383497 1097.024287730334 293.0597459140629
409 0.005 2.045 1 1001.020730934444 893.7875088568853 893.7684287687675 1098.985310286744 1099.063358131625 1099.148052640755 1088.497750017199 361.0985359588957 1097.025132296702 293.0597526269887
410 0.005 2.05 1 1001.187139267516 894.1407218905415 894.1228825776379 1098.985054344392 1099.063252497108 1099.147923741849 1088.507131735931 361.2910148149809 1097.025569878742 293.059760951712
411 0.005 2.055 1 1001.353004184317 894.4916928514427 894.4750856807842 1098.985405912427 1099.063424139003 1099.14810304139 1088.517219467697 361.4831094250856 1097.026417363695 293.0597700708022
412 0.005 2.06 1 1001.517443003953 894.8404314247767 894.8250489176166 1098.985150749139 1099.063316587656 1099.147971540135 1088.526498869731 361.6748080177973 1097.026847797089 293.0597799672965
413 0.005 2.065 1 1001.681411231216 895.1869549204863 895.1727888080983 1098.985495748177 1099.063485433083 1099.14814895747 1088.536339020199 361.8660978148606 1097.027683284757 293.0597898254972
414 0.005 2.07 1 1001.843976074433 895.5312726222554 895.5183155544873 1098.985149462206 1099.063306510155 1099.147946530697 1088.545446335328 362.0570000610192 1097.028013942409 293.0597993758689
415 0.005 2.075 20 1002.096337118605 895.8756627377157 895.8637561048954 1098.987625947366 1099.064058736541 1099.148453968402 1088.485233776996 362.2600912065922 1097.02738520597 293.0597774136027
416 0.005 2.08 1 1002.248982999765 896.2156605812171 896.205035113701 1098.986906386041 1099.063380383397 1099.148043351166 1088.565225829565 362.4474680589041 1097.032886536541 293.0597406576441
417 0.005 2.085 1 1002.399965151666 896.5533389965653 896.5439061948603 1098.984296601532 1099.063609695148 1099.148223303444 1088.5796482171 362.6347775279658 1097.031228295557 293.0597388747552
418 0.005 2.09 1 1002.552518468491 896.8888338382988 896.8805923918325 1098.985534355394 1099.063796935795 1099.148391484471 1088.583021254896 362.8221116978099 1097.031365711091 293.0597406025732
419 0.005 2.095 1 1002.705136196709 897.2221788766743 897.2151240343056 1098.98589256071 1099.063757540626 1099.148342187787 1088.587946997229 363.0095739900452 1097.031501178905 293.0597465833864
420 0.005 2.1 1 1002.857678904351 897.5533988453723 897.5475234979615 1098.986123602994 1099.063895450774 1099.148462275205 1088.5954169133 363.1971687141827 1097.032364705361 293.0597556526307
421 0.005 2.105 1 1003.009505235667 897.8825079115772 897.8778039304682 1098.985886429992 1099.063802636941 1099.148341851155 1088.603812338853 363.3848644055877 1097.032965061529 293.0597673288808
422 0.005 2.11 1 1003.161168766933 898.2095231079882 898.2059809759603 1098.98603885464 1099.063898030644 1099.148439315658 1088.612897455006 363.5725084485653 1097.033760638153 293.0597802162891
423 0.005 2.115 1 1003.312198024263 898.5344560287815 898.5320665444129 1098.985861740699 1099.063786889749 1099.148320268018 1088.622021082291 363.7599723962795 1097.034202164739 293.0597942174334
424 0.005 2.12 1 1003.463132840674 898.8573227562529 898.8560762692086 1098.98602628828 1099.063879670346 1099.148419281612 1088.631169502701 363.9471340792243 1097.034886338917 293.0598088317563
425 0.005 2.125 1 1003.613478419049 899.1781330120506 899.1780211185135 1098.985872969145 1099.063800089677 1099.148335327425 1088.639925522358 364.1338831138893 1097.035321856712 293.0598233220441
426 0.005 2.13 1 1003.763416783603 899.4969024376894 899.4979160192291 1098.986039091953 1099.063902367517 1099.148441414827 1088.64878930439 364.3202262413069 1097.035977421408 293.0598372144449
427 0.005 2.135 1 1003.912451788164 899.8136402437418 899.8157710905678 1098.985906411768 1099.063830146096 1099.148361762285 1088.657451775581 364.5061456947045 1097.036410113788 293.0598504966843
428 0.005 2.14 1 1004.060780480112 900.1283619836697 900.1316017412593 1098.986106460705 1099.063954626157 1099.148484966847 1088.666339604902 364.6916149212265 1097.037104104381 293.0598629673252
429 0.005 2.145 1 1004.207978998596 900.4410784419312 900.4454191330245 1098.985998853371 1099.06390192935 1099.148423918977 1088.67488743865 364.8766517127666 1097.037583003801 293.0598744369407
430 0.005 2.15 1 1004.354345596239 900.7518035826058 900.75723734108 1098.986194056849 1099.064029304359 1099.148545089139 1088.683724458947 365.0612537485257 1097.038302529633 293.0598843945358
431 0.005 2.155 1 1004.499419377808 901.0605483510042 901.067067954883 1098.986116578723 1099.063992639598 1099.148498390701 1088.692272974839 365.2454489673472 1097.038809531995 293.0598927220164
432 0.005 2.16 1 1004.643719520235 901.367326867065 901.3749247144652 1098.986323771542 1099.064120635343 1099.148617788987 1088.701087135373 365.4292663808232 1097.039542364967 293.0598989497461
433 0.005 2.165 1 1004.78700948753 901.6721478986162 901.6808173744733 1098.986199789001 1099.064055810321 1099.148544535769 1088.709768292303 365.6127034108678 1097.040009485357 293.059903454134
434 0.005 2.17 1 1004.929507363762 901.9750262052909 901.9847601098252 1098.986439555119 1099.064201794261 1099.148681517443 1088.718585996882 365.7957444164186 1097.04076593377 293.0599050707177
435 0.005 2.175 1 1005.070980659927 902.2759715570689 902.2867632863521 1098.986373045616 1099.064188111935 1099.148658924936 1088.727022742749 365.9784016942792 1097.041294872547 293.0599044338319
436 0.005 2.18 1 1005.211803250088 902.5749970337678 902.5868392574556 1098.986566915519 1099.064312382154 1099.148776619254 1088.735403528719 366.160660712271 1097.042129667168 293.0599020249738
437 0.005 2.185 1 1005.351355183375 902.8721146389644 902.8850005444501 1098.986434119391 1099.064240026825 1099.148695746197 1088.743581773709 366.3424973219246 1097.042532339882 293.0598968335847
438 0.005 2.19 1 1005.49019861513 903.1673381627484 903.181260934188 1098.9866003477 1099.064315783297 1099.148764016352 1088.751988363519 366.5239718633718 1097.043215144352 293.0598896677953
439 0.005 2.195 1 1005.627993201237 903.4606760960502 903.4756296980032 1098.986477950695 1099.064269531547 1099.148714109504 1088.76006477089 366.7050447038653 1097.043671026799 293.0598812765464
440 0.005 2.2 1 1005.76522968943 903.7521426533593 903.7681202766012 1098.986678884647 1099.06437503775 1099.148812521961 1088.768379627345 366.8857302502786 1097.044363074202 293.0598717817198
441 0.005 2.205 1 1005.901132072121 904.0417461192696 904.0587415700086 1098.986566441927 1099.064339585411 1099.148771299969 1088.776210778913 367.0660357683421 1097.044822872193 293.0598619319717
442 0.005 2.21 1 1006.036642485406 904.3295017559501 904.3475081006135 1098.986771497616 1099.064437423608 1099.148862097931 1088.784427264595 367.2459571862878 1097.045501008485 293.0598518848872
443 0.005 2.215 1 1006.171023712833 904.6154178588175 904.6344291599213 1098.986654969473 1099.064403920171 1099.148822276709 1088.792253182557 367.4254745156339 1097.045946281083 293.059842366057
444 0.005 2.22 1 1006.304873408089 904.8995086690733 904.9195181701106 1098.986869709417 1099.064502761472 1099.148913008076 1088.800461607727 367.6045820291704 1097.046643750088 293.0598334667244
445 0.005 2.225 1 1006.437648991596 905.1817822816839 905.2027841606651 1098.986688697328 1099.064423520464 1099.148827015341 1088.808111344935 367.7832891773509 1097.047031759078 293.0598259549781
446 0.005 2.23 1 1006.569796022689 905.4622541331779 905.4842414681111 1098.98694794557 1099.06455536829 1099.148954637855 1088.816195074118 367.9615839389065 1097.047744712486 293.0598196900214
447 0.005 2.235 1 1006.700745045726 905.7409318744546 905.7638989483454 1098.986854268946 1099.064556041192 1099.14894576202 1088.82372791091 368.1394819309918 1097.048218687735 293.0598153650329
448 0.005 2.24 1 1006.831080834415 906.0178297947477 906.0417700058675 1098.987091330584 1099.064652985062 1099.149035201856 1088.83179120874 368.3169817797976 1097.048910989187 293.0598125947585
449 0.005 2.245 1 1006.960381790558 906.2929559676232 906.317863400153 1098.986936229806 1099.064605537458 1099.148977535995 1088.839350302446 368.4940934243631 1097.04932751214 293.0598119703568
450 0.005 2.25 1 1007.089389578078 906.5663252814451 906.5921931311593 1098.98719891306 1099.064729963081 1099.14910096124 1088.847255486629 368.6708095367231 1097.050029173825 293.0598128198737
451 0.005 2.255 1 1007.217122690415 906.8379445824571 906.8647672298712 1098.987003308953 1099.064652053755 1099.149009847511 1088.854609705704 368.8471338639177 1097.050408573892 293.0598163393822
452 0.005 2.26 1 1007.344360373016 907.1078286768123 907.1355995705838 1098.987204861955 1099.064712400173 1099.149069019493 1088.862401853535 369.0230597030343 1097.051070397902 293.0598212851895
453 0.005 2.265 1 1007.470453002878 907.3759844150907 907.4046981155249 1098.987015922494 1099.064667738885 1099.149015700006 1088.86958905855 369.1985938596125 1097.051454487939 293.0598278117222
454 0.005 2.27 1 1007.596195358715 907.6424266794106 907.6720766916301 1098.987305426971 1099.064796753455 1099.14914472794 1088.87731763866 369.3737559333219 1097.052159279848 293.0598350879866
455 0.005 2.275 1 1007.720865030346 907.9071620953765 907.9377428912827 1098.987044425295 1099.064684671808 1099.149018234228 1088.884385142996 369.548512230871 1097.052467828917 293.0598428911628
456 0.005 2.28 1 1007.845130844698 908.1702068424745 908.2017115968047 1098.987394100064 1099.064861099953 1099.14919991148 1088.892092307447 369.7228783162411 1097.053203335773 293.0598513539177
457 0.005 2.285 1 1007.968219129165 908.4315663164477 908.4639896764601 1098.987159623248 1099.064778156634 1099.149100408953 1088.899111019318 369.8968494972589 1097.053535750297 293.0598595908756
458 0.005 2.29 1 1008.0912018343 908.6912563790113 908.7245917661415 1098.987581408976 1099.065010087731 1099.149339576361 1088.906468175743 370.0704371645665 1097.054322401017 293.059867279683
459 0.005 2.295 1 1008.212734807431 908.9492826186796 908.9835247455761 1098.987366140857 1099.064923790982 1099.149228875134 1088.913496245075 370.2436242518752 1097.054682996501 293.0598746302694
460 0.005 2.3 1 1008.333872200819 909.2056598934778 909.2408024532859 1098.987624079975 1099.065006912653 1099.149314321947 1088.921059969522 370.4164037940373 1097.055363580253 293.0598805455761
461 0.005 2.305 1 1008.453922584653 909.4603934079761 909.4964313101673 1098.987240684148 1099.064808240612 1099.149098495132 1088.927794147386 370.5887559892351 1097.055579699935 293.0598854909767
462 0.005 2.31 1 1008.57387825333 909.7134990057576 909.7504257257837 1098.987654136445 1099.065052604814 1099.149359523761 1088.935235867143 370.7607363707527 1097.056332724409 293.0598891256526
463 0.005 2.315 1 1008.692495638534 909.9649822759027 910.0027926160344 1098.98745226096 1099.064987193686 1099.149269057121 1088.942064096214 370.9323843247804 1097.056688520058 293.0598917888709
464 0.005 2.32 1 1008.810750673275 910.2148578953178 910.2535456108211 1098.987760886497 1099.065109378975 1099.149395060101 1088.949466006547 371.1035917261344 1097.05738741547 293.0598931943451
465 0.005 2.325 1 1008.927839645531 910.4631309240164 910.5026910728233 1098.987464578521 1099.064981788401 1099.149247517475 1088.956115399882 371.2744049362048 1097.057664711069 293.05989387174
466 0.005 2.33 1 1009.044877398408 910.7098168734062 910.7502431027835 1098.987867969726 1099.065204527773 1099.149483229561 1088.96341684774 371.4448359802092 1097.058409220777 293.0598936942336
467 0.005 2.335 1 1009.16062181923 910.9549208292879 910.9962080332642 1098.987566067992 1099.065051122545 1099.149303466417 1088.970047917214 371.6148854965803 1097.058667991132 293.0598927041402
468 0.005 2.34 1 1009.276174278689 911.1984570822699 911.2405992926322 1098.987894665649 1099.065219059985 1099.149484567379 1088.977229052481 371.7845211780744 1097.059365822003 293.0598913006752
469 0.005 2.345 1 1009.390531800048 911.4404305124542 911.4834229182135 1098.987517549184 1099.065005148643 1099.149245518268 1088.983600785162 371.9537480202045 1097.059547044133 293.059889684754
470 0.005 2.35 1 1009.504478893164 911.6808565502075 911.7246928813304 1098.98786323557 1099.065178383288 1099.149433533663 1088.990657588825 372.1225849056564 1097.060234080882 293.0598874129163
471 0.005 2.355 1 1009.617273251169 911.9197404568013 911.9644158448518 1098.987671478089 1099.065139072176 1099.149372676569 1088.997140299056 372.2910472247752 1097.060584834991 293.0598855211538
472 0.005 2.36 1 1009.73001938105 912.1570969878763 912.2026052774517 1098.988119177325 1099.065397064025 1099.149642440903 1089.004272008448 372.4591198159036 1097.061358018732 293.0598838438153
473 0.005 2.365 1 1009.841519902813 912.3929302441205 912.4392668211121 1098.987839298363 1099.065242320827 1099.149455939262 1089.010674919452 372.626804693718 1097.061624593896 293.0598826171812
474 0.005 2.37 1 1009.952689557147 912.6272545811967 912.6744135118425 1098.988093258194 1099.065338908377 1099.149562760366 1089.017585327666 372.7941094786243 1097.062253184029 293.0598816999366
475 0.005 2.375 1 1010.062760009552 912.8600751821759 912.9080517184874 1098.987811372544 1099.065219027397 1099.149421885825 1089.023830337695 372.9610237113396 1097.062516610357 293.059881541226
476 0.005 2.38 1 1010.172619160533 913.0914061635938 913.1401943962649 1098.988147977073 1099.065393364539 1099.149610419688 1089.030725684554 373.1275468768487 1097.063190561216 293.0598817011012
477 0.005 2.385 1 1010.281462810906 913.3212524641185 913.370847657276 1098.987834937092 1099.065232791551 1099.149426109184 1089.036890167579 373.2936770393883 1097.063407612002 293.0598824479744
478 0.005 2.39 1 1010.390152915757 913.5496285397885 913.600024749203 1098.988263143354 1099.065494976528 1099.149706610908 1089.043703208913 373.4594386193774 1097.064141765177 293.0598834536888
479 0.005 2.395 1 1010.497600171387 913.7765360284087 913.82772864478 1098.988060192439 1099.065416442995 1099.149599178744 1089.049913360096 373.6248192855829 1097.064453152766 293.0598850001192
480 0.005 2.4 1 1010.604770167496 914.0019915124126 914.0539746316445 1098.988404143675 1099.065586448865 1099.149780513828 1089.056664778135 373.7897948586586 1097.065139347998 293.0598864047245
481 0.005 2.405 1 1010.710699735924 914.2259997819315 914.278768799179 1098.988091420204 1099.065412527703 1099.149578160904 1089.062717298471 373.9544022889391 1097.065359624228 293.059887981561
482 0.005 2.41 1 1010.81632095096 914.448574098007 914.5021234848201 1098.988319902421 1099.065503902848 1099.149683457086 1089.069246795067 374.1186174799664 1097.06594603686 293.0598892093931
483 0.005 2.415 1 1010.92099481032 914.6697195144336 914.7240447726672 1098.987985220201 1099.065334684439 1099.149493436207 1089.075101619599 374.2824469293478 1097.066074566369 293.0598905480001
484 0.005 2.42 1 1011.025413291073 914.889449905829 914.9445453426588 1098.988369733589 1099.06556125269 1099.149737823953 1089.081622190288 374.4458858394703 1097.066760329904 293.0598918168845
485 0.005 2.425 1 1011.128758699963 915.1077702086177 915.1636313445847 1098.988227211372 1099.065538261488 1099.149689431146 1089.087640429779 374.6089506384956 1097.06711381407 293.0598932844625
486 0.005 2.43 1 1011.231854396732 915.3246936397337 915.3813148672969 1098.988562685309 1099.065701696471 1099.149862459629 1089.094175742079 374.7716199804204 1097.067777290416 293.0598945458899
487 0.005 2.435 1 1011.333876129126 915.540224556927 915.597601515237 1098.988312510449 1099.065581687107 1099.149716125245 1089.100052132925 374.9338961605197 1097.068029488623 293.0598959427438
488 0.005 2.44 1 1011.435792580978 915.7543764457529 915.8125035596349 1098.9886479029 1099.065762905277 1099.149912068083 1089.106462780942 375.0957824793503 1097.068681234346 293.0598970611245
489 0.005 2.445 1 1011.536606776221 915.9671529225332 916.026026029646 1098.988298039054 1099.065553549208 1099.149675048649 1089.112113712362 375.2572895508426 1097.068840006294 293.0598982541874
490 0.005 2.45 1 1011.637182834851 916.1785668033349 916.2381808586016 1098.988608525639 1099.065725583046 1099.149867174837 1089.118386168085 375.4184144042156 1097.069461211428 293.0598992196426
491 0.005 2.455 1 1011.736482873435 916.38862329772 916.4489739481744 1098.988387232479 1099.065635710866 1099.14975202855 1089.124095446754 375.579155844768 1097.069731432639 293.0599003097904
492 0.005 2.46 1 1011.83547450557 916.5973354012112 916.6584172223249 1098.988672727929 1099.06576885536 1099.149897173617 1089.130345342375 375.7394998929764 1097.070345431513 293.0599009395577
493 0.005 2.465 1 1011.933491030926 916.8047077635526 916.8665163641975 1098.988435047377 1099.065667928437 1099.149772301288 1089.135983467746 375.8994625454999 1097.070592337929 293.0599016695937
494 0.005 2.47 1 1012.031491364963 917.0107535269941 917.0732833936673 1098.988806862146 1099.065883238425 1099.150003414335 1089.142186910456 376.0590621374766 1097.071253345077 293.0599022956014
495 0.005 2.475 1 1012.128470198634 917.2154760736447 917.2787231074071 1098.988493843622 1099.065698906366 1099.149789484619 1089.147698657742 376.2182876977174 1097.071425919447 293.0599032109839
496 0.005 2.48 1 1012.225058267809 917.4188885668705 917.482847344903 1098.988771777245 1099.065832812894 1099.149939449759 1089.153811283575 376.3771282581521 1097.072015225179 293.0599041373115
497 0.005 2.485 1 1012.320592800651 917.6209953022565 917.6856617366815 1098.988582703078 1099.065780737479 1099.149864918895 1089.159330496743 376.5356137725135 1097.072302073021 293.0599054313296
498 0.005 2.49 1 1012.415951912495 917.8218088848877 917.8871777695472 1098.98890938727 1099.065946395226 1099.150043277677 1089.165395836497 376.6937212268648 1097.072928828803 293.0599065428857
499 0.005 2.495 1 1012.510385237828 918.0213325655193 918.08740005069 1098.988606636792 1099.065781619924 1099.149852608019 1089.170779546743 376.8514528479212 1097.073102950574 293.0599078371976
500 0.005 2.5 1 1012.60457928718 918.2195794368445 918.2863403389351 1098.988940594764 1099.065965309852 1099.150052828801 1089.176736218597 377.0087943818706 1097.073721489329 293.0599089283623
501 0.005 2.505 1 1012.697806785216 918.4165533872214 918.48400371323 1098.988694427637 1099.065853852132 1099.149916100669 1089.182086353809 377.1657556091374 1097.073946181627 293.0599101395833
502 0.005 2.51 1 1012.790770344403 918.6122669635531 918.6804016192835 1098.989048424578 1099.066046609308 1099.150123801653 1089.188026677891 377.322332303367 1097.074582474344 293.0599110705289
503 0.005 2.515 1 1012.882691004426 918.8067241398194 918.8755391679659 1098.988856750792 1099.065977660775 1099.150028791218 1089.193391209957 377.4785040540659 1097.0748589119 293.0599119455328
504 0.005 2.52 1 1012.97444191285 918.9999370893187 919.0694274309292 1098.989140000391 1099.066104793868 1099.150167712026 1089.199231962121 377.6342866145384 1097.075440075809 293.0599124170759
505 0.005 2.525 1 1013.065235842068 919.1919086952834 919.2620707355851 1098.988799069851 1099.065911038362 1099.149948423703 1089.204368739749 377.7896900933094 1097.075577564283 293.0599129870988
506 0.005 2.53 1 1013.155818831621 919.3826515085038 919.4534803497165 1098.989099158982 1099.066080397373 1099.150137328499 1089.210242774957 377.9447192645644 1097.076158173538 293.0599133136317
507 0.005 2.535 1 1013.245391361815 919.5721697980439 919.643661460835 1098.988914791732 1099.066024737562 1099.150058120123 1089.215456454286 378.0993719943257 1097.076422124902 293.0599138713817
508 0.005 2.54 1 1013.334604533456 919.7604746687019 919.8326245118078 1098.989225033985 1099.066172986637 1099.1502189763 1089.221168981849 378.2536564091431 1097.077009897759 293.0599142188483
509 0.005 2.545 1 1013.422989503129 919.947570476833 920.0203745858474 1098.988971454655 1099.06605271208 1099.150073537298 1089.226261473599 378.4075788065204 1097.077210936997 293.0599147676054
510 0.005 2.55 1 1013.51137282827 920.1334691452599 920.206922650275 1098.98930612685 1099.06623864692 1099.150276473735 1089.23189957236 378.561135028945 1097.077809999315 293.0599151447744
511 0.005 2.555 1 1013.598669792835 920.3181738621677 920.3922730702403 1098.989026446955 1099.066086095829 1099.15009560177 1089.236911913749 378.7143188568339 1097.077984080738 293.059915695623
512 0.005 2.56 1 1013.685857187168 920.5016968425764 920.5764368811692 1098.989311212169 1099.066231471898 1099.150258810099 1089.242455095735 378.8671256349597 1097.078543583552 293.0599161025216
513 0.005 2.565 1 1013.772060856874 920.684040898257 920.759418178027 1098.988969128258 1099.066036044776 1099.150036959012 1089.24731862155 379.0195618803951 1097.078652681699 293.059916714554
514 0.005 2.57 1 1013.858037875622 920.8652182757392 920.9412279808491 1098.989270835809 1099.066193823217 1099.150212921925 1089.252763569013 379.1715854586038 1097.079215761765 293.0599170808946
515 0.005 2.575 1 1013.942967476133 921.0452322395834 921.1218707572408 1098.989096927466 1099.066153124914 1099.150149825044 1089.257728722426 379.323249077986 1097.079471449705 293.0599176911883
516 0.005 2.58 1 1014.027937366542 921.2240949477972 921.3013574708535 1098.989515333354 1099.066390695701 1099.15040084403 1089.263389876859 379.4745319341721 1097.080128954176 293.0599182524238
517 0.005 2.585 1 1014.111902537545 921.4018090658035 921.4796920849391 1098.989252193018 1099.066246348488 1099.150225927977 1089.268312072493 379.6254520673416 1097.080305464489 293.0599191655256
518 0.005 2.59 1 1014.195669823996 921.5783862384867 921.6568851411964 1098.989482322822 1099.066333423421 1099.150325935231 1089.273667980684 379.7760125801434 1097.080819932629 293.0599200462556
519 0.005 2.595 1 1014.278518083425 921.7538289193262 921.8329404289774 1098.989214688657 1099.066216636611 1099.150188405438 1089.278405506321 379.9262093026119 1097.080982863286 293.0599212693125
520 0.005 2.6 1 1014.3613325548 921.9281491434236 922.0078685977307 1098.989527023445 1099.066379627427 1099.150367075747 1089.283699649831 380.0760302216914 1097.081545784528 293.0599223770733
521 0.005 2.605 1 1014.443240013482 922.1013495964489 922.1816735952947 1098.989225776963 1099.066224884537 1099.150189540735 1089.288330725919 380.2254768629729 1097.081674664061 293.0599236649572
522 0.005 2.61 1 1014.524976061304 922.2734424627326 922.3543663445136 1098.989576552334 1099.066423061478 1099.150405883994 1089.293591732545 380.3745636414449 1097.08225740382 293.0599247803203
523 0.005 2.615 1 1014.605803900559 922.4444301351728 922.5259505952296 1098.989340797778 1099.066318759074 1099.150275681877 1089.298258005443 380.5232880808002 1097.082440077462 293.0599259427705
524 0.005 2.62 1 1014.68660453017 922.6143245854736 922.6964370429833 1098.989739108836 1099.066552624406 1099.150526788363 1089.303546132501 380.6716543614083 1097.083064574817 293.059926813774
525 0.005 2.625 1 1014.766300291467 922.7831285844726 922.865829612289 1098.98951801254 1099.066445904428 1099.150390410549 1089.308216181524 380.8196878396689 1097.083265256452 293.0599275322162
526 0.005 2.63 1 1014.845782287549 922.9508529589305 923.0341382052238 1098.989748201261 1099.066528116941 1099.150484389808 1089.313365925608 380.967343434928 1097.083766670029 293.0599277216269
527 0.005 2.635 1 1014.924415286638 923.1175001363906 923.2013663516484 1098.989386821862 1099.066327861503 1099.150261585665 1089.317802727764 381.1146437824566 1097.083838080348 293.0599279303441
528 0.005 2.64 1 1015.002953164041 923.2830815831855 923.3675243582372 1098.989710149875 1099.066508482641 1099.150463028104 1089.322789669104 381.2615721135318 1097.084377008284 293.0599278058134
529 0.005 2.645 1 1015.080619084987 923.4476000199516 923.5326161969116 1098.989536878436 1099.06646352077 1099.15039558621 1089.327300640298 381.4081528772399 1097.084600758521 293.0599279043602
530 0.005 2.65 1 1015.158202866458 923.6110671132978 923.6966521261044 1098.989852651368 1099.066616908217 1099.150561440851 1089.332374539335 381.5543539413047 1097.085150977933 293.059927815249
531 0.005 2.655 1 1015.234900800839 923.7734847851754 923.8596355010719 1098.989596495447 1099.066493437785 1099.150412754664 1089.336819185827 381.7001817924018 1097.085303820401 293.0599279974176
532 0.005 2.66 1 1015.311687343286 923.9348648424598 924.0215767568754 1098.989947787584 1099.066679500814 1099.150613971851 1089.341798893423 381.8456340117203 1097.08586897727 293.0599280773275
533 0.005 2.665 1 1015.387434763625 924.0952091441376 924.1824791078329 1098.98965958903 1099.06652313262 1099.150430242737 1089.346175906034 381.9907465768986 1097.08599213568 293.0599283776957
534 0.005 2.67 1 1015.463126005884 924.2545286819378 924.3423524637628 1098.98994126498 1099.066665151988 1099.150590591343 1089.351083386542 382.1354892769037 1097.086506636682 293.0599286243917
535 0.005 2.675 1 1015.537810939308 924.4128253695856 924.5012000004657 1098.98965313527 1099.066518011238 1099.150418653759 1089.355356217904 382.279863380871 1097.086622898358 293.0599291719779
536 0.005 2.68 1 1015.612371456949 924.5701102624288 924.6590315739058 1098.989905490611 1099.066631283283 1099.150548372925 1089.360170874489 382.4238951050008 1097.087108705423 293.0599294970165
537 0.005 2.685 1 1015.686086611507 924.7263858071452 924.8158507283309 1098.989674652962 1099.066542961222 1099.150439096564 1089.364426286071 382.5675622127374 1097.087262928443 293.0599301378765
538 0.005 2.69 1 1015.759900106912 924.8816632154087 924.97166749164 1098.990062417979 1099.066771408116 1099.150684680169 1089.369298773041 382.7108577733089 1097.08784478459 293.0599308071534
539 0.005 2.695 1 1015.832748256723 925.0359440026181 925.1264847352365 1098.989816897648 1099.066644085052 1099.150528559065 1089.373543607312 382.8537934849561 1097.087990149758 293.0599319359829
540 0.005 2.7 1 1015.905452073083 925.1892387877456 925.2803119936658 1098.990067861793 1099.066745079466 1099.150642558335 1089.378305995601 382.9963933021421 1097.088476385249 293.0599330527367
541 0.005 2.705 1 1015.977310557233 925.3415498213741 925.433152542608 1098.989809140686 1099.066633563362 1099.150509193214 1089.382440709936 383.1386294912544 1097.088608601934 293.0599345000794
542 0.005 2.71 1 1016.049143411201 925.4928877525397 925.5850159414535 1098.990120324447 1099.066795507548 1099.150687576362 1089.387150515173 383.2804852035575 1097.089127545554 293.0599357968383
543 0.005 2.715 1 1016.120173617974 925.6432543961994 925.7359051493513 1098.989821602807 1099.066638024908 1099.150506375823 1089.391207231797 383.4219852004549 1097.089215603376 293.0599372240841
544 0.005 2.72 1 1016.191130911666 925.7926607483333 925.8858299766524 1098.990169937459 1099.066835384566 1099.150721887437 1089.395882303634 383.563133580337 1097.089759747245 293.05993839051
545 0.005 2.725 1 1016.261247370384 925.941108492087 926.0347933504678 1098.989924816914 1099.066723812424 1099.150585241185 1089.399941301528 383.7039374762079 1097.089896801207 293.0599395523328
546 0.005 2.73 1 1016.331271662769 926.0886088915126 926.1828052346305 1098.990272007475 1099.066910140971 1099.150787242817 1089.404603128161 383.8443668752319 1097.09044115933 293.0599403055689
547 0.005 2.735 1 1016.400380124009 926.2351624391656 926.3298677241829 1098.990070790914 1099.066834595799 1099.150686450898 1089.408677095027 383.9844490935133 1097.09061764849 293.0599408765491
548 0.005 2.74 1 1016.469457121283 926.3807800793878 926.475990358527 1098.990350182484 1099.066957796469 1099.150822240843 1089.413260747684 384.1241675322513 1097.091112153327 293.0599408900235
549 0.005 2.745 1 1016.537730221673 926.525463066157 926.6211756456579 1098.989993750424 1099.066752969871 1099.150593405411 1089.41713232325 384.2635395270321 1097.091146192901 293.0599409216808
550 0.005 2.75 1 1016.606054819753 926.6692234784778 926.765434366668 1098.990299161524 1099.066916762879 1099.150776806707 1089.421597357126 384.4025723632558 1097.091650373035 293.059940590625
551 0.005 2.755 1 1016.673486861969 926.81206191887 926.90876836634 1098.990099693799 1099.066852510101 1099.150691147905 1089.425527997608 384.5412507055766 1097.091813843317 293.0599404259726
552 0.005 2.76 1 1016.740874762983 926.9539887134157 927.0511868150402 1098.99040519015 1099.066999547948 1099.150851859318 1089.430009495397 384.679576669436 1097.092313756349 293.059940038975
553 0.005 2.765 1 1016.807412390917 927.0950052385793 927.1926923138637 1098.990142488881 1099.066872572584 1099.150701287645 1089.433859657102 384.8175424247237 1097.092422495652 293.0599398635503
554 0.005 2.77 1 1016.874035092268 927.2351218839718 927.3332940938078 1098.990472287669 1099.06705263101 1099.150898548028 1089.438283536872 384.9551608929499 1097.092932712746 293.0599395787843
555 0.005 2.775 1 1016.939718596152 927.3743397719111 927.4729945315868 1098.990182204081 1099.066895401959 1099.150714442145 1089.442061382332 385.092430900329 1097.093013073047 293.0599395152225
556 0.005 2.78 1 1017.005425389099 927.5126691911491 927.611802747761 1098.990465538407 1099.067037643966 1099.150875041665 1089.446398914889 385.229336033838 1097.093489599228 293.0599394145039
557 0.005 2.785 1 1017.07020759613 927.650111361042 927.7497211489164 1098.990171733558 1099.066886351426 1099.150699732579 1089.450104841657 385.3659051998104 1097.093559731995 293.0599396525101
558 0.005 2.79 1 1017.134945248896 927.7866764187401 927.8867587340454 1098.990423318889 1099.066998610585 1099.150828557588 1089.454360949522 385.5021280050782 1097.094004595476 293.0599397484938
559 0.005 2.795 1 1017.198943736127 927.9223661243952 928.0229183225969 1098.990191042927 1099.066909476242 1099.150718883303 1089.458045097247 385.6380033134812 1097.09412271 293.059940245595
560 0.005 2.8 1 1017.263066604694 928.0571908077179 928.1582090605218 1098.990575844053 1099.067135513153 1099.15096256233 1089.462366263083 385.7735355702699 1097.094666864534 293.0599408291312
561 0.005 2.805 1 1017.326282459888 928.1911509876969 928.2926328929893 1098.990325641072 1099.067005069682 1099.15080403796 1089.4660578798 385.908723376877 1097.094770219878 293.0599419664259
562 0.005 2.81 1 1017.38943103164 928.324256565052 928.4261985392079 1098.990568499085 1099.067103353138 1099.150916507526 1089.470259237147 386.0435869652349 1097.095207359924 293.0599431639395
563 0.005 2.815 1 1017.451775813208 928.4565088353821 928.5589084150976 1098.990309086096 1099.066990359796 1099.150782197565 1089.473851404745 386.1781014528866 1097.09530125403 293.0599447436103
564 0.005 2.82 1 1017.514161856781 928.5879177446526 928.690771332807 1098.990616606987 1099.067148810489 1099.150957465891 1089.478020752075 386.3122903649929 1097.095781709683 293.0599461842024
565 0.005 2.825 1 1017.575758062421 928.7184845137406 928.8217896299384 1098.990387951826 1099.067053280455 1099.150839628067 1089.481599834453 386.4461017925105 1097.095897045689 293.0599478163879
566 0.005 2.83 1 1017.63747598758 928.8482191895068 928.9519721968474 1098.990749508522 1099.067258244519 1099.151061772743 1089.485783700526 386.5795943859514 1097.09642100717 293.0599491436134
567 0.005 2.835 1 1017.698276929236 928.9771222519704 929.0813208298515 1098.990469379625 1099.06710511953 1099.150880971917 1089.489309712537 386.7127382956589 1097.096493263997 293.0599504873425
568 0.005 2.84 1 1017.759123256131 929.10520366959 929.209844282977 1098.990748995263 1099.067241691374 1099.151035235062 1089.493383567812 386.8455400802941 1097.096947897468 293.0599513918303
569 0.005 2.845 1 1017.819132821655 929.2324638189478 929.3375442483145 1098.990447261558 1099.067083453301 1099.15085307828 1089.496810461577 386.9779693881598 1097.096995874863 293.0599520526114
570 0.005 2.85 1 1017.879063610516 929.3589133253735 929.4644303305325 1098.990695785766 1099.067193555669 1099.150980200822 1089.50078217091 387.1100683468275 1097.097410130811 293.0599520975423
571 0.005 2.855 1 1017.938261316938 929.4845523147063 929.5905035926105 1098.99038510766 1099.067032928099 1099.150798373077 1089.504116748809 387.2418341063411 1097.09744240797 293.0599521406634
572 0.005 2.86 1 1017.997527056134 929.6093909717844 929.7157729078242 1098.990746905958 1099.06724703283 1099.151032644485 1089.508115775156 387.3732651586462 1097.097946372892 293.0599517654189
573 0.005 2.865 1 1018.055965544669 929.7334297526619 929.8402400356679 1098.990590016205 1099.067210392566 1099.150972222106 1089.511599225744 387.5043643362013 1097.098105117103 293.0599515191665
574 0.005 2.87 1 1018.114476567064 929.8566783596098 929.9639136270878 1098.990907497637 1099.06736128641 1099.151134678146 1089.515620650749 387.6351352274892 1097.098586038813 293.0599509851413
575 0.005 2.875 1 1018.172207317099 929.9791374189776 930.0867953808273 1098.990637927977 1099.067225477587 1099.150974610068 1089.519003187158 387.7655645580642 1097.098656152832 293.0599506051736
576 0.005 2.88 1 1018.229975091188 930.100816265276 930.2088935553201 1098.990896004288 1099.06734093149 1099.151105423144 1089.52288289861 387.8956491341967 1097.099081733312 293.0599499839678
577 0.005 2.885 1 1018.286990309559 930.2217153748455 930.3302098147872 1098.990554929203 1099.067153134903 1099.150895546687 1089.526085248542 388.0254008651278 1097.099082089575 293.0599495985331
578 0.005 2.89 1 1018.344041809256 930.3418447385776 930.4507528768445 1098.990879301678 1099.067336070718 1099.151099696515 1089.529923257873 388.1548132987975 1097.099549998747 293.0599490552165
579 0.005 2.895 1 1018.400335949303 930.4612048966886 930.5705245088303 1098.990626893105 1099.067221282619 1099.150961850949 1089.533166028598 388.2839121773737 1097.099620693076 293.059948877943
580 0.005 2.9 1 1018.456651756699 930.5798052855563 930.6895330454646 1098.990972728211 1099.067409052097 1099.151166634982 1089.537028860888 388.4126805372373 1097.100104067963 293.0599485438205
581 0.005 2.905 1 1018.51217955903 930.6976462786026 930.8077801307063 1098.990773399334 1099.067334939665 1099.151067643678 1089.540314054424 388.54110772968 1097.100226745176 293.0599485835662
582 0.005 2.91 1 1018.567842471169 930.8147375345324 930.9252740836203 1098.991110460112 1099.067511861086 1099.151260023373 1089.544162798758 388.6692029483606 1097.100708788985 293.0599486497105
583 0.005 2.915 1 1018.622639543512 930.9310789603488 931.0420161641586 1098.990789554009 1099.067326006571 1099.151046917115 1089.547319733634 388.7969660896089 1097.100727671438 293.0599491936581
584 0.005 2.92 1 1018.677439201501 931.0466795914152 931.1580142906516 1098.99098020441 1099.067388155671 1099.151126579628 1089.550967294143 388.9243946702637 1097.101085717193 293.0599497823289
585 0.005 2.925 1 1018.731511145762 931.1615400554839 931.2732702191074 1098.990703215184 1099.067267507517 1099.15098763701 1089.554029600274 389.0514948648746 1097.101126476319 293.0599508491916
586 0.005 2.93 1 1018.785677389806 931.2756697572777 931.3877920987251 1098.991007608549 1099.067425127743 1099.151163198643 1089.557664484365 389.178265583725 1097.101563588283 293.0599519083653
587 0.005 2.935 1 1018.839129116948 931.3890691154153 931.5015815952155 1098.990786558023 1099.06733675421 1099.151053033669 1089.560766287895 389.3047127129617 1097.101646643386 293.0599533233421
588 0.005 2.94 1 1018.892750910573 931.501747713552 931.6146470894204 1098.9911530673 1099.067544009109 1099.151277591346 1089.564463658316 389.4308307576667 1097.102134485782 293.0599545997511
589 0.005 2.945 20 1018.971478987013 931.6144245721978 931.7276674503357 1098.991777042675 1099.067754222705 1099.151412115242 1089.54335498465 389.5666500661176 1097.101672530551 293.0599473250386
590 0.005 2.95 1 1019.021073998273 931.7256771379435 931.8393304100071 1098.991612188439 1099.067607618125 1099.151357350049 1089.570098158733 389.6912840650617 1097.103665833122 293.0599275605191
591 0.005 2.955 1 1019.070908036826 931.8361711977767 931.9502060534594 1098.9909479396 1099.067667663537 1099.151362509517 1089.575970430745 389.8152639619742 1097.103398356847 293.0599251416795
592 0.005 2.96 1 1019.120682447585 931.9459478976684 932.0603641807003 1098.990878032545 1099.067442336014 1099.15111729352 1089.577271966011 389.9390330209071 1097.103109571492 293.0599249270233
593 0.005 2.965 1 1019.170827902231 932.055022458725 932.1698179564199 1098.991167959579 1099.067520348518 1099.15121216606 1089.579365724311 390.0627365757875 1097.103283105908 293.0599264486283
594 0.005 2.97 1 1019.220633148377 932.163399629801 932.2785722609533 1098.991019874958 1099.067455785883 1099.151138060864 1089.581831970973 390.1864584505761 1097.103405528709 293.059929790133
595 0.005 2.975 1 1019.270507965482 932.2710876059587 932.386634105919 1098.991230054981 1099.06760932782 1099.15129962873 1089.585045509768 390.310176560191 1097.103838492861 293.0599340530618
596 0.005 2.98 1 1019.319969257079 932.3780888707324 932.4940064590156 1098.991088174953 1099.06753287169 1099.151210763101 1089.588131725687 390.4338065517098 1097.103991743642 293.0599390954267
597 0.005 2.985 1 1019.369478066528 932.4844104445032 932.6006956767238 1098.991270057769 1099.067639756133 1099.151320964377 1089.591532190189 390.5572542226735 1097.104351738206 293.0599444229115
598 0.005 2.99 1 1019.418621811734 932.590054589794 932.7067046744635 1098.991112756919 1099.067542570089 1099.151214549922 1089.594625257994 390.680426171907 1097.104445662659 293.059949952559
599 0.005 2.995 1 1019.467822007749 932.6950283535322 932.8120398636437 1098.99127291816 1099.067638797039 1099.151316205275 1089.597967507947 390.8032349871596 1097.10477328801 293.0599552577985
600 0.005 3 1 1019.516581880303 932.7993336460797 932.9167039681066 1098.991108755369 1099.067539761829 1099.151212571907 1089.600998106476 390.9256765398171 1097.104846015781 293.0599605439635
601 0.005 3.005 1 1019.565320389672 932.9029768617617 933.0207029626414 1098.991254430262 1099.067624769845 1099.151301229086 1089.604269804299 391.0477401735841 1097.105153927111 293.0599653703321
602 0.005 3.01 1 1019.613577080973 933.005960424082 933.124039786927 1098.991114593693 1099.067548280888 1099.151220878781 1089.607269832073 391.1694426671518 1097.105241854602 293.059969747337
603 0.005 3.015 1 1019.661759373387 933.1082902568324 933.2267201186036 1098.991273937002 1099.067641393778 1099.151314574182 1089.61051743937 391.2907828311724 1097.105563374206 293.0599734650037
604 0.005 3.02 1 1019.709451022855 933.2099685859821 933.3287466746893 1098.991143426992 1099.067571878103 1099.15124076536 1089.613485343265 391.4117747027317 1097.105661846914 293.0599767565545
605 0.005 3.025 1 1019.757018464341 933.3110017672248 933.4301253413928 1098.991311632813 1099.067668280481 1099.151335483201 1089.616720526294 391.5324458641192 1097.105994969597 293.0599793643246
606 0.005 3.03 1 1019.804056567274 933.4113917600376 933.5308586848741 1098.991198375847 1099.067615655257 1099.151279287363 1089.619674468603 391.6527983014196 1097.106114842468 293.0599814224373
607 0.005 3.035 1 1019.850981147623 933.5111448371163 933.6309524900995 1098.991368579688 1099.067708462502 1099.151369079391 1089.622889716333 391.7728467118865 1097.106455761063 293.0599826677927
608 0.005 3.04 1 1019.897382606145 933.6102628152629 933.7304091658024 1098.991247630275 1099.067651783095 1099.151308813937 1089.625801281496 391.892594213472 1097.106571580723 293.0599832236925
609 0.005 3.045 1 1019.943697233948 933.7087520494894 933.8292345254706 1098.9914123631 1099.067736949931 1099.151390151517 1089.628977862277 392.0120430564096 1097.106907899965 293.0599828259172
610 0.005 3.05 1 1019.989498879497 933.8066142076991 933.9274308537391 1098.991283822007 1099.067678604521 1099.151329703569 1089.631833384444 392.1311857128583 1097.107016478622 293.0599817298259
611 0.005 3.055 1 1020.035233735781 933.9038561444191 934.025004319041 1098.991453825403 1099.067762372706 1099.151409518548 1089.634977575601 392.250023524883 1097.107364854467 293.0599797231621
612 0.005 3.06 1 1020.080457597904 934.000478954189 934.1219568043198 1098.991316144739 1099.067702140671 1099.151347902783 1089.637781928644 392.3685475641947 1097.107462756589 293.0599771841266
613 0.005 3.065 1 1020.125643066167 934.096489214402 934.2182942160464 1098.991481993588 1099.067780322611 1099.151422734242 1089.640887474812 392.4867622394547 1097.107783926309 293.0599738507641
614 0.005 3.07 1 1020.170304116119 934.1918880221288 934.3140184056022 1098.99133683825 1099.067718767918 1099.151359934852 1089.643629209293 392.6046650354912 1097.107868045022 293.0599702285095
615 0.005 3.075 1 1020.21494528628 934.2866822677297 934.4091354814364 1098.991510657498 1099.067797760364 1099.151436424037 1089.646705235799 392.7222565381628 1097.108189556156 293.0599662510383
616 0.005 3.08 1 1020.259051167337 934.380872959223 934.5036472298162 1098.991360312572 1099.067737314579 1099.151374533091 1089.649403631293 392.8395335147595 1097.108269329144 293.0599624484173
617 0.005 3.085 1 1020.303150674548 934.4744668187557 934.5975596756674 1098.991541720086 1099.067817063066 1099.151451754605 1089.652457017569 392.956480807932 1097.108592096828 293.0599586760125
618 0.005 3.09 1 1020.34669889565 934.5674648990961 934.6908745516524 1098.991388314557 1099.067761167663 1099.151393529766 1089.655110595319 393.0731125404223 1097.108672486398 293.0599554200692
619 0.005 3.095 1 1020.390255128038 934.6598739647453 934.7835979458268 1098.991572820667 1099.06783516177 1099.151465821855 1089.658141677377 393.189463902244 1097.108995341134 293.0599524417628
620 0.005 3.1 1 1020.433246733585 934.7516948697258 934.8757314350059 1098.991412404119 1099.067781464664 1099.151409195188 1089.660747792579 393.3055017765859 1097.109071714223 293.0599501692876
621 0.005 3.105 1 1020.47622904481 934.8429345064047 934.9672811825915 1098.991604478836 1099.067854666559 1099.15148148759 1089.663765101749 393.4212311210284 1097.109397038949 293.0599483001434
622 0.005 3.11 1 1020.518652825333 934.9335932975492 935.058248461884 1098.991438117936 1099.067803008448 1099.151425673762 1089.666322212881 393.5366547963766 1097.10947094649 293.059947305159
623 0.005 3.115 1 1020.561190446158 935.0236786125434 935.1486397207156 1098.991691023047 1099.067922406661 1099.151546633421 1089.669359644337 393.6517686673791 1097.10983638684 293.0599467223702
624 0.005 3.12 1 1020.603070555497 935.1131901094664 935.2384556918372 1098.991480299565 1099.0678318893 1099.151447191099 1089.671866393069 393.7665811584956 1097.109875022828 293.0599471136983
625 0.005 3.125 1 1020.645001680281 935.2021352195007 935.3277028201038 1098.991646802129 1099.067868223598 1099.151485842638 1089.674802261005 393.8810917108065 1097.11017576039 293.0599478691158
626 0.005 3.13 1 1020.686327158853 935.2905135598149 935.4163817364765 1098.991381441266 1099.06775722108 1099.151369958274 1089.677157676255 393.9953107367208 1097.110170102734 293.0599493107968
627 0.005 3.135 1 1020.727809594742 935.3783333675834 935.5044995275334 1098.991669709158 1099.067898712589 1099.151519057933 1089.680115501101 394.1092314708745 1097.110549850208 293.0599513191742
628 0.005 3.14 1 1020.768671321295 935.4655940538762 935.592056756226 1098.991525173315 1099.067886583793 1099.151496969405 1089.682581576325 394.2228441991617 1097.110638186947 293.0599540112644
629 0.005 3.145 1 1020.809686216246 935.5523035981571 935.6790602833594 1098.991803611572 1099.067995326284 1099.151606710142 1089.685572326409 394.3361576385887 1097.111020275701 293.0599567592903
630 0.005 3.15 1 1020.850023052307 935.6384607306464 935.765510097741 1098.991553319279 1099.06789325082 1099.151492621914 1089.687919382548 394.4491712894049 1097.111030655333 293.0599598904996
631 0.005 3.155 1 1020.890525985649 935.7240735879228 935.8514131305479 1098.991802189902 1099.06798136674 1099.151588612723 1089.69083625576 394.5619042003082 1097.111379034441 293.0599627519592
632 0.005 3.16 1 1020.930350215929 935.8091410084289 935.9367694243471 1098.991532009317 1099.067876071975 1099.151472211616 1089.693113362464 394.6743251031066 1097.111374030826 293.0599656974937
633 0.005 3.165 1 1020.970371973926 935.8936712464379 936.021586037344 1098.99181228089 1099.067990721986 1099.151596867189 1089.696005739949 394.78646933313 1097.11174103921 293.059968120552
634 0.005 3.17 1 1021.009690524621 935.977662564399 936.1058625386902 1098.991464176449 1099.067818895969 1099.151410420518 1089.698171936144 394.8983028028259 1097.111667020246 293.059970397807
635 0.005 3.175 1 1021.049240246504 936.0611239289665 936.1896064965828 1098.991812747756 1099.067998409415 1099.151604741725 1089.701038086176 395.0098334191193 1097.11207513839 293.0599719883216
636 0.005 3.18 1 1021.088107491503 936.1440539360318 936.2728178045273 1098.991607922561 1099.067947377528 1099.151537629446 1089.703324638349 395.1210683865311 1097.112113429021 293.0599733490258
637 0.005 3.185 1 1021.127249954834 936.2264601135811 936.3555029347924 1098.991997695182 1099.068149895771 1099.151751405898 1089.706328962347 395.2320114172244 1097.112557919295 293.0599741263507
638 0.005 3.19 1 1021.16559993037 936.3083409543693 936.4376615953263 1098.99164682675 1099.067953248455 1099.151531604012 1089.708413987577 395.3426501556436 1097.112487618391 293.0599746387913
639 0.005 3.195 1 1021.204116761236 936.3897046476965 936.5193007095043 1098.991856156631 1099.068009144851 1099.151601299346 1089.71113551059 395.4529953782932 1097.112793328039 293.0599745921215
640 0.005 3.2 1 1021.241966077044 936.47054983403 936.6004201443434 1098.991534481627 1099.067872630882 1099.15145176131 1089.713224426066 395.5630523686111 1097.112738299246 293.0599745148624
641 0.005 3.205 1 1021.280077437196 936.5508849843918 936.6810270579797 1098.991860956934 1099.068033455493 1099.151628608078 1089.715990266346 395.6728159305516 1097.113122414558 293.0599739857844
642 0.005 3.21 1 1021.317525952056 936.6307085967591 936.7611212252037 1098.991598566687 1099.067929213676 1099.151506221432 1089.718133605053 395.782285116362 1097.113109908714 293.059973503385
643 0.005 3.215 1 1021.355203847536 936.7100288191482 936.8407095655765 1098.991933569963 1099.068089317235 1099.151679490885 1089.72091312039 395.8914596901236 1097.113504290086 293.0599726954986
644 0.005 3.22 1 1021.392197547053 936.7888440670645 936.9197917587474 1098.991652442803 1099.067964110565 1099.151534614486 1089.723040265311 396.0003387868655 1097.113477169822 293.0599720477194
645 0.005 3.225 1 1021.429478235887 936.8671626742847 936.998374870765 1098.992038362595 1099.068173707673 1099.151760574426 1089.725831988382 396.1089292012933 1097.113913730841 293.0599713172075
646 0.005 3.23 1 1021.465993839024 936.9449823848992 937.076458058384 1098.991706828326 1099.067993423231 1099.151556351321 1089.727907545288 396.2172397902901 1097.11384898275 293.0599706651441
647 0.005 3.235 1 1021.502666417042 937.0223110948428 937.1540479643023 1098.991938096686 1099.068073943631 1099.151652712884 1089.730532568588 396.325261649122 1097.114160591188 293.0599698911297
648 0.005 3.24 1 1021.538695021125 937.0991475208724 937.231144458826 1098.991640401142 1099.067945941533 1099.151508492854 1089.73253903688 396.4329952378279 1097.114113481335 293.0599695436766
649 0.005 3.245 1 1021.574969649224 937.175499683997 937.307754323106 1098.991962700185 1099.068109022027 1099.151688575199 1089.735181839332 396.540445806571 1097.114489788021 293.0599692507734
650 0.005 3.25 1 1021.610610491917 937.2513661625915 937.3838773528169 1098.991712002645 1099.068003906337 1099.151563792904 1089.737238024707 396.6476067420479 1097.114479966447 293.059969434085
651 0.005 3.255 1 1021.646458000861 937.3267545877347 937.4595200284909 1098.992021299086 1099.068151532236 1099.151726337044 1089.739879425416 396.7544835621582 1097.114849726549 293.0599696663689
652 0.005 3.26 1 1021.681658962517 937.4016634579924 937.5346820658756 1098.991755368907 1099.068031599426 1099.151585786065 1089.7419062365 396.8610711295188 1097.114826793537 293.0599702866892
653 0.005 3.265 1 1021.717057242558 937.4761003531055 937.6093698870574 1098.992052825995 1099.06817055622 1099.151739590943 1089.744506621332 396.9673789683353 1097.115186916208 293.0599707750441
654 0.005 3.27 1 1021.751802006705 937.5500637161192 937.6835831232697 1098.9917761867 1099.0680433276 1099.151593095826 1089.746486968719 397.0734012682397 1097.115155101535 293.0599715019912
655 0.005 3.275 1 1021.786815865269 937.623561539711 937.7573284942292 1098.992130419228 1099.068238324989 1099.151806463434 1089.749090680877 397.1791417542407 1097.115559992202 293.0599720371129
656 0.005 3.28 1 1021.821115327468 937.6965917866324 937.8306053033525 1098.991824270231 1099.068072379424 1099.15161624388 1089.751041570418 397.284587349307 1097.115505230519 293.0599727701706
657 0.005 3.285 1 1021.855566195666 937.7691617976957 937.9034197480637 1098.992042564342 1099.068150045507 1099.151710447986 1089.753512878368 397.3897734975743 1097.115798619811 293.0599730992855
658 0.005 3.29 1 1021.889401026112 937.8412702782488 937.9757716228155 1098.991761262743 1099.068028350717 1099.151571681486 1089.755392113186 397.494649452013 1097.115751960043 293.059973530969
659 0.005 3.295 1 1021.923470535367 937.9129248518047 938.0476673647102 1098.992065044962 1099.068181064974 1099.151742052043 1089.757877420652 397.5992527660229 1097.116104044327 293.0599737202779
660 0.005 3.3 1 1021.956932263972 937.9841240419065 938.1191066699441 1098.991826544357 1099.068081586795 1099.151622466312 1089.759798021621 397.7035830832337 1097.116089422358 293.0599741637668
661 0.005 3.305 1 1021.990596660413 938.0548751302233 938.1900957209947 1098.99212309877 1099.068223645036 1099.151780007353 1089.762283972685 397.8076434104967 1097.116440606634 293.0599744394703
662 0.005 3.31 1 1022.023605058476 938.125175969716 938.2606336839762 1098.991869880168 1099.068109865054 1099.151645261395 1089.764171846174 397.9114323299414 1097.116416930369 293.0599749737549
663 0.005 3.315 1 1022.056831541832 938.1950344163683 938.3307270652897 1098.992150054034 1099.068239673079 1099.151791163245 1089.766619092527 398.0149415653216 1097.116755852659 293.0599752924551
664 0.005 3.32 1 1022.089440178452 938.2644488165688 938.4003754434237 1098.991890249455 1099.068122106974 1099.151653512632 1089.768478521026 398.1181764089574 1097.116726890816 293.0599757929002
665 0.005 3.325 1 1022.122249253524 938.3334264774426 938.4695849499434 1098.992165254268 1099.068249581994 1099.151797744394 1089.770889263084 398.2211300312425 1097.117059365387 293.0599760449196
666 0.005 3.33 1 1022.154441827368 938.4019659725915 938.5383552704695 1098.991907398996 1099.068135145758 1099.151663419656 1089.772715084126 398.3238002354751 1097.117030466671 293.059976475816
667 0.005 3.335 1 1022.186837491548 938.4700744215717 938.6066924445312 1098.992183735795 1099.068263274044 1099.151808297295 1089.775097325233 398.4262089806798 1097.117362638096 293.0599766902657
668 0.005 3.34 1 1022.218621101401 938.5377501994489 938.6745960150263 1098.991927085279 1099.068148895819 1099.151673864687 1089.776898865653 398.5283405900608 1097.117330978227 293.0599770163656
669 0.005 3.345 1 1022.250608727876 938.6050005256675 938.7420720323307 1098.992202461271 1099.068276131398 1099.15181754561 1089.779256564676 398.6302013065961 1097.117656986421 293.0599771084142
670 0.005 3.35 1 1022.281988470425 938.6718237371261 938.8091200214034 1098.9919473562 1099.068162861725 1099.15168415612 1089.781033642651 398.731785873577 1097.117624115389 293.0599774745967
671 0.005 3.355 1 1022.313574538872 938.7382269482133 938.8757459510128 1098.992221561356 1099.068289592271 1099.151827873751 1089.783364655003 398.8331022090141 1097.117948670706 293.0599777309125
672 0.005 3.36 1 1022.344554308248 938.8042085067016 938.9419493276346 1098.99196631515 1099.068176026813 1099.151694175522 1089.78511634913 398.9341490381863 1097.117913532653 293.0599783193396
673 0.005 3.365 1 1022.375743995617 938.8697754854021 939.0077360886428 1098.992242955597 1099.068304857191 1099.15183962528 1089.787423318977 399.0349244946541 1097.11823957661 293.0599787780464
674 0.005 3.37 1 1022.406328987047 938.9349261877823 939.0731056948417 1098.991986007787 1099.068189588824 1099.151704135812 1089.789149208478 399.1354278695446 1097.118202962117 293.0599794769254
675 0.005 3.375 1 1022.437132002877 938.9996676971921 939.1380640774918 1098.992262635721 1099.068318384122 1099.151850023591 1089.791430531184 399.235658434476 1097.118528144621 293.0599799426556
676 0.005 3.38 1 1022.467328151517 939.0639982556855 939.2026106531596 1098.99200588459 1099.06820371856 1099.15171509986 1089.79313101333 399.335603822977 1097.118491360247 293.0599805581318
677 0.005 3.385 1 1022.497736992834 939.1279248803791 939.2667512932063 1098.992281430013 1099.068332005105 1099.151860346844 1089.795387859676 399.4352877405294 1097.118812331531 293.0599809023067
678 0.005 3.39 1 1022.527547664015 939.1914458027372 939.3304854022177 1098.992026519335 1099.068218407387 1099.151726312935 1089.79706413723 399.5347065748433 1097.118774765776 293.0599813966809
679 0.005 3.395 1 1022.557578174111 939.254568251157 939.3938189921369 1098.992302982673 1099.068345763944 1099.151870790903 1089.799302660206 399.6338620552501 1097.119097416095 293.0599815372536
680 0.005 3.4 1 1022.58700995732 939.3172901893244 939.4567512679365 1098.992047804162 1099.068232913072 1099.151737324141 1089.800956330425 399.7327697043457 1097.119058446431 293.0599818035127
681 0.005 3.405 1 1022.616661979733 939.3796185901025 939.5192880449545 1098.992321833565 1099.06835923986 1099.151880609915 1089.803166379827 399.8314100217532 1097.119374689222 293.0599818621861
682 0.005 3.41 1 1022.645719794078 939.4415515960463 939.5814286307796 1098.992066586726 1099.06824570323 1099.151746924388 1089.804802288435 399.9297856433088 1097.119333215001 293.0599821784039
683 0.005 3.415 1 1022.674999744718 939.5030961076541 939.6431787867454 1098.99233938882 1099.0683712704 1099.151889891346 1089.806988084819 400.0279019195692 1097.119646842082 293.0599823588977
684 0.005 3.42 1 1022.703688426347 939.5642502597345 939.7045378031984 1098.992084848452 1099.068258552851 1099.151756884557 1089.808595455182 400.1257436103679 1097.119603904948 293.0599827905861
685 0.005 3.425 1 1022.732603014598 939.6250209499777 939.7655114348991 1098.992360935327 1099.068386714682 1099.151901838502 1089.810760596187 400.2233264360002 1097.11991726784 293.0599830308195
686 0.005 3.43 1 1022.760926558064 939.6854062541288 939.8260989158133 1098.992105293352 1099.068273082177 1099.151767876694 1089.812344735384 400.3206493622833 1097.119874592773 293.0599834510829
687 0.005 3.435 1 1022.789481504335 939.7454129680533 939.8863059338618 1098.992380639932 1099.068401021661 1099.151913290852 1089.814482818634 400.4177170239911 1097.120188795682 293.0599836051553
688 0.005 3.44 1 1022.817439923782 939.8050389339968 939.9461315188148 1098.992124847354 1099.068285544268 1099.15177709601 1089.816050229332 400.5145217573295 1097.120144876327 293.0599839266389
689 0.005 3.445 1 1022.845630628097 939.8642912702023 940.0055815542094 1098.992401032471 1099.068415599098 1099.151924349323 1089.81817407068 400.6110668858975 1097.120459515202 293.0599840199232
690 0.005 3.45 1 1022.87323019509 939.9231680474544 940.0646552863186 1098.992139905658 1099.068296150476 1099.15178481281 1089.819722848669 400.7073565068725 1097.120404596336 293.0599842030003
691 0.005 3.455 1 1022.901067667936 939.9816759870054 940.1233583056401 1098.992416458374 1099.068426477605 1099.151932403418 1089.821817565862 400.8033897845727 1097.12071253395 293.05998414023
692 0.005 3.46 1 1022.928323709247 940.0398130563394 940.1816897435357 1098.992159075894 1099.068309908897 1099.151795335519 1089.823331099089 400.8991671846772 1097.120660623003 293.0599843169512
693 0.005 3.465 1 1022.955817212148 940.0975860714179 940.2396552603454 1098.99243637433 1099.06844055716 1099.151943505388 1089.825404623175 400.9946890891102 1097.120970803363 293.0599843791397
694 0.005 3.47 1 1022.982728198137 940.1549929392814 940.2972539391666 1098.992176094833 1099.068321277603 1099.151803914613 1089.826897247419 401.0899517933786 1097.12091558192 293.0599847514491
695 0.005 3.475 1 1023.009877873499 940.2120404456621 940.3544914084948 1098.992452011555 1099.068451314693 1099.151951335685 1089.828948360618 401.1849629086173 1097.121223251822 293.0599850033644
696 0.005 3.48 1 1023.036448832579 940.268726525481 940.4113667597301 1098.992195017365 1099.068335444133 1099.151815093596 1089.83042010512 401.2796895222049 1097.121170529428 293.0599855044711
697 0.005 3.485 1 1023.063259781885 940.3250578896565 940.4678855688491 1098.992471127531 1099.068465322538 1099.151962428089 1089.832448619205 401.3741795494477 1097.121478284079 293.0599857686439
698 0.005 3.49 1 1023.089492924132 940.3810324074856 940.5240468739287 1098.992212577013 1099.068347594382 1099.151824179599 1089.833899340062 401.4684200784314 1097.121422617358 293.0599862208214
699 0.005 3.495 1 1023.115968761892 940.4366567640129 940.5798562156558 1098.992488887931 1099.068477551561 1099.151971296296 1089.835908425813 401.5624094359363 1097.121728649989 293.0599864264825
700 0.005 3.5 1 1023.141870352088 940.4919287870679 940.6353125898729 1098.992228804101 1099.068359047046 1099.151832677326 1089.837334404618 401.6561484428186 1097.121671430942 293.0599868155201
701 0.005 3.505 1 1023.168015741288 940.5468551795765 940.6904215353151 1098.992505714162 1099.068489972742 1099.151981228089 1089.839320915813 401.7496374027631 1097.121974131649 293.0599868813603
702 0.005 3.51 1 1023.193590070873 940.60143377803 940.7451820502963 1098.992247508003 1099.068372563577 1099.15184312273 1089.840728458481 401.8428618661107 1097.121915742635 293.0599871043528
703 0.005 3.515 1 1023.219409294502 940.6556712139452 940.7995996211987 1098.992521525891 1099.06850041633 1099.15198867861 1089.842694298301 401.9358358895793 1097.122214593197 293.0599871605018
704 0.005 3.52 1 1023.24465262556 940.709565292333 940.8536732135863 1098.992263700196 1099.068383281718 1099.151851182153 1089.844074424337 402.0285617657299 1097.122155129165 293.0599875006568
705 0.005 3.525 1 1023.270148012499 940.7631226223097 940.9074083012778 1098.992539487014 1099.068513109318 1099.151998763361 1089.846019235766 402.1210406085916 1097.122453426357 293.059987728284
706 0.005 3.53 1 1023.295079132811 940.8163409761788 940.9608038094544 1098.992280698665 1099.068395432372 1099.151860477881 1089.847386427461 402.2132743021304 1097.122392799575 293.0599882290584
707 0.005 3.535 1 1023.320260962153 940.8692269619921 941.0138651919777 1098.992556205716 1099.068525065215 1099.152007615835 1089.849311641598 402.3052696578364 1097.122692322498 293.0599885458377
708 0.005 3.54 1 1023.344877761782 940.9217783086286 941.0665913474394 1098.992296990745 1099.06840684438 1099.151869069741 1089.850658636422 402.3970204304871 1097.122630441306 293.0599890493065
709 0.005 3.545 1 1023.369746871591 940.974001564043 941.1189876809459 1098.992573036758 1099.068537355956 1099.152017448609 1089.852564157319 402.4885466819891 1097.122928171852 293.0599892818336
710 0.005 3.55 1 1023.394051313729 941.0258944372432 941.171053062975 1098.992313116726 1099.068418325704 1099.151877831167 1089.853888913527 402.5798224901782 1097.122863127767 293.0599896828852
711 0.005 3.555 1 1023.41861033254 941.077463431047 941.2227928596734 1098.992589425438 1099.068549391422 1099.152026534335 1089.855773444161 402.6708511410726 1097.123160445188 293.0599898385259
712 0.005 3.56 1 1023.442609707581 941.1287062445476 941.2742059240528 1098.992331488185 1099.068431652843 1099.151888188128 1089.857081890703 402.7616325004153 1097.12309648515 293.059990076232
713 0.005 3.565 1 1023.466864066755 941.1796294135038 941.3252976251358 1098.99260638623 1099.068561216886 1099.152035526749 1089.858948949695 402.8521513687174 1097.123388622794 293.0599900566685
714 0.005 3.57 1 1023.490559346924 941.2302305691564 941.3760667763515 1098.992344992782 1099.068440541341 1099.151894402672 1089.860235796774 402.9424335947795 1097.123319075214 293.0599902555683
715 0.005 3.575 1 1023.514512197986 941.2805161542631 941.4265186809357 1098.992619814883 1099.06857059362 1099.152042517088 1089.86208212937 403.032488806633 1097.123609448894 293.0599903140333
716 0.005 3.58 1 1023.537910087064 941.3304838334467 941.4766521518721 1098.99236189476 1099.068453143295 1099.151904495919 1089.863351192361 403.1223022983452 1097.12354171325 293.0599906838925
717 0.005 3.585 1 1023.561568690398 941.3801400583748 941.5264724904169 1098.992637466069 1099.068582933336 1099.152052024386 1089.865179949544 403.2118776390885 1097.123834785343 293.0599909013678
718 0.005 3.59 1 1023.584678205388 941.4294821109045 941.5759781807102 1098.992373857486 1099.06846227139 1099.151911261136 1089.866424765469 403.3011992185099 1097.123760718586 293.0599913421179
719 0.005 3.595 1 1023.608043053961 941.4785167248755 941.6251747586554 1098.992650383218 1099.068593431443 1099.15206033007 1089.868232568715 403.3902889054055 1097.124051982092 293.0599915669733
720 0.005 3.6 1 1023.630854721043 941.527241489977 941.674060980991 1098.992391531678 1099.068474805653 1099.151921133405 1089.869464301781 403.4791365365967 1097.12398411642 293.0599919461054
721 0.005 3.605 1 1023.653927612962 941.5756628023785 941.7226421020899 1098.99266569819 1099.068603991718 1099.152067881488 1089.871254250618 403.5677444165138 1097.12427201279 293.0599920801558
722 0.005 3.61 1 1023.676449799641 941.6237781812197 941.770916816932 1098.992407095368 1099.068486315188 1099.151930073383 1089.872466999448 403.656125387981 1097.124201723779 293.0599923889839
723 0.005 3.615 1 1023.699237927083 941.6715940376127 941.8188903699661 1098.992681523316 1099.068615450138 1099.152077031849 1089.874238564324 403.7442714128598 1097.12448887181 293.0599923617073
724 0.005 3.62 1 1023.721474618876 941.7191078370696 941.8665614099772 1098.992419577157 1099.068494677604 1099.151936042928 1089.875431762155 403.8321848643148 1097.124411296506 293.0599925083519
725 0.005 3.625 1 1023.743981411172 941.7663260503635 941.9139352137438 1098.992695840605 1099.068625786761 1099.15208468059 1089.87718625023 403.9198565538819 1097.124698474737 293.0599924677819
726 0.005 3.63 1 1023.765938371008 941.8132461060189 941.9610104096557 1098.992434719554 1099.068505209367 1099.151943948305 1089.878341116423 404.0072935235287 1097.1246212675 293.0599927175211
727 0.005 3.635 1 1023.788167078448 941.8598743196923 942.0077921678891 1098.992711566887 1099.068636939569 1099.152093391485 1089.88007996024 404.0944929990244 1097.124907508814 293.0599928644808
728 0.005 3.64 1 1023.809849715283 941.9062081542183 942.0542791093538 1098.992449929266 1099.068515848619 1099.151952248289 1089.881241239448 404.1814480197856 1097.124829150296 293.059993283025
729 0.005 3.645 1 1023.831803281195 941.9522539391213 942.1004764073647 1098.992725439969 1099.068646664877 1099.152100884911 1089.882960321749 404.268170542115 1097.12511523936 293.0599935334603
730 0.005 3.65 1 1023.853212723379 941.9980091431969 942.1463826833813 1098.992465463766 1099.068528086434 1099.151962172017 1089.88410099659 404.3546597902798 1097.125038337865 293.0599939608297
731 0.005 3.655 1 1023.874893042864 942.0434800084864 942.1920030495182 1098.992738318023 1099.068655716981 1099.152107506768 1089.885801222523 404.4409165016066 1097.125319437436 293.0599941518682
732 0.005 3.66 1 1023.896030780864 942.0886639663427 942.2373360919194 1098.992477725537 1099.068536412982 1099.151967943071 1089.886924141997 404.5269412576916 1097.125240104853 293.0599945006832
733 0.005 3.665 1 1023.917444448591 942.1335672588602 942.2823869142279 1098.992753541268 1099.068666849215 1099.152116125235 1089.88860913932 404.612734792523 1097.125524118679 293.0599946146991
734 0.005 3.67 1 1023.938317526314 942.1781872763778 942.3271540642548 1098.992494025055 1099.068548279941 1099.151977361092 1089.889716993443 404.6983001208889 1097.125443859306 293.0599948088593
735 0.005 3.675 1 1023.959467107979 942.2225302783881 942.3716426404214 1098.992767311006 1099.068676520307 1099.152123532814 1089.891385485047 404.7836378297932 1097.125722659462 293.0599947511478
736 0.005 3.68 1 1023.980076250771 942.2665935826242 942.4158511467124 1098.992504815682 1099.068555450275 1099.151982289878 1089.892473793564 404.8687355569271 1097.125638239753 293.0599949245233
737 0.005 3.685 1 1024.000964086515 942.3103833982337 942.4597846372 1098.992780720464 1099.068686096117 1099.152130665381 1089.894125358084 404.9536078214169 1097.125916225075 293.0599949798148
738 0.005 3.69 1 1024.021316708519 942.3538971067313 942.5034416383266 1098.992520677145 1099.068566808834 1099.151991272094 1089.895199241104 405.0382560451179 1097.125835213594 293.0599953191767
739 0.005 3.695 1 1024.041947156364 942.3971408572845 942.5468271695557 1098.99279522847 1099.068696503254 1099.152139079035 1089.896828443201 405.1226768428751 1097.12611289701 293.0599955272612
740 0.005 3.7 1 1024.062031901457 942.4401119757168 942.5899397071125 1098.992532122956 1099.068574475049 1099.151996689395 1089.897883349146 405.2068717498241 1097.126026656742 293.0599959803417
741 0.005 3.705 1 1024.082398748757 942.4828167041582 942.6327843185002 1098.992808573973 1099.068706217376 1099.152146304174 1089.899503343916 405.2908371111994 1097.126305322672 293.0599961799236
742 0.005 3.71 1 1024.102236629954 942.5252523098287 942.6753594577386 1098.992549404732 1099.068587901451 1099.152007698191 1089.900544869344 405.3745684100973 1097.126224506922 293.0599965495617
743 0.005 3.715 1 1024.122358416857 942.5674249050343 942.7176700956899 1098.992822655013 1099.068715744289 1099.15215342599 1089.902146498161 405.4580780582687 1097.126498506585 293.0599966736658
744 0.005 3.72 1 1024.14194863085 942.6093317838311 942.75971467608 1098.992560353316 1099.068595444254 1099.152012964094 1089.903169599063 405.5413730173311 1097.126412531362 293.0599969725185
745 0.005 3.725 1 1024.161824035668 942.6509790471735 942.8014981588046 1098.992834256039 1099.068723898529 1099.152159437311 1089.904759151014 405.6244428135999 1097.126686876896 293.0599969354367
746 0.005 3.73 1 1024.181170365377 942.6923639021874 942.843018934987 1098.992574618318 1099.068605862051 1099.152021233168 1089.905766619652 405.7072671466447 1097.126599208501 293.0599970547563
747 0.005 3.735 1 1024.200800806567 942.7334925086149 942.8842819737631 1098.992846086834 1099.068732456007 1099.152166041223 1089.907334885583 405.7898810009771 1097.126867279107 293.0599970000671
748 0.005 3.74 1 1024.219903621831 942.7743621470806 942.9252857106759 1098.992586193606 1099.068613811341 1099.152026949298 1089.908328279424 405.8722870651168 1097.126779081609 293.0599972278489
749 0.005 3.745 1 1024.239295557597 942.8149788600903 942.9660350606744 1098.992860459708 1099.06874266915 1099.152173718538 1089.90988409152 405.9544691144862 1097.127052807945 293.0599973377799
750 0.005 3.75 1 1024.258162455456 942.8553396071206 943.0065282360429 1098.992602505962 1099.068625129085 1099.152035972253 1089.910872944772 406.0364345016016 1097.126966286393 293.0599977272696
751 0.005 3.755 1 1024.277311183347 942.8954506147144 943.0467701966287 1098.992871561143 1099.06875105952 1099.152180436063 1089.912410758335 406.1181837299426 1097.127231100619 293.0599979385858
752 0.005 3.76 1 1024.295939808721 942.9353091640776 943.0867593948172 1098.992614864652 1099.068633823008 1099.15204235139 1089.913376634686 406.1997154171748 1097.127145309069 293.059998332643
753 0.005 3.765 1 1024.314852540914 942.9749212248715 943.1265006560295 1098.992882343326 1099.068757931499 1099.152185171703 1089.914897187223 406.2810260483971 1097.127410685277 293.0599984739818
754 0.005 3.77 1 1024.333248147271 943.0142841009711 943.1659924271852 1098.992629487963 1099.068644468294 1099.152051238496 1089.915847968366 406.3621183217657 1097.127328247056 293.0599987799031
755 0.005 3.775 1 1024.351927858393 943.0534036920732 943.2052394813489 1098.992898852595 1099.068770402615 1099.152195401335 1089.917354535826 406.44299256024 1097.127592774638 293.0599988480096
756 0.005 3.78 1 1024.370090834526 943.0922772262956 943.2442402026289 1098.992640164277 1099.068651677324 1099.152055759693 1089.918289575998 406.5236503529978 1097.127503349014 293.0599990063867
757 0.005 3.785 1 1024.388540126734 943.1309105912425 943.2829993459236 1098.99290819994 1099.068776640661 1099.152199585229 1089.919780759568 406.6040930413752 1097.127762516119 293.0599989164954
758 0.005 3.79 1 1024.406476494826 943.1693009983683 943.3215152761603 1098.992652976298 1099.068660767278 1099.152063003846 1089.920703332561 406.6843215582613 1097.127673684497 293.0599990548468
759 0.005 3.795 1 1024.424700740417 943.2074543355051 943.3597927348476 1098.992921978813 1099.068786507506 1099.152207347298 1089.922181036328 406.764336913648 1097.127935441041 293.0599990540624
760 0.005 3.8 1 1024.442410308775 943.2453677928009 943.3978300646457 1098.992662182311 1099.068667075071 1099.152067389542 1089.923085598353 406.8441373619057 1097.127842163477 293.0599993643734
761 0.005 3.805 1 1024.460411847221 943.2830472697483 943.4356320129903 1098.992934081343 1099.068795293066 1099.152213993291 1089.924549373506 406.9237232753629 1097.12810535995 293.0599995468643
762 0.005 3.81 1 1024.477901449005 943.3204899289863 943.4731969046107 1098.992677145932 1099.068678087062 1099.152076506685 1089.925443598652 407.0030974544107 1097.128015640739 293.0599999550936
763 0.005 3.815 1 1024.49568090419 943.3577016184037 943.5105294427957 1098.992944918796 1099.068802762543 1099.152219770845 1089.926891557936 407.0822580133884 1097.128275289064 293.0600001348671
764 0.005 3.82 1 1024.512949485086 943.3946795373237 943.5476279627485 1098.992687294343 1099.068685537667 1099.152081811468 1089.927767822461 407.1612039494208 1097.128183743893 293.0600004731156
765 0.005 3.825 1 1024.530510211865 943.4314294578361 943.5844971268174 1098.992957444626 1099.068812041226 1099.15222676179 1089.929201797867 407.2399371487263 1097.12844290465 293.0600005736327
766 0.005 3.83 1 1024.547568235233 943.4679485509027 943.6211352511598 1098.992703204315 1099.068696758571 1099.152090831153 1089.930070003004 407.3184571397369 1097.128355208284 293.0600008486728
767 0.005 3.835 1 1024.564914518493 943.5042425904404 943.6575469627672 1098.992970164906 1099.068820813199 1099.152233526953 1089.931489486424 407.3967659709874 1097.128611653414 293.0600007918944
768 0.005 3.84 1 1024.581752294119 943.54030872244 943.6937305498071 1098.992711130777 1099.068701765794 1099.152093787022 1089.9323396792 407.4748665254447 1097.128514393989 293.0600009020609
769 0.005 3.845 1 1024.598885535701 943.5761527373708 943.7296906670534 1098.992980579284 1099.068828390431 1099.152239206029 1089.933746138475 407.5527635887407 1097.12877050254 293.0600008262154
770 0.005 3.85 1 1024.615514239164 943.611771689167 943.7654255389402 1098.992723926076 1099.068710958523 1099.152101160282 1089.93458403471 407.6304459555814 1097.128676301755 293.0600010322755
771 0.005 3.855 1 1024.632437254066 943.647171380093 943.8009398025766 1098.992991035877 1099.068835800807 1099.152245007028 1089.935976437655 407.7079150038822 1097.128929364058 293.0600011341883
772 0.005 3.86 1 1024.648856849692 943.6823489298042 943.8362317231212 1098.99273526003 1099.068719423248 1099.152107571085 1089.936801177742 407.7851756719807 1097.128834706942 293.0600014992744
773 0.005 3.865 1 1024.665573425128 943.7173100351945 943.8713058813495 1098.993002348819 1099.068843300537 1099.152250491858 1089.93818126022 407.8622314234269 1097.129087210824 293.0600016990171
774 0.005 3.87 1 1024.68178810194 943.7520517793424 943.90616050097 1098.99274645443 1099.068727163135 1099.152113550343 1089.938993583826 407.9390741982215 1097.128993329147 293.0600020696613
775 0.005 3.875 1 1024.698299463656 943.7865798828815 943.9408001621288 1098.993014591393 1099.06885261174 1099.152257969399 1089.940360010827 408.0157161094884 1097.129245870564 293.0600021983942
776 0.005 3.88 1 1024.714309696408 943.8208913938951 943.9752230656882 1098.992757716405 1099.068735209159 1099.152119605005 1089.941157293379 408.0921559322569 1097.12915047528 293.0600024842834
777 0.005 3.885 1 1024.730618358216 943.8549920274221 944.0094337802109 1098.99302460263 1099.068859381597 1099.152262766839 1089.942510172699 408.1683918934593 1097.129402203152 293.0600025351879
778 0.005 3.89 1 1024.746427210727 943.8888788074944 944.0434304858346 1098.992768460077 1099.068743445071 1099.152126175306 1089.94329496885 408.2444356782718 1097.129305484359 293.060002680199
779 0.005 3.895 1 1024.762536068053 943.9225574118274 944.0772177256771 1098.993035925383 1099.068867571834 1099.152269058158 1089.944636599658 408.3202652563095 1097.129554012356 293.0600025540483
780 0.005 3.9 1 1024.778146032039 943.9560248590614 944.1107936604576 1098.99277872179 1099.068750432184 1099.152131036283 1089.945408549061 408.3958927744437 1097.129453290195 293.0600026688994
781 0.005 3.905 1 1024.794063634864 943.9892868441686 944.1441628454583 1098.993046472236 1099.068874065344 1099.152273542858 1089.946739915608 408.4713220457649 1097.129703838323 293.060002652674
782 0.005 3.91 1 1024.809478470708 944.0223403151563 944.1773233794441 1098.992788164042 1099.068757492428 1099.152136840321 1089.947496647265 408.5465511267401 1097.129603265806 293.0600029384
783 0.005 3.915 1 1024.825199865986 944.0551909902695 944.2102798325861 1098.993056591292 1099.068881664172 1099.152279768406 1089.9488134675 408.6215775623232 1097.129850789208 293.0600030911785
784 0.005 3.92 1 1024.840421010065 944.0878358268758 944.2430303080363 1098.99279879441 1099.068765203012 1099.152142420837 1089.949559056339 408.6964045209427 1097.129749816308 293.060003472852
785 0.005 3.925 1 1024.855952748283 944.120280516129 944.2755793593536 1098.993069405561 1099.068890907258 1099.152286941213 1089.950865203165 408.7710297366183 1097.130002518865 293.0600036269997
786 0.005 3.93 1 1024.870983106111 944.1525219114933 944.3079250146372 1098.992810810623 1099.068773641893 1099.152149151958 1089.951598666139 408.8454534910063 1097.129900352657 293.0600039473953
787 0.005 3.935 1 1024.886323601015 944.1845657392017 944.3400718277511 1098.99307955718 1099.068898231583 1099.152292319498 1089.95289170306 408.9196774464892 1097.1301501986 293.0600040179038
788 0.005 3.94 1 1024.901164155556 944.2164088334798 944.3720178142046 1098.992820378749 1099.068780694168 1099.152154460525 1089.953610704958 408.9936951515861 1097.130046330965 293.0600042643229
789 0.005 3.945 1 1024.916316529609 944.2480568919557 944.4037675056522 1098.993088914585 1099.068905054633 1099.15229753303 1089.954889992356 409.0675182790009 1097.130293308212 293.0600041847151
790 0.005 3.95 1 1024.930972689967 944.279506855743 944.4353189752371 1098.992829268892 1099.068786416149 1099.152158596936 1089.95559917151 409.1411451987753 1097.130186791085 293.0600042571767
791 0.005 3.955 1 1024.945942319438 944.3107642817547 944.4666766814723 1098.993100557737 1099.068913797645 1099.152304485133 1089.95686917712 409.2145769237808 1097.13043443294 293.0600041578761
792 0.005 3.96 1 1024.960414529764 944.3418260353099 944.4978386253442 1098.992838939329 1099.068792844884 1099.152163278357 1089.957565149697 409.2878160715663 1097.130325486149 293.0600043381746
793 0.005 3.965 1 1024.97520157399 944.3726977711841 944.5288093115043 1098.993107864735 1099.068918430639 1099.152307682987 1089.95882142061 409.360859524603 1097.130571933732 293.0600044019052
794 0.005 3.97 1 1024.989492889122 944.4033763087705 944.5595867206806 1098.992847022956 1099.068798836993 1099.152167947715 1089.959505304492 409.4337073840742 1097.130463239084 293.0600047540522
795 0.005 3.975 1 1025.004102010402 944.4338673024628 944.5901753483555 1098.993119764284 1099.068927652554 1099.152315148046 1089.960752587645 409.5063841603315 1097.130713070134 293.0600049130911
796 0.005 3.98 1 1025.018214970557 944.4641675405827 944.6205731520706 1098.992859106392 1099.068807887652 1099.152175168354 1089.961425196248 409.5788549521404 1097.130604791105 293.0600052674404
797 0.005 3.985 1 1025.032644449344 944.4942826377548 944.6507845949226 1098.993129002246 1099.068933857402 1099.15231971904 1089.962658781017 409.6511329512986 1097.130850940898 293.0600053713881
798 0.005 3.99 1 1025.046580827653 944.5242093931402 944.6808076310715 1098.992869601991 1099.068815286353 1099.152180733001 1089.963321418312 409.7232136843464 1097.130742643162 293.0600056313306
799 0.005 3.995 1 1025.060832941194 944.5539533964829 944.7106467004844 1098.99313715438 1099.06893987148 1099.152323941391 1089.964541823625 409.7951043776646 1097.130986218611 293.0600056764652
800 0.005 4 1 1025.07459483462 944.5835114183866 944.7402997406515 1098.992877989946 1099.068821238049 1099.15218509706 1089.965192621686 409.8667976186827 1097.130876003596 293.0600057851914
801 0.005 4.005 1 1025.088675296618 944.6128890614124 944.7697711922575 1098.993146979307 1099.06894679929 1099.152329237984 1089.96640310793 409.9382973794114 1097.131120768218 293.0600056543227
802 0.005 4.01 1 1025.102266548305 944.6420830874576 944.7990589775865 1098.992888781056 1099.06882925837 1099.152191780654 1089.967043999496 410.0096041353051 1097.131010413589 293.0600057562996
803 0.005 4.015 1 1025.116172019709 944.6710989297655 944.8281674353314 1098.993155771326 1099.068952623474 1099.152333513964 1089.96824425597 410.0807141518948 1097.131250383785 293.0600057164053
804 0.005 4.02 1 1025.129591602682 944.6999334575826 944.8570945266276 1098.992896219877 1099.0688343949 1099.15219543327 1089.968872754 410.1516374981258 1097.131136695222 293.060005998476
805 0.005 4.025 1 1025.143388240178 944.7285924135964 944.8858447726677 1098.993166909411 1099.068960690125 1099.152339882271 1089.970062417706 410.2223743572661 1097.131381593767 293.0600061413635
806 0.005 4.03 1 1025.156663910645 944.7570723614584 944.9144159980443 1098.992904612294 1099.06883993169 1099.152199225354 1089.970678276488 410.2929217354946 1097.131267327836 293.0600065086549
807 0.005 4.035 1 1025.170246165166 944.7853788061881 944.942812550183 1098.993177146332 1099.068968652683 1099.152346505737 1089.971858494279 410.3632710160682 1097.131511772294 293.0600066555595
808 0.005 4.04 1 1025.183339651407 944.813508475642 944.971032319414 1098.992915638974 1099.068847718798 1099.152205351771 1089.972465353783 410.4334348870798 1097.131398773496 293.0600069617308
809 0.005 4.045 1 1025.196747786399 944.8414668469836 944.9990796281229 1098.993184163517 1099.068973140354 1099.152349366947 1089.973632388359 410.5034128835337 1097.131640510675 293.0600070200916
810 0.005 4.05 1 1025.209673721721 944.8692506969353 945.0269523995242 1098.992923417447 1099.068853805628 1099.152210058125 1089.974227496769 410.5732156734669 1097.13152707441 293.0600072490154
811 0.005 4.055 1 1025.222918598546 944.8968654706891 945.0546549352185 1098.99319354312 1099.068980152573 1099.152355084156 1089.975385117052 410.6428371485976 1097.131766633069 293.0600071575678
812 0.005 4.06 1 1025.235682808842 944.9243079112058 945.082185129745 1098.992932621161 1099.068860414013 1099.152214985195 1089.975970283947 410.7122691124973 1097.131651476657 293.0600072249125
813 0.005 4.065 1 1025.248767425004 944.9515834577811 945.109547279157 1098.993201330086 1099.068985421368 1099.152358559293 1089.977116581928 410.7815223381199 1097.131889331597 293.0600071086549
814 0.005 4.07 1 1025.261373419139 944.9786888548081 945.1367392739517 1098.992940796617 1099.068865957526 1099.152219160234 1089.977693395731 410.8505817582626 1097.131772044819 293.0600072711133
815 0.005 4.075 1 1025.274299732788 945.0056295059824 945.1637653816479 1098.993210445665 1099.068992116265 1099.152363982875 1089.978829939761 410.9194521453607 1097.132009534484 293.0600073258926
816 0.005 4.08 1 1025.286748564579 945.032402142957 945.190623478427 1098.992949422155 1099.068872060853 1099.152224104027 1089.979395396523 410.9881393984193 1097.13189258992 293.060007654878
817 0.005 4.085 1 1025.299518730329 945.0590121533709 945.217317817736 1098.993217570178 1099.068996686153 1099.15236716962 1089.980520235096 411.0566435109132 1097.132130716993 293.0600078107195
818 0.005 4.09 1 1025.311807095839 945.0854563334699 945.2438463477598 1098.992959286955 1099.068878741889 1099.152229167674 1089.981074378731 411.1249640051898 1097.132016223473 293.0600081427971
819 0.005 4.095 1 1025.32442036021 945.1117400224949 945.2702132502783 1098.993229162803 1099.069004681083 1099.152373571302 1089.982191514804 411.1931014655876 1097.132254733144 293.0600082252338
820 0.005 4.1 1 1025.336559329638 945.1378599130201 945.2964163663258 1098.992969203426 1099.068886061151 1099.152234766568 1089.982738843756 411.2610565949567 1097.132138019461 293.0600084703593
821 0.005 4.105 1 1025.349021559523 945.1638213499024 945.3224599151525 1098.993237899012 1099.069011406702 1099.152378866315 1089.983843500403 411.3288434717667 1097.132375367142 293.0600084889489
822 0.005 4.11 1 1025.36101009281 945.1896210291761 945.3483417268628 1098.992976824494 1099.068891001438 1099.1522382619 1089.984379586737 411.3964544439645 1097.132256752996 293.0600085830489
823 0.005 4.115 1 1025.373321389936 945.2152642977381 945.3740660166748 1098.993243277935 1099.06901486055 1099.152381134025 1089.985474051004 411.4638828597024 1097.132487578511 293.0600084388602
824 0.005 4.12 1 1025.385160796356 945.2407478475301 945.3996306152775 1098.992983964501 1099.068896640078 1099.15224259004 1089.986000166523 411.5311141507425 1097.132368524098 293.0600085163011
825 0.005 4.125 1 1025.397326759427 945.2660770622366 945.4250397562802 1098.993252414741 1099.06902098686 1099.152385630694 1089.987088346717 411.598168916572 1097.132602867133 293.0600084574683
826 0.005 4.13 1 1025.409018657665 945.2912485483705 945.4502912157084 1098.992991226441 1099.068901568152 1099.15224634012 1089.987606785304 411.6650469092765 1097.132482307476 293.0600087129397
827 0.005 4.135 1 1025.421039290244 945.3162676687216 945.4753892091458 1098.99326191042 1099.069028140816 1099.152391563837 1089.988684611856 411.731747537877 1097.132717005196 293.0600088457516
828 0.005 4.14 1 1025.432585744983 945.3411310401212 945.5003315050394 1098.993000566383 1099.068908135256 1099.152251500429 1089.98919131572 411.7982704282217 1097.132596410928 293.0600091968284
829 0.005 4.145 1 1025.444459530487 945.365843998634 945.525122295538 1098.993268793582 1099.069033101671 1099.152395236166 1089.990257539544 411.8646215062498 1097.132831416646 293.0600093156094
830 0.005 4.15 1 1025.455862526872 945.3904031750944 945.5497593568027 1098.99300809854 1099.068913403688 1099.152255600046 1089.990755696001 411.9307930441075 1097.132709813873 293.0600096060269
831 0.005 4.155 1 1025.467593471826 945.4148138893505 945.5742468680503 1098.993278318641 1099.069040389019 1099.152400730966 1089.991814850363 411.996786922022 1097.13294523692 293.0600096445559
832 0.005 4.16 1 1025.478854302734 945.4390728049773 945.5985826186106 1098.993016529612 1099.068919741879 1099.152260359411 1089.992304123501 412.0626048273363 1097.132823392147 293.0600098637954
833 0.005 4.165 1 1025.490442761322 945.4631851047852 945.6227707072106 1098.993283893692 1099.069043981115 1099.152403227852 1089.993351051331 412.1282509245892 1097.133054013238 293.0600097595482
834 0.005 4.17 1 1025.50156357847 945.4871474557062 945.6468089102239 1098.993024801704 1099.068925942547 1099.152265189932 1089.993831355842 412.1937253366173 1097.132932471125 293.0600098071729
835 0.005 4.175 1 1025.513014764708 945.5109651352481 945.6707013732977 1098.993292611247 1099.069050148376 1099.15240809007 1089.994871479427 412.25902457789 1097.133162502131 293.0600096739466
836 0.005 4.18 1 1025.52399690578 945.5346347554386 945.6944458389212 1098.993030871503 1099.068929820112 1099.152267984561 1089.995341670333 412.3241480172694 1097.133037243967 293.0600098299116
837 0.005 4.185 1 1025.535306856436 945.5581615120839 945.7180463967552 1098.99329657219 1099.069053035067 1099.152410112473 1089.996368352463 412.3890971591927 1097.133264215657 293.0600098766234
838 0.005 4.19 1 1025.546155418539 945.5815420848056 945.74150084179 1098.993039967527 1099.068936625747 1099.152273352438 1089.996833145748 412.4538743766277 1097.133143892777 293.0600102011314
839 0.005 4.195 1 1025.557332142082 945.6047816491362 945.7648132285094 1098.993305886076 1099.069059901874 1099.152415511966 1089.997854047453 412.5184810911053 1097.133371756898 293.0600103405919
840 0.005 4.2 1 1025.568047295487 945.6278768663387 945.7879813448997 1098.993049908642 1099.068943630697 1099.152278771164 1089.998311290866 412.5829154901108 1097.133253807526 293.0600106648062
841 0.005 4.205 1 1025.57908796659 945.6508329014424 945.8110092312623 1098.993312510964 1099.069064520992 1099.152418966052 1089.999320963688 412.6471774715055 1097.133479459367 293.0600107385011
842 0.005 4.21 1 1025.589667291749 945.6736463753462 945.8338946491934 1098.993054391435 1099.068946641642 1099.15228094962 1089.999765874241 412.7112733567027 1097.13335775736 293.0600109772137
843 0.005 4.215 1 1025.600576563669 945.6963224803657 945.8566416505396 1098.993320777897 1099.069071111434 1099.152424208317 1090.000767220483 412.7751937165966 1097.133586150972 293.0600109822738
844 0.005 4.22 1 1025.611024436288 945.7188578098398 945.8792479756697 1098.993062273586 1099.068952514347 1099.15228542872 1090.001205115238 412.8389466380333 1097.13346122843 293.060011066584
845 0.005 4.225 1 1025.62179821004 945.7412575998877 945.9017177208792 1098.993328636737 1099.069075983568 1099.152427567171 1090.00220190393 412.9025295795087 1097.133685200076 293.0600108948196
846 0.005 4.23 1 1025.632114071934 945.7635183553919 945.9240485485977 1098.993070501837 1099.068958038745 1099.15228974899 1090.002632301539 412.9659339716983 1097.133560921843 293.0600109622376
847 0.005 4.235 1 1025.642762934962 945.7856452328043 945.9462444650666 1098.993333331893 1099.06907908989 1099.152429877118 1090.003615733599 413.029174018127 1097.133783276858 293.0600109013653
848 0.005 4.24 1 1025.652954973286 945.8076348563721 945.9683032312519 1098.993078554524 1099.068964148968 1099.15229458657 1090.00403876023 413.092248859096 1097.133661450468 293.0600111422669
849 0.005 4.245 1 1025.663478046926 945.8294923398198 945.9902288293349 1098.993340379433 1099.069083989268 1099.152433345341 1090.005014954136 413.1551576175054 1097.13388272161 293.0600112495619
850 0.005 4.25 1 1025.673584396434 945.8512143011696 946.012019012205 1098.993087024872 1099.068970286306 1099.15229950791 1090.00543157274 413.2179028763022 1097.133761389275 293.0600115823306
851 0.005 4.255 1 1025.683994584969 945.8728058276516 946.0336777448706 1098.99334884906 1099.069090166072 1099.152438395524 1090.00639922427 413.2804798643248 1097.133983905843 293.0600116821085
852 0.005 4.26 1 1025.693938306006 945.894263509844 946.0552027525212 1098.993092613546 1099.068974099219 1099.152302226083 1090.006804350746 413.3428899281298 1097.133862058956 293.060011959759
853 0.005 4.265 1 1025.704212564223 945.9155924356304 946.0765979930561 1098.993355406963 1099.069095180083 1099.152442195755 1090.007762834663 413.4051339431232 1097.134083727347 293.0600119817938
854 0.005 4.27 1 1025.714027345686 945.9367891762774 946.0978611763368 1098.993097792895 1099.068977742913 1099.152304536293 1090.008158639645 413.4672138065566 1097.133958746877 293.0600121824676
855 0.005 4.275 1 1025.724178174574 945.9578588372141 946.1189962697814 1098.993362518285 1099.069100667556 1099.152446572056 1090.009110746869 413.5291213966446 1097.13417985173 293.0600120569744
856 0.005 4.28 1 1025.733870274361 945.978797974932 946.1400009696207 1098.993103343342 1099.068981659642 1099.152307548311 1090.009498855738 413.5908804948921 1097.134050947407 293.0600120999151
857 0.005 4.285 1 1025.743901782881 945.9996116847125 946.1608792356652 1098.993369895979 1099.069105645333 1099.152450295641 1090.010445110135 413.6524744926351 1097.134274603193 293.0600119472915
858 0.005 4.29 1 1025.753474183532 946.0202964915273 946.1816287394357 1098.99310972308 1099.068985954545 1099.152310769996 1090.010825486498 413.7139033490068 1097.134143836857 293.0600120881182
859 0.005 4.295 1 1025.763387044282 946.0408574916967 946.2022534357189 1098.993377982428 1099.069111881344 1099.152455386636 1090.011764445436 413.7751698857654 1097.134368330532 293.0600121099122
860 0.005 4.3 1 1025.772841718596 946.0612911856418 946.2227509776861 1098.993116444379 1099.068990405413 1099.152314004629 1090.012137104337 413.8362740996203 1097.134238471254 293.0600124277742
861 0.005 4.305 1 1025.782635543929 946.0816026606058 946.2431253078196 1098.993382937291 1099.06911529238 1099.15245787502 1090.013065961672 413.8972154227459 1097.134460757847 293.0600125587807
862 0.005 4.31 1 1025.791973747629 946.1017884375841 946.2633740895657 1098.993124872765 1099.068996877245 1099.152319248597 1090.013432873559 413.9579944657495 1097.13433269398 293.0600128709007
863 0.005 4.315 1 1025.801651273289 946.1218535698994 946.2835012409455 1098.9933908939 1099.069120987563 1099.152462114681 1090.014355222869 414.0186166974263 1097.134556154779 293.060012928709
864 0.005 4.32 1 1025.810871893609 946.1417945884327 946.303504423465 1098.993130565224 1099.069001100287 1099.152322582564 1090.014712772208 414.0790763245365 1097.134425589547 293.0600131596959
865 0.005 4.325 1 1025.820432693032 946.161616510856 946.3233875357834 1098.993394847104 1099.069123438088 1099.152463820807 1090.015625043796 414.1393749340684 1097.134645091806 293.060013164308
866 0.005 4.33 1 1025.82953889494 946.1813158419773 946.3431482185988 1098.993136184779 1099.069005378574 1099.152325703554 1090.015974082603 414.1995140064316 1097.134515483504 293.0600132292526
867 0.005 4.335 1 1025.838987562028 946.2008976198138 946.3627903768252 1098.993402416449 1099.069129239222 1099.152468448893 1090.016881896043 414.2594927965493 1097.134734175909 293.0600130559096
868 0.005 4.34 1 1025.847982527061 946.2203583272008 946.3823116331446 1098.993144413974 1099.069011594433 1099.152330628879 1090.017225105804 414.3193144886199 1097.134604219609 293.0600131181687
869 0.005 4.345 1 1025.857318853659 946.2397029852943 946.4017158758825 1098.993407494853 1099.069132421506 1099.152470752772 1090.018123143235 414.3789794050111 1097.134821102341 293.0600130483372
870 0.005 4.350000000000001 1 1025.866202760083 946.2589280922588 946.4210007338833 1098.993149146558 1099.069014635001 1099.152332816083 1090.018458984478 414.438488191549 1097.134690456276 293.0600132695355
871 0.005 4.355 1 1025.875428617077 946.2780387024216 946.4401701111631 1098.993413267257 1099.069136765942 1099.152474009801 1090.019350845654 414.4978401215724 1097.134908048055 293.0600133674095
872 0.005 4.36 1 1025.884198870881 946.2970312253772 946.4592215897256 1098.993152719722 1099.06901794259 1099.152335494757 1090.019677012379 414.5570340789937 1097.134773943507 293.0600136927728
873 0.005 4.365 1 1025.893318744657 946.315910754748 946.4781590978489 1098.993420388329 1099.069141902021 1099.15247803541 1090.020563879519 414.61608703501 1097.134995407765 293.0600137881698
874 0.005 4.37 1 1025.901981649732 946.334673672255 946.4969801855759 1098.993159814313 1099.069022958903 1099.152339381511 1090.020884475673 414.6749776489972 1097.134862326409 293.0600140499272
875 0.005 4.375 1 1025.910991787851 946.3533250041269 946.5156887380607 1098.993425596128 1099.069145824026 1099.152481081138 1090.02176211207 414.7337075644555 1097.135081487872 293.0600140588568
876 0.005 4.38 1 1025.91954702627 946.3718611668677 946.5342823159841 1098.99316576787 1099.069027838685 1099.152343285216 1090.022073431686 414.7922762997681 1097.134949333801 293.060014251376
877 0.005 4.385 1 1025.928452225566 946.3902871837741 946.5527647977124 1098.993431751322 1099.069149828858 1099.152483790547 1090.022945978254 414.8506797604501 1097.135167880367 293.0600141124619
878 0.005 4.39 1 1025.936901014036 946.4085994470445 946.5711337292358 1098.993170403478 1099.069030721659 1099.152345052538 1090.023251812327 414.9089334909385 1097.135029689932 293.0600141369739
879 0.005 4.395 1 1025.945702111479 946.4268029998926 946.5893929982187 1098.993438273824 1099.069154681102 1099.152487672189 1090.02411836708 414.9670374959978 1097.135249924115 293.0600139787008
880 0.005 4.4 1 1025.954046670572 946.4448942027359 946.6075401265206 1098.993175845572 1099.069034556105 1099.152348059297 1090.024416050935 415.0249903593804 1097.135111790823 293.0600141050372
881 0.005 4.405 1 1025.962743873612 946.4628780962266 946.6255789970527 1098.99344367969 1099.069158892291 1099.152491296423 1090.025275113049 415.0827964280525 1097.135329535786 293.0600141261899
882 0.005 4.41 1 1025.97098692368 946.4807510539855 946.6435071391959 1098.99318197761 1099.069038519055 1099.152350872804 1090.025567583513 415.1404488729547 1097.135193475627 293.060014418586
883 0.005 4.415 1 1025.979581592356 946.4985180926858 946.661328419343 1098.993449514554 1099.069162961208 1099.152494196359 1090.026420513924 415.1979485503393 1097.135411279392 293.0600145400929
884 0.005 4.42 1 1025.987723339744 946.5161755720408 946.6790403541183 1098.993189153733 1099.069044108073 1099.152355419998 1090.026706872162 415.2552954286884 1097.135277774402 293.0600148368449
885 0.005 4.425 1 1025.996216013529 946.5337284849395 946.6966467919432 1098.993456123407 1099.069167718229 1099.152497982899 1090.027552311166 415.3124901115826 1097.135495328575 293.0600148931394
886 0.005 4.43 1 1026.004254745074 946.5511731811981 946.7141452330532 1098.993193000476 1099.06904662093 1099.152357062325 1090.027829684438 415.3695333494869 1097.135356909881 293.0600151129069
887 0.005 4.435 1 1026.01264760577 946.568514667028 946.7315395330315 1098.993462340768 1099.069172431638 1099.152501684399 1090.028668807511 415.4264266092766 1097.135576201238 293.0600151029758
888 0.005 4.44 1 1026.020586773819 946.5857491941098 946.7488271302379 1098.993199241648 1099.069051197756 1099.152360589557 1090.028938785526 415.4831676976383 1097.135437448687 293.0600151635329
889 0.005 4.445 1 1026.028879996136 946.6028818238656 946.766011896128 1098.993466286714 1099.069175080023 1099.152503483097 1090.029770967569 415.5397614633991 1097.135651516649 293.0600149714303
890 0.005 4.45 1 1026.036722223637 946.619908864628 946.7830913077166 1098.993203843831 1099.06905419326 1099.152362775714 1090.03003634597 415.5962081882494 1097.135511975403 293.060015025948
891 0.005 4.455 1 1026.044919616146 946.6368353254787 946.8000692127021 1098.993471937302 1099.069179113184 1099.152506625841 1090.030862504256 415.6525084668493 1097.135728294139 293.0600149392754
892 0.005 4.46 1 1026.052665862822 946.6536575243447 946.8169430873108 1098.993209611283 1099.06905839201 1099.152366027535 1090.03112216627 415.7086616087377 1097.13558808961 293.060015156755
893 0.005 4.465 1 1026.06076798857 946.6703804418939 946.8337167611609 1098.993478041643 1099.069183526361 1099.152509950159 1090.031942590341 415.7646689827839 1097.135805802904 293.0600152404036
894 0.005 4.47 1 1026.068418745869 946.6870003934716 946.850387704581 1098.993214945231 1099.069062017698 1099.152368914705 1090.03219558832 415.8205276889705 1097.135665100181 293.0600155542896
895 0.005 4.475000000000001 1 1026.076425158281 946.7035223460437 946.8669597325497 1098.993482951189 1099.069187125868 1099.152512721444 1090.033008537222 415.8762388229842 1097.135883173544 293.0600156358238
896 0.005 4.48 1 1026.08398074108 946.7199426122679 946.8834303145139 1098.993221019052 1099.06906688708 1099.152372794283 1090.033255124634 415.9318022491917 1097.135742326881 293.0600158882909
897 0.005 4.485 1 1026.091893422752 946.736266155404 946.8998032619585 1098.99348986201 1099.069192380257 1099.152516937907 1090.034062964641 415.9872194018512 1097.135960437188 293.0600158939321
898 0.005 4.49 1 1026.099354924613 946.7524892498672 946.9160760107062 1098.993226422224 1099.069070664948 1099.152375605778 1090.034302156066 416.0424904772638 1097.135819591766 293.0600160744291
899 0.005 4.495 1 1026.107174195398 946.7686168696988 946.9322523751055 1098.993493639423 1099.069194957475 1099.152518494471 1090.035103427935 416.0976173247641 1097.136033351122 293.0600159290943
900 0.005 4.5 1 1026.114545514134 946.7846452898816 946.9483297972369 1098.993232507496 1099.069075026932 1099.152378928402 1090.035338461675 416.1525994128636 1097.135894237771 293.0600159381116
901 0.005 4.505 1 1026.122272238461 946.8005794409801 946.964312051519 1098.993497698096 1099.069197507081 1099.152520425686 1090.036133195181 416.207438819611 1097.136104391497 293.0600157751281
902 0.005 4.51 1 1026.129552920298 946.8164156218355 946.9801965894709 1098.993236155538 1099.069077567547 1099.152380747572 1090.036361533731 416.2621354985441 1097.135962960575 293.0600158981821
903 0.005 4.515 1 1026.137189863907 946.8321587451637 946.9959871774004 1098.993502272829 1099.069200920428 1099.152523102965 1090.037149928446 416.316689041453 1097.13617294781 293.0600159075122
904 0.005 4.52 1 1026.144381849172 946.8478050886986 947.0116812503305 1098.993240833983 1099.069080651316 1099.152382938054 1090.037372476585 416.3710990885937 1097.136033739761 293.0600161949421
905 0.005 4.525 1 1026.151931643623 946.8633595803589 947.0272825814313 1098.993508862579 1099.069205926528 1099.152527382433 1090.03815597061 416.4253650247255 1097.136246882816 293.0600163012622
906 0.005 4.53 1 1026.159034840614 946.8788184844342 947.0427885905214 1098.993247477134 1099.069085576367 1099.152386769478 1090.038373591441 416.4794845911592 1097.136108021069 293.0600165891149
907 0.005 4.535 1 1026.166495705057 946.8941868284392 947.0582031116484 1098.993513411981 1099.069209250343 1099.152529839695 1090.039153796093 416.5334555095174 1097.136319580503 293.0600166372701
908 0.005 4.54 1 1026.173509987819 946.9094607938807 947.073523528645 1098.993252099836 1099.069089056618 1099.152389509543 1090.03936443025 416.5872874015985 1097.136179021523 293.0600168503061
909 0.005 4.545 1 1026.180883973641 946.9246451990365 947.0887535374759 1098.993519448758 1099.069213480897 1099.152532951929 1090.040135795147 416.6409805180254 1097.136392007674 293.0600168195451
910 0.005 4.55 1 1026.187810954597 946.9397363553169 947.1038905675036 1098.993255875811 1099.069091767855 1099.152391421871 1090.040340553125 416.6945345796167 1097.136248152767 293.0600168846944
911 0.005 4.555 1 1026.195098815292 946.954739180007 947.1189383813368 1098.99352411882 1099.069216918917 1099.152535564845 1090.041106545455 416.7479540519583 1097.136459880861 293.0600166904346
912 0.005 4.56 1 1026.201941217367 946.9696499113388 947.1338943773119 1098.993260118004 1099.069094506484 1099.152393219968 1090.04130591611 416.8012348910968 1097.136314607093 293.0600167292533
913 0.005 4.565 1 1026.209146008152 946.9844734477108 947.1487623033892 1098.993529486899 1099.06922069565 1099.152538615831 1090.042067684472 416.8543785109144 1097.136526217986 293.0600166397627
914 0.005 4.57 1 1026.215904518995 946.9992060171921 947.1635395435103 1098.99326481377 1099.069097757721 1099.152395922865 1090.042261185157 416.9073829691444 1097.136381085865 293.0600168519718
915 0.005 4.575 1 1026.223024808138 947.0138525011457 947.1782298303964 1098.993532867982 1099.069223097047 1099.152540294252 1090.0430150988 416.9602482404212 1097.13659128405 293.0600169232039
916 0.005 4.58 1 1026.229701069585 947.02840914812 947.1928305619693 1098.993270639361 1099.069102162689 1099.152399418636 1090.043204581228 417.0129807348505 1097.136447778395 293.060017232143
917 0.005 4.585 1 1026.236739800287 947.0428808469704 947.2073454709184 1098.993539301277 1099.069228030292 1099.15254440355 1090.043955068322 417.0655730080518 1097.136660221137 293.060017316168
918 0.005 4.59 1 1026.243334530182 947.057263818304 947.2217719396366 1098.993276809632 1099.069106419191 1099.152402760542 1090.044139476501 417.1180253163476 1097.136517948951 293.0600175526624
919 0.005 4.595 1 1026.250289069252 947.0715629031288 947.2361136669659 1098.993543122419 1099.069230613572 1099.152546061654 1090.044882119237 417.1703455043395 1097.136727480159 293.0600175489363
920 0.005 4.600000000000001 1 1026.256800964881 947.0857743412159 947.2503680360672 1098.993280192923 1099.069109031059 1099.152404595347 1090.045059237099 417.2225217350565 1097.136583492746 293.0600177202599
921 0.005 4.605 1 1026.263675475311 947.0999030130054 947.2645387693459 1098.993546353604 1099.069232680015 1099.152547434152 1090.045796328188 417.2745627334484 1097.136792516007 293.0600175668708
922 0.005 4.61 1 1026.270108133172 947.1139451091235 947.2786232276342 1098.993285240027 1099.069113127103 1099.152408075091 1090.045969320413 417.3264693233594 1097.136647955688 293.0600175720012
923 0.005 4.615 1 1026.276903322836 947.1279054809063 947.2926251093106 1098.993551044716 1099.069236023383 1099.152549829263 1090.046702000491 417.3782376177556 1097.136855500892 293.0600173959419
924 0.005 4.62 1 1026.283257164037 947.141780444156 947.3065418404473 1098.993288983526 1099.069115411321 1099.15240955429 1090.046871602785 417.4298772854132 1097.136709115382 293.0600175009833
925 0.005 4.625 1 1026.289973952008 947.1555747365265 947.320377066463 1098.993555599659 1099.069239304578 1099.152552495694 1090.047597575883 417.4813808182552 1097.136916174073 293.0600175002279
926 0.005 4.63 1 1026.296251345587 947.1692846020148 947.3341281627594 1098.993294807621 1099.069119550677 1099.152412944415 1090.047761830864 417.5327499102448 1097.136772124413 293.0600177773777
927 0.005 4.635 1 1026.302892131326 947.1829148530063 947.3477988012188 1098.99356161325 1099.069243550034 1099.15255584381 1090.04848525252 417.5839838172589 1097.136980796098 293.0600178837082
928 0.005 4.64 1 1026.309091421094 947.1964616751754 947.3613863235357 1098.993298899363 1099.069122472251 1099.15241512901 1090.048643517462 417.6350827781053 1097.136835648105 293.0600181592658
929 0.005 4.645 1 1026.315653880404 947.2099299122992 947.3748944143299 1098.993564848843 1099.069245781785 1099.152557470834 1090.049358938303 417.6860478705099 1097.137044199467 293.0600181928189
930 0.005 4.65 1 1026.321777526699 947.2233157653824 947.3883204290669 1098.993304292839 1099.069126831174 1099.152418703764 1090.049512333513 417.7368797460775 1097.136899995329 293.0600183956727
931 0.005 4.655 1 1026.32826385792 947.2366240278762 947.4016680200592 1098.993569439999 1099.069249184943 1099.152559813949 1090.050222749741 417.7875801384458 1097.137108095779 293.0600183612522
932 0.005 4.66 1 1026.334310622722 947.2498509037058 947.4149345344631 1098.993306049824 1099.069127743194 1099.152419013734 1090.050369172445 417.8381486503619 1097.136959612295 293.0600184117595
933 0.005 4.665 1 1026.340724082549 947.2630012067232 947.4281236411035 1098.993574527776 1099.069253149956 1099.152563081454 1090.05107753912 417.8885866099923 1097.137167661336 293.0600182091413
934 0.005 4.67 1 1026.346697190505 947.276071109689 947.4412326652864 1098.993311384178 1099.069131602021 1099.152422142816 1090.051221193233 417.9388939959254 1097.137017883404 293.0600182457638
935 0.005 4.675 1 1026.35303687054 947.2890654090976 947.4542652576696 1098.993578159248 1099.069255512751 1099.152564671836 1090.051923280057 417.9890714843281 1097.137225151415 293.0600181435107
936 0.005 4.68 1 1026.358936846613 947.30198030048 947.4672187550368 1098.993313621906 1099.06913279431 1099.152422656442 1090.052060222223 418.0391188258243 1097.137075317744 293.0600183507584
937 0.005 4.685 1 1026.365204891184 947.3148205923893 947.4800968187258 1098.993582101029 1099.069258627813 1099.152567414517 1090.052758172978 418.0890407756925 1097.137283558075 293.0600184220486
938 0.005 4.69 1 1026.371033991267 947.3275824480883 947.4928967678347 1098.993320254196 1099.069137944432 1099.15242713305 1090.052892539297 418.1388302885731 1097.137135370382 293.0600187307733
939 0.005 4.695 1 1026.37722971941 947.3402706486388 947.5056222390842 1098.993586772938 1099.069261639336 1099.15256953056 1090.053585165391 418.1884882046843 1097.137344304091 293.0600188002816
940 0.005 4.7 1 1026.382985616392 947.3528813554224 947.5182705456075 1098.993323027261 1099.069139826672 1099.152428323909 1090.053712491795 418.2380153122017 1097.13719466314 293.0600190386362
941 0.005 4.705 1 1026.389110362732 947.3654193722869 947.5308453381811 1098.993592049508 1099.069265768392 1099.15257284729 1090.054402462368 418.2874129894363 1097.137403910704 293.0600190231501
942 0.005 4.71 1 1026.394794789582 947.3778808315348 947.5433439040572 1098.993327761749 1099.069143640324 1099.152431311688 1090.054524623246 418.3366816972478 1097.137253899327 293.0600191994565
943 0.005 4.715 1 1026.400848917725 947.3902705346309 947.5557698923744 1098.993595817478 1099.069268373961 1099.152574739162 1090.055208852248 418.3858233875577 1097.137460636459 293.0600190404164
944 0.005 4.72 1 1026.406465205092 947.4025846316689 947.5681206033827 1098.993330842109 1099.069145169425 1099.15243204825 1090.055326924335 418.4348380860145 1097.137310614081 293.0600190337362
945 0.005 4.725000000000001 1 1026.412449647531 947.4148278920787 947.580399663321 1098.993598558406 1099.069270499711 1099.152576520865 1090.05600567122 418.4837274922248 1097.137515533555 293.060018848851
946 0.005 4.73 1 1026.41799692832 947.426996456408 947.5926043627917 1098.993335148999 1099.069148662074 1099.152434955149 1090.056120212382 418.5324903082887 1097.137363383548 293.0600189514854
947 0.005 4.735 1 1026.423913982019 947.4390950880085 947.6047383221597 1098.993602530815 1099.069273301488 1099.152578508 1090.05679430407 418.5811221178174 1097.137569174693 293.0600189393938
948 0.005 4.74 1 1026.429393560554 947.4511199336242 947.6167988301754 1098.993337545485 1099.069149964788 1099.152435712501 1090.056903347013 418.6296303688792 1097.137416886261 293.0600192127245
949 0.005 4.745 1 1026.435245207199 947.4630757882582 947.6287895286437 1098.993608041599 1099.069277464435 1099.152581920992 1090.057575625253 418.6780128570169 1097.137626280028 293.0600193038586
950 0.005 4.75 1 1026.44065826209 947.4749587462837 947.6407076794185 1098.993343840811 1099.069155004435 1099.152440128658 1090.057681241628 418.7262621194649 1097.137475431802 293.0600195815653
951 0.005 4.755 1 1026.446441148055 947.4867735697452 947.6525568907977 1098.993611566314 1099.069279732792 1099.152583441809 1090.058346919306 418.7743872981412 1097.137682840852 293.0600196028645
952 0.005 4.76 1 1026.451785844869 947.4985163809633 947.6643344342584 1098.99334500818 1099.069155578958 1099.152440002998 1090.058445281094 418.8223874663239 1097.13752949424 293.0600197924408
953 0.005 4.765 1 1026.457503493998 947.5101919553883 947.6760439342499 1098.993615587928 1099.069283180798 1099.152586287288 1090.059106878689 418.8702647155534 1097.137738678405 293.0600197554093
954 0.005 4.77 1 1026.462784010701 947.5217963928663 947.6876826479536 1098.993351014737 1099.069159806202 1099.152443496048 1090.059204068655 418.9180196976059 1097.137585206964 293.0600197873533
955 0.005 4.775 1 1026.46843565578 947.5333344447275 947.6992541763411 1098.993618585687 1099.069284929547 1099.152587494673 1090.059862003978 418.9656517136038 1097.137788595872 293.0600195877952
956 0.005 4.78 1 1026.473651407276 947.5448022188166 947.7107557780719 1098.993354114197 1099.069162075063 1099.152445051154 1090.059953252902 419.0131588952646 1097.1376354333 293.0600196147917
957 0.005 4.785 1 1026.479239779923 947.5562044677755 947.7221910575577 1098.993621401494 1099.069286757867 1099.152588798646 1090.060606110663 419.0605458917317 1097.137839162763 293.0600195042271
958 0.005 4.79 1 1026.484392666599 947.5675372967195 947.7335572684771 1098.993358383786 1099.069165504362 1099.152447907997 1090.060694184027 419.1078118146987 1097.137686394427 293.0600197026511
959 0.005 4.795 1 1026.489917525391 947.5788054475519 947.7448580056816 1098.993623831002 1099.069288021227 1099.152589438092 1090.061342318854 419.1549537565812 1097.137889377632 293.0600197618802
960 0.005 4.8 1 1026.495007325998 947.59000501348 947.7560905158178 1098.993360616437 1099.069167167297 1099.152449140976 1090.061425028137 419.2019749160566 1097.137736829718 293.060020058389
961 0.005 4.805 1 1026.500471473851 947.6011407507212 947.7672584030981 1098.993630459099 1099.069293545806 1099.152594304932 1090.062071070022 419.2488749088652 1097.137944743573 293.0600201268571
962 0.005 4.81 1 1026.50550006706 947.6122087393737 947.7783589003736 1098.993366679859 1099.069171460355 1099.152452785175 1090.06215077537 419.2956530244151 1097.137793628739 293.0600203561153
963 0.005 4.815 1 1026.510899209151 947.6232137008933 947.7893955838906 1098.993632787036 1099.06929510375 1099.152595168183 1090.062789778756 419.3423098245781 1097.137996598469 293.0600203474954
964 0.005 4.82 1 1026.515864320963 947.6341517223683 947.8003656925165 1098.993369622627 1099.069173910813 1099.152454248393 1090.062864524503 419.3888445881926 1097.137843475595 293.0600205088832
965 0.005 4.825 1 1026.52120286684 947.6450275346783 947.81127280568 1098.993635250562 1099.069296419904 1099.152595890601 1090.063500479693 419.4352614090599 1097.138045120536 293.060020335278
966 0.005 4.83 1 1026.526109322402 947.6558372232779 947.8221141600822 1098.99337430901 1099.069177390097 1099.152457358244 1090.063573462264 419.4815566615068 1097.137893489241 293.0600203257087
967 0.005 4.835 1 1026.531387425202 947.6665854906951 947.8328933136124 1098.993638562543 1099.069298706384 1099.152597565133 1090.064205542787 419.5277350140454 1097.138092756257 293.0600201393859
968 0.005 4.84 1 1026.536233540995 947.6772684339533 947.8436075088332 1098.993376123893 1099.069178452794 1099.152457666326 1090.064272237856 419.5737954732695 1097.137940230519 293.0600202349506
969 0.005 4.845 1 1026.541453617958 947.6878907638871 947.8542603076374 1098.993642505327 1099.069301733922 1099.152600188038 1090.064900502065 419.6197351035865 1097.138141336693 293.0600202220976
970 0.005 4.850000000000001 1 1026.546241482394 947.6984485562552 947.8648489402345 1098.993379853832 1099.069181133076 1099.152460124878 1090.064963751374 419.665558458235 1097.137989055799 293.0600204841711
971 0.005 4.855 1 1026.551402403099 947.7089465151043 947.8753769620481 1098.993646382494 1099.069304518888 1099.152602381313 1090.065588086144 419.7112639429386 1097.138190608478 293.0600205685478
972 0.005 4.86 1 1026.556131967521 947.7193807115752 947.8858415954712 1098.993383801768 1099.069183873361 1099.152461851952 1090.065649156491 419.7568524691695 1097.138038511705 293.0600208350309
973 0.005 4.865 1 1026.561233949322 947.7297558338731 947.8962463848828 1098.993649870349 1099.069307310479 1099.152604471554 1090.066268348442 419.8023217333119 1097.138240152118 293.0600208505832
974 0.005 4.87 1 1026.565905025737 947.7400679662614 947.9065885550683 1098.993387834602 1099.069187179383 1099.152464796377 1090.066324662114 419.8476716905086 1097.138088877959 293.0600210431995
975 0.005 4.875 1 1026.570949977296 947.750321795911 947.9168716521367 1098.993653379025 1099.069309394657 1099.152605817016 1090.066940719469 419.8929061143486 1097.138290122156 293.0600209962036
976 0.005 4.88 1 1026.575562641841 947.7605133731612 947.9270928813481 1098.993389579875 1099.069188327699 1099.152465329732 1090.066992211855 419.9380274906071 1097.13813380623 293.0600210275523
977 0.005 4.885 1 1026.58055153564 947.7706474153033 947.9372557956465 1098.993656020376 1099.069311199917 1099.15260711059 1090.067604964592 419.9830343395151 1097.138334301809 293.0600208159921
978 0.005 4.89 1 1026.585108058854 947.7807199590777 947.9473575958723 1098.993392565557 1099.069190649256 1099.152467306601 1090.067652268929 420.0279280331516 1097.138177394696 293.0600208328579
979 0.005 4.895 1 1026.590042430381 947.7907357124466 947.9574018357305 1098.993660946159 1099.069315003384 1099.152610384905 1090.068262505992 420.0727071202374 1097.138379593423 293.060020714981
980 0.005 4.9 1 1026.594544459821 947.8006907034668 947.9673856994257 1098.993395430268 1099.069192200081 1099.152468230754 1090.068306254068 420.1173703209304 1097.138223135125 293.0600209113615
981 0.005 4.905 1 1026.599423268105 947.8105896339105 947.9773127345212 1098.993663050454 1099.069316597726 1099.152611589749 1090.068912074602 420.1619182372629 1097.138424523694 293.0600209632929
982 0.005 4.91 1 1026.603870429954 947.8204285261145 947.9871801230513 1098.993398726747 1099.069194909837 1099.152470445533 1090.068951817768 420.2063516419262 1097.138268575831 293.0600212589643
983 0.005 4.915 1 1026.608694945668 947.830212081062 947.9969914100934 1098.993666882376 1099.069319294145 1099.152613490823 1090.069554021508 420.250669697914 1097.138472076291 293.0600213170483
984 0.005 4.92 1 1026.613087838066 947.8399363238643 948.0067437755063 1098.993403108562 1099.069198197561 1099.152473071917 1090.069591257437 420.294869495323 1097.138315772975 293.0600215487049
985 0.005 4.925 1 1026.617858077809 947.8496059392793 948.016440752134 1098.993670329808 1099.069321796901 1099.152615551129 1090.070189842415 420.3389568032396 1097.138519338549 293.0600215190237
986 0.005 4.93 1 1026.622196614249 947.8592169482193 948.0260795178082 1098.993405861384 1099.06920015218 1099.152474493353 1090.070221740025 420.3829309524983 1097.138363298721 293.0600216821476
987 0.005 4.935 1 1026.626912557138 947.8687740306395 948.0356635985999 1098.993672682214 1099.069323534284 1099.152616808821 1090.070817018543 420.4267937110272 1097.138561464015 293.0600215140702
988 0.005 4.94 1 1026.631198603135 947.8782732032554 948.0451901674024 1098.993409142345 1099.069202394573 1099.152476044587 1090.070846654968 420.470544861317 1097.13840555469 293.0600214978855
989 0.005 4.945 1 1026.63586209094 947.8877191363457 948.0546627430061 1098.993675165691 1099.069325320234 1099.152618106925 1090.071437727768 420.5141852903129 1097.138602501221 293.060021310187
990 0.005 4.95 1 1026.640096817119 947.8971078624393 948.0640785055433 1098.993412070561 1099.069204542918 1099.152477813159 1090.071463873465 420.5577144146362 1097.138446018367 293.0600213958453
991 0.005 4.955 1 1026.644709408409 947.9064440493917 948.0734409721775 1098.993677553264 1099.069326634516 1099.152618973341 1090.072051999307 420.6011327043104 1097.138643423787 293.0600213784088
992 0.005 4.96 1 1026.648911590712 947.9157238832072 948.0827474538704 1098.993451540017 1099.06923890969 1099.152512281006 1090.072106336947 420.6444389817898 1097.138519561679 293.0600216769861
993 0.005 4.965 1 1026.653469401864 947.9249517544056 948.0920012584694 1098.993695778453 1099.069337418447 1099.152627701204 1090.072690195662 420.6876368917381 1097.138704106136 293.0600217603167
994 0.005 4.97 1 1026.657582171299 947.9341236147638 948.1011994811576 1098.993395320244 1099.069185753798 1099.152456931463 1090.072677527116 420.7307221710883 1097.13851742162 293.0600220032362
995 0.005 4.975000000000001 1 1026.662080348372 947.943244234695 948.1103457068018 1098.993654787307 1099.069309209487 1099.152601025654 1090.07323087057 420.7736971936829 1097.138707722345 293.0600220031212
996 0.005 4.98 1 1026.666163586698 947.952309718863 948.119437182434 1098.99340445405 1099.069200659058 1099.152473714856 1090.073243437956 420.8165610310543 1097.138560195008 293.0600221881652
997 0.005 4.985 1 1026.670631474802 947.9613247201937 948.1284774193002 1098.993684864805 1099.069334872383 1099.152626504772 1090.073832266848 420.8593143827873 1097.138770687494 293.0600221560999
998 0.005 4.99 1 1026.67466941604 947.9702852142126 948.1374635567497 1098.993428818852 1099.069218517152 1099.152490024685 1090.073857261903 420.9019597445477 1097.13861924067 293.0600222151859
999 0.005 4.995 1 1026.679085025487 947.9791958532908 948.1463990912429 1098.993698898891 1099.069343507015 1099.152633571348 1090.074441924706 420.9444976262332 1097.138819883897 293.0600220139655
1000 0.005 5 1 1026.683068882861 947.9880526046551 948.1552811506351 1098.993433170684 1099.069219371609 1099.152489544304 1090.074456119186 420.9869276273603 1097.138659833035 293.0600220491112
1001 0.005 5.005 1 1026.687431276674 947.9968601146975 948.1641132283168 1098.993697421743 1099.069341058674 1099.152630380413 1090.075027812452 421.0292501718958 1097.138856011793 293.0600219373906
1002 0.005 5.01 1 1026.69136526604 948.0056143767664 948.1728924688408 1098.993431039669 1099.069217435726 1099.152487538159 1090.075032019325 421.0714646534603 1097.1386974262 293.0600221225635
1003 0.005 5.015 1 1026.695655870128 948.0143198707398 948.1816222347126 1098.993660260903 1099.069308524846 1099.152597285906 1090.075567460961 421.1135708102958 1097.138864183745 293.0600221572573
1004 0.005 5.02 1 1026.699547299123 948.0229728502765 948.1902998665774 1098.993418800449 1099.069212446831 1099.152483749603 1090.075568690894 421.1555662560389 1097.13872429737 293.060022409699
1005 0.005 5.025 1 1026.703836908054 948.0315780201083 948.1989289212265 1098.993722159495 1099.06936587445 1099.152655624636 1090.076164580238 421.197456856064 1097.138950759664 293.0600224330076
1006 0.005 5.03 1 1026.707691181883 948.0401312435218 948.2075064538714 1098.993465868257 1099.069245326551 1099.15251368487 1090.076190441026 421.2392394497969 1097.138802544048 293.0600226056742
1007 0.005 5.035 1 1026.711910930613 948.0486370598015 948.2160358660298 1098.993720395258 1099.069356945185 1099.152643871398 1090.076755286379 421.2809147698903 1097.138993135495 293.060022515467
1008 0.005 5.04 1 1026.715696049906 948.0570914433873 948.2245142764447 1098.993442117162 1099.069223921043 1099.152491993712 1090.076738991492 421.3224841199564 1097.13882514969 293.060022593706
1009 0.005 5.045 1 1026.719862002834 948.065499059769 948.2329451821258 1098.993700544524 1099.069342147179 1099.152629781132 1090.077283484051 421.3639488161796 1097.139014610911 293.0600223329023
1010 0.005 5.05 1 1026.723604965985 948.0738559118105 948.2413257408513 1098.993435256544 1099.069220635944 1099.152488927511 1090.077269251678 421.4053112222538 1097.138853136547 293.0600222420877
1011 0.005 5.055 1 1026.727730206774 948.0821666337561 948.2496594306898 1098.993702586975 1099.069345791126 1099.152633467991 1090.077820477954 421.4465654287891 1097.139048337425 293.0600219792457
1012 0.005 5.06 1 1026.731432430132 948.0904272100892 948.2579433929423 1098.993440274335 1099.069224711138 1099.152492858995 1090.077810753231 421.4877198638149 1097.138889403472 293.0600220163793
1013 0.005 5.065 1 1026.735514760649 948.0986422468222 948.2661810879109 1098.993706184915 1099.069347935445 1099.152635146032 1090.07836178755 421.5287688488364 1097.139084796525 293.060021962286
1014 0.005 5.07 1 1026.739191646615 948.1068079008722 948.2743697889222 1098.993481700723 1099.06926077988 1099.152528855238 1090.078383371546 421.5697116367205 1097.138957821203 293.0600222617986
1015 0.005 5.075 1 1026.743226699083 948.1149285220083 948.2825127613005 1098.993726287018 1099.069359695871 1099.152644487131 1090.078933271189 421.61054949013 1097.139139878209 293.0600223635458
1016 0.005 5.08 1 1026.746819499388 948.1230000043765 948.2906070488463 1098.993424415842 1099.069206218828 1099.152472336511 1090.078885948007 421.651282064207 1097.138949909845 293.0600226560267
1017 0.005 5.085 1 1026.750802293659 948.1310270849843 948.2986562026238 1098.993684868658 1099.069331141655 1099.152617807777 1090.079405874 421.6919106352181 1097.13914070451 293.0600227443572
1018 0.005 5.09 1 1026.75437146259 948.1390058059801 948.3066574077047 1098.993432984853 1099.06922153553 1099.152489459593 1090.079382295512 421.7324353811295 1097.138988560014 293.060023033075
1019 0.005 5.095 1 1026.758329352697 948.1469408020303 948.3146141507621 1098.993714175049 1099.069356321584 1099.152642810506 1090.07993785994 421.7728600422267 1097.13919631314 293.0600231293105
1020 0.005 5.100000000000001 1 1026.76186201782 948.154827999096 948.3225235256792 1098.993459295391 1099.069240505515 1099.152506822174 1090.079931042484 421.8131775192832 1097.13904457579 293.06002332201
1021 0.005 5.105 1 1026.765775199452 948.1626719865535 948.3303889788409 1098.993729293841 1099.069365790843 1099.152650710598 1090.080481857098 421.8533949728348 1097.139244181733 293.0600232671832
1022 0.005 5.11 1 1026.769260645228 948.1704687047441 948.3382075941857 1098.993463256298 1099.06924132106 1099.15250632754 1090.080462568353 421.8935117117789 1097.139082089305 293.0600234372038
1023 0.005 5.115 1 1026.773125645989 948.1782227490546 948.345982819112 1098.993727112162 1099.069362419747 1099.152646568229 1090.081000671718 421.9335279294243 1097.139276232921 293.0600234415411
1024 0.005 5.12 1 1026.776565718442 948.1859300758917 948.3537117591023 1098.993460584362 1099.069239383625 1099.152504520557 1090.080971143551 421.9734428518699 1097.139113912802 293.0600237173733
1025 0.005 5.125 1 1026.780366841395 948.1935951318314 948.3613977410031 1098.993692193506 1099.069331937708 1099.152615499489 1090.081475670432 422.0132561026716 1097.139280969505 293.0600238091556
1026 0.005 5.13 1 1026.783769356321 948.2012141107714 948.3690380491779 1098.993447698229 1099.069232816075 1099.152499106566 1090.08144414528 422.0529674999517 1097.139135026135 293.0600240816735
1027 0.005 5.135 1 1026.787573902616 948.2087917172821 948.3766362284836 1098.993752109025 1099.069387528941 1099.152672143519 1090.082008301365 422.092576565298 1097.13936178874 293.0600240860216
1028 0.005 5.14 1 1026.790945335077 948.216323750928 948.3841892788378 1098.993493865839 1099.069265433973 1099.152529106559 1090.081999527772 422.1320848427869 1097.139209779992 293.0600241993069
1029 0.005 5.145 1 1026.794685710263 948.223814722563 948.3917005736212 1098.993749816473 1099.069378177345 1099.152660349505 1090.082532233005 422.1714912569889 1097.139399339268 293.060024010934
1030 0.005 5.15 1 1026.797995407888 948.2312605606307 948.3991671829525 1098.993471684824 1099.069245509273 1099.152508457506 1090.082484970516 422.2107985778389 1097.139228933432 293.0600239694127
1031 0.005 5.155 1 1026.801687003009 948.2386658653036 948.4065925556794 1098.993730094393 1099.069364088256 1099.152646858138 1090.082997109428 422.250007225445 1097.139414859892 293.0600235714248
1032 0.005 5.16 1 1026.804959615398 948.2460266157574 948.4139738066698 1098.993463770366 1099.069241164436 1099.152504515666 1090.082950535508 422.2891184515487 1097.139251583706 293.0600233112825
1033 0.005 5.165 1 1026.808618255417 948.2533474018619 948.4213143815176 1098.99373102853 1099.069366069705 1099.152648968516 1090.083470577944 422.3281325305311 1097.139445369692 293.060022885537
1034 0.005 5.17 1 1026.811853491495 948.2606241535696 948.4286113614402 1098.993466079595 1099.069243767397 1099.152507140762 1090.083426480618 422.3670480024902 1097.139281082229 293.0600227681117
1035 0.005 5.175 1 1026.815475366204 948.2678614666967 948.4358681956372 1098.993735295081 1099.069368974475 1099.152651494631 1090.083949227014 422.4058662014204 1097.139476249302 293.0600225753744
1036 0.005 5.18 1 1026.818693174572 948.2750554351082 948.4430820939922 1098.99350842921 1099.069280254684 1099.152543516396 1090.08393838267 422.4445856016551 1097.139345594281 293.0600227515867
1037 0.005 5.185 1 1026.822271718453 948.2822103747968 948.4502562929025 1098.993752724159 1099.06937866676 1099.152658890725 1090.084457167784 422.4832068242755 1097.13952535296 293.0600227639317
1038 0.005 5.19 1 1026.82541214094 948.2893221536392 948.4573878002162 1098.993451955869 1099.069226885153 1099.152488239887 1090.084378899443 422.5217295934396 1097.139336024206 293.0600230033466
1039 0.005 5.195 1 1026.828944485953 948.2963954634772 948.4644801307837 1098.993713316397 1099.069351659482 1099.152633779857 1090.084869890041 422.5601548149739 1097.139523481954 293.0600230752784
1040 0.005 5.2 1 1026.832067386959 948.3034263208604 948.471530433359 1098.993461329463 1099.069241964689 1099.152505014803 1090.084818893605 422.598486162291 1097.139370844022 293.0600233847128
1041 0.005 5.205 1 1026.835578952331 948.3104192927092 948.4785421424343 1098.993741380792 1099.069376139783 1099.152658129716 1090.08534297863 422.6367161611936 1097.139575406449 293.0600235285957
1042 0.005 5.21 1 1026.838668150165 948.317370287307 948.485512316183 1098.993483572891 1099.069257917801 1099.152519695603 1090.085303639228 422.6748514238052 1097.139418868244 293.0600237935793
1043 0.005 5.215 1 1026.842140758548 948.3242838637456 948.4924443749678 1098.993755232798 1099.069384766605 1099.152665221798 1090.085825611212 422.7128930222495 1097.139616414154 293.0600238405306
1044 0.005 5.22 1 1026.845190437811 948.3311559349071 948.4993353782536 1098.993491529165 1099.069261948243 1099.152522273613 1090.085779564254 422.7508395828887 1097.139456080359 293.0600241116898
1045 0.005 5.225000000000001 1 1026.848620295446 948.3379910321593 948.5061887159758 1098.993753617551 1099.069381659995 1099.152661429398 1090.086288174851 422.7886914535233 1097.139645750943 293.0600242365407
1046 0.005 5.23 1 1026.851629262978 948.3447850777675 948.5130014565567 1098.993487385721 1099.069258610522 1099.152519129451 1090.086230331216 422.8264461727962 1097.139483214457 293.0600246120914
1047 0.005 5.235 1 1026.855000799075 948.3515424718227 948.5197768852654 1098.99371712152 1099.069349820973 1099.152629121709 1090.086704358306 422.8641057719121 1097.139645839617 293.0600248117219
1048 0.005 5.24 1 1026.857978360462 948.3582593982098 948.5265122615846 1098.99347454076 1099.069252666845 1099.152514409935 1090.086644428705 422.9016693841432 1097.139500179289 293.0600251658522
1049 0.005 5.245 1 1026.861357889659 948.3649404751593 948.5332110658092 1098.993777439451 1099.069406279353 1099.15268655134 1090.087178271586 422.9391404697191 1097.139722000211 293.0600252341642
1050 0.005 5.25 1 1026.864309669555 948.3715815129387 948.5398702888606 1098.993521052661 1099.069285277204 1099.152544355556 1090.087142773606 422.9765168356326 1097.139570511237 293.06002538892
1051 0.005 5.255 1 1026.867631436328 948.3781869727336 948.546493257796 1098.993775220691 1099.069396369928 1099.152674183543 1090.087646185853 423.0137983516788 1097.139756958228 293.0600252273827
1052 0.005 5.26 1 1026.870524452158 948.3847527481402 948.553077009521 1098.993496475433 1099.069263840254 1099.152522506641 1090.08756963256 423.0509853189641 1097.139583891366 293.0600251846737
1053 0.005 5.265 1 1026.873804358121 948.3912834196423 948.5596249700636 1098.993755557849 1099.069382101376 1099.152660273758 1090.088056451308 423.0880794204485 1097.139769508523 293.0600247533675
1054 0.005 5.27 1 1026.876665174807 948.3977749158523 948.5661342061192 1098.993487811354 1099.069258803558 1099.152518043405 1090.087981104105 423.1250810006983 1097.139601384238 293.0600244706046
1055 0.005 5.275 1 1026.879914593808 948.4042317925813 948.5726081310401 1098.993754369515 1099.069382858112 1099.152661649228 1090.088472151097 423.161990921053 1097.139791821682 293.0600239887841
1056 0.005 5.28 1 1026.882746949027 948.4106499652243 948.5790438064308 1098.993491938841 1099.069262651994 1099.152521809848 1090.088402438235 423.1988061702391 1097.139629803567 293.0600238013217
1057 0.005 5.285 1 1026.885965225643 948.4170339769188 948.5854446309562 1098.99376004137 1099.069387357656 1099.152665743522 1090.088897005343 423.2355304893697 1097.139821837913 293.0600235428488
1058 0.005 5.29 1 1026.888782787358 948.4233798971229 948.5918077918415 1098.993532740214 1099.069297745142 1099.152556863541 1090.088859370474 423.2721623329403 1097.13968880496 293.060023659248
1059 0.005 5.295 1 1026.891963359577 948.4296920070767 948.5981364865819 1098.993776981963 1099.069396186565 1099.152672269344 1090.089351041062 423.308702127413 1097.139867596616 293.0600236107767
1060 0.005 5.3 1 1026.894709361909 948.4359661469725 948.6044277004038 1098.993477956517 1099.069245919183 1099.152502980745 1090.089249158544 423.3451510031123 1097.139676773001 293.0600237921458
1061 0.005 5.305 1 1026.897846137366 948.442206953441 948.6106848904433 1098.993736581168 1099.069368889902 1099.152646779738 1090.089711497264 423.3815083005411 1097.139859753342 293.0600238197402
1062 0.005 5.31 1 1026.900578745396 948.4484104355913 948.6169051975086 1098.993485337729 1099.069259242179 1099.152518115819 1090.089633447709 423.4177670347731 1097.139706866107 293.0600240983423
1063 0.005 5.315 1 1026.903702925719 948.4545811243891 948.6230920158071 1098.99376535069 1099.069393375599 1099.152671326425 1090.090131594044 423.4539379690855 1097.139910453926 293.0600242174473
1064 0.005 5.32 1 1026.906406915986 948.4607148920466 948.6292423763682 1098.993509099232 1099.069276974782 1099.152534666452 1090.090067993308 423.4900202094763 1097.139752748182 293.0600244705847
1065 0.005 5.325 1 1026.909496338053 948.4668162603544 948.6353596569277 1098.99378041997 1099.069402995746 1099.152679195583 1090.090564073665 423.5260144496197 1097.139949266452 293.0600245070058
1066 0.005 5.33 1 1026.912163031493 948.4728810972828 948.6414408752559 1098.993513483535 1099.069277483846 1099.152533915159 1090.09049045997 423.5619199177357 1097.139783306422 293.0600247798211
1067 0.005 5.335 1 1026.915213058384 948.4789139129871 948.6474893985882 1098.993774649202 1099.069396905549 1099.152672903049 1090.090970651922 423.5977368831797 1097.139971117813 293.0600249164331
1068 0.005 5.34 1 1026.917846315888 948.4849106312007 948.6535022848107 1098.993510813197 1099.069276001782 1099.152532679633 1090.090888745823 423.6334639379234 1097.139807540183 293.0600253252134
1069 0.005 5.345 1 1026.920844929765 948.4908756118443 948.6594827863538 1098.993742688993 1099.069368911011 1099.152643962442 1090.091339828642 423.6691014571088 1097.139969865263 293.0600255397921
1070 0.005 5.350000000000001 1 1026.923450002536 948.4968049823269 948.6654281158396 1098.993497587141 1099.069269093563 1099.152526858663 1090.091254819716 423.704648901355 1097.139820350548 293.0600259211117
1071 0.005 5.355 1 1026.926460213436 948.5027033401425 948.6713417281561 1098.993800067048 1099.069422252293 1099.152698705142 1090.091762940848 423.7401075407894 1097.140041934239 293.0600260145673
1072 0.005 5.36 1 1026.929043376128 948.5085664543556 948.6772205700922 1098.993542499537 1099.069301159011 1099.152556477007 1090.091700938897 423.7754765314266 1097.139887172172 293.0600261855846
1073 0.005 5.365 1 1026.932000251735 948.5143987651858 948.6830679517627 1098.993797745818 1099.069412899887 1099.15268676659 1090.092180212101 423.8107570886736 1097.140072441817 293.0600260392146
1074 0.005 5.37 1 1026.934530880801 948.5201961335365 948.6888808753711 1098.993519424304 1099.069280298911 1099.152535097668 1090.092080511994 423.8459487625623 1097.139897665687 293.060026005635
1075 0.005 5.375 1 1026.937449367906 948.5259631068975 948.694662729104 1098.993777847298 1099.069398351104 1099.152672736119 1090.092541776171 423.8810540526708 1097.140081595144 293.0600255871398
1076 0.005 5.38 1 1026.939953796724 948.5316955956258 948.7004105664879 1098.993511901735 1099.069276632929 1099.152532034215 1090.092443939752 423.9160728435544 1097.139913725303 293.0600252944412
1077 0.005 5.385 1 1026.942845136269 948.5373980948348 948.7061277432605 1098.993776610504 1099.069399168906 1099.15267394005 1090.092909587012 423.9510057992105 1097.140102066236 293.0600248105288
1078 0.005 5.39 1 1026.945320310713 948.5430665032187 948.7118112995753 1098.993512332109 1099.069277329161 1099.152532901971 1090.092813695912 423.9858521181636 1097.139935013548 293.0600246293243
1079 0.005 5.395 1 1026.948188209288 948.5487053602023 948.717464625124 1098.993781698902 1099.069402830825 1099.152677439932 1090.093286133058 424.0206123325755 1097.14012731255 293.060024359847
1080 0.005 5.4 1 1026.950656416526 948.5543106886515 948.7230848646135 1098.993555407866 1099.069314734238 1099.152570162435 1090.093225593309 424.0552849362281 1097.139994428226 293.0600244613341
1081 0.005 5.405 1 1026.953489909246 948.5598867400405 948.7286751913599 1098.993799520912 1099.069412839598 1099.152685067513 1090.093693595362 424.0898705142996 1097.140171042122 293.0600244039077
1082 0.005 5.41 1 1026.955888140765 948.5654293195814 948.7342325469233 1098.993498191051 1099.069260584815 1099.15251409364 1090.093566505724 424.1243675615207 1097.139976058605 293.0600245773879
1083 0.005 5.415 1 1026.958683100975 948.5709430525233 948.7397603787974 1098.993758336852 1099.069384424603 1099.152658537156 1090.094006840939 424.1587798660902 1097.14015946559 293.0600245779605
1084 0.005 5.42 1 1026.961074311453 948.5764238857763 948.745255777199 1098.993506524266 1099.069274711895 1099.152530061145 1090.093906149228 424.1931059220557 1097.140004501631 293.0600248517625
1085 0.005 5.425 1 1026.963858757737 948.5818763352646 948.7507221124199 1098.993786585492 1099.069409089515 1099.152683305217 1090.094380600587 424.2273471011156 1097.140205863566 293.0600249552731
1086 0.005 5.43 1 1026.966225862005 948.5872962536458 948.7561563930678 1098.99353018193 1099.069292238096 1099.152546490222 1090.094294178917 424.2615044091577 1097.140046947923 293.0600252042618
1087 0.005 5.435 1 1026.968979859386 948.5926881236292 948.7615619622351 1098.993800380359 1099.069417359351 1099.152690024993 1090.094766528654 424.2955782539399 1097.140240627125 293.0600252424502
1088 0.005 5.44 1 1026.97131341412 948.5980478031299 948.7669358176694 1098.993534098832 1099.069292937976 1099.152546024044 1090.094669921801 424.3295750249188 1097.140074036436 293.0600255097575
1089 0.005 5.445 1 1026.97403487663 948.6033798017012 948.772281322445 1098.993798737665 1099.06941487583 1099.152686834953 1090.095131229344 424.363485316329 1097.140262871044 293.0600256379942
1090 0.005 5.45 1 1026.976337378813 948.6086799639094 948.7775954775134 1098.993531163854 1099.069290591607 1099.152543597427 1090.095026280055 424.397309200614 1097.140094140429 293.0600260423118
1091 0.005 5.455 1 1026.979009305532 948.6139526388484 948.7828815104771 1098.993761667452 1099.069382276505 1099.152653919844 1090.095452923503 424.4310481522687 1097.14025569365 293.0600262527082
1092 0.005 5.46 1 1026.981288830419 948.6191939299906 948.7881366101976 1098.993517518163 1099.069283843325 1099.152538412629 1090.095345671945 424.4647016510672 1097.1401037739 293.0600266365715
1093 0.005 5.465 1 1026.983977629154 948.6244084231114 948.7933642175408 1098.993822120455 1099.069438827033 1099.152711584156 1090.095833510484 424.4982709594537 1097.140326929894 293.0600267235009
1094 0.005 5.47 1 1026.986238024833 948.6295918206506 948.7985612293493 1098.993562175972 1099.069315339832 1099.152567203533 1090.095749455277 424.5317556516483 1097.140167749739 293.0600269025714
1095 0.005 5.475000000000001 1 1026.988875411607 948.6347485581755 948.8037309323927 1098.993816845531 1099.069426884878 1099.152697325767 1090.096205829567 424.5651570541411 1097.140350996897 293.0600267557983
1096 0.005 5.48 1 1026.991089448376 948.6398744794086 948.80887031679 1098.993539728548 1099.069295316589 1099.152546643043 1090.096084169119 424.5984749477904 1097.140176590703 293.0600267215369
1097 0.005 5.485 1 1026.993693297369 948.6449740945176 948.8139827367187 1098.993797623226 1099.069413068515 1099.152684258168 1090.096524119324 424.6317116019929 1097.140358100648 293.0600262997119
1098 0.005 5.49 1 1026.995883294034 948.6500432839537 948.8190652127058 1098.993530891937 1099.069290239513 1099.152542234912 1090.096404636395 424.6648677325405 1097.140188719866 293.0600260020352
1099 0.005 5.495 1 1026.998465675157 948.6550865446819 948.8241210958265 1098.993797600418 1099.069414790641 1099.1526862754 1090.096851122984 424.6979429355063 1097.140376048605 293.0600255280287
1100 0.005 5.5 1 1027.000633688028 948.6600997317855 948.829147393407 1098.993533651872 1099.069292724006 1099.152544579825 1090.096736913807 424.7309363974369 1097.140209552234 293.060025339404
1101 0.005 5.505 1 1027.003192921888 948.6650873321998 948.8341474430397 1098.993801736488 1099.069417893433 1099.152689171261 1090.097186472151 424.7638447152025 1097.140398302565 293.060025067982
1102 0.005 5.51 1 1027.005353712266 948.6700453569049 948.8391183745994 1098.993572445767 1099.069326474889 1099.152578725587 1090.097102091217 424.7966718540762 1097.14026064949 293.0600251755181
1103 0.005 5.515 1 1027.007885132414 948.674978064907 948.8440633564861 1098.993819213415 1099.069427186244 1099.152696185772 1090.097551340097 424.8294180821164 1097.140438991891 293.0600251040479
1104 0.005 5.52 1 1027.009980906588 948.6798812118568 948.8489792956888 1098.993517344473 1099.069274665031 1099.152524817125 1090.097404346398 424.8620825305418 1097.140241360414 293.0600252800048
1105 0.005 5.525 1 1027.012475629755 948.6847593998912 948.8538696141732 1098.993777619634 1099.069398765324 1099.152669662277 1090.097823998874 424.8946662992576 1097.140423831257 293.0600252900644
1106 0.005 5.53 1 1027.014567806732 948.6896085651061 948.858731382826 1098.993525319617 1099.069288539285 1099.152540784027 1090.09770198475 424.9271696743299 1097.14026642551 293.0600255492742
1107 0.005 5.535 1 1027.017056430717 948.6944331953663 948.8635679463881 1098.99380464552 1099.069421908844 1099.152692950294 1090.098156177662 424.9595932485191 1097.140467135536 293.060025648976
1108 0.005 5.54 1 1027.019128168486 948.6992291090233 948.868376286822 1098.99354868245 1099.069306144292 1099.152557125156 1090.098048520227 424.9919375740298 1097.140306921037 293.0600258897167
1109 0.005 5.545 1 1027.021590647926 948.7040007797361 948.8731597296386 1098.993819909457 1099.069431821628 1099.152701170872 1090.098502285611 425.0242037818151 1097.140501116884 293.0600259157949
1110 0.005 5.55 1 1027.023631813967 948.7087440147874 948.8779152337618 1098.993552317863 1099.069306307673 1099.152556303053 1090.098385657633 425.0563913271354 1097.140329834431 293.0600261853192
1111 0.005 5.555 1 1027.026063603602 948.7134632968921 948.8826461346081 1098.99381553122 1099.069426626969 1099.152695596341 1090.098826038467 425.0885005105747 1097.140517943324 293.0600263104492
1112 0.005 5.56 1 1027.028079730041 948.7181544749967 948.8873494211424 1098.993550285334 1099.069304710781 1099.152554620602 1090.098702880033 425.1205306290331 1097.140349661105 293.0600267097374
1113 0.005 5.565 1 1027.030466245733 948.7228218617053 948.8920282960261 1098.993781089683 1099.06939703386 1099.152665396469 1090.099110916987 425.1524813390558 1097.140510153105 293.0600269151251
1114 0.005 5.57 1 1027.032460281013 948.7274615283858 948.8966799175458 1098.993534919132 1099.069296543495 1099.152547985685 1090.098982448471 425.1843522624458 1097.140355556214 293.0600272970119
1115 0.005 5.575 1 1027.034866552508 948.7320780436472 948.9013077039727 1098.993839359934 1099.069451198962 1099.15272101814 1090.099450683187 425.2161435887659 1097.140576703777 293.0600273805985
1116 0.005 5.58 1 1027.036847994389 948.7366671173509 948.9059085519732 1098.993581730585 1099.069329657834 1099.152578373793 1090.099350682209 425.2478559322744 1097.140417405192 293.0600275606097
1117 0.005 5.585 1 1027.039205880515 948.741233126756 948.9104857047149 1098.993834589073 1099.069439727569 1099.152706908131 1090.099787089588 425.2794894940164 1097.140599904139 293.0600274035487
1118 0.005 5.59 1 1027.041141654147 948.7457719004864 948.915036129722 1098.993557314909 1099.069308358672 1099.152556757208 1090.099646105209 425.3110454107856 1097.140423070592 293.0600273626333
1119 0.005 5.595 1 1027.043471797932 948.7502879442745 948.919563175192 1098.993817185271 1099.069427213733 1099.15269513501 1090.100069419246 425.3425267137166 1097.140604806693 293.0600269369968
1120 0.005 5.600000000000001 1 1027.045386739117 948.7547770882637 948.9240638183978 1098.993547996884 1099.069302807029 1099.152551906443 1090.099930557004 425.3739313911884 1097.140431237239 293.0600266434333
1121 0.005 5.605 1 1027.047696199544 948.7592438035119 948.9285413881298 1098.993814111113 1099.069426604395 1099.15269512379 1090.100357099307 425.4052601345697 1097.140616924946 293.0600261676283
1122 0.005 5.61 1 1027.049593462372 948.7636839430443 948.9329928736546 1098.993551724945 1099.069306446933 1099.152555606999 1090.100223738043 425.4365118800868 1097.140451153574 293.0600259739146
1123 0.005 5.615 1 1027.051882972252 948.7681019618939 948.9374215924953 1098.993817317851 1099.069429015188 1099.15269723981 1090.100653394775 425.4676870723304 1097.140636924089 293.0600256983985
1124 0.005 5.62 1 1027.053779119696 948.7724938731955 948.9418246689569 1098.993591690624 1099.06934100101 1099.152590009286 1090.100553356485 425.4987846229678 1097.140501947904 293.06002579743
1125 0.005 5.625 1 1027.056042337506 948.7768638626834 948.9462052088214 1098.993834582554 1099.069438526943 1099.152704763437 1090.100981245758 425.5298052271314 1097.140674825388 293.0600257426462
1126 0.005 5.63 1 1027.057874572874 948.7812077013514 948.9505601260962 1098.993534100428 1099.069286825142 1099.152534310719 1090.100815983262 425.5607485247883 1097.140477448115 293.0600259102497
1127 0.005 5.635 1 1027.060107192674 948.7855299676298 948.9548928193225 1098.9937954301 1099.069411915357 1099.152679839848 1090.101220144123 425.5916140421763 1097.140659117673 293.060025914615
1128 0.005 5.64 1 1027.061938630119 948.7898265741935 948.9592003341702 1098.993543128692 1099.06930154743 1099.152550545365 1090.101081685762 425.622403953043 1097.140500498976 293.0600261696126
1129 0.005 5.645 1 1027.064168624866 948.7941019931149 948.9634860046381 1098.993823471679 1099.069435829062 1099.152703849307 1090.10152028963 425.653120041886 1097.14070001168 293.0600262707785
1130 0.005 5.65 1 1027.065980801616 948.7983519938213 948.9677467630647 1098.993563127407 1099.069315767909 1099.15256399086 1090.101392266437 425.6837616636014 1097.140536735063 293.0600265063105
1131 0.005 5.655 1 1027.068187000429 948.8025810543814 948.971985934262 1098.993836738646 1099.069444778509 1099.152711541955 1090.101828170236 425.7143301412921 1097.140730013788 293.0600265360315
1132 0.005 5.66 1 1027.069974201924 948.806784960969 948.9762004618648 1098.993569526747 1099.069318817614 1099.152565659234 1090.101694336133 425.7448245684675 1097.1405597632 293.060026794234
1133 0.005 5.665 1 1027.072151674274 948.81096815137 948.9803936366503 1098.993830557478 1099.069437583589 1099.152703796021 1090.102116812411 425.7752450791644 1097.140742631952 293.0600269177224
1134 0.005 5.67 1 1027.073916617617 948.8151264793685 948.9845624491707 1098.993566945827 1099.069317281698 1099.152564531377 1090.101975836855 425.8055906145551 1097.140576063861 293.0600273170879
1135 0.005 5.675 1 1027.07605386996 948.8192642337613 948.9887100769816 1098.993797775166 1099.069408974531 1099.152674588788 1090.102368169191 425.8358616645771 1097.140734591565 293.0600275228119
1136 0.005 5.68 1 1027.077800675961 948.8233774667077 948.9928336596627 1098.993552424554 1099.069309284161 1099.152557814915 1090.102223830121 425.8660605434856 1097.140581030746 293.0600278997916
1137 0.005 5.685 1 1027.079957901286 948.8274707121395 948.9969365831022 1098.99385470049 1099.06946270047 1099.152729744324 1090.102673300091 425.8961874551345 1097.140798272739 293.0600279840636
1138 0.005 5.69 1 1027.081693250778 948.8315396768137 949.00101573488 1098.993597793275 1099.069341583633 1099.152587662676 1090.102555464952 425.9262377816922 1097.140639112615 293.0600281499268
1139 0.005 5.695 1 1027.083806088656 948.83558870653 949.0050743345537 1098.993849826571 1099.069450802344 1099.152715376807 1090.102975617173 425.9562135302286 1097.140816652212 293.0600279977241
1140 0.005 5.7 1 1027.085500766033 948.8396136288803 949.0091093403933 1098.993574119141 1099.069320580885 1099.152566124087 1090.102821524631 425.9861152140805 1097.140641753246 293.0600279598824
1141 0.005 5.705 1 1027.087588280568 948.8436188988671 949.0131240603694 1098.993831298453 1099.069437541376 1099.152702988515 1090.103225753589 426.0159447467277 1097.14082251277 293.0600275309917
1142 0.005 5.71 1 1027.089265018504 948.8476003593096 949.0171154746598 1098.99356487756 1099.069315116976 1099.152561597034 1090.103071781183 426.0457021051154 1097.140650093071 293.0600272363981
1143 0.005 5.715 1 1027.091335395108 948.8515624488214 949.0210868816487 1098.993828816246 1099.069437495682 1099.15270324677 1090.10348138659 426.0753878257991 1097.140831564131 293.0600267460061
1144 0.005 5.72 1 1027.092995375976 948.8555010063066 949.0250352588537 1098.993566799009 1099.069317613786 1099.15256396532 1090.103332388149 426.1050083234568 1097.140662843427 293.0600265501144
1145 0.005 5.725000000000001 1 1027.095050309769 948.8594204662392 949.028963900763 1098.993833565357 1099.069440913517 1099.152706415287 1090.103746669775 426.1345544684279 1097.140850229384 293.0600262734256
1146 0.005 5.73 1 1027.096711658948 948.8633168092653 949.0328699031245 1098.993606407385 1099.069351748884 1099.152598410858 1090.103629401757 426.164026163213 1097.140713589717 293.0600263643848
1147 0.005 5.735 1 1027.098743323595 948.8671942245394 949.0367563724803 1098.993850820198 1099.069450275645 1099.152713781432 1090.104044172554 426.1934244920267 1097.140885397935 293.0600263068499
1148 0.005 5.74 1 1027.100344798653 948.8710484531983 949.0406201923068 1098.993550938869 1099.069299366574 1099.152543890317 1090.103864632971 426.2227493968073 1097.140688940206 293.0600264724143
1149 0.005 5.745 1 1027.102345751585 948.8748840337544 949.0444647278648 1098.993808360965 1099.069421074223 1099.152686605571 1090.10424880996 426.2520065401409 1097.140866403728 293.0600264759232
1150 0.005 5.75 1 1027.103948605345 948.8786968828508 949.048287019919 1098.993557784327 1099.069312706023 1099.152559431442 1090.104093759666 426.2811900270365 1097.140707936941 293.0600267289423
1151 0.005 5.755 1 1027.105951634383 948.882491451545 949.0520903865172 1098.993839540935 1099.069447963696 1099.152713339214 1090.104517700007 426.3103017784023 1097.140906527563 293.0600268264943
1152 0.005 5.76 1 1027.107539337488 948.8862635006964 949.0558717450922 1098.993579628933 1099.069327910401 1099.152573162153 1090.104376091975 426.3393427287289 1097.140743119209 293.0600270712955
1153 0.005 5.765 1 1027.109520074934 948.8900174670413 949.0596343880076 1098.993850434405 1099.069454218298 1099.152718497352 1090.104795487725 426.3683138810804 1097.140932384173 293.0600270925103
1154 0.005 5.77 1 1027.111084511879 948.8937491324322 949.0633752489256 1098.993583997078 1099.06932961557 1099.152574093873 1090.104646061675 426.3972124417275 1097.140762968167 293.0600273607926
1155 0.005 5.775 1 1027.113039928869 948.8974629200785 949.0670976017676 1098.993844843788 1099.069448125799 1099.152711953738 1090.105052356839 426.4260427038843 1097.140944437061 293.0600274793618
1156 0.005 5.78 1 1027.114585343077 948.9011546533435 949.070798414553 1098.99358196945 1099.069328367682 1099.152572923046 1090.104897363582 426.454803176513 1097.140778619434 293.0600278746648
1157 0.005 5.785 1 1027.116502334099 948.9048286005627 949.0744808404464 1098.993811158571 1099.069418900632 1099.152682234557 1090.105273527946 426.483493220041 1097.140933196497 293.0600280788722
1158 0.005 5.79 1 1027.118031760125 948.9084808191809 949.0781420185833 1098.993568029751 1099.069321137914 1099.152567090365 1090.105115604227 426.5121132712143 1097.140779907603 293.0600284639464
1159 0.005 5.795 1 1027.119972902637 948.9121158248831 949.0817853172781 1098.993869858238 1099.069473680939 1099.152738221169 1090.10555074768 426.5406633833159 1097.14099592267 293.0600285428819
1160 0.005 5.8 1 1027.12149362507 948.9157292958964 949.0854076013885 1098.993612135793 1099.069351714129 1099.15259517241 1090.105419230806 426.5691406976256 1097.140835646436 293.0600287250055
1161 0.005 5.805 1 1027.12339167638 948.9193255504487 949.089012064074 1098.993862641232 1099.0694603761 1099.15272272223 1090.105821546195 426.5975497000155 1097.141012537625 293.0600285599663
1162 0.005 5.81 1 1027.124874331122 948.9229004193777 949.0925956619699 1098.9935887268 1099.069331421894 1099.152574486958 1090.105652168971 426.6258903622161 1097.140836842883 293.060028516347
1163 0.005 5.815 1 1027.126750992345 948.9264583359993 949.0961616827863 1098.993846574911 1099.069448904238 1099.152711747349 1090.106043899603 426.6541640394481 1097.14101575567 293.0600280823717
1164 0.005 5.82 1 1027.128216603912 948.9299951128546 949.0997070753003 1098.993578301297 1099.069325015266 1099.152568969542 1090.10587371521 426.6823760065681 1097.14084199227 293.0600277792303
1165 0.005 5.825 1 1027.130079182327 948.933515190302 949.1032351394184 1098.993844093923 1099.069448916019 1099.152712425679 1090.106269981423 426.7105193039596 1097.141024105999 293.0600272968254
1166 0.005 5.83 1 1027.1315316889 948.9370144077925 949.1067428503467 1098.99358042883 1099.069327100783 1099.152571042167 1090.106106317847 426.7385939941441 1097.14085388082 293.0600271020381
1167 0.005 5.835 1 1027.133378655945 948.9404971394481 949.1102334523874 1098.993845541504 1099.069449799938 1099.152713019635 1090.106504127249 426.7666005306028 1097.141037408325 293.0600268270153
1168 0.005 5.84 1 1027.134836685377 948.9439593907472 949.1137040555893 1098.99362071172 1099.069362307182 1099.152606542669 1090.106374753691 426.7945377825394 1097.140901987268 293.0600269173856
1169 0.005 5.845 1 1027.136664295655 948.9474052946081 949.11715771995 1098.993864999411 1099.06946119102 1099.152722544682 1090.106774507219 426.8224066335983 1097.141073730451 293.0600268380609
1170 0.005 5.850000000000001 1 1027.138061701253 948.9508305919901 949.1205913228188 1098.993563038275 1099.069308126378 1099.152550626478 1090.106579245022 426.8502069350014 1097.140873959532 293.0600269992914
1171 0.005 5.855 1 1027.139862933356 948.9542398128793 949.1240082165876 1098.993823022799 1099.069432050868 1099.152695110178 1090.106951960707 426.8779395707368 1097.14105255007 293.0600270050919
1172 0.005 5.86 1 1027.141266262623 948.9576288624056 949.1274054364535 1098.99357251333 1099.069323407887 1099.152567461313 1090.106785147512 426.905603627798 1097.140893221665 293.0600272559381
1173 0.005 5.865 1 1027.143069031831 948.9610021412622 949.1307862520728 1098.993851259658 1099.069456324062 1099.152719437046 1090.107193627789 426.933201438094 1097.141087828402 293.0600273511443
1174 0.005 5.87 1 1027.144458881379 948.9643554377885 949.1341476032815 1098.993593090198 1099.069337858946 1099.152580890694 1090.10703857411 426.960733729773 1097.140925877342 293.0600275833676
1175 0.005 5.875 1 1027.146243424779 948.9676931475242 949.1374927430649 1098.99386353865 1099.069464020351 1099.152726213827 1090.107444597774 426.9882011374655 1097.141114190049 293.0600276042132
1176 0.005 5.88 1 1027.14761222449 948.9710110503624 949.1408185996113 1098.993597150466 1099.069339325033 1099.152581490902 1090.107281451231 427.0156032367938 1097.140943599993 293.0600278720927
1177 0.005 5.885 1 1027.149374139073 948.9743135406706 949.1441284248627 1098.993859119665 1099.069459058376 1099.152720653845 1090.107674725705 427.0429402398542 1097.141125412537 293.0600279887072
1178 0.005 5.89 1 1027.150725889231 948.9775964441902 949.147419182155 1098.993595188585 1099.06933800163 1099.152580128764 1090.107506760583 427.0702113233337 1097.140956837954 293.0600283865618
1179 0.005 5.895 1 1027.152450633177 948.9808639769603 949.1506939835431 1098.993823569875 1099.069427910716 1099.152689023141 1090.107868582234 427.0974161907635 1097.141110498393 293.0600285945025
1180 0.005 5.9 1 1027.153788814519 948.984112206896 949.1539499692093 1098.993579687885 1099.069329390221 1099.15257321821 1090.107696619827 427.1245535832916 1097.140955876701 293.0600289706788
1181 0.005 5.905 1 1027.155540792469 948.9873456017194 949.1571904727821 1098.993882678265 1099.069483286035 1099.152745695926 1090.108119641236 427.1516233519989 1097.141172044339 293.0600290515524
1182 0.005 5.91 1 1027.156872916486 948.9905598579277 949.1604123613992 1098.993625012314 1099.069361308893 1099.152602733065 1090.107974287675 427.1786244288166 1097.141012055983 293.0600292253434
1183 0.005 5.915 1 1027.158584225843 948.9937592675691 949.1636188044674 1098.993876659189 1099.06947084527 1099.152730986622 1090.10836532112 427.205561873236 1097.141187829349 293.0600290681607
1184 0.005 5.92 1 1027.159879618209 948.9969396458125 949.1668067470857 1098.993600047058 1099.069339779451 1099.152580640403 1090.108182138106 427.2324354079839 1097.141008816069 293.0600290244487
1185 0.005 5.925 1 1027.161571276964 949.0001054090606 949.1699794558332 1098.993859851184 1099.069459242833 1099.152719719205 1090.108559921275 427.259246096556 1097.141189112004 293.0600285878554
1186 0.005 5.93 1 1027.162851892052 949.0032523625123 949.1731338778393 1098.993590688885 1099.069333881588 1099.152575764269 1090.108378241942 427.285993754361 1097.141010932589 293.060028282966
1187 0.005 5.935 1 1027.164533091526 949.0063849377193 949.1762732939845 1098.993857977807 1099.069459067211 1099.152720125795 1090.108763105225 427.3126777810489 1097.141197054613 293.0600277858736
1188 0.005 5.94 1 1027.165802423697 949.0094989151623 949.1793946341977 1098.993591795132 1099.069335407106 1099.152577402771 1090.108586813104 427.3392986439799 1097.14102100631 293.0600275992302
1189 0.005 5.945 1 1027.167470706311 949.0125987123165 949.1825011731154 1098.993860358066 1099.069460977126 1099.152721990489 1090.108974169426 427.3658563648985 1097.141209563661 293.0600273091072
1190 0.005 5.95 1 1027.168746221205 949.0156802728895 949.1855899681658 1098.993630824472 1099.069369366991 1099.152611830791 1090.108829008283 427.3923496150129 1097.141067570034 293.0600274021702
1191 0.005 5.955 1 1027.170396161011 949.0187477612284 949.1886640999249 1098.993877724838 1099.069470640525 1099.152729588161 1090.10921773805 427.4187788633672 1097.141241241813 293.0600273260644
1192 0.005 5.96 1 1027.171615122521 949.0217968800581 949.1917204180672 1098.993574160684 1099.069316406894 1099.152556672625 1090.109009726618 427.4451437402621 1097.141037573947 293.0600274907862
1193 0.005 5.965 1 1027.173240196891 949.0248321556325 949.1947622668773 1098.993836222004 1099.0694419864 1099.152702949204 1090.109370613226 427.4714445864534 1097.141219172768 293.0600274836147
1194 0.005 5.97 1 1027.17446707744 949.0278494610317 949.1977866546796 1098.993583443757 1099.069331271113 1099.152573667815 1090.109190343292 427.4976819711786 1097.141056610945 293.0600277348689
1195 0.005 5.975000000000001 1 1027.17609640091 949.0308532079969 949.2007968520843 1098.993863674738 1099.069465475169 1099.152726563961 1090.109587324677 427.5238570248302 1097.141253586683 293.060027831082
1196 0.005 5.98 1 1027.177312192389 949.0338391399958 949.2037897641655 1098.993603555829 1099.069345473048 1099.152586619465 1090.109419853145 427.5499701213791 1097.141086767595 293.0600280711772
1197 0.005 5.985 1 1027.178923988024 949.0368116596825 949.2067686462251 1098.993875585411 1099.069473339937 1099.152733292419 1090.109813581789 427.5760223467074 1097.141276536545 293.0600280891662
1198 0.005 5.99 1 1027.180121423418 949.0397665262877 949.2097304069221 1098.993608944707 1099.069347997476 1099.152588299055 1090.109638830132 427.6020139871647 1097.141103963643 293.060028355032
1199 0.005 5.995 1 1027.181713698309 949.0427081344548 949.2126782947749 1098.993872865384 1099.069469317544 1099.152728722587 1090.110022657359 427.6279441995249 1097.14128741373 293.060028473462
1200 0.005 6 1 1027.182895629285 949.0456322782759 949.2156092458388 1098.993606438681 1099.069345886288 1099.152585979687 1090.10984262807 427.653812155192 1097.141115143942 293.0600288727097
1201 0.005 6.005 1 1027.184451851822 949.0485431880213 949.2185263760176 1098.993835311869 1099.069436619855 1099.152695650332 1090.110192175892 427.6796180146737 1097.141269371642 293.0600290803435
1202 0.005 6.01 1 1027.185622390235 949.0514368967214 949.2214268029442 1098.993591181492 1099.069338088238 1099.152580012077 1090.110008203609 427.705361435188 1097.141113341758 293.0600294543088
1203 0.005 6.015000000000001 1 1027.187207242353 949.0543178689933 949.2243138509854 1098.993893080026 1099.069491141942 1099.152751551843 1090.110418466654 427.7310426576953 1097.141328207579 293.0600295298766
1204 0.005 6.02 1 1027.188373969751 949.0571817857098 949.2271843749091 1098.993636397712 1099.069369853779 1099.152609293897 1090.110262049022 427.7566613101856 1097.141167175454 293.0600296947374
1205 0.005 6.025 1 1027.189922544078 949.0600329415374 949.2300415424213 1098.993890284016 1099.069480825011 1099.152738792434 1090.110645146914 427.7822179067028 1097.141345304743 293.0600295408232
1206 0.005 6.03 1 1027.191052907663 949.0628670959497 949.232882253407 1098.993610182888 1099.069347057229 1099.152586190802 1090.11044864118 427.8077096585518 1097.141162801428 293.060029491677
1207 0.005 6.035 1 1027.192582543821 949.0656886876917 949.2357097858796 1098.993871117187 1099.069467350778 1099.15272592274 1090.110815280217 427.8331432083663 1097.141343761756 293.0600290528376
1208 0.005 6.04 1 1027.193701492361 949.0684934974425 949.2385210659788 1098.99360141531 1099.069341959826 1099.152581912326 1090.110622117802 427.8585175478011 1097.141163918219 293.0600287383063
1209 0.005 6.045 1 1027.195221342577 949.0712859429512 949.2413193621371 1098.993868760534 1099.069467092801 1099.152726239896 1090.110995483173 427.8838331248689 1097.141348055471 293.060028249996
1210 0.005 6.05 1 1027.196331715822 949.0740618011163 949.2441015978599 1098.993603118292 1099.069343805362 1099.152583937156 1090.11080771529 427.909092402067 1097.141173519995 293.0600280421332
1211 0.005 6.055 1 1027.197841099137 949.0768254711046 949.2468710308442 1098.993872122105 1099.069469751878 1099.15272882071 1090.111184660433 427.9342909337801 1097.141361167354 293.0600277588212
1212 0.005 6.06 1 1027.198958743055 949.0795728806849 949.2496247046015 1098.993641975696 1099.069377775931 1099.152618232609 1090.111029379329 427.9594281677703 1097.14121600665 293.0600278456388
1213 0.005 6.065 1 1027.200450919582 949.0823081799682 949.2523656851881 1098.9938884812 1099.069478631214 1099.152735669651 1090.111406182001 427.9845047053023 1097.141389103834 293.0600277733661
1214 0.005 6.07 1 1027.20151534092 949.0850270708617 949.2550908158399 1098.993585617362 1099.069324552035 1099.152563075032 1090.111188287808 428.0095203702513 1097.141186786974 293.060027933743
1215 0.005 6.075 1 1027.202985407298 949.0877340618083 949.2578034268909 1098.993847320058 1099.069450211018 1099.152709212825 1090.111537935654 428.0344753892571 1097.14136748093 293.0600279255381
1216 0.005 6.08 1 1027.204057220006 949.090425021419 949.260500517193 1098.993593343565 1099.069338722235 1099.152579331374 1090.111346314071 428.0593705205379 1097.141202099793 293.0600281774027
1217 0.005 6.085 1 1027.205532653995 949.0931043423438 949.2631853451671 1098.993873979124 1099.069473192158 1099.152732437848 1090.111731993138 428.0842067172763 1097.141398869805 293.0600282732997
1218 0.005 6.09 1 1027.20659643186 949.0957677597034 949.2658548051495 1098.993614813906 1099.069354073488 1099.152593581635 1090.111554713889 428.1089843057747 1097.141231730719 293.0600285060134
1219 0.005 6.095 1 1027.208057902452 949.0984196715667 949.2685121473464 1098.993887169271 1099.069481603969 1099.152739535121 1090.111939624735 428.1337044626027 1097.141421674619 293.0600285290726
1220 0.005 6.100000000000001 1 1027.209104344278 949.1010558133194 949.2711542566643 1098.993619749092 1099.069356046237 1099.152594411636 1090.111754666213 428.158366864486 1097.141247147552 293.060028790767
1221 0.005 6.105 1 1027.210547445134 949.1036805730528 949.273784376459 1098.993883484392 1099.0694770967 1099.15273457529 1090.112127599319 428.1829716789841 1097.141431341189 293.0600289045464
1222 0.005 6.11 1 1027.211578628214 949.1062897155708 949.276399415632 1098.993615042307 1099.069352480869 1099.152591232913 1090.111933928737 428.2075182068577 1097.141255646099 293.0600293125482
1223 0.005 6.115 1 1027.212988526856 949.1088874843122 949.279002498003 1098.993846898773 1099.069445270454 1099.152702293272 1090.112275479002 428.2320061612481 1097.14141202459 293.0600295205859
1224 0.005 6.12 1 1027.214011656528 949.1114698872644 949.2815907208151 1098.993600891291 1099.069345135609 1099.152585186232 1090.11208236135 428.2564330818351 1097.141252552382 293.0600298858263
1225 0.005 6.125 1 1027.215451993392 949.1140413799255 949.2841673962081 1098.993904887474 1099.069499732302 1099.152758239695 1090.112483069367 428.2808023026574 1097.141471253169 293.0600299640678
1226 0.005 6.13 1 1027.216470422681 949.1165976047043 949.2867293484317 1098.993644707456 1099.069376071243 1099.152614160225 1090.112313823891 428.3051148549003 1097.141303843756 293.0600301296554
1227 0.005 6.135 1 1027.217875402196 949.1191428838061 949.2892797598261 1098.993901302794 1099.069489504437 1099.152745579898 1090.112686871074 428.3293691417487 1097.141484985624 293.060029968693
1228 0.005 6.140000000000001 1 1027.218863324277 949.1216729652726 949.2918155218608 1098.99362175412 1099.069355387133 1099.152592595332 1090.112482685695 428.3535654034231 1097.14130249772 293.0600299141516
1229 0.005 6.145 1 1027.220248086228 949.1241922456737 949.2943398765786 1098.993879540829 1099.069473293745 1099.152730129389 1090.112838201408 428.3777051079237 1097.141477957325 293.060029475735
1230 0.005 6.15 1 1027.221226792402 949.12669652887 949.2968497644235 1098.993612432288 1099.069350314717 1099.152588583029 1090.112636378992 428.4017883841818 1097.141302046132 293.0600291665615
1231 0.005 6.155 1 1027.22260425425 949.1291901945705 949.2993484252416 1098.99387755824 1099.069473630481 1099.152731348932 1090.112998252437 428.4258158600192 1097.141481877329 293.0600286677772
1232 0.005 6.16 1 1027.223574774116 949.1316690264705 949.3018327858783 1098.993614467431 1099.069352462459 1099.152590582653 1090.112801296515 428.4497869679745 1097.14131009901 293.0600284619113
1233 0.005 6.165 1 1027.224944148242 949.1341373946565 949.3043060739185 1098.993880749746 1099.06947599226 1099.152733535802 1090.11316776938 428.4736970514773 1097.141493991986 293.0600281761207
1234 0.005 6.17 1 1027.225925362254 949.1365912453549 949.3067653473053 1098.993654068363 1099.06938674216 1099.152625345994 1090.113004833686 428.4975518971739 1097.141353634247 293.0600282568547
1235 0.005 6.175 1 1027.227278816625 949.1390346933895 949.3092136398152 1098.993897518321 1099.069485041958 1099.152740459384 1090.113372190467 428.5213510082759 1097.141521611261 293.0600281817433
1236 0.005 6.18 1 1027.228205057342 949.1414634371583 949.3116477945242 1098.993595462179 1099.069332180554 1099.152568931776 1090.113143246849 428.5450934701069 1097.141319383743 293.0600283399762
1237 0.005 6.185 1 1027.229538180377 949.143881972543 949.3140711245837 1098.993856174671 1099.069456762951 1099.152714215474 1090.113482730274 428.5687797860911 1097.141497516573 293.0600283427012
1238 0.005 6.19 1 1027.230476019182 949.1462861583702 949.3164806261918 1098.993604289274 1099.069346762813 1099.152585590365 1090.113283567537 428.5924097802688 1097.141334861255 293.0600285883508
1239 0.005 6.195 1 1027.231816729081 949.1486803691715 949.3188795357639 1098.993883456337 1099.069480180686 1099.152737778889 1090.113660136715 428.6159839045965 1097.141529493752 293.0600286831503
1240 0.005 6.2 1 1027.23274552718 949.151060331948 949.3212647369589 1098.993623525089 1099.069360688581 1099.152598520517 1090.113471106726 428.639503270106 1097.141361617518 293.0600289180471
1241 0.005 6.205 1 1027.234074323174 949.1534304437313 949.3236394788989 1098.993896929144 1099.069488969454 1099.1527453097 1090.113847453503 428.6629695630414 1097.141550840004 293.060028935725
1242 0.005 6.21 1 1027.234988712228 949.1557864216619 949.3260006310667 1098.993629188621 1099.069362959675 1099.152599699625 1090.113653585176 428.6863779620317 1097.1413763975 293.0600291995898
1243 0.005 6.215 1 1027.236300363779 949.158132646864 949.3283514288864 1098.99389347464 1099.069484724409 1099.152740606224 1090.114018109762 428.7097335534301 1097.141558686373 293.0600293220989
1244 0.005 6.22 1 1027.237200843233 949.1604648746289 949.3306887691487 1098.993624669161 1099.069359361966 1099.152596185038 1090.113815532699 428.7330348839808 1097.141383941481 293.0600297180747
1245 0.005 6.225000000000001 1 1027.238479959668 949.162787332236 949.333015763089 1098.99385549173 1099.069451811897 1099.152707399888 1090.114147170214 428.7562809754668 1097.141537770251 293.0600299198769
1246 0.005 6.23 1 1027.239374057859 949.1650960259225 949.3353295032385 1098.993609570189 1099.069351091141 1099.152589673234 1090.113944965804 428.7794718043995 1097.141378330085 293.0600302912117
1247 0.005 6.235 1 1027.240684901489 949.1673954095368 949.3376332969966 1098.993914069876 1099.069506858884 1099.152763746232 1090.11433741435 428.8026079689731 1097.141594108654 293.0600303788302
1248 0.005 6.24 1 1027.241577754242 949.1696811229145 949.3399239667227 1098.993656078376 1099.069384656108 1099.152620854565 1090.114160679816 428.8256887192407 1097.141432038479 293.0600305361493
1249 0.005 6.245 1 1027.242854253826 949.1719574458629 949.3422046629826 1098.993909036664 1099.069494910572 1099.152749705162 1090.114523704442 428.8487149145673 1097.141607906419 293.0600303662951
1250 0.005 6.25 1 1027.243715727146 949.1742201381347 949.3444722779002 1098.993631343829 1099.069362841062 1099.152598579837 1090.114309788647 428.8716865294027 1097.141426419098 293.0600303068242
1251 0.005 6.255 1 1027.244974616931 949.1764735801883 949.346730042806 1098.993887801524 1099.069479420692 1099.152734791599 1090.114656063147 428.8946048602754 1097.141600223979 293.060029871058
1252 0.005 6.26 1 1027.245829070203 949.178713572313 949.348974892808 1098.993622095813 1099.069357869583 1099.152594454842 1090.114445616157 428.9174701906904 1097.141424490892 293.0600295650692
1253 0.005 6.265000000000001 1 1027.247082401718 949.1809444758119 949.3512100514192 1098.99388635129 1099.069479762965 1099.152735875903 1090.114798639099 428.9402831476775 1097.141603558948 293.0600290603134
1254 0.005 6.27 1 1027.247929295774 949.1831620675493 949.3534324341308 1098.993622825162 1099.069358717617 1099.152595436433 1090.114593218058 428.9630431042315 1097.141431198954 293.0600288513718
1255 0.005 6.275 1 1027.24917549105 949.1853707110541 949.3556452663814 1098.993889700544 1099.069482931265 1099.152738896722 1090.114951026277 428.9857502577364 1097.141613780629 293.0600285634936
1256 0.005 6.28 1 1027.250034928812 949.187566347224 949.3578455972013 1098.993662979803 1099.06939324932 1099.152630153026 1090.114781012122 429.0084034184814 1097.141472496848 293.0600286448145
1257 0.005 6.285 1 1027.251268079516 949.1897530755148 949.3600364479763 1098.993907338444 1099.069492333254 1099.152746183328 1090.115140016896 429.0310029799327 1097.141642344971 293.0600285732291
1258 0.005 6.29 1 1027.25207344179 949.1919265755054 949.3622146450892 1098.993603831817 1099.069338221026 1099.152573651923 1090.114901860983 429.0535484572521 1097.141439145941 293.0600287250722
1259 0.005 6.295 1 1027.253287047594 949.1940913484052 949.3643835032548 1098.993865403073 1099.069463800006 1099.152719935535 1090.115233886197 429.0760406121806 1097.141616220153 293.060028726113
1260 0.005 6.3 1 1027.254104468121 949.1962432322239 949.3665399972 1098.993612087616 1099.069352488501 1099.152589641968 1090.115025451854 429.0984794705128 1097.141451102211 293.0600289660416
1261 0.005 6.305 1 1027.255326525135 949.1983866016471 949.3686873637811 1098.993892065607 1099.069486952374 1099.152743049175 1090.115392577819 429.1208659978104 1097.141646096949 293.0600290627883
1262 0.005 6.31 1 1027.256138883079 949.2005171853481 949.3708224868861 1098.993633523356 1099.069368038672 1099.152604356473 1090.115198237099 429.1432006056052 1097.141478680271 293.0600292945162
1263 0.005 6.315 1 1027.25735028005 949.2026393494626 949.3729485866115 1098.993905689772 1099.069495402496 1099.152750210114 1090.115565964922 429.1654847761621 1097.141667098643 293.0600293131968
1264 0.005 6.32 1 1027.258147722155 949.2047488117228 949.3750625359006 1098.993637466956 1099.069369072455 1099.152604278202 1090.115362432766 429.1877172070913 1097.141491474858 293.0600295826056
1265 0.005 6.325 1 1027.259342403687 949.2068499392641 949.3771675524855 1098.993900303871 1099.069489610444 1099.15274421552 1090.115717540135 429.2098985954286 1097.141671575713 293.0600297049819
1266 0.005 6.33 1 1027.260128673047 949.2089384960685 949.3792605396311 1098.993633825237 1099.069366267295 1099.152601678909 1090.115509321873 429.2320282131735 1097.141497719133 293.0600300943622
1267 0.005 6.335 1 1027.261293247757 949.2110186827867 949.3813445867319 1098.993863372069 1099.069457742787 1099.152711771138 1090.115832061233 429.2541057870073 1097.141650647932 293.0600302968854
1268 0.005 6.34 1 1027.262075111941 949.2130865194983 949.3834167950051 1098.993620806528 1099.069359929919 1099.152596869636 1090.115624144972 429.2761306919209 1097.141494106716 293.0600306681917
1269 0.005 6.345 1 1027.26327202894 949.2151464081148 949.3854804328249 1098.993921907675 1099.06951227427 1099.152767846615 1090.116007824732 429.298103543983 1097.141706888167 293.0600307481317
1270 0.005 6.350000000000001 1 1027.264051629835 949.2171940001842 949.3875323254337 1098.993663404651 1099.069390212116 1099.152625040738 1090.115821970375 429.3200240628671 1097.141542445255 293.0600309118263
1271 0.005 6.355 1 1027.265216891906 949.2192335751261 949.3895756174818 1098.99391751368 1099.069501227833 1099.152754554046 1090.116176255133 429.3418932294183 1097.141720326933 293.0600307469518
1272 0.005 6.36 1 1027.265966806085 949.2212608757906 949.3916071923882 1098.993639223298 1099.069368897923 1099.152603306223 1090.115954249491 429.3637114241855 1097.141538129586 293.0600306861755
1273 0.005 6.365 1 1027.267115610434 949.2232802840055 949.3936302782596 1098.993896648445 1099.069486113325 1099.152740125817 1090.116293676645 429.3854795287799 1097.141710967591 293.0600302454388
1274 0.005 6.37 1 1027.267859036424 949.2252875793961 949.395641792391 1098.993630025253 1099.069363813606 1099.152598837355 1090.116075392919 429.4071970109326 1097.141533535532 293.060029929888
1275 0.005 6.375 1 1027.269003613638 949.227287130221 949.3976449567481 1098.99389491442 1099.069486175017 1099.152740783059 1090.116421947951 429.428865385159 1097.141713832852 293.0600294369544
1276 0.005 6.38 1 1027.269741791894 949.2292746867698 949.3996366728209 1098.993630268431 1099.069364169893 1099.152599511077 1090.116207731529 429.4504839439164 1097.141539523319 293.060029226743
1277 0.005 6.385 1 1027.270879869021 949.2312546161533 949.4016201622603 1098.993897522794 1099.06948863753 1099.152743306053 1090.116558447601 429.4720525531249 1097.14172181867 293.0600289344945
1278 0.005 6.390000000000001 1 1027.271632211922 949.2332228498761 949.4035924646582 1098.993671650847 1099.069400076802 1099.152635731097 1090.116380824477 429.4935696582208 1097.141580637506 293.0600290134129
1279 0.005 6.395 1 1027.272758838241 949.2351834866 949.4055566029066 1098.99391604238 1099.069498644374 1099.152751069349 1090.11673413368 429.5150425547558 1097.14174950563 293.0600289322264
1280 0.005 6.4 1 1027.273457566397 949.2371321877143 949.4075093808381 1098.993612439014 1099.069344789196 1099.152578579822 1090.116488723671 429.5364623604535 1097.141545240431 293.0600290857857
1281 0.005 6.405 1 1027.274565099493 949.2390734452486 949.4094541110934 1098.99387176893 1099.069467815229 1099.152722531115 1090.116811387928 429.5578305920005 1097.14172194773 293.0600290689037
1282 0.005 6.41 1 1027.275277070083 949.2410030905136 949.4113877575463 1098.993618729395 1099.069357703753 1099.152593863258 1090.116594129261 429.5791476875 1097.141555627751 293.0600293195225
1283 0.005 6.415 1 1027.276396062463 949.2429255072462 949.4133135646666 1098.993901653852 1099.069494543737 1099.152749396219 1090.116955843984 429.6004149633189 1097.141752762719 293.0600294154197
1284 0.005 6.42 1 1027.27710430706 949.2448363941295 949.4152283879883 1098.993642106945 1099.069374572509 1099.152609288111 1090.116754179232 429.6216330811027 1097.141583478763 293.0600296428941
1285 0.005 6.425 1 1027.278212176834 949.2467401192437 949.4171354522387 1098.993913005275 1099.069500304393 1099.152753690834 1090.117114908197 429.64280298414 1097.141770874503 293.0600296606104
1286 0.005 6.43 1 1027.278907415666 949.248632395113 949.4190316218292 1098.993645937186 1099.069375752787 1099.152609699441 1090.116905294725 429.6639247188821 1097.141595132175 293.0600299256319
1287 0.005 6.435 1 1027.279999976877 949.2505175735052 949.4209200985742 1098.993907893438 1099.069495019982 1099.152748114656 1090.117252558327 429.6849982694627 1097.141775253162 293.0600300415177
1288 0.005 6.44 1 1027.280684609766 949.2523914131847 949.4227977810255 1098.993641245426 1099.069372161439 1099.152606393682 1090.117035787734 429.7060230145157 1097.141600536991 293.0600304364826
1289 0.005 6.445 1 1027.281748280825 949.2542581102769 949.4246677566543 1098.993870556132 1099.069462751378 1099.152715631528 1090.11735067912 429.726998569463 1097.141753726453 293.0600306347721
1290 0.005 6.45 1 1027.282428532144 949.2561136609272 949.4265271024101 1098.993626483616 1099.069364592306 1099.152600446854 1090.117133872026 429.7479244658464 1097.141593777165 293.0600310107444
1291 0.005 6.455 1 1027.283527128206 949.2579625041484 949.4283791150092 1098.993930766731 1099.069518934196 1099.152772949077 1090.117513331725 429.7688011618895 1097.141808857839 293.0600310837888
1292 0.005 6.46 1 1027.284208021269 949.2598002563715 949.4302205910394 1098.99367156542 1099.069396200302 1099.152629642233 1090.117321635028 429.7896284793306 1097.141643528008 293.0600312429261
1293 0.005 6.465 1 1027.285273283903 949.2616311814342 949.4320546652414 1098.993924183916 1099.069506092223 1099.152758164204 1090.117668062106 429.810407248652 1097.141818657654 293.0600310851511
1294 0.005 6.47 1 1027.285925880409 949.2634510280581 949.4338782188196 1098.993646601183 1099.069374354702 1099.152607537877 1090.11743974852 429.8311386716223 1097.141636276367 293.0600310215815
1295 0.005 6.475000000000001 1 1027.286977803717 949.2652641660595 949.4356944725362 1098.993904906811 1099.069492237465 1099.152744917617 1090.11777270616 429.8518225775208 1097.141810890061 293.0600305759826
1296 0.005 6.48 1 1027.287624105032 949.2670663632779 949.4375003316413 1098.993637276202 1099.069369128695 1099.152603003507 1090.117547538013 429.8724592855636 1097.141632119897 293.0600302714182
1297 0.005 6.485 1 1027.288672504038 949.2688619831305 949.4392990114815 1098.993902547314 1099.069491947548 1099.152745183427 1090.117887012394 429.8930494136711 1097.141812903246 293.060029769927
1298 0.005 6.49 1 1027.289313932047 949.270646769014 949.4410874056962 1098.993636543382 1099.06936896123 1099.152603198357 1090.117665561427 429.9135923531707 1097.141635942077 293.0600295594005
1299 0.005 6.495 1 1027.29035838709 949.2724250974695 949.4428687453403 1098.99390687123 1099.069495850879 1099.152749154538 1090.118011038074 429.9340882102125 1097.141821318239 293.0600292663402
1300 0.005 6.5 1 1027.291014621757 949.2741928629166 949.4446400369326 1098.99367736875 1099.069404089795 1099.152638478345 1090.117824897664 429.9545360428245 1097.14167621646 293.0600293441084
1301 0.005 6.505 1 1027.292046737756 949.2759541689283 949.4464043052773 1098.993923228046 1099.069504336237 1099.152755546836 1090.118170572634 429.9749359993988 1097.141845436213 293.0600292625816
1302 0.005 6.51 1 1027.292653334659 949.2777046837739 949.4481583606211 1098.993620530846 1099.069350620155 1099.152583134194 1090.11792069069 429.9952877634335 1097.141641877074 293.060029417297
1303 0.005 6.515000000000001 1 1027.293666512503 949.279448868529 949.4499054882359 1098.993878754733 1099.069473406997 1099.15272679655 1090.118235853304 430.0155920065874 1097.141817104222 293.0600294130736
1304 0.005 6.52 1 1027.294285970105 949.2811825661405 949.4516426584122 1098.99362606817 1099.069363112348 1099.152598002749 1090.118013004753 430.0358486892727 1097.141650505385 293.0600296549875
1305 0.005 6.525 1 1027.295313678033 949.2829101491595 949.4533731044583 1098.99390870366 1099.06949943232 1099.152752979394 1090.118368431037 430.0560588488323 1097.141847799695 293.0600297404433
1306 0.005 6.53 1 1027.295929780261 949.2846273068883 949.4550936774205 1098.993648527865 1099.069379345176 1099.152613089107 1090.118159783427 430.0762231498197 1097.14167718634 293.0600299760917
1307 0.005 6.535 1 1027.296946276117 949.2863383997083 949.4568075909311 1098.993919347772 1099.069505397603 1099.152757703855 1090.118512665045 430.0963422908833 1097.141863713914 293.0600299891453
1308 0.005 6.54 1 1027.297551794341 949.2880391447127 949.4585117115929 1098.993654368852 1099.069381968267 1099.152614543705 1090.118298637573 430.1164162166692 1097.141689048042 293.0600302523439
1309 0.005 6.545 1 1027.298553870386 949.2897338690858 949.4602092230228 1098.99391381177 1099.069499431118 1099.15275147923 1090.118637695268 430.1364448982878 1097.141867762709 293.0600303745314
1310 0.005 6.55 1 1027.299148981508 949.2914183358376 949.4618970273677 1098.993648399314 1099.069377501935 1099.152610626471 1090.118415144223 430.1564274300032 1097.141692915987 293.0600307607356
1311 0.005 6.555 1 1027.300123299386 949.2930967282043 949.4635781967476 1098.993877089133 1099.06946786744 1099.15271939866 1090.118724122426 430.1763579320368 1097.141844366222 293.0600309622512
1312 0.005 6.56 1 1027.300715597473 949.2947650483422 949.4652498098585 1098.99363453201 1099.069370493743 1099.152604944738 1090.118502635747 430.1962435754722 1097.141685939458 293.060031331237
1313 0.005 6.565 1 1027.301725853463 949.2964277148473 949.46691514665 1098.993937562384 1099.06952412367 1099.152777176328 1090.118874523383 430.2160838929962 1097.141899903279 293.0600314103273
1314 0.005 6.57 1 1027.302318909838 949.2980803420261 949.4685710022086 1098.993677472411 1099.06940031979 1099.152632614873 1090.118676332039 430.2358782742372 1097.141733719355 293.0600315725078
1315 0.005 6.575 1 1027.303298916651 949.2997271999409 949.4702205152948 1098.993932222243 1099.069512399725 1099.152763206915 1090.119018236414 430.2556273872311 1097.141910520502 293.0600314046258
1316 0.005 6.58 1 1027.303863691495 949.3013640097231 949.4718605443775 1098.993653473278 1099.069379473999 1099.152611299246 1090.118783687953 430.2753311261093 1097.141725897533 293.0600313472219
1317 0.005 6.585 1 1027.304829401004 949.3029951468017 949.4734943104837 1098.993911126562 1099.069496834414 1099.152748416445 1090.119109925836 430.294986875067 1097.141900379788 293.0600308999551
1318 0.005 6.59 1 1027.305390346824 949.3046163704485 949.4751187117979 1098.993643412366 1099.069373631293 1099.152606459947 1090.118877602967 430.3146001711625 1097.141721214487 293.0600305897288
1319 0.005 6.595 1 1027.306353598137 949.3062320398608 949.4767369646752 1098.993908886927 1099.069496867982 1099.152749026204 1090.119211280926 430.334170669467 1097.141900270767 293.060030083446
1320 0.005 6.600000000000001 1 1027.306911668168 949.3078378999519 949.4783459553236 1098.99364467596 1099.069375161929 1099.152608101137 1090.118985310794 430.3536971844794 1097.1417253111 293.0600298755396
1321 0.005 6.605 1 1027.307871061996 949.3094383009326 949.4799488916432 1098.99391323157 1099.069500550429 1099.152752750285 1090.119324766528 430.3731796820844 1097.141907998065 293.0600295825894
1322 0.005 6.61 1 1027.308444709123 949.3110291503377 949.4815427970141 1098.993685038517 1099.069409958954 1099.152643158448 1090.119132987967 430.3926168561955 1097.141765223108 293.0600296554587
1323 0.005 6.615 1 1027.309392139403 949.3126145256948 949.4831306706619 1098.993928713355 1099.069508318316 1099.152758495181 1090.119471574079 430.4120089894243 1097.141931122208 293.0600295791562
1324 0.005 6.62 1 1027.309916541541 949.3141901059078 949.4847093272454 1098.993627195351 1099.069355746078 1099.152586995828 1090.119215640807 430.4313556513097 1097.141729491731 293.0600297332305
1325 0.005 6.625 1 1027.310847604384 949.3157603393093 949.4862820432049 1098.993884887115 1099.069477823018 1099.152730163663 1090.119526020163 430.4506577402935 1097.14190254172 293.060029720876
1326 0.005 6.63 1 1027.311385182835 949.3173210598707 949.4878457805166 1098.993632253529 1099.069367775354 1099.15260152187 1090.119296337493 430.469913182865 1097.141735968136 293.0600299591385
1327 0.005 6.635 1 1027.312331252842 949.318876638587 949.4894037686738 1098.993915343409 1099.069504540426 1099.152757104261 1090.119646616942 430.4891242469839 1097.141932558367 293.0600300603997
1328 0.005 6.640000000000001 1 1027.312866960973 949.3204227553688 949.4909528523053 1098.993655085596 1099.069384301669 1099.152616949012 1090.119431941622 430.5082927915294 1097.141762224391 293.0600302759627
1329 0.005 6.645 1 1027.313802540085 949.3219637617991 949.4924962335165 1098.993925236698 1099.069509869726 1099.152761100283 1090.119778141599 430.5274193183059 1097.141948042148 293.0600302928012
1330 0.005 6.65 1 1027.314327966675 949.3234953712134 949.4940307752615 1098.993659217477 1099.069385740742 1099.152617409626 1090.119557181651 430.5465032400462 1097.141772584485 293.0600305545253
1331 0.005 6.655 1 1027.315251595018 949.3250219206944 949.495559669619 1098.993922078982 1099.069505844114 1099.152756558359 1090.119893418177 430.5655449045461 1097.141953024789 293.0600306637862
1332 0.005 6.66 1 1027.315767578652 949.326539146502 949.4970797954644 1098.993653661297 1099.069381145067 1099.152613085486 1090.119665025584 430.5845433727197 1097.141775656345 293.0600310553893
1333 0.005 6.665 1 1027.316663452563 949.3280512405807 949.4985942268661 1098.993884043549 1099.069473242499 1099.152723834863 1090.119968066768 430.6034997706998 1097.141928555141 293.0600312595607
1334 0.005 6.67 1 1027.317178226081 949.3295541956669 949.5001000410434 1098.993640764322 1099.069375046099 1099.152608554891 1090.119741865157 430.6224105234608 1097.141768830174 293.0600316285744
1335 0.005 6.675 1 1027.318109972242 949.3310524163917 949.5016005045201 1098.99394382136 1099.069528872174 1099.152780665738 1090.12010800082 430.6412771702915 1097.14198168575 293.0600317109966
1336 0.005 6.68 1 1027.318626190418 949.332541522848 949.5030924119121 1098.993684543778 1099.069405673131 1099.152636855182 1090.11990494548 430.6601001072621 1097.141815745735 293.0600318654221
1337 0.005 6.685 1 1027.319528181052 949.3340257672382 949.5045788877663 1098.993938004327 1099.069516449933 1099.152766263036 1090.120241167932 430.6788796958369 1097.141990983206 293.0600316982702
1338 0.005 6.69 1 1027.320016541756 949.3355008717073 949.5060567911877 1098.993658429254 1099.06938317715 1099.152614003925 1090.119999616465 430.6976160707418 1097.141806619812 293.0600316365031
1339 0.005 6.695 1 1027.320906043871 949.3369712066817 949.5075293367609 1098.993916697248 1099.069501331326 1099.152751992522 1090.120320493731 430.7163106725187 1097.141978825098 293.0600312003184
1340 0.005 6.7 1 1027.321392574774 949.3384325347478 949.5089934245146 1098.993650569088 1099.069379114002 1099.15261080976 1090.120083692892 430.7349636211595 1097.141802682317 293.060030881632
1341 0.005 6.705 1 1027.322280462488 949.3398891941475 949.5104522536635 1098.993915048975 1099.069501284901 1099.152752545263 1090.120412336692 430.7535752457071 1097.141980619738 293.0600303737772
1342 0.005 6.71 1 1027.322763618107 949.341336930147 949.5119027108573 1098.993650732255 1099.069379901918 1099.152611756361 1090.120180796368 430.7721449126599 1097.141805575661 293.0600301645669
1343 0.005 6.715 1 1027.323649450543 949.3427800946305 949.5133480032238 1098.99391979753 1099.06950545464 1099.152756529814 1090.120515830546 430.7906726370551 1097.141987434289 293.0600298741397
1344 0.005 6.72 1 1027.324148053847 949.344214568285 949.5147851304032 1098.993689745869 1099.069413353307 1099.152645506517 1090.120316690427 430.8091570974537 1097.141843584503 293.0600299461785
1345 0.005 6.725000000000001 1 1027.32502228054 949.3456444442928 949.516217102655 1098.993934407095 1099.069512798116 1099.15276208592 1090.120650195046 430.8275994318835 1097.142009363778 293.0600298709642
1346 0.005 6.73 1 1027.325473574991 949.3470653929412 949.5176407285977 1098.993633349641 1099.069360497548 1099.152590671114 1090.120390876436 430.8459985855499 1097.141806269902 293.0600300205409
1347 0.005 6.735 1 1027.32633170247 949.3484818546682 949.5190592748675 1098.993890958186 1099.069482179071 1099.15273338759 1090.120696476483 430.8643552821511 1097.141979242471 293.0600300140902
1348 0.005 6.74 1 1027.326794995255 949.3498896641477 949.520469702169 1098.993638873525 1099.069372751213 1099.152605520958 1090.120461972783 430.8826697360629 1097.141814397203 293.0600302549602
1349 0.005 6.745 1 1027.327668422001 949.3512931858698 949.5218752388436 1098.993920440992 1099.069508476302 1099.152760177914 1090.120805625496 430.90094278979 1097.142009312686 293.0600303441691
1350 0.005 6.75 1 1027.328131718657 949.3526880874842 949.5232727181939 1098.993661042092 1099.069388718726 1099.152620235025 1090.1205853025 430.9191750034163 1097.14184001907 293.0600305757181
1351 0.005 6.755 1 1027.328996467997 949.35407872758 949.5246653436451 1098.993931395136 1099.069514866402 1099.152765146685 1090.120927481833 430.9373672045216 1097.142024290833 293.0600305866166
1352 0.005 6.76 1 1027.329450660466 949.3554608007234 949.5260499638506 1098.993665772128 1099.069390615511 1099.152621017363 1090.120702088203 430.9555190234539 1097.141849289241 293.0600308387901
1353 0.005 6.765000000000001 1 1027.330303845738 949.3568386451158 949.5274297689029 1098.993926586413 1099.069509092071 1099.152759061687 1090.121032104313 430.9736305170633 1097.142027607916 293.0600309650939
1354 0.005 6.77 1 1027.330749550267 949.3582079892182 949.5288016332462 1098.993659774992 1099.069385745692 1099.152616671986 1090.120798572831 430.991700923308 1097.141851635059 293.0600313466622
1355 0.005 6.775 1 1027.331576695735 949.3595730256619 949.5301686301972 1098.99388947388 1099.069477413233 1099.152727047483 1090.12109755764 431.0097299226954 1097.142002951348 293.0600315487075
1356 0.005 6.78 1 1027.332021530405 949.3609297308708 949.5315278204888 1098.993646640038 1099.069379634248 1099.152612060554 1090.120865951543 431.0277170330004 1097.141843319361 293.0600319227224
1357 0.005 6.785 1 1027.332885147966 949.3622825177778 949.5328824761084 1098.99394848457 1099.069532140938 1099.152783148835 1090.121226705907 431.0456627730001 1097.14205533915 293.0600319917802
1358 0.005 6.79 1 1027.33333244748 949.36362699225 949.5342293828198 1098.993691023242 1099.069410751295 1099.152640924678 1090.121019803152 431.06356685463 1097.14188983791 293.0600321513271
1359 0.005 6.795 1 1027.334168031867 949.3649674164875 949.5355716697816 1098.993944497727 1099.069521364161 1099.152770006732 1090.121352221518 431.0814301283027 1097.142065833785 293.0600319829893
1360 0.005 6.8 1 1027.334587488433 949.3662994810975 949.5369061687318 1098.993663975164 1099.069387275676 1099.152617103587 1090.121104858109 431.0992526906523 1097.141879830222 293.0600319131291
1361 0.005 6.805 1 1027.335410341728 949.3676275761653 949.5382361098432 1098.993921278248 1099.069504459351 1099.152754355161 1090.121420454803 431.1170358973442 1097.142051988003 293.0600314725251
1362 0.005 6.81 1 1027.335829454532 949.3689474439147 949.539558379192 1098.99365629202 1099.069383709478 1099.152614576921 1090.121179067247 431.1347797758937 1097.141875524817 293.0600311599197
1363 0.005 6.815 1 1027.336651728054 949.3702634359297 949.5408761805825 1098.993920674205 1099.06950554963 1099.152755658571 1090.121503938883 431.1524846650365 1097.14205252406 293.0600306552801
1364 0.005 6.82 1 1027.337067826158 949.3715712695051 949.5421863810485 1098.993656313401 1099.069384073693 1099.152614888093 1090.121267124692 431.1701500389598 1097.141876927393 293.0600304344151
1365 0.005 6.825 1 1027.337888429654 949.3728753108094 949.5434921976921 1098.993924875069 1099.069509093159 1099.152759372632 1090.121596973999 431.1877758450954 1097.142058857599 293.0600301412372
1366 0.005 6.83 1 1027.338320973703 949.3741714230875 949.5447906124407 1098.993695804158 1099.06941829702 1099.152649528567 1090.121393184464 431.2053610734508 1097.141915262567 293.0600302211934
1367 0.005 6.835 1 1027.339131398879 949.3754637104497 949.546084644554 1098.993939296994 1099.069516130473 1099.15276444678 1090.12172258114 431.2229059727767 1097.142080701237 293.0600301347155
1368 0.005 6.84 1 1027.339516088575 949.3767478152836 949.5473710801693 1098.99363816032 1099.069364386492 1099.152593750755 1090.121457115163 431.2404112780694 1097.14187607681 293.0600302930997
1369 0.005 6.845 1 1027.340311977078 949.378028205859 949.5486532095086 1098.993896474538 1099.069486330098 1099.152736681437 1090.121758521846 431.2578762804794 1097.142050840958 293.0600302791678
1370 0.005 6.850000000000001 1 1027.340713047858 949.3793006789055 949.5499279626131 1098.993644672578 1099.069377449727 1099.1526093712 1090.121519158269 431.2753010716239 1097.141884874781 293.0600305238783
1371 0.005 6.855 1 1027.341524044278 949.3805696098619 949.5511985704383 1098.993925990045 1099.069512564523 1099.15276316626 1090.121859714516 431.2926866211793 1097.14207826958 293.0600306117163
1372 0.005 6.86 1 1027.34192453596 949.381830659705 949.5524618596291 1098.99366678115 1099.069393042046 1099.152623532671 1090.121635509546 431.3100335175942 1097.141908999685 293.0600308394386
1373 0.005 6.865 1 1027.34272722292 949.3830881852398 949.5537210364298 1098.993936925225 1099.069518631343 1099.152767884698 1090.121973463873 431.327342545819 1097.142093591673 293.0600308537141
1374 0.005 6.87 1 1027.343118576734 949.3843378672071 949.5549729328917 1098.993670718566 1099.069394347473 1099.152623890485 1090.121742369861 431.344613483134 1097.141918229054 293.060031113502
1375 0.005 6.875 1 1027.3439097732 949.3855840517513 949.556220750581 1098.993932295663 1099.069513697459 1099.152762859226 1090.122068567699 431.3618463517308 1097.142096053025 293.060031227403
1376 0.005 6.88 1 1027.344293997758 949.3868224582261 949.5574613495089 1098.99366613494 1099.069390594583 1099.152620526844 1090.121831198082 431.3790404327785 1097.141921321682 293.0600316161663
1377 0.005 6.885 1 1027.345059054414 949.3880572688565 949.5586977975113 1098.993893862453 1099.069480409636 1099.152729332964 1090.122124792786 431.3961953744464 1097.1420701133 293.0600318170438
1378 0.005 6.890000000000001 1 1027.345441878304 949.3892844561794 949.5599271471714 1098.993650792859 1099.069382944408 1099.15261466563 1090.121887201679 431.4133106837901 1097.141910413869 293.0600321834198
1379 0.005 6.895 1 1027.346244824283 949.3905084398369 949.5611526774304 1098.9939532206 1099.069535792212 1099.152785900864 1090.122244537501 431.4303868510704 1097.142121257451 293.060032261345
1380 0.005 6.9 1 1027.346632428395 949.391724818337 949.5623711688196 1098.993696774712 1099.069415220094 1099.152644283453 1090.12203379681 431.4474237530267 1097.141957784692 293.0600324145776
1381 0.005 6.905 1 1027.347406894521 949.3929378367552 949.5635857339142 1098.993948391119 1099.069524054693 1099.152771986529 1090.122361153643 431.4644212962472 1097.142130919913 293.0600322455886
1382 0.005 6.91 1 1027.347766550943 949.3941431915565 949.5647932119555 1098.993669132706 1099.069391405747 1099.15262048977 1090.122109538775 431.4813795624764 1097.141945073797 293.0600321902261
1383 0.005 6.915 1 1027.348531281078 949.3953452782766 949.565996832107 1098.993927956371 1099.069509465876 1099.152758298455 1090.122422640525 431.4982988996958 1097.142120102118 293.0600317377723
1384 0.005 6.92 1 1027.348890542658 949.3965398261392 949.5671934696327 1098.993661386437 1099.069387593181 1099.15261749273 1090.122176825332 431.5151821810352 1097.141941265922 293.0600314190846
1385 0.005 6.925 1 1027.349653154606 949.3977311786355 949.5683863225512 1098.993924477115 1099.069508292884 1099.152757722664 1090.122495372765 431.532029345842 1097.142117500629 293.0600309144075
1386 0.005 6.93 1 1027.350010922857 949.3989150574635 949.5695722595774 1098.993661404256 1099.069388095045 1099.152618029957 1090.122254996153 431.5488394949537 1097.141942068458 293.0600306999438
1387 0.005 6.935 1 1027.350772536018 949.4000958155124 949.5707544851132 1098.99392835564 1099.069511634907 1099.152761010876 1090.122579790742 431.5656125863525 1097.142122744694 293.0600304109261
1388 0.005 6.94 1 1027.351148349748 949.4012693273228 949.5719299954918 1098.993701295532 1099.069422442989 1099.152652831514 1090.122372981509 431.5823474334842 1097.141980284731 293.0600304753232
1389 0.005 6.945 1 1027.351900486652 949.4024396743911 949.5731017871925 1098.993943777388 1099.069519490525 1099.152767232229 1090.122697348933 431.5990443402187 1097.142145155211 293.0600304049127
1390 0.005 6.95 1 1027.35222888198 949.4036025071415 949.5742666514802 1098.993643980114 1099.069368956732 1099.152597521698 1090.122428588494 431.6157028062977 1097.141941407276 293.0600305487294
1391 0.005 6.955 1 1027.352966913408 949.4047622793607 949.5754278676674 1098.993901709765 1099.069490578455 1099.152739969348 1090.122726376848 431.6323236317838 1097.142114152739 293.0600305354957
1392 0.005 6.96 1 1027.353311600011 949.4059147936351 949.5765823673684 1098.993649619252 1099.069380813359 1099.152611555749 1090.12248348878 431.6489062794743 1097.141948175345 293.0600307740796
1393 0.005 6.965 1 1027.354066056733 949.407064416218 949.577733371314 1098.993931395679 1099.069516682302 1099.152766473864 1090.122820252067 431.6654521893617 1097.142141619639 293.0600308632114
1394 0.005 6.97 1 1027.35441089201 949.4082068062995 949.5788777110886 1098.993672130445 1099.069397277354 1099.152626926068 1090.122591792442 431.6819617312509 1097.1419725307 293.0600310884971
1395 0.005 6.975000000000001 1 1027.355156773023 949.4093463087278 949.5800185770648 1098.993940483789 1099.069521059964 1099.152769500412 1090.12292476176 431.6984357950464 1097.142155209596 293.0600311005979
1396 0.005 6.98 1 1027.355492589318 949.4104786103206 949.5811528082087 1098.993674753887 1099.069397534844 1099.152626407501 1090.122688688013 431.7148739125977 1097.141979906263 293.0600313592032
1397 0.005 6.985 1 1027.356229337533 949.4116080549218 949.5822835975125 1098.993937738932 1099.069517812172 1099.152766224634 1090.123011969917 431.7312762131465 1097.142159541213 293.0600314738498
1398 0.005 6.99 1 1027.356558537992 949.4127303527584 949.5834078061636 1098.993670903931 1099.069394210403 1099.152623418247 1090.122771095274 431.7476418182161 1097.141982728 293.0600318531496
1399 0.005 6.995 1 1027.357269274408 949.4138496860465 949.5845284923766 1098.993899535538 1099.069484831622 1099.152732708284 1090.123062022252 431.7639705038773 1097.142131944243 293.060032059795
1400 0.005 7 1 1027.35759816859 949.4149620198075 949.5856427116981 1098.993655657568 1099.069386331316 1099.152617139263 1090.122820488994 431.7802617222146 1097.141971666091 293.0600324249312
1401 0.005 7.005 1 1027.358346050299 949.4160717625201 949.5867537251236 1098.993957599459 1099.069539451044 1099.152788834987 1090.123172051215 431.7965159283116 1097.142181788309 293.060032503697
1402 0.005 7.01 1 1027.358679653163 949.4171745157151 949.5878583185322 1098.993700366937 1099.069417740107 1099.152645935534 1090.122956488999 431.8127328096537 1097.142017464287 293.0600326549717
1403 0.005 7.015000000000001 1 1027.359400701706 949.418274525233 949.5889596016923 1098.99395237954 1099.069527104023 1099.15277437595 1090.123279989002 431.8289132629592 1097.142190969847 293.0600324823861
1404 0.005 7.02 1 1027.359708777379 949.419367495026 949.5900544172433 1098.993675230489 1099.069396245177 1099.152624496787 1090.123026644074 431.8450573008365 1097.142007720854 293.0600324226157
1405 0.005 7.025 1 1027.360419652386 949.4204577917546 949.5911459792233 1098.993931966475 1099.069512510912 1099.152760563281 1090.123334760899 431.8611663107284 1097.142179783047 293.0600319788994
1406 0.005 7.03 1 1027.360726278061 949.4215411442115 949.5922311558196 1098.993665900286 1099.06939083062 1099.152620011186 1090.123085644478 431.8772403762119 1097.142000264743 293.0600316679464
1407 0.005 7.035 1 1027.361436447722 949.4226218962384 949.5933131435078 1098.993928818584 1099.069511855789 1099.152760433441 1090.123400225719 431.8932798049643 1097.142176303898 293.0600311609058
1408 0.005 7.04 1 1027.36174292763 949.4236957739013 949.5943888167722 1098.993666771119 1099.069392158273 1099.152621231259 1090.123156557997 431.9092836707014 1097.142002549187 293.060030946473
1409 0.005 7.045 1 1027.362452424695 949.4247671113374 949.5954613669146 1098.993932805778 1099.069514920418 1099.152763617858 1090.123477343673 431.9252523898606 1097.142181905298 293.0600306516976
1410 0.005 7.05 1 1027.362776835501 949.4258317921184 949.5965277880102 1098.993706105377 1099.069426232227 1099.152655856365 1090.12326749476 431.9411847647279 1097.142038750038 293.0600307320825
1411 0.005 7.055 1 1027.363478091367 949.426893895465 949.5975910783088 1098.99394852497 1099.06952283018 1099.152769562752 1090.123589299962 431.9570828517776 1097.142202868484 293.060030651645
1412 0.005 7.06 1 1027.363755128032 949.4279490602123 949.5986480203017 1098.993648287348 1099.069372365639 1099.152600105811 1090.123315332649 431.9729438939133 1097.141999920568 293.0600308027183
1413 0.005 7.065 1 1027.36444296843 949.4290017456094 949.59970189173 1098.993906048367 1099.069493587046 1099.152742309585 1090.1236091953 431.9887687503025 1097.142173197545 293.060030781829
1414 0.005 7.07 1 1027.364736428901 949.4300477402817 949.600749617754 1098.99365365396 1099.069384109882 1099.152614250494 1090.123362399454 432.0045576190413 1097.142005097952 293.0600310213034
1415 0.005 7.075 1 1027.36544167759 949.4310914210596 949.6017944310123 1098.993936046142 1099.069520142319 1099.152769071445 1090.123696019258 432.0203122941206 1097.142199705421 293.0600311119896
1416 0.005 7.08 1 1027.365735975521 949.4321284302437 949.6028331411599 1098.993676179106 1099.069400172469 1099.152629152258 1090.123464353799 432.036032223609 1097.142028711344 293.0600313276136
1417 0.005 7.085 1 1027.366432570209 949.4331631151609 949.6038689426995 1098.993944978822 1099.06952458004 1099.152772344885 1090.123793306706 432.0517179596079 1097.142212058556 293.0600313429914
1418 0.005 7.09 1 1027.366719365971 949.4341911618412 949.6048986713018 1098.993679663592 1099.069401331792 1099.152629400752 1090.123554925301 432.0673697865047 1097.14203679848 293.0600315958295
1419 0.005 7.095 1 1027.367406926614 949.4352169043116 949.605925517071 1098.993941409912 1099.069520376068 1099.15276790992 1090.123874058236 432.0829877752673 1097.142214756105 293.0600317000747
1420 0.005 7.100000000000001 1 1027.367687335956 949.436236054064 949.6069463335771 1098.993675688266 1099.069398207057 1099.152626674165 1090.123629415556 432.0985710457344 1097.142038891381 293.0600320910785
1421 0.005 7.105 1 1027.368349585287 949.4372527883564 949.6079641815915 1098.993902983254 1099.069487209676 1099.15273453162 1090.123915471436 432.1141194234642 1097.142187983157 293.0600322879812
1422 0.005 7.11 1 1027.368630521328 949.4382630737838 949.6089761104505 1098.993660575902 1099.069390249309 1099.152620329112 1090.12367082537 432.1296323781233 1097.142027768287 293.0600326538844
1423 0.005 7.115 1 1027.369330283644 949.4392713114402 949.6099853803315 1098.99396165646 1099.069542352745 1099.152790889409 1090.124019679201 432.1451122801118 1097.142237268185 293.0600327246535
1424 0.005 7.12 1 1027.369615483165 949.4402730977909 949.6109887697768 1098.993704771981 1099.069421423404 1099.152648910788 1090.123800573064 432.1605561826603 1097.142072257395 293.0600328782942
1425 0.005 7.125 1 1027.370289483968 949.4412726834684 949.6119893930951 1098.993956078737 1099.069529594633 1099.1527762288 1090.12412083377 432.1759652171047 1097.14224570347 293.0600327078575
1426 0.005 7.13 1 1027.370550463218 949.4422657639972 949.6129840860704 1098.993679791022 1099.069400040741 1099.152627568899 1090.123863406712 432.1913395200535 1097.142063018547 293.060032653172
1427 0.005 7.135 1 1027.371214269951 949.4432567039652 949.613976057398 1098.993936378823 1099.069515959054 1099.15276321618 1090.1241687423 432.206680568713 1097.142233818289 293.0600322074043
1428 0.005 7.140000000000001 1 1027.371474780819 949.4442412333088 949.6149621777416 1098.993670783959 1099.069394456779 1099.152622572874 1090.123916261156 432.2219900849062 1097.142056271016 293.0600318912979
1429 0.005 7.145 1 1027.37213778685 949.4452236817159 949.6159456318129 1098.993932657035 1099.069514671106 1099.152762642262 1090.124227677153 432.2372662842914 1097.142230331564 293.0600313940924
1430 0.005 7.15 1 1027.372398087539 949.4461997802898 949.6169232975324 1098.993670853399 1099.069395394389 1099.152623953082 1090.12398012435 432.252508762039 1097.14205662075 293.0600311731154
1431 0.005 7.155 1 1027.373061536141 949.4471738631481 949.6178983646976 1098.993936751664 1099.069517801821 1099.152765766324 1090.124297949451 432.2677176468003 1097.142234905756 293.060030882487
1432 0.005 7.16 1 1027.373340417714 949.448141804991 949.618867819245 1098.993710082101 1099.069429310751 1099.152658220904 1090.124084543334 432.2828919354059 1097.142091853122 293.0600309617169
1433 0.005 7.165 1 1027.373995642455 949.4491076757548 949.6198346519189 1098.993951838682 1099.069525268191 1099.152771405161 1090.124401664842 432.2980319468948 1097.142255286456 293.0600308762292
1434 0.005 7.17 1 1027.374227788331 949.4500671227967 949.6207956540012 1098.993652083197 1099.069375283417 1099.152602384709 1090.124124874408 432.3131373468837 1097.142052680446 293.0600310235101
1435 0.005 7.175 1 1027.374870038632 949.4510245932871 949.6217540911545 1098.993909930916 1099.069496729438 1099.152744826156 1090.124415967744 432.328208653553 1097.142224385334 293.0600310126576
1436 0.005 7.18 1 1027.37511981781 949.4519758845976 949.6227068951256 1098.993658448814 1099.069387751645 1099.152616961659 1090.124166796139 432.3432460180773 1097.142058612976 293.0600312477329
1437 0.005 7.185 1 1027.375780170333 949.4529253587255 949.6236572857727 1098.993939896516 1099.069523001589 1099.152771293317 1090.124497089239 432.3582503918448 1097.142251715955 293.0600313329798
1438 0.005 7.19 1 1027.376031197832 949.4538686667781 949.6246020745364 1098.993681596153 1099.069404370169 1099.152632538187 1090.124263056091 432.3732222842505 1097.142082831606 293.060031559101
1439 0.005 7.195 1 1027.376682594499 949.4548101396916 949.6255444500762 1098.99394863622 1099.069527198321 1099.152774213313 1090.124588508673 432.3881625694871 1097.142263248383 293.0600315587284
1440 0.005 7.2 1 1027.376925272274 949.4557454643431 949.6264812467716 1098.993683157581 1099.069403913587 1099.152631228615 1090.124345685274 432.4030709265246 1097.1420883912 293.0600318183837
1441 0.005 7.205 1 1027.377569391599 949.4566789779075 949.6274156476619 1098.99394530418 1099.069523446706 1099.152770492058 1090.124662027877 432.4179473321058 1097.142266386979 293.0600319257812
1442 0.005 7.21 1 1027.37780757251 949.4576063948044 949.6283445186288 1098.993681544071 1099.069402981703 1099.152630694229 1090.124415920246 432.4327909218589 1097.142092120656 293.0600323111396
1443 0.005 7.215 1 1027.378425618403 949.4585318697468 949.6292708966663 1098.993906316698 1099.069489489477 1099.152735983103 1090.124698344489 432.4476013931239 1097.142238054638 293.0600325098505
1444 0.005 7.22 1 1027.378663019 949.4594513737934 949.6301918395937 1098.993664377072 1099.069393408767 1099.152622827765 1090.124449312238 432.4623783291624 1097.142078535473 293.0600328751134
1445 0.005 7.225000000000001 1 1027.379320851275 949.4603693121303 949.631110602096 1098.993965054288 1099.069544698387 1099.152792632245 1090.124794458095 432.477121992038 1097.142288090945 293.0600329452707
1446 0.005 7.23 1 1027.379563892083 949.4612812767024 949.6320239625932 1098.993708267927 1099.069423954423 1099.15265088709 1090.124572543034 432.491832207728 1097.142123498991 293.0600330989777
1447 0.005 7.235 1 1027.380195051905 949.462191509793 949.6329350297403 1098.993960068958 1099.06953304265 1099.152779050664 1090.124890444268 432.5065097651685 1097.14229429353 293.0600329290326
1448 0.005 7.24 1 1027.380413937556 949.4630957074945 949.6338406377301 1098.993683719413 1099.069402846987 1099.152629502253 1090.124630187741 432.5211546887418 1097.142112483669 293.0600328735452
1449 0.005 7.245 1 1027.381036164732 949.4639982283177 949.6347439900277 1098.993939295958 1099.069517896955 1099.152764642286 1090.124931370283 432.5357683965335 1097.142283423663 293.060032427619
1450 0.005 7.25 1 1027.381254159875 949.4648947978609 949.6356419517233 1098.993673254465 1099.069396503927 1099.152624254049 1090.124674687741 432.5503507935728 1097.142104285889 293.0600321128725
1451 0.005 7.255 1 1027.381876821356 949.465789757528 949.6365377193868 1098.993937342999 1099.069518413698 1099.152765642669 1090.124984130866 432.5649023644178 1097.142279963168 293.0600316129427
1452 0.005 7.26 1 1027.382095943808 949.4666788269845 949.6374281590182 1098.993676060504 1099.069399363457 1099.152627021251 1090.124736106829 432.5794223815136 1097.142105511597 293.0600313967062
1453 0.005 7.265000000000001 1 1027.382719505983 949.4675663355742 949.6383164540558 1098.993941268571 1099.069521215449 1099.152768414219 1090.125050623542 432.593912766972 1097.142285529635 293.0600311016306
1454 0.005 7.27 1 1027.382956596979 949.4684481507289 949.6391995888462 1098.993713690038 1099.069431873592 1099.152660170771 1090.124833591776 432.6083703722115 1097.142140501744 293.0600311765151
1455 0.005 7.275 1 1027.383571360618 949.469328346031 949.6400805576787 1098.99395553981 1099.069528353634 1099.1527738084 1090.125147091065 432.6227956073296 1097.142304131987 293.0600311000382
1456 0.005 7.28 1 1027.383763053968 949.4702025663811 949.6409561409272 1098.993656236991 1099.069378335807 1099.152604771452 1090.124867800333 432.6371881175929 1097.142101083389 293.0600312425504
1457 0.005 7.285 1 1027.384366023289 949.47107525857 949.641829609299 1098.993914361173 1099.069499995065 1099.152747337154 1090.125156713116 432.651548468882 1097.142273365606 293.0600312264774
1458 0.005 7.29 1 1027.384574910446 949.4719422051214 949.642697881643 1098.993661093071 1099.069389655037 1099.152618345939 1090.124903195602 432.6658767224954 1097.142106070026 293.0600314639153
1459 0.005 7.295 1 1027.385195101773 949.4728077711584 949.6435641760748 1098.993942464273 1099.069525004857 1099.152772872616 1090.125229758049 432.6801737971632 1097.142297505409 293.0600315492449
1460 0.005 7.3 1 1027.385407325607 949.4736676181752 949.6444253172696 1098.993685925622 1099.069407781266 1099.152635133216 1090.124994084149 432.6944402324185 1097.142130749322 293.0600317664028
1461 0.005 7.305 1 1027.386019026671 949.4745260538295 949.6452844718068 1098.993951667321 1099.069529606085 1099.152776165936 1090.125315311323 432.7086769460794 1097.142310675536 293.0600317727436
1462 0.005 7.31 1 1027.386223756422 949.4753787873258 949.6461384892043 1098.993687871929 1099.069407565079 1099.152634269435 1090.12507101449 432.722883265319 1097.142136834796 293.060032029684
1463 0.005 7.315 1 1027.386827958077 949.4762301253714 949.6469905356796 1098.993948041007 1099.06952542443 1099.152771736977 1090.125383805554 432.7370594932626 1097.142311702766 293.0600321377173
1464 0.005 7.32 1 1027.387027510331 949.4770757978656 949.6478374815985 1098.993684938526 1099.06940565505 1099.152632638802 1090.125134679651 432.7512047333461 1097.142138559842 293.0600325128058
1465 0.005 7.325 1 1027.387607596795 949.4779199545063 949.6486823639996 1098.993910433737 1099.069492584666 1099.152738479831 1090.12541548319 432.7653186434152 1097.142284327208 293.0600327151201
1466 0.005 7.33 1 1027.387806772683 949.4787585615665 949.6495222287517 1098.993667959011 1099.069395973863 1099.152624696781 1090.125163502745 432.7794006395879 1097.142125764046 293.0600330768755
1467 0.005 7.335 1 1027.388426293854 949.4795960198053 949.650360335799 1098.993968705994 1099.069547637951 1099.152795123055 1090.125505548255 432.7934511439498 1097.142334328106 293.060033149984
1468 0.005 7.34 1 1027.388632117264 949.4804279274656 949.6511934621346 1098.99371327517 1099.069427895967 1099.152654062638 1090.125282262817 432.8074699404484 1097.142170799546 293.0600333021366
1469 0.005 7.345 1 1027.389225298299 949.4812585101307 949.6520247045906 1098.993963350613 1099.069535393458 1099.152780785119 1090.125596712111 432.8214578080787 1097.142339838341 293.0600331360645
1470 0.005 7.350000000000001 1 1027.389406260304 949.4820834715939 949.6528509024522 1098.993686710547 1099.069404874771 1099.152630967149 1090.125333123652 432.8354147138634 1097.142157703456 293.0600330765521
1471 0.005 7.355 1 1027.389991039084 949.482907168402 949.6536752559755 1098.993943369171 1099.069521562217 1099.152767736178 1090.125631336292 432.8493421627645 1097.142328702574 293.0600326338527
1472 0.005 7.36 1 1027.390172695311 949.4837253269081 949.6544946341962 1098.993677342083 1099.069399615395 1099.1526266743 1090.125372748082 432.8632400996913 1097.142150068942 293.0600323200332
1473 0.005 7.365 1 1027.390758122268 949.4845422740543 949.6553122193493 1098.993940257837 1099.069520360657 1099.152766901344 1090.125678461945 432.8771089799531 1097.142325426109 293.0600318105163
1474 0.005 7.37 1 1027.390940785338 949.4853537358036 949.6561248804702 1098.993678703802 1099.069401306283 1099.152628571134 1090.125427173936 432.8909480288632 1097.142150962013 293.0600315952301
1475 0.005 7.375 1 1027.391527038536 949.4861640350331 949.6569357977978 1098.993944718399 1099.06952401469 1099.152770613739 1090.125740021902 432.9047573288798 1097.142328531943 293.0600313066156
1476 0.005 7.38 1 1027.391728579773 949.4869690456899 949.6577419618342 1098.993717712505 1099.069435006061 1099.152662575056 1090.12552130425 432.9185345818675 1097.142185132471 293.0600313747105
1477 0.005 7.385 1 1027.392306909003 949.4877728275686 949.6585463489743 1098.993959044759 1099.069530922776 1099.152775789609 1090.125831983856 432.9322818297613 1097.142348376115 293.0600312999538
1478 0.005 7.390000000000001 1 1027.392462816622 949.4885710266299 949.6593457461852 1098.993659373888 1099.069380757467 1099.152606647568 1090.125549674047 432.9459944241036 1097.142145507274 293.0600314504704
1479 0.005 7.395 1 1027.39303018769 949.489368090115 949.6601434210417 1098.993917987802 1099.069502910135 1099.152749731014 1090.125835611703 432.9596782006793 1097.142317302292 293.0600314317358
1480 0.005 7.4 1 1027.393203503168 949.4901597957676 949.6609362892641 1098.993664461798 1099.069392303431 1099.152620380129 1090.125579000538 432.9733322428598 1097.142149679906 293.0600316672511
1481 0.005 7.405 1 1027.39378770994 949.4909505043591 949.6617275660844 1098.993945501004 1099.069527435383 1099.152774589806 1090.125902142658 432.9869573833874 1097.142341183802 293.0600317483947
1482 0.005 7.41 1 1027.393965386291 949.4917358840546 949.6625140803077 1098.993689814616 1099.069410601679 1099.152637430194 1090.125665206962 433.0005519884369 1097.142174300442 293.0600319674078
1483 0.005 7.415 1 1027.394542151847 949.4925202343729 949.6632989881476 1098.993955220418 1099.069532171651 1099.152778081795 1090.12598537586 433.0141192478279 1097.1423527912 293.0600319795371
1484 0.005 7.42 1 1027.394712230197 949.4932992634722 949.6640791431357 1098.993692015304 1099.069410688449 1099.152636766356 1090.125738517463 433.0276581820149 1097.142181347631 293.0600322228484
1485 0.005 7.425 1 1027.395280733572 949.4940772585533 949.6648576947265 1098.993950166476 1099.069527097921 1099.152773112452 1090.126046460847 433.0411690572333 1097.142353601465 293.0600323288242
1486 0.005 7.43 1 1027.395445740666 949.4948499644695 949.6656315186398 1098.99368746314 1099.069407509714 1099.152633952927 1090.125793955591 433.0546504226508 1097.142181026878 293.0600327148934
1487 0.005 7.435 1 1027.395991794137 949.4956215301009 949.6664036544263 1098.993914222095 1099.069495856331 1099.152741028555 1090.12607314287 433.0681024715911 1097.142327149495 293.0600329066607
1488 0.005 7.44 1 1027.396157826544 949.4963879225799 949.6671711526004 1098.993672015007 1099.069398904232 1099.152626851639 1090.125820694552 433.0815243621313 1097.142168698149 293.060033274128
1489 0.005 7.445 1 1027.396742072593 949.4971535231117 949.6679372506184 1098.993971036116 1099.069549232319 1099.152796126916 1090.12615952813 433.094916575576 1097.142375002106 293.0600333449098
1490 0.005 7.45 1 1027.396914740793 949.4979139456594 949.6686987410341 1098.993716638541 1099.069430616776 1099.152656364715 1090.125932786822 433.1082786896844 1097.142213794262 293.0600334923724
1491 0.005 7.455 1 1027.397474070901 949.4986734051556 949.6694587113951 1098.993967143454 1099.069538390549 1099.152783291721 1090.126244501343 433.1216116858846 1097.142382828992 293.0600333223163
1492 0.005 7.46 1 1027.397621951678 949.4994276084476 949.670214001558 1098.993690512348 1099.069407869134 1099.152633386306 1090.12598009639 433.1349153640434 1097.142198795961 293.0600332685579
1493 0.005 7.465 1 1027.39817356134 949.5001809026013 949.6709678059419 1098.993946850581 1099.069524043689 1099.152769551115 1090.126275775303 433.1481914028726 1097.14237080477 293.06003282947
1494 0.005 7.47 1 1027.398320972836 949.5009290074699 949.6717169867283 1098.993679843628 1099.069401403807 1099.152627872795 1090.126013851083 433.1614395265491 1097.142190436866 293.0600325178272
1495 0.005 7.475000000000001 1 1027.398874118081 949.5016762634127 949.6724647346725 1098.9939438071 1099.069523115436 1099.152769148154 1090.126317806412 433.174660296531 1097.142366973131 293.0600320116444
1496 0.005 7.48 1 1027.399024048749 949.5024183876266 949.6732079128543 1098.993682791205 1099.069404630844 1099.152631237755 1090.126065040377 433.1878526863968 1097.142192304496 293.0600317920751
1497 0.005 7.485 1 1027.399577408875 949.5031596976041 949.6739496962189 1098.993947138772 1099.069525688302 1099.152771776455 1090.126373682721 433.2010178387412 1097.142369901377 293.0600315077327
1498 0.005 7.49 1 1027.39974632081 949.5038960672366 949.6746870762495 1098.993720575274 1099.069437224206 1099.152664352256 1090.12615193804 433.2141532894897 1097.142226017234 293.0600315764885
1499 0.005 7.495 1 1027.400292988134 949.5046315614605 949.6754230331981 1098.993962719428 1099.069533954824 1099.152778261452 1090.126461131017 433.2272595706981 1097.14238936166 293.0600314943781
1500 0.005 7.5 1 1027.400416435138 949.505361817708 949.6761543463931 1098.993663263547 1099.06938379933 1099.152609032175 1090.126176928096 433.2403357280108 1097.142185900285 293.060031644588
1501 0.005 7.505 1 1027.400951784951 949.5060912809531 949.6768842815248 1098.993920551005 1099.069504602418 1099.15275096498 1090.126459784523 433.2533832485094 1097.142357727949 293.0600316286574
1502 0.005 7.51 1 1027.401092930619 949.5068157298562 949.6776097518313 1098.993667850709 1099.069395004664 1099.152622562386 1090.126201804358 433.2664018602746 1097.14218894443 293.0600318644333
1503 0.005 7.515000000000001 1 1027.401646118906 949.5075395236555 949.6783339747828 1098.993948939543 1099.069529957051 1099.152776427976 1090.126522865161 433.2793926899253 1097.142382104736 293.0600319416808
1504 0.005 7.52 1 1027.401791220242 949.5082583173735 949.6790537653822 1098.993691322819 1099.069411783697 1099.152638255394 1090.126281758899 433.2923561426387 1097.142212628067 293.0600321600455
1505 0.005 7.525 1 1027.402337508558 949.5089764264732 949.679772295396 1098.993958821469 1099.069535062248 1099.152780403832 1090.126598905084 433.305293200109 1097.142394310515 293.060032169335
1506 0.005 7.53 1 1027.402476731854 949.509689550173 949.6804864074054 1098.993695544834 1099.069413474988 1099.152639043853 1090.126351627609 433.318203021486 1097.142220072807 293.0600324188009
1507 0.005 7.535 1 1027.403014185373 949.5104019797291 949.6811992541151 1098.99395420936 1099.069530233884 1099.152775418408 1090.126658222996 433.3310860252574 1097.142393826355 293.0600325218409
1508 0.005 7.54 1 1027.403147821492 949.5111094464435 949.6819077025757 1098.993689993111 1099.069409277002 1099.152635224526 1090.126403170734 433.3439409888675 1097.142219076264 293.0600329111959
1509 0.005 7.545 1 1027.403663180122 949.5118161028729 949.6826147950654 1098.993916468562 1099.069497397892 1099.152742266891 1090.126678670769 433.3567679134259 1097.142366137859 293.0600331017134
1510 0.005 7.55 1 1027.403798137387 949.5125179119344 949.6833175741264 1098.993674300695 1099.069400902103 1099.152628531932 1090.126423194979 433.3695667285645 1097.142206686971 293.0600334588469
1511 0.005 7.555 1 1027.404352758202 949.5132192632495 949.6840192908807 1098.993974923751 1099.069552381941 1099.152798638042 1090.126760821595 433.3823370388334 1097.142414186402 293.060033528862
1512 0.005 7.56 1 1027.404495056151 949.5139157604043 949.6847167224203 1098.993720139357 1099.069433385218 1099.152658419031 1090.126532819594 433.3950784452936 1097.142251507288 293.0600336790731
1513 0.005 7.565 1 1027.405025043321 949.5146116209272 949.685412959658 1098.993969790384 1099.069540040965 1099.152784420059 1090.126842001408 433.4077921255366 1097.142421937781 293.0600335141222
1514 0.005 7.57 1 1027.405142655231 949.5153025407153 949.6861048358749 1098.993693330244 1099.069410098815 1099.152635292175 1090.126574444961 433.4204779420714 1097.142237595673 293.0600334493654
1515 0.005 7.575 1 1027.405664020267 949.5159928722269 949.6867955469967 1098.993950324112 1099.06952700141 1099.152771918219 1090.126868660812 433.4331375927115 1097.142408049438 293.060033003933
1516 0.005 7.58 1 1027.40578192494 949.516678330826 949.6874819510233 1098.993682785944 1099.069403558693 1099.152629347594 1090.126604514365 433.4457708404442 1097.142228024913 293.060032695349
1517 0.005 7.585 1 1027.406305352333 949.5173632551496 949.6881672387319 1098.993946334725 1099.069524898508 1099.152770485598 1090.126905924505 433.458378181852 1097.142404448681 293.0600321893418
1518 0.005 7.59 1 1027.406426300357 949.5180433617979 949.6888482723573 1098.993685043247 1099.069406388757 1099.152632768679 1090.12665059215 433.4709586747248 1097.14222947937 293.0600319721835
1519 0.005 7.595 1 1027.406950700842 949.5187229685008 949.6895282282561 1098.993951023002 1099.069528917059 1099.152774403701 1090.126957630554 433.4835125338128 1097.142407890541 293.0600316786558
1520 0.005 7.600000000000001 1 1027.407091029048 949.5193979463315 949.6902040881507 1098.993724487346 1099.069440287724 1099.152666689224 1090.126734870067 433.4960385024952 1097.142264464687 293.060031756473
1521 0.005 7.605 1 1027.407607963577 949.5200723508017 949.6908788307906 1098.993965045876 1099.069535640675 1099.152779454256 1090.12704106406 433.5085369233876 1097.142426272753 293.0600316697093
1522 0.005 7.61 1 1027.407703048999 949.5207418284145 949.6915492411695 1098.993665631358 1099.069385517612 1099.152610395222 1090.126753838641 433.5210069845373 1097.142223391859 293.0600318202368
1523 0.005 7.615 1 1027.408209250122 949.521410813132 949.6922185759887 1098.993923875503 1099.069507516145 1099.152753381743 1090.127034912166 433.533451298308 1097.142394426077 293.0600318046168
1524 0.005 7.62 1 1027.408322841941 949.522075091149 949.6928837527983 1098.993671095355 1099.069397333041 1099.152624232961 1090.126775586311 433.5458675740628 1097.142226641531 293.0600320424714
1525 0.005 7.625 1 1027.40884696362 949.5227390099287 949.693547978995 1098.993951114758 1099.069531418552 1099.1527774972 1090.127094272729 433.5582572246065 1097.142417835142 293.0600321248875
1526 0.005 7.63 1 1027.40896363924 949.523398228313 949.6942080736928 1098.9936938704 1099.069413866176 1099.152639903644 1090.126850923155 433.5706208429428 1097.142248258596 293.0600323488517
1527 0.005 7.635 1 1027.409482926198 949.5240570682412 949.6948672127462 1098.993962386004 1099.069537671503 1099.152782391395 1090.127167847427 433.5829593792535 1097.142430613186 293.0600323488464
1528 0.005 7.640000000000001 1 1027.409593229121 949.5247112056038 949.6955222232569 1098.993697806975 1099.069415415672 1099.152640560229 1090.126916313519 433.5952721368738 1097.142256319098 293.0600325996483
1529 0.005 7.645 1 1027.410103495266 949.525364951085 949.6961762662016 1098.993957465251 1099.069532706232 1099.152777469316 1090.127221182125 433.6075594688166 1097.14243090889 293.0600327091413
1530 0.005 7.65 1 1027.410209610598 949.5260140229191 949.6968262039184 1098.993692819181 1099.069411594851 1099.152637053558 1090.126963574329 433.6198202585579 1097.142255934555 293.0600330851008
1531 0.005 7.655 1 1027.410697083915 949.5266625749142 949.6974750745396 1098.993919540477 1099.069499951425 1099.152744218981 1090.127237416277 433.6320546005922 1097.142401777591 293.0600332783494
1532 0.005 7.66 1 1027.410805404804 949.5273065720709 949.6981199258585 1098.993678040405 1099.069403787465 1099.152630744772 1090.126980913879 433.6442614305827 1097.142243392557 293.0600336405054
1533 0.005 7.665 1 1027.41133273166 949.5279503964908 949.6987640006512 1098.993977486574 1099.069553972885 1099.152799773646 1090.127316223907 433.656441339539 1097.142450567578 293.0600337059237
1534 0.005 7.67 1 1027.411447191657 949.5285896389605 949.6994040667674 1098.993721647912 1099.069434389516 1099.152659145628 1090.127085139294 433.6685940863479 1097.142285488375 293.0600338637188
1535 0.005 7.675 1 1027.411949516321 949.5292285295005 949.7000432234913 1098.993972974217 1099.069542916319 1099.152786776491 1090.127393056418 433.6807206872123 1097.142455121553 293.0600336959108
1536 0.005 7.68 1 1027.41204134931 949.5298627648048 949.7006783048629 1098.993696166225 1099.069412189888 1099.152636827746 1090.127123511251 433.6928209945315 1097.142273156261 293.0600336312365
1537 0.005 7.685 1 1027.412535632311 949.5304966860427 949.7013124977102 1098.993952308862 1099.069528359496 1099.15277297072 1090.127414628399 433.7048966470148 1097.142443127048 293.0600331847272
1538 0.005 7.69 1 1027.412627619793 949.5311260196989 949.701942666431 1098.993686327325 1099.06940646551 1099.152631802192 1090.127149542918 433.7169473443878 1097.142264313363 293.0600328689194
1539 0.005 7.695 1 1027.413125061038 949.5317550949785 949.7025719965568 1098.993949396204 1099.069527328933 1099.152772333003 1090.127449551556 433.7289736234266 1097.142439828688 293.06003236342
1540 0.005 7.7 1 1027.413218779537 949.5323796220903 949.7031973438384 1098.99368775561 1099.069408429027 1099.152634208885 1090.127191801379 433.7409744859031 1097.142263662589 293.0600321511217
1541 0.005 7.705 1 1027.413717270445 949.5330039240321 949.7038218864668 1098.993953485399 1099.069530762835 1099.152775861777 1090.127496499429 433.7529501505531 1097.142442620744 293.0600318535418
1542 0.005 7.71 1 1027.413830843975 949.5336238652817 949.7044426044015 1098.993726432035 1099.06944176573 1099.152667823708 1090.127271346397 433.7648991574616 1097.142297703655 293.060031927671
1543 0.005 7.715 1 1027.414323408603 949.5342435154156 949.7050624856771 1098.993969336881 1099.069539087858 1099.152782250758 1090.127577919743 433.7768219553242 1097.142461404636 293.0600318420474
1544 0.005 7.72 1 1027.414391536234 949.5348584912309 949.7056782922922 1098.993667570393 1099.069386793435 1099.152611239827 1090.127287647429 433.7887181459964 1097.142256408609 293.0600319961569
1545 0.005 7.725000000000001 1 1027.414872344935 949.5354732470566 949.7062932930261 1098.993926081107 1099.069509136956 1099.152754653398 1090.127565781562 433.8005884335302 1097.142428712568 293.0600319716863
1546 0.005 7.73 1 1027.414960200409 949.5360835605168 949.7069044030454 1098.993673751151 1099.069399535475 1099.152626015381 1090.12730446285 433.812432705059 1097.142261029587 293.0600322176801
1547 0.005 7.735 1 1027.415459489989 949.5366937823218 949.7075148287618 1098.993954673146 1099.069534396115 1099.152779925312 1090.127621901534 433.8242520752108 1097.142452422792 293.0600322997176
1548 0.005 7.74 1 1027.415550887266 949.5372995664502 949.7081213871591 1098.99369686827 1099.069416146039 1099.1526415473 1090.127377625494 433.836046919852 1097.142281942884 293.0600325169331
1549 0.005 7.745 1 1027.416044491732 949.5379052299444 949.708727248876 1098.993964646914 1099.069539358589 1099.15278368356 1090.127691543135 433.8478182368669 1097.142463828647 293.0600325203566
1550 0.005 7.75 1 1027.416130548567 949.5385064606592 949.7093292491486 1098.993701740885 1099.069418500628 1099.152643113474 1090.127439608607 433.8595653995694 1097.142290549235 293.0600327658078
1551 0.005 7.755 1 1027.416615845105 949.5391075519963 949.7099305378595 1098.993959958045 1099.069534497984 1099.152778789535 1090.127742328261 433.8712885248322 1097.142464057442 293.0600328739509
1552 0.005 7.76 1 1027.416696964505 949.5397042286689 949.7105279804862 1098.99369573197 1099.069413890319 1099.152638953425 1090.127482475018 433.8829865549604 1097.142289603949 293.060033250573
1553 0.005 7.765000000000001 1 1027.417159120257 949.5403006352773 949.7111246054824 1098.993920455177 1099.069500403287 1099.152744378283 1090.127752359632 433.8946594104143 1097.142433703311 293.0600334463387
1554 0.005 7.77 1 1027.417243104196 949.5408927484159 949.7117174746551 1098.993681313721 1099.069406753993 1099.152633379345 1090.127494812265 433.9063057201514 1097.142276220417 293.0600338065411
1555 0.005 7.775 1 1027.417745948172 949.5414849405648 949.7123098187369 1098.993979911801 1099.069555783355 1099.152801027394 1090.127829182439 433.9179267682848 1097.142482081428 293.0600338775837
1556 0.005 7.78 1 1027.41783624833 949.5420728083699 949.7128984116689 1098.993724571048 1099.069436670176 1099.152660893731 1090.127596458023 433.9295219214906 1097.142318389564 293.0600340340906
1557 0.005 7.785 1 1027.418314658078 949.5426605715559 949.7134863441125 1098.993974852955 1099.069544005455 1099.152787445177 1090.127901998861 433.9410923464609 1097.142488196223 293.0600338550897
1558 0.005 7.79 1 1027.418381329627 949.5432439226345 949.7140704457247 1098.993698363975 1099.069414110008 1099.152638348937 1090.127630648549 433.9526365370439 1097.142304155991 293.0600337920924
1559 0.005 7.795 1 1027.418853556289 949.5438272229907 949.7146539155345 1098.993956384111 1099.069531585088 1099.152775585788 1090.127921705943 433.9641582738825 1097.142477253873 293.0600333463611
1560 0.005 7.8 1 1027.418920639707 949.5444061707276 949.7152336058002 1098.993688097238 1099.069407907109 1099.152632921817 1090.127652934373 433.9756566185421 1097.142295948093 293.0600330322129
1561 0.005 7.805000000000001 1 1027.419393470533 949.5449851032394 949.7158127004818 1098.99395101127 1099.069528582181 1099.152773276254 1090.127949688733 433.9871319595937 1097.142471516867 293.0600325281616
1562 0.005 7.81 1 1027.419464679885 949.5455597413952 949.7163880627019 1098.993690796004 1099.069410827703 1099.152636174048 1090.127691319726 433.9985833014645 1097.142296307208 293.0600323158735
1563 0.005 7.815 1 1027.419940405059 949.5461343996319 949.7169628655496 1098.993957142497 1099.06953372294 1099.152778145978 1090.127996111057 434.0100108413502 1097.142475256099 293.0600320164951
1564 0.005 7.82 1 1027.420029825494 949.5467049309436 949.7175340817791 1098.993728924741 1099.069443458341 1099.152668986616 1090.12776900841 434.0214130755504 1097.142328994404 293.0600320976255
1565 0.005 7.825 1 1027.420498712012 949.5472754082001 949.7181046978038 1098.993971046095 1099.069540234531 1099.152783095564 1090.128072561836 434.032790654804 1097.142492793605 293.060032007657
1566 0.005 7.83 1 1027.420543948993 949.54784145466 949.7186714826346 1098.993669861968 1099.069388642159 1099.152612773654 1090.127780689848 434.0441428507382 1097.142287829794 293.0600321598657
1567 0.005 7.835 1 1027.421002080841 949.5484075189712 949.7192377013671 1098.993929060359 1099.069511550396 1099.152756535509 1090.128057907991 434.0554708037155 1097.142460299759 293.0600321441095
1568 0.005 7.84 1 1027.421066725173 949.5489693764546 949.7198002638193 1098.99367688645 1099.069402170978 1099.152628134317 1090.127795255353 434.0667737906012 1097.142292127989 293.0600323879622
1569 0.005 7.845 1 1027.42154291231 949.5495313722058 949.7203623733153 1098.993956625279 1099.069535676189 1099.152780803197 1090.128110376826 434.0780560465631 1097.142483124142 293.0600324588931
1570 0.005 7.850000000000001 1 1027.421612269231 949.5500891681944 949.7209208553917 1098.99369970338 1099.06941835788 1099.152643437607 1090.127863793384 434.0893142518815 1097.14231416578 293.0600326793455
1571 0.005 7.855 1 1027.422082753889 949.5506470686443 949.7214788671274 1098.993966910391 1099.069541296735 1099.152785147717 1090.128175867209 434.1005496985585 1097.142494401594 293.0600326806154
1572 0.005 7.86 1 1027.422145836796 949.5512007626138 949.7220332441748 1098.99370316178 1099.069419615433 1099.152643728512 1090.127921602208 434.1117617237045 1097.142320302208 293.0600329347129
1573 0.005 7.865 1 1027.422608925168 949.5517545498907 949.722587141829 1098.993962130564 1099.069536054615 1099.15278008619 1090.128222778641 434.1229507610129 1097.142494772031 293.0600330391089
1574 0.005 7.87 1 1027.422667705713 949.5523041493273 949.7231374208911 1098.993697981266 1099.069415581622 1099.152640292353 1090.127962385373 434.1341158099287 1097.142319180266 293.0600334183232
1575 0.005 7.875 1 1027.423108301014 949.5528537058882 949.7236871132341 1098.993923679496 1099.069502968756 1099.152746438351 1090.128231448556 434.1452567243595 1097.14246447632 293.060033607406
1576 0.005 7.88 1 1027.423170579558 949.5533991960315 949.7242332729378 1098.993684349849 1099.069409085528 1099.152635200223 1090.127972736733 434.1563727876621 1097.14230699789 293.0600339715855
1577 0.005 7.885 1 1027.423651082345 949.5539449810915 949.7247791265602 1098.99398214568 1099.06955739674 1099.152802242573 1090.128303712478 434.1674647143677 1097.142513290268 293.0600340415972
1578 0.005 7.890000000000001 1 1027.423719453558 949.5544866656536 949.7253214528076 1098.993726785184 1099.069438436608 1099.152662293286 1090.128069546324 434.1785319998084 1097.142348663318 293.0600341895038
1579 0.005 7.895 1 1027.424176283661 949.5550284684679 949.7258633404618 1098.993977934228 1099.069546794434 1099.152789651235 1090.128373590351 434.1895756501785 1097.142518784685 293.0600340153852
1580 0.005 7.9 1 1027.424221123391 949.5555660809107 949.7264016202627 1098.993700683528 1099.069415772729 1099.152639608779 1090.128100720327 434.2005956040512 1097.142333783164 293.060033953584
1581 0.005 7.905 1 1027.424671598713 949.5561038559546 949.7269394847781 1098.993958263407 1099.069532733589 1099.152776503967 1090.128390197779 434.2115934396393 1097.142506323741 293.060033506591
1582 0.005 7.91 1 1027.424717646877 949.5566374997599 949.7274737883085 1098.993690746569 1099.069409930395 1099.152634524111 1090.128120512743 434.2225688869416 1097.142325580567 293.0600331940761
1583 0.005 7.915 1 1027.42516972683 949.5571713438528 949.7280077130658 1098.993954276102 1099.069531393245 1099.152775388103 1090.128416179153 434.2335224934527 1097.142501169203 293.0600326856803
1584 0.005 7.92 1 1027.425218988197 949.5577011048179 949.7285381177758 1098.993692615953 1099.06941197522 1099.152636882513 1090.128155032677 434.2444532250263 1097.14232559895 293.0600324748201
1585 0.005 7.925 1 1027.425672939853 949.5582310949102 949.7290681760875 1098.993958381463 1099.069534541662 1099.152778848323 1090.128457051129 434.255361365849 1097.142504290466 293.0600321725705
1586 0.005 7.930000000000001 1 1027.425741795202 949.5587571771447 949.7295948612451 1098.99373101927 1099.069445343313 1099.152670663324 1090.128228163076 434.2662456756501 1097.142358444267 293.0600322502727
1587 0.005 7.935 1 1027.42618978535 949.5592834163515 949.7301211637666 1098.993974103891 1099.069542927924 1099.15278522495 1090.128530787752 434.2771064759208 1097.142521621596 293.0600321681447
1588 0.005 7.94 1 1027.426215329013 949.5598054448245 949.7306438484554 1098.993673901514 1099.069391457434 1099.152614775575 1090.128239977875 434.2879427582224 1097.142318017337 293.0600323084562
1589 0.005 7.945 1 1027.426651026344 949.5603276828407 949.7311661657416 1098.993929958737 1099.069512173728 1099.152756881488 1090.128513569743 434.2987560121774 1097.142488051662 293.0600322957815
1590 0.005 7.95 1 1027.426695610215 949.5608459300438 949.7316850389864 1098.993678655557 1099.069403376388 1099.152629223534 1090.128249196556 434.3095458093028 1097.142321128148 293.0600325331359
1591 0.005 7.955 1 1027.427151426372 949.5613645227712 949.7322036712976 1098.99395886945 1099.069537590268 1099.152782401032 1090.128562386035 434.3203132338296 1097.142512179938 293.0600326119935
1592 0.005 7.96 1 1027.427200292184 949.5618791216086 949.7327188766187 1098.993702305324 1099.06942049407 1099.152645095545 1090.128315155542 434.3310586581101 1097.142342873771 293.0600328282362
1593 0.005 7.965 1 1027.427649940621 949.562394024474 949.7332338177858 1098.993968410936 1099.069542371581 1099.15278581834 1090.128624709632 434.3417812816976 1097.142522234702 293.0600328384464
1594 0.005 7.97 1 1027.427693430365 949.5629049334874 949.7337453304289 1098.993706117969 1099.069421965385 1099.152645740579 1090.128369928592 434.3524829323426 1097.142349200907 293.0600330905794
1595 0.005 7.975000000000001 1 1027.428136131975 949.5634161332008 949.7342565693351 1098.993964185381 1099.069537668105 1099.152781200044 1090.128669292914 434.3631634858114 1097.142522713925 293.060033192411
1596 0.005 7.98 1 1027.428175103144 949.563923348937 949.734764387929 1098.993700860568 1099.069417960553 1099.152642204858 1090.128407910119 434.3738216191943 1097.142347226747 293.0600335714968
1597 0.005 7.985 1 1027.428595951489 949.5644307224812 949.7352718237051 1098.993926290973 1099.069504945693 1099.152747975007 1090.128675257629 434.3844571972203 1097.142493423259 293.0600337602132
1598 0.005 7.99 1 1027.428638223752 949.5649342255828 949.7357759219923 1098.993686075214 1099.069410069802 1099.152635947179 1090.128414386845 434.3950693442342 1097.142334848898 293.0600341220928
1599 0.005 7.995 1 1027.429098925658 949.5654382218722 949.7362799160768 1098.993984520822 1099.06955958799 1099.152804052203 1090.128743907285 434.4056586794478 1097.142541313224 293.0600341919052
1600 0.005 8 1 1027.429147254411 949.5659383155238 949.7367805786395 1098.993729271968 1099.069440248797 1099.152663648234 1090.128508838094 434.4162246781582 1097.142377015355 293.0600343422403
1601 0.005 8.005000000000001 1 1027.429584156844 949.5664387182027 949.7372809971719 1098.993979513294 1099.069548099908 1099.152790664946 1090.128810644487 434.4267683260649 1097.142546325866 293.0600341663101
1602 0.005 8.01 1 1027.429610405019 949.5669351329234 949.7377780049461 1098.993703349271 1099.06941789629 1099.152641261705 1090.128536661484 434.4372892992492 1097.142362419354 293.0600341098918
1603 0.005 8.015000000000001 1 1027.43004082914 949.5674318988246 949.7382747929805 1098.993960525634 1099.06953470719 1099.152778047133 1090.128824143889 434.4477894659839 1097.142533531207 293.0600336595713
1604 0.005 8.02 1 1027.430068197427 949.5679247309895 949.7387682137711 1098.993693381137 1099.069411712519 1099.152635760773 1090.128554533805 434.4582684986753 1097.142353161654 293.0600333467948
1605 0.005 8.025 1 1027.430499844629 949.5684179459674 949.7392614380817 1098.993955092082 1099.069531734976 1099.152775591768 1090.128847489048 434.4687269160112 1097.142527390047 293.0600328374484
1606 0.005 8.029999999999999 1 1027.430530017268 949.568907268534 949.7397513377292 1098.993694486717 1099.069413730825 1099.152638432686 1090.128584404325 434.4791637577346 1097.142352090162 293.0600326246865
1607 0.005 8.035 1 1027.430965910227 949.5693970178296 949.740241085464 1098.993961540247 1099.069537239592 1099.15278102996 1090.128886264219 434.4895791976895 1097.142531519458 293.0600323326374
1608 0.005 8.040000000000001 1 1027.431015791377 949.5698830439295 949.7407276470906 1098.993733474087 1099.069447033211 1099.15267179132 1090.128656068518 434.4999720178827 1097.142385947168 293.0600324000183
1609 0.005 8.045 1 1027.431444777099 949.5703694138754 949.7412140106088 1098.993976124944 1099.069544389675 1099.152786445313 1090.12895715882 434.5103424524984 1097.142548888036 293.0600323214688
1610 0.005 8.050000000000001 1 1027.431451337766 949.5708517562507 949.7416969427616 1098.993675440507 1099.0693926768 1099.152615771206 1090.128664121456 434.5206899471499 1097.142344810782 293.060032463303
1611 0.005 8.055 1 1027.431868680666 949.5713344973844 949.7421796964609 1098.99393248203 1099.069514323854 1099.152758598353 1090.128936643672 434.5310153174927 1097.142514830062 293.0600324430637
1612 0.005 8.06 1 1027.43189483176 949.5718134340877 949.7426591935832 1098.993682054265 1099.0694059879 1099.152631196888 1090.128672165836 434.5413182536158 1097.14234812209 293.0600326784686
1613 0.005 8.065 1 1027.432331276983 949.5722928907097 949.743138623608 1098.993960129796 1099.069538403931 1099.152782895992 1090.128982607197 434.5515999746298 1097.142538193407 293.0600327502996
1614 0.005 8.07 1 1027.432362024801 949.5727685397095 949.7436148152483 1098.993704517846 1099.069422250957 1099.152646623722 1090.128733852697 434.5618609125121 1097.142369568446 293.0600329729996
1615 0.005 8.074999999999999 1 1027.432792961509 949.5732446704666 949.7440909184271 1098.99397021856 1099.06954384423 1099.152786868141 1090.129042127321 434.5721019225549 1097.14254812512 293.060032976941
1616 0.005 8.08 1 1027.432818539251 949.5737169933374 949.7445637819986 1098.993707740412 1099.069422963108 1099.152646359455 1090.128786006084 434.5823224082712 1097.142375108264 293.0600332305986
1617 0.005 8.085000000000001 1 1027.433243166632 949.5741897844935 949.7450365436873 1098.993966053789 1099.069539351056 1099.152782644596 1090.129083677083 434.5925225173572 1097.142548374595 293.0600333316166
1618 0.005 8.09 1 1027.43326402748 949.5746587735011 949.7455060743094 1098.993703485808 1099.069420058929 1099.152643973437 1090.128821034443 434.6027012214922 1097.1423739523 293.0600337146124
1619 0.005 8.095000000000001 1 1027.433667480556 949.5751280996476 949.7459753983242 1098.993928802691 1099.069506850462 1099.152749475548 1090.129088144699 434.612859391417 1097.142520342424 293.0600339019084
1620 0.005 8.1 1 1027.43369079358 949.5755937237054 949.7464415540509 1098.993687776523 1099.069411569735 1099.152637071817 1090.128824727875 434.6229946950918 1097.142360478006 293.0600342702108
1621 0.005 8.105 1 1027.434134137074 949.5760600190933 949.7469077844694 1098.993986523517 1099.069560989195 1099.152805097448 1090.129153699499 434.6331079795733 1097.142566750998 293.0600343329463
1622 0.005 8.109999999999999 1 1027.434164501118 949.5765225819919 949.7473708567981 1098.993731038348 1099.069441580768 1099.152664648644 1090.128916645735 434.6431988755377 1097.142401882536 293.0600344852957
1623 0.005 8.115 1 1027.434583416407 949.5769856276584 949.7478338574527 1098.993981611718 1099.069549921276 1099.15279216868 1090.129216907034 434.653268488965 1097.142571263668 293.0600343105355
1624 0.005 8.120000000000001 1 1027.434592550878 949.5774448603565 949.7482936211957 1098.993705624426 1099.06941959405 1099.152642508314 1090.1289420308 434.6633168167832 1097.142388186125 293.0600342512384
1625 0.005 8.125 1 1027.435006205778 949.5779046206397 949.7487533420461 1098.993963110306 1099.069536475855 1099.152779323231 1090.129228819122 434.6733453499232 1097.142560318991 293.0600338024615
1626 0.005 8.130000000000001 1 1027.435014913603 949.5783606097679 949.7492098595367 1098.993694549796 1099.069412678869 1099.152636618338 1090.128956569948 434.6833537823209 1097.142377805068 293.0600334891119
1627 0.005 8.135 1 1027.435430479529 949.5788171639152 949.749666362497 1098.993958429331 1099.069534533004 1099.152777927394 1090.129249674583 434.6933427373324 1097.14255400608 293.0600329837401
1628 0.005 8.140000000000001 1 1027.435442798241 949.5792699885127 949.7501197032034 1098.993696615886 1099.069415185386 1099.152639369304 1090.128985460099 434.703311161318 1097.142377310714 293.0600327720086
1629 0.005 8.145 1 1027.435860819097 949.5797234026001 949.7505730563333 1098.993962940011 1099.069538335552 1099.152781792095 1090.129284784326 434.7132592494699 1097.142556338352 293.0600324774474
1630 0.005 8.15 1 1027.435894408862 949.5801732675783 949.7510233979813 1098.993735660974 1099.069448854685 1099.152673359353 1090.129053693875 434.723185761334 1097.142411499752 293.0600325459378
1631 0.005 8.154999999999999 1 1027.436306090574 949.5806236377833 949.751473704933 1098.993977848331 1099.069545708014 1099.152787418918 1090.129352989288 434.7330910361589 1097.142573920432 293.0600324577375
1632 0.005 8.16 1 1027.436295600387 949.5810701490458 949.7519207491764 1098.993677685384 1099.069394608301 1099.15261737084 1090.129059079479 434.7429744379528 1097.142369638665 293.0600326040982
1633 0.005 8.165000000000001 1 1027.436695677322 949.581517218469 949.752367772231 1098.993933776954 1099.069515101364 1099.152759072502 1090.129329553425 434.7528369476589 1097.142538934344 293.0600325788368
1634 0.005 8.17 1 1027.436704937912 949.5819606486087 949.7528117050944 1098.993683501756 1099.069407159698 1099.152632140509 1090.129063043864 434.7626780771217 1097.142372428896 293.0600328131901
1635 0.005 8.175000000000001 1 1027.437125552555 949.5824047670261 949.7532557392969 1098.993963192851 1099.069541095374 1099.152785151735 1090.129373736161 434.7724990946001 1097.142563958352 293.060032897099
1636 0.005 8.18 1 1027.437139230494 949.5828452343262 949.7536966920356 1098.993706109937 1099.069423143786 1099.152647103515 1090.129123995467 434.7823002722047 1097.142392975278 293.0600331109756
1637 0.005 8.185 1 1027.437554166803 949.5832863484854 949.7541377239613 1098.993972437026 1099.069545663075 1099.15278840269 1090.129430831883 434.7920826694195 1097.142573517926 293.0600331165415
1638 0.005 8.19 1 1027.437563268449 949.5837238101154 949.7545756709212 1098.993710500812 1099.069425262587 1099.152648313131 1090.129173876286 434.8018455726375 1097.142400280451 293.0600333659228
1639 0.005 8.195 1 1027.43797122704 949.5841618981947 949.7550136774204 1098.993968694713 1099.069541398084 1099.152784138166 1090.1294706704 434.8115892067405 1097.142573703997 293.0600334741633
1640 0.005 8.199999999999999 1 1027.437975073598 949.5845963350808 949.7554486008609 1098.993703997414 1099.06942017892 1099.152643801901 1090.129205516186 434.8213124647692 1097.142396711456 293.0600338504404
1641 0.005 8.205 1 1027.438362454096 949.5850312704093 949.7558834785124 1098.993931192147 1099.069508869511 1099.152751258109 1090.129470889799 434.8310152654063 1097.142544984891 293.0600340428388
1642 0.005 8.210000000000001 1 1027.438369825503 949.5854626629979 949.756315351462 1098.993689833309 1099.069413183437 1099.152638356582 1090.129206750736 434.8406967120341 1097.142384936776 293.0600344089219
1643 0.005 8.215 1 1027.438797069665 949.585894884506 949.7567474518755 1098.993989218181 1099.069563280971 1099.152806980929 1090.129535201178 434.8503574792283 1097.142591370369 293.0600344707695
1644 0.005 8.220000000000001 1 1027.438810963271 949.5863235266785 949.7571765491645 1098.993732103933 1099.069442227586 1099.152664938888 1090.129296617804 434.859997015745 1097.142424631352 293.0600346192658
1645 0.005 8.225 1 1027.439214682002 949.5867528097975 949.7576057321996 1098.993983547219 1099.069551221271 1099.152793170957 1090.129595287202 434.869616384201 1097.142595836624 293.0600344496322
1646 0.005 8.23 1 1027.439206911632 949.5871784259717 949.7580318308131 1098.993707028126 1099.069420716059 1099.152643435011 1090.12931877022 434.8792153703978 1097.142410761385 293.0600343879921
1647 0.005 8.234999999999999 1 1027.439604995228 949.5876047231156 949.7584580361794 1098.99396498753 1099.069538081562 1099.152780565474 1090.129605012937 434.8887956864785 1097.142583708903 293.0600339434499
1648 0.005 8.24 1 1027.439598229628 949.588027403565 949.7588811930041 1098.993697565258 1099.06941530802 1099.152638803298 1090.129332618377 434.8983569838273 1097.14240246901 293.0600336265935
1649 0.005 8.245000000000001 1 1027.439997804641 949.5884507924809 949.7593044820497 1098.993959880678 1099.069535247858 1099.15277828904 1090.129623800382 434.9078999040034 1097.142577228871 293.0600331235528
1650 0.005 8.25 1 1027.439994841664 949.5888706044562 949.7597247604558 1098.993698193968 1099.069416470275 1099.152640496807 1090.129357961704 434.9174233923371 1097.142400639575 293.0600329097874
1651 0.005 8.255000000000001 1 1027.440397204879 949.5892911531697 949.7601451990055 1098.993965165059 1099.069540266101 1099.152783369816 1090.129656400628 434.9269276203796 1097.142579300215 293.0600326130016
1652 0.005 8.26 1 1027.440415087953 949.5897083002687 949.7605627719695 1098.993737851365 1099.069450503952 1099.152674510956 1090.129424097351 434.9364113339493 1097.142434824889 293.0600326815374
1653 0.005 8.265000000000001 1 1027.440811115167 949.5901260944971 949.7609804534569 1098.993978581782 1099.069546184943 1099.152787676899 1090.129720822999 434.9458748727082 1097.14259703592 293.0600325937446
1654 0.005 8.27 1 1027.440785363957 949.5905401798423 949.7613950222852 1098.993679498974 1099.069396115815 1099.152618716803 1090.129425645471 434.9553175835283 1097.142392688624 293.060032740393
1655 0.005 8.275 1 1027.441170543236 949.590954972083 949.7618097187872 1098.993936688468 1099.069517586382 1099.152761047895 1090.129696886674 434.9647403198612 1097.142562724846 293.0600327210794
1656 0.005 8.279999999999999 1 1027.441164947021 949.5913662685433 949.7622214708206 1098.993686013579 1099.069409134366 1099.152633697403 1090.12942993421 434.9741427370855 1097.14239571682 293.0600329491467
1657 0.005 8.285 1 1027.441570117393 949.5917783951172 949.7626334661668 1098.993965175039 1099.069542332786 1099.152786048137 1090.129738860515 434.9835260465753 1097.142586787814 293.0600330337685
1658 0.005 8.290000000000001 1 1027.44156800477 949.5921870072631 949.7630425194877 1098.993706914876 1099.069423742975 1099.152647465954 1090.129486222041 434.9928903457543 1097.142415227642 293.0600332541222
1659 0.005 8.295 1 1027.441967629639 949.5925964066254 949.7634517868514 1098.993972956122 1099.069546199059 1099.15278879065 1090.129791172808 435.002237003936 1097.142594823079 293.060033255223
1660 0.005 8.300000000000001 1 1027.441962661511 949.5930023048844 949.7638581229542 1098.993712899024 1099.06942724153 1099.152649943168 1090.129534543401 435.0115652329186 1097.142422445773 293.0600334989157
1661 0.005 8.305 1 1027.442355867964 949.5934089694517 949.7642646584337 1098.993971251112 1099.069543352102 1099.152785673302 1090.129830918722 435.0208752390431 1097.142596822233 293.0600336044953
1662 0.005 8.31 1 1027.442344704242 949.5938121195032 949.7646682488573 1098.993705753581 1099.069421542488 1099.152644936579 1090.129564069619 435.0301659071833 1097.142419515645 293.0600339810607
1663 0.005 8.315 1 1027.442717661233 949.5942159090487 949.7650719369324 1098.99393300299 1099.069510143875 1099.152752182964 1090.129828901416 435.0394371628425 1097.14256701048 293.0600341789239
1664 0.005 8.32 1 1027.442710326299 949.5946162912096 949.7654727545516 1098.99369152527 1099.069414554966 1099.152639345723 1090.129563776285 435.0486881239158 1097.142406745922 293.0600345385047
1665 0.005 8.324999999999999 1 1027.443122909982 949.5950176397351 949.7658739385042 1098.993991207659 1099.069564874124 1099.152808208851 1090.129890162745 435.0579196016969 1097.14261494788 293.0600346014323
1666 0.005 8.33 1 1027.44312190256 949.5954155429694 949.7662722531446 1098.993733530933 1099.069443438504 1099.152666036013 1090.129649862424 435.0671310211298 1097.142446796404 293.060034749818
1667 0.005 8.335000000000001 1 1027.44351094197 949.5958142241443 949.7666707895212 1098.993985441389 1099.069552715897 1099.152794262045 1090.129948087249 435.0763231872657 1097.142617829445 293.0600345737665
1668 0.005 8.34 1 1027.443489110457 949.5962093745942 949.7670663771131 1098.993708936165 1099.069422230202 1099.152644608102 1090.129671246341 435.0854958761449 1097.142432362141 293.0600345168967
1669 0.005 8.345000000000001 1 1027.443872640821 949.5966053357687 949.7674622019872 1098.993966458112 1099.069539005465 1099.152781115065 1090.129955853164 435.0946508837538 1097.142605664558 293.0600340671409
1670 0.005 8.35 1 1027.443851338182 949.5969978128122 949.7678551128901 1098.993698027204 1099.069415514927 1099.152638970266 1090.129680670204 435.1037879270571 1097.142423401457 293.0600337556112
1671 0.005 8.355 1 1027.444237728871 949.5973911431643 949.7682482987774 1098.993963191079 1099.069538179279 1099.152780876694 1090.129972856356 435.1129075083231 1097.142600270665 293.060033250381
1672 0.005 8.359999999999999 1 1027.444220291238 949.5977810214301 949.7686386006069 1098.993699974475 1099.069417846842 1099.152641457964 1090.129705711289 435.1220086542254 1097.14242246137 293.0600330329989
1673 0.005 8.365 1 1027.444608008833 949.5981717666371 949.7690291940056 1098.993966331107 1099.069540987989 1099.152783811685 1090.130002196748 435.1310915297218 1097.142600925111 293.0600327362192
1674 0.005 8.370000000000001 1 1027.444611826054 949.5985592429188 949.7694170543069 1098.993739461166 1099.06945188149 1099.15267579095 1090.129769136915 435.1401548721466 1097.142455928129 293.0600328082571
1675 0.005 8.375 1 1027.44499443865 949.5989475028697 949.769805159333 1098.993981872512 1099.069548888904 1099.152789822471 1090.130066612372 435.1491989695773 1097.142618924936 293.0600327208216
1676 0.005 8.380000000000001 1 1027.444954540331 949.5993321749235 949.7701902740799 1098.993681159451 1099.069397405103 1099.152619538442 1090.129769945173 435.1582232123208 1097.142413800516 293.0600328649596
1677 0.005 8.385 1 1027.445325952174 949.5997176843556 949.7705756463233 1098.993938029434 1099.069518471734 1099.152761744914 1090.13003864424 435.1672283278359 1097.142584354693 293.060032848264
1678 0.005 8.390000000000001 1 1027.445306270247 949.6000998261428 949.770958204824 1098.993687468823 1099.06941028879 1099.152634754608 1090.129769868259 435.1762141533037 1097.142417501473 293.0600330784064
1679 0.005 8.395 1 1027.44569744889 949.6004829245454 949.7713411293619 1098.993966535524 1099.069543495875 1099.152786884709 1090.130078601386 435.1851819344463 1097.142607099895 293.0600331648564
1680 0.005 8.4 1 1027.445682459745 949.6008626433929 949.7717212476127 1098.993709742634 1099.069426152802 1099.152649396636 1090.12982623954 435.1941319188717 1097.142437484147 293.0600333789563
1681 0.005 8.404999999999999 1 1027.446067605457 949.601243267457 949.7721017005192 1098.993974191083 1099.069546877887 1099.152789170929 1090.130129243808 435.2030652054208 1097.142615183606 293.0600333824329
1682 0.005 8.41 1 1027.446048277219 949.6016205120203 949.7724793440896 1098.993713234101 1099.069427526642 1099.152650166086 1090.129869867676 435.2119809691715 1097.142442481073 293.060033629371
1683 0.005 8.415000000000001 1 1027.446429786438 949.6019986617151 949.7728573242673 1098.993973786605 1099.069545626852 1099.152787645653 1090.130166455956 435.2208794428192 1097.14261890529 293.0600337278571
1684 0.005 8.42 1 1027.446404925183 949.6023734162079 949.7732324795754 1098.993708219893 1099.069423473129 1099.15264635632 1090.129898965078 435.2297595308892 1097.142441328038 293.0600341061559
1685 0.005 8.425000000000001 1 1027.446763892256 949.6027489297215 949.7736078508076 1098.993933974586 1099.069510740767 1099.152752557192 1090.130162248206 435.2386211251033 1097.142587310298 293.060034301657
1686 0.005 8.43 1 1027.446742948911 949.6031211601036 949.7739804776774 1098.993693083006 1099.069415665473 1099.152640208333 1090.129896113877 435.2474633888581 1097.142426826169 293.0600346665323
1687 0.005 8.435 1 1027.447143086091 949.6034944871628 949.774353601051 1098.993993514195 1099.069566856352 1099.152809867209 1090.130222472744 435.2562873236174 1097.142635874127 293.0600347311646
1688 0.005 8.44 1 1027.447128643211 949.6038644857583 949.7747239735668 1098.993735340963 1099.069444615239 1099.15266682278 1090.129981175329 435.265091887587 1097.142467352597 293.0600348764353
1689 0.005 8.445 1 1027.447504372976 949.604235381641 949.775094686519 1098.993986527993 1099.069553647902 1099.152795001651 1090.130277662961 435.2738781716951 1097.142638272378 293.0600346998084
1690 0.005 8.449999999999999 1 1027.44746962439 949.604602871962 949.7754625751456 1098.993710572344 1099.069423515853 1099.15264569839 1090.129999251528 435.2826460510935 1097.142454182949 293.0600346384053
1691 0.005 8.455 1 1027.447840111825 949.6049712943286 949.7758308238868 1098.993968513429 1099.069540746278 1099.152782473552 1090.130283322581 435.2913970939481 1097.142626188749 293.0600341976782
1692 0.005 8.460000000000001 1 1027.447806276719 949.6053363533257 949.7761962802579 1098.99370029763 1099.069417480304 1099.152640455145 1090.130008807476 435.3001310694468 1097.14244379042 293.0600338829041
1693 0.005 8.465 1 1027.448178759792 949.6057023758848 949.776562122964 1098.993964091059 1099.069538732275 1099.152781191484 1090.130298028483 435.3088485088153 1097.142619684363 293.0600333738374
1694 0.005 8.470000000000001 1 1027.448148857334 949.6060650719882 949.7769252045406 1098.993702061095 1099.06941934627 1099.15264270651 1090.130030769245 435.317548418885 1097.142443256482 293.0600331586346
1695 0.005 8.475 1 1027.448524307876 949.606428752643 949.777288694152 1098.993968256332 1099.069542444139 1099.152784972357 1090.130326672352 435.3262309856906 1097.142621211729 293.0600328590676
1696 0.005 8.48 1 1027.448514875585 949.6067892779362 949.7776495700955 1098.993741715189 1099.069453950814 1099.152677499635 1090.130092377067 435.3348948453736 1097.142476476598 293.060032932876
1697 0.005 8.484999999999999 1 1027.44888398278 949.6071506977336 949.778010800037 1098.99398211127 1099.069548718605 1099.15278948701 1090.130387573116 435.3435404757079 1097.142637773896 293.0600328503734
1698 0.005 8.49 1 1027.448831942487 949.6075086519442 949.7783691580606 1098.993682167233 1099.069398291065 1099.15262039337 1090.130089173429 435.352167201245 1097.142434400088 293.0600329953551
1699 0.005 8.495000000000001 1 1027.449191562322 949.607867564162 949.778727896977 1098.993940856741 1099.069520976969 1099.152763906372 1090.130358056725 435.3607758574527 1097.142605948216 293.0600329708395
1700 0.005 8.5 1 1027.449159182034 949.6082232206384 949.7790839315589 1098.99368947961 1099.069411805643 1099.152635758709 1090.130089295841 435.3693661490032 1097.14243756893 293.0600332053198
1701 0.005 8.505000000000001 1 1027.449537293274 949.6085799432135 949.7794404489933 1098.993967561703 1099.069544240374 1099.15278737874 1090.13039617721 435.3779392319325 1097.142626319417 293.0600332902387
1702 0.005 8.51 1 1027.449509659089 949.6089334003933 949.7797942682407 1098.993711035504 1099.069427155377 1099.152650194967 1090.130142256764 435.386495585285 1097.142456583599 293.0600335005586
1703 0.005 8.515000000000001 1 1027.449883244923 949.6092878823672 949.7801485437136 1098.99397653708 1099.069548709222 1099.152790622081 1090.130445743873 435.3950361109112 1097.142635338448 293.0600335033565
1704 0.005 8.52 1 1027.449851056638 949.6096390915603 949.7805001184532 1098.993714601289 1099.069428641491 1099.15265098295 1090.130184670992 435.4035599753102 1097.142462503294 293.0600337478645
1705 0.005 8.525 1 1027.45022023377 949.6099913174389 949.78085213961 1098.99397529354 1099.06954669001 1099.152788499602 1090.130480527308 435.4120674711693 1097.142638023493 293.0600338483285
1706 0.005 8.529999999999999 1 1027.450183865627 949.6103402650443 949.7812014525053 1098.993710068293 1099.06942498153 1099.152647563905 1090.130212688669 435.4205575515251 1097.142461302704 293.0600342287897
1707 0.005 8.535 1 1027.450529905196 949.6106900748563 949.7815510906257 1098.993935497884 1099.069512067363 1099.152753566631 1090.130474203065 435.4290299992805 1097.142606364665 293.0600344212183
1708 0.005 8.540000000000001 1 1027.450497279333 949.6110367180941 949.7818980975159 1098.993694999722 1099.069417073279 1099.152641271926 1090.130207305426 435.4374840405879 1097.142447251364 293.0600347806692
1709 0.005 8.545 1 1027.450884426704 949.6113845570984 949.7822456971861 1098.99399367824 1099.069566922114 1099.152809915361 1090.130531478878 435.4459202109796 1097.142653757685 293.0600348499574
1710 0.005 8.550000000000001 1 1027.450859018152 949.6117291872481 949.7825906667034 1098.99373745902 1099.069446440064 1099.152668354861 1090.130290079125 435.4543380470407 1097.142487855924 293.0600349954436
1711 0.005 8.555 1 1027.45122225507 949.6120748182303 949.7829360856144 1098.993988493039 1099.069555252257 1099.152796174323 1090.130586243931 435.4627385752214 1097.142656981279 293.0600348191388
1712 0.005 8.56 1 1027.451175362728 949.612417151063 949.7832787825282 1098.99371161641 1099.069424114521 1099.15264595014 1090.130306996177 435.471121549037 1097.142472040542 293.0600347668384
1713 0.005 8.565 1 1027.45153453895 949.612760526506 949.7836219525682 1098.993969991642 1099.06954188601 1099.15278348229 1090.130589733998 435.4794886614584 1097.142645811904 293.060034315539
1714 0.005 8.57 1 1027.451488295755 949.6131006404335 949.7839624310533 1098.993701429528 1099.069418399358 1099.152641278466 1090.130313181172 435.4878396200134 1097.142462738011 293.0600340016064
1715 0.005 8.575000000000001 1 1027.451849754934 949.6134418308646 949.7843034049348 1098.993965897745 1099.069540219076 1099.152782367139 1090.130602882586 435.4961748932674 1097.14263862163 293.0600334914647
1716 0.005 8.58 1 1027.451807649467 949.6137797970706 949.7846417249729 1098.993703527377 1099.069420453969 1099.152643454401 1090.130334789813 435.5044936237317 1097.142460711386 293.0600332774324
1717 0.005 8.585000000000001 1 1027.452171564675 949.6141188521177 949.784980562368 1098.993970109024 1099.06954401037 1099.152786257837 1090.13062906514 435.5127958328835 1097.142641125555 293.0600329827805
1718 0.005 8.59 1 1027.452150533713 949.6144548548202 949.7853168817893 1098.993742473213 1099.069454297076 1099.152677739664 1090.130393618864 435.5210803030313 1097.142494675737 293.0600330503913
1719 0.005 8.595000000000001 1 1027.45250874134 949.6147918617008 949.7856536672084 1098.993984672206 1099.069551001799 1099.15279140753 1090.130689387185 435.5293474258488 1097.14265716756 293.060032964579
1720 0.005 8.6 1 1027.45244458757 949.6151254996746 949.7859876804864 1098.993683478428 1099.069399213741 1099.152620903733 1090.130389265807 435.5375964763317 1097.14245270453 293.0600331123094
1721 0.005 8.605 1 1027.452792626127 949.6154601998553 949.7863221774958 1098.993942584306 1099.069522368819 1099.152765133517 1090.130657222696 435.5458283148042 1097.142624524998 293.0600330907167
1722 0.005 8.609999999999999 1 1027.452749397971 949.6157917483209 949.7866540755862 1098.993691117306 1099.069413014703 1099.152636740968 1090.130387919031 435.5540426909394 1097.142456628331 293.0600333250337
1723 0.005 8.615 1 1027.453116228457 949.6161244637208 949.78698655326 1098.993969099693 1099.069545589012 1099.152788396969 1090.130693196684 435.5622407512755 1097.142646309639 293.0600333996277
1724 0.005 8.620000000000001 1 1027.453076467189 949.6164540106722 949.7873164351477 1098.993712362052 1099.069428417916 1099.152651232625 1090.130437810176 435.5704227749505 1097.142475144479 293.060033618259
1725 0.005 8.625 1 1027.453439210587 949.616784691226 949.7876468795258 1098.993979046906 1099.069550683692 1099.152792174937 1090.130741704621 435.5785897964863 1097.142654445548 293.06003361926
1726 0.005 8.630000000000001 1 1027.45339536435 949.6171121925089 949.7879747153311 1098.993715268501 1099.069428897537 1099.152651004832 1090.130479639028 435.5867410085525 1097.142479581991 293.0600338616342
1727 0.005 8.635 1 1027.45375343039 949.6174408123309 949.7883031021667 1098.993976421631 1099.069547559201 1099.15278911734 1090.130774206366 435.5948767462087 1097.142655648488 293.0600339619172
1728 0.005 8.640000000000001 1 1027.453705839837 949.6177662521559 949.7886288787388 1098.993711182377 1099.069425869474 1099.152648284801 1090.130505309494 435.602995861638 1097.142479218989 293.0600343382894
1729 0.005 8.645 1 1027.454040929945 949.6180926555253 949.7889550791683 1098.99393679684 1099.069513118314 1099.152754449241 1090.130766315024 435.6110982374643 1097.142623942568 293.060034533032
1730 0.005 8.65 1 1027.453997627503 949.6184159907962 949.7892787473122 1098.993696425526 1099.069418234882 1099.152642286841 1090.130498470503 435.6191830511564 1097.142465098653 293.0600348858275
1731 0.005 8.654999999999999 1 1027.454373976399 949.6187406219636 949.7896031132701 1098.993996278924 1099.069569056318 1099.15281163579 1090.130822374881 435.6272508345896 1097.142672357538 293.0600349570975
1732 0.005 8.66 1 1027.454337241018 949.6190621372519 949.7899249402926 1098.993738844014 1099.069447369988 1099.152668933537 1090.130579906472 435.6353014967022 1097.142505368085 293.0600351094417
1733 0.005 8.665000000000001 1 1027.454690317043 949.6193847564272 949.7902473142817 1098.993990312623 1099.069556563426 1099.152797181119 1090.130875934018 435.643335584276 1097.142675951435 293.0600349349106
1734 0.005 8.67 1 1027.454631644362 949.6197041640215 949.790567063871 1098.993712457842 1099.069424868162 1099.152646576214 1090.13059485592 435.6513529413417 1097.142489425007 293.0600348730267
1735 0.005 8.675000000000001 1 1027.454979737557 949.6200247118375 949.7908873773539 1098.993971118244 1099.069542882578 1099.152784282888 1090.130876781281 435.6593552194155 1097.142662706887 293.0600344275821
1736 0.005 8.68 1 1027.45492307662 949.620342096806 949.7912050995818 1098.99370367515 1099.069420253029 1099.152642746047 1090.130600016326 435.667342132028 1097.142480311128 293.0600341112986
1737 0.005 8.685 1 1027.455273637989 949.6206606486802 949.7915234096208 1098.993966565336 1099.069540426505 1099.152782386915 1090.13088806232 435.6753142521756 1097.142655792637 293.0600336093099
1738 0.005 8.69 1 1027.455220855202 949.6209760713302 949.7918391610882 1098.993704818769 1099.06942165306 1099.152644487448 1090.130618696269 435.6832705570361 1097.142478306494 293.0600333968755
1739 0.005 8.695 1 1027.455575286044 949.6212926872005 949.7921555292407 1098.993972466211 1099.069545869958 1099.152787767643 1090.130913425544 435.6912111782835 1097.142660283018 293.0600331002062
1740 0.005 8.700000000000001 1 1027.455542525734 949.6216063331512 949.7924694653634 1098.993743385476 1099.069455069731 1099.152678224847 1090.130676487507 435.6991349157693 1097.142511219996 293.0600331793812
1741 0.005 8.705 1 1027.455890837966 949.6219210835031 949.7927839671191 1098.993986443117 1099.069552300856 1099.152792465173 1090.130971318182 435.7070420843847 1097.142675846012 293.0600330850781
1742 0.005 8.710000000000001 1 1027.455815231165 949.6222325499782 949.7930957823952 1098.993683903833 1099.069399541487 1099.152621226452 1090.130669708579 435.7149320639596 1097.142468452154 293.0600332334928
1743 0.005 8.715 1 1027.456153566654 949.6225451778661 949.7934081797113 1098.993944284038 1099.069523764472 1099.152766141725 1090.130937558301 435.7228055644493 1097.14264263449 293.0600332131747
1744 0.005 8.720000000000001 1 1027.456099516985 949.6228547425546 949.7937180668955 1098.993692660011 1099.069414382049 1099.152637823805 1090.130667540488 435.7306625786978 1097.142473362298 293.0600334479088
1745 0.005 8.725 1 1027.45645648579 949.623165567811 949.7940286297001 1098.993970429756 1099.069546438408 1099.152788988393 1090.130971754112 435.7385040529696 1097.142664320732 293.0600335188687
1746 0.005 8.73 1 1027.456406179122 949.6234733126063 949.794336684256 1098.993713741837 1099.069429575701 1099.152652232074 1090.130715519455 435.7463302914127 1097.142492037974 293.0600337386974
1747 0.005 8.734999999999999 1 1027.456758677379 949.623782279302 949.7946453894865 1098.993980468322 1099.069551828228 1099.152793060064 1090.131018702288 435.7541423251961 1097.142672439599 293.060033728005
1748 0.005 8.74 1 1027.456704497598 949.6240881587537 949.7949515797663 1098.993717251082 1099.069430508526 1099.152652293904 1090.130756780972 435.7619393916373 1097.142496076688 293.0600339803714
1749 0.005 8.745000000000001 1 1027.457052308159 949.6243952421593 949.7952584065193 1098.993976905708 1099.069547619465 1099.1527889678 1090.131049599997 435.7697216935124 1097.142672878031 293.0600340773882
1750 0.005 8.75 1 1027.456993959262 949.6246992308976 949.7955627088352 1098.993712207449 1099.069426968203 1099.152649422473 1090.130779064806 435.7774881828932 1097.142494474521 293.0600344571614
1751 0.005 8.755000000000001 1 1027.457320210219 949.6250042823151 949.7958675325174 1098.99393915678 1099.069515006452 1099.152755868381 1090.131040774599 435.7852387284245 1097.142642523703 293.0600346435429
1752 0.005 8.76 1 1027.457266484493 949.6253063467951 949.7961699050248 1098.993697766535 1099.069419249493 1099.152642982442 1090.130772268891 435.7929725575501 1097.142481907738 293.0600349954721
1753 0.005 8.765000000000001 1 1027.457632144271 949.6256097913435 949.7964730610354 1098.99399728521 1099.069569921401 1099.152812300352 1090.131094673668 435.8006901663491 1097.14268859665 293.0600350675308
1754 0.005 8.77 1 1027.457586408357 949.6259102145696 949.7967737699718 1098.993741075832 1099.069449077039 1099.152670403866 1090.130852074408 435.808391162127 1097.142523299902 293.0600352172225
1755 0.005 8.775 1 1027.457929120447 949.6262118214623 949.7970751103546 1098.993991699956 1099.069557683804 1099.152797983134 1090.131146954261 435.8160764409404 1097.142693037697 293.0600350418704
1756 0.005 8.779999999999999 1 1027.457860478269 949.6265103054849 949.7973739124701 1098.993713755254 1099.069425881682 1099.152647363319 1090.130865438346 435.823745883528 1097.142505993403 293.0600349801823
1757 0.005 8.785 1 1027.458198553031 949.6268100137415 949.7976733624666 1098.993972070813 1099.069543557577 1099.152784763509 1090.131146122317 435.8314010464686 1097.142678641922 293.060034537033
1758 0.005 8.790000000000001 1 1027.458131709363 949.627106641478 949.7979703052806 1098.993704394407 1099.069420711133 1099.152643061317 1090.130868222117 435.8390416856253 1097.142496105015 293.0600342257798
1759 0.005 8.795 1 1027.458472764005 949.6274045255274 949.7982679254347 1098.993968671827 1099.069542410076 1099.152784123049 1090.131155687164 435.8466683274733 1097.142673038564 293.0600337101886
1760 0.005 8.800000000000001 1 1027.458410658066 949.6276993631442 949.7985630690893 1098.993706341029 1099.069422716498 1099.152645286607 1090.130885833659 435.854279910312 1097.142495254511 293.0600334985398
1761 0.005 8.805 1 1027.45875402022 949.6279954661168 949.7988589022893 1098.993973235351 1099.06954650371 1099.152788177393 1090.13117877532 435.86187740462 1097.142675516124 293.0600332061147
1762 0.005 8.81 1 1027.458712861731 949.6282886916305 949.7991523983658 1098.993744464799 1099.069455791348 1099.152678720069 1090.130941708213 435.8694585073441 1097.142528170684 293.0600332818952
1763 0.005 8.815 1 1027.459052018033 949.6285831055841 949.7994465397312 1098.993988920545 1099.069554534449 1099.152794369742 1090.13123696659 435.8770236415702 1097.142693125381 293.0600331920432
1764 0.005 8.82 1 1027.458966443172 949.6288743128172 949.7997380762863 1098.99368539586 1099.069400754224 1099.152622124667 1090.130933996679 435.8845722955045 1097.142484815005 293.0600333418033
1765 0.005 8.825000000000001 1 1027.459294590527 949.6291667622011 949.8000302753843 1098.993945446113 1099.069524465252 1099.152766642954 1090.131201138329 435.8921052486793 1097.142657901549 293.0600333161838
1766 0.005 8.83 1 1027.459231101231 949.6294562286066 949.8003200430805 1098.9936931933 1099.06941477931 1099.152638176244 1090.130929236134 435.8996223056175 1097.142489779586 293.0600335505934
1767 0.005 8.835000000000001 1 1027.45957942698 949.6297470440918 949.800610573339 1098.993973198055 1099.06954887183 1099.152791098466 1090.131234178708 435.9071245499106 1097.142681686705 293.0600336270617
1768 0.005 8.84 1 1027.459519159299 949.6300348522576 949.8008986715122 1098.993714269117 1099.069429679313 1099.15265202976 1090.13097689333 435.9146123926263 1097.142507923548 293.0600338395155
1769 0.005 8.845000000000001 1 1027.459861282943 949.6303239574294 949.8011874949784 1098.993980289364 1099.069551670307 1099.152792688702 1090.131277600953 435.9220867897799 1097.142686992139 293.0600338355019
1770 0.005 8.85 1 1027.459797792311 949.6306100590917 949.8014738872023 1098.99371831518 1099.069431474303 1099.152653086313 1090.131015277044 435.9295469642537 1097.142511315267 293.0600340863771
1771 0.005 8.855 1 1027.460137413977 949.6308974524999 949.8017610005044 1098.993979690473 1099.069550068354 1099.152791128589 1090.131308924804 435.9369932046631 1097.142690158855 293.060034188881
1772 0.005 8.859999999999999 1 1027.460069772799 949.6311818260339 949.8020456695173 1098.993713947271 1099.069428207841 1099.152650400913 1090.131037551549 435.9444243613459 1097.14251106782 293.0600345641838
1773 0.005 8.865 1 1027.460386277702 949.6314673357476 949.8023309295096 1098.993940109576 1099.069515580091 1099.1527562668 1090.131298127131 435.9518403457222 1097.142657683765 293.0600347509566
1774 0.005 8.870000000000001 1 1027.460322947333 949.6317499378824 949.802613822131 1098.993698779754 1099.069420209939 1099.152643745167 1090.131028774952 435.9592403414373 1097.142496858246 293.0600351095416
1775 0.005 8.875 1 1027.460680814336 949.6320340047124 949.8028975801767 1098.993999257206 1099.069571287277 1099.15281340383 1090.131351241215 435.9666248979319 1097.142706233745 293.0600351747601
1776 0.005 8.880000000000001 1 1027.46062475326 949.6323151192897 949.8031789612171 1098.993742089377 1099.069450152876 1099.152671312623 1090.131107181718 435.9739935485283 1097.142538348999 293.0600353268418
1777 0.005 8.885 1 1027.460959325583 949.6325975042074 949.8034610584351 1098.99399408621 1099.069559440341 1099.152799371288 1090.13140236331 435.9813470410001 1097.142709936744 293.0600351496396
1778 0.005 8.890000000000001 1 1027.46088046851 949.6328768314795 949.8037406843653 1098.993713831089 1099.069425864812 1099.15264724591 1090.131118588823 435.9886855241461 1097.142520712694 293.0600350914222
1779 0.005 8.895 1 1027.461209641072 949.6331574630924 949.8040210385759 1098.993973294672 1099.069544720459 1099.152785794533 1090.131397986033 435.9960105239729 1097.142694134036 293.0600346454242
1780 0.005 8.9 1 1027.461134850778 949.6334350965731 949.8042989653339 1098.993706325084 1099.069422118475 1099.152644087362 1090.131120509694 436.0033208563239 1097.142512843641 293.0600343345454
1781 0.005 8.904999999999999 1 1027.461465605259 949.6337140500993 949.8045776384779 1098.993969042639 1099.069542723734 1099.152784242055 1090.131406511391 436.0106185245473 1097.142687666238 293.0600338210235
1782 0.005 8.91 1 1027.461395069871 949.6339900383463 949.8048539125605 1098.993707333832 1099.069423506892 1099.152645891442 1090.131135637571 436.0179021216154 1097.142510678322 293.0600336061293
1783 0.005 8.915000000000001 1 1027.461729810032 949.6342673717367 949.805130957873 1098.993974996233 1099.069548008556 1099.152789487004 1090.131429576777 436.0251716517562 1097.14268969446 293.0600333148666
1784 0.005 8.92 1 1027.461679560849 949.6345418989221 949.8054057371738 1098.993746038894 1099.069457038407 1099.152679674925 1090.131191268738 436.032425789315 1097.142543458747 293.0600333869958
1785 0.005 8.925000000000001 1 1027.462009928352 949.6348176929115 949.8056812370955 1098.993989660519 1099.069554852554 1099.152794552389 1090.13148587192 436.0396648703673 1097.142707587839 293.0600332997251
1786 0.005 8.93 1 1027.461915463511 949.635090355532 949.8059542095419 1098.993686949235 1099.069402077026 1099.152623183738 1090.13118209985 436.0468883011555 1097.142501037782 293.0600334453918
1787 0.005 8.935 1 1027.462235582215 949.635364336865 949.8062279202784 1098.993947147062 1099.069525815485 1099.152767744961 1090.131449411911 436.0540969282823 1097.142673763604 293.0600334240638
1788 0.005 8.94 1 1027.46216279402 949.6356354064271 949.8064992725111 1098.993694738398 1099.06941609227 1099.152639165863 1090.131176301744 436.0612904179772 1097.142505050604 293.0600336517462
1789 0.005 8.945 1 1027.462502075778 949.6359078953104 949.8067714592744 1098.9939736954 1099.069549057381 1099.152791111398 1090.13147998401 436.0684699096216 1097.142696069355 293.0600337240759
1790 0.005 8.950000000000001 1 1027.462433117345 949.6361774516272 949.8070412866851 1098.993715218576 1099.069430519362 1099.152652843205 1090.131222118604 436.075635755904 1097.142522594095 293.0600339398292
1791 0.005 8.955 1 1027.462767036228 949.636448379941 949.8073119141102 1098.993981655151 1099.069552891174 1099.152793711387 1090.131522188932 436.082788846155 1097.142702180019 293.0600339365017
1792 0.005 8.960000000000001 1 1027.46269545412 949.6367163753223 949.8075801809063 1098.993719655976 1099.069432576629 1099.152653963512 1090.131258478335 436.0899284393896 1097.142527144764 293.0600341916717
1793 0.005 8.965 1 1027.463025588542 949.6369857303266 949.8078492396702 1098.993980762021 1099.069550937736 1099.152791740954 1090.131551264506 436.0970548590057 1097.142704407431 293.0600342873325
1794 0.005 8.970000000000001 1 1027.462950225985 949.6372521441957 949.8081159283021 1098.993715771483 1099.069429523404 1099.15265142373 1090.131280899062 436.1041668746852 1097.142526385504 293.0600346712926
1795 0.005 8.975 1 1027.463258352548 949.6375197632818 949.8083832813093 1098.993941735612 1099.069516866944 1099.152757228355 1090.131540802629 436.1112645444809 1097.142673236846 293.060034853667
1796 0.005 8.98 1 1027.463186504299 949.6377845441248 949.8086483344954 1098.993699740714 1099.069420863654 1099.152644234568 1090.131270438806 436.1183468640309 1097.142511836721 293.0600352155126
1797 0.005 8.984999999999999 1 1027.463535203855 949.6380508562337 949.8089143204483 1098.993999806737 1099.069571718831 1099.152813697225 1090.131591185203 436.1254145044725 1097.142720849246 293.0600352787528
1798 0.005 8.99 1 1027.463470848649 949.6383142873595 949.8091780018702 1098.993742853086 1099.069450973927 1099.152672097119 1090.131346412329 436.1324669117207 1097.142552548645 293.0600354273698
1799 0.005 8.995000000000001 1 1027.46379734207 949.6385790593411 949.8094424695004 1098.993995606464 1099.069560583972 1099.152800207049 1090.131641148075 436.1395051381417 1097.142724694612 293.0600352518544
1800 0.005 9 1 1027.463710707142 949.6388408447694 949.8097045368238 1098.993715535104 1099.069427184219 1099.152648211689 1090.131357464811 436.1465288926443 1097.142535578495 293.0600351911723
1801 0.005 9.005000000000001 1 1027.464031004977 949.6391039996986 949.8099673983658 1098.993974432504 1099.069545538688 1099.152786381768 1090.131636764406 436.1535399061305 1097.142707930607 293.060034745918
1802 0.005 9.01 1 1027.463947615831 949.639364221585 949.8102278989259 1098.993706479036 1099.069422133543 1099.152644091531 1090.131356857253 436.1605378143617 1097.142526559016 293.060034433594
1803 0.005 9.015000000000001 1 1027.464270926401 949.6396258380353 949.810489218124 1098.993970659484 1099.069544232359 1099.152785617808 1090.13164254013 436.1675231569906 1097.142702465229 293.060033922101
1804 0.005 9.02 1 1027.464192332963 949.6398845573713 949.810748205879 1098.993709428386 1099.06942532807 1099.152647342686 1090.131372123763 436.1744949281389 1097.142525940415 293.0600337051108
1805 0.005 9.025 1 1027.464518993134 949.6401446865498 949.8110080294041 1098.993976005157 1099.069548506973 1099.152789709759 1090.131664932274 436.1814532928581 1097.14270514502 293.0600334090065
1806 0.005 9.029999999999999 1 1027.464460074714 949.6404020744643 949.8112656533381 1098.993746465423 1099.069457380977 1099.152679905877 1090.131425547977 436.1883969811336 1097.142557521337 293.060033490667
1807 0.005 9.035 1 1027.464782381024 949.6406607949469 949.8115240677087 1098.993991280804 1099.069556397113 1099.152795913104 1090.131719678267 436.1953264848788 1097.142721492503 293.0600333991081
1808 0.005 9.040000000000001 1 1027.464680276084 949.6409164531655 949.8117800196751 1098.993688835272 1099.069403489367 1099.152624252633 1090.131416520222 436.2022409374124 1097.142515398227 293.0600335416995
1809 0.005 9.045 1 1027.464992092107 949.6411734922546 949.8120367740659 1098.993948314376 1099.069526636315 1099.152768377741 1090.131682256401 436.2091411165994 1097.142688247395 293.0600335179758
1810 0.005 9.050000000000001 1 1027.46491130028 949.6414276832602 949.8122912330547 1098.993695534427 1099.069416575918 1099.152639533683 1090.131408239157 436.2160268899275 1097.142519378953 293.0600337484846
1811 0.005 9.055 1 1027.465241992465 949.6416833571417 949.812546589821 1098.993974743296 1099.069550116293 1099.152791999864 1090.131711594086 436.2228992773933 1097.14270939892 293.0600338210319
1812 0.005 9.06 1 1027.465166408853 949.6419361731893 949.8127996601321 1098.993717218174 1099.069431930538 1099.152653873638 1090.13145415889 436.2297586541305 1097.142538032006 293.0600340356596
1813 0.005 9.065 1 1027.465491009312 949.6421904091443 949.8130535843826 1098.993981319612 1099.069552800181 1099.152793642428 1090.131751072891 436.2366059972474 1097.142714969771 293.0600340358073
1814 0.005 9.07 1 1027.465412552158 949.6424417916087 949.8133052221267 1098.993721962303 1099.069434471429 1099.152655595877 1090.131488360621 436.2434412360233 1097.142542017024 293.0600342822646
1815 0.005 9.075000000000001 1 1027.465734406588 949.6426945892925 949.8135577090557 1098.993981859313 1099.069551842831 1099.152792328842 1090.131780323861 436.2502641460106 1097.142718276795 293.0600343849124
1816 0.005 9.08 1 1027.465651470513 949.6429445121992 949.8138078931597 1098.993716449885 1099.069429753076 1099.152651445981 1090.131509224254 436.2570729070513 1097.142540608493 293.0600347679268
1817 0.005 9.085000000000001 1 1027.465951436772 949.6431957003537 949.8140588016008 1098.993942590963 1099.06951770376 1099.152758016091 1090.131767902055 436.2638679032062 1097.142687195148 293.060034948428
1818 0.005 9.09 1 1027.465871820803 949.6434441135253 949.8143074732351 1098.993701233582 1099.069422186611 1099.152645374304 1090.131497120263 436.2706481267855 1097.142525637605 293.0600353150955
1819 0.005 9.095000000000001 1 1027.466213503449 949.6436941259112 949.8145571441406 1098.994001498972 1099.069572972646 1099.152814582443 1090.131818593168 436.2774143271496 1097.142734962418 293.0600353734806
1820 0.005 9.1 1 1027.466141207379 949.6439413154075 949.814804569519 1098.993743972504 1099.06945189492 1099.152672811943 1090.131572504031 436.2841659048424 1097.142566341686 293.0600355245693
1821 0.005 9.105 1 1027.466459770671 949.6441899075817 949.8150528447551 1098.993996584092 1099.069561273482 1099.152800797206 1090.131865916229 436.290903974403 1097.142738485101 293.0600353542874
1822 0.005 9.109999999999999 1 1027.466365519484 949.6444355744551 949.815298779487 1098.993716094108 1099.06942740122 1099.152648286885 1090.13158132039 436.2976282588814 1097.142549676246 293.060035291687
1823 0.005 9.115 1 1027.466678023501 949.6446826719348 949.815545571105 1098.993975767552 1099.069547012986 1099.152787695763 1090.131859977523 436.304340435547 1097.142722005052 293.0600348403178
1824 0.005 9.120000000000001 1 1027.466587295249 949.6449269018441 949.8157900643577 1098.993708072077 1099.069423402703 1099.152645054476 1090.131580512274 436.3110401455594 1097.142540273555 293.0600345287904
1825 0.005 9.125 1 1027.466902970833 949.6451725847969 949.8160354386105 1098.993971902003 1099.069545098597 1099.15278621136 1090.131865948873 436.3177279886532 1097.14271535511 293.0600340215324
1826 0.005 9.130000000000001 1 1027.466816333575 949.6454154266564 949.8162785366112 1098.993709517446 1099.06942527461 1099.152647193977 1090.131593682969 436.3244028258366 1097.142538596224 293.0600338095418
1827 0.005 9.135 1 1027.467136191628 949.6456597468646 949.8165225372014 1098.993977687267 1099.069549993584 1099.152791089673 1090.131886941243 436.3310649176734 1097.142718773287 293.0600335073667
1828 0.005 9.140000000000001 1 1027.467069580193 949.6459013815937 949.8167643951157 1098.993747919958 1099.069458608738 1099.152680836621 1090.131646194109 436.3377129551244 1097.14257124475 293.060033586226
1829 0.005 9.145 1 1027.467384647422 949.6461444089639 949.8170071016415 1098.993991885719 1099.069556549335 1099.152795858867 1090.131939817755 436.344347265294 1097.142735136959 293.0600334959091
1830 0.005 9.15 1 1027.467274883846 949.6463844310067 949.8172474074978 1098.993689242571 1099.069403807673 1099.152624465526 1090.131635652391 436.3509672223582 1097.142528588477 293.0600336407617
1831 0.005 9.154999999999999 1 1027.467580230507 949.6466259002674 949.8174885772245 1098.993950519095 1099.069528640568 1099.152770140263 1090.131902206228 436.3575736768678 1097.142702774554 293.060033618642
1832 0.005 9.16 1 1027.467491112211 949.6468645703201 949.8177275036605 1098.993696446224 1099.069417389707 1099.152640075329 1090.131626466919 436.3641662999268 1097.142532597966 293.0600338455613
1833 0.005 9.165000000000001 1 1027.467814442678 949.6471047854977 949.817967389662 1098.993975474799 1099.069550466751 1099.152792216106 1090.131929225335 436.3707463046306 1097.142721952602 293.0600339192065
1834 0.005 9.17 1 1027.467731882364 949.6473422015592 949.8182050474421 1098.993718500307 1099.06943296285 1099.152654790735 1090.131671533942 436.3773139723593 1097.142551638001 293.0600341295855
1835 0.005 9.175000000000001 1 1027.468049684312 949.6475810996316 949.8184436201059 1098.993983421299 1099.069554616036 1099.152795181968 1090.131968858489 436.3838703251081 1097.142728873937 293.060034133998
1836 0.005 9.18 1 1027.467963497629 949.6478171949601 949.8186799598346 1098.993722267801 1099.069434520108 1099.152655372764 1090.131704910712 436.3904144535803 1097.14255502322 293.0600343794842
1837 0.005 9.185 1 1027.468278258825 949.6480547659111 949.8189172100202 1098.993982588468 1099.069552377341 1099.152792860556 1090.131995623427 436.3969467522928 1097.142731485311 293.060034479969
1838 0.005 9.19 1 1027.468188033911 949.6482895185546 949.8191522109616 1098.99371767998 1099.069430862482 1099.152652403643 1090.131724122994 436.4034658873248 1097.142553723402 293.0600348550151
1839 0.005 9.195 1 1027.468480910944 949.6485255958346 949.8193879951467 1098.993944309029 1099.069519179144 1099.152759154491 1090.131982951418 436.4099718792056 1097.142700051697 293.0600350434689
1840 0.005 9.200000000000001 1 1027.468394017774 949.6487589527014 949.8196215995401 1098.993701949518 1099.069422635397 1099.152645627425 1090.131711307266 436.4164638460302 1097.14253871916 293.0600354077085
1841 0.005 9.205 1 1027.468728089631 949.6489939631731 949.8198562569283 1098.994002229583 1099.069573555836 1099.152815092565 1090.132031438827 436.4229424623145 1097.142747250487 293.0600354636193
1842 0.005 9.210000000000001 1 1027.468648915918 949.6492262081443 949.8200887264278 1098.993744877349 1099.069452623641 1099.152673317988 1090.131784560473 436.429407148764 1097.142579921885 293.0600356142637
1843 0.005 9.215 1 1027.468960839985 949.6494599151301 949.8203221036682 1098.993998043192 1099.069562557459 1099.152801911007 1090.132078766198 436.4358589910833 1097.142751182164 293.0600354449343
1844 0.005 9.220000000000001 1 1027.468860184134 949.6496907571614 949.8205532032611 1098.993718717849 1099.069429567731 1099.152650135944 1090.131794543901 436.4422976990721 1097.142563719847 293.0600353816009
1845 0.005 9.225 1 1027.469165181305 949.6499230764117 949.8207852061305 1098.993976333601 1099.069547187964 1099.152787658387 1090.132071402197 436.4487250011132 1097.142735102059 293.060034933231
1846 0.005 9.23 1 1027.469066698949 949.6501525780328 949.8210149614602 1098.993707714065 1099.06942304582 1099.152644623877 1090.131789634491 436.4551405091051 1097.142553022575 293.0600346201097
1847 0.005 9.234999999999999 1 1027.469375940189 949.6503835948713 949.8212456552444 1098.993973321055 1099.069546540036 1099.152787511088 1090.132075449869 436.4615447551757 1097.142728311462 293.060034114121
1848 0.005 9.24 1 1027.469282368465 949.6506118259917 949.8214741309482 1098.993710892999 1099.06942639282 1099.152647996345 1090.131803252421 436.4679366264896 1097.142551265862 293.0600338994573
1849 0.005 9.245000000000001 1 1027.469594930058 949.6508415877105 949.8217035625339 1098.993978131332 1099.069550060873 1099.152791022393 1090.132095851019 436.4743164301728 1097.142730435887 293.0600335993345
1850 0.005 9.25 1 1027.469522186885 949.6510687207449 949.821930907599 1098.99374923253 1099.069459746775 1099.15268186572 1090.131854904512 436.4806827206604 1097.142584328045 293.0600336769249
1851 0.005 9.255000000000001 1 1027.469830261353 949.6512972995561 949.8221591555364 1098.993993391182 1099.069557870896 1099.152796980728 1090.132148165767 436.4870359994363 1097.142748088957 293.0600335907613
1852 0.005 9.26 1 1027.469713282944 949.6515229232691 949.8223850510163 1098.99368999371 1099.069404245883 1099.15262461886 1090.131842964528 436.4933755276985 1097.142540882003 293.0600337394561
1853 0.005 9.265000000000001 1 1027.470011521114 949.6517500464457 949.8226118665114 1098.99395036801 1099.069528367155 1099.152769838593 1090.132108089033 436.4997022184616 1097.142714431929 293.060033710319
1854 0.005 9.27 1 1027.469916130485 949.6519744276815 949.8228364929411 1098.993697581183 1099.069418456263 1099.152641018443 1090.131832112599 436.506015635561 1097.142545328737 293.0600339405746
1855 0.005 9.275 1 1027.470232926308 949.6522004086415 949.8230621346698 1098.993977469274 1099.069552287854 1099.152793793999 1090.132135358635 436.5123169363914 1097.142735035203 293.0600340113014
1856 0.005 9.279999999999999 1 1027.470144030753 949.6524236467287 949.8232856039539 1098.99372038045 1099.069434477376 1099.152655888088 1090.131877591852 436.518606532816 1097.142565081323 293.0600342250108
1857 0.005 9.285 1 1027.4704544579 949.6526484120149 949.8235100335791 1098.993984160611 1099.069554894204 1099.152795352288 1090.13217384167 436.5248855489896 1097.142740971346 293.0600342291835
1858 0.005 9.290000000000001 1 1027.470361524841 949.6528704276712 949.8237322839331 1098.993722711725 1099.06943487197 1099.152655648853 1090.131908583354 436.5311529541001 1097.142567544139 293.0600344741251
1859 0.005 9.295 1 1027.470670101993 949.653093974019 949.8239554966889 1098.993984337533 1099.069554007562 1099.152794265725 1090.132199533042 436.5374090707209 1097.142744145915 293.0600345776434
1860 0.005 9.300000000000001 1 1027.470573291072 949.6533147542503 949.8241765145061 1098.993719207925 1099.069431982925 1099.152653137042 1090.131927998183 436.5436526756188 1097.142566746555 293.0600349456238
1861 0.005 9.305 1 1027.470858748145 949.6535369027176 949.8243983618282 1098.993944222276 1099.069519008077 1099.152758925322 1090.132184756411 436.549883774146 1097.142711481156 293.0600351377307
1862 0.005 9.31 1 1027.470765478148 949.6537563857327 949.8246180820869 1098.993702678013 1099.069423148841 1099.152646060875 1090.13191263076 436.5561014305377 1097.142550814472 293.0600354992857
1863 0.005 9.315 1 1027.471093550889 949.653977575997 949.8248389100651 1098.994003700636 1099.069574917717 1099.152816324048 1090.13223265504 436.5623063940885 1097.142759610582 293.0600355555429
1864 0.005 9.32 1 1027.471008003601 949.6541960527953 949.8250576017081 1098.993746479953 1099.069453814963 1099.152674198863 1090.131986282544 436.5684979873125 1097.142592376754 293.060035708835
1865 0.005 9.325000000000001 1 1027.47131253446 949.6544160347821 949.8252772455002 1098.993998328238 1099.06956283691 1099.152802104196 1090.132278343335 436.5746773447518 1097.142763100479 293.0600355289724
1866 0.005 9.33 1 1027.471205940562 949.654633205792 949.8254946617513 1098.993719320936 1099.069429901099 1099.152650360805 1090.131993697466 436.5808441999441 1097.142576332727 293.0600354705123
1867 0.005 9.335000000000001 1 1027.471504240631 949.6548519043558 949.8257130363532 1098.993977538177 1099.069548437455 1099.152788755085 1090.132270371872 436.5870002142801 1097.142747069806 293.060035023433
1868 0.005 9.34 1 1027.471399876714 949.6550678402954 949.8259292159971 1098.993710086625 1099.069425047656 1099.152646257786 1090.131989492017 436.59314507906 1097.14256521416 293.060034703732
1869 0.005 9.345000000000001 1 1027.47170262464 949.655285338206 949.8261463815903 1098.993974347275 1099.069546948157 1099.152787622039 1090.132274997188 436.5992792852324 1097.142740200256 293.0600342028527
1870 0.005 9.35 1 1027.471602502457 949.6555000954637 949.826361374573 1098.993711011819 1099.069426513826 1099.152648085424 1090.132000902199 436.6054016875341 1097.142563864672 293.060033983666
1871 0.005 9.355 1 1027.471908443111 949.6557164312565 949.8265773706138 1098.993978815197 1099.069550736712 1099.152791633764 1090.132292579178 436.6115126112038 1097.142741992064 293.0600336912751
1872 0.005 9.359999999999999 1 1027.471829842317 949.6559301939419 949.8267913363399 1098.993750548407 1099.069460781364 1099.152682601727 1090.132051534169 436.6176106350978 1097.142596803579 293.0600337612499
1873 0.005 9.365 1 1027.472131081178 949.6561454468118 949.8270062492965 1098.993994053635 1099.069558303653 1099.152797289666 1090.132343776539 436.6236961930521 1097.142759881376 293.0600336823215
1874 0.005 9.370000000000001 1 1027.472007888457 949.6563577936714 949.8272188601524 1098.993690553327 1099.069404670728 1099.152625011604 1090.13203774337 436.6297684652152 1097.142552371906 293.0600338244014
1875 0.005 9.375 1 1027.472300164317 949.6565716921522 949.8274324394505 1098.993952595775 1099.06953043474 1099.152771615504 1090.132303800302 436.6358284851782 1097.142726514395 293.0600338010822
1876 0.005 9.380000000000001 1 1027.472198585391 949.6567828967443 949.8276438809362 1098.9936989312 1099.069419309074 1099.152641519163 1090.132027709919 436.6418759574744 1097.142557547202 293.0600340321505
1877 0.005 9.385 1 1027.472508976311 949.6569957455748 949.8278563807676 1098.993978075646 1099.069552650293 1099.1527940219 1090.132329932968 436.6479119858906 1097.14274675382 293.060034102824
1878 0.005 9.390000000000001 1 1027.472413396787 949.6572058941865 949.8280667533278 1098.993720733013 1099.069434798226 1099.152656115987 1090.132070545355 436.6539368853716 1097.142576885999 293.0600343136743
1879 0.005 9.395 1 1027.472718301358 949.657417623964 949.8282781384992 1098.993984984638 1099.069555649384 1099.152796045949 1090.13236645741 436.6599516989961 1097.142752981255 293.0600343195208
1880 0.005 9.4 1 1027.472619175815 949.657626651285 949.8284873919449 1098.993724083905 1099.069436099314 1099.152656758107 1090.132101127473 436.6659554766397 1097.142579910735 293.0600345618529
1881 0.005 9.404999999999999 1 1027.472920980167 949.6578372510953 949.8286976508552 1098.993984597128 1099.069554000443 1099.152794120761 1090.132391414664 436.6719485642035 1097.142754367028 293.0600346667533
1882 0.005 9.41 1 1027.472818178396 949.6580451341755 949.8289057629595 1098.993720339598 1099.069433042403 1099.152654010406 1090.132119333789 436.6779297515909 1097.142578236457 293.0600350372911
1883 0.005 9.415000000000001 1 1027.473098564314 949.6582544399457 949.8291147586281 1098.993946659472 1099.069520990299 1099.152760610849 1090.132377250517 436.6838990225081 1097.142724007397 293.0600352232242
1884 0.005 9.42 1 1027.47299855853 949.6584611173924 949.8293216660425 1098.993703196472 1099.069423438467 1099.152645988262 1090.132103588702 436.6898554320333 1097.142562474936 293.0600355824752
1885 0.005 9.425000000000001 1 1027.473320443635 949.6586695481216 949.8295297270322 1098.994004248827 1099.069575282349 1099.152816652891 1090.132422572921 436.6957996785954 1097.142771308727 293.0600356422879
1886 0.005 9.43 1 1027.473228952892 949.6588753112882 949.829735696568 1098.99374676789 1099.069453973231 1099.152674361611 1090.132175260992 436.7017311873218 1097.142604189967 293.0600357931367
1887 0.005 9.435 1 1027.473527873163 949.6590826289184 949.8299426685828 1098.994000164951 1099.06956462896 1099.152803648036 1090.13246799921 436.7076510077731 1097.142774824904 293.0600356161321
1888 0.005 9.44 1 1027.47341497205 949.6592871788569 949.8301474558657 1098.993720487956 1099.069430814134 1099.152650956493 1090.132182857391 436.7135589188717 1097.142587774269 293.0600355593805
1889 0.005 9.445 1 1027.473707156578 949.6594933002865 949.8303532433773 1098.993978391482 1099.069549004766 1099.152789140386 1090.132458799332 436.7194565090005 1097.142758524356 293.060035109699
1890 0.005 9.450000000000001 1 1027.473596611611 949.6596967019711 949.8305568826778 1098.993710267808 1099.069425127011 1099.152646312828 1090.132176403334 436.7253434486157 1097.142576361487 293.0600347917149
1891 0.005 9.455 1 1027.47389399746 949.6599017152336 949.8307615549197 1098.99397523682 1099.069547743113 1099.152788323611 1090.13246201844 436.7312203069707 1097.142751601432 293.0600342857782
1892 0.005 9.460000000000001 1 1027.473788066461 949.6601040329051 949.830964101021 1098.993712590197 1099.069427798402 1099.152649150374 1090.132187826624 436.7370859834838 1097.142575604877 293.0600340695299
1893 0.005 9.465 1 1027.474087575247 949.6603079680791 949.8311676919895 1098.993979376365 1099.069551096196 1099.15279177071 1090.132478378761 436.7429405334315 1097.142753595343 293.0600337782927
1894 0.005 9.470000000000001 1 1027.47400299066 949.6605093730825 949.831369292654 1098.993751164912 1099.069461219088 1099.152682982297 1090.132237085588 436.7487828415087 1097.142607550483 293.0600338459548
1895 0.005 9.475 1 1027.474298464199 949.6607123144282 949.8315718872691 1098.993995187283 1099.069559415573 1099.152798214137 1090.132529273045 436.7546132525078 1097.142770498911 293.060033769461
1896 0.005 9.48 1 1027.474170298035 949.6609123973246 949.8317722263685 1098.993692493814 1099.069406194229 1099.152626203212 1090.132223671522 436.7604311341849 1097.142564322721 293.0600339130336
1897 0.005 9.484999999999999 1 1027.474456418246 949.6611140706633 949.8319735744893 1098.993953385874 1099.069530835214 1099.152771840273 1090.132488558934 436.7662373001451 1097.142738041844 293.0600338899915
1898 0.005 9.49 1 1027.474348768905 949.661313092491 949.8321728255971 1098.993698911922 1099.069419275373 1099.152641505981 1090.13221110536 436.7720314384705 1097.142567975737 293.0600341174959
1899 0.005 9.495000000000001 1 1027.474653347085 949.6615138029522 949.8323731797984 1098.993979435961 1099.069553995421 1099.152795244477 1090.132513276198 436.7778146613634 1097.142757972767 293.0600341928037
1900 0.005 9.5 1 1027.474552138137 949.6617118569312 949.8325714509039 1098.993721685264 1099.069435674914 1099.152656771814 1090.132253241993 436.7835873733709 1097.142587937101 293.0600344100454
1901 0.005 9.505000000000001 1 1027.474851503235 949.6619115362022 949.8327707794973 1098.993985997441 1099.069556174377 1099.152796359136 1090.132549496613 436.7893505182939 1097.142764299702 293.0600344039102
1902 0.005 9.51 1 1027.474747266437 949.6621085583728 949.8329680192882 1098.993725484677 1099.069437185513 1099.152657631351 1090.132283803287 436.7951032061527 1097.142591909075 293.060034650159
1903 0.005 9.515000000000001 1 1027.475042941726 949.6623071914483 949.8331663052409 1098.993985596233 1099.06955488987 1099.15279489158 1090.132573587382 436.8008456513843 1097.142765442576 293.0600347506363
1904 0.005 9.52 1 1027.474934474375 949.66250315191 949.8333624886858 1098.993720961342 1099.069433455594 1099.152654148592 1090.132300745204 436.8065768121988 1097.142589323033 293.0600351202904
1905 0.005 9.525 1 1027.475208429146 949.6627005719542 949.8335595918858 1098.99394663109 1099.069520946644 1099.1527605795 1090.132557397487 436.8122965510899 1097.142734232943 293.0600353130542
1906 0.005 9.529999999999999 1 1027.475103048495 949.6628954109578 949.8337546526345 1098.993704124075 1099.069424319393 1099.152646788691 1090.132283292623 436.8180040107695 1097.142573238806 293.0600356676466
1907 0.005 9.535 1 1027.475419718982 949.6630920465009 949.8339509112727 1098.994005431851 1099.069576308635 1099.152817551244 1090.132602133526 436.8236998368056 1097.142781994785 293.0600357288258
1908 0.005 9.540000000000001 1 1027.47532296934 949.6632860575348 949.8341451234909 1098.993748383518 1099.06945520553 1099.152675279152 1090.132355281586 436.8293835252865 1097.142615169163 293.0600358760874
1909 0.005 9.545 1 1027.475615673447 949.6634816584805 949.8343403705152 1098.993999765976 1099.06956411386 1099.152803021376 1090.132646423517 436.8350560744849 1097.142784595328 293.0600357001356
1910 0.005 9.550000000000001 1 1027.475497228784 949.6636745340566 949.834533477566 1098.993721655954 1099.069431967196 1099.152652017865 1090.132360298626 436.8407171872354 1097.142598910563 293.060035635023
1911 0.005 9.555 1 1027.475784949926 949.6638690306598 949.8347276336606 1098.993980078903 1099.069550223008 1099.15279015325 1090.132637483699 436.84636853177 1097.14276992554 293.0600351841975
1912 0.005 9.56 1 1027.475668770377 949.6640608413818 949.8349196751249 1098.993711486971 1099.069426176778 1099.15264710426 1090.132354837631 436.8520098008855 1097.142587927251 293.0600348725942
1913 0.005 9.565 1 1027.475959644007 949.6642542977411 949.8351127863463 1098.993975883098 1099.069548303081 1099.15278873908 1090.13263882503 436.8576414613158 1097.142761944819 293.0600343616836
1914 0.005 9.57 1 1027.475848459246 949.66444510151 949.8353038135514 1098.993713211118 1099.069428121349 1099.152649314817 1090.13236453426 436.8632624833127 1097.142586167123 293.0600341451993
1915 0.005 9.575000000000001 1 1027.476143107397 949.6646375658062 949.835495927014 1098.993980492901 1099.069552253398 1099.152792827784 1090.13265459341 436.8688730061976 1097.142764721091 293.0600338586299
1916 0.005 9.58 1 1027.476052946341 949.6648275403401 949.835686090544 1098.99375206952 1099.069461782937 1099.152683343766 1090.132413097995 436.8744719293773 1097.142618119251 293.0600339279744
1917 0.005 9.585000000000001 1 1027.47634276717 949.6650190876358 949.8358772854906 1098.993995691141 1099.069559824631 1099.152798553934 1090.132704151099 436.8800594356618 1097.142780715869 293.0600338440914
1918 0.005 9.59 1 1027.476209203535 949.6652078177976 949.8360662663845 1098.993693478864 1099.069406987634 1099.152626899771 1090.132398125658 436.8856348067237 1097.142575563079 293.060033989088
1919 0.005 9.595000000000001 1 1027.476490112821 949.665398178735 949.8362562956919 1098.993954090108 1099.069531368164 1099.152772189758 1090.132663132958 436.8911989986937 1097.142748396931 293.060033972012
1920 0.005 9.6 1 1027.476377070769 949.6655859253761 949.8364442674435 1098.993700309861 1099.069420493364 1099.152642472393 1090.132385739992 436.8967516538353 1097.142578608586 293.0600342002496
1921 0.005 9.605 1 1027.476676774521 949.6657754021818 949.8366333833126 1098.993980420706 1099.069554642035 1099.152795649164 1090.132687268585 436.9022939343439 1097.142768769632 293.0600342767193
1922 0.005 9.609999999999999 1 1027.476569493638 949.6659622541268 949.8368204493466 1098.993722191549 1099.069436178813 1099.15265725587 1090.13242576878 436.9078261328111 1097.142598070281 293.0600344955919
1923 0.005 9.615 1 1027.476863589566 949.666150775904 949.8370086123912 1098.993987310289 1099.069557245086 1099.152797281088 1090.132722555223 436.913349248796 1097.142774213375 293.060034490498
1924 0.005 9.620000000000001 1 1027.476754425577 949.6663366760788 949.837194724953 1098.993726325141 1099.06943762348 1099.152657776159 1090.132456881246 436.918862424561 1097.142602158439 293.0600347373643
1925 0.005 9.625 1 1027.477044838885 949.6665242270786 949.8373819221576 1098.993985989921 1099.069555252482 1099.152795226192 1090.132745545911 436.924366000894 1097.14277605422 293.0600348405764
1926 0.005 9.630000000000001 1 1027.476930755168 949.6667091382575 949.8375670529546 1098.99372134007 1099.069433811053 1099.152654489121 1090.132471378217 436.9298586862016 1097.142599548015 293.0600352051595
1927 0.005 9.635 1 1027.477199584835 949.6668955493277 949.8377531433359 1098.993947958281 1099.069522309063 1099.152761734324 1090.132727809291 436.9353405030443 1097.142744305889 293.0600353984943
1928 0.005 9.640000000000001 1 1027.477090152275 949.6670794237526 949.8379372343097 1098.993706270958 1099.069425806891 1099.152647938179 1090.132455183253 436.9408105304292 1097.142584870144 293.0600357488884
1929 0.005 9.645 1 1027.477400343505 949.6672651197122 949.838122550233 1098.99400494211 1099.069575813005 1099.152816918037 1090.132771732677 436.9462694465965 1097.142792152007 293.0600358108227
1930 0.005 9.65 1 1027.477299011099 949.6674482357143 949.8383058610013 1098.993749518196 1099.06945621687 1099.152676272328 1090.132524531356 436.951716676428 1097.142626084336 293.0600359623396
1931 0.005 9.654999999999999 1 1027.477586689891 949.6676329794991 949.8384902484586 1098.99400146054 1099.069565556377 1099.152804204335 1090.132816412587 436.9571530243024 1097.142795264 293.0600357852173
1932 0.005 9.66 1 1027.477462631728 949.6678150315815 949.8386725256822 1098.993722169901 1099.069432323181 1099.152652170703 1090.132529395121 436.9625786105698 1097.142608625221 293.0600357211561
1933 0.005 9.665000000000001 1 1027.477745582776 949.6679987432952 949.8388558919145 1098.993981184476 1099.069551180323 1099.15279102897 1090.132806105302 436.9679949811524 1097.142780292104 293.0600352685159
1934 0.005 9.67 1 1027.477624064941 949.6681798067905 949.8390371812671 1098.993712266158 1099.069426613874 1099.152647415011 1090.132522939204 436.9734017593616 1097.142598123679 293.0600349508049
1935 0.005 9.675000000000001 1 1027.477909979324 949.668362552952 949.8392195771399 1098.993976267667 1099.069548575671 1099.152788909584 1090.132806082002 436.9787995169541 1097.142772693093 293.0600344416854
1936 0.005 9.68 1 1027.477793697733 949.6685426841603 949.8393999264157 1098.993714442681 1099.069429277751 1099.15265035505 1090.132531952671 436.9841871172544 1097.142596260679 293.0600342273132
1937 0.005 9.685 1 1027.47808312054 949.6687245115429 949.8395813976665 1098.993980906557 1099.069552453165 1099.152792755531 1090.132821892465 436.9895648101552 1097.142773946276 293.0600339362331
1938 0.005 9.69 1 1027.477987719708 949.6689038839554 949.8397609554041 1098.993752550409 1099.069462231894 1099.152683743428 1090.13257903465 436.9949312341342 1097.142628108859 293.0600340065037
1939 0.005 9.695 1 1027.478273700055 949.669084874625 949.8399415865097 1098.993998061015 1099.069561910472 1099.152800532034 1090.132870968096 437.0002868124799 1097.142792390871 293.0600339216249
1940 0.005 9.700000000000001 1 1027.4781343481 949.6692630759994 949.8401200354959 1098.993694081537 1099.069407384118 1099.152627010777 1090.132563806929 437.0056308197346 1097.142585583749 293.0600340623497
1941 0.005 9.705 1 1027.478410131899 949.6694429437729 949.8402995651927 1098.993954235328 1099.069531275359 1099.152771877626 1090.13282801943 437.0109641251684 1097.142757861272 293.0600340470712
1942 0.005 9.710000000000001 1 1027.478291998175 949.6696202315397 949.8404770736983 1098.993700540031 1099.069420847467 1099.152642844455 1090.132549713311 437.0162863784112 1097.142587726966 293.0600342784716
1943 0.005 9.715 1 1027.478587139913 949.6697992903042 949.840655765782 1098.993981807318 1099.069555787589 1099.152796675083 1090.132851521799 437.0215988101211 1097.142778994199 293.0600343526265
1944 0.005 9.720000000000001 1 1027.478474975909 949.6699757583087 949.8408324417436 1098.993722661325 1099.069436467311 1099.152657387887 1090.132589507501 437.0269016882389 1097.142608129769 293.0600345724461
1945 0.005 9.725 1 1027.47876369896 949.6701539272568 949.8410102504836 1098.993987506357 1099.069557441735 1099.152797422865 1090.132885025441 437.0321959674957 1097.142783314961 293.0600345734558
1946 0.005 9.73 1 1027.478649700579 949.6703295138117 949.8411860450783 1098.993727366081 1099.069438602787 1099.152658635066 1090.132619651348 437.0374808203189 1097.142611474728 293.0600348193769
1947 0.005 9.734999999999999 1 1027.478935898973 949.6705067899803 949.841362960995 1098.99398807965 1099.069556900173 1099.152796527009 1090.13290919248 437.0427564845474 1097.142786891333 293.0600349200656
1948 0.005 9.74 1 1027.478816926196 949.6706814587201 949.8415378438143 1098.993722072764 1099.069434185643 1099.152654676943 1090.132634825797 437.0480218342068 1097.142609128253 293.0600352904293
1949 0.005 9.745000000000001 1 1027.479080311642 949.6708576559672 949.8417137181167 1098.993947565643 1099.069521901463 1099.152761331884 1090.132889263027 437.0532767053425 1097.142753617905 293.0600354770303
1950 0.005 9.75 1 1027.478966654317 949.6710313584879 949.8418876328611 1098.993707694902 1099.069427065401 1099.152649135731 1090.132616812698 437.0585203420094 1097.142595534126 293.0600358272907
1951 0.005 9.755000000000001 1 1027.479272409289 949.6712069179204 949.8420628072942 1098.994006565263 1099.069577138475 1099.152817939596 1090.132934160093 437.0637532808025 1097.142802290211 293.060035895367
1952 0.005 9.76 1 1027.479164901614 949.6713799210365 949.84223600216 1098.993749232948 1099.069455972639 1099.152675821216 1090.132684546868 437.0689751017541 1097.142634739617 293.060036040151
1953 0.005 9.765000000000001 1 1027.479448271133 949.6715545931518 949.8424103123382 1098.994001993613 1099.069565988691 1099.152804694311 1090.13297601652 437.0741867333691 1097.142804684131 293.0600358691507
1954 0.005 9.77 1 1027.479319907344 949.6717266081891 949.8425825490135 1098.993723381423 1099.06943333154 1099.152653115342 1090.132689340119 437.0793880041403 1097.14261842096 293.0600358022039
1955 0.005 9.775 1 1027.479598224975 949.6719003180012 949.8427559087536 1098.993982442381 1099.069552112353 1099.152791612483 1090.132966445388 437.0845804870501 1097.142790331003 293.0600353457235
1956 0.005 9.779999999999999 1 1027.47947135753 949.6720714095107 949.8429272234216 1098.993713193949 1099.069427505905 1099.15264810014 1090.132682419383 437.0897638823571 1097.142607467818 293.0600350275035
1957 0.005 9.785 1 1027.479752965076 949.6722442197222 949.8430996794146 1098.993977011549 1099.069548987268 1099.152789244352 1090.13296503477 437.0949386177037 1097.142782809681 293.0600345185587
1958 0.005 9.790000000000001 1 1027.479631368326 949.6724144430925 949.8432701183488 1098.993714492469 1099.069429349025 1099.152650457117 1090.132689613733 437.1001037679321 1097.142605212145 293.060034298729
1959 0.005 9.795 1 1027.479916890306 949.672586403059 949.8434417166303 1098.993982387743 1099.069553649225 1099.152793731216 1090.132980247542 437.1052593919897 1097.142784261115 293.060034006831
1960 0.005 9.800000000000001 1 1027.4798168762 949.6727559393248 949.8436114322286 1098.993753755454 1099.069463277437 1099.152684548925 1090.132737262838 437.1104042471851 1097.14263840938 293.0600340800493
1961 0.005 9.805 1 1027.480097059637 949.6729271159729 949.8437822490295 1098.993997058128 1099.06956091824 1099.152799510492 1090.133026869052 437.1155386659627 1097.142800129916 293.0600339947089
1962 0.005 9.81 1 1027.479953488572 949.6730955370792 949.8439509155161 1098.993694790565 1099.069408138954 1099.152627703812 1090.132719880668 437.1206620376776 1097.142594150312 293.060034139344
1963 0.005 9.815 1 1027.480225652372 949.6732656628391 949.8441207025243 1098.993956447633 1099.06953329475 1099.152773705202 1090.132985203263 437.1257751493897 1097.142768076618 293.0600341155878
1964 0.005 9.82 1 1027.480102644268 949.6734332349095 949.8442884948565 1098.993701876686 1099.069421674523 1099.152643348715 1090.132706352463 437.1308777402913 1097.142598481318 293.0600343468104
1965 0.005 9.825000000000001 1 1027.48039312705 949.6736026084757 949.8444575002269 1098.993982302485 1099.069556097161 1099.152796868467 1090.133007511822 437.1359709037453 1097.142788593585 293.0600344269819
1966 0.005 9.83 1 1027.48027591502 949.6737694196088 949.8446245157011 1098.99372330898 1099.069437006366 1099.152657859618 1090.132744913702 437.1410549915519 1097.142617418439 293.0600346438725
1967 0.005 9.835000000000001 1 1027.480560580012 949.6739379689111 949.8447927006235 1098.993989082722 1099.069558798502 1099.152798636995 1090.133040791672 437.1461310184403 1097.142793499906 293.0600346496722
1968 0.005 9.84 1 1027.480441376023 949.6741039599054 949.8449588988952 1098.993727111627 1099.06943818318 1099.152658016045 1090.132774000339 437.1511980618551 1097.142620096617 293.0600348907902
1969 0.005 9.845000000000001 1 1027.480722769643 949.6742716715778 949.8451262505736 1098.993987855072 1099.069556769502 1099.152796352272 1090.133062209643 437.1562563609393 1097.142795019372 293.0600349954247
1970 0.005 9.85 1 1027.480599825101 949.6744368114372 949.8452916014904 1098.993723401603 1099.069435465316 1099.152655927683 1090.13278812071 437.1613048896579 1097.142618760662 293.060035370034
1971 0.005 9.855 1 1027.480859154867 949.6746035138571 949.8454579766806 1098.993949176039 1099.069523156445 1099.15276234472 1090.133043173952 437.1663432626175 1097.142763780197 293.0600355534339
1972 0.005 9.859999999999999 1 1027.480741081291 949.6747677505273 949.8456224213458 1098.993709056695 1099.069428200265 1099.152650097193 1090.132770742135 437.1713708320211 1097.142605005072 293.0600359071515
1973 0.005 9.865 1 1027.48104233189 949.6749338762011 949.845788158481 1098.994008200712 1099.069578361883 1099.152818891769 1090.133088290323 437.1763882432148 1097.142811905044 293.0600359736927
1974 0.005 9.870000000000001 1 1027.480930113247 949.675097470974 949.8459519440535 1098.993749591542 1099.069456192784 1099.152675984183 1090.132837374872 437.1813949159317 1097.142644401449 293.0600361177152
1975 0.005 9.875 1 1027.481208497925 949.675262763449 949.8461168735192 1098.994002109221 1099.069566094401 1099.152804677463 1090.133127650321 437.1863918701037 1097.142813364556 293.0600359462726
1976 0.005 9.880000000000001 1 1027.48107555747 949.6754254303723 949.8462797595004 1098.993724029604 1099.069434085028 1099.152653713647 1090.13284036316 437.1913789332695 1097.142627318602 293.0600358822306
1977 0.005 9.885 1 1027.481349690347 949.6755898242826 949.8464438007647 1098.993983049651 1099.069552524661 1099.152791900883 1090.133117119394 437.1963576883575 1097.142799302567 293.0600354233571
1978 0.005 9.890000000000001 1 1027.481218814779 949.6757516291003 949.8466058263166 1098.993713478353 1099.069427660732 1099.152648245745 1090.132832874706 437.2013279651289 1097.142616643232 293.0600351050434
1979 0.005 9.895 1 1027.481496398553 949.6759151872402 949.8467690270414 1098.993978655084 1099.069550414037 1099.152790453666 1090.133115906065 437.2062899870456 1097.142792703535 293.0600346025893
1980 0.005 9.9 1 1027.481370286809 949.6760761848022 949.8469302373179 1098.993715513397 1099.069430084606 1099.152650912883 1090.132840322533 437.2112428193352 1097.142614418768 293.0600343762117
1981 0.005 9.904999999999999 1 1027.4816506721 949.6762389453106 949.8470926328209 1098.993982187187 1099.069553263605 1099.152793283465 1090.13312958688 437.2161865712768 1097.142792674412 293.0600340838259
1982 0.005 9.91 1 1027.481546710522 949.6763993140323 949.847253181279 1098.993754509024 1099.06946402983 1099.15268534906 1090.13288642709 437.2211200457174 1097.142647218303 293.0600341548723
1983 0.005 9.915000000000001 1 1027.481822601461 949.6765613550164 949.8474148598168 1098.99399823587 1099.069561802925 1099.152800180658 1090.133176518057 437.2260434658108 1097.142809420395 293.0600340689438
1984 0.005 9.92 1 1027.481674845732 949.6767206764555 949.8475744210161 1098.993695917382 1099.069409208115 1099.152628552697 1090.132869672557 437.2309562554439 1097.142603338446 293.0600342113761
1985 0.005 9.925000000000001 1 1027.481941995839 949.6768817261127 949.8477351299138 1098.993955970712 1099.069532622649 1099.152773069379 1090.133132721997 437.2358592140333 1097.142776302041 293.0600341851705
1986 0.005 9.93 1 1027.48181525982 949.6770402599288 949.847893876926 1098.993702776018 1099.069422557028 1099.15264421336 1090.132854245157 437.2407521219465 1097.142607417358 293.060034419751
1987 0.005 9.935 1 1027.482101210567 949.6772006218491 949.8480538667022 1098.993982873844 1099.06955654589 1099.152797102184 1090.133154969615 437.2456360411998 1097.142797147952 293.0600345005165
1988 0.005 9.94 1 1027.481980301483 949.6773584552388 949.8482119023028 1098.993724651698 1099.069438223683 1099.152658879934 1090.132892650244 437.2505113251079 1097.142626310411 293.0600347114442
1989 0.005 9.945 1 1027.482260474213 949.6775180526568 949.8483711310994 1098.993989656529 1099.069559030138 1099.152798684497 1090.133187610739 437.2553789658586 1097.142802300892 293.060034719096
1990 0.005 9.950000000000001 1 1027.482136699341 949.6776751186858 949.8485284016026 1098.9937274574 1099.069438529387 1099.152658360633 1090.132920029482 437.2602380385679 1097.142628470818 293.0600349579791
1991 0.005 9.955 1 1027.482414411351 949.6778339405035 949.848686859946 1098.993989310172 1099.069558033362 1099.152797410133 1090.133208988723 437.2650888989258 1097.142803870182 293.0600350557565
1992 0.005 9.960000000000001 1 1027.482287382435 949.6779902190423 949.8488433471946 1098.993724627767 1099.069436403825 1099.152656621608 1090.132934771651 437.2699303350324 1097.142628261766 293.0600354358551
1993 0.005 9.965 1 1027.482542232251 949.6781480857775 949.8490008840869 1098.993949618906 1099.069523399847 1099.152762505377 1090.13318876157 437.2747622399546 1097.142772862494 293.0600356174223
1994 0.005 9.970000000000001 1 1027.482419404899 949.6783035119573 949.8491565160556 1098.993708797603 1099.0694279864 1099.152649928735 1090.132915210186 437.2795837639541 1097.142613122443 293.0600359672262
1995 0.005 9.975 1 1027.482717139716 949.6784608631806 949.8493134753965 1098.994009461564 1099.069579505194 1099.152819912283 1090.133233314368 437.2843954920878 1097.142821077737 293.0600360430321
1996 0.005 9.98 1 1027.482600282219 949.6786157070306 949.8494685087089 1098.993750277451 1099.069456739307 1099.152676328815 1090.132982017167 437.2891970169768 1097.142652634982 293.0600361874842
1997 0.005 9.984999999999999 1 1027.482874888922 949.6787722797702 949.8496247141517 1098.994002951114 1099.069566825814 1099.152805229059 1090.133271648482 437.2939891474099 1097.142822474899 293.0600360090301
1998 0.005 9.99 1 1027.48273771796 949.6789262533306 949.8497789069006 1098.993724454674 1099.06943437183 1099.15265401046 1090.132983710247 437.2987718499762 1097.142635611509 293.060035948714
1999 0.005 9.995000000000001 1 1027.483008155341 949.6790819850434 949.8499342822455 1098.99398424892 1099.069553436413 1099.152792568568 1090.133260874145 437.3035465326129 1097.142809173166 293.0600354999037
2000 0.005 10 1 1027.482872965008 949.6792351537467 949.8500876695429 1098.993714008695 1099.069428118835 1099.152648538407 1090.132976194904 437.3083131459163 1097.142624800221 293.0600351753603
2001 0.005 10.005 1 1027.483146097638 949.6793901026192 949.8502422584793 1098.993979217463 1099.069550802006 1099.152790720151 1090.133258895632 437.3130719729476 1097.142800499736 293.0600346745095
2002 0.005 10.01 1 1027.483016224531 949.67954252006 949.8503948870459 1098.993716242515 1099.06943062963 1099.152651414617 1090.132982896446 437.3178221129166 1097.142622913027 293.060034447017
2003 0.005 10.015 1 1027.483292916985 949.6796967306938 949.8505487305202 1098.993983428758 1099.069554327903 1099.15279416606 1090.1332722472 437.322563638044 1097.142801897063 293.0600341588409
2004 0.005 10.02 1 1027.483184523561 949.6798485741425 949.8507007510781 1098.993755274674 1099.069464671238 1099.152685756068 1090.133028442193 437.3272952841704 1097.14265560577 293.0600342296469
2005 0.005 10.025 1 1027.483456455193 949.680002117526 949.8508539297742 1098.993999016717 1099.069562442117 1099.15280069449 1090.133317745801 437.3320173963184 1097.142818532275 293.0600341406712
2006 0.005 10.03 1 1027.483304373598 949.6801529681106 949.8510050182174 1098.993696354565 1099.069409348571 1099.15262865717 1090.133011052203 437.3367292869592 1097.142610948096 293.0600342889252
2007 0.005 10.035 1 1027.483568251973 949.680305578658 949.851157282282 1098.993957274028 1099.069533787423 1099.152774007282 1090.133274220739 437.341431752794 1097.142785164786 293.0600342604869
2008 0.005 10.04 1 1027.483436632437 949.6804556942656 949.8513076113003 1098.993702874305 1099.069422570638 1099.152644114687 1090.132994829177 437.3461246167265 1097.142614565556 293.0600344929798
2009 0.005 10.045 1 1027.483718868675 949.6806076672938 949.8514592103073 1098.993983156057 1099.069556724676 1099.152797309615 1090.13329441337 437.3508089063247 1097.142805936714 293.0600345706583
2010 0.005 10.05 1 1027.483593704929 949.6807571367208 949.8516088794369 1098.993725260664 1099.069438963186 1099.152659668544 1090.133031329956 437.3554849715442 1097.142634856921 293.0600347875733
2011 0.005 10.055 1 1027.483871107353 949.6809084058374 949.8517597781737 1098.993991326771 1099.069560346251 1099.152799631503 1090.133327717031 437.3601537887743 1097.142812132243 293.0600347878811
2012 0.005 10.06 1 1027.483742857311 949.6810571648776 949.8519087400789 1098.993728653565 1099.069439615822 1099.152659210262 1090.133059816198 437.3648145306188 1097.142637410448 293.0600350265929
2013 0.005 10.065 1 1027.484016208973 949.6812077034923 949.8520589134146 1098.993989606844 1099.069558026941 1099.152797343287 1090.133348016776 437.3694673942111 1097.142812024771 293.0600351274873
2014 0.005 10.07 1 1027.483885546163 949.6813557284688 949.8522071439626 1098.993725267359 1099.069436930645 1099.152657067352 1090.133073816571 437.3741112654902 1097.142636479691 293.0600355010972
[truncated: 195,567 more chars]
