# Supplementary material for: Thermocouple Sensor Response in Hot Airstream
Source: Sensors (Basel). 2025 Jul 26;25(15):4634. doi: 10.3390/s25154634 (PMC12349096; doi:10.3390/s25154634)
Supplement: Supplementary file 1 [file sensors-25-04634-s001.zip › report-file-t_11R48.out]

"report-file-t"
"Time Step" "delta-time etc.."
("TimeStep" "delta-time" "flow-time" "iters-per-timestep" "t_1" "t_sensor" "t0" "t1" "t2" "t3" "ty_1" "ty_10" "ty1" "ty10")
0 0.005 0 0 292.9384425907227 292.8914833459484 292.8915280312903 292.999909768624 293.000025263791 293.0000141057748 292.9667844876012 292.8817506564008 292.9973753796407 293.0000058882989
1 0.005 0.005 20 293.6394085480828 292.8952137205108 292.8940724102118 301.3301802915121 307.2322473566613 315.9326242963019 296.1651323294458 292.8818439811118 298.5244749864563 293.0001990333643
2 0.005 0.01 20 296.8518253768391 292.9137658227984 292.9079219406289 329.5242774631043 350.5042376200072 379.3236494427417 307.6682510144566 292.8818314769002 318.2305466037168 293.0005088387219
3 0.005 0.015 20 305.0703052462937 292.9623355828695 292.9470946497924 383.9006005078127 427.3508555417465 482.0959225295945 329.1515020457861 292.8819195186816 357.1996593996537 293.0010026869953
4 0.005 0.02 20 320.2646608191484 293.0584848747322 293.0289778124916 459.5772061162975 525.0193726085944 598.439374371661 356.4251012328061 292.8821211978669 412.4479273276226 293.0016946493902
5 0.005 0.025 20 342.4416099046262 293.2136820208347 293.1676046106688 539.8879363424816 618.695056877937 696.6242360890948 382.3707767226143 292.8824074231902 473.2254910523431 293.0026805453309
6 0.005 0.03 20 368.8715326954638 293.4282924489098 293.3672421270576 607.4234429768607 690.2270169767726 762.0662866623255 401.9866241850671 292.8827661521943 527.5528562444723 293.0041438006483
7 0.005 0.035 20 395.2479021662863 293.6935965324415 293.6218157340437 655.1280975698188 737.6987109599702 800.6705699410101 414.2795058025364 292.8831989363085 569.41801169794 293.0065062486721
8 0.005 0.04 20 418.1533509363097 293.9977546772487 293.9196349385135 685.6763689812036 767.373982533923 822.7223366651374 420.8377596125363 292.8837195861831 598.9100120876359 293.0108699936411
9 0.005 0.045 20 436.3165826076333 294.3300236371253 294.2485992704135 704.4727736103724 785.8021079503383 835.5305101311756 423.6044648379895 292.884366707676 619.0054247432344 293.0187468778471
10 0.005 0.05 20 450.0500960323083 294.6821307506366 294.598895457835 715.9511448476936 797.4679587800911 843.185085676688 424.1109316024043 292.8852102196036 632.7266795734805 293.0324239945907
11 0.005 0.055 20 460.2849923598653 295.0481486488077 294.9635237469111 722.981651831141 805.0131273004471 847.8665581426762 423.3462979329419 292.8863632571475 642.1968681533715 293.0551718916515
12 0.005 0.06 20 467.9497402186406 295.4239329983204 295.3378005185814 727.2709190897029 809.9366264091911 850.7598470974284 421.9180949355761 292.8879846283252 648.7633776282519 293.0905426889627
13 0.005 0.065 20 473.7416894413474 295.80658225998 295.7186603875958 729.8334931351478 813.1323463581218 852.5470532821855 420.1838894939488 292.8902704774594 653.287582462527 293.1415533556491
14 0.005 0.07000000000000001 20 478.1453922585962 296.1940543740547 296.1040898455265 731.2946048118114 815.1872331655064 853.6440048901887 418.3632042540986 292.8934344406978 656.3459274328508 293.2106142457741
15 0.005 0.075 20 481.4922568049269 296.5849103438316 296.4927488208546 732.0576287712196 816.4820283236293 854.2933944916307 416.5914317957712 292.8976792356759 658.3532160093978 293.2995646492702
16 0.005 0.08 20 484.0210562476246 296.9781404858238 296.8837344904762 732.3878045532306 817.2774163202542 854.6664567077567 414.9499056862165 292.9031576334202 659.6204975227718 293.4076368740539
17 0.005 0.08500000000000001 20 485.913321296653 297.3730439317226 297.2764336638289 732.4590498041509 817.7510418705317 854.8741604803944 413.4796022763047 292.9099409679064 660.3790866846003 293.5300981211598
18 0.005 0.09 20 487.314889738215 297.7691444747725 297.6704301192327 732.3857241677912 818.0231615720387 854.9858118989438 412.1990777503413 292.9180029076974 660.8008382553611 293.6647925073329
19 0.005 0.095 20 488.3421831484708 298.1661252368362 298.0654424064106 732.2404623244643 818.1731263549963 855.0437414900285 411.1090588090938 292.9272091953924 661.009609787715 293.8076800913278
20 0.005 0.1 20 489.0918538249757 298.563781762377 298.4612815511398 732.0672277228563 818.2514070022736 855.072796722557 410.200758493328 292.9373334351033 661.0908791515304 293.9497964717263
21 0.005 0.105 20 489.6395120646015 298.9619851223878 298.8578208281226 731.8913414282432 818.2894126863578 855.0872045248232 409.4580053268061 292.9480834045931 661.1017326872749 294.0818306696997
22 0.005 0.11 20 490.0447709399448 299.3606571988984 299.2549751458803 731.7264672209016 818.3059968462769 855.0948031870698 408.863384021326 292.9591355754759 661.0781747573947 294.199506596324
23 0.005 0.115 20 490.3522581100688 299.759751221087 299.6526861433774 731.5785088895167 818.3118002324009 855.0994026259881 408.3980192704668 292.9701717872727 661.0411704072881 294.295912824272
24 0.005 0.12 20 490.5951076983546 300.1592395694523 300.0509122737133 731.449069662638 818.3127522075177 855.1029714705769 408.0441058190864 292.9809071019014 661.0025423675427 294.3709273018114
25 0.005 0.125 20 490.796962924052 300.5591046212815 300.4496215085856 731.3382743356583 818.3118792956094 855.1062288578233 407.7875434456141 292.9911114940641 660.9686257491852 294.4245011724009
26 0.005 0.13 20 490.9752456307833 300.9593366296705 300.8487911761996 731.2435637386411 818.3109055548076 855.1095560550762 407.6054737498571 293.0006200490166 660.9407830710181 294.4625886506112
27 0.005 0.135 20 491.140081587646 301.3599245032356 301.2483974444278 731.163766064285 818.3100929851928 855.1129245029425 407.4956195866864 293.0093368663093 660.9207873448347 294.4903630190922
28 0.005 0.14 20 491.2997813649149 301.7608602695599 301.6484220649697 731.0964341398834 818.3098636408157 855.1163253866488 407.4391588310752 293.0172253989126 660.907541461612 294.5092170450867
29 0.005 0.145 20 491.4586138596636 302.1621344025499 302.0488464489336 731.0400192314213 818.3102517803045 855.1197437764474 407.4294415149786 293.0242990190079 660.9007341740245 294.5182722538578
30 0.005 0.15 20 491.619567676751 302.5637364788348 302.4496525892355 730.9928254676481 818.3110640709673 855.1230805230349 407.4588722175037 293.0306084070651 660.8995207510857 294.5207893009009
31 0.005 0.155 20 491.7844204710196 302.9656552768274 302.8508229182934 730.9535569391473 818.3121975832078 855.1262803148529 407.521175636112 293.0362299214624 660.9032518554686 294.519854033542
32 0.005 0.16 20 491.9538765920508 303.3678782916527 303.2523399030636 730.9209158244623 818.3135082637784 855.1293042108425 407.6107038925005 293.0412536610581 660.91109399108 294.5223234401737
33 0.005 0.165 20 492.1281624251261 303.7703922507048 303.6541860947517 730.893982131205 818.314938191435 855.132117170268 407.7230418273035 293.0457734715326 660.9225586050179 294.5284496573523
34 0.005 0.17 20 492.3071679383186 304.1731832596248 304.0563441959465 730.8720949717563 818.3164611543262 855.1347470909 407.8545387844975 293.0498822405426 660.9374574744605 294.5336331308233
35 0.005 0.175 20 492.4906373400315 304.5762369764615 304.4587970131036 730.8544572897936 818.31796369356 855.1371527048824 408.0019835653005 293.0536664937928 660.9552900878924 294.5369725037243
36 0.005 0.18 20 492.678072133085 304.9795386494838 304.8615275074502 730.8406561459103 818.3194840389594 855.1393832322556 408.1629063709926 293.0572038855903 660.9759250034119 294.5387213628122
37 0.005 0.185 20 492.8690225310974 305.3830730386941 305.2645186252983 730.8300394684265 818.3209029572004 855.1413817238588 408.3350266198419 293.0605617729002 660.9989159659591 294.5374201344943
38 0.005 0.19 20 493.0629658530673 305.7868246309861 305.6677533179713 730.8221678966246 818.322202917121 855.1431721424962 408.5165682268783 293.0637975318905 661.0240149902395 294.532967463334
39 0.005 0.195 20 493.2594654920478 306.1907779051252 306.0712146874494 730.816776222381 818.3234298482477 855.1448149904406 408.7061325201612 293.0669592023092 661.0510877758276 294.5281055429886
40 0.005 0.2 20 493.4579948287624 306.5949173259855 306.4748860402657 730.8136369176643 818.324625066208 855.1463338359513 408.9024942872757 293.0700858239364 661.0800414293702 294.5233801135806
41 0.005 0.205 20 493.6581833203765 306.9992274775008 306.8787509238238 730.8125410952764 818.3257796312207 855.1477716507263 409.1046190371237 293.0732088050067 661.1107996918698 294.5187413918356
42 0.005 0.21 20 493.859716401414 307.4036929926393 307.2827930588074 730.8131990340504 818.326876113886 855.1490884495495 409.3115523295118 293.0763539156937 661.1431278711786 294.5145738418996
43 0.005 0.215 20 494.0621939112393 307.8082985338415 307.6869963259781 730.8153976906823 818.3279064278083 855.150280330972 409.522571031097 293.0795413241375 661.1768593987483 294.5111663453373
44 0.005 0.22 20 494.2653798012516 308.2130286936893 308.0913446495881 730.818794391339 818.32880229032 855.1513102909028 409.7369060565056 293.0827873658333 661.2116549038511 294.5083544900884
45 0.005 0.225 20 494.4689817482838 308.6178681558504 308.4958220639004 730.8232470312022 818.3296228821961 855.1522550355135 409.9540233880902 293.0861050186674 661.2474307745456 294.5060344006012
46 0.005 0.23 20 494.6727536098276 309.0228019075978 308.9004128647696 730.8287095864428 818.3304216898251 855.1531518100328 410.173551895271 293.0895046430222 661.2841850324852 294.5041329424629
47 0.005 0.235 20 494.8765658312837 309.4278151192324 309.3051016006797 730.8350345096696 818.3311842952011 855.1539923778747 410.3950557901551 293.0929944357474 661.3217662769764 294.5025757284194
48 0.005 0.24 20 495.0802507010724 309.8328931182623 309.7098730374245 730.8421088781741 818.3319266873564 855.1547948128944 410.618165769958 293.0965810174858 661.360091190636 294.5013141236884
49 0.005 0.245 20 495.2837357009425 310.2380214628823 310.1147121863643 730.849840863252 818.3326511386128 855.1555685642232 410.8426154268346 293.1002698978385 661.3991023581766 294.5003057046563
50 0.005 0.25 20 495.4869371023568 310.6431860488996 310.5196043907721 730.8582372394158 818.3333984068469 855.1563411926992 411.0682455064333 293.1040658357566 661.4387999054707 294.4995144887308
51 0.005 0.255 20 495.6898219210935 311.0483730630035 310.92453531517 730.8672154514509 818.3341472791284 855.1570975995113 411.2948685065628 293.1079727160541 661.4790806572937 294.4989094556478
52 0.005 0.26 20 495.8923279024311 311.4535689000605 311.3294908858862 730.8766729758833 818.3348705312559 855.1578188641513 411.522226571306 293.1119934702187 661.5198347695406 294.4984590244605
53 0.005 0.265 20 496.0943858847745 311.8587603101681 311.7344573635858 730.8866313620482 818.3356133789614 855.1585264430682 411.7502402145916 293.1161306069815 661.5611133852682 294.498140622355
54 0.005 0.27 20 496.29597412255 312.2639343040461 312.1394213230074 730.8970412916499 818.3363539957688 855.1592098266535 411.978788141065 293.12038708059 661.6028777585697 294.4979335544595
55 0.005 0.275 20 496.4971082775127 312.6690781398224 312.544369605825 730.9078149021408 818.3370629476287 855.1598569396193 412.2077337460392 293.1247652509753 661.6450009002475 294.4978178819763
56 0.005 0.28 20 496.6977777225631 313.0741792921704 312.9492892843781 730.9188691151782 818.3377269367826 855.1604697924975 412.4369797906805 293.1292671739806 661.6873730601028 294.4977776754005
57 0.005 0.285 20 496.8979174346207 313.4792254936357 313.3541677052466 730.9301988683197 818.3383800363606 855.1610715879351 412.6664420247833 293.1338944141485 661.7300137476437 294.4978003564597
58 0.005 0.29 20 497.097556818119 313.8842047964019 313.7589925169499 730.9417965658504 818.3390363188972 855.161664348698 412.8960861046943 293.1386488542653 661.7729167232661 294.497872497444
59 0.005 0.295 20 497.2967091304815 314.2891054980921 314.1637516513607 730.9536292665153 818.339689323446 855.162247588841 413.1258340834931 293.1435321621088 661.8160448980938 294.497986310396
60 0.005 0.3 20 497.4953958775799 314.6939161567264 314.5684333135038 730.9656661100742 818.3403338124525 855.1628193291951 413.3556370998104 293.148545966932 661.8593570498547 294.4981317142739
61 0.005 0.305 20 497.6936184133317 315.0986256054768 314.9730259776754 730.9778809975905 818.3409716246852 855.1633823692763 413.5854404967926 293.1536916933524 661.9028202543678 294.4983020960806
62 0.005 0.31 20 497.8913834082842 315.5032228927422 315.3775183850879 730.9902716867413 818.3416092785207 855.1639390550154 413.8152205971583 293.1589703530889 661.9464396492516 294.498491601597
63 0.005 0.315 20 498.0887084168321 315.9076973604776 315.7818995448454 731.0028328456078 818.3422499246687 855.1644919386753 414.0449591581484 293.1643829920109 661.990211734749 294.4986951739343
64 0.005 0.32 20 498.2856190084033 316.3120386025743 316.186158734197 731.0155433933023 818.3428897462799 855.1650354569093 414.2746312548932 293.1699306724532 662.0341182450002 294.4989087877782
65 0.005 0.325 20 498.4821302168842 316.7162364644474 316.5902854993844 731.0283964555188 818.3435308521581 855.1655742971595 414.5042241536914 293.1756143679953 662.0781550249401 294.4991294079685
66 0.005 0.33 20 498.6782716962601 317.1202810310288 316.9942696439482 731.0413835618926 818.3441703818127 855.1661061416006 414.733712133541 293.181435179899 662.1223112476798 294.4993542482206
67 0.005 0.335 20 498.8740652285711 317.524162622106 317.3981012030603 731.0544838329981 818.34480320181 855.1666289749343 414.9630874218736 293.1873937899276 662.1665633640299 294.4995809201342
68 0.005 0.34 20 499.069517458097 317.9278717872976 317.8017704603418 731.067701577247 818.3454367980919 855.1671489633062 415.1923351099433 293.1934912440163 662.210922404277 294.4998076344454
69 0.005 0.345 20 499.2646234159119 318.3313992901299 318.2052679265936 731.0810236195798 818.3460679575679 855.1676627159566 415.4214289178702 293.1997286283085 662.255375909817 294.5000329444291
70 0.005 0.35 20 499.4594161434561 318.7347361526515 318.6085843524745 731.0944479303696 818.3466966805606 855.1681718907078 415.6503750616362 293.2061070991342 662.2999140416566 294.5002549081193
71 0.005 0.355 20 499.6539004707253 319.1378736067941 319.0117107206542 731.1079783192955 818.3473263260948 855.1686768314668 415.8791822430104 293.2126269224225 662.3445422769795 294.500472860122
72 0.005 0.36 20 499.8481110074495 319.5408030908268 319.4146382274457 731.121590501335 818.3479472285078 855.1691726557548 416.1078270356713 293.2192887712766 662.389231783653 294.5006856603441
73 0.005 0.365 20 500.0420393838845 319.9435162693825 319.8173582894198 731.1352854371296 818.3485643800892 855.1696652155094 416.3363049594015 293.2260934969741 662.4339882390381 294.5008925709374
74 0.005 0.37 20 500.2356966668802 320.3460049748921 320.2198625432745 731.1490426028031 818.3491834093105 855.1701546020797 416.5644317774747 293.2330418485778 662.4787851393876 294.5010929441506
75 0.005 0.375 20 500.4290550296034 320.7482612289053 320.6221427584674 731.1628873237789 818.3497969740081 855.170639971158 416.7925372957151 293.2401346856711 662.5236722334009 294.5012863453205
76 0.005 0.38 20 500.6221448147849 321.1502773024021 321.0241909859087 731.1768144772901 818.3504096417729 855.1711227709188 417.0204932062673 293.2473722292125 662.5686346330187 294.5014724398836
77 0.005 0.385 20 500.8149983628053 321.5520456399968 321.4259994632449 731.1908147817686 818.3510193279444 855.1716017171314 417.2482764499758 293.2547553298106 662.61365840758 294.5016513444015
78 0.005 0.39 20 501.0076198411638 321.9535588796119 321.827560618554 731.2048817416373 818.351625426101 855.1720755010188 417.475879694513 293.2622850981643 662.6587373816197 294.5018232189438
79 0.005 0.395 20 501.2000114492975 322.3548098449579 322.228867068695 731.2190141427703 818.3522292895628 855.1725465461884 417.7033143925639 293.2699621438591 662.7038703974346 294.5019880262425
80 0.005 0.4 20 501.3921831438636 322.7557915273297 322.629911613502 731.2332070173036 818.3528292954543 855.173013236007 417.9305794513008 293.2777872769934 662.7490543864777 294.5021456582755
81 0.005 0.405 20 501.5841329095488 323.156497089495 323.0306872295474 731.2474547508057 818.3534265553294 855.173477052746 418.1576611226413 293.2857612619957 662.7942851723357 294.5022959932544
82 0.005 0.41 20 501.7758575650291 323.5569198757066 323.4311870476273 731.2617775276017 818.3540176967442 855.1739365526241 418.3846774017287 293.2938850865974 662.8395827476339 294.5024391394999
83 0.005 0.415 20 501.9673834033776 323.9570533812051 323.8314044229858 731.2761377619563 818.3546108061233 855.1743948940132 418.6114159627128 293.3021594476159 662.8849070632422 294.5025751678653
84 0.005 0.42 20 502.1586987632558 324.3568912515111 324.2313328185792 731.2905470620124 818.3552035874667 855.1748519601728 418.8379643942149 293.3105850816947 662.9302710968049 294.5027042771614
85 0.005 0.425 20 502.349813718839 324.7564272780573 324.6309658623842 731.3050044281817 818.3557946617022 855.1753072786222 419.0643269147441 293.3191618370841 662.9756767449231 294.5028266801498
86 0.005 0.43 20 502.5407354738379 325.1556554277732 325.0302973459052 731.3195145021497 818.3563854653875 855.1757605774842 419.2905082477274 293.3278914707742 663.0211233770569 294.5029426447365
87 0.005 0.435 20 502.7314681276574 325.5545698203305 325.4293212222896 731.3340807604449 818.3569764768398 855.1762136051724 419.5165245555905 293.3367743525296 663.0666136348299 294.5030525929333
88 0.005 0.44 20 502.92201561828 325.9531647105579 325.8280315928322 731.3486967631414 818.3575664780033 855.1766649305106 419.742367867103 293.3458111277076 663.1121391644934 294.5031565770589
89 0.005 0.445 20 503.1123700382893 326.3514344996688 326.2264227036323 731.3633619740014 818.3581554277969 855.1771140792002 419.9680373347155 293.3550023496569 663.157697640101 294.50325497315
90 0.005 0.45 20 503.3025374445904 326.7493737255696 326.6244889419814 731.3780731448451 818.3587432747152 855.177560815216 420.1935246600396 293.3643485644091 663.2032883344101 294.5033480843459
91 0.005 0.455 20 503.4925161639479 327.1469770432466 327.0222248220195 731.3928323440877 818.3593301939718 855.178007112725 420.4188325795371 293.3738503212778 663.2489161669394 294.5034364080568
92 0.005 0.46 20 503.6823134659203 327.544239261386 327.4196250034205 731.4076374377031 818.3599166829782 855.1784520031589 420.6439630274882 293.3835083429463 663.294576131673 294.5035204193849
93 0.005 0.465 20 503.871937267452 327.9411552983863 327.8166842943713 731.4224655736774 818.3605055168724 855.1788968501052 420.8688027289243 293.3933232644972 663.3402447504802 294.5036004563006
94 0.005 0.47 20 504.0613590568976 328.337720196873 328.2133975743089 731.437355048069 818.3610922471495 855.1793405725215 421.0935519185781 293.4032956964516 663.3859584259802 294.5036767869076
95 0.005 0.475 20 504.250594109334 328.7339291341871 328.6097598980587 731.4522922310587 818.3616787131205 855.1797830631448 421.3181334956516 293.4134252037922 663.4317057282823 294.5037496825212
96 0.005 0.48 20 504.4396461064131 329.1297773809491 329.0057664208709 731.4672814583403 818.3622657038048 855.1802253515523 421.5425431519802 293.4237127270147 663.4774851874896 294.5038193330949
97 0.005 0.485 20 504.6285162091857 329.5252603409792 329.4014124247641 731.4823165255108 818.362852520455 855.1806661795 421.7667908981626 293.4341592698323 663.5232930863441 294.503885969553
98 0.005 0.49 20 504.817226847468 329.9203735236627 329.7966933004802 731.4973958910186 818.3634395926454 855.1811058628205 421.9908759274625 293.4447653434137 663.5691339140791 294.5039498390218
99 0.005 0.495 20 505.005756834559 330.3151125564332 330.1916045567156 731.5125242240714 818.3640275522782 855.1815456876596 422.2148067059961 293.4555312265313 663.6150105701786 294.5040111729377
100 0.005 0.5 20 505.1941118084822 330.7094731773701 330.5861418158714 731.5276986162271 818.3646150178523 855.1819842730396 422.4385747368884 293.4664574781486 663.6609168456648 294.5040701669745
101 0.005 0.505 20 505.3822872312896 331.1034512156468 330.9803008042381 731.5429180780134 818.3652017991523 855.1824211511702 422.6621755125345 293.4775451523193 663.7068541928022 294.5041270225718
102 0.005 0.51 6 505.5654781092992 331.4970471965016 331.3740810746268 731.5614778242416 818.3659627807665 855.1828885190625 422.8952661764197 293.4887931609282 663.7547595607648 294.5040942519641
103 0.005 0.515 7 505.7502589219791 331.8902606370869 331.7674824746846 731.5810070394286 818.3667408693132 855.1833377815625 423.1289137527514 293.5001987931063 663.8034201378201 294.5041177750243
104 0.005 0.52 6 505.9344616004343 332.2830872025295 332.16050150448 731.5999321925052 818.3674616410917 855.1837291063264 423.3631901985194 293.5117645676889 663.8516991536475 294.5041226279163
105 0.005 0.525 6 506.1192734659942 332.6755238763082 332.5531347705422 731.6188515506874 818.3681139679543 855.1840601566944 423.5967863263667 293.5234893372862 663.8999162664376 294.5041292681907
106 0.005 0.53 6 506.3044082653789 333.0675669576895 332.9453783219703 731.6374721713211 818.3686972835587 855.1843440961923 423.8296165331208 293.5353743006036 663.9479102473853 294.5041414751564
107 0.005 0.535 6 506.4897276044019 333.4592126913157 333.3372281405764 731.6557951676023 818.3692266266953 855.1846008424914 424.0616629852595 293.5474202397309 663.9956780173687 294.504154635895
108 0.005 0.54 6 506.6751343000208 333.8504573235094 333.7286802717583 731.6738570060115 818.3697230628967 855.1848502951607 424.2929319462221 293.5596274627828 664.0432542124805 294.5041640028429
109 0.005 0.545 6 506.860482393821 334.2412970751145 334.1197308295377 731.6916888183426 818.3702056382836 855.1851064137907 424.5234147608691 293.5719962767502 664.0906710394531 294.5041648960506
110 0.005 0.55 6 507.04588188765 334.6317284224212 334.5103761226426 731.7093946761189 818.3706923607139 855.185377840215 424.7532353114345 293.5845270064394 664.1379997357707 294.504157707576
111 0.005 0.555 6 507.2312745649704 335.0217478796403 334.9006125959864 731.7269792689079 818.3711888536761 855.1856652034472 424.9823830949896 293.5972199627907 664.1852597625812 294.5041429563587
112 0.005 0.5600000000000001 6 507.4167172709305 335.4113520400291 335.2904367905714 731.7444620810855 818.3716976057538 855.1859700753495 425.2108880407002 293.6100753434023 664.2324636681888 294.504121200531
113 0.005 0.5650000000000001 5 507.6018315359338 335.8005382765846 335.6798454779653 731.7619493399131 818.3722498360531 855.1863308262031 425.4416667209683 293.6230955018021 664.2795888859991 294.5040879144042
114 0.005 0.5700000000000001 6 507.787159370612 336.1893034406926 336.068836630773 731.7798872126715 818.3727884031267 855.1866210956164 425.6680250390613 293.6362754608451 664.3270889245806 294.5040296577911
115 0.005 0.5750000000000001 5 507.9721905820986 336.577644615767 336.4574061286656 731.7973390698301 818.3733521037971 855.1869880114846 425.8976194058286 293.6496214133349 664.3742709871821 294.5039985130489
116 0.005 0.58 5 508.1567818098354 336.9655589191148 336.8455517738633 731.815107536296 818.3739157689855 855.1873315112856 426.1257002604343 293.6631296605162 664.4216218054003 294.5039326925732
117 0.005 0.585 5 508.3411351011961 337.3530434285206 337.2332706187408 731.8328811565003 818.3744761569392 855.1876634688732 426.3530747929959 293.6768003815134 664.4690240705872 294.503869488232
118 0.005 0.59 5 508.5257482629391 337.7400955727709 337.6205597322394 731.8506372551307 818.375036527148 855.188000355037 426.580227500635 293.6906337589624 664.5164338744313 294.5038201025591
119 0.005 0.595 5 508.7103949638278 338.1267126729034 338.0074163988496 731.8683964028622 818.3756085218495 855.1883431170819 426.8068394268328 293.7046303131125 664.5638599851521 294.5037739865833
120 0.005 0.6 5 508.8946817877078 338.5128914430552 338.3938374942122 731.8858760061655 818.3761517651345 855.1886777280114 427.0327932199137 293.7187906020067 664.611113370482 294.5037337136181
121 0.005 0.605 5 509.079085546137 338.8986295550891 338.7798203738078 731.9034674554727 818.3767182329725 855.1890265852225 427.2583848069535 293.7331143484219 664.6584321610156 294.5037008752311
122 0.005 0.61 5 509.2632913449929 339.2839241433831 339.1653622432656 731.9209423019855 818.3772790075084 855.1893771070672 427.4834513916691 293.7476016367062 664.705666788745 294.5036740017794
123 0.005 0.615 5 509.4473764127621 339.6687725930506 339.5504603969124 731.9383601890878 818.3778403055977 855.1897321387227 427.7080670152353 293.7622522594395 664.7528552498212 294.5036546785557
124 0.005 0.62 5 509.631293066274 340.0531722754862 339.9351121784196 731.9557144794525 818.3784044528777 855.1900946311307 427.9322512606636 293.7770662001712 664.7999910767829 294.5036403333102
125 0.005 0.625 5 509.8148875697845 340.4371205624966 340.3193149907492 731.9730226908239 818.3789720693838 855.1904561766559 428.1558383489134 293.7920429437211 664.8470948595376 294.5036291676948
126 0.005 0.63 5 509.998668741305 340.8206153471725 340.7030664134992 731.9903791445157 818.3795465820548 855.1908269492828 428.3793405502361 293.8071823681838 664.8941992032389 294.503631274478
127 0.005 0.635 5 510.1820510520871 341.20365399808 341.0863640353202 732.0076642766866 818.3801203916591 855.1911937342684 428.6021739991842 293.8224848036426 664.9412548987575 294.5036334983016
128 0.005 0.64 5 510.3653647640965 341.5862343139725 341.4692054764542 732.0249495788875 818.3806942397097 855.1915631870571 428.8247366504401 293.8379502075928 664.988289591912 294.5036443082999
129 0.005 0.645 5 510.5485431830742 341.9683540039853 341.8515884195783 732.0422327949184 818.3812689865339 855.1919355777975 429.0469401155712 293.8535784450283 665.0353000322552 294.5036584734718
130 0.005 0.65 5 510.7315916073288 342.3500109194205 342.2335106474612 732.059511556569 818.3818460604366 855.1923104838216 429.2687976301526 293.8693689930859 665.0822928336203 294.5036765093318
131 0.005 0.655 5 510.9144966566886 342.7312029324011 342.6149699962722 732.0767810028402 818.3824244797212 855.192687450045 429.490311087177 293.8853218896201 665.1292689511092 294.5036972638338
132 0.005 0.66 5 511.0971825809362 343.1119278645246 342.9959642932632 732.094018414469 818.3830024028391 855.1930656564568 429.7114595437669 293.9014367913845 665.1762152432095 294.5037198047301
133 0.005 0.665 5 511.2797345389242 343.4921837232271 343.3764914851403 732.1112771263251 818.383582813536 855.1934437775664 429.9323148244139 293.9177133940889 665.2231598712054 294.5037443937808
134 0.005 0.67 5 511.4621250597476 343.8719685426873 343.7565495597173 732.1285336181651 818.3841619757148 855.1938214151573 430.152856333875 293.9341514032396 665.2700963992928 294.5037722163852
135 0.005 0.675 5 511.6443543711565 344.2512804086925 344.1361365553232 732.1457931597469 818.3847400042258 855.1941985836615 430.3730887504648 293.9507505716674 665.3170252957602 294.5038022550676
136 0.005 0.68 5 511.8264019402333 344.6301174748654 344.5152505779643 732.163051409769 818.3853175637305 855.1945757981035 430.5930185434425 293.967510580842 665.3639405466869 294.503834265618
137 0.005 0.6850000000000001 5 512.0082700311837 345.0084779196488 344.8938897602983 732.1802990396735 818.3858927719447 855.1949529804369 430.8126618327896 293.9844310764969 665.4108351809051 294.5038676632287
138 0.005 0.6900000000000001 5 512.1899530686969 345.3863599545415 345.2720522732225 732.1975624750919 818.3864685364254 855.1953305396019 431.0320110707045 294.001511664584 665.4577214964467 294.5039019791938
139 0.005 0.6950000000000001 5 512.3714479305958 345.7637618276603 345.6497363313664 732.214837514573 818.3870449722251 855.1957093917844 431.251070077535 294.0187520297591 665.5046065615841 294.5039370663015
140 0.005 0.7000000000000001 5 512.5527002259762 346.1406817847453 346.0269401486054 732.2320988903688 818.3876207185543 855.1960897785086 431.4698566869226 294.036151958005 665.5514667852904 294.503971427445
141 0.005 0.705 5 512.7337935220037 346.5171182679532 346.4036620813385 732.2493885043291 818.3881993117587 855.1964704872624 431.6883833107764 294.0537112248371 665.5983259987962 294.5040060283818
142 0.005 0.71 5 512.9147079921728 346.8930697087839 346.7799005285859 732.2666886440937 818.3887791819026 855.1968511162169 431.9066515739655 294.0714295051065 665.6451815673962 294.5040408824134
143 0.005 0.715 5 513.095432675196 347.2685345739023 347.1556539279115 732.2839971345619 818.3893590316681 855.1972303826288 432.1246595901588 294.0893064394872 665.6920247220612 294.5040763295644
144 0.005 0.72 5 513.2759556161382 347.6435113654012 347.5309207465496 732.3013116567759 818.3899379753046 855.19760937315 432.3424074101131 294.1073415240702 665.7388551648792 294.5041124265598
145 0.005 0.725 5 513.4562894847929 348.0179986462265 347.9056995093036 732.318640965532 818.390517481724 855.1979889194029 432.5599113358956 294.1255344141744 665.7856873064122 294.5041486512577
146 0.005 0.73 5 513.6364238173185 348.3919949539986 348.2799887424388 732.3359702368033 818.3910968808589 855.1983702196096 432.7771688421901 294.143884674425 665.8325088243819 294.5041846008288
147 0.005 0.735 5 513.8163572839889 348.7654989312502 348.6537870278593 732.3533073271775 818.3916768097833 855.1987520312725 432.9941939967788 294.1623922874089 665.879324578416 294.5042206992091
148 0.005 0.74 5 513.9959225674849 349.138509100661 349.0270929441689 732.370636206085 818.3922683331097 855.1991388531974 433.2108520942778 294.1810565801864 665.9261204895414 294.5042621199741
149 0.005 0.745 5 514.1755289467801 349.5110243513865 349.3999051224773 732.3880093145299 818.3928429904333 855.1995214564405 433.4274758799609 294.199876923265 665.9729180194408 294.5042948859198
150 0.005 0.75 5 514.3547304552856 349.883043263918 349.7722223259416 732.4053667922685 818.3934356520087 855.1999104708522 433.6436898571908 294.218853099693 666.0197028465949 294.5043354754339
151 0.005 0.755 5 514.533794137319 350.2545646696933 350.1440432377289 732.4227464423195 818.3940228428202 855.2002972342975 433.8597492062193 294.2379846863178 666.0664831852865 294.5043732021804
152 0.005 0.76 5 514.7126839131369 350.6255874028968 350.515366651549 732.4401459189496 818.3946088651052 855.2006850038637 434.0756054051276 294.2572714776246 666.1132626553284 294.5044106865209
153 0.005 0.765 5 514.8913757750161 350.9961103082719 350.8861913926295 732.4575532746421 818.3951941872324 855.2010715766737 434.2912498024514 294.2767127168058 666.1600316236483 294.5044476886069
154 0.005 0.77 5 515.0698685593545 351.3661322655369 351.2565163138245 732.4749757807829 818.3957786625311 855.2014571065018 434.5066773651701 294.296307906644 666.2067940806444 294.5044847180588
155 0.005 0.775 5 515.2481619968004 351.7356521435564 351.6263402914059 732.4924101728695 818.3963626165499 855.2018420176572 434.7218862427863 294.31605659293 666.2535687925347 294.504521241345
156 0.005 0.78 5 515.4262522254971 352.1046689186873 351.9956622423339 732.5098638586096 818.3969461934815 855.2022267730214 434.9368812210458 294.3359581506667 666.3003406939779 294.5045582487216
157 0.005 0.785 5 515.6041650438181 352.4731815735611 352.3644811132616 732.5273316434233 818.3975288730313 855.2026110998983 435.151656492165 294.356012259119 666.3471027337731 294.5045953888186
158 0.005 0.79 5 515.7818667645812 352.8411891026784 352.7327958728677 732.5448082918 818.3981109720754 855.2029955647788 435.3662183896011 294.3762183145959 666.393855491721 294.5046326098629
159 0.005 0.795 5 515.9593630207028 353.2086905708031 353.1006055420256 732.5623048207676 818.3986933471854 855.2033795070016 435.5805772435257 294.3965757756403 666.4406034174514 294.5046698502994
160 0.005 0.8 5 516.1366599975239 353.5756850605995 353.4679091767064 732.5798185006767 818.3992766635121 855.2037635527868 435.7947312595247 294.417084241226 666.487356696593 294.5047070421935
161 0.005 0.805 5 516.3137022588868 353.9421715432599 353.8347057855264 732.5973290960676 818.3998589145359 855.2041484025452 436.0086742131462 294.4377432684332 666.5341124558964 294.5047429456201
162 0.005 0.8100000000000001 5 516.4906001009374 354.3081492826262 354.2009945232755 732.6148943442076 818.4004439342475 855.2045325007015 436.2224372871873 294.4585522910734 666.5808911301809 294.5047794984848
163 0.005 0.8150000000000001 5 516.6672405094234 354.6736173734841 354.5667744858102 732.6324469940596 818.4010258496098 855.2049162493878 436.4359765991175 294.4795107851215 666.6276465344628 294.5048163797923
164 0.005 0.8200000000000001 5 516.8436864161566 355.0385750300961 354.932044847833 732.6500254781705 818.401609170043 855.2052985495768 436.6493259477973 294.5006181400806 666.6743967047829 294.5048526163786
165 0.005 0.8250000000000001 5 517.0199384162365 355.403021488577 355.2968048144394 732.667624605779 818.4021921766465 855.2056797831002 436.8624844065492 294.5218739497766 666.7211359743046 294.5048894183033
166 0.005 0.8300000000000001 5 517.1959954079246 355.7669560009431 355.6610536128424 732.6852400541087 818.4027746255878 855.2060604743715 437.0754300730432 294.543277749284 666.7678603625169 294.5049262878914
167 0.005 0.835 5 517.3718482093045 356.1303778580283 356.0247904925207 732.7028794151444 818.403356684298 855.2064408492977 437.2881834999325 294.5648289069993 666.8145748730261 294.504963450609
168 0.005 0.84 5 517.5474890161848 356.4932863448174 356.3880147047867 732.7205358147694 818.4039387466719 855.2068216374113 437.5007456009865 294.5865268744718 666.8612838138505 294.5050010818078
169 0.005 0.845 5 517.7229205603038 356.8556807942208 356.7507255573902 732.7382197380647 818.4045219741661 855.2072032397044 437.7131156587337 294.6083711771946 666.9079881397794 294.5050386540074
170 0.005 0.85 5 517.8981316409112 357.2175605208984 357.1129223510775 732.7559257580451 818.4051061458366 855.2075861424041 437.9252827464005 294.6303611811537 666.9546890154211 294.5050761614693
171 0.005 0.855 5 518.0731312241062 357.578924866481 357.4746044049439 732.773642440533 818.405690369589 855.2079689386899 438.1372600463142 294.6524963999766 667.0013772909191 294.5051134784298
172 0.005 0.86 5 518.2479241096553 357.9397732598026 357.8357711062934 732.7913833195889 818.4062761674154 855.2083533048116 438.349044556133 294.6747763175543 667.0480683808739 294.5051508129334
173 0.005 0.865 5 518.4225089444761 358.3001051381122 358.1964218813136 732.8091438184533 818.4068627715973 855.2087374096765 438.5606451967647 294.6972003943343 667.0947522237692 294.5051883311422
174 0.005 0.87 5 518.5968834450928 358.6599199122296 358.5565561628237 732.8269204354974 818.4074490744316 855.2091215948648 438.772061171954 294.7197679922864 667.1414394958882 294.5052261128536
175 0.005 0.875 5 518.7710362949346 359.019217043118 358.9161733859286 732.8447147156822 818.4080353212973 855.2095057436637 438.9832897290197 294.7424783325513 667.1881204910851 294.5052641136981
176 0.005 0.88 5 518.9449815936902 359.3779960291838 359.2752730400356 732.8625471389261 818.4086218286836 855.2098880998608 439.1943337520069 294.7653308094385 667.2348121483825 294.5053021757691
177 0.005 0.885 5 519.1187187088424 359.7362564217706 359.6338546253172 732.8803870537774 818.4092078405361 855.2102704374302 439.4051947656247 294.7883249361994 667.2814939154227 294.5053411325193
178 0.005 0.89 5 519.2920763006538 360.0939974830283 359.991917477619 732.8981379782833 818.4097761034246 855.2106432823044 439.6157885134647 294.8114601369374 667.3280934348525 294.5053794680762
179 0.005 0.895 5 519.4654755127727 360.4512192450258 360.3494613690314 732.9160968018067 818.4103724806847 855.2110280419109 439.8263372307954 294.834735572083 667.3748023347707 294.5054181036215
180 0.005 0.9 5 519.6386014075586 360.8079211304091 360.7064858434566 732.9340083108494 818.4109602492746 855.2114088081466 440.0366510327684 294.8581509248665 667.4214610453308 294.5054563770453
181 0.005 0.905 5 519.8115032667901 361.1641027375368 361.0629904790627 732.9519261743353 818.4115455021384 855.2117879175892 440.2467790501976 294.8817055710924 667.4680992887527 294.505494973359
182 0.005 0.91 5 519.9839943272774 361.5197634003073 361.4189746995156 732.9697445450154 818.4121121246803 855.2121603123396 440.4566219597255 294.9053990972406 667.5146512629883 294.5055329330885
183 0.005 0.915 5 520.1565182988909 361.8749032168442 361.7744383411263 732.9877685321641 818.4127080538727 855.2125455458307 440.6664208936851 294.9292304337413 667.561317314173 294.5055732482785
184 0.005 0.92 5 520.3287990491038 362.2295217257058 362.1293810570382 733.005759227026 818.413299029132 855.2129292506801 440.8759985964463 294.9531991765108 667.6079371944986 294.5056143863407
185 0.005 0.925 5 520.5008513890127 362.5836185812054 362.4838024909018 733.0237523415158 818.4138870519973 855.2133112547423 441.0853721095867 294.9773047268723 667.6545272916471 294.5056551997519
186 0.005 0.93 5 520.6726876012309 362.9371934779165 362.8377023059019 733.0417602612492 818.4144744016331 855.2136929061835 441.2945497796642 295.00154647019 667.7011025069871 294.5056958532532
187 0.005 0.9350000000000001 5 520.8441446007783 363.2902458611375 363.1910800269346 733.0596942768271 818.415044241376 855.2140663487692 441.5034651494827 295.0259241065178 667.7475985046578 294.5057369462941
188 0.005 0.9400000000000001 5 521.0154769304487 363.6427756546736 363.5439354290288 733.0777316137765 818.4156242087595 855.2144416128448 441.7122521946191 295.0504366683056 667.7941352158682 294.5057773693391
189 0.005 0.9450000000000001 5 521.1866272038276 363.9947826498129 363.8962683100676 733.0957989111135 818.4162079022882 855.2148178716966 441.9208714568095 295.0750835832702 667.8406673278402 294.5058176434767
190 0.005 0.9500000000000001 5 521.3577409005196 364.3462668862876 364.2480786291082 733.1139935026399 818.416808875162 855.2151990004412 442.1293860606664 295.0998640772837 667.8872563034124 294.5058591838251
191 0.005 0.9550000000000001 5 521.5284072785192 364.6972277246351 364.5993659555089 733.1320210959827 818.4173815976333 855.2155684856492 442.33759581051 295.1247780597952 667.9337127648655 294.5059005653015
192 0.005 0.96 5 521.6989082040504 365.0476651126119 364.9501301030211 733.1501265799113 818.4179618963095 855.2159408772169 442.5456643626189 295.1498247191059 667.980190612185 294.5059419077111
193 0.005 0.965 5 521.8692144331728 365.397578919856 365.3003708974803 733.1682610319501 818.4185450593533 855.2163128759448 442.7535609180848 295.1750031646955 668.0266617282055 294.505982372479
194 0.005 0.97 5 522.0393319550026 365.7469689794746 365.6500881785265 733.1864148764823 818.4191293876347 855.2166851461789 442.961275304621 295.2003127845352 668.0731129312603 294.5060232080746
195 0.005 0.975 5 522.2092726860483 366.0958351445312 365.9992818030721 733.204586678001 818.4197141836111 855.2170565672533 443.1688070023611 295.2257531001631 668.1195589124635 294.5060639869222
196 0.005 0.98 5 522.3790176531504 366.4441773008723 366.3479516273227 733.2227695143196 818.4202984002106 855.2174286288429 443.3761506868393 295.251323470685 668.1659875969279 294.506104789225
197 0.005 0.985 5 522.5485511390502 366.7919953368262 366.6960975154504 733.2409703864224 818.4208833576849 855.2178007183468 443.5833146758604 295.277023243444 668.2124016745101 294.5061453558264
198 0.005 0.99 5 522.7178726200007 367.1392891691078 367.043719357927 733.2591951607485 818.4214690786712 855.2181726189275 443.7902996904852 295.3028518249487 668.2587991280814 294.5061870326122
199 0.005 0.995 5 522.8869593257623 367.4860586895475 367.3908170370552 733.2774375425327 818.4220525395616 855.2185434704962 443.9970956115398 295.3288086001056 668.3051757663121 294.5062272152479
200 0.005 1 5 523.0558380941376 367.8323038465973 367.7373904820084 733.2957051245155 818.4226366797814 855.2189133683667 444.2037034387563 295.3548928116353 668.351542742538 294.5062680564491
201 0.005 1.005 5 523.2244916129547 368.1780245857544 368.0834396394914 733.3139893921456 818.423219908982 855.2192820570348 444.4101254930163 295.3811038466685 668.3978912732691 294.5063089469469
202 0.005 1.01 5 523.3929273296685 368.5232208934455 368.4289644726006 733.3322906305898 818.4238034687259 855.2196503883893 444.6163620470778 295.4074410437082 668.4442207453578 294.5063502916393
203 0.005 1.015 5 523.5611422501546 368.8678927554828 368.7739649552191 733.3506066472921 818.4243849412486 855.2200180936762 444.8224118943831 295.4339037521045 668.4905259701712 294.5063916780352
204 0.005 1.02 5 523.7291369973096 369.2120401669575 369.1184410792684 733.3689343681172 818.4249667576407 855.2203851735622 445.0282753548195 295.4604912557243 668.5368140106279 294.5064326266008
205 0.005 1.025 5 523.8969128449436 369.5556631284418 369.4623928486201 733.3872780752602 818.4255492881416 855.2207526605791 445.2339559430603 295.4872029905524 668.5830827698255 294.5064736179428
206 0.005 1.03 5 524.064472395603 369.8987616805135 369.8058202791693 733.4056363813329 818.4261328376195 855.2211196663386 445.4394512639877 295.5140382254477 668.6293342719383 294.5065148548836
207 0.005 1.035 5 524.2318199421601 370.2413358674618 370.1487233955297 733.4240202526785 818.4267164817644 855.2214869573752 445.6447534428013 295.5409963800041 668.6755747244013 294.5065560525621
208 0.005 1.04 5 524.3989558199332 370.5833857272009 370.4911022211597 733.4424177068746 818.4273003405178 855.2218544019728 445.8498763529099 295.5680768748158 668.7217874627109 294.5065974478899
209 0.005 1.045 5 524.56588523853 370.9249113016631 370.8329567880141 733.4608341962172 818.4278844562482 855.22222042595 446.0548016938958 295.5952790208273 668.7679790177966 294.5066388946196
210 0.005 1.05 5 524.7325977229779 371.2659126332779 371.1742871477713 733.4792619715554 818.4284674843479 855.2225866998655 446.2595397112841 295.6226022646158 668.814150979438 294.5066802461191
211 0.005 1.055 5 524.8991059584995 371.6063898214309 371.5150933693599 733.4977129363372 818.4290513953761 855.222952147469 446.4640988676009 295.6500459708321 668.8603093862043 294.5067215993994
212 0.005 1.06 5 525.0654016870932 371.9463429323142 371.8553755222069 733.5161735292551 818.4296353341753 855.2233170219973 446.6684687121674 295.677609438597 668.9064515616362 294.5067630366715
213 0.005 1.065 5 525.2314954348167 372.2857720547116 372.1951336877178 733.5346544302778 818.4302193075671 855.2236812157322 446.8726500602427 295.7052919883086 668.9525761245535 294.5068046253003
214 0.005 1.07 5 525.3973839241563 372.6246773025975 372.5343679670005 733.5531512252801 818.4308031459439 855.2240441784728 447.0766479417148 295.7330931203443 668.9986820113171 294.5068461038971
215 0.005 1.075 5 525.563061312056 372.9630588028534 372.8730784730682 733.5716618396985 818.4313866240745 855.2244076556246 447.2804491286084 295.7610121455559 669.0447665605772 294.5068872943893
216 0.005 1.08 5 525.7285219406907 373.3009166943582 373.2112653302963 733.5901841837357 818.4319697223466 855.224769330206 447.4840725076781 295.7890483451327 669.090829433932 294.5069286944902
217 0.005 1.085 5 525.8937562175192 373.6382511338826 373.5489286942191 733.6087253135668 818.4325531072597 855.2251305748647 447.6875044528398 295.8172010430221 669.1368722202553 294.5069688725993
218 0.005 1.09 5 526.0587720401593 373.975062287118 373.8860687135927 733.6272742352387 818.4331369719464 855.2254923684477 447.8907520611665 295.8454696226368 669.1828885723213 294.507009475562
219 0.005 1.095 5 526.2235650482841 374.3113503122945 374.2226855453152 733.6458420015866 818.4337213994711 855.2258541897153 448.0938070792432 295.8738534496203 669.2288873358008 294.5070503781938
220 0.005 1.1 5 526.3881406779036 374.6471153818269 374.5587793643217 733.6644267699645 818.4343069796286 855.2262161437299 448.2966663237485 295.902351918499 669.2748678845456 294.5070912117579
221 0.005 1.105 5 526.5524994702131 374.9823576955655 374.8943503489575 733.6830226210948 818.4348922720101 855.2265777217655 448.4993412977867 295.9309645370556 669.320831829958 294.5071319962448
222 0.005 1.11 5 526.7166550601878 375.317077466022 375.2293986920532 733.7016307444961 818.4354768140295 855.2269373868772 448.7018220104022 295.9596905293447 669.3667780533639 294.5071728221709
223 0.005 1.115 5 526.8805983466874 375.6512749176295 375.5639246051434 733.7202488465065 818.4360604474973 855.227297005028 448.9041225122607 295.9885293029921 669.4126997948122 294.5072137408664
224 0.005 1.12 5 527.0443373347018 375.9849502445683 375.8979282969025 733.7388805152423 818.4366439895091 855.2276554041462 449.1062339916784 296.0174801586462 669.4585981423548 294.5072547108267
225 0.005 1.125 5 527.2078642996382 376.3181036834264 376.2314099842131 733.7575286509775 818.437227683669 855.2280130681597 449.3081550341603 296.0465424560947 669.5044762135342 294.5072963919554
226 0.005 1.13 5 527.3711855243045 376.650735468099 376.5643698903813 733.7761907126441 818.43781137919 855.2283706433241 449.50988425137 296.0757155188664 669.5503294828267 294.5073366127983
227 0.005 1.135 5 527.5342943438305 376.9828458537641 376.8968082602784 733.7948813782168 818.4383944642578 855.2287277501188 449.7114275864287 296.104998789532 669.5961599155299 294.5073774980856
228 0.005 1.14 5 527.6971862234071 377.3144351013084 377.2287253441177 733.8135690094529 818.4389775870054 855.2290841618061 449.9127842085839 296.1343916517903 669.6419663526403 294.5074181115891
229 0.005 1.145 5 527.859832446317 377.6455034255728 377.5601213670648 733.8322531494554 818.4395591488953 855.2294402709095 450.1139470769016 296.1638935083305 669.6877388152109 294.5074573578578
230 0.005 1.15 5 528.0223137327787 377.9760511829365 377.8909966353223 733.8509784862887 818.4401438708626 855.2297957976809 450.3149390817073 296.1935037563178 669.7335036759325 294.5074975063298
231 0.005 1.155 5 528.1845671749917 378.3060786257096 378.2213514133491 733.8697043743095 818.4407267043035 855.2301492692031 450.5157259284161 296.2232216936712 669.779240252602 294.507537999865
232 0.005 1.16 5 528.3465934323449 378.6355860142227 378.5511859721942 733.8884385336845 818.4413083567167 855.2305005561078 450.7163194510312 296.2530467066924 669.8249648971057 294.507578443705
233 0.005 1.165 5 528.5083986850387 378.9645736496143 378.8805005968707 733.9071808013603 818.4418888041803 855.2308523232812 450.9167301536066 296.2829781437459 669.8706690602914 294.5076186204082
234 0.005 1.17 5 528.6699791766521 379.2930418227793 379.2092955915253 733.9259321765584 818.4424701938785 855.2312039643693 451.1169422842345 296.3130154213318 669.9163492204162 294.5076585310899
235 0.005 1.175 5 528.8313588450711 379.6209908377087 379.5375712387851 733.944693985962 818.4430515685102 855.2315554432702 451.3169646485956 296.3431578974523 669.9620040643849 294.5076987356085
236 0.005 1.18 5 528.9925437512658 379.9484210206743 379.8653278554939 733.9634751953408 818.4436328540751 855.2319065616966 451.5167950246342 296.3734049041767 670.0076361071953 294.5077386981568
237 0.005 1.185 5 529.1535176779516 380.2753326844374 380.1925657563826 733.9822604114225 818.4442141887722 855.23225902593 451.716442511765 296.4037555562005 670.053239642235 294.5077780921844
238 0.005 1.19 5 529.3142553190019 380.6017261261882 380.5192852422249 734.0010444355418 818.4447952131547 855.2326113787599 451.9158905940819 296.4342095098544 670.0988105676386 294.5078165964483
239 0.005 1.195 5 529.474823578565 380.927601757895 380.8454866828974 734.0198634106977 818.445378845591 855.232961687507 452.1151693882265 296.4647659943665 670.1443705954858 294.5078557287566
240 0.005 1.2 5 529.6351748994895 381.2529598815125 381.1711704044646 734.038678625839 818.445960020804 855.233310557699 452.3142527993161 296.4954246318488 670.1898984860906 294.5078953671189
241 0.005 1.205 5 529.795322319418 381.5778008499541 381.4963367472716 734.0575019231466 818.4465401685301 855.2336588863301 452.5131456560217 296.5261847810821 670.2353996538546 294.5079348393397
242 0.005 1.21 5 529.9552502757806 381.9021250232186 381.8209860649198 734.0763327601521 818.4471200977639 855.2340064914614 452.7118442226914 296.5570457592471 670.2808748599321 294.5079737838199
243 0.005 1.215 5 530.1149526655737 382.2259327484127 382.1451187032383 734.0951698530796 818.4476998161372 855.2343543898335 452.9103526447705 296.5880070812792 670.3263233863635 294.5080123809534
244 0.005 1.22 5 530.27442741288 382.5492244061444 382.4687350308956 734.1140155854973 818.4482792959495 855.2347015164714 453.1086646654349 296.6190681342636 670.3717507151629 294.508051072661
245 0.005 1.225 5 530.4336896835277 382.8720003784549 382.7918354234475 734.1328714892045 818.448858268951 855.2350477771668 453.3067764349958 296.6502282131977 670.4171546909993 294.5080891968647
246 0.005 1.23 5 530.5927356237157 383.1942610455238 383.1144202588946 734.1517366955928 818.4494365716033 855.2353933511691 453.5046968432513 296.6814867865081 670.4625318954385 294.5081277417037
247 0.005 1.235 5 530.7515637405131 383.5160068055794 383.4364899263585 734.1706099021718 818.4500147992798 855.2357377282317 453.70242269892 296.7128432351731 670.5078793867177 294.5081663248287
248 0.005 1.24 5 530.9101752635688 383.8372380619067 383.7580448207135 734.1894903393716 818.4505929177068 855.2360812702782 453.8999516681669 296.7442970229789 670.5531978083842 294.5082049707098
249 0.005 1.245 5 531.0685675345219 384.1579552125436 384.0790853415235 734.2083793563747 818.4511707725981 855.2364243635532 454.0972841382082 296.7758474672465 670.5984869794673 294.5082435676364
250 0.005 1.25 5 531.2267525276668 384.478158682452 384.3996119117356 734.2272782631442 818.4517502026679 855.2367686273225 454.2944236543217 296.8074939663206 670.6437500239358 294.5082820332419
251 0.005 1.255 5 531.3847321188696 384.7978488123507 384.7196248937913 734.2461717102447 818.4523287455058 855.2371128916756 454.4913712176377 296.8392359010635 670.688980882451 294.5083198780227
252 0.005 1.26 5 531.5425571014151 385.1170260913336 385.0391247432169 734.2651013451648 818.452910311545 855.2374553684795 454.688148236358 296.8710724542282 670.7342049607124 294.5083582936998
253 0.005 1.265 5 531.7001317978222 385.4356908833033 385.3581118463556 734.2840127525934 818.4534879596291 855.2377982990614 454.8847203514298 296.9030032874674 670.7793853831772 294.5083964870095
254 0.005 1.27 5 531.8575316703432 385.7538436691542 385.6765866504105 734.3029537642029 818.4540668946086 855.2381379920487 455.0811072156962 296.9350277397274 670.8245486292633 294.508434985182
255 0.005 1.275 5 532.0146778120867 386.0714848189565 385.994549553533 734.3218794292371 818.45464225328 855.2384772877037 455.2772764987403 296.9671454011003 670.8696688650111 294.5084732132312
256 0.005 1.28 5 532.1716535507412 386.3886148314756 386.3120010378511 734.3408361146603 818.455219608108 855.2388153371211 455.4732664464895 296.999355575427 670.9147865721652 294.508511298871
257 0.005 1.285 5 532.328372959542 386.7052341113102 386.6289414745565 734.3597767026015 818.4557937354793 855.2391538342866 455.6690550679704 297.0316578001429 670.9598650674072 294.5085489969989
258 0.005 1.29 5 532.484764612667 387.0213430423042 386.9453713100743 734.3787100533046 818.4563653180774 855.2394868905086 455.8645388188995 297.0640520201033 671.0049111059432 294.5085850611309
259 0.005 1.295 5 532.6411428575854 387.3369422678003 387.2612910179422 734.3976973364481 818.4569411534841 855.2398271567225 456.0600396842318 297.0965361388635 671.0499493784206 294.5086267871401
260 0.005 1.3 5 532.7971120470866 387.6520320576165 387.5767010412921 734.4166411143076 818.4575142403855 855.2401627933574 456.2551454502499 297.129111358348 671.0949340138144 294.5086621904015
261 0.005 1.305 5 532.9530597949287 387.9666130765761 387.8916018698025 734.4356484546108 818.4580926376512 855.2405044538755 456.4502585073564 297.1617753151286 671.1399145917301 294.508702653605
262 0.005 1.31 5 533.1085881860956 388.2806855900656 388.2059939478817 734.4546041138366 818.4586663995422 855.2408396065747 456.6449791201488 297.1945292180363 671.1848389047483 294.5087373637043
263 0.005 1.315 5 533.2641051273625 388.5942502870814 388.5198777783442 734.4736262093961 818.4592450476822 855.2411797734163 456.8396885428475 297.2273706750126 671.2297607839314 294.5087773484023
264 0.005 1.32 5 533.4193468678459 388.9073075818142 388.8332538766323 734.4926353031808 818.4598229418723 855.2415163418284 457.0340997725039 297.2603003310219 671.2746448105884 294.5088132903965
265 0.005 1.325 5 533.5743523825561 389.219857920536 389.1461227020989 734.5116429251767 818.4603977934648 855.2418505435172 457.2283086678975 297.2933174317908 671.3194946139693 294.5088492122529
266 0.005 1.33 5 533.7291279823469 389.531901781317 389.4584847236608 734.5306527825709 818.4609711044699 855.2421835706538 457.4223131629562 297.326421411566 671.3643217058093 294.5088851947842
267 0.005 1.335 5 533.8836799179531 389.8434396598876 389.7703404245646 734.5496680205996 818.4615440846864 855.2425164296192 457.6161152225439 297.3596116516264 671.4091200764067 294.5089220589214
268 0.005 1.34 5 534.0380131111915 390.1544720557374 390.0816902983587 734.5686876272071 818.4621171983466 855.2428488640471 457.8097205046509 297.3928875263583 671.4538886796456 294.5089592270671
269 0.005 1.345 5 534.1921240902464 390.4649994692212 390.3925348409678 734.5877110445122 818.4626901355277 855.2431813253752 458.0031242654292 297.4262486309523 671.4986271856146 294.5089958538074
270 0.005 1.35 5 534.3460159342548 390.7750223986973 390.7028745541035 734.6067394514299 818.4632633151269 855.2435138619766 458.1963244620073 297.4596944308213 671.5433470426111 294.5090321884978
271 0.005 1.355 5 534.4996911406109 391.0845413592118 391.0127099406617 734.6257727846096 818.4638376949699 855.2438470628829 458.3893158632375 297.4932244832916 671.5880434805557 294.5090686590103
272 0.005 1.36 5 534.6531244720331 391.3935568217218 391.3220414837074 734.6447991872971 818.4644109652019 855.2441806115656 458.5820940255391 297.5268380659427 671.6327049200212 294.5091045237687
273 0.005 1.365 5 534.806385343992 391.7020693762619 391.6308697366325 734.6638597213941 818.4649869839351 855.2445120235883 458.7746957960848 297.5605345181704 671.6773528979334 294.5091413352426
274 0.005 1.37 5 534.9594186700148 392.0100795080248 391.9391952047563 734.6829088764101 818.4655599135918 855.244842505 458.9670783296248 297.5943134444392 671.7219650138813 294.5091788500681
275 0.005 1.375 5 535.1122049610792 392.3175877055551 392.2470183805583 734.701950016764 818.4661307592014 855.2451728210732 459.1592497538848 297.6281742968813 671.7665389279716 294.5092154856726
276 0.005 1.38 5 535.2649413751029 392.6245947503422 392.554339942368 734.721080864649 818.4667050751433 855.2454950446721 459.351283764093 297.6621160479581 671.8111353827826 294.5092569739944
277 0.005 1.385 5 535.4172138900648 392.9311007841799 392.8611602169892 734.740071306662 818.4672661388123 855.24582336536 459.542989893245 297.6961395466697 671.8556060407964 294.5092946548086
278 0.005 1.39 5 535.5693441390379 393.2371065119344 393.1674797824467 734.7591333608458 818.467837484953 855.2461530344441 459.7345503456642 297.7302430946214 671.9000876811263 294.5093309960634
279 0.005 1.395 5 535.7212713872345 393.5426124704465 393.4732991816119 734.7782033482478 818.4684105532336 855.2464838486891 459.9259075270485 297.7644263386714 671.9445413397033 294.5093686422151
280 0.005 1.4 5 535.8729851296212 393.8476191959316 393.7786189570739 734.7972805408675 818.4689838387486 855.2468126793516 460.1170554980151 297.7986888645667 671.9889645709941 294.5094066576658
281 0.005 1.405 5 536.0244867844062 394.152127238904 394.083439654334 734.8163659358516 818.4695572116311 855.247140310148 460.307994425926 297.8330302128498 672.0333553437936 294.5094449957664
282 0.005 1.41 5 536.1757744464609 394.4561371445472 394.3877618176829 734.8354501895479 818.4701280182122 855.2474654020117 460.4987233745732 297.8674497834297 672.0777101116806 294.5094828269785
283 0.005 1.415 5 536.3269644223019 394.7596496518001 394.6915861093827 734.8545990555032 818.4707002231006 855.2477843657756 460.6892980568082 297.9019467920696 672.1220711989286 294.5095244182498
284 0.005 1.42 5 536.4777352819468 395.062664988124 394.9949129104187 734.8736329184078 818.4712624820105 855.2481076975297 460.8795672047051 297.9365218115708 672.1663237550404 294.5095629583801
285 0.005 1.425 5 536.628332751427 395.3651838143592 395.2977427927563 734.8927177133022 818.4718333401523 855.2484337641871 461.0696642370714 297.9711734823721 672.2105800333908 294.5095996321085
286 0.005 1.43 5 536.7787286033165 395.6672067142848 395.6000763315927 734.9118199046842 818.4724071163758 855.2487596391888 461.2595526175884 298.0059015556463 672.2548138163329 294.5096362839894
287 0.005 1.435 5 536.9289142668564 395.9687342508723 395.9019141025952 734.9309246656428 818.4729806115079 855.2490841722522 461.4492418575238 298.0407054434352 672.2990174111736 294.5096734487524
288 0.005 1.44 5 537.0788871695306 396.2697669980424 396.2032566717177 734.9500351349865 818.4735525306947 855.2494071073772 461.6387210015623 298.0755846928791 672.3431896815939 294.5097108136639
289 0.005 1.445 5 537.2286432450425 396.5703055281999 396.5041045783231 734.9691518725301 818.4741226784996 855.2497281769092 461.8279869408684 298.1105388605936 672.3873309883592 294.5097488847279
290 0.005 1.45 5 537.3781764992489 396.8703503734041 396.8044584385888 734.9882601070134 818.4746905826119 855.2500476350015 462.0170343287567 298.1455673632617 672.4314357539846 294.5097865029169
291 0.005 1.455 5 537.5275762374073 397.1699022481874 397.1043188665724 735.0074131562931 818.475249055342 855.2503560476557 462.2058903537643 298.1806699270694 672.4755361709008 294.5098208191602
292 0.005 1.46 5 537.6766030235759 397.4689614763471 397.4036863129887 735.0264685382488 818.4758122800218 855.2506787790546 462.3944905797496 298.2158463682836 672.5195445951888 294.5098631193128
293 0.005 1.465 5 537.8256064071174 397.7675289627067 397.7025615022523 735.045652669068 818.4763843642805 855.250995787486 462.5829567341851 298.2510953770652 672.5635978718553 294.509903376959
294 0.005 1.47 5 537.9741928502597 398.0656049436241 398.0009448473086 735.0647172181903 818.4769467339337 855.2513173077064 462.771101527917 298.2864178483968 672.6075489273811 294.5099408862516
295 0.005 1.475 5 538.1227282336412 398.3631902982045 398.2988370619246 735.0838899970048 818.4775173193732 855.251634858681 462.959120703162 298.3218118145435 672.6515392045582 294.5099801404735
296 0.005 1.48 5 538.2708653762469 398.6602853067865 398.5962385754762 735.1029559160889 818.4780821366516 855.251957438503 463.1468319560387 298.3572781591548 672.6954310013695 294.5100165477787
297 0.005 1.485 5 538.4189654213151 398.9568908675473 398.8931501244357 735.1221343114739 818.4786568096526 855.2522762142671 463.3344510036627 298.3928150286538 672.739364029832 294.510055516708
298 0.005 1.49 5 538.5667918525888 399.2530074542447 399.1895722724918 735.141265751416 818.4792242595596 855.2525934215229 463.5217842840386 298.4284233516398 672.783234603543 294.5100953033413
299 0.005 1.495 5 538.7142508028313 399.548635458352 399.4855054829474 735.160331044082 818.4797889295422 855.2529160484378 463.7088331920167 298.4641033387638 672.8270275801459 294.5101303915447
300 0.005 1.5 5 538.8615604904709 399.8437756214535 399.78095039765 735.1794566967139 818.4803641014704 855.2532400723686 463.8957043976851 298.4998531903648 672.8708284907789 294.5101649047283
301 0.005 1.505 5 539.0086837707395 400.1384285584629 400.0759076353721 735.198588623341 818.4809387359574 855.253561397966 464.0823758760395 298.5356723290832 672.91460271837 294.5102010118837
302 0.005 1.51 5 539.1556115281347 400.4325948823441 400.3703778114147 735.2177247673983 818.4815110111144 855.2538792062585 464.2688354606908 298.5715605140901 672.9583435904553 294.5102376942374
303 0.005 1.515 5 539.3023337544024 400.7262751918942 400.6643615329855 735.2368575500553 818.4820800295651 855.2541931946377 464.4550808181229 298.6075174183671 673.0020456736592 294.5102748906513
304 0.005 1.52 5 539.4488447793517 401.01947008499 400.9578593970363 735.2559909158963 818.482645291492 855.2545050794513 464.6411114851381 298.6435428643645 673.0457171390801 294.5103123201715
305 0.005 1.525 5 539.5951511150209 401.3121801673175 401.2508720056915 735.275126218261 818.4832082713904 855.2548144124083 464.8269270304684 298.6796361371988 673.0893539082589 294.5103500501172
306 0.005 1.53 5 539.7412403860867 401.6044060399598 401.5433999608082 735.2942592655695 818.4837692603983 855.2551231568134 465.01252749792 298.7157968932683 673.1329533675971 294.5103876332738
307 0.005 1.535 5 539.8871126297008 401.8961482997432 401.8354438624109 735.3133943385966 818.4843290090095 855.255430358972 465.1979049587257 298.7520245359597 673.1765195285797 294.5104251714351
308 0.005 1.54 5 540.0327730459796 402.1874075602441 402.1270043191045 735.3325283177204 818.4848881406299 855.2557381369276 465.3830672330238 298.7883187112631 673.2200492442433 294.5104627379609
309 0.005 1.545 5 540.1782217883149 402.4781844399615 402.4180819442897 735.3516609270442 818.4854481933594 855.2560462187053 465.5680203374852 298.8246791182885 673.2635437750945 294.5104998208502
310 0.005 1.55 5 540.3234630214278 402.7684795397155 402.7086773421889 735.3707949489587 818.4860086613763 855.2563543364636 465.7527516671139 298.861105312232 673.3070040493429 294.5105366758749
311 0.005 1.555 5 540.4684950109954 403.0582934675998 402.9987911257332 735.389929916658 818.4865695024126 855.2566627440342 465.9372701782776 298.8975969828921 673.3504397014703 294.5105732826431
312 0.005 1.56 5 540.6133087142905 403.3476268272167 403.28842389891 735.4090662569353 818.4871304143286 855.2569712145046 466.1215713113787 298.9341537291261 673.3938468375321 294.5106093981983
313 0.005 1.565 5 540.7579141371674 403.6364802327571 403.5775762653965 735.4282004468663 818.4876905111834 855.2572795001065 466.3056549912282 298.9707750641742 673.4372255654815 294.5106451122765
314 0.005 1.57 5 540.9023075939639 403.9248544131666 403.8662489388562 735.4473387031281 818.4882502880818 855.2575869271083 466.4895153888581 299.0074604345614 673.4805728086526 294.5106804973661
315 0.005 1.575 5 541.0464829673995 404.2127498630662 404.1544424528195 735.4664768124835 818.4888109133407 855.2578939618488 466.6731557384388 299.0442091878485 673.5238897738864 294.5107154122306
316 0.005 1.58 5 541.1904423401531 404.5001672108753 404.4421574037484 735.4856142797358 818.4893716651624 855.2582000786718 466.8565799993374 299.0810209905619 673.5671706658276 294.5107500330436
317 0.005 1.585 5 541.3341885082252 404.7871070907104 404.7293944156273 735.5047520994277 818.4899338178892 855.2585063671422 467.0397824983921 299.1178955951511 673.6104186971947 294.5107854570039
318 0.005 1.59 5 541.4777314390489 405.073570125861 405.0161541132121 735.5238904649356 818.4904957581165 855.2588126722025 467.2227708815662 299.1548326189976 673.6536340452807 294.5108204653464
319 0.005 1.595 5 541.6210618351241 405.3595569270888 405.3024371239068 735.543028023689 818.4910574952521 855.2591183152823 467.405540383967 299.1918317754418 673.6968171977189 294.5108549490654
320 0.005 1.6 5 541.7641779689818 405.6450681212212 405.588244071369 735.5621658689845 818.4916190518248 855.2594230450288 467.5880899934725 299.2288927310474 673.7399662830061 294.5108888367253
321 0.005 1.605 5 541.9070780548918 405.9301043378534 405.8735755795113 735.5813012810057 818.4921800323302 855.2597268370583 467.7704208409634 299.2660150393962 673.7830761814125 294.5109229469309
322 0.005 1.61 5 542.0497717643146 406.2146662189089 406.1584322867055 735.6004368052941 818.4927410489424 855.26003150807 467.952543100863 299.303197986355 673.8261536315105 294.5109565776963
323 0.005 1.615 5 542.1922543589022 406.4987543993745 406.442814830088 735.6195717646118 818.4933017912068 855.2603345196231 468.1344444147346 299.3404415786937 673.869195877325 294.5109903813673
324 0.005 1.62 5 542.3345238388506 406.7823695176746 406.726723845321 735.6387031180556 818.493862017869 855.260637932094 468.3161293438137 299.3777456114235 673.9122006242067 294.5110241871912
325 0.005 1.625 5 542.4765826069465 407.0655121937557 407.0101599585021 735.6578340156269 818.494421495404 855.2609398868811 468.4975928589258 299.4151090708341 673.9551713293812 294.5110579333393
326 0.005 1.63 5 542.6184301685693 407.3481830614479 407.2931237949886 735.6769676486626 818.4949804204174 855.2612406046014 468.6788397687702 299.4525313830503 673.9981093692637 294.5110917162507
327 0.005 1.635 5 542.760067064452 407.6303827615045 407.5756159894939 735.6960998412131 818.495538407647 855.2615400975241 468.8598724040779 299.4900130692449 674.041011550496 294.5111257028894
328 0.005 1.64 5 542.9014929476257 407.9121119253788 407.8576371771645 735.7152303347125 818.4960957745399 855.2618395521707 469.0406897682891 299.5275537066884 674.083876968817 294.5111598098352
329 0.005 1.645 5 543.0427113496459 408.1933711841397 408.1391879973154 735.7343609471508 818.4966528301258 855.2621388957824 469.221290630543 299.5651520524206 674.1267051655442 294.5111937763214
330 0.005 1.65 5 543.1837207466414 408.4741611794223 408.420269085246 735.7534913520594 818.497209857431 855.262436872757 469.4016754574962 299.6028089304331 674.1694951885773 294.5112278540948
331 0.005 1.655 5 543.3245197009207 408.7544825320784 408.700881071159 735.7726192189212 818.4977658034032 855.2627346926392 469.5818451189024 299.6405228884086 674.2122522053818 294.5112617171109
332 0.005 1.66 5 543.4651099200787 409.0343358881579 408.9810245893527 735.7917477760659 818.4983218841754 855.2630323735849 469.7617985746739 299.6782934868991 674.2549728498234 294.5112955418559
333 0.005 1.665 5 543.6054898959939 409.3137218909258 409.2607002785863 735.8108780738268 818.4988780940914 855.2633301908016 469.9415357196353 299.7161222886031 674.2976571040301 294.511329266615
334 0.005 1.67 5 543.745658395783 409.5926411776148 409.5399087779556 735.8300057793851 818.4994343323274 855.263627502923 470.1210563484786 299.7540072231176 674.3403061271556 294.5113629233001
335 0.005 1.675 5 543.8856227121843 409.8710943848203 409.8186507215676 735.8491320016366 818.49999002938 855.2639236522797 470.300352898915 299.7919479008075 674.3829161970606 294.5113967422847
336 0.005 1.68 5 544.0253875369156 410.14908215235 410.096926752699 735.8682573262597 818.5005452958868 855.2642194497436 470.4794285824417 299.8299430542417 674.4254964809402 294.5114302080945
337 0.005 1.685 5 544.1649523000408 410.4266051145681 410.3747375122244 735.8873790659142 818.5011001254103 855.2645145362609 470.6582769447548 299.8679945630017 674.4680464118958 294.5114636000441
338 0.005 1.69 5 544.304316319426 410.7036639185741 410.652083641765 735.9065020552102 818.5016551658957 855.2648091479787 470.836906762489 299.9061012347961 674.5105633626756 294.5114971786142
339 0.005 1.695 5 544.4434725174411 410.9802592033171 410.9289657861199 735.9256194699393 818.502209687395 855.2651039652197 471.0153172710052 299.9442620710565 674.55304209828 294.5115302649905
340 0.005 1.7 5 544.5824182761866 411.256391618111 411.2053845873928 735.94473520948 818.502764028251 855.2653977671108 471.1935102440909 299.982475997455 674.5954815568671 294.5115632267165
341 0.005 1.705 5 544.7211550669342 411.5320618142134 411.4813406924204 735.9638478324796 818.5033181669235 855.2656909020005 471.3714841702047 300.020741691099 674.6378911293148 294.5115960589126
342 0.005 1.71 5 544.8596833630439 411.8072704370128 411.756834749538 735.9829565407857 818.5038716692567 855.265983555835 471.549244633991 300.059058962771 674.6802631245561 294.5116286339895
343 0.005 1.715 5 544.99800249396 412.0820181311942 412.0318674040514 736.0020642213486 818.5044239133586 855.2662756805429 471.7267881642818 300.0974273287794 674.7225950407999 294.5116609873522
344 0.005 1.72 5 545.1361131607088 412.3563055498636 412.3064393049413 736.0211687219964 818.5049762798825 855.2665675551485 471.9041208918363 300.135845305078 674.7648934164787 294.511693188797
345 0.005 1.725 5 545.2740169581506 412.630133346405 412.5805511059639 736.0402707265853 818.5055283331938 855.26685844132 472.0812287107646 300.1743122921247 674.8071563098317 294.5117253169656
346 0.005 1.73 5 545.4117008177864 412.9035021606417 412.8542034555804 736.0593680604823 818.5060802136312 855.2671495413184 472.258108882836 300.2128275572622 674.8493823144354 294.5117571890858
347 0.005 1.735 5 545.5491962141887 413.176412651598 413.1273970092896 736.0784653359403 818.5066315916785 855.2674394725076 472.4347751290843 300.2513915564114 674.891577086078 294.5117891602872
348 0.005 1.74 5 545.6864799643895 413.4488654682567 413.4001324091014 736.0975577965011 818.5071823920854 855.2677287258862 472.6112222894868 300.2900003733083 674.9337345018872 294.5118212191609
349 0.005 1.745 5 545.8235557432432 413.7208612635727 413.6724103086157 736.1166454852328 818.5077320033669 855.268017224594 472.7874393368312 300.3286561630894 674.975854344093 294.5118533525591
350 0.005 1.75 5 545.96042386989 413.9924006934392 413.9442313646099 736.1357304324958 818.5082810012317 855.2683048526286 472.9634478804448 300.3673589327364 675.0179366839394 294.5118854481649
351 0.005 1.755 5 546.0970851322538 414.2634844038159 414.215596223688 736.1548168476602 818.5088300036556 855.2685930292973 473.1392418010067 300.406107553809 675.0599819674378 294.5119174362456
352 0.005 1.76 5 546.2335399092167 414.5341130341208 414.4865055241325 736.1739115550926 818.5093788603251 855.2688799116233 473.3148182915547 300.4449014330581 675.1019915802264 294.5119494367748
353 0.005 1.765 5 546.3697862147765 414.8042872310489 414.7569599104526 736.192997845723 818.5099270909182 855.2691673227724 473.4901769968944 300.4837413677259 675.1439633313108 294.5119814114537
354 0.005 1.77 5 546.5058234610824 415.0740076657557 415.0269600479327 736.2120876665243 818.5104762755502 855.2694536196764 473.6653177975899 300.52262677918 675.1858974885049 294.5120134219249
355 0.005 1.775 4 546.6421322247926 415.3432767744719 415.2965083006666 736.231610342482 818.5109567267122 855.2698106090259 473.8431540432784 300.5615450481253 675.2281439116072 294.5120095336646
356 0.005 1.78 5 546.7775193005075 415.6120930789274 415.5656031182066 736.25095105182 818.5115713364437 855.2700041263462 474.0164721609797 300.6005211513988 675.2700495179463 294.5120232877877
357 0.005 1.785 5 546.912688989317 415.8804574059251 415.8342458975822 736.2699201666622 818.5120903764475 855.2702600189821 474.1907064254576 300.6395392474636 675.3117930317661 294.5120752897548
358 0.005 1.79 5 547.04776604005 416.1483704593643 416.1024368422194 736.2889041334015 818.5126254261259 855.2705497650668 474.3648625869965 300.6786014405762 675.3535400929851 294.5121149340006
359 0.005 1.795 5 547.1827411667538 416.4158329984629 416.3701767054071 736.307930325224 818.5131825463844 855.2708533764504 474.5388494408661 300.7177066110813 675.3952800355692 294.5121499684895
360 0.005 1.8 4 547.3180160748425 416.6828474436572 416.6374678872299 736.3274048002934 818.5136787902305 855.2712269952757 474.7155077969184 300.7568425346889 675.4373320249168 294.5121488481004
361 0.005 1.805 5 547.452395792259 416.9494123488165 416.904308866073 736.3467194565523 818.5143091142875 855.271433380729 474.8877019484478 300.7960355345206 675.4790529866001 294.5121650067066
362 0.005 1.81 5 547.5865712550833 417.2155285272504 417.1707010492762 736.3656626574642 818.5148396086387 855.2716954330264 475.060787805748 300.835268752996 675.5206120092914 294.5122190878423
363 0.005 1.815 5 547.7206618643405 417.4811966723897 417.436644638081 736.3846211796451 818.5153800682247 855.2719843290183 475.2338104316726 300.8745439462488 675.5621710986053 294.512261208578
364 0.005 1.82 5 547.8546489336095 417.7464175291055 417.7021403790504 736.4036192413733 818.5159382456191 855.2722850824081 475.4066581295284 300.9138601449137 675.6037177521338 294.512298647363
365 0.005 1.825 4 547.9889187128005 418.0111934879334 417.9671906543713 736.4230488677753 818.5164311912057 855.2726531909312 475.5821381567002 300.9532046311617 675.6455692907831 294.5123008810046
366 0.005 1.83 5 548.122316310367 418.2755231528217 418.231793968419 736.4423357896095 818.5170577640354 855.2728550704273 475.7532180175502 300.9926051668364 675.6870830684209 294.5123200285834
367 0.005 1.835 5 548.2555064439621 418.5394073363403 418.4959517422639 736.4612573885867 818.5175836285842 855.2731112304458 475.9251717866923 301.0320435092884 675.7284361075762 294.5123766074442
368 0.005 1.84 5 548.3886052696516 418.8028467370298 418.7596641808142 736.480190435655 818.5181190869456 855.2733950587718 476.0970643379344 301.0715221139248 675.7697845357302 294.5124218007838
369 0.005 1.845 5 548.5216008530581 419.0658421008415 419.0229320278021 736.4991716713522 818.5186722374262 855.2736897266024 476.268793258198 301.1110398001363 675.8111174971019 294.5124617755788
370 0.005 1.85 5 548.6544198505851 419.3283940710314 419.2857559780672 736.51816128309 818.519230334357 855.2739842264722 476.4403141257305 301.150596916332 675.8524163961096 294.5125012007211
371 0.005 1.855 5 548.787058532131 419.5905033147405 419.5481367167883 736.5371611987121 818.5197880419729 855.2742741688132 476.6116312887356 301.1901931750497 675.8936803195339 294.5125398995661
372 0.005 1.86 5 548.9194996531775 419.8521704904662 419.8100749095476 736.5561594828545 818.5203404645113 855.2745573857139 476.7827424986631 301.2298279465423 675.9349011230809 294.5125781982217
373 0.005 1.865 5 549.0517429301883 420.1133962680647 420.0715712286492 736.5751609545571 818.520889223778 855.2748364292852 476.9536345478092 301.2695008836718 675.9760817528554 294.5126156598027
374 0.005 1.87 5 549.1837768507863 420.37418129882 420.3326263284047 736.5941585766735 818.5214336095128 855.2751118295805 477.1243153014619 301.3092115518891 676.0172225151131 294.5126526387155
375 0.005 1.875 5 549.3156121183365 420.6345262370717 420.5932408665849 736.6131572065675 818.5219755020784 855.2753859929088 477.2947911941067 301.348959229842 676.058330260904 294.5126886994242
376 0.005 1.88 4 549.4476587637899 420.8944333560136 420.8534170996586 736.6325525359979 818.5224454230943 855.2757258604776 477.4677700160328 301.3887300614746 676.0997298580065 294.5126895018947
377 0.005 1.885 5 549.5788686014714 421.1539014038526 421.1131535631434 736.6518169847606 818.523049831203 855.2759088071272 477.636545011271 301.4285543302489 676.1407986169563 294.5127062924287
378 0.005 1.89 3 549.7123642884487 421.4129407979692 421.3724635502218 736.6734648266552 818.5232696372826 855.2763331532342 477.8135908602217 301.4683698021016 676.1839408683854 294.5129270464992
379 0.005 1.895 4 549.841927604412 421.6715373247646 421.6313259968792 736.6915219722509 818.5239859638343 855.2764728375092 477.9813457770142 301.5082737779539 676.2240230371151 294.5127568098704
380 0.005 1.9 3 549.9740195434904 421.929705333623 421.8897637764846 736.7130884671889 818.5242831408825 855.2767961140187 478.1561940293972 301.5481667405609 676.2667365030833 294.5129109918204
381 0.005 1.905 4 550.1029957108185 422.1874319243128 422.1477553442513 736.7311185098598 818.525000601242 855.2769461727358 478.3232787197543 301.588136832909 676.3067193368206 294.5127489976492
382 0.005 1.91 3 550.2345422704312 422.4447313448686 422.4053234451424 736.7525919956863 818.5253205744937 855.2772963515501 478.4975120856776 301.6280993253844 676.3493566053465 294.5129096785692
383 0.005 1.915 4 550.3631124475171 422.7015907684 422.6624466952811 736.7705692334724 818.5260692235274 855.2774718124872 478.6640108211841 301.6681384429009 676.3892944344227 294.5127497459859
384 0.005 1.92 3 550.4942173929327 422.9580242209711 422.9191476997186 736.7918823158367 818.5264025877735 855.2778372958117 478.8376593863421 301.708173400395 676.4318111764352 294.5129169886271
385 0.005 1.925 4 550.6224248349181 423.2140189677581 423.1754051619732 736.8097666607528 818.5271664225896 855.278024622667 479.003630711525 301.7482790572069 676.4716610453103 294.5127617557304
386 0.005 1.93 3 550.753155708465 423.46958902376 423.4312416650191 736.8309990770227 818.527511319611 855.2783945456385 479.1767292010323 301.7883809532062 676.5140835572279 294.5129353265152
387 0.005 1.935 4 550.8810244316476 423.7247216737474 423.6866359506948 736.8488050234537 818.5282779871314 855.2785814810967 479.3421694775499 301.8285540366628 676.5538367893611 294.5127851547262
388 0.005 1.94 3 551.0113920673319 423.9794308598615 423.9416105241673 736.8699626073417 818.5286218466014 855.2789463496077 479.5147351428645 301.8687220311816 676.5961541146721 294.512964595454
389 0.005 1.945 4 551.1389302926923 424.2337039539131 424.1961441994013 736.887700695442 818.5293854439587 855.2791282851668 479.6796346619403 301.908961976094 676.6357981047134 294.5128206041205
390 0.005 1.95 3 551.268947076021 424.4875548370391 424.4502594276305 736.908793129831 818.5297260638137 855.2794864600081 479.8516702125985 301.949196063508 676.6780003807504 294.5130067692017
391 0.005 1.955 4 551.3961433153949 424.7409708992532 424.7039350441997 736.9264599906234 818.5304813984434 855.2796630802718 480.0160839592101 301.9895011126563 676.7175235976201 294.5128687891532
392 0.005 1.96 3 551.5257953104418 424.9939659945524 424.9571934648442 736.9474873060049 818.5308153003373 855.2800147757448 480.1875997356295 302.0297993627341 676.7595993642958 294.5130607384652
393 0.005 1.965 4 551.6526255552556 425.24652751088 425.2100135496663 736.9650946401707 818.5315640047301 855.2801855294556 480.3514975034317 302.0701681652054 676.7990088973027 294.5129279638148
394 0.005 1.97 3 551.7818906657818 425.4986692839863 425.4624176644671 736.9860583115153 818.5318946319534 855.2805332974579 480.5224877808222 302.1105289128874 676.8409712677433 294.5131244295666
395 0.005 1.975 4 551.9083725500105 425.7503787412979 425.7143847201825 737.0036163105511 818.5326385489669 855.2807024035435 480.6858461676619 302.1509603864624 676.8802707798378 294.5129961228121
396 0.005 1.98 3 552.0372530891193 426.0016696694775 425.965937025831 737.0245257027448 818.5329662327002 855.2810475883795 480.8562256730928 302.1913823639639 676.9221196806618 294.5131954421662
397 0.005 1.985 4 552.1633750242363 426.2525295645734 426.2170535560178 737.0420360504171 818.5337064665533 855.2812157499923 481.0191819462965 302.2318758354945 676.961312216796 294.5130698702669
398 0.005 1.99 3 552.2918825463955 426.502972163163 426.4677565580508 737.0629020418204 818.5340337792996 855.2815594706377 481.1890885317452 302.2723580337669 677.0030501305765 294.5132703946468
399 0.005 1.995 4 552.4176560469715 426.7529849946488 426.7180250647698 737.080371909003 818.5347708773754 855.2817258351673 481.3515727606686 302.3129119033471 677.0421359157589 294.5131460613466
400 0.005 2 3 552.5458063552857 427.0025817616986 426.9678812745622 737.101194941803 818.5350980154388 855.2820677093372 481.5210064687927 302.3534528824562 677.0837671788324 294.5133459898901
401 0.005 2.005 4 552.6712145543194 427.2517500125007 427.2173042574468 737.1186247086729 818.5358323517253 855.2822349079985 481.6830081078965 302.3940655100808 677.1227495777348 294.5132216410353
402 0.005 2.01 3 552.7989760995612 427.5005034339208 427.4663161819173 737.1394084116906 818.5361596014051 855.2825758917384 481.851909579157 302.4346631460852 677.1642750050272 294.5134204983597
403 0.005 2.015 4 552.9240111457276 427.7488296127711 427.7148961593998 737.1567997125513 818.5368914127992 855.2827417957635 482.0134391159347 302.4753334572873 677.203156655301 294.513295280065
404 0.005 2.02 3 553.0513748556696 427.9967421823255 427.9630662960398 737.1775421140329 818.5372189762884 855.2830817357139 482.1818382896133 302.5159871392925 677.244576494607 294.5134921695839
405 0.005 2.025 4 553.1760393135905 428.2442287977668 428.2108057755242 737.1949009370601 818.5379495362469 855.283248153456 482.3429022431296 302.5567138908792 677.283363562688 294.5133655621985
406 0.005 2.03 3 553.3030137034763 428.4913030487612 428.4581366503907 737.2156075637857 818.5382774337095 855.2835877564891 482.5108079684752 302.5974226400831 677.3246874563189 294.5135602386943
407 0.005 2.035 4 553.4273103182358 428.7379526209703 428.7050381566692 737.232939541419 818.5390056874542 855.2837523103788 482.671418647663 302.6382048310427 677.36337812811 294.5134325942444
408 0.005 2.04 3 553.5537777874046 428.9841908890554 428.9515321856296 737.2535572112339 818.5393217808715 855.2840866955246 482.8387407153625 302.6789698107781 677.4045663845575 294.5136248147693
409 0.005 2.045 4 553.6777971977624 429.2300058606937 429.1975981532077 737.2709097411586 818.5400597847569 855.2842585327893 482.9989744867606 302.7198047008673 677.4431985000788 294.5134969703316
410 0.005 2.05 3 553.8038087379438 429.4754106434783 429.4432578276184 737.2914016637038 818.5403745640698 855.2845893728959 483.1657894656736 302.7606223228615 677.4842380995381 294.5136754995599
411 0.005 2.055 4 553.9274377980275 429.7203933514232 429.6884906106466 737.3087603004078 818.5411073188194 855.2847601684674 483.3255507108948 302.8015114653491 677.5227987762491 294.5135489888276
412 0.005 2.06 3 554.053135983929 429.9649672597034 429.933318454974 737.3292785709016 818.541430412096 855.2850932861826 483.4919182521419 302.8423792042581 677.5637845890014 294.5137311810416
413 0.005 2.065 4 554.1765173813227 430.2091205272857 430.1777208114046 737.3466707892397 818.5421723188845 855.2852694076267 483.6513029359392 302.8833177336993 677.6022917949638 294.5136152064157
414 0.005 2.07 3 554.3017856521093 430.4528661297209 430.4217194424617 737.3671122884955 818.5424888953645 855.285598400667 483.817141559308 302.9242364009994 677.6431557949278 294.5137915492735
415 0.005 2.075 4 554.4247858365437 430.6961923867152 430.6652938786428 737.3844769472862 818.5432269921455 855.2857722162646 483.9760760155756 302.9652255587135 677.6815707728737 294.5136749607861
416 0.005 2.08 3 554.5496519931356 430.93911220197 430.908465813625 737.4048816711664 818.5435420728365 855.2860993085141 484.1414292675313 303.0061936705731 677.7223320604835 294.5138504731723
417 0.005 2.085 4 554.6721904094095 431.181613803089 431.1512147468214 737.4221702772825 818.5442690503079 855.2862694626517 484.2998534816973 303.047233866533 677.7606328619253 294.513725698137
418 0.005 2.09 3 554.7967459514109 431.4237102891717 431.3935624441642 737.4425890115197 818.5445900455302 855.2865987384101 484.4647760825554 303.0882488989179 677.8013358065106 294.5139064922426
419 0.005 2.095 4 554.9189472104891 431.6653898221288 431.6354884252462 737.4598536930991 818.545316411466 855.286769489546 484.6227694153661 303.1293371489007 677.8395683896399 294.5137829512728
420 0.005 2.1 3 555.0431394467832 431.9066654655145 431.8770143898512 737.4802429970988 818.545638610229 855.2870979205591 484.7872164699697 303.1703985422737 677.8801938524662 294.5139624984746
421 0.005 2.105 4 555.1650683101773 432.1475255496889 432.1181199917924 737.4975355198393 818.5463728987086 855.2872742503658 484.9448303097198 303.2115305459978 677.9183877405893 294.5138468777237
422 0.005 2.11 3 555.2888346607868 432.3879828803406 432.3588267644479 737.5178585079994 818.5466907152588 855.2876003525415 485.1087557902142 303.2526378422064 677.958913782316 294.5140204649911
423 0.005 2.115 4 555.4103729271626 432.6280259322502 432.5991144447225 737.5351217938728 818.5474223853415 855.2877758451496 485.2659159723339 303.2938163998831 677.997022772867 294.5139041987818
424 0.005 2.12 3 555.5337055926763 432.86766742726 432.8390045024699 737.5554014173971 818.5477388519632 855.288099694844 485.4293445147546 303.3349682637744 678.0374549489956 294.5140763484835
425 0.005 2.125 4 555.6548932325749 433.1068959335755 433.078476736193 737.572645227814 818.5484686258052 855.2882755269778 485.5860775884053 303.3761915318091 678.0754797268935 294.5139599569102
426 0.005 2.13 3 555.7778644573483 433.3457241219813 433.3175525786776 737.5928987613227 818.5487845329275 855.2885977588008 485.7490440035099 303.41738534083 678.1158214155114 294.5141323241884
427 0.005 2.135 4 555.8986836894609 433.584140593276 433.5562118883911 737.6101162841562 818.5495121109478 855.2887732574656 485.90533301807 303.4586521743654 678.1537619904586 294.5140155466881
428 0.005 2.14 3 556.0212717390618 433.8221579776379 433.7944760372408 737.6303411613451 818.549828447329 855.2890942135526 486.0678283153791 303.4998878738434 678.1940127507225 294.5141872754554
429 0.005 2.145 4 556.1417235923026 434.0597649265573 434.032324926605 737.6475322538638 818.5505536675424 855.2892705282951 486.2236966606615 303.5411980780414 678.2318705235034 294.514070717482
430 0.005 2.15 3 556.2639228176527 434.2969740084117 434.2697795760296 737.6677290229336 818.5508695021547 855.2895904602875 486.3857273262228 303.5824748491528 678.2720360772537 294.5142431525408
431 0.005 2.155 4 556.3840121557893 434.5337740542167 434.5068207877247 737.684896273104 818.5515927216902 855.2897658406232 486.5411761527785 303.6238267048548 678.3098208174005 294.5141264301453
432 0.005 2.16 3 556.5058358887345 434.7701774378917 434.7434689330971 737.7050680104051 818.5519081660658 855.2900843727358 486.7027494756753 303.6651431965839 678.3499064324495 294.514298354475
433 0.005 2.165 4 556.625558513289 435.0061730150219 434.9797048391189 737.7222081320077 818.5526301580646 855.2902602037076 486.8577758975882 303.7065354192099 678.3876002576259 294.5141819333575
434 0.005 2.17 3 556.7470044281607 435.2417731439888 435.2155488714964 737.7423498189343 818.5529461661376 855.2905781724702 487.0188922705384 303.7478912482543 678.4275887638729 294.514353583201
435 0.005 2.175 4 556.8663650433144 435.4769667200393 435.4509819237095 737.7594666622957 818.5536670484495 855.2907539365594 487.1734923177326 303.7893228161223 678.4652080395095 294.5142377393919
436 0.005 2.18 3 556.9874334565767 435.7117660520616 435.6860242977905 737.7795781309634 818.5539832456983 855.291070842089 487.3341384761807 303.8307188113041 678.5051112331529 294.5144091114378
437 0.005 2.185 4 557.1064313294578 435.9461601021812 435.9206569563231 737.7966773160045 818.5547028424204 855.2912463922517 487.4883097074676 303.8721872084465 678.5426489182283 294.5142932034931
438 0.005 2.19 3 557.2271234900624 436.1801611338078 436.1549001499511 737.8167622736772 818.5550194509226 855.291563126469 487.6484983308873 303.9136189684138 678.5824543630011 294.5144642987754
439 0.005 2.195 4 557.3457572806393 436.4137581524764 436.3887349008107 737.8338419829007 818.5557377214959 855.2917382759532 487.8022563989957 303.9551242686852 678.6199264693305 294.5143487981891
440 0.005 2.2 3 557.4660716250654 436.6469633781953 436.6221814099533 737.853898848257 818.5560546119734 855.2920537048693 487.9619950135277 303.9965915915973 678.6596555613919 294.5145194241809
441 0.005 2.205 4 557.5843428265304 436.8797658576799 436.8552207440586 737.8709561674126 818.556771382373 855.2922289916881 488.1153407346894 304.0381330350628 678.6970549240235 294.5144039423423
442 0.005 2.21 3 557.7042821845329 437.112177761853 437.0878730522751 737.8909893430431 818.5570890930765 855.2925441267215 488.2746292916124 304.0796349314808 678.7367049688007 294.5145738995994
443 0.005 2.215 4 557.8221896584197 437.3441881817605 437.3201194568749 737.9080246606472 818.5578044457149 855.2927188239546 488.4275577068242 304.1212117026848 678.7740329119296 294.5144591422708
444 0.005 2.22 3 557.9417581460756 437.5758092595248 437.5519800563204 737.9280280808749 818.5581223626335 855.2930327741254 488.5863990904414 304.1627478258817 678.8135996518153 294.5146285998175
445 0.005 2.225 4 558.0592145624674 437.8070299863165 437.7834359426494 737.944992606314 818.5588265552871 855.2932027839342 488.7388604932901 304.2043609943784 678.8508184916728 294.5145065935889
446 0.005 2.23 3 558.1784544555186 438.0378626941888 438.0145072821988 737.965006237748 818.5591496512347 855.2935181080321 488.8972926711703 304.2459286346563 678.8903157659457 294.5146812642817
447 0.005 2.235 4 558.2955604301295 438.2682963379022 438.2451752056622 737.9819542398124 818.5598538163055 855.2936885634564 489.049346219176 304.2875743768208 678.9274581639279 294.5145609132688
448 0.005 2.24 3 558.4144292161037 438.4983431794452 438.4754597963889 738.0019305210559 818.5601761865082 855.294002752021 489.207331233381 304.3291738059011 678.9668662483451 294.5147353755905
449 0.005 2.245 4 558.5311772473814 438.7279922355061 438.7053422477397 738.0188577806194 818.560879324014 855.2941742242889 489.3589777433849 304.3708509986428 679.0039289556494 294.5146155591939
450 0.005 2.25 3 558.6496768793892 438.9572557165613 438.9348425993174 738.0388126652949 818.5612025591467 855.2944888241861 489.5165231204096 304.412479533716 679.0432563020171 294.5147897388162
451 0.005 2.255 4 558.7660673929902 439.1861226331065 439.1639420720504 738.0557210371757 818.561904283311 855.2946590051233 489.6677504855562 304.4541884660331 679.0802469091489 294.5146704005124
452 0.005 2.26 3 558.8841938114189 439.4146051155485 439.3926607624212 738.0756458340185 818.5622266195614 855.2949724351066 489.8248407411768 304.4958475030448 679.1194896844603 294.5148441213207
453 0.005 2.265 4 559.0002337367592 439.6426924530207 439.6209796874212 738.092532125846 818.5629278567583 855.2951437946732 489.9756641540919 304.5375864487391 679.1563991882431 294.5147250868352
454 0.005 2.27 3 559.1179988387612 439.8703965646724 439.8489190757267 738.1124269543571 818.5632511712729 855.2954567099185 490.1323064257073 304.5792741122715 679.195554102272 294.5148985092431
455 0.005 2.275 4 559.2336732151675 440.0977067655425 440.0764599837053 738.1292924754216 818.5639501713176 855.2956261925547 490.2827124221307 304.6210425894507 679.2323978461935 294.5147799254085
456 0.005 2.28 3 559.3510573192351 440.3246349392314 440.3036225659517 738.1491566098454 818.5642721512503 855.2959384340913 490.4389059913492 304.6627585971477 679.2714809935746 294.514952918916
457 0.005 2.285 4 559.4663736843733 440.5511704610404 440.5303879341292 738.1660022862845 818.5649710253431 855.2961085270732 490.5888969486655 304.7045552317263 679.3082457369427 294.5148347964787
458 0.005 2.29 3 559.5833857365561 440.77732516923 440.7567761833291 738.1858391792426 818.5652939753905 855.2964198975303 490.7446338077193 304.7462976693693 679.3472437674054 294.515007671895
459 0.005 2.295 4 559.6983497446928 441.0030884791805 440.982768479677 738.2026619026993 818.5659907486074 855.2965887985599 490.8942249150735 304.7881213156138 679.3839267710988 294.514890072102
460 0.005 2.3 3 559.8149994704405 441.2284721902964 441.2083848679789 738.2224680404703 818.566312668121 855.29689767807 491.0495187223293 304.8298887501001 679.4228355046275 294.5150624116575
461 0.005 2.305 4 559.929614041808 441.4534657549382 441.433606558342 738.2392682114413 818.567008842523 855.2970688464143 491.1987056838687 304.8717405300013 679.4594389009443 294.5149451623059
462 0.005 2.31 3 560.0459062113256 441.6780809316805 441.6584535458214 738.2590420122175 818.5673309094909 855.297376675403 491.3535329301474 304.913526224673 679.4982624948819 294.5151172396517
463 0.005 2.315 4 560.1601783935544 441.9023071935292 441.8829070849993 738.2758221282096 818.5680240435325 855.297545620734 491.502289506892 304.9554072712087 679.5347855795582 294.5150005057627
464 0.005 2.32 3 560.2760968135339 442.1261562519006 442.1069870875212 738.2955618174209 818.5683447221852 855.2978510093849 491.6566673892154 304.9972197907369 679.5735230573379 294.51517166887
465 0.005 2.325 4 560.390017668401 442.349617651987 442.3306749082802 738.3123241153532 818.5690387443029 855.2980213868246 491.8050214880375 305.0391263609943 679.6099757690349 294.5150550337853
466 0.005 2.33 3 560.505576619326 442.5727030893171 442.5539904224451 738.3320447703968 818.5693636413454 855.2983280452091 491.9589656791314 305.0809690875279 679.6486309942121 294.5152266121015
467 0.005 2.335 4 560.6191388146347 442.7954021185896 442.7769150185269 738.348781349871 818.5700555085255 855.2984966392138 492.1069242691811 305.1228951221305 679.6849981983991 294.5151101484629
468 0.005 2.34 3 560.7343233364611 443.0177263765954 442.9994685027234 738.3684708321223 818.5703817850259 855.298803587752 492.2604319766023 305.1647580111824 679.7235624441859 294.5152808989523
469 0.005 2.345 4 560.847538137059 443.239665480332 443.221632326724 738.3851866409101 818.5710731407729 855.2989743591372 492.4079891176951 305.2067065022092 679.7598507353919 294.5151640476903
470 0.005 2.35 3 560.9623732410756 443.4612310358046 443.4434262519152 738.404857776014 818.5714020992932 855.2992811370822 492.5610622243719 305.2485842923344 679.7983270725401 294.5153346745038
471 0.005 2.355 4 561.0752362409853 443.6824126639166 443.664831754122 738.4215449372721 818.5720885087158 855.2994486286304 492.7082184227276 305.2905579938938 679.8345250395014 294.5152179278538
472 0.005 2.36 3 561.1897025719479 443.9032219298565 443.8858685440608 738.4411829176585 818.572413678277 855.2997513925076 492.8608494156522 305.3324588134674 679.8729063664215 294.5153872544519
473 0.005 2.365 4 561.3022123596353 444.1236485056226 444.1065181544233 738.4578483656001 818.5730973855671 855.2999183023773 493.0076051363387 305.3744539260508 679.9090233083537 294.5152705960234
474 0.005 2.37 3 561.4163176148868 444.3437039134091 444.3268002377749 738.4774591018248 818.5734233357377 855.3002224249093 493.1598002747256 305.4163748128783 679.947320812519 294.5154391734927
475 0.005 2.375 4 561.5284814269096 444.5633778669733 444.54669638319 738.4941010498475 818.5741053889307 855.3003882559233 493.3061539334242 305.4583899647026 679.9833587236515 294.5153230950329
476 0.005 2.38 3 561.6422313708866 444.7826818581707 444.7662262022852 738.5136844193478 818.5744312572402 855.3006912707502 493.4579031909028 305.5003293358401 680.0215742438197 294.5154910057778
477 0.005 2.385 4 561.7540582244043 445.001605620475 444.985371321943 738.5303019155612 818.5751110072486 855.3008571862863 493.6038506221844 305.5423637256306 680.0575313689275 294.5153758625524
478 0.005 2.39 3 561.8674586702331 445.2201606422572 445.2041512925694 738.5498531496638 818.57543600612 855.3011592767489 493.7551627491463 305.5843209470102 680.0956627612901 294.5155428116263
479 0.005 2.395 4 561.9789398339661 445.4383366670573 445.4225478236943 738.5664481244729 818.576113746557 855.3013238268057 493.9007252615377 305.6263738304921 680.1315439094507 294.515427430597
480 0.005 2.4 3 562.0919798141358 445.6561451797598 445.6405803710064 738.5859694473056 818.5764388067659 855.3016247661766 494.0516089972922 305.6683482317823 680.1695864970269 294.5155935555097
481 0.005 2.405 4 562.2031106171872 445.8735758872203 445.8582308317914 738.602541857629 818.5771151416704 855.3017893389118 494.1967762512799 305.7104186026747 680.2053880481799 294.5154785113795
482 0.005 2.41 3 562.315789706425 446.0906402614738 446.0755184282362 738.6220304418911 818.5774406949071 855.3020899248833 494.3472361420954 305.7524101527752 680.2433411524963 294.5156442986913
483 0.005 2.415 4 562.4265803130749 446.3073280646301 446.2924251725363 738.6385819767137 818.5781161154838 855.3022540383084 494.4920065242719 305.7944966346558 680.2790620203136 294.5155297384898
484 0.005 2.42 3 562.5389105896338 446.5236507256618 446.5089702323678 738.6580418155067 818.5784420373428 855.3025532142013 494.6420329149836 305.836503298944 680.3169280077457 294.5156949993989
485 0.005 2.425 4 562.6493574824216 446.7395980558886 446.7251356754166 738.6745705328685 818.5791153773528 855.3027170011179 494.7864124920448 305.878605331799 680.3525700689751 294.5155804025181
486 0.005 2.43 3 562.761334975711 446.95518143842 446.9409406179697 738.6940044311986 818.5794415492232 855.3030158510351 494.9360159695861 305.9206256042894 680.3903493367044 294.5157452047061
487 0.005 2.435 4 562.8714379365994 447.1703907034072 447.1563671692107 738.7105080296795 818.5801134148893 855.3031790020724 495.0799996135423 305.9627428270316 680.4259094474337 294.5156303827084
488 0.005 2.44 3 562.9830534300521 447.385237193974 447.3714343934656 738.7299096646288 818.5804389128825 855.303476581838 495.2291605207764 306.0047766948472 680.4635982809457 294.5157950696112
489 0.005 2.445 4 563.0928172181342 447.5997108088808 447.5861244652813 738.7463931660135 818.5811111356076 855.3036408792448 495.3727467310534 306.0469090370999 680.4990776520532 294.5156804395423
490 0.005 2.45 3 563.204084107618 447.8138228381343 447.8004563928593 738.7657654647941 818.581436031835 855.3039374372414 495.5214810292744 306.0889562194654 680.5366744360343 294.515846545652
491 0.005 2.455 4 563.3134978201537 448.0275631994976 448.0144123926495 738.7822240650039 818.5821051586347 855.3040998463819 495.6646568243591 306.1311023275256 680.5720789254837 294.5157317956399
492 0.005 2.46 3 563.4244031204973 448.2409431385752 448.2280114109381 738.801565936696 818.5824286682511 855.3043940359461 495.8129269715612 306.1731614501086 680.6095887899586 294.5158973104702
493 0.005 2.465 4 563.533473977678 448.4539526490641 448.4412357328601 738.8180039988791 818.5830957260708 855.3045557536192 495.9556939264097 306.215320431801 680.6449128995758 294.5157826456467
494 0.005 2.47 3 563.6440207571086 448.6666029105455 448.6541042448493 738.8373093008504 818.5834177381967 855.3048482048445 496.1035333813293 306.257392465038 680.6823358347086 294.515948185989
495 0.005 2.475 4 563.7527530009752 448.8788839533706 448.8665992759597 738.8537256291166 818.5840842137569 855.3050094826635 496.2459127337508 306.2995622698203 680.7175823037779 294.5158336728935
496 0.005 2.48 3 563.8629569177705 449.0908069362384 449.0787396727706 738.8730056143938 818.5844066893808 855.3053015822085 496.3933537715149 306.3416445726322 680.7549202107184 294.5160002614616
497 0.005 2.485 4 563.9713450731125 449.3023619331722 449.2905078336347 738.8894011979232 818.585071713678 855.3054614100272 496.5353269719759 306.3838257166716 680.7900910701799 294.5158862489263
498 0.005 2.49 3 564.0811966792609 449.5135600473278 449.5019225322553 738.9086491538535 818.585395192032 855.3057539395168 496.6823481425705 306.4259172214918 680.8273388082292 294.5160537480835
499 0.005 2.495 4 564.1892365155641 449.7243913735879 449.7129662114554 738.9250143688433 818.5860578990034 855.3059141623054 496.8239180655809 306.4681085961654 680.8624290771156 294.5159394453401
500 0.005 2.5 3 564.2987362775581 449.9348669817139 449.9236575910921 738.9442318740328 818.5863815062401 855.3062060205714 496.9705058776157 306.5102095160134 680.8995924845559 294.5161061426882
501 0.005 2.505 4 564.4064440529841 450.1449770187778 450.1339791697205 738.9605728015677 818.5870437581068 855.3063672584433 497.1116875112514 306.5524108677877 680.9346041655542 294.5159917094272
502 0.005 2.51 3 564.5156111848029 450.3547325168383 450.3439496191612 738.9797616877293 818.5873685580409 855.3066589117798 497.2578569647221 306.5945206907567 680.9716842676695 294.5161579527002
503 0.005 2.515 4 564.6229820266685 450.5641236290978 450.5535514717211 738.996075415378 818.588028518705 855.3068180954381 497.3986538385713 306.6367310177107 681.0066132637106 294.5160443554059
504 0.005 2.52 3 564.7318013016851 450.7731613613149 450.7628033495848 739.0152324729299 818.5883522195918 855.3071076783519 497.5444022198932 306.6788484669766 681.0436050090675 294.5162101306133
505 0.005 2.525 4 564.8388414475684 450.9818359063815 450.9716878259807 739.0315218091696 818.5890106660996 855.3072686958311 497.6848346312278 306.7210663721037 681.0784484522974 294.5160957210118
506 0.005 2.53 3 564.9473148752222 451.1901582434121 451.1802234933191 739.0506524601954 818.5893356523903 855.3075564103805 497.8301573051673 306.7631903212847 681.1153469533734 294.5162602779818
507 0.005 2.535 4 565.0540201332108 451.3981185856103 451.3883929669145 739.0669195640793 818.589991409691 855.3077146496573 497.9701932836063 306.8054157461167 681.1501069344589 294.5161469444415
508 0.005 2.54 3 565.1621532471795 451.6057278859474 451.5962147887162 739.0860184698629 818.5903140482798 855.3079983724313 498.1150957179158 306.8475459626811 681.1869125352742 294.5163105243076
509 0.005 2.545 4 565.2685250162079 451.8129764019332 451.803671641593 739.1022664881965 818.5909683825813 855.3081558549495 498.2547388039186 306.8897781436005 681.2215944940883 294.5161997615082
510 0.005 2.55 3 565.3763088846779 452.0198750196263 452.0107819817458 739.1213289917005 818.5912903489678 855.3084410024965 498.3992316022764 306.9319138278888 681.2583092099572 294.5163647024694
511 0.005 2.555 4 565.482343781955 452.2264140470758 452.2175285450408 739.1375509240785 818.5919435705173 855.308598693302 498.5384943743323 306.9741519154013 681.2929096676264 294.5162534474854
512 0.005 2.56 3 565.5897829167615 452.4326043345849 452.4239297481063 739.1565812725186 818.5922658088209 855.3088849166854 498.6825725300233 307.0162920867192 681.3295370509616 294.5164172849969
513 0.005 2.565 4 565.6954818637024 452.6384362120104 452.6299683667744 739.1727757606707 818.5929187705975 855.3090457258778 498.8214588023952 307.0585353941414 681.3640544319826 294.5163042373263
514 0.005 2.57 3 565.8025772359711 452.8439205085353 452.8356627800036 739.1917761808833 818.5932427898646 855.3093322343249 498.9651128460989 307.1006798942088 681.400598608261 294.516466425368
515 0.005 2.575 4 565.9079485584135 453.0490475889132 453.0409958152658 739.2079536400112 818.5938943318697 855.309492688874 499.1036124367525 307.1429274254398 681.4350378769225 294.516354694986
516 0.005 2.58 3 566.0147040755501 453.2538282373749 453.2459857940312 739.2269210637238 818.594216309805 855.3097772295363 499.2468451077913 307.1850752826754 681.4714943216186 294.5165164424043
517 0.005 2.585 4 566.1197483437861 453.4582528648724 453.4506155931469 739.243076633731 818.5948654380131 855.3099370097281 499.3849609588684 307.2273265926181 681.5058534737348 294.5164054367178
518 0.005 2.59 3 566.2261672335253 453.6623322185126 453.6549034824076 739.2620127291406 818.5951866169554 855.3102197568868 499.5277826474248 307.2694773433868 681.5422207190729 294.5165669660988
519 0.005 2.595 4 566.3308850623171 453.8660567351063 453.8588323853783 739.2781416611471 818.5958319764904 855.3103772399054 499.6655200402661 307.3117314817306 681.5764961262756 294.5164566213866
520 0.005 2.6 3 566.4369692844552 454.0694371359343 454.0624205273053 739.2970451947542 818.5961510659647 855.3106576954519 499.8079363106601 307.3538847836605 681.612772349892 294.5166174490379
521 0.005 2.605 4 566.5413510951352 454.2724638772337 454.2656508714139 739.3131483992224 818.5967950016594 855.3108151188112 499.9452886626109 307.396140542987 681.6469649681055 294.5165073197654
522 0.005 2.61 3 566.6470942013202 454.4751476387098 454.4685415864568 739.332019811868 818.5971145560021 855.3110954018939 500.0872911071807 307.438294957435 681.6831520632908 294.5166670763782
523 0.005 2.615 4 566.7511477621337 454.6774788979551 454.6710756814724 739.3480964028877 818.5977561740572 855.3112516714964 500.2242530603105 307.4805523265355 681.71726748052 294.5165573200536
524 0.005 2.62 3 566.8565633007635 454.8794683209702 454.8732712836525 739.3669462672261 818.5980762273799 855.3115300134082 500.3658471885174 307.5227070680523 681.7533753808179 294.5167174761843
525 0.005 2.625 4 566.960291341068 455.0811064066028 455.0751114407888 739.3829971899177 818.5987156531866 855.3116849082916 500.5024281528205 307.5649652486516 681.7874111803882 294.5166069997234
526 0.005 2.63 3 567.0653764885349 455.2824037813534 455.2766142231519 739.4018097979788 818.5990353249767 855.3119622150679 500.6436112248654 307.6071194872628 681.8234289246179 294.5167663148713
527 0.005 2.635 4 567.1687820285833 455.4833509898689 455.47776273273 739.4178353021664 818.5996731962058 855.3121166142148 500.779819014668 307.6493781037061 681.8573821704466 294.5166563606394
528 0.005 2.64 3 567.2735276104722 455.6839586268365 455.6785749989687 739.4366140011379 818.5999924121049 855.3123929498884 500.9206015884154 307.6915314762434 681.8933095446946 294.5168151116937
529 0.005 2.645 4 567.376605447372 455.8842172648717 455.8790341706209 739.4526149022047 818.600629964536 855.3125478559656 501.0564354208884 307.7337896432994 681.9271805588528 294.5167051450321
530 0.005 2.65 3 567.4810262024836 456.0841374610625 456.0791582198622 739.4713613388649 818.6009495083026 855.3128250119747 501.1968104661193 307.775941588742 681.963022201082 294.5168634649663
531 0.005 2.655 4 567.5837830335566 456.2837098197874 456.2789303494525 739.4873394820598 818.6015863212137 855.3129785919726 501.3322628966564 307.8181990678029 681.9968123170709 294.5167539734081
532 0.005 2.66 3 567.6878734064794 456.4829448487466 456.4783684717038 739.506056034155 818.6019060611403 855.3132532499726 501.4722341202392 307.8603498026635 682.032573248979 294.5169117419249
533 0.005 2.665 4 567.7903029396682 456.6818331971216 456.6774558307923 739.5220078998294 818.6025408328492 855.3134071178621 501.60731551031 307.9026045110562 682.0662887390674 294.51680198447
534 0.005 2.67 3 567.894059494157 456.8803853300278 456.8762102866667 739.5406935957348 818.6028599602505 855.3136813973246 501.7468836762005 307.9447512042387 682.1019660786775 294.5169591465552
535 0.005 2.675 4 567.996166835343 457.0785919231078 457.074615143169 739.5566315232064 818.6034943180041 855.3138338592106 501.881586174999 307.9870041393717 682.1356059364832 294.5168499854168
536 0.005 2.68 3 568.099595461348 457.276463423909 457.2726882120984 739.57529563746 818.6038139114607 855.314107308826 502.0207468345798 308.0291473820702 682.1711970029987 294.517006572896
537 0.005 2.685 4 568.2013805748954 457.4739905360294 457.4704128369899 739.5912087391155 818.6044464277935 855.3142587577967 502.155073091601 308.0713972281716 682.2047581955917 294.5168979024116
538 0.005 2.69 3 568.3044644593158 457.6711836491356 457.6678067767891 739.6098324482346 818.6047629454974 855.3145296898697 502.2938281561777 308.1135357966189 682.2402564376026 294.5170526317203
539 0.005 2.695 4 568.4059407779558 457.8680335536546 457.8648534199544 739.6257270695485 818.6053945042092 855.3146812327218 502.4277835305797 308.1557819472796 682.2737404712686 294.5169455482649
540 0.005 2.7 3 568.5087041056827 458.0645505796336 458.0615704878251 739.6443231217273 818.6057116126011 855.314952180534 502.5661296274659 308.1979157552705 682.3091551648647 294.5170995286945
541 0.005 2.705 4 568.6098638761415 458.2607255454989 458.2579414174238 739.6601988882278 818.6063429513164 855.3151053642989 502.6997108531906 308.2401578728794 682.3425667218394 294.5169923883274
542 0.005 2.71 3 568.7122974338695 458.4565687334055 458.4539838695857 739.6787664697343 818.6066601933469 855.315377101317 502.837657111083 308.2822862498804 682.3778950879591 294.5171465308432
543 0.005 2.715 4 568.8131404883395 458.6520709898957 458.6496813274104 739.6946285413777 818.6072907074441 855.3155295130539 502.9708694522744 308.3245236503742 682.4112286375203 294.5170396964421
544 0.005 2.72 3 568.9152516293614 458.8472425632731 458.8450514020628 739.7131704073954 818.6076070181879 855.3157981368714 503.1084205016647 308.366645563216 682.4464689810834 294.5171937474212
545 0.005 2.725 4 569.0157816338976 459.0420743666479 459.040077639989 739.7290059212132 818.6082353935242 855.315948719459 503.2412604892122 308.4088772745973 682.479720750276 294.5170872523119
546 0.005 2.73 3 569.1175655473589 459.2365765702917 459.2347775807336 739.7475162746221 818.6085500875691 855.3162161898522 503.3784098035094 308.4509929222302 682.5148738331345 294.517240555417
547 0.005 2.735 4 569.2177801826567 459.430740134829 459.4291348212203 739.7633370593907 818.6091762959829 855.3163649472179 503.5108787838088 308.4932184972351 682.54805220413 294.5171347622104
548 0.005 2.74 3 569.3192367711492 459.6245752035147 459.6231668605894 739.7818267229454 818.6094913124201 855.3166315258447 503.6476328219887 308.5353268891639 682.5831209429479 294.5172875626352
549 0.005 2.745 4 569.4191374394703 459.8180727612411 459.8168573375351 739.7976302440759 818.6101163707118 855.316781763944 503.7797355523161 308.5775454908945 682.6162238038204 294.5171823144948
550 0.005 2.75 3 569.5202705258355 460.0112429286995 460.010223711426 739.8160906087057 818.6104311032192 855.3170473993997 503.9160905872621 308.6196461734497 682.6512082593722 294.5173348649316
551 0.005 2.755 4 569.6198561825302 460.2040767229592 460.2032496784421 739.8318690190411 818.6110553253815 855.317196730005 504.04781583033 308.6618572195732 682.6842315070702 294.5172302069981
552 0.005 2.76 3 569.7206637287093 460.3965842227316 460.3959526478213 739.8502934383765 818.6113701091629 855.3174616378608 504.1837654488348 308.7039498133481 682.7191293395043 294.517382169858
553 0.005 2.765 4 569.8199410071434 460.5887564826457 460.5883163441662 739.8660469789086 818.6119931567318 855.3176108626653 504.3151363151372 308.746152875481 682.7520718565385 294.5172777168863
554 0.005 2.77 3 569.9204318369113 460.7806035372667 460.7803581218154 739.8844368418381 818.6123068628054 855.3178746352199 504.4507397747479 308.7882372114173 682.7868817482669 294.5174294707545
555 0.005 2.775 4 570.0194023027881 460.9721164887878 460.9720617751075 739.9001643906685 818.6129285442363 855.3180230462818 504.5817741028289 308.8304311519399 682.8197439869554 294.5173252678235
556 0.005 2.78 3 570.119578500319 461.1633053418765 461.1634446088553 739.9185174589205 818.6132432761897 855.3182863283989 504.7169871829313 308.8725051849014 682.8544663288201 294.5174764697534
557 0.005 2.785 4 570.2182334105505 461.3541611995975 461.354490431465 739.9342251565529 818.6138634988887 855.3184346163542 504.847656695033 308.9146900052247 682.8872506070188 294.517372715817
558 0.005 2.79 3 570.3180831506537 461.5446940224627 461.5452164912489 739.9525476593392 818.6141779922797 855.3186969877784 504.9824815061621 308.9567542125619 682.9218880972901 294.5175234352218
559 0.005 2.795 4 570.4164231344585 461.7348949895579 461.7356066605187 739.968231861321 818.6147959470142 855.3188438489498 505.1127883690859 308.9989291086312 682.9545965454591 294.5174199965617
560 0.005 2.8 3 570.5159521202316 461.9247740087598 461.9256781535267 739.9865252076431 818.6151100977889 855.3191047568444 505.2472175939851 309.0409824824623 682.989148595984 294.5175701061456
561 0.005 2.805 4 570.613983106628 462.1143222871272 462.1154149145532 740.0021928793146 818.6157264193092 855.3192516255619 505.3771511205083 309.0831468810431 683.0217771457 294.5174669991369
562 0.005 2.81 3 570.713132883538 462.3035495791173 462.3048339817391 740.0204406621129 818.6160332536741 855.3195081066708 505.5111410243842 309.1251921605353 683.0562240849525 294.5176170332409
563 0.005 2.815 4 570.810897389828 462.4924473329051 462.4939194674456 740.0361166313398 818.6166533546744 855.3196574726575 505.6407595332447 309.1673434930574 683.0887972005846 294.5175154233927
564 0.005 2.82 3 570.9097253844114 462.6810251921463 462.6826883507247 740.0543367464373 818.6169629628232 855.3199146229988 505.7743686790129 309.2093759480321 683.1231652808427 294.5176647197807
565 0.005 2.825 4 571.0071898446702 462.8692746320355 462.8711247778648 740.0699886815994 818.6175825579991 855.3200641574281 505.9036317946598 309.2515153388674 683.155653688086 294.5175628507829
566 0.005 2.83 3 571.1057105341199 463.0572052533863 463.0592458232109 740.0881736644594 818.6178911038199 855.3203194325281 506.036865225688 309.2935350793305 683.1899332882936 294.517711493127
567 0.005 2.835 4 571.2028663577742 463.2448085131554 463.2470352478781 740.1038082621021 818.6185080991644 855.3204668252151 506.1657766659483 309.3356619366741 683.2223439929539 294.5176099672281
568 0.005 2.84 3 571.3010731204666 463.4320940240909 463.4345103956703 740.1219693546969 818.6188149416887 855.3207197387835 506.2986306212539 309.3776682105411 683.2565411738274 294.5177576688145
569 0.005 2.845 4 571.397925697112 463.6190532600107 463.6216550434013 740.1375888102119 818.6194299163499 855.3208669443123 506.427188526738 309.4197826947931 683.2888778485583 294.5176561324157
570 0.005 2.85 3 571.4958256790408 463.8056957913525 463.8084864643706 740.1557363833451 818.6197365183746 855.3211197718189 506.5596532713369 309.4617751083838 683.3229969005881 294.5178031581219
571 0.005 2.855 4 571.5923708621405 463.9920131528873 463.9949884895343 740.1713475417082 818.6203495606195 855.3212652437877 506.6878494406323 309.5038767272643 683.3552593289211 294.5177021690322
572 0.005 2.86 3 571.6899533093166 464.1780148696682 464.1811783416018 740.1894615445309 818.6206554079854 855.3215166518009 506.8199264932908 309.5458557494317 683.3892919466369 294.5178482747885
573 0.005 2.865 4 571.7861917620232 464.3636925216294 464.3670399177712 740.2050531233754 818.62126731109 855.3216630642341 506.9477572673076 309.5879432311878 683.4214762337043 294.5177472152321
574 0.005 2.87 3 571.8834618559229 464.5490555533322 464.5525903719635 740.2231461192797 818.6215733586218 855.3219148387082 507.0794513002448 309.6299072103919 683.4554299750072 294.5178927093384
575 0.005 2.875 4 571.9794019531566 464.7340955858825 464.7378136415554 740.2387224045025 818.6221842769274 855.3220601927395 507.206919564864 309.6719805817497 683.4875501116263 294.5177919786792
576 0.005 2.88 3 572.0763617060348 464.9188220689585 464.9227268324346 740.2567899731433 818.6224906757369 855.3223104700528 507.3382288431156 309.7139292614836 683.521430104258 294.5179366470614
577 0.005 2.885 4 572.172001465406 465.1032266283216 465.1073139249472 740.2723460049341 818.6231003527556 855.3224567224034 507.4653442067912 309.7559875461862 683.5534883634996 294.5178360399241
578 0.005 2.89 3 572.2686561204333 465.2873186898312 465.2915919869381 740.2903848106261 818.6234084302685 855.3227078836813 507.5962720187315 309.797918422174 683.5873011941654 294.5179797066011
579 0.005 2.895 4 572.3639962945496 465.4710899443561 465.4755450622727 740.3059124299155 818.6240169980132 855.3228534466933 507.7230206829491 309.8399629863382 683.6192824848009 294.5178793420509
580 0.005 2.9 3 572.4603510988175 465.6545497720366 465.6591901724526 740.3239153760474 818.6243255763311 855.3231037432025 507.8535573202335 309.8818789925282 683.6530092675373 294.5180229935019
581 0.005 2.905 4 572.5553986557474 465.837689864322 465.8425113786055 740.3394197853578 818.6249322140151 855.3232499114206 507.9799471616066 309.9239071458235 683.684916362495 294.5179227165589
582 0.005 2.91 3 572.6515045562011 466.0205196423769 466.0255256957902 740.3574211314719 818.6252473129504 855.3235032601464 508.1101420458361 309.9658024893557 683.7185849666524 294.5180657438166
583 0.005 2.915 4 572.7461807209406 466.203030599864 466.2082171014829 740.3728329902345 818.6258392261757 855.3236415099157 508.236123840523 310.007817802237 683.7503857355529 294.5179650067525
584 0.005 2.92 3 572.8419929661561 466.3852323560177 466.3906026693908 740.3908490494792 818.6261578378306 855.323893029155 508.3659354343408 310.0496961116118 683.7839911898993 294.5181062994509
585 0.005 2.925 4 572.936364692036 466.5671163884148 466.5726664344839 740.4062430484037 818.6267479638419 855.3240303173928 508.4915529107054 310.0916950198553 683.8157199370423 294.5180072504677
586 0.005 2.93 1 573.0274287869393 466.7480367110168 466.7538965260335 740.453821783925 818.6333582017642 855.3253960278379 508.6280322141694 310.1333089157666 683.8652766867924 294.5180006792451
587 0.005 2.935 6 573.1263486526382 466.9292356501801 466.9352403200198 740.4476219055607 818.6294826513467 855.324371641697 508.7450771459633 310.1759857944138 683.886961249221 294.5180483827162
588 0.005 2.94 3 573.2230530813605 467.1101339838605 467.1163035913891 740.4598799986492 818.6282250061954 855.3244828293494 508.8735478142852 310.2177574576631 683.9166864662989 294.5183199348368
589 0.005 2.945 1 573.3129551475442 467.2900768067838 467.2965442876828 740.5051422034186 818.6343046650387 855.3258162464952 509.008535062378 310.2593095179458 683.9645651269354 294.5182365621941
590 0.005 2.95 6 573.4102111430503 467.4702968081557 467.4768980326929 740.4976587798441 818.6306588548241 855.3249760024105 509.1235078452412 310.3019231474615 683.9849412814667 294.518202657444
591 0.005 2.955 3 573.5055588681068 467.6502217671469 467.6569791220561 740.5095767121683 818.6295598854974 855.3252217010104 509.2510765375783 310.3436247925037 684.0143161621664 294.5184939491938
592 0.005 2.96 1 573.5947140646792 467.8292017259014 467.8362505360401 740.5546505436594 818.6357526730422 855.326668270057 509.3853989138304 310.3851295909774 684.0620817375033 294.5184125065572
593 0.005 2.965 6 573.691226315787 468.0084576934096 468.0156340687633 740.5473019249665 818.6322095475621 855.3258635788851 509.4999739459519 310.4276894869576 684.0824982395097 294.5184019640209
594 0.005 2.97 3 573.7860015597872 468.1874234079531 468.1947505077863 740.5592506156553 818.6311704682969 855.3261195897184 509.6270547999881 310.4693454453161 684.1118787758845 294.518715672219
595 0.005 2.975 1 573.8746118349512 468.3654535873861 468.3730676717048 740.6041595717683 818.6373739944037 855.3275653538225 509.7607755065522 310.5108077400823 684.1594948863607 294.518641820241
596 0.005 2.98 6 573.9707392763555 468.5437582995808 468.5514960609219 740.5968879475439 818.6338365929583 855.3267335458719 509.8750164492509 310.5533330117592 684.1798763790414 294.5186501452849
597 0.005 2.985 3 574.0651140277064 468.7217765839573 468.7296614175268 740.6088008405329 818.6327883814457 855.3269604207089 510.001625750593 310.5949540011322 684.2091514491688 294.5189804956377
598 0.005 2.99 1 574.1533236815644 468.8988676742997 468.9070360710354 740.6535625741902 818.6389359806326 855.3283608640781 510.1347117280367 310.6363777919495 684.2563720380055 294.5189134326267
599 0.005 2.995 6 574.2490083049299 469.0762315898411 469.0845209466279 740.6462709929967 818.6353786236222 855.3275019952397 510.2486307084632 310.6788729523869 684.2767707745907 294.518937697286
600 0.005 3 3 574.3431140935763 469.2533125028741 469.2617461184863 740.6582491255664 818.6343239546111 855.3277142632732 510.3748257963436 310.720454740222 684.3059754184691 294.5192929766849
601 0.005 3.005 4 574.4333698900791 469.430098063905 469.4386800226642 740.6711771776761 818.6345922907722 855.3279245226809 510.4966545674779 310.7622015589207 684.3353568110816 294.5191742524631
602 0.005 3.01 3 574.5255401778435 469.6065971054115 469.6153359369761 740.6884099800952 818.6349586025423 855.328301249843 510.6231807037962 310.8038132147321 684.3678536939416 294.5193989996066
603 0.005 3.015 4 574.6165923414636 469.7827995048551 469.7916949073826 740.7033725534064 818.6356457026994 855.3285177630097 510.7457835668462 310.8455796129707 684.3988308816969 294.5193455864251
604 0.005 3.02 3 574.7090623320649 469.9587136863232 469.9677720083617 740.7210228487468 818.6360326403465 855.3287734076276 510.8721192517395 310.8872198699971 684.4316530855058 294.519571658817
605 0.005 3.025 4 574.8005027672602 470.1343303942789 470.1435497280004 740.7362060548365 818.636646511339 855.3288791785531 510.994596750367 310.9289887611092 684.4626519766625 294.519533750131
606 0.005 3.03 3 574.892916410754 470.3096578350647 470.3190434191009 740.7537473536063 818.6369105893448 855.3290283197827 511.1205301626377 310.9706263717093 684.4952443144402 294.5197400712572
607 0.005 3.035 4 574.9841664302879 470.4846870553326 470.4942361811254 740.7688318739615 818.6374193065058 855.3290592420786 511.2426258688002 311.0123860185589 684.5260012321301 294.5196944321911
608 0.005 3.04 3 575.076293275801 470.6594263440055 470.6691435618113 740.7862693591619 818.6376098691113 855.32917148809 511.3681388364695 311.0540083608755 684.5583577903662 294.5198742028696
609 0.005 3.045 4 575.1672191615737 470.8338669801495 470.8437491455935 740.8012862689187 818.6380796446733 855.3291932454514 511.4898306821092 311.0957504887282 684.5889414076906 294.519810004175
610 0.005 3.05 3 575.2590048119803 471.00801734459 471.0180686304631 740.8186726468746 818.6382602407076 855.3293184922045 511.6149278609586 311.1373521627073 684.6211660420026 294.5199563696729
611 0.005 3.055 4 575.3496029280726 471.1818689975838 471.1920859734454 740.8336711310716 818.6387393879612 855.3293615813719 511.7362365930252 311.1790731986479 684.6516617568881 294.5198686916688
612 0.005 3.06 3 575.4410583478971 471.3554304150076 471.3658169872864 740.8510408956146 818.6389436236268 855.3295151777619 511.8609212760799 311.22065196225 684.6838015624583 294.5199798582757
613 0.005 3.065 4 575.5313403169195 471.5286933153229 471.5392458834672 740.8660379305779 818.6394487795739 855.3295867012872 511.9818550675586 311.2623501646625 684.7142442798846 294.5198628309218
614 0.005 3.07 3 575.6224880447763 471.7016662191539 471.7123885373056 740.8834058644676 818.6396855729527 855.3297705125984 512.1061514024419 311.3039053997593 684.7463405704236 294.5199414088115
615 0.005 3.075 4 575.7124859281074 471.8743409987565 471.885229367059 740.8984128162062 818.6402212646479 855.3298682549372 512.2267246075904 311.3455793228932 684.7767587853606 294.5197991934212
616 0.005 3.08 3 575.8033512808831 472.0467262048488 472.0577842736977 740.9157798960339 818.6404875955553 855.3300748562491 512.3506446664423 311.3871101123815 684.808823938635 294.5198516521655
617 0.005 3.085 4 575.8931012165328 472.2188138241493 472.23003782415 740.9307823674778 818.6410451111681 855.3301912562576 512.4708860704251 311.4287565200924 684.8392149345756 294.5196937453647
618 0.005 3.09 3 575.9836794399575 472.3906123969721 472.402005914159 740.9481526083404 818.6413342764729 855.3304114618254 512.5943991297645 311.4702629735835 684.8712493082733 294.5197252034115
619 0.005 3.095 4 576.0731463806414 472.562113962264 472.5736732752457 740.9631527923319 818.6419052105388 855.330536917772 512.7142641527533 311.5118852238626 684.9016152402695 294.5195545308472
620 0.005 3.1 3 576.1635097116198 472.7333270833703 472.7450561954453 740.9805364945274 818.6422120608115 855.3307695321693 512.8374435410533 311.5533629193722 684.9336255959836 294.51958381208
621 0.005 3.105 4 576.2526647207701 472.9042437352345 472.9161403811627 740.9954984119412 818.6427835152185 855.3308987809614 512.9569158630659 311.5949615519987 684.9639437443636 294.5194072993824
622 0.005 3.11 3 576.3427453319124 473.0748728267584 473.086942110436 741.0128595514708 818.643094528032 855.3311341704004 513.0797145296348 311.6364140680526 684.9959135652908 294.5194419045415
623 0.005 3.115 4 576.4316232834617 473.2452065660455 473.2574441949498 741.0277994436381 818.6436670254152 855.3312656987231 513.1988299902422 311.6779873047504 685.0261971785907 294.5192722409619
624 0.005 3.12 3 576.5214155905037 473.4152536169591 473.4276614279903 741.0451305359541 818.6439801446619 855.3315025480379 513.3212536152251 311.71941365468 685.0581227522754 294.5193191985691
625 0.005 3.125 3 576.610304279533 473.5850095423664 473.5975853229991 741.0612659855157 818.6443656130492 855.3316974086238 513.4421598263514 311.7608891319468 685.0893050231672 294.5192422424541
626 0.005 3.13 3 576.6994115929308 473.7544752828841 473.7672181247502 741.0777276940361 818.6448310549645 855.3318863090958 513.5629507320099 311.8023392344688 685.1205358146476 294.5191978294392
627 0.005 3.135 3 576.7881563180125 473.9236507516513 473.9365601665846 741.0939327578582 818.6452577014643 855.3320559269878 513.6834169821458 311.8437832205527 685.1515956650707 294.5191475450249
628 0.005 3.14 3 576.8769472345718 474.092536606882 474.1056119943481 741.1103520167111 818.6457167492921 855.3322395841582 513.8037795889627 311.8852061135398 685.1827437306092 294.5191229489114
629 0.005 3.145 3 576.9655103247798 474.261133175822 474.2743741253398 741.1266175790219 818.6461535555285 855.3324163115035 513.9239075475579 311.9266174750912 685.2137870123265 294.5190961990035
630 0.005 3.15 3 577.0539213303556 474.4294407369474 474.4428469183868 741.1428469990184 818.6465871627787 855.3325905088111 514.0438449676889 311.9680154747616 685.2447899076765 294.5190766752986
631 0.005 3.155 3 577.1421849642605 474.5974596735967 474.6110307709563 741.1590447774704 818.6470207664479 855.3327667408746 514.1635882910031 312.0094002691526 685.275752069227 294.5190644092344
632 0.005 3.16 3 577.2303060698424 474.7651904023365 474.7789261053057 741.1752127891426 818.6474541592847 855.3329428367117 514.2831427972733 312.0507715791731 685.3066741484204 294.5190582375381
633 0.005 3.165 3 577.318289374761 474.9326333264254 474.946533327051 741.1913553071914 818.6478881160474 855.3331198588652 514.4025110833045 312.0921294966578 685.3375567188481 294.5190576782374
634 0.005 3.17 3 577.4061368683392 475.0997888619253 475.113852856541 741.2074720490003 818.6483213911479 855.3332961907502 514.5216928893527 312.1334739074497 685.3683993256401 294.5190621688416
635 0.005 3.175 3 577.4938506307698 475.2666574133731 475.280885113091 741.2235647901891 818.6487544664085 855.3334721993756 514.640692241819 312.1748045772251 685.3992014421683 294.519071249684
636 0.005 3.18 3 577.5814235306785 475.4332393907803 475.4476305202814 741.2396349990851 818.6491868851548 855.3336479672292 514.7595077237675 312.2161212852305 685.4299639598779 294.5190833476924
637 0.005 3.185 3 577.6688588469136 475.5995352249183 475.6140894948194 741.2556816582514 818.6496195971969 855.3338242117806 514.8781405590397 312.2574238266616 685.460686378391 294.5190994539599
638 0.005 3.19 3 577.7561568902945 475.7655453467278 475.7802624665009 741.2717036122953 818.6500512573139 855.3339998458134 514.9965908852134 312.2987122250127 685.4913682081346 294.5191184307284
639 0.005 3.195 3 577.8433189413286 475.9312701809864 475.9461498658789 741.2877017024863 818.6504820557926 855.3341745648032 515.1148590187471 312.3399865961199 685.5220112334083 294.5191396211622
640 0.005 3.2 3 577.9303446767786 476.0967101594097 476.1117521228516 741.3036756363512 818.6509114385427 855.3343485159047 515.2329460127694 312.3812459828535 685.5526140472419 294.5191625105738
641 0.005 3.205 3 578.0172358782337 476.2618657107217 476.2770696641165 741.3196267814468 818.6513399392281 855.3345217408757 515.3508533079637 312.4224908935334 685.5831745835102 294.5191868446205
642 0.005 3.21 3 578.1039871764406 476.4267372709578 476.4421029240016 741.335553317577 818.6517669094934 855.3346935759971 515.468577790017 312.4637212883626 685.613691633123 294.519212244119
643 0.005 3.215 3 578.1905999305191 476.5913252666768 476.6068523356429 741.35145564365 818.6521932853235 855.3348657073376 515.5861204717872 312.5049367592838 685.6441679598278 294.5192383342446
644 0.005 3.22 3 578.2770748272253 476.7556301388266 476.7713183315731 741.3673351354925 818.6526182452028 855.3350370726276 515.7034832867644 312.5461372925267 685.6746070324436 294.5192648737686
645 0.005 3.225 1 578.3592846719812 476.9190607786941 476.935024170366 741.4101574653948 818.6586897224223 855.336265807074 515.8267895438736 312.5869646218037 685.7193477200933 294.5191834741739
646 0.005 3.23 6 578.4495862429832 477.0827393461145 477.0988324639982 741.404959826963 818.6553001532208 855.3352988110155 515.9344581446685 312.6289591389183 685.7397750509231 294.5192051947027
647 0.005 3.235 3 578.5374929141984 477.2461468707653 477.2623859813423 741.4165504581698 818.6541780405182 855.335384411009 516.0519024700299 312.6699993530315 685.7674760408152 294.519480552212
648 0.005 3.24 1 578.6188903993851 477.4086912072777 477.4251957924211 741.4578532357842 818.6597338501368 855.3365924216633 516.1743524455349 312.7107343593471 685.8111212767316 294.5194141581842
649 0.005 3.245 6 578.707746619173 477.5714821389649 477.5881063343126 741.4516425257218 818.6563953173367 855.3358184444151 516.2809625889029 312.7526390657614 685.8306717007093 294.5193944542834
650 0.005 3.25 3 578.7945736018646 477.7340070955771 477.7507692435997 741.4629989635609 818.6553981805713 855.3360356250046 516.3977382978348 312.7935952320238 685.8581419858647 294.5196803940539
651 0.005 3.255 1 578.8753875323594 477.8956785163767 477.9127002730139 741.5041809642357 818.6610661699444 855.337354398464 516.5196252932734 312.8342564437735 685.9016975544201 294.5196132441156
652 0.005 3.26 6 578.9635930022101 478.0575953865919 478.0747312494106 741.4981073461273 818.6578179629255 855.3366102380351 516.6258714203217 312.876095935395 685.9213041426087 294.5196123680276
653 0.005 3.265 3 579.0499309608633 478.2192505285136 478.2365195760975 741.5095092076645 818.6568784580578 855.3368423182378 516.7422388246972 312.9169899399357 685.9487683155157 294.5199179993899
654 0.005 3.27 1 579.1303523571437 478.3800606519575 478.3975852559131 741.550559601298 818.6625671823872 855.3381693500718 516.8635957400452 312.9575928271908 685.992207289235 294.5198544318349
655 0.005 3.275 6 579.2181631763173 478.5411148712935 478.5587502005037 741.5445774145608 818.6593270226198 855.3374036192851 516.969537150311 312.999377775213 686.0117715653092 294.5198680634829
656 0.005 3.28 3 579.3041188049916 478.7019107411525 478.7196761216289 741.5559700732518 818.6583805135365 855.3376103622401 517.0854800517529 313.0402187507832 686.0391305445278 294.5201863024635
657 0.005 3.285 1 579.384185799349 478.8618691215727 478.8798869430837 741.5968267496557 818.6640210791927 855.3388992973247 517.2063148190825 313.0807783812655 686.0823563196569 294.5201280817892
658 0.005 3.29 6 579.4715869337081 479.0220701349679 479.0401963282455 741.5908985515523 818.6607720678255 855.3381130921194 517.311911046227 313.1225048373113 686.1018043099193 294.5201549389111
659 0.005 3.295 3 579.5573086064404 479.1820158532348 479.2002696615115 741.6023799419924 818.6598256010132 855.3383086414169 517.4275051679631 313.1632816692994 686.1290799753715 294.5204980739113
660 0.005 3.3 1 579.6368985829803 479.3411304101178 479.3596341577414 741.6429329878927 818.6653851766062 855.3395464426551 517.5477464894635 313.2037914885823 686.171990518826 294.5204312810172
661 0.005 3.305 6 579.7238369496304 479.5004863551092 479.5190966643963 741.6370363248159 818.6621381568673 855.3387490424249 517.6529829035193 313.2454671227845 686.1912956305081 294.5204587830076
662 0.005 3.31 3 579.8090982631634 479.6595893832823 479.6783254710879 741.6484653488496 818.6611755333359 855.3389247261146 517.7680980270596 313.2861924176896 686.2183936486352 294.5208056756466
663 0.005 3.315 1 579.8882903056403 479.8178671882721 479.8368510012803 741.6887995120874 818.6666727108254 855.3401256114669 517.887773742993 313.3266425743926 686.2610275515979 294.5207413049762
664 0.005 3.32 6 579.9747718837071 479.9763851189103 479.9954739847524 741.6829585749502 818.6634335034291 855.3393263765639 517.9926486551982 313.368271597831 686.2802212261792 294.5207731983527
665 0.005 3.325 3 580.0594540759627 480.1346521087856 480.153865267607 741.6942561033318 818.6624502145656 855.3394813887078 518.1072495370024 313.4089531367825 686.3070974440269 294.5211033273262
666 0.005 3.33 1 580.1383168296584 480.2920992151494 480.3115581505132 741.7344636568706 818.6679146360727 855.3406648027262 518.226447713419 313.4493356491039 686.3495120099682 294.5210492933129
667 0.005 3.335 6 580.2243782433613 480.4497856079815 480.4693481959423 741.7287033463407 818.6646849273759 855.3398693265154 518.3309003956805 313.4909192936668 686.3686286191116 294.5210837368793
668 0.005 3.34 3 580.3086176107745 480.6072229853203 480.626908508913 741.7399650096663 818.6637029359979 855.3400233939082 518.444999832873 313.5315513814765 686.3953700629573 294.5214011702011
669 0.005 3.345 1 580.3870872868364 480.7638457451297 480.783775204944 741.7799805455678 818.6691348046332 855.3411976499938 518.5636359743792 313.5718826191525 686.4375484644432 294.5213434939304
670 0.005 3.35 6 580.4727404560393 480.9207065669677 480.9407385549861 741.7743034206595 818.6659291101386 855.3404114073867 518.6677228144044 313.613409867538 686.4566040849016 294.521368129448
671 0.005 3.355 3 580.5565666236043 481.0773202337018 481.0974739384928 741.7855479624459 818.6649555529741 855.3405648552738 518.781344737346 313.6539870299359 686.4832243133615 294.5216700878831
672 0.005 3.36 1 580.6346402487771 481.2331242438462 481.2535201703276 741.8253629889902 818.6703520369977 855.3417265240071 518.8994307307204 313.6942514739666 686.5251655220418 294.5216030710815
673 0.005 3.365 6 580.7198738911738 481.3891651669213 481.4096625815253 741.8197682639552 818.667168186602 855.3409452945667 519.0031148188301 313.7357317167708 686.5441587421976 294.521610771635
674 0.005 3.37 3 580.8032890910704 481.5449606823822 481.5655786887604 741.8310042254034 818.6662014798515 855.3410971419248 519.1162483749113 313.7762552813708 686.5706655719868 294.521895477452
675 0.005 3.375 1 580.8809665066022 481.6999514063168 481.7208099734061 741.8706252672264 818.671567170131 855.3422477116687 519.2337720852938 313.816462571145 686.6123820853629 294.5218181325504
676 0.005 3.38 6 580.9658386804598 481.8551779243968 481.8761369990034 741.8651660272518 818.6684087135816 855.3414701798988 519.3370728271997 313.8578863896089 686.631352446259 294.5218074247767
677 0.005 3.385 3 581.0488212314544 482.0101605862626 482.0312392372067 741.8763237412339 818.6674363497123 855.3416164326111 519.4497122713286 313.8983569139174 686.6577178666414 294.5220777349052
678 0.005 3.39 1 581.1260765999142 482.1643430562794 482.1856607422691 741.915769079499 818.6727763557308 855.3427589579084 519.566654543506 313.9385106949413 686.6992626794566 294.5219912761779
679 0.005 3.395 6 581.2105377808123 482.3187600612353 482.3401774088986 741.9103193374816 818.6696243565265 855.341984264168 519.6695753858554 313.9798794035049 686.7181111410927 294.521966698452
680 0.005 3.4 3 581.2931555482758 482.472934840174 482.4944707817158 741.9215068734416 818.6686640635791 855.342129691071 519.7817206396886 314.0202916984884 686.7443904743978 294.5222206691941
681 0.005 3.405 1 581.370013062762 482.6263140537598 482.648087416337 741.9607721387607 818.6739814092745 855.3432661841547 519.898091325133 314.0603870178205 686.785719997811 294.5221268184932
682 0.005 3.41 6 581.454102799398 482.7799265939165 482.8017988018707 741.9553956956821 818.6708448660765 855.3424957090913 520.0006332949648 314.1016987584032 686.804520114542 294.522089915947
683 0.005 3.415 3 581.5363370199863 482.9332984365916 482.9552883085382 741.9665647170395 818.6698888839595 855.3426392641293 520.1122950484071 314.142053641787 686.8306970907406 294.5223326136738
684 0.005 3.42 1 581.6128133947791 483.0858792443571 483.1081050193217 742.0056393088654 818.6751782053803 855.3437679333171 520.2281023466045 314.1820861158013 686.871816808722 294.522233654462
685 0.005 3.425 6 581.6965058800911 483.2386921318383 483.2610159636558 742.0003326717809 818.6720580469142 855.3430018594948 520.3302527425161 314.2233435216494 686.8905589897887 294.5221865379654
686 0.005 3.43 3 581.7783527422997 483.3912658323933 483.4137064398067 742.0114936941799 818.6711093902777 855.3431428013971 520.4414248683918 314.2636409313351 686.9166345093787 294.5224190279834
687 0.005 3.435 1 581.8544503141741 483.543052764394 483.5657278715902 742.0503867719893 818.6763748060717 855.3442649270335 520.5566631300369 314.3036089013738 686.9575512914496 294.5223173523571
688 0.005 3.44 6 581.9377477349677 483.6950707242572 483.7178431075497 742.0451502902403 818.6732689614553 855.3435019217402 520.6584280785793 314.3448121253705 686.9762354801802 294.5222642840002
689 0.005 3.445 3 582.0191631121443 483.8468509183552 483.8697392283967 742.0562778904929 818.6723226166349 855.3436402553652 520.7690910748929 314.385054840152 687.0022000318825 294.5224881876152
690 0.005 3.45 1 582.094897018338 483.9978486595401 484.0209700515864 742.0950003939336 818.6775681686609 855.3447594296263 520.8837753984157 314.4249610883575 687.0429269453276 294.5223876661876
691 0.005 3.455 6 582.1778076210711 484.14907628588 484.1722942138945 742.0898323847871 818.6744768683129 855.3440010139742 520.9851599603105 314.4661061466869 687.0615591854654 294.522331796123
692 0.005 3.46 3 582.2588347182862 484.3000675693314 484.3234005930336 742.100937978691 818.673535487079 855.3441387844159 521.0953333377045 314.5062894655302 687.0874229960818 294.5225503827494
693 0.005 3.465 1 582.3342297520156 484.4502807533939 484.4738454591151 742.1394960301432 818.6787608097526 855.3452524274377 521.2094522811669 314.5461284355939 687.1279786759394 294.5224493516302
694 0.005 3.47 6 582.4167186395957 484.6007225967026 484.624383117204 742.1343774367274 818.6756814983223 855.344496532053 521.3104421104672 314.5872194333931 687.1465359847341 294.5223899172025
695 0.005 3.475 3 582.4973598871087 484.7509294785933 484.7747042797337 742.145461573818 818.6747448387965 855.3446327573835 521.420140238424 314.6273451483179 687.1722893882229 294.5226046429394
696 0.005 3.48 1 582.5723690400544 484.9003622303067 484.9243674094412 742.1837853536415 818.6799351200849 855.3457376045857 521.5336992622557 314.667120742008 687.212607872703 294.5225038977118
697 0.005 3.485 6 582.6544836414644 485.0500226676008 485.0741229443502 742.1787742155193 818.6768760474661 855.3449865530848 521.6342902456157 314.7081533174841 687.2311385926681 294.5224424333301
698 0.005 3.49 3 582.7347485248864 485.199449480896 485.2236632556045 742.1898410790362 818.6759457423501 855.3451215891569 521.7434999716634 314.748219893778 687.2567974396674 294.5226542882551
699 0.005 3.495 1 582.8093629944766 485.3481062489005 485.3725490625305 742.2279670032333 818.6811085368699 855.346219748376 521.856494073042 314.7879345473629 687.296913016165 294.5225548668885
700 0.005 3.5 6 582.8911192552962 485.4969896326443 485.5215268505359 742.22304041038 818.6780719076 855.3454780146162 521.9567007454808 314.8289058083089 687.3154036983868 294.5224930750808
701 0.005 3.505 3 582.9710013994558 485.6456407275223 485.6702906702042 742.2340874497477 818.677145816702 855.3456125175151 522.0654200184025 314.868910472682 687.340963023846 294.5227033935366
702 0.005 3.51 1 583.0452567792141 485.7935254328493 485.8184031720662 742.2721261891949 818.6822977889447 855.346702284202 522.1778746245104 314.9085552129802 687.3809037992577 294.522603844644
703 0.005 3.515 6 583.1266218712449 485.941636169372 485.9666075580362 742.2671827514586 818.6792658478333 855.3459633305119 522.2776751774284 314.9494722066675 687.3993265444631 294.5225405827291
704 0.005 3.52 3 583.2061167359765 486.0895159040313 486.1145992342447 742.2781923213132 818.6783409530203 855.346095717194 522.3859032118479 314.9894163588128 687.4247764425186 294.5227486515875
705 0.005 3.525 1 583.2799747096253 486.236633084157 486.2619429579456 742.3160519360068 818.6834689159982 855.3471777797951 522.4977863534316 315.0289952006465 687.4645249678171 294.5226501009257
706 0.005 3.53 6 583.3609540801727 486.3839753003623 486.4093781441842 742.3111649580113 818.6804484977122 855.3464413337421 522.5972013258854 315.0698527011799 687.4828844351888 294.5225865805899
707 0.005 3.535 3 583.4400616300944 486.5310878240484 486.5566018409644 742.3221460022344 818.6795265925875 855.3465719712775 522.7049449303797 315.1097348691357 687.5082286518526 294.5227927039902
708 0.005 3.54 1 583.5135448045102 486.67744168616 486.7031809639182 742.3598204106987 818.6846267721304 855.3476470599575 522.8162735298961 315.1492517512189 687.5477770134478 294.522694577839
709 0.005 3.545 6 583.5941405163817 486.8240195850998 486.8498511524556 742.3549990864335 818.6816238721588 855.3469147355972 522.9152949490003 315.1900467443785 687.5660831567208 294.5226311814523
710 0.005 3.55 3 583.6728625493002 486.9703690869441 486.9963110692906 742.3659546363483 818.6807079032485 855.3470456690836 523.0225513264256 315.2298665157004 687.5913274716333 294.52283555449
711 0.005 3.555 1 583.7459792960877 487.1159638559784 487.1421298143871 742.4034529970615 818.6857849048439 855.3481161321282 523.1333324857087 315.2693188603909 687.6306851705342 294.5227385502237
712 0.005 3.56 6 583.8262035719499 487.2617815893511 487.2880391868718 742.3986902352108 818.6827971816725 855.3473879063906 523.2319610137836 315.3100513274519 687.6489364537716 294.5226751869269
713 0.005 3.565 3 583.9045608296881 487.4073721855439 487.4337394730293 742.4096190906503 818.6818862304996 855.3475185929922 523.338737227407 315.3498070147037 687.6740815148896 294.5228781994807
714 0.005 3.57 1 583.9773244624289 487.5522119923801 487.5788019878567 742.4469486283953 818.6869430964401 855.348584452327 523.4489771524518 315.3891845723115 687.7132578794501 294.5227815698396
715 0.005 3.575 6 584.0571825400957 487.6972736481347 487.7239546673986 742.4422390688023 818.6839674324782 855.3478585095833 523.5472056911406 315.4298611139404 687.7314482201198 294.52271801312
716 0.005 3.58 3 584.135169152732 487.8421094195055 487.8688994264066 742.4531390471047 818.6830597101266 855.3479877920446 523.653497717245 315.469555168893 687.7564910526802 294.5229195079098
717 0.005 3.585 1 584.2075780333483 487.9861982510948 488.0132097275428 742.4903027296861 818.6880970352939 855.3490496699575 523.7632066422015 315.5088666052752 687.7954826812364 294.5228237892741
718 0.005 3.59 6 584.2870564647124 488.1305078959982 488.1576097693508 742.4856440157611 818.6851330900777 855.3483269220771 523.8610307379439 315.5494808448868 687.8136128848294 294.5227603415939
719 0.005 3.595 3 584.3646614454128 488.274592910606 488.3018030543517 742.4965142541922 818.6842292801221 855.3484550785236 523.9668390976714 315.5891110049176 687.8385535011578 294.5229605254377
720 0.005 3.6 1 584.436707261123 488.4179348500051 488.4453652029794 742.5334974611557 818.6892419901541 855.3495123709533 524.0758909290793 315.6283558959761 687.8773562647924 294.5228656181376
721 0.005 3.605 6 584.5158090708458 488.5614965572729 488.5890166698319 742.5288977390284 818.6862943545405 855.3487932024651 524.1734288478426 315.668906266871 687.8954299339943 294.5228024304824
722 0.005 3.61 3 584.5930372866287 488.7048348652914 488.7324625337841 742.5397376145323 818.6853961977722 855.3489211306868 524.2787567465631 315.7084737963174 687.9202648964264 294.5230011798156
723 0.005 3.615 1 584.664696418813 488.8474337764906 488.8752804508401 742.5765156002308 818.6903770810189 855.3499724131108 524.3872769579451 315.7476537246171 687.9588466118537 294.5229077139708
724 0.005 3.62 6 584.7434326880757 488.9902515234286 489.0181873287041 742.5719953011406 818.6874511288396 855.3492584130372 524.4844094371668 315.7881374285922 687.9768842152994 294.5228453750734
725 0.005 3.625 3 584.8202849348609 489.132847105813 489.1608897656921 742.5828162514126 818.6865600851449 855.3493849760226 524.5892602014753 315.8276395456369 688.0016271979583 294.5230429605461
726 0.005 3.63 1 584.8915803986862 489.274707097876 489.3029675232877 742.6194153821438 818.6915137928625 855.3504292917636 524.6972525802911 315.8667491550241 688.0400066577961 294.5229503270241
727 0.005 3.635 6 584.969940926385 489.4167848515858 489.4451338186174 742.6149533822941 818.6886048560438 855.3497186437636 524.7939863099751 315.9071691829183 688.0579983371404 294.5228885046707
728 0.005 3.64 3 585.0464188234677 489.558641669514 489.587096809539 742.6257479310212 818.6877189892057 855.3498442279482 524.8983600086585 315.9466064500419 688.0826454214464 294.5230851989753
729 0.005 3.645 1 585.1173575441354 489.6997666645797 489.7284383555492 742.6621702688079 818.6926488532204 855.3508831027668 525.0058163226868 315.9856499882586 688.1208387026588 294.522993355955
730 0.005 3.65 5 585.1951131756078 489.8411086311023 489.869868300578 742.6578758945224 818.6897658034839 855.3501936817842 525.1025436676833 316.0259933517557 688.1388652905931 294.5228806398098
731 0.005 3.655 3 585.2712143496587 489.9822310906322 490.0110961918026 742.6689291075986 818.6889112716647 855.3503104214582 525.2065348281587 316.0653581626562 688.163482335855 294.5230783688654
732 0.005 3.66 1 585.341874325661 490.1226256441311 490.1517061093265 742.7052481632944 818.6938245028662 855.3513374384968 525.3135129664263 316.1043279169901 688.2014983229316 294.5229942087329
733 0.005 3.665 6 585.4195527386208 490.2632359388357 490.2924037469003 742.7008726129208 818.6909259186208 855.3506175501677 525.4094975614885 316.1446058873436 688.2193458596707 294.5229497970499
734 0.005 3.67 3 585.4953339084503 490.4036277335397 490.4329003518762 742.7115792006284 818.6900301524532 855.3507254666066 525.5129276097599 316.1839055270059 688.2437579818006 294.5231498483764
735 0.005 3.675 1 585.565628468651 490.5432950434989 490.5727817024045 742.7476548007916 818.6949001108973 855.3517405695576 525.6193207759704 316.2228168612177 688.2817548200343 294.5230623594107
736 0.005 3.68 4 585.642271000761 490.6831774863746 490.7127514267352 742.7433547765897 818.6919550630308 855.3511181141783 525.7162844195121 316.2629918264847 688.2995921011831 294.5229593630926
737 0.005 3.685 3 585.717557863081 490.822842714146 490.8525206719133 742.7545690189477 818.6911988091081 855.3511794869146 525.8187317867839 316.3022499111237 688.3239516887559 294.523093062
738 0.005 3.69 1 585.787663713595 490.9617882536911 490.9916790336965 742.7904933377974 818.6960715119925 855.3521825896921 525.9246726910809 316.3410694150814 688.3618050682413 294.5230142164432
739 0.005 3.695 5 585.864555242676 491.1009473746344 491.1309243575885 742.7865402923428 818.6932000629964 855.3514779195067 526.0202753369873 316.3811917849343 688.3794639977623 294.5229471682032
740 0.005 3.7 3 585.9396881624609 491.2398906777451 491.269971041369 742.7974627488222 818.6923294882615 855.3515681097311 526.1228700009104 316.4203438345675 688.4036926897915 294.5231494366733
741 0.005 3.705 1 586.0093199144588 491.3781178770393 491.4084098470933 742.8330146012623 818.6971190057518 855.3525549704708 526.2282325628557 316.4590997576506 688.4412406231535 294.5230718437199
742 0.005 3.71 4 586.0853416820795 491.5165574077806 491.5469355127021 742.8289582914186 818.6941988064018 855.351927664713 526.3244196654775 316.4991331531494 688.4589255939711 294.5229885397841
743 0.005 3.715 3 586.1599695880028 491.6547820981993 491.6852628772766 742.8400775216695 818.6934376177527 855.3519763073913 526.4259255370666 316.5382508199546 688.4830470820322 294.523120280316
744 0.005 3.72 1 586.2293743410756 491.7922947623424 491.8229859222957 742.8755978717207 818.698236086651 855.3529570174231 526.5307888431364 316.5769239762096 688.5204568678186 294.5230429918439
745 0.005 3.725 4 586.3051725466589 491.9300187678134 491.9607954186305 742.8716558855783 818.6953195820635 855.352325179267 526.6266051552943 316.6168836847426 688.5381062953396 294.5229884553373
746 0.005 3.73 3 586.3795122722664 492.0675291905731 492.0984077901658 742.8827357354181 818.6945541197815 855.3523663615023 526.7276479537678 316.6559279616804 688.5621230206382 294.5231203971687
747 0.005 3.735 1 586.4485765796331 492.2043312191138 492.2354190083788 742.9180719867832 818.6993217348671 855.3533368568129 526.8319883493161 316.6945328051914 688.5993372508128 294.5230438851917
748 0.005 3.74 4 586.5240400480841 492.3413435740529 492.3725162462783 742.9141399748605 818.6964148262014 855.3527086106681 526.9273711812397 316.7344189481032 688.6169164118821 294.5229891768425
749 0.005 3.745 3 586.5980296955088 492.478143481958 492.5094174289859 742.9251521606257 818.6956504072167 855.3527507876029 527.0279266727227 316.7733936583572 688.6408296047057 294.5231177713891
750 0.005 3.75 1 586.6667631887792 492.6142387356529 492.6457207008229 742.9603046409668 818.7003924434022 855.3537183399368 527.1317433470654 316.8119233645746 688.6778767949356 294.5230403478141
751 0.005 3.755 4 586.7418494905625 492.7505431384804 492.7821093943639 742.9563922660442 818.6975022089882 855.3530965145421 527.2266823063059 316.8517438656165 688.6953648695834 294.5229837742289
752 0.005 3.76 3 586.815480126479 492.8866362368533 492.9183030977522 742.967354269275 818.696746666827 855.3531428814679 527.3267488157873 316.8906501709433 688.7191777909462 294.5231116935269
753 0.005 3.765 1 586.8838654695854 493.022028193095 493.0539019518151 743.0023522822056 818.7014775807791 855.3541137178662 527.4300290832833 316.9291083313997 688.756063934822 294.5230336144838
754 0.005 3.77 4 586.9586097882776 493.1576283761597 493.1895858247776 742.9984600142895 818.6986011733269 855.3534964114217 527.5245580293346 316.9688616556941 688.7734888197759 294.5229769696761
755 0.005 3.775 3 587.0318858893829 493.2930183641371 493.3250757545229 743.009366595536 818.6978501037032 855.3535449072473 527.6241414343631 317.007700829683 688.7972038380553 294.5231038617536
756 0.005 3.78 1 587.0999282350449 493.427711256713 493.459974250405 743.0441624089424 818.7025502197552 855.3545103299872 527.7269036205356 317.0461093427616 688.8339103775273 294.5230258654965
757 0.005 3.785 4 587.1743161145215 493.5626110198066 493.5949571319725 743.0403152600353 818.699696099578 855.3538996821515 527.8210033026874 317.085774468474 688.8512762288741 294.5229703834594
758 0.005 3.79 3 587.2472468855253 493.697301678437 493.7297470876674 743.051184286262 818.698953902783 855.3539509127544 527.9201223650687 317.1245405945194 688.874898330727 294.5230979081226
759 0.005 3.795 1 587.3149583248503 493.8312987550126 493.8639486312302 743.0858135171386 818.7036373910258 855.3549161991391 528.0223894940507 317.1628758529992 688.9114379787896 294.5230210658874
760 0.005 3.8 4 587.3889941433744 493.9655016821841 493.9982341352931 743.0819994848785 818.7007976322485 855.3543092996495 528.1160513094135 317.2024713088061 688.9287443927491 294.5229673949899
761 0.005 3.805 3 587.4615660496709 494.0994966042214 494.1323277390885 743.0928183563885 818.7000599954494 855.3543609128307 528.2146874130719 317.2411662487615 688.9522672951189 294.5230961782395
762 0.005 3.81 1 587.5289414482097 494.2328015067639 494.2658359655282 743.1272889396778 818.7047291089185 855.3553266795956 528.3165133049422 317.2794093020442 688.988642493712 294.5230211996659
763 0.005 3.815 4 587.6026304645577 494.3663112320653 494.3994277305087 743.1235065359464 818.7019022582796 855.3547232173315 528.4096849503647 317.3189505679834 689.0058868574603 294.5229708955411
764 0.005 3.82 3 587.6748504234796 494.4996140517029 494.5328286153824 743.1342777276244 818.701168413559 855.3547750238704 528.5078433260688 317.3575791255095 689.029311068545 294.523102518801
765 0.005 3.825 1 587.7418925332365 494.6322304629799 494.6656471798703 743.168579402325 818.7058176253834 855.355737616411 528.6091530125794 317.3957452662672 689.065516730124 294.5230305471114
766 0.005 3.83 4 587.8152326217282 494.765050623746 494.7985488392722 743.1648321609418 818.7030034583828 855.3551375603076 528.7019116481499 317.4352199449596 689.0826975531371 294.5229827053105
767 0.005 3.835 3 587.8871049850808 494.8976649590389 494.9312606322462 743.1755613011724 818.7022738637907 855.35518993057 528.7996038007751 317.4737789467933 689.1060238429549 294.5231185151595
768 0.005 3.84 1 587.9538133229102 495.0295963356953 495.0633930541068 743.2096955594611 818.7069021814208 855.356149512068 528.9004068444895 317.5118695014167 689.1420599159725 294.5230490063875
769 0.005 3.845 4 588.0267964287136 495.1617304640223 495.1956081678039 743.2059794422713 818.7040999224766 855.355551001908 528.9927468380741 317.5512754130021 689.1591748834377 294.5230038822729
770 0.005 3.85 3 588.0983218817624 495.2936598530894 495.3276344204044 743.2166681203488 818.7033739676027 855.3556038556817 529.0899784926102 317.5897637863078 689.1824024576343 294.5231433917592
771 0.005 3.855 1 588.1646970188402 495.4249096997685 495.4590842254602 743.2506383551379 818.7079828601927 855.3565600114666 529.1902776662124 317.6277794154902 689.2182686644095 294.5230765325746
772 0.005 3.86 4 588.2373310103198 495.55636134361 495.5906163309509 743.2469570310318 818.7051925432169 855.3559645640576 529.2822142532726 317.6671142565571 689.2353185549158 294.5230336197363
773 0.005 3.865 3 588.3084992383309 495.6876093216206 495.7219605780643 743.2575991325632 818.704469672148 855.3560169587352 529.3789829108124 317.7055311568003 689.2584439343896 294.5231753545826
774 0.005 3.87 1 588.3745494970528 495.8181809448216 495.8527311182385 743.2914056375801 818.709057679976 855.3569694264759 529.4787875894983 317.7434731110812 689.2941428496842 294.5231105206817
775 0.005 3.875 4 588.446817473601 495.9489535490838 495.9835836534729 743.2877577651407 818.706279425067 855.3563757758403 529.5703107335135 317.7827362861265 689.3111234987501 294.5230699305069
776 0.005 3.88 3 588.517629992149 496.0795235698718 496.1142493478868 743.2983572935085 818.7055595733826 855.3564271375085 529.6666263338759 317.8210812880986 689.3341468049796 294.5232138961936
777 0.005 3.885 1 588.583371663926 496.209420770206 496.2443443259297 743.3319992395971 818.7101261646908 855.3573755021193 529.7659522744123 317.8589484404578 689.3696682560214 294.5231503337201
778 0.005 3.89 4 588.6552708246217 496.3395178935548 496.3745208764313 743.3283875660471 818.7073604719986 855.3567843268713 529.8570572425184 317.8981392661762 689.3865878014308 294.5231113348709
779 0.005 3.895 3 588.7257225862104 496.4694134982366 496.5045115770091 743.3389450057053 818.7066445452908 855.3568356855935 529.9529160635401 317.9364125155307 689.4095115600925 294.5232563742163
780 0.005 3.9 1 588.7911310409396 496.5986395140138 496.633934350057 743.3724241578461 818.7111910841965 855.3577806831506 530.0517409947013 317.9742148596575 689.4448622554925 294.5231938901976
781 0.005 3.905 4 588.8626749042365 496.7280646049759 496.7634383544431 743.36884919447 818.7084385569952 855.3571919633298 530.142445429499 318.0133248352457 689.4617183771412 294.5231561248275
782 0.005 3.91 3 588.9327741481789 496.8572892413738 496.8927575023272 743.3793666155957 818.7077265638685 855.3572437199164 530.2378524014866 318.0515234375429 689.4845430234785 294.5233018436498
783 0.005 3.915 1 588.9978536295247 496.9858477833836 497.0215116830392 743.4126811466572 818.7122512366976 855.3581846214032 530.3361855469791 318.0892526807843 689.5197226899854 294.523240121384
784 0.005 3.92 4 589.0690447981398 497.1146043491452 497.1503466680005 743.4091439973406 818.7095125882227 855.3575981359669 530.4264848845638 318.1282874160428 689.5365156233536 294.5232037677667
785 0.005 3.925 3 589.1387892103335 497.2431615052014 497.2789977695869 743.4196185270583 818.7088028319707 855.3576481360791 530.5214407635939 318.1664118189316 689.5592374434765 294.5233484111945
786 0.005 3.93 1 589.2035441279979 497.371055908825 497.4070867526317 743.4527740082269 818.7133082615478 855.3585867475614 530.619283019358 318.2040647396497 689.5942488734125 294.5232874135458
787 0.005 3.935 4 589.2743827360093 497.4991473962486 497.5352561594796 743.4492739595624 818.7105833921657 855.3580036223958 530.7091812566425 318.2430256324835 689.6109802194841 294.5232513174487
788 0.005 3.94 3 589.3437798520121 497.627040528417 497.6632426587686 743.4597097299512 818.7098786011524 855.3580540676227 530.8036924642832 318.2810760721817 689.6336048457144 294.5233963983536
789 0.005 3.945 1 589.4082324812197 497.7542743216404 497.79066991195 743.4927037843663 818.7143632258702 855.3589886297705 530.9010662373871 318.3186547264656 689.6684490844017 294.5233358326316
790 0.005 3.95 4 589.4787104947309 497.8817041742961 497.918177205116 743.4892427265175 818.7116518204764 855.3584078564691 530.9905522467831 318.3575399712992 689.6851150683585 294.5232999940316
791 0.005 3.955 3 589.5477536409164 498.0089367121727 498.0455025595004 743.499638331112 818.7109505615615 855.3584578336829 531.0846193141579 318.395515798494 689.7076395168741 294.52344432013
792 0.005 3.96 1 589.6118831476226 498.1355130494469 498.1722713516978 743.5324781686369 818.7154159413748 855.359388195732 531.1814936518521 318.4330175747258 689.7423189945968 294.5233839140334
793 0.005 3.965 4 589.6820106196158 498.2622846723381 498.2991199145407 743.5290524271278 818.712716534046 855.3588098730825 531.2705994828618 318.4718278952151 689.758923167429 294.5233478480198
794 0.005 3.97 3 589.7507010141508 498.3888600044538 498.4257875014606 743.5394035749111 818.7120185079312 855.3588599676738 531.3642244352141 318.5097285093377 689.781344221313 294.5234921451849
795 0.005 3.975 1 589.8145081646086 498.514782412287 498.5519013248596 743.5720837638009 818.716462590527 855.3597863711658 531.4606123844899 318.5471522773889 689.8158563490973 294.5234315510884
796 0.005 3.98 4 589.8842885234714 498.640899193286 498.6780945563929 743.5686973647582 818.7137761369511 855.3592104473662 531.5493298931597 318.5858880855629 689.8323990661642 294.523395587917
797 0.005 3.985 3 589.9526316428712 498.7668207122 498.8041077740219 743.5790094773162 818.7130821428196 855.3592601523384 531.6425111654446 318.623713840711 689.8547223615789 294.523539299266
798 0.005 3.99 1 590.0161159105864 498.8920924510765 498.9295699410987 743.6115272375268 818.7175059484035 855.3601833439479 531.7384098148734 318.6610598494462 689.889071413063 294.5234788511698
799 0.005 3.995 4 590.0855521463556 499.0175577502607 499.0551111884751 743.6081821961334 818.7148319868219 855.3596094904527 531.8267510395232 318.6997203717698 689.9055497886677 294.5234431092683
800 0.005 4 3 590.1535522133076 499.1428288235796 499.1804733926365 743.6184564749948 818.7141410566755 855.3596586680083 531.9194963193233 318.7374707882337 689.9277751260585 294.5235863003801
801 0.005 4.005 1 590.2167154812013 499.267453367586 499.30528733264 743.6508157097302 818.7185440333653 855.3605783024548 532.0149084157846 318.7747412612659 689.961956666955 294.5235259302032
802 0.005 4.01 4 590.285808456498 499.3922705705249 499.4301799857325 743.6475088476972 818.7158828285675 855.3600077180489 532.1028688774207 318.8133237484607 689.9783745943162 294.5234902961006
803 0.005 4.015 3 590.3534666790977 499.5168945746927 499.554894552882 743.6577465454432 818.715194820918 855.3600562066458 532.1951787156161 318.8509977951851 690.0005145436859 294.5236329965987
804 0.005 4.02 1 590.4163156302051 499.640874676568 499.6790630162184 743.6900061720509 818.7195947035167 855.360973853944 532.2901111925964 318.8881914186414 690.0346167099322 294.5235727275645
805 0.005 4.025 4 590.4850676730928 499.7650470798043 499.8033103461805 743.6866924043527 818.7169343747487 855.360403653838 532.37768886405 318.9266963529281 690.0509146084291 294.5235372476029
806 0.005 4.03 3 590.5523854338982 499.8890273194033 499.9273806045422 743.6968830307911 818.716246834029 855.3604524345415 532.4695641028147 318.9642937402778 690.0729323423877 294.5236794314802
807 0.005 4.035 1 590.6149188481492 500.0123669493746 500.0509075678478 743.728988409525 818.720627790565 855.361367169042 532.5640341287342 319.0014080276837 690.1068674428192 294.5236193325093
808 0.005 4.04 4 590.6833263727184 500.1358979315505 500.1745130112199 743.7257078910717 818.7179787342106 855.3607993695728 532.6512107314635 319.0398366629155 690.1230976588674 294.5235839923454
809 0.005 4.045 3 590.7503026432387 500.2592377628836 500.2979423191077 743.7358591584566 818.7172937520078 855.3608472617577 532.7426486344704 319.0773570384141 690.1450197263845 294.5237255712275
810 0.005 4.05 1 590.8125225745069 500.3819402351889 500.4208311057553 743.7678104062443 818.7216548127122 855.361758015727 532.8366334084579 319.1143876992887 690.1787892468587 294.5236655983708
811 0.005 4.055 4 590.880587091622 500.5048331369113 500.5437979886677 743.7645650961761 818.7190177952109 855.3611927749636 532.923437087403 319.1527429842066 690.1949641606722 294.5236304897322
812 0.005 4.06 3 590.947223377774 500.6275358903725 500.6665896720936 743.7746789386455 818.7183366039512 855.3612405532151 533.0144517296552 319.1901875370059 690.2167925102859 294.523771402611
813 0.005 4.065 1 591.0091190433288 500.7496044360741 500.7888435290326 743.8064724013153 818.7226757877497 855.362146731742 533.1079903285014 319.2271427795435 690.2503918724577 294.5237115881518
814 0.005 4.07 4 591.07684856873 500.8718625492644 500.9111751458422 743.8032660356849 818.7200525267396 855.3615845882879 533.1943902991676 319.2654190207718 690.2665104388036 294.5236766913814
815 0.005 4.075 3 591.1431502965301 500.9939315254518 501.0333325041786 743.8133441051239 818.719375423873 855.3616323047719 533.2849746035296 319.3027857221039 690.2882447295239 294.5238170571525
816 0.005 4.08 1 591.2047289988016 501.1153696588058 501.1549549116479 743.8449801694771 818.7236947098057 855.3625353526542 533.3780435718551 319.3396606184119 690.3216779487458 294.5237574305302
817 0.005 4.085 4 591.2721229630287 501.2369962890969 501.276654582121 743.8418130946014 818.7210838921933 855.3619751037572 533.4640579509436 319.3778589443448 690.3377387204714 294.5237226958774
818 0.005 4.09 3 591.3380919944753 501.3584347747455 501.3981809144494 743.8518558206895 818.7204103475518 855.362022637913 533.5542141916918 319.4151471146168 690.3593800721261 294.5238624156796
819 0.005 4.095 1 591.3993619479697 501.4792456130472 501.5191750232831 743.8833408252053 818.7247105561347 855.3629221751231 533.6468150074692 319.4519488059649 690.3926541106362 294.5238029967869
820 0.005 4.1 4 591.4664203659953 501.6002440330244 501.6402460166864 743.880209368948 818.7221117829661 855.362363560295 533.7324479600653 319.4900661872049 690.4086534218347 294.5237684301167
821 0.005 4.105 3 591.5320560555325 501.721055299224 501.7611445961027 743.8902152019568 818.7214415346111 855.362410826771 533.8221769260213 319.5272753307771 690.4302005058943 294.5239075423287
822 0.005 4.11 1 591.5930175784097 501.8412419978397 501.8815135957826 743.9215454921682 818.7257213399037 855.3633064223113 533.9143159211894 319.5639943018115 690.4633120467582 294.5238483122513
823 0.005 4.115 4 591.6597407185019 501.9616154391158 502.0019591450106 743.9184514813523 818.7231351976352 855.362750741329 533.9995631481494 319.6020338912988 690.4792516603517 294.5238139739031
824 0.005 4.12 3 591.7250420793099 502.0818027103739 502.1222331990336 743.9284184445028 818.7224675459024 855.3627975129418 534.0888656189894 319.6391637048225 690.500703440044 294.5239526730086
825 0.005 4.125 1 591.7856961624033 502.2013685682375 502.2419803672108 743.9596020054853 818.726728569014 855.3636898122706 534.1805576843259 319.6757989089136 690.5336551644284 294.5238939732556
826 0.005 4.13 4 591.8520888682763 502.3211202799234 502.3618037238876 743.9565434465479 818.7241546541113 855.363136495063 534.2654087444728 319.7137610966233 690.5495348366177 294.5238604341463
827 0.005 4.135 3 591.9170604039105 502.4406868032061 502.4814565003649 743.9664741946332 818.7234896986495 855.3631823019487 534.3542852245388 319.7508149653766 690.5708924648785 294.5239966973872
828 0.005 4.14 1 591.9774071353429 502.5596350027361 502.6005850391692 743.9975051644903 818.727730674932 855.3640708538496 534.4455168072679 319.7873769821958 690.6036833960687 294.5239384764637
829 0.005 4.145 4 592.0434675494523 502.6787682001932 502.7197894222571 743.9944830932249 818.7251696268664 855.3635203102917 534.5299888733185 319.8252530565129 690.6195046412779 294.523905623102
830 0.005 4.15 3 592.1081097601124 502.7977171824198 502.8388241324933 744.004376552482 818.7245079000896 855.3635658742446 534.6184444618008 319.8622262351416 690.6407683141865 294.5240412544229
831 0.005 4.155 1 592.1681975843704 502.9160509757261 502.9573372845621 744.0352620621543 818.7287306195341 855.3644511841401 534.7092236568204 319.8987053840647 690.6734086376699 294.523983212821
832 0.005 4.16 4 592.2339051824558 503.0345688630251 503.0759259068249 744.0322725220873 818.7261810704236 855.3639000351313 534.7933052705313 319.9365033175443 690.6891638145909 294.5239504837724
833 0.005 4.165 3 592.2982130863001 503.1529035081592 503.1943457633233 744.0421295540789 818.7255227902428 855.3639477770498 534.8813369477676 319.9733975294958 690.7103323380616 294.5240853855262
834 0.005 4.17 1 592.3579650019054 503.2706258345884 503.3122465464292 744.0728685052653 818.7297262236011 855.36482820062 534.9716685793096 320.0097858611145 690.7428585938227 294.5240275417165
835 0.005 4.175 4 592.4233579088612 503.3885315450028 503.4302225349477 744.0699115277289 818.7271879922145 855.3642771697091 535.0553672563915 320.047510676197 690.7585264421393 294.5239950061568
836 0.005 4.18 3 592.4873448099017 503.5062549844465 503.5480306646091 744.0797326450421 818.726533693533 855.3643261108133 535.1429818338362 320.0843271396985 690.7795915256357 294.5241293376321
837 0.005 4.185 1 592.5467955005319 503.6233691907543 503.6653223600032 744.110322067502 818.7307171936509 855.3652006621724 535.2328617562248 320.120632178808 690.8119567793873 294.5240717019686
838 0.005 4.19 4 592.6118615885833 503.7406659115994 503.7826889070667 744.1073998957162 818.7281913663611 855.3646528873073 535.3161793727386 320.1582792907337 690.8275651567569 294.5240392395435
839 0.005 4.195 3 592.6755243839231 503.8577813262426 503.8998884948165 744.1171849368964 818.7275405220772 855.364703109579 535.403374133104 320.1950164008906 690.8485387216754 294.5241729597514
840 0.005 4.2 1 592.7346734259555 503.9742906054036 504.0165742877071 744.1476251694734 818.7317036646698 855.3655734404247 535.4928027934685 320.231239214907 690.8807450741231 294.5241155386664
841 0.005 4.205 4 592.7994149113357 504.0909815096779 504.1333345736047 744.1447378170933 818.7291908620512 855.3650284037748 535.5757407804044 320.2688065199783 690.8962963960234 294.5240832985759
842 0.005 4.21 3 592.8627557662976 504.2074920647965 504.2499287898129 744.1544886918275 818.7285439306399 855.3650783735972 535.6625187327779 320.3054638371615 690.9171788263091 294.5242163677531
843 0.005 4.215 1 592.9216062181974 504.3233997043592 504.3660119234965 744.1847807333813 818.7326871599427 855.3659444442345 535.7515054653292 320.3416049468451 690.9492271264778 294.5241591819816
844 0.005 4.22 4 592.9860242378518 504.4394879875912 504.4821691531394 744.1819287587408 818.7301870776246 855.3654019543499 535.8340648596736 320.37909162412 690.9647202664327 294.5241271058998
845 0.005 4.225 3 593.0490460475911 504.5553968714272 504.5981611940566 744.1916442134573 818.729544138742 855.3654520131486 535.9204285990784 320.4156686687865 690.9855133687022 294.524259230309
846 0.005 4.23 1 593.107594441386 504.6707056137569 504.713644543891 744.2217667236893 818.733665156802 855.3663139919057 536.0089848322793 320.4517315077503 691.0173990650768 294.5242023900748
847 0.005 4.235 4 593.1716921121517 504.7861943733856 504.8292017832334 744.2189685523442 818.7311791856274 855.36577403246 536.0911521585801 320.4891356542639 691.0328395326965 294.5241707164209
848 0.005 4.24 3 593.2343972754379 504.901504685167 504.9445947409459 744.2286512432883 818.7305401306335 855.3658233679416 536.1771047586966 320.5256311213174 691.053545212241 294.5243024291051
849 0.005 4.245 1 593.2926876942083 505.0162179919352 505.0594816748525 744.2586367334017 818.7346435174994 855.3666823556014 536.265226913458 320.5616075081682 691.0852754251425 294.5242455353896
850 0.005 4.25 4 593.356430712671 505.1311103455114 505.1744420899479 744.2558590891017 818.7321656903812 855.3661419507025 536.3470030828366 320.5989319663769 691.1006514297061 294.5242133980947
851 0.005 4.255 3 593.4188131340569 505.2458251968107 505.2892390935427 744.2655071097813 818.7315285947302 855.3661893594813 536.43254265873 320.6353476957219 691.1212669562372 294.5243440356381
852 0.005 4.26 1 593.476808647991 505.3599460651201 505.4035326477496 744.2953478456186 818.7356128834577 855.3670449428571 536.5202245571995 320.6712546428639 691.1528438005521 294.5242874495388
853 0.005 4.265 4 593.5402300174053 505.4742451171803 505.5178993329649 744.2926032759194 818.7331474007715 855.3665085240166 536.6016232280326 320.7084886631104 691.1681620690009 294.5242560834263
854 0.005 4.27 3 593.602296392393 505.5883676038673 505.6321034755111 744.3022168069547 818.7325145635624 855.3665571319164 536.6867522818056 320.7448211796133 691.1886893041764 294.5243864152112
855 0.005 4.275 1 593.6599975135072 505.701899090147 505.7458067186218 744.3319131524127 818.7365807294337 855.3674097090037 536.7739940970082 320.7806442371406 691.2201127301436 294.5243301947301
856 0.005 4.28 2 593.7232718487186 505.8156185113756 505.8595976791135 744.334696663518 818.7334086193799 855.3665683132615 536.8590963903818 320.8173974390336 691.2392301833623 294.5245007428972
857 0.005 4.285 2 593.7840021296588 505.9291554575648 505.9732205219983 744.3430498776326 818.7326051998962 855.3664798291786 536.9432506082608 320.8538169254018 691.2592515508478 294.5244131546931
858 0.005 4.29 3 593.8453254150448 506.0425024536872 506.0866538387885 744.3512641733158 818.7332844034228 855.3669304636984 537.0261056732554 320.8902164873003 691.2783457560002 294.5243983023295
859 0.005 4.295 1 593.9026264480884 506.1552619892728 506.1995854067657 744.3809793081075 818.7376622462403 855.3678787525098 537.1126028478548 320.9259431453892 691.3094510083848 294.5243246486314
860 0.005 4.3 2 593.9655826840481 506.2682086065734 506.3126041969654 744.384111833897 818.7346860081803 855.3670041316425 537.1970357094525 320.9625924232124 691.3285015823643 294.5244844279292
861 0.005 4.305 2 594.0259657850202 506.3809735205908 506.4254551809161 744.3925536020707 818.7339052528826 855.366898688002 537.28060318733 320.9989056751104 691.3484732118484 294.5244057085276
862 0.005 4.31 3 594.0869075751013 506.4935493382948 506.5381173285031 744.4007072665166 818.7345624330525 855.367342499409 537.3628799173761 321.035202853209 691.3674650539957 294.5243864251483
863 0.005 4.315 1 594.1438210188545 506.6055409409656 506.6502801732528 744.4302091772281 818.7389014829481 855.3682805394203 537.4487803690354 321.070820914089 691.3983510900532 294.5243095422871
864 0.005 4.32 2 594.2063698645699 506.7177183471617 506.7625296021455 744.4333043891328 818.7359429956349 855.3674157498027 537.5326429922862 321.1073657971722 691.4172810126179 294.5244570963187
865 0.005 4.325 2 594.2663657677158 506.8297149136992 506.8746119792137 744.4416765647322 818.7351694515013 855.3673169611427 537.6156262407092 321.1435745290201 691.4371259857052 294.5243763850345
866 0.005 4.33 3 594.3269159825517 506.9415233461344 506.9865064186709 744.4497446183148 818.7358242789427 855.3677624058952 537.697331126734 321.1797672866298 691.4559967816671 294.5243588051138
867 0.005 4.335 1 594.3834541028036 507.0527506299546 507.0979040529808 744.4790549471617 818.7401428096607 855.368699829188 537.7826390196764 321.2152758734806 691.4866811096772 294.5242822108141
868 0.005 4.34 2 594.4456000142574 507.1641627402292 507.20938784205 744.4821277891915 818.737207755843 855.3678449514088 537.8659306099246 321.2517134218355 691.5055079533881 294.5244260212191
869 0.005 4.345 2 594.5052092390999 507.2753950042306 507.3207054555501 744.4904315707447 818.7364412836884 855.367749327195 537.9483680185667 321.287815658198 691.5252394114727 294.5243458847005
870 0.005 4.350000000000001 3 594.5653663137425 507.3864401663249 507.4318361492208 744.4984223540732 818.7370921058176 855.3681933647932 538.0295097085602 321.323902401409 691.5439952991302 294.524330142499
871 0.005 4.355 1 594.6215319389187 507.4969077120032 507.5424729678686 744.5275335451201 818.7413892161073 855.3691323915817 538.1142350378401 321.3592974337932 691.5744899566876 294.5242541076257
872 0.005 4.36 2 594.6832702910912 507.6075588175277 507.6531953274399 744.5305913721074 818.7384773768307 855.3682840694019 538.1969629389104 321.3956286048065 691.5932141580645 294.5243967170097
873 0.005 4.365 2 594.7424911793123 507.7180311203013 507.7637524645012 744.5388397189778 818.7377188307926 855.368191159143 538.2788352113554 321.4316215600166 691.6128357443638 294.5243176793589
874 0.005 4.37 3 594.8022559223168 507.82831740778 507.8741237579387 744.5467647637762 818.7383667412778 855.368634252712 538.3594179007692 321.4676013738402 691.6314809512703 294.5243032953462
875 0.005 4.375 1 594.8580602073635 507.938029712176 507.9840042113728 744.575693582076 818.7426480040815 855.3695742698703 538.4435661492547 321.502884567404 691.6617948039449 294.5242280466809
876 0.005 4.38 2 594.9193941220865 508.0479243343964 508.0939696295482 744.5787305837287 818.7397524026397 855.3687295057939 538.5257349715513 321.5391054455257 691.680413014209 294.5243716985993
877 0.005 4.385 2 594.9782274901079 508.1576412219754 508.2037708030653 744.5869229354342 818.7389982835884 855.3686375629071 538.6070529739061 321.5749902959129 691.6999213742794 294.5242946264381
878 0.005 4.39 3 595.0375972760297 508.2671732144335 508.3133872451539 744.5947869550339 818.7396411108323 855.3690772761596 538.6870952951301 321.6108616669298 691.7184538357033 294.5242819917614
879 0.005 4.395 1 595.0930352902317 508.3761348557325 508.4225159433672 744.6235269423156 818.7438992391679 855.3700142683331 538.7706630252205 321.6460204114613 691.7485833038899 294.5242086429348
880 0.005 4.4 2 595.1539648146509 508.4852775898993 508.5317289887932 744.6265504662537 818.7410226347207 855.3691754381124 538.8522835652765 321.682140290442 691.7670956891077 294.5243556742129
881 0.005 4.405 2 595.2124114972372 508.594243697729 508.6407788057945 744.6346878006323 818.7402725492997 855.3690834790702 538.9330542955042 321.7179169087593 691.78648882044 294.5242820124759
882 0.005 4.41 3 595.271387234747 508.7030260502534 508.7496450268632 744.6424945459947 818.740910966009 855.3695209144904 539.0125635377351 321.7536808703556 691.8049090267244 294.5242719262786
883 0.005 4.415 1 595.3264461637789 508.81124154546 508.8580264937807 744.6710424974898 818.7451449839407 855.370454315096 539.0955520646842 321.7887266944608 691.8348463224739 294.5242016436575
884 0.005 4.42 2 595.3869741403217 508.9196370575721 508.9664918123864 744.6740572654567 818.7422868299446 855.369619832665 539.1766346020705 321.8247366442416 691.8532558246503 294.5243535178445
885 0.005 4.425 2 595.4450341985533 509.0278570544532 509.0747949259838 744.6821447611266 818.7415413309708 855.3695286144462 539.2568727802847 321.8604026613787 691.8725360609346 294.5242842953708
886 0.005 4.43 3 595.5036220237388 509.1358944745002 509.1829156183044 744.6898981063838 818.7421749201011 855.3699637769492 539.3358490682288 321.8960569287337 691.8908443029077 294.5242770101812
887 0.005 4.435 1 595.5583172858827 509.2433686027399 509.2905546085091 744.7182560515702 818.7463836435627 855.3708922598662 539.4182743902516 321.9309884002315 691.920592505232 294.5242103050575
888 0.005 4.44 2 595.6184750439895 509.3510216523235 509.3982769624712 744.7212619724944 818.7435445033805 855.370063809387 539.4988171021602 321.9668860855303 691.9388955370265 294.5243673230656
889 0.005 4.445 2 595.6761655494282 509.4585002972093 509.5058381346818 744.7293011587935 818.7428030377819 855.3699729194529 539.5785222790773 322.0024413772996 691.9580614178554 294.5243026213585
890 0.005 4.45 3 595.7343259704243 509.5657975448309 509.613218050855 744.737001823524 818.7434324558428 855.370405292105 539.6569714850652 322.0379871897411 691.9762590884698 294.5242976074312
891 0.005 4.455 1 595.7888332265286 509.6725351863864 509.7201194172764 744.7651814408848 818.7476182009574 855.3713296706491 539.7388415738895 322.0728026184652 692.0058260844855 294.5242341285681
892 0.005 4.46 2 595.8484601346205 509.7794506035007 509.8271036052204 744.7682003210411 818.7448017284402 855.3705099487401 539.8188594448262 322.1085885516582 692.0240344159097 294.5243971915296
893 0.005 4.465 2 595.9057222963329 509.8861927594079 509.9339276849867 744.7761667075495 818.74406089415 855.3704182962642 539.8980304140015 322.1440346003884 692.0430732728081 294.5243324472039
894 0.005 4.47 3 595.9634901363612 509.9927546963695 510.0405716748218 744.7838162910722 818.7446839149599 855.370846183359 539.9759650275702 322.1794704206335 692.0611576079413 294.5243291610296
895 0.005 4.475000000000001 1 596.017630192772 510.0987606245248 510.1467401947114 744.8118094398034 818.7488428733189 855.3717642070666 540.0573048033762 322.2141718047546 692.0905322663241 294.5242682026043
896 0.005 4.48 2 596.0768569632061 510.2049432178777 510.2529910348162 744.8148198869633 818.7460437156427 855.370948636944 540.1367922754567 322.2498464618564 692.1086337617404 294.5244350970457
897 0.005 4.485 2 596.1337362330404 510.310953688732 510.359082821353 744.8227409422079 818.7453066055674 855.3708567419508 540.2154369093303 322.2851855067503 692.1275578553084 294.5243733920071
898 0.005 4.49 1 596.1878135492807 510.416404410401 510.464696603125 744.8487104753419 818.749285061391 855.3719137448657 540.2958640091128 322.3199213138852 692.1556712254046 294.5242915075513
899 0.005 4.495 2 596.2471112988751 510.5220306547663 510.5703873328414 744.8502050581429 818.7467687293284 855.3712321494339 540.374285985811 322.3555413039691 692.1724890501604 294.5244397641547
900 0.005 4.5 2 596.303866718996 510.6274869093176 510.6759220911987 744.8579487794269 818.7461999732515 855.3711882656027 540.4523151092544 322.3907585340771 692.1909404313652 294.5244204552981
901 0.005 4.505 1 596.3575838580639 510.7323874561768 510.7809833979888 744.883720857081 818.7501865069328 855.3722551638824 540.5322746581173 322.4253939325708 692.2187880188779 294.5243483458772
902 0.005 4.51 2 596.4164228257089 510.8374627180638 510.8861212371638 744.8851724600369 818.7477057050612 855.3715817509642 540.610190719662 322.4609240962565 692.235473107349 294.5244888982627
903 0.005 4.515 2 596.4728420076426 510.9423696647729 510.9911049197607 744.892912115375 818.7471589468728 855.3715463290982 540.6878189939395 322.496047193077 692.2538676262204 294.524467892013
904 0.005 4.52 1 596.5262971702003 511.0467246728516 511.0956190211977 744.9185906865728 818.7511438156685 855.3726186591936 540.7673955733958 322.5305861860452 692.2816043426476 294.5243968169909
905 0.005 4.525 2 596.5848661364536 511.1512537274154 511.2002093738727 744.920062783053 818.7486816597957 855.3719516502324 540.8449633270818 322.5660227537791 692.298240398493 294.5245417894928
906 0.005 4.53 2 596.6409750125474 511.2556158221988 511.3046470218596 744.9277199756959 818.7481286339283 855.3719100366663 540.922200143503 322.6010627656149 692.3165383969902 294.5245165362935
907 0.005 4.535 1 596.6941703463669 511.3594295426216 511.4086184640762 744.9532628104539 818.7520917417097 855.372973352746 541.0013860245714 322.6355155568888 692.3441415970007 294.5244438594456
908 0.005 4.54 2 596.7524748272805 511.463416529405 511.5126658479425 744.9547505960694 818.749643469703 855.3723057169746 541.0785952262789 322.6708616112431 692.3607141844877 294.5245933058223
909 0.005 4.545 2 596.8082923472048 511.5672377490736 511.6165617203911 744.9623404271773 818.749081544483 855.3722555603623 541.1554560704299 322.7058188905945 692.3789071042263 294.5245718129303
910 0.005 4.55 1 596.8611795938858 511.6705137752387 511.7199943385672 744.9877205379435 818.7530153857729 855.3733068088355 541.2342309317758 322.7401951785848 692.4063631109913 294.5244987869286
911 0.005 4.555 2 596.9191221923564 511.7739621660535 511.8235024800256 744.9891362434449 818.7505642268172 855.3726347100387 541.3110207845393 322.7754647954227 692.4228305489256 294.5246497726275
912 0.005 4.56 2 596.9747232150129 511.8772460628339 511.9268602586228 744.9967516805349 818.7500204442782 855.3725939608887 541.3875279258921 322.8103303835129 692.440976002125 294.5246365499847
913 0.005 4.565 1 597.0273840550981 511.9799879104031 512.029757623386 745.0220202560031 818.7539363606199 855.373640488922 541.4659300218545 322.844603245123 692.4682966887134 294.5245693263778
914 0.005 4.57 2 597.0850627609183 512.0829013207426 512.1327301687861 745.0234393566473 818.7514969765734 855.3729716209848 541.5423649726233 322.8797909733931 692.4846840843126 294.5247186261523
915 0.005 4.575 2 597.1403304448792 512.1856511893203 512.2355532965215 745.0309552067516 818.7509413822831 855.3729228674714 541.6184696309282 322.9145810904307 692.5027087014597 294.5246976061308
916 0.005 4.58 1 597.1927213845996 512.2878620376777 512.3379186761294 745.0560977143437 818.7548378992163 855.3739628958054 541.6964754668172 322.9487741020375 692.5298977241677 294.5246248778792
917 0.005 4.585 2 597.2501628695197 512.39024373622 512.4403589535841 745.0575558997232 818.7524195417424 855.3733005993109 541.7725616171448 322.9838670102977 692.5462311635725 294.5247797882286
918 0.005 4.59 2 597.3051534742821 512.4924628551995 512.5426507394533 745.0650157386532 818.7518597695968 855.3732480872126 541.8482933224548 323.0185716314382 692.5641552203427 294.5247618382095
919 0.005 4.595 1 597.3572470980537 512.5941457833521 512.6444872806532 745.090000754323 818.7557272655812 855.3742768997712 541.9258907507369 323.0526812333343 692.5911951125114 294.5246885046581
920 0.005 4.600000000000001 2 597.4143258828184 512.6959986714847 512.7463983132081 745.0913944169474 818.7533073348588 855.3736103628629 542.001559046081 323.0877015686145 692.6074267061969 294.5248420889232
921 0.005 4.605 2 597.4690988199488 512.797690077544 512.8481618058382 745.0988851808169 818.7527664092386 855.3735666710118 542.0769408972756 323.1223161047082 692.6253056108759 294.5248313453724
922 0.005 4.61 1 597.5209667740844 512.8988482833557 512.9494726660151 745.1237679212859 818.7566192727378 855.3745930230202 542.1541727682517 323.1563317950398 692.6522117064098 294.5247631194723
923 0.005 4.615 2 597.5777852282573 513.0001755813585 513.0508576397883 745.1251695374938 818.7542139542131 855.3739331810751 542.2294872763441 323.1912650235402 692.6683709865297 294.5249125652261
924 0.005 4.62 2 597.632230427251 513.1013422226662 513.1520958814526 745.1325674222369 818.7536637534273 855.3738837954829 542.3044687941652 323.2258018426758 692.686133099525 294.5248922222295
925 0.005 4.625 1 597.6838296965529 513.2019784831815 513.2528839156238 745.1573253397083 818.7574976198579 855.3749049948169 542.3813065169039 323.2597308851718 692.7129086386558 294.5248178645165
926 0.005 4.63 2 597.7404117224816 513.3027831254215 513.3537457778243 745.1587700257652 818.7551140089101 855.3742516959045 542.4562751779779 323.2945725063045 692.7290157952399 294.5249704656948
927 0.005 4.635 2 597.794581720453 513.4034279827667 513.4544617358061 745.1661172869362 818.754560520313 855.3741980663925 542.5308889465762 323.3290249246797 692.7466800570734 294.5249514800768
928 0.005 4.64 1 597.8458889577058 513.5035452054186 513.5547298638983 745.190721889305 818.7583672958003 855.3752091975082 542.6073279684366 323.3628743046229 692.7733093033748 294.5248759737376
929 0.005 4.645 2 597.9021499054935 513.6038299541485 513.6550714522426 745.1921388579991 818.7559915376868 855.3745571102477 542.681900757553 323.397635970732 692.7893311318427 294.5250252218867
930 0.005 4.65 2 597.9560757510437 513.7039558545816 513.7552679616272 745.1994871811061 818.7554500858205 855.3745096171019 542.7561600436928 323.4320008953404 692.8069292982407 294.5250116416879
931 0.005 4.655 1 598.0071511344361 513.8035570086619 513.8550191199831 745.2239992600676 818.7592451275814 855.3755197709678 542.8322342099206 323.4657634917972 692.8334354293896 294.5249367638078
932 0.005 4.66 2 598.0631484178681 513.9033248080918 513.9548433568151 745.2254242775132 818.7568816393826 855.3748722812095 542.9064550434676 323.5004331112358 692.8493987230166 294.5250832215705
933 0.005 4.665 2 598.1167744513212 514.0029345907292 514.0545233093453 745.2327018519171 818.7563341483337 855.3748200405786 542.9803292460313 323.5347151782478 692.8668982655885 294.5250602897325
934 0.005 4.67 1 598.1675517819621 514.1020220315407 514.1537599764961 745.2570731212581 818.760107961858 855.3758227424739 543.056004913953 323.5683955341265 692.893307873907 294.524983097411
935 0.005 4.675 2 598.2232656102829 514.2012755460167 514.2530695396787 745.2584985333345 818.7577585698986 855.3751800630955 543.1298493057461 323.6029815402088 692.9091619700112 294.5251268274345
936 0.005 4.68 2 598.276648228687 514.300371932297 514.3522356265349 745.2657638189075 818.7572201767508 855.3751324805662 543.2033720935899 323.6371752334668 692.9265817098517 294.5251097923727
937 0.005 4.685 1 598.3271772428882 514.3989486747003 514.4509607583205 745.290019628031 818.7609788515409 855.3761331196532 543.2786750577878 323.670770021346 692.9528636824165 294.5250336674143
938 0.005 4.69 2 598.3826178073903 514.4976906990984 514.5497584489921 745.2914438661328 818.7586402615951 855.3754923617494 543.3521514500179 323.705268363986 692.9686449428978 294.5251740995695
939 0.005 4.695 2 598.4357353989931 514.5962764422417 514.6484134408308 745.2986767171877 818.7581030708542 855.3754436213284 543.4253106332699 323.7393761145004 692.985981435452 294.5251545172981
940 0.005 4.7 1 598.4860044170243 514.694345282731 514.746629819744 745.3228094918544 818.7618412043621 855.3764369848137 543.5002369207967 323.7728849442765 693.0121276266156 294.5250777627066
941 0.005 4.705 2 598.5411679158752 514.7925785510023 514.8449183852997 745.3242345784681 818.759514509406 855.3758000110921 543.573351611294 323.8072965199166 693.0278383123031 294.5252156908568
942 0.005 4.71 2 598.5940179797279 514.8906563833142 514.9430650365038 745.3314351221148 818.7589798410104 855.3757511106836 543.6461467668765 323.8413180907522 693.0450930056628 294.5251947442414
943 0.005 4.715 1 598.6440339086888 514.9882199339751 515.0407753175873 745.3554491272207 818.76269992123 855.3767401550589 543.7206966015463 323.874734029339 693.071110185952 294.5251179079786
944 0.005 4.72 2 598.6989176669823 515.0859471176125 515.1385574427622 745.3568745481583 818.7603839612258 855.3761046140525 543.7934503371424 323.9090630238102 693.0867489524964 294.525254145172
945 0.005 4.725000000000001 2 598.7515088714346 515.1835197282097 515.2361984301936 745.3640171859909 818.7598516778208 855.376056586325 543.8658999405046 323.9429997229085 693.1039220917969 294.5252324729433
946 0.005 4.73 1 598.8012723676703 515.2805809173298 515.3334055124767 745.387850110095 818.7635444384194 855.37703915704 543.940082720361 323.9763274181718 693.1298067502566 294.5251555723069
947 0.005 4.735 2 598.8558802587321 515.3778047217102 515.4306839110151 745.3893142782986 818.7612486446051 855.3764103300523 544.0124662305337 324.0105691761656 693.1453746603689 294.525290123
948 0.005 4.74 2 598.9082030019337 515.4748747351338 515.5278218906868 745.3964681941325 818.7607222289159 855.3763630715771 544.0845442330524 324.0444202632334 693.1624722455306 294.5252678745292
949 0.005 4.745 1 598.9577176646314 515.5714358947372 515.6245281665383 745.4201906727046 818.7643991553808 855.3773430130649 544.1583212972503 324.0776618123194 693.1882328053235 294.5251913399673
950 0.005 4.75 2 599.0120034971127 515.6681588221751 515.7213053687461 745.4216167886415 818.7621030308894 855.3767096165076 544.2303601237999 324.1118246390209 693.2037111999757 294.5253261999882
951 0.005 4.755 2 599.0640748289196 515.7647288188484 515.8179429131313 745.428770772143 818.7615855244591 855.3766654897964 544.3020861363502 324.1455890439931 693.2207474904541 294.5253052808212
952 0.005 4.76 1 599.1133704269801 515.8607926334683 515.9141510323085 745.4524014963781 818.7652515471331 855.3776445581015 544.3755120278905 324.1787373155383 693.2463899280297 294.5252300310725
953 0.005 4.765 2 599.1674525269281 515.9570175077167 516.0104297948727 745.4538834778041 818.7629782434556 855.3770210035827 544.4472372389114 324.2128025601391 693.2618225300608 294.5253640035776
954 0.005 4.77 2 599.2192173827926 516.0530901460037 516.1065695967704 745.4609451328847 818.7624485988443 855.3769695958707 544.518591801945 324.2464868210142 693.278742239745 294.5253355740359
955 0.005 4.775 1 599.2682359910207 516.1486590883997 516.202282092614 745.4844398441082 818.7660933303354 855.3779419340677 544.5916293867513 324.2795542661443 693.3042553605119 294.5252552713345
956 0.005 4.78 2 599.3220219793272 516.2443883458114 516.2980649058983 745.4859066660603 818.7638255874622 855.3773172483532 544.6629839477908 324.3135372542848 693.3196215898001 294.5253915483577
957 0.005 4.785 2 599.3735736625604 516.3399662540996 516.3937095331926 745.492986302806 818.7633089179141 855.3772714802872 544.7340085567832 324.3471291711413 693.3364917091084 294.525371904569
958 0.005 4.79 1 599.4223607311911 516.4350428902601 516.4889288634669 745.5163885955145 818.7669392706199 855.3782400948937 544.8066829475229 324.3801084476414 693.3619022357491 294.5252971554529
959 0.005 4.795 2 599.4758297739412 516.5302790764556 516.5842183361729 745.5178006537046 818.7646739349891 855.3776157909734 544.8776772328232 324.4140104355396 693.3771607893605 294.5254281885956
960 0.005 4.8 2 599.5271378862384 516.6253647925956 516.6793703817807 745.5248787573836 818.7641678442661 855.377575539349 544.9483661385209 324.4475130452169 693.3939659252836 294.5254055671718
961 0.005 4.805 1 599.5757021267204 516.7199518855676 516.7740993726617 745.5481851897658 818.7677843719548 855.3785410508121 545.0207064564755 324.4803988073465 693.4192516386951 294.5253344067574
962 0.005 4.81 2 599.6289034857707 516.8146976814082 516.8688981276333 745.5495920215088 818.765525975462 855.377916146766 545.091343481649 324.5142121539103 693.434430998048 294.5254641209066
963 0.005 4.815 2 599.6799086027538 516.9092937321107 516.96356013714 745.5566045110278 818.7650132294573 855.3778700129706 545.1616508048129 324.547634893528 693.4511374087633 294.5254364089554
964 0.005 4.82 1 599.7282217296471 517.0033936333928 517.0578011956964 745.5797966702934 818.7686131053059 855.3788324904684 545.2336193264257 324.5804344687924 693.4763040637606 294.5253614583867
965 0.005 4.825 2 599.78116399815 517.09765154405 517.152111730937 745.5812228064706 818.7663718045159 855.3782143797343 545.3039153279682 324.6141599016009 693.491428979641 294.5254949140786
966 0.005 4.83 2 599.83191706305 517.1917605007911 517.2462862496905 745.5882103043632 818.7658634621657 855.3781705737848 545.3738809491271 324.6474959304846 693.5080627363961 294.5254688237418
967 0.005 4.835 1 599.8799885229711 517.2853758219817 517.3400419617634 745.6112943595261 818.7694494509931 855.379130097252 545.4454893547268 324.680208503453 693.5331087460903 294.5253946032326
968 0.005 4.84 2 599.9327134728557 517.379148480445 517.4338668843096 745.6127676287118 818.7672286633266 855.3785198664309 545.5154653499856 324.7138383712948 693.5481903710945 294.5255258925256
969 0.005 4.845 2 599.9831965958998 517.4727729247659 517.5275565043532 745.6196953274655 818.7667144063623 855.3784718502415 545.585082958291 324.7470887685724 693.5647291920023 294.5254985065567
970 0.005 4.850000000000001 1 600.030995479799 517.5659061708985 517.620829395252 745.6426334279054 818.7702720479198 855.3794204662408 545.6563212428171 324.779721835622 693.5896406452588 294.5254235584396
971 0.005 4.855 2 600.0834179004876 517.6591959605851 517.7141711488885 745.6440876057926 818.7680598912539 855.3788116275776 545.725929161547 324.8132670369511 693.6046459132485 294.5255535704375
972 0.005 4.86 2 600.1336713256973 517.7523383486385 517.80737830909 745.6510202187412 818.767556765261 855.3787685700878 545.795218695719 324.846425335337 693.6211273047621 294.5255332622529
973 0.005 4.865 1 600.181234191141 517.8449920125458 517.9001708705262 745.6738487135066 818.771099085983 855.3797152731794 545.8661017672301 324.8789560491582 693.6459188673358 294.5254607729147
974 0.005 4.87 2 600.2333955830893 517.9378014817 517.9930319781532 745.6753070133293 818.7688993934354 855.3791101082804 545.9353689424197 324.9124218047127 693.6608595505696 294.5255893330049
975 0.005 4.875 2 600.283396689685 518.0304643363763 518.085759219874 745.6822123244668 818.7683992150183 855.3790670609246 546.0043168898287 324.9454975155953 693.6772656944403 294.5255677689759
976 0.005 4.88 1 600.3307188046485 518.1226407792576 518.1780738645218 745.7049283953271 818.7719245411392 855.3800087286668 546.0748401291561 324.9779409885112 693.7019360297681 294.5254951700039
977 0.005 4.885 2 600.3825844866547 518.2149723270248 518.2704567433863 745.7063637833376 818.7697301487173 855.3794038159107 546.1437531724786 325.0113262653705 693.7168001850014 294.5256232154884
978 0.005 4.89 2 600.4323379295869 518.3071580499585 518.3627064629525 745.7132538275404 818.7692362258073 855.3793640554264 546.212362655511 325.0443149969128 693.7331416571536 294.5256025302359
979 0.005 4.895 1 600.4794502947522 518.3988600556509 518.4545458519391 745.7358825668762 818.7727493039598 855.3803038444141 546.2825508770288 325.0766653820252 693.7576981666567 294.5255301312204
980 0.005 4.9 2 600.5310892157974 518.4907163181543 518.5464531103348 745.7373440894975 818.7705694340899 855.379703219499 546.3511462872551 325.109958490136 693.7725087711796 294.5256592623961
981 0.005 4.905 2 600.5805746597866 518.5824274807861 518.6382278999838 745.7441773215617 818.7700696097811 855.3796574963113 546.4194068718957 325.1428634972632 693.7887605349532 294.5256315721177
982 0.005 4.91 1 600.6274364501411 518.6736573877215 518.7295944437996 745.7666808230683 818.7735626379548 855.3805901572302 546.4892374286272 325.1751314903839 693.8131966025055 294.5255579756663
983 0.005 4.915 2 600.6788256679713 518.7650408212552 518.8210285545257 745.7681667400163 818.7713982633932 855.3799957211451 546.5575031853801 325.2083324592485 693.8279466427348 294.5256858720264
984 0.005 4.92 2 600.7280687769412 518.8562799103412 518.9123308898105 745.774973245996 818.7709006352133 855.3799516140634 546.6254400704556 325.2411480027345 693.8441193591965 294.5256640716117
985 0.005 4.925 1 600.7746811080806 518.9470401793201 519.0032270548313 745.7973563605088 818.7743728705369 855.380878337961 546.6949175353906 325.2733298564692 693.868427276005 294.5255912909012
986 0.005 4.93 2 600.825803436901 519.0379532101525 519.0941904528247 745.7988533767276 818.7722168184962 855.3802841962985 546.7628431232829 325.3064443564296 693.8831213717768 294.5257170467111
987 0.005 4.935 2 600.8747941328678 519.1287226353487 519.1850227507277 745.8056346373171 818.7717213212039 855.3802395256263 546.830445259593 325.3391732464107 693.899225977695 294.5256956026222
988 0.005 4.94 1 600.9211763601627 519.219015500682 519.2754507819702 745.8279491906687 818.7751899802736 855.3811659025633 546.8995849814004 325.3712678678513 693.9234415156618 294.5256228802251
989 0.005 4.945 2 600.9720387104823 519.3094604997957 519.3659458442978 745.8294083279307 818.7730385933127 855.3805754066829 546.9671719989379 325.4042941864772 693.9380517633515 294.5257488478751
990 0.005 4.95 2 601.0207811358013 519.3997626822688 519.4563105339289 745.8361502199746 818.772544572638 855.3805313181158 547.0344378411764 325.436935757523 693.9540758146309 294.5257282506366
991 0.005 4.955 1 601.066925335361 519.4895907118884 519.5462730113136 745.8583496650034 818.7759947917776 855.3814531136202 547.1032483480523 325.46894254803 693.9781681921513 294.5256554854243
992 0.005 4.96 2 601.1175306877287 519.5795701530345 519.6363022123311 745.8598140844269 818.7738563224374 855.3808648784833 547.170502126468 325.5018804877166 693.9927164798909 294.5257807481736
993 0.005 4.965 2 601.1660251919276 519.669407531224 519.7262017271269 745.866529588278 818.7733656666982 855.3808207973715 547.2374405794964 325.5344350595945 694.0086680676704 294.5257604984701
994 0.005 4.97 1 601.2119395075159 519.7587731906175 519.8157011014243 745.888622592184 818.7768008962556 855.3817390940245 547.3059113837104 325.5663539756131 694.0326452323395 294.5256880536699
995 0.005 4.975000000000001 2 601.2622461664324 519.8482894250609 519.9052668179238 745.8900478919163 818.7746630043947 855.3811484517589 547.3728053528009 325.599211384972 694.0471111878821 294.5258147817106
996 0.005 4.98 2 601.3105064263756 519.9376643822494 519.9947035442691 745.8967629846142 818.7741805944692 855.3811087824307 547.4394168034027 325.6316775551787 694.0630057250846 294.5257961192762
997 0.005 4.985 1 601.3561950392043 520.0265698761608 520.0837420652323 745.9187472379281 818.7775999173703 855.3820245943513 547.5075452574584 325.6635068923902 694.0868660840109 294.5257251237834
998 0.005 4.99 2 601.4063019894287 520.1156254291993 520.1728467525608 745.9202299278077 818.7754861138519 855.3814449889675 547.5741422805447 325.6962661805183 694.1012929045687 294.5258497326343
999 0.005 4.995 2 601.4543125219692 520.2045404177363 520.2618231398969 745.9268937577976 818.774999588579 855.3814009480813 547.6404186340608 325.7286449898683 694.1171002313555 294.5258290045151
1000 0.005 5 1 601.4997601114915 520.2929883631036 520.3504033749125 745.9487615414599 818.7783977238023 855.3823086592048 547.708199127587 325.7603873932507 694.1408376443226 294.5257562352331
1001 0.005 5.005 2 601.5495585745034 520.3815855393152 520.4390494027137 745.9501936054207 818.7762806084629 855.3817231124525 547.7744528580348 325.7930686694845 694.1551757645677 294.5258807994636
1002 0.005 5.01 2 601.5973340858958 520.4700429287726 520.5275678090921 745.9568551084251 818.7758037549958 855.3816837324774 547.8404151208077 325.8253605763095 694.1709255932597 294.5258623051373
1003 0.005 5.015 1 601.6425623892711 520.5580357446811 520.6156921657524 745.978608445446 818.7791847022606 855.3825896181329 547.9078809966687 325.8570104712579 694.1945450840728 294.5257918612348
1004 0.005 5.02 2 601.6921640322519 520.6461773522105 520.7038817937685 745.9801068652459 818.7770948509831 855.3820165634664 547.9738557581024 325.8895969852168 694.2088479335438 294.525915976944
1005 0.005 5.025 2 601.7397154364945 520.7341745010166 520.7919381269326 745.9866869014749 818.7765991644753 855.3819705284584 548.0398219127569 325.9218026941629 694.2245023236171 294.5258950038756
1006 0.005 5.03 1 601.7850426111941 520.8218096922561 520.8796760186926 746.0085192002573 818.7800015522243 855.3828738679198 548.1086356109475 325.9533667306372 694.2480976193526 294.5258228122703
1007 0.005 5.035 2 601.8343473817831 520.9095164313115 520.9674370609355 746.0098799279581 818.7778874674214 855.3822982160622 548.173908571469 325.985866758822 694.2622874014014 294.5259461409192
1008 0.005 5.04 2 601.8816147838951 520.9970834253078 521.0550665941731 746.0164227978307 818.7774015244077 855.3822572715703 548.2390905430734 326.0179851665845 694.2778646982256 294.5259266032709
1009 0.005 5.045 1 601.9266840601196 521.0842851933049 521.1423731286868 746.0381412974359 818.7807830919309 855.3831541904615 548.3074498652146 326.0494611577478 694.3013353534805 294.5258553312031
1010 0.005 5.05 2 601.9757119055762 521.1715582308437 521.22970279993 746.0395159013966 818.7786857619451 855.3825830432447 548.3722628686545 326.0818731616745 694.3154691099787 294.5259790146015
1011 0.005 5.055 2 602.0227223732771 521.2586902114653 521.3168990561338 746.0460379586461 818.7782036316648 855.3825419880577 548.4370433963377 326.1139042291676 694.3309814378023 294.5259594994262
1012 0.005 5.06 1 602.0675688194996 521.3454559141524 521.4037703347593 746.067656117751 818.781570067772 855.3834349606967 548.5050261769344 326.145294185343 694.3543467853636 294.525888481798
1013 0.005 5.065 2 602.1163360921944 521.4322926102395 521.4906646896094 746.0690346567574 818.7794830212612 855.382866832174 548.5694597502768 326.1776176121422 694.368419667794 294.5260117340722
1014 0.005 5.07 2 602.1631020910605 521.5189876584943 521.5774248568008 746.0755325483397 818.7790025803022 855.3828252942042 548.6338755150894 326.2095608814154 694.3838649153826 294.5259924173951
1015 0.005 5.075 1 602.2077124824087 521.6053163017904 521.6638593706845 746.097042819768 818.782351859439 855.3837135680509 548.7014867429934 326.2408614217054 694.4071133500337 294.5259217791817
1016 0.005 5.08 2 602.2562323784696 521.6917156518168 521.7503168659761 746.0984255124541 818.7802748056142 855.3831471539497 548.7655680059647 326.2730976260049 694.4211289667152 294.5260446878515
1017 0.005 5.085 2 602.3027619045434 521.7779731951917 521.8366399300104 746.104898178676 818.7797960312247 855.3831042140685 548.8296342961464 326.3049542179542 694.4365057196026 294.5260255751065
1018 0.005 5.09 1 602.3471524627822 521.8638648448465 521.9226374470704 746.1263049754666 818.7831289726595 855.3839880307683 548.8968876510742 326.3361703326027 694.4596464661035 294.5259552204065
1019 0.005 5.095 2 602.3954237922695 521.9498268628696 522.0086578135571 746.1276886245173 818.7810623913905 855.383424798977 548.960624104108 326.3683149410521 694.4736017016257 294.526077664684
1020 0.005 5.100000000000001 2 602.4417177532804 522.0356471704014 522.0945437860062 746.1341369096856 818.7805865299325 855.3833834912355 549.0243516270514 326.4000823464327 694.4889101680881 294.5260585580035
1021 0.005 5.105 1 602.4858739917353 522.1211023912082 522.1801047115719 746.1554370313993 818.7839030821129 855.3842636549997 549.0912474267357 326.4312087246197 694.511934146052 294.5259884404109
1022 0.005 5.11 2 602.5339043334769 522.2066276935808 522.2656883908195 746.1568279989855 818.7818472959052 855.3837023973373 549.1546561259769 326.4632655624928 694.5258310510982 294.5261105019154
1023 0.005 5.115 2 602.5799655490628 522.2920115572122 522.3511379078749 746.1632513434654 818.7813734417181 855.383660588056 549.2180528612381 326.4949463442563 694.5410719705569 294.5260916548233
1024 0.005 5.12 1 602.6239066014655 522.3770314649701 522.4362632339197 746.1844513153251 818.7846753191777 855.3845367572258 549.284605042203 326.5259860614809 694.5639899575732 294.526021731942
1025 0.005 5.125 1 602.6694430344219 522.4618876622023 522.5212162921898 746.2017652847871 818.7862171622505 855.3846625973083 549.3508756892323 326.5572186452336 694.5858084683157 294.5261380067572
1026 0.005 5.13 1 602.7153540796525 522.5465907702816 522.6060140033804 746.215637890315 818.7866361265098 855.3845322802167 549.4166031679347 326.5885763098581 694.6060513505373 294.5261727047884
1027 0.005 5.135 1 602.7613225296186 522.6311424696231 522.6906580223556 746.2274227463893 818.7865848060678 855.384392359751 549.4817459285621 326.6199933127284 694.6251404023448 294.5261363446158
1028 0.005 5.14 1 602.8072112048994 522.7155435323151 522.7751494127872 746.2380433851566 818.7864243852595 855.3843101791501 549.5463754811474 326.6514274762944 694.6434081767463 294.5260916048086
1029 0.005 5.145 1 602.8529556840166 522.7997943928455 522.8594888987099 746.2480770828282 818.7863316958311 855.3842981846823 549.6106030155181 326.6828439951134 694.6611187350356 294.5260597385966
1030 0.005 5.15 1 602.8985287610569 522.8838956333703 522.9436772539316 746.2578379056598 818.7863510311208 855.3843399132141 549.6745196210112 326.7142302191903 694.6784876329974 294.5260448425709
1031 0.005 5.155 1 602.9439496060741 522.9678479006521 523.0277152784175 746.2675101209069 818.7864790147955 855.3844189682634 549.7382083531659 326.7455887933453 694.6956686319171 294.5260373214876
1032 0.005 5.16 1 602.9892233299072 523.0516517652291 523.1116037069215 746.2771654310751 818.7866838385407 855.3845194556113 549.8017121497696 326.7769023016488 694.7127524359494 294.5260350734894
1033 0.005 5.165 1 603.0343628629115 523.135307781189 523.1953432452276 746.2868322466388 818.7869363108065 855.3846296025885 549.8650616063768 326.8081720628595 694.7297945976167 294.5260365337845
1034 0.005 5.17 1 603.0793848047379 523.2188164946073 523.2789345668709 746.2965183518053 818.7872149935565 855.3847449280076 549.928276119565 326.8394023824169 694.7468261125852 294.5260413343417
1035 0.005 5.175 1 603.1243034401247 523.3021784031959 523.3623782868441 746.3062161806396 818.7875052315751 855.3848614637308 549.9913678923766 326.8705964214962 694.763856780821 294.5260492275071
1036 0.005 5.18 1 603.1691308866233 523.3853940822397 523.4456750412925 746.3159179123663 818.7877987513336 855.3849772503237 550.0543504490741 326.9017547821426 694.7808881748042 294.5260596354258
1037 0.005 5.185 1 603.2138741598958 523.4684639042762 523.5288253270297 746.3256129499247 818.788090127146 855.3850912477114 550.117219927751 326.9328784587403 694.7979155062892 294.5260723867978
1038 0.005 5.19 1 603.2585391743849 523.5513883597496 523.6118296777662 746.3352956910368 818.7883785416572 855.3852040716058 550.1799819361042 326.9639702684653 694.8149339998225 294.5260871839414
1039 0.005 5.195 1 603.3031282076496 523.6341678791782 523.6946885791793 746.3449608025622 818.7886629049922 855.3853137241098 550.2426392556713 326.995030051467 694.8319369633882 294.5261036925243
1040 0.005 5.2 1 603.3476500147343 523.716802968102 523.7774025569482 746.3546097596815 818.7889450722093 855.3854221063878 550.3051945740331 327.0260646268477 694.8489266413127 294.5261216222001
1041 0.005 5.205 1 603.3921020479789 523.7992940181597 523.8599720480356 746.3642363635709 818.7892243003225 855.3855289916509 550.3676480424647 327.0570661142277 694.8658930868199 294.5261408626204
1042 0.005 5.21 1 603.4364827401874 523.8816414187029 523.9423974797245 746.3738400944665 818.7894997685321 855.3856324585871 550.4299996773017 327.0880375692769 694.8828308322275 294.5261608621558
1043 0.005 5.215 1 603.4807912459255 523.963845578714 524.0246792785907 746.3834226647433 818.7897713751287 855.3857325286841 550.4922507785485 327.1189787127848 694.899737484851 294.5261816174744
1044 0.005 5.22 1 603.5250242294716 524.045906728443 524.1068177565993 746.3929821344329 818.7900386300507 855.3858300058187 550.5543969331247 327.1498885990118 694.9166093124014 294.5262030660283
1045 0.005 5.225000000000001 1 603.5691830588739 524.1278253099222 524.1888133294541 746.4025219785841 818.7903022207701 855.3859242861985 550.6164426769898 327.180768704561 694.9334489116889 294.5262251616727
1046 0.005 5.23 1 603.6132672904172 524.2096016928374 524.2706663804712 746.4120405969886 818.790562806172 855.3860168780393 550.6783880606222 327.2116191699238 694.9502548950215 294.5262478599454
1047 0.005 5.235 1 603.6572629227041 524.2912362448581 524.3523772699908 746.4215241387801 818.7908135096171 855.3861039862616 550.7402127445974 327.2424412935989 694.9670144627694 294.5262710621649
1048 0.005 5.24 1 603.7011889209863 524.3727293051703 524.4339463787262 746.4309938167072 818.7910662076054 855.3861928063155 550.8019460821153 327.2732336004975 694.9837491118145 294.5262947210404
1049 0.005 5.245 1 603.7450449237291 524.4540812147739 524.5153740582365 746.4404487667342 818.7913198561628 855.3862825253584 550.8635836070303 327.3039962038291 695.0004585836767 294.5263187511073
1050 0.005 5.25 1 603.7888305814259 524.5352923023801 524.5966606474846 746.4498874899417 818.791574113247 855.3863716579025 550.9251234932213 327.3347291249397 695.0171424747441 294.5263431636935
1051 0.005 5.255 1 603.8325450332004 524.6163628891345 524.6778064786974 746.4593091876617 818.7918280594488 855.386460867808 550.9865640841217 327.36543268899 695.0337989312778 294.5263678438639
1052 0.005 5.26 1 603.8761871470127 524.6972932917165 524.7588118782605 746.4687126912468 818.7920812425829 855.3865498278439 551.0479049471497 327.3961069007545 695.0504274058147 294.5263927731473
1053 0.005 5.265 1 603.9197558503636 524.7780838134728 524.8396771571942 746.4780969786485 818.7923321807368 855.3866368653122 551.1091448859808 327.4267519020708 695.067025156598 294.5264179294868
1054 0.005 5.27 1 603.963251149092 524.858734772869 524.920402638565 746.4874644228158 818.7925818052729 855.3867237292239 551.1702843599703 327.4573688878334 695.0835944282745 294.5264432894127
1055 0.005 5.275 1 604.0066734486365 524.9392464588738 525.000988622834 746.4968138297786 818.7928302208934 855.3868095428136 551.231323272733 327.4879560704454 695.1001343445147 294.5264688425128
1056 0.005 5.28 1 604.0500231709417 525.0196191770918 525.0814354189562 746.5061463006595 818.7930773753911 855.3868946724983 551.2922617734259 327.5185136954701 695.1166466711834 294.5264944858962
1057 0.005 5.285 1 604.0932996832207 525.0998531922195 525.1617433060766 746.5154610832552 818.7933234224492 855.3869786479562 551.3530986662604 327.5490413303546 695.1331312241529 294.5265202146923
1058 0.005 5.29 1 604.1365028005916 525.1799487987713 525.2419125779122 746.5247564153264 818.7935673909217 855.3870617603308 551.4138342473177 327.579539938817 695.1495856797067 294.5265459021954
1059 0.005 5.295 1 604.1796340254024 525.2599063005878 525.3219435390662 746.5340353422995 818.7938109204017 855.3871449346869 551.4744541753328 327.6100093800924 695.1660135657382 294.5265715799404
1060 0.005 5.3 1 604.2226934772159 525.3397260180651 525.4018364986473 746.5432964132634 818.7940537537987 855.3872276297924 551.5349820689827 327.6404496019067 695.1824132640908 294.5265971937657
1061 0.005 5.305 1 604.2656801204752 525.4194082052926 525.481591728838 746.5525401807204 818.7942953968853 855.3873097726502 551.5954130245364 327.6708607088472 695.1987836721373 294.5266226349937
1062 0.005 5.31 1 604.3085959760631 525.4989531632975 525.5612095306678 746.5617691542961 818.7945372600146 855.3873920859606 551.6557464546974 327.7012427232459 695.2151282383184 294.5266479300951
1063 0.005 5.315 1 604.3514400049687 525.5783611523278 525.6406901734024 746.570980623885 818.7947780661527 855.3874740533021 551.715980453507 327.7315955553397 695.2314445526845 294.5266730432389
1064 0.005 5.32 1 604.3942113334037 525.6576324478169 525.7200339339557 746.5801744935845 818.7950180010826 855.3875552708084 551.7761148355668 327.7619191565018 695.2477321591172 294.526697867413
1065 0.005 5.325 1 604.4369235917148 525.7367673060602 525.7992410676278 746.5893250491181 818.7952532325021 855.387635647906 551.8361471386835 327.7922136612307 695.2639909643163 294.5267224500128
1066 0.005 5.33 1 604.4795597150144 525.8157660141744 525.8783118703229 746.5984724973912 818.795490129194 855.3877167202603 551.8960781352305 327.8224738748052 695.2802208830509 294.5267467538146
1067 0.005 5.335 1 604.5221220438324 525.894628841336 525.9572466109887 746.6076098736213 818.7957283720374 855.3877980407924 551.9559110251276 327.8527071282053 695.296423264835 294.526770755711
1068 0.005 5.34 1 604.5646109702783 525.9733560460409 526.0360455534438 746.6167345669403 818.7959663485235 855.3878788119118 552.0156450941309 327.8829123841349 695.3125979185498 294.5267943392024
1069 0.005 5.345 1 604.607028274294 526.0519478967301 526.1147089686273 746.6258476718724 818.7962047807581 855.387959395262 552.0752808160028 327.9130889842099 695.3287482060526 294.5268175677706
1070 0.005 5.350000000000001 1 604.6493734363987 526.1304046505361 526.1932371141387 746.634945407311 818.7964425380565 855.3880401033955 552.1348177477076 327.9432369111514 695.3448721422903 294.5268404209679
1071 0.005 5.355 1 604.6916472859789 526.208726574504 526.2716302590927 746.6440280157916 818.7966796559101 855.3881204284962 552.1942590238662 327.9733562157067 695.3609689967524 294.5268627969728
1072 0.005 5.36 1 604.7338505620255 526.2869139005504 526.3498886453749 746.6530963292696 818.7969162195828 855.3882003200498 552.2535994287559 328.0034471171667 695.3770409611358 294.5268847569342
1073 0.005 5.365 1 604.7759823511523 526.36496688206 526.4280125276342 746.6621478011472 818.7971519721136 855.3882801410974 552.3128402898955 328.0335085766518 695.3930860880615 294.526906290391
1074 0.005 5.37 1 604.8180429835086 526.4428857234305 526.5060021294044 746.6711830655347 818.7973869489696 855.3883597739176 552.3719726434977 328.0635410094167 695.4091042548146 294.5269272990741
1075 0.005 5.375 1 604.8600339411349 526.5206708062587 526.583857777967 746.6802046689196 818.7976221870342 855.3884394222603 552.4310123631715 328.0935441697706 695.4250973268773 294.5269478431019
1076 0.005 5.38 1 604.9019617414209 526.5983222957902 526.661579680281 746.6892091694094 818.7978564972062 855.3885187470735 552.4899509419117 328.1235182302996 695.4410631187409 294.5269679239328
1077 0.005 5.385 1 604.9438156444412 526.6758405283397 526.7391681401913 746.6981978600862 818.7980900227165 855.388597102163 552.5487949925881 328.1534630908771 695.4570008568919 294.5269874499542
1078 0.005 5.39 1 604.9855970008807 526.7532256754608 526.816623368896 746.7071719376762 818.7983234036041 855.3886764758747 552.6075411996641 328.1833765578527 695.4729127181026 294.5270064912903
1079 0.005 5.395 1 605.0273088590191 526.8304780613864 526.89394566199 746.7161334453669 818.7985578234589 855.3887561120569 552.6661928928926 328.2132616677023 695.4887998720067 294.5270250563663
1080 0.005 5.4 1 605.0689482545433 526.9075978398736 526.9711352116664 746.7250756062582 818.7987899552038 855.3888343071193 552.724743847273 328.2431186474539 695.5046593696055 294.5270430545167
1081 0.005 5.405 1 605.1105354085364 526.9845854289631 527.0481923910701 746.7340143410293 818.7990271289368 855.3889149725494 552.7831903379589 328.2729427899725 695.5205029278947 294.527060570928
1082 0.005 5.41 1 605.1520320710927 527.061440929425 527.1251173424918 746.742934961669 818.7992628835922 855.3889948183904 552.8415296699536 328.3027395231084 695.5363178263153 294.5270776174213
1083 0.005 5.415 1 605.1934603380404 527.1381646021021 527.2019103159012 746.751837831246 818.7994959371194 855.389072978221 552.8997804336392 328.3325081824501 695.5520950759359 294.5270941150477
1084 0.005 5.42 1 605.2348204198834 527.2147567018234 527.2785715662189 746.7607278662223 818.799728911908 855.3891514067834 552.95793841354 328.362249189562 695.5678517038617 294.5271101414373
1085 0.005 5.425 1 605.2761115242927 527.2912174584674 527.3551013249103 746.769601123946 818.7999610884602 855.3892298597783 553.0160018065558 328.3919610534988 695.5835838301495 294.527125724617
1086 0.005 5.43 1 605.3173331046806 527.3675471031964 527.4314998288431 746.7784584617957 818.8001921158967 855.3893081022312 553.0739693415401 328.4216440166879 695.5992899626731 294.5271407858653
1087 0.005 5.435 1 605.3584871650791 527.4437458779238 527.5077672995985 746.7873077083171 818.8004242474091 855.3893869730852 553.1318351080876 328.4512978889278 695.6149797686038 294.5271554151776
1088 0.005 5.44 1 605.3995724414118 527.5198140294847 527.5839039969725 746.7961389310743 818.8006553817793 855.3894650986718 553.1896068370557 328.4809355928758 695.6306416080862 294.5271696414917
1089 0.005 5.445 1 605.4405886412239 527.5957517878651 527.6599101578073 746.804952966315 818.8008852712297 855.3895426123013 553.2472835715641 328.5105393901474 695.6462750799675 294.5271833786266
1090 0.005 5.45 1 605.4815372613388 527.6715593793267 527.7357860169277 746.8137526522195 818.8011147434314 855.3896204494347 553.3048649773616 328.5401128950371 695.661883865703 294.5271967252978
1091 0.005 5.455 1 605.5224173805991 527.7472370469652 527.811531813431 746.8225365965493 818.8013443038611 855.3896981414742 553.3623511732419 328.5696544645078 695.677465550089 294.5272097108987
1092 0.005 5.46 1 605.5632277537267 527.8227850581465 527.8871477993565 746.8313058298097 818.8015734846097 855.389775568999 553.4197428040039 328.599165733393 695.6930192698105 294.5272222485335
1093 0.005 5.465 1 605.6039701499637 527.8982036233447 527.9626342041694 746.8400628274471 818.8018030986402 855.3898532858695 553.477039125185 328.6286454866056 695.7085493365513 294.5272344460657
1094 0.005 5.47 1 605.6446565256027 527.9734929129687 528.0379912282397 746.8488083644011 818.8020352420698 855.3899319074125 553.5342405871821 328.6580963759061 695.7240659075158 294.5272463378306
1095 0.005 5.475000000000001 1 605.6852704919644 528.0486531954961 528.1132191043351 746.8575373685115 818.8022646801388 855.3900089738809 553.5913457191571 328.6875182672378 695.7395507254992 294.5272578352948
1096 0.005 5.48 1 605.7258213228862 528.1236847120962 528.1883180723604 746.8662531836312 818.8024934340523 855.3900861456493 553.6483557844075 328.7169110650236 695.7550093842683 294.5272690390351
1097 0.005 5.485 1 605.7662992347884 528.198587689478 528.2632883623872 746.8749531813619 818.8027216674416 855.3901633120727 553.7052703547496 328.7462748684596 695.7704402926028 294.5272799840185
1098 0.005 5.49 1 605.8067172835015 528.2733623225851 528.33813017403 746.8836319090431 818.8029471709687 855.3902397681001 553.7621031208579 328.7756103360464 695.7858408230817 294.5272905809746
1099 0.005 5.495 1 605.847062805607 528.348008866692 528.4128437574215 746.8923013204092 818.8031740823128 855.3903165627378 553.8188350531858 328.8049191222914 695.8012180931419 294.5273009403918
1100 0.005 5.5 1 605.8873369913517 528.4225275528045 528.4874293476074 746.9009568930802 818.803400983432 855.3903933794774 553.8754691231286 328.8341973607613 695.8165701278815 294.5273110869697
1101 0.005 5.505 1 605.9275143010561 528.4969186097975 528.5618871855396 746.9096064902542 818.8036296193693 855.3904707231787 553.9320346565655 328.8634461110031 695.8318984043894 294.5273209259151
1102 0.005 5.51 1 605.9676316977723 528.5711822788378 528.6362174964655 746.9182410792248 818.8038571761397 855.3905474680022 553.9884879746509 328.8926654671477 695.8472035940282 294.5273305566803
1103 0.005 5.515 1 606.0076769337438 528.6453188439359 528.7104205307725 746.9268558439202 818.8040813320123 855.390623609395 554.0448416578959 328.921855959479 695.862472697386 294.52734000169
1104 0.005 5.52 1 606.0476715631461 528.719328388075 528.7844964591501 746.9354596327158 818.8043086388419 855.3907004248468 554.1010972988232 328.9510181335511 695.8777320131101 294.5273491866851
1105 0.005 5.525 1 606.0876001188774 528.7932112114455 528.8584455285918 746.944050824147 818.804535008058 855.3907770921526 554.157257925576 328.9801509828421 695.8929661948778 294.5273582186408
1106 0.005 5.53 1 606.1274625320826 528.866967534481 528.9322679633104 746.9526268367814 818.8047610802217 855.3908538918313 554.2133239173561 329.0092556848932 695.9081741817816 294.5273671203241
1107 0.005 5.535 1 606.1672579563839 528.9405975877826 529.0059639904475 746.9611878494351 818.8049860522264 855.3909298198564 554.269295826146 329.0383308248087 695.9233554129816 294.5273758154774
1108 0.005 5.54 1 606.2069871576359 529.0141015943027 529.0795338369314 746.9697368061487 818.805211209967 855.3910063293391 554.3251741239321 329.0673765724105 695.938513076076 294.5273843892148
1109 0.005 5.545 1 606.2466539063428 529.0874797679086 529.1529777174316 746.9782699368417 818.8054352863709 855.3910822772772 554.3809632489431 329.0963931552081 695.9536459330026 294.527392883835
1110 0.005 5.55 1 606.286252494731 529.160732352708 529.2262958709157 746.9867827092355 818.8056577409112 855.3911578293203 554.4366566802765 329.1253807521775 695.9687504810453 294.527401197765
1111 0.005 5.555 1 606.3257839775439 529.2338595696647 529.2994885228544 746.9952878879902 818.8058818281813 855.3912339516449 554.4922566868015 329.1543388894893 695.9838324240742 294.5274094308418
1112 0.005 5.56 1 606.3652484328477 529.3068616410582 529.3725558955882 747.0037806080119 818.8061060980016 855.3913101627033 554.5477637151225 329.1832679009789 695.9988904747638 294.5274176031719
1113 0.005 5.565 1 606.404645702615 529.3797387833492 529.4454982100883 747.0122599558226 818.806329676532 855.3913858128594 554.6031776694516 329.212168265989 696.0139236295411 294.5274256438219
1114 0.005 5.57 1 606.4439770613199 529.452491223033 529.5183156925817 747.0207285444562 818.8065535530875 855.3914614049191 554.6584996610975 329.2410397189881 696.0289345075554 294.527433629372
1115 0.005 5.575 1 606.4832421448458 529.5251191851086 529.5910085650374 747.0291830954604 818.8067768457635 855.3915374674546 554.7137295572301 329.2698813637813 696.0439212879039 294.5274415879391
1116 0.005 5.58 1 606.5224406925463 529.5976228822724 529.6635770439011 747.037623365101 818.8069991012046 855.3916121868276 554.7688671574901 329.2986945398986 696.0588828980408 294.5274494216569
1117 0.005 5.585 1 606.5615749060638 529.6700025531843 529.7360213619304 747.0460525088948 818.8072218036421 855.3916876686321 554.8239141283219 329.3274753256711 696.0738223974855 294.5274572160157
1118 0.005 5.59 1 606.6006577490564 529.742258386937 529.808341715158 747.0544623160379 818.8074428025608 855.391762837055 554.8788709483919 329.3562290173508 696.0887372673316 294.52746498549
1119 0.005 5.595 1 606.639669140647 529.8143906025795 529.88053832383 747.0628603354032 818.8076638262557 855.3918376998533 554.9337341772207 329.3849568250059 696.103626703185 294.5274726474882
1120 0.005 5.600000000000001 1 606.6786116710139 529.8863994299934 529.9526114177472 747.0712483132904 818.8078854192988 855.3919129455919 554.988505828259 329.413653806948 696.1184934796124 294.5274802883549
1121 0.005 5.605 1 606.7174868383072 529.9582850818341 530.0245612112637 747.0796231260958 818.8081069514553 855.3919884121353 555.0431860965952 329.4423224402979 696.1333365052174 294.5274879320239
1122 0.005 5.61 1 606.7562945847868 530.0300477727656 530.0963879209814 747.0879841162721 818.8083274321244 855.3920628090626 555.0977749087191 329.4709624998537 696.1481544762069 294.5274954845958
1123 0.005 5.615 1 606.795036619405 530.1016877306206 530.168091769578 747.0963338598378 818.8085481042853 855.392137908528 555.1522731477297 329.4995687932171 696.1629503940056 294.5275030304834
1124 0.005 5.62 1 606.8337020865749 530.1732052761349 530.239673031738 747.1046727925892 818.8087697868837 855.3922135131467 555.2066815819867 329.5281480258714 696.1777135220931 294.5275105871886
1125 0.005 5.625 1 606.8723057894579 530.2446005498065 530.3111319040884 747.1129971323094 818.8089904368861 855.3922882437611 555.2610002959404 329.5566996275047 696.1924565525568 294.5275180622931
1126 0.005 5.63 1 606.9108470359106 530.3158737676491 530.382468596734 747.1213100070566 818.8092110423307 855.39236345217 555.3152290723945 329.5852231147558 696.2071799271259 294.5275255390849
1127 0.005 5.635 1 606.9493226055318 530.3870251314369 530.4536833193232 747.1296078923281 818.8094307991638 855.3924384150445 555.3693697409984 329.6137189099609 696.2218783048509 294.5275330333346
1128 0.005 5.64 1 606.9877360746864 530.4580548957094 530.5247763103598 747.1378930848626 818.8096502399185 855.3925126781089 555.4234209587119 329.6421877115176 696.2365544144933 294.5275404622425
1129 0.005 5.645 1 607.026086481466 530.5289632520925 530.5957477734033 747.146166058673 818.8098693269316 855.3925871832555 555.4773814622019 329.6706272670951 696.2512089504099 294.5275479029764
1130 0.005 5.65 1 607.0643734290762 530.5997504004565 530.6665979081404 747.1544246656526 818.8100877391117 855.3926615303135 555.5312515823683 329.6990378117135 696.2658400630294 294.5275553746856
1131 0.005 5.655 1 607.1026132624702 530.6704165513747 530.7373269435454 747.1626787675633 818.8103099249769 855.3927377484457 555.5850341433637 329.7274152712448 696.280466064914 294.5275627835185
1132 0.005 5.66 1 607.1407849160003 530.7409619110218 530.8079350672909 747.1709173326052 818.8105298114749 855.3928124936921 555.6387258145525 329.7557655495373 696.2950615260301 294.5275702187803
1133 0.005 5.665 1 607.1788893738013 530.811386669856 530.8784224737474 747.1791392096811 818.8107480382645 855.3928869552147 555.6923267117336 329.7840856739376 696.3096285870894 294.5275776898765
1134 0.005 5.67 1 607.2169265382198 530.8816910448151 530.9487893775939 747.1873462591113 818.8109647700876 855.3929605506331 555.7458374129709 329.8123782704525 696.3241680378433 294.5275851090508
1135 0.005 5.675 1 607.2548983180774 530.9518752576499 531.0190359948876 747.1955417263846 818.8111816938443 855.3930343424842 555.7992590463074 329.8406340249425 696.338684103916 294.5275925592724
1136 0.005 5.68 1 607.2928053455704 531.0219395348735 531.0891625486289 747.2037237239438 818.8113990446287 855.3931086259346 555.8525920069364 329.8688648531704 696.3531765133905 294.5276000520815
1137 0.005 5.685 1 607.3306470085658 531.0918840633194 531.1591692358738 747.2118917343063 818.8116153106531 855.393182180496 555.905835877446 329.8970686770193 696.3676440312722 294.5276075001685
1138 0.005 5.69 1 607.3684247295995 531.1617090541037 531.2290562669488 747.2200488321214 818.8118315748466 855.3932557051711 555.9589912439928 329.9252452084853 696.3820893589533 294.527614984126
1139 0.005 5.695 1 607.4061382378275 531.231414713702 531.2988238475369 747.2281920827171 818.8120475197851 855.3933295613273 556.0120576534246 329.9533940726096 696.3965115737556 294.5276225187027
1140 0.005 5.7 1 607.4437873623672 531.3010012545107 531.3684721901159 747.2363216539255 818.8122626082584 855.3934029108618 556.0650356760463 329.9815151178269 696.4109092880597 294.5276300132876
1141 0.005 5.705 1 607.481373229172 531.3704688855362 531.4380015041514 747.2444405812364 818.8124779022282 855.393475760077 556.1179257281772 330.0096079249722 696.4252856005679 294.5276375445067
1142 0.005 5.71 1 607.5188955082406 531.439817796742 531.5074119849089 747.2525457111805 818.8126926172752 855.3935490360587 556.170727154168 330.0376729257305 696.4396384219921 294.527645122772
1143 0.005 5.715 1 607.5563552302283 531.5090482029495 531.5767038463184 747.2606384484116 818.8129071768008 855.3936221056623 556.2234407813713 330.0657090329397 696.4539682662501 294.527652656425
1144 0.005 5.72 1 607.5937520934798 531.5781603355462 531.6458773076312 747.2687208645166 818.8131219921195 855.3936952665564 556.2760678588872 330.0937166288862 696.4682765491783 294.5276602230318
1145 0.005 5.725000000000001 1 607.6310858097227 531.6471543849316 531.714932569372 747.2767889972401 818.813335982658 855.3937682791341 556.3286070409864 330.121695699897 696.48256155893 294.5276678355409
1146 0.005 5.73 1 607.6683561182066 531.716030551388 531.783869831297 747.2848436681935 818.8135493098587 855.3938408201772 556.381058418653 330.1496461356859 696.4968222824766 294.5276753994971
1147 0.005 5.735 1 607.7055641229437 531.7847889265163 531.8526892350412 747.2928870654362 818.8137625778 855.3939137674284 556.4334206580215 330.1775696822094 696.5110612937772 294.5276829956005
1148 0.005 5.74 1 607.7427109513152 531.8534297609447 531.9213909915098 747.3009201972976 818.8139765298533 855.3939863703262 556.4856956710596 330.2054642843256 696.5252782844642 294.5276906307589
1149 0.005 5.745 1 607.7797943282359 531.9219532981084 531.9899753312786 747.3089382918836 818.8141888619125 855.3940583306323 556.5378839194764 330.2333301938768 696.5394712138898 294.5276982215349
1150 0.005 5.75 1 607.8168152361383 531.9903597737551 532.0584424788912 747.3169449711257 818.8144010517171 855.3941307225886 556.5899862139597 330.2611674866866 696.5536424923367 294.5277058332437
1151 0.005 5.755 1 607.8537735354837 532.0586493694861 532.126792629076 747.324937731182 818.8146127470917 855.394202818484 556.6420016521176 330.2889761795021 696.5677907908025 294.5277134849086
1152 0.005 5.76 1 607.8906685097119 532.1268223113619 532.1950259993997 747.3329282875727 818.8148270297286 855.39427525725 556.6939487319987 330.31675766879 696.5819192889315 294.5277210855061
1153 0.005 5.765 1 607.9275019306052 532.1948787321022 532.2631427521048 747.3409033974765 818.8150397004501 855.3943477154451 556.7458032677183 330.3445099192397 696.596025436347 294.5277287090486
1154 0.005 5.77 1 607.9642728338144 532.2628189309428 532.3311431439128 747.3488625883587 818.8152507329227 855.3944197254931 556.7975693873627 330.3722336473222 696.6101063752025 294.5277363732887
1155 0.005 5.775 1 608.0009817280718 532.3306430660832 532.3990273561897 747.3568068729134 818.8154608388622 855.3944909331356 556.8492460683798 330.3999290461393 696.6241637500565 294.5277439823234
1156 0.005 5.78 1 608.0376305813302 532.3983513439273 532.4667955969222 747.3647396086169 818.8156709091255 855.3945627508315 556.9008366943561 330.4275951082872 696.6382000082704 294.5277516143129
1157 0.005 5.785 1 608.0742170596569 532.4659439734995 532.5344480702851 747.3726588587037 818.8158811219732 855.3946343597512 556.9523421951734 330.4552325972725 696.6522134937346 294.5277592776332
1158 0.005 5.79 1 608.1107399395504 532.5334211127334 532.6019849523244 747.3805649082612 818.8160903610585 855.3947056165653 557.0037575734299 330.482841448837 696.666203578937 294.5277668896996
1159 0.005 5.795 1 608.1472080169167 532.6007832411942 532.6694067577481 747.3883895290566 818.8162888803953 855.3947748786205 557.055066727985 330.5104217282391 696.6801759050996 294.52777452578
1160 0.005 5.8 1 608.1836302548537 532.6680302853928 532.7367133520099 747.3962323313539 818.8164934029014 855.3948465094021 557.106295711704 330.5379734353097 696.6941180971469 294.5277821985358
1161 0.005 5.805 1 608.2199830427771 532.7351624415393 532.8039049370237 747.4040800538925 818.8167013768439 855.3949185972192 557.1574430193921 330.5654967239226 696.7080354337186 294.527789811864
1162 0.005 5.81 1 608.2562694268503 532.802179934424 532.8709817352711 747.4119276439133 818.8169114047753 855.3949907545161 557.2085087175385 330.592990725623 696.7219321739735 294.5277974338174
1163 0.005 5.815 1 608.2924911011741 532.8690829687107 532.9379439520636 747.4197682014438 818.817121096767 855.3950625186338 557.2594916342387 330.620464001609 696.7358081279814 294.5278050708
1164 0.005 5.82 1 608.3286533638314 532.9358717175197 533.0047917786903 747.4275992019362 818.8173295758256 855.395133264897 557.3103882847942 330.6479048325656 696.7496644435146 294.5278126396923
1165 0.005 5.825 1 608.3647530439302 533.0025463923054 533.0715254167989 747.43541834542 818.8175360723036 855.395203370955 557.3612025532231 330.6753165703018 696.7634993489493 294.5278202158005
1166 0.005 5.83 1 608.4007902714615 533.0691071831081 533.1381450602664 747.4432262672444 818.8177430121441 855.3952740400576 557.4119331297527 330.7026992717849 696.7773121974568 294.5278278140631
1167 0.005 5.835 1 608.4367654197606 533.1355542894886 533.2046509089839 747.4510222749752 818.8179495484586 855.3953444910413 557.4625803047782 330.7300531448486 696.7911021301501 294.5278353495764
1168 0.005 5.84 1 608.472678355373 533.2018878473535 533.271043147915 747.4588264471901 818.8181598404409 855.3954156781243 557.5131255737928 330.7573785681521 696.8048742142571 294.5278428925319
1169 0.005 5.845 1 608.5085312356069 533.2681081197296 533.3373219793798 747.4666093491311 818.8183675197735 855.3954857550466 557.5635963387483 330.7846753819128 696.818623785083 294.5278504488927
1170 0.005 5.850000000000001 1 608.5443234250386 533.3342152988891 533.4034875980462 747.4743751071017 818.8185731218498 855.3955553755583 557.6139876372561 330.8119436743792 696.8323499469868 294.5278579321923
1171 0.005 5.855 1 608.5800558351286 533.4002095929868 533.4695402115896 747.4821285408418 818.8187788157735 855.3956253524219 557.6642979481437 330.8391835785824 696.8460551060418 294.5278654205729
1172 0.005 5.86 1 608.6157281885799 533.466091189249 533.5354800138429 747.4898674991904 818.8189839456976 855.3956958726396 557.7145259922343 330.8664255680485 696.8597379503166 294.5278729246345
1173 0.005 5.865 1 608.6513396555652 533.5318602743133 533.6013071937848 747.4975932362171 818.8191885956613 855.3957661602104 557.764671180012 330.8936267312787 696.8733974816524 294.5278803615431
1174 0.005 5.87 1 608.6868911050436 533.5975170950826 533.6670219796197 747.5053088687043 818.8193941677439 855.395836798471 557.8147350835936 330.9207933326581 696.8870360986306 294.5278878073863
1175 0.005 5.875 1 608.7223832447362 533.6630618140227 533.7326245541495 747.5130111705947 818.8195989591896 855.3959067009299 557.8647156271246 330.9479284121571 696.9006526729401 294.5278952755264
1176 0.005 5.88 1 608.7578151472297 533.728494632402 533.798115114025 747.5206993505295 818.8198024483113 855.3959758822449 557.9146127864936 330.9750317986969 696.9142465028394 294.5279026730728
1177 0.005 5.885 1 608.7931881236739 533.7938157307785 533.8634938473084 747.5283778898562 818.8200062706827 855.3960459747753 557.9644270964533 331.002105861363 696.9278201065968 294.527910084982
1178 0.005 5.89 1 608.8285018474284 533.8590253106466 533.9287609515786 747.536043569285 818.8202098582436 855.396115842354 558.0141587029431 331.0291501756116 696.941372004531 294.5279175223222
1179 0.005 5.895 1 608.8637552695899 533.9241235816104 533.993916632975 747.5436967174337 818.8204129832734 855.3961853337131 558.0638073433634 331.0561646848371 696.9549011926625 294.5279249003876
1180 0.005 5.9 1 608.898949135405 533.9891107432467 534.0589610885362 747.5513398229883 818.8206160277648 855.3962546215001 558.1133741583018 331.0831507657154 696.9684098899025 294.5279322946637
1181 0.005 5.905 1 608.9340842034467 534.0539869733495 534.1238945058066 747.5589703607004 818.8208188931472 855.3963242440295 558.1628586123783 331.1101033816034 696.981896995068 294.5279397127892
1182 0.005 5.91 1 608.9691598620209 534.1187524519112 534.1887170687291 747.5665882503749 818.8210210831245 855.3963933210491 558.2122606054543 331.1370294974232 696.9953617679355 294.5279470713886
1183 0.005 5.915 1 609.0041767911262 534.1834073728062 534.2534289687845 747.5741966444064 818.8212235273652 855.3964624980123 558.2615805618055 331.1639276161202 697.0088064363387 294.5279544497273
1184 0.005 5.92 1 609.0391349598364 534.2479519337168 534.3180304022209 747.5817921919019 818.8214257460666 855.396531842011 558.3108187527008 331.1907981551282 697.0222295552903 294.5279618532115
1185 0.005 5.925 1 609.0740339156994 534.3123863256498 534.3825215595606 747.5893752266511 818.8216270388763 855.396600947869 558.3599750348806 331.2176434842889 697.0356300761185 294.5279692016953
1186 0.005 5.93 1 609.1088756378429 534.3767107504771 534.4469026392126 747.5969484716339 818.8218286008566 855.3966701940753 558.4090508789212 331.2444598096094 697.0490107970168 294.5279765664334
1187 0.005 5.935 1 609.143658487404 534.4409253919814 534.5111738274776 747.6045088157015 818.8220295945874 855.3967389458454 558.4580448392296 331.2712475411966 697.0623697478466 294.5279839577937
1188 0.005 5.94 1 609.1783780271282 534.50503044945 534.5753353217001 747.6120579431943 818.8222310129032 855.3968076737759 558.5069569980187 331.2980086589804 697.07570759054 294.5279912913848
1189 0.005 5.945 1 609.2130411762384 534.5690261030387 534.6393873092378 747.6195968899501 818.8224322119295 855.3968761340934 558.5557885729684 331.3247405896784 697.0890250981739 294.5279986387196
1190 0.005 5.95 1 609.247647213562 534.63291255234 534.703329982013 747.6271233277564 818.822632512466 855.396944748602 558.6045393286089 331.3514471018392 697.102320982858 294.5280060074346
1191 0.005 5.955 1 609.282194880751 534.6966899780102 534.7671635268529 747.6346369071476 818.8228322633574 855.3970134448736 558.6532088110466 331.3781240329068 697.1155943864762 294.528013320495
1192 0.005 5.96 1 609.31668475858 534.7603585749805 534.8308881382516 747.6421405936226 818.8230320233044 855.397081940051 558.7017981314101 331.4047719732777 697.1288477933549 294.5280206472773
1193 0.005 5.965 1 609.3511168900968 534.8239185280355 534.8945040006611 747.6496316038787 818.8232313775992 855.3971502245639 558.750306545392 331.4313912491467 697.1420797107618 294.5280279973505
1194 0.005 5.97 1 609.3854907837957 534.8873700283334 534.9580113044124 747.657110247631 818.8234297712046 855.3972180925555 558.7987343623035 331.4579815348526 697.1552895789307 294.5280352908541
1195 0.005 5.975000000000001 1 609.4198065670138 534.9507132559486 535.0214102319487 747.6645782338896 818.8236286580651 855.3972861811408 558.8471074874233 331.4845437813743 697.1684794976222 294.5280425892808
1196 0.005 5.98 1 609.4540648924866 535.0139484056382 535.0847009763152 747.672034109534 818.8238270247905 855.3973545641877 558.8953832077281 331.5110779953989 697.1816481401422 294.5280499161775
1197 0.005 5.985 1 609.4882654615649 535.0770756791175 535.1478837348086 747.6794778606858 818.824024902245 855.3974221605885 558.9435745993834 331.5375845113581 697.1947949241221 294.5280571906766
1198 0.005 5.99 1 609.5224088515901 535.1400952559387 535.2109586925445 747.6869121418025 818.8242229587006 855.3974903994169 558.9916839152535 331.5640641312191 697.2079219698818 294.5280644794865
1199 0.005 5.995 1 609.5564948798133 535.2030073323654 535.2739260426774 747.6943341792132 818.8244205127972 855.3975585270581 559.0397126693096 331.5905156921062 697.2210284273486 294.5280717880012
1200 0.005 6 1 609.5905229895774 535.2658120583258 535.3367859460092 747.701743483611 818.824617255534 855.3976257522571 559.0876602584381 331.6169380266526 697.2341128372641 294.5280790448805
1201 0.005 6.005 1 609.6244941121278 535.3285096413413 535.39953860619 747.7091433028186 818.8248144390292 855.3976931178062 559.1355283684152 331.6433310136526 697.2471775697272 294.5280863151228
1202 0.005 6.01 1 609.6584084030605 535.3911002749473 535.4621842085212 747.7165311329431 818.8250113136567 855.3977607579125 559.183321228981 331.6696965918134 697.2602215007861 294.5280936082958
1203 0.005 6.015000000000001 1 609.6922654009516 535.4535841344356 535.5247229351991 747.7239067030119 818.825207290113 855.3978281472565 559.2310330023274 331.6960343746223 697.2732437814249 294.5281008384982
1204 0.005 6.02 1 609.7260657850392 535.515961411793 535.5871549759947 747.7312726712946 818.8254034791914 855.3978949373602 559.2786651250815 331.72234418799 697.2862464941535 294.5281080717904
1205 0.005 6.025 1 609.7598095614928 535.5782322894408 535.6494805140554 747.7386263307261 818.8255992963631 855.3979623443018 559.3262176144398 331.7486272875996 697.2992279742789 294.5281153041033
1206 0.005 6.03 1 609.7934962361487 535.6403969493654 535.7116997326361 747.7459679013535 818.8257943576964 855.398029492343 559.3736907278886 331.7748840072287 697.3121878789855 294.5281224544254
1207 0.005 6.035 1 609.8271265061251 535.7024555802494 535.7738128200558 747.7532998936783 818.8259898796231 855.3980965431515 559.4210850334913 331.8011117006594 697.3251283581195 294.5281295981472
1208 0.005 6.04 1 609.8607001395859 535.7644083632661 535.8358199578968 747.7606196580393 818.8261847467127 855.3981638821923 559.4684005593916 331.8273110043681 697.3380480485932 294.5281367440944
1209 0.005 6.045 1 609.8942199364636 535.8262554590245 535.8977213144079 747.7679256925655 818.8263781905079 855.3982301296527 559.5156432607854 331.8534821341314 697.3509461728519 294.5281438230153
1210 0.005 6.05 1 609.9276809777967 535.8879970287805 535.9595170568914 747.7752228234926 818.8265721340123 855.3982969830605 559.5628029806885 331.8796250925924 697.3638245829084 294.5281509111159
1211 0.005 6.055 1 609.9610862196471 535.9496333274298 536.0212074104368 747.7825089771256 818.8267663000107 855.3983633829212 559.6098850662059 331.9057404487986 697.3766827079389 294.5281580228979
1212 0.005 6.06 1 609.9944343067037 536.0111645043489 536.0827925415962 747.7897828485731 818.8269598233725 855.398429702033 559.6568879370926 331.9318278028431 697.3895192046355 294.528165079352
1213 0.005 6.065 1 610.0277260226514 536.0725907021665 536.1442726085115 747.7970471375545 818.8271534523292 855.3984961130777 559.7038113937199 331.9578857521894 697.4023366980089 294.5281721566681
1214 0.005 6.07 1 610.0609657229069 536.1339121030279 536.2056477840862 747.8042922636403 818.8273438944711 855.3985616567987 559.7506569124303 331.9839149026051 697.4151264196585 294.5281792576645
1215 0.005 6.075 1 610.0941466464262 536.1951289044505 536.266918257668 747.8115289304767 818.8275355371204 855.3986276323853 559.7974243204126 332.0099198134991 697.4278968615363 294.5281863101652
1216 0.005 6.08 1 610.1272708475402 536.2562412952194 536.3280842184789 747.818757848277 818.8277279673384 855.3986936875491 559.8441145153001 332.0358963581832 697.4406500450488 294.5281933832745
1217 0.005 6.085 1 610.1603388300687 536.3172494556965 536.389145849192 747.8259756625354 818.8279204906264 855.3987600528168 559.8907270086396 332.0618449609416 697.4533838575176 294.5282004881573
1218 0.005 6.09 1 610.1933501696819 536.3781535663369 536.4501033296278 747.8331820946156 818.8281123119892 855.3988259180222 559.9372620734788 332.0877656790401 697.4660972684371 294.5282075440296
1219 0.005 6.095 1 610.2263063973919 536.4389538134059 536.5109568467967 747.8403798145471 818.8283044105256 855.3988920560678 559.9837202055026 332.1136585238822 697.4787922747362 294.5282146177202
1220 0.005 6.100000000000001 1 610.2592071231791 536.4996503824739 536.571706582272 747.8475653321603 818.8284961095635 855.3989580874916 560.0301013838325 332.1395235822332 697.4914672045905 294.5282217163634
1221 0.005 6.105 1 610.2920493866224 536.5602434924592 536.6323527357387 747.8547348180655 818.8286853257257 855.3990229488635 560.0764035545901 332.1653615693272 697.5041182719885 294.5282287660929
1222 0.005 6.11 1 610.3248357153833 536.6207332925211 536.6928954834586 747.8618973198345 818.8288756835178 855.3990884272014 560.1226321831969 332.1911715159255 697.5167513664788 294.5282358260353
1223 0.005 6.115 1 610.3575678022899 536.6811199614118 536.7533350017279 747.8690486162776 818.8290664547886 855.3991541561578 560.1687840286896 332.216953600852 697.529364946494 294.5282429088167
1224 0.005 6.12 1 610.3902439572287 536.7414036709721 536.8136714646764 747.8761865581153 818.8292558834329 855.399219376633 560.21485733499 332.2427079461655 697.5419572645631 294.5282499411711
1225 0.005 6.125 1 610.4228693563534 536.8015846137089 536.873905064389 747.8833213380406 818.829447580796 855.399284286626 560.2608573894152 332.2684325479905 697.5545349900885 294.5282569938747
1226 0.005 6.13 1 610.4554396410124 536.8616629616819 536.934035971032 747.8904427519342 818.8296381020493 855.3993488302862 560.3067807395904 332.294130134698 697.5670911743897 294.5282640653841
1227 0.005 6.135 1 610.487954874785 536.9216389328567 536.9940643882471 747.8975522661532 818.8298277900694 855.3994134402394 560.3526289093783 332.3198009951175 697.5796262096956 294.5282710810666
1228 0.005 6.140000000000001 1 610.5204159708849 536.9815126918857 537.0539904907579 747.9046513966267 818.8300168830997 855.3994780200869 560.3984013127815 332.3454442029123 697.5921418850181 294.5282781172251
1229 0.005 6.145 1 610.5528232648629 537.0412844109242 537.1138144550329 747.9117382069355 818.8302055602118 855.3995432039105 560.4440987035598 332.3710598702996 697.6046364938883 294.5282851692012
1230 0.005 6.15 1 610.5851756174528 537.1009542517638 537.1735364464366 747.9188131212829 818.8303936206615 855.3996077942955 560.4897192443166 332.3966478893427 697.6171099745557 294.5282921620233
1231 0.005 6.155 1 610.6174730051799 537.1605222796975 537.2331565643233 747.9258777086739 818.8305820734785 855.3996728744028 560.5352593038782 332.4222075003404 697.6295655135691 294.5282991682016
1232 0.005 6.16 1 610.6497159713959 537.2199887730451 537.2926750443563 747.9329311992141 818.8307703290462 855.3997375290216 560.5807254837684 332.4477357576055 697.6420007872587 294.5283061963027
1233 0.005 6.165 1 610.6819049265729 537.2793539331514 537.3520920797022 747.939974113757 818.8309581668109 855.3998021509643 560.6261186188519 332.4732382673371 697.6544154787917 294.5283131637415
1234 0.005 6.17 1 610.7140402894848 537.3386179924021 537.4114078948988 747.9470087808912 818.8311462994429 855.3998667494708 560.6714404569386 332.4987142609631 697.6668111578992 294.5283201439888
1235 0.005 6.175 1 610.7461213314691 537.3977810665743 537.470622630542 747.9540307483704 818.8313338151166 855.3999308502974 560.7166859588567 332.5241652856739 697.6791869928715 294.5283271431634
1236 0.005 6.18 1 610.7781479628756 537.4568433241736 537.5297364544442 747.9610408202371 818.8315205645032 855.3999951552217 560.7618555426609 332.5495887456507 697.6915420648851 294.5283340823373
1237 0.005 6.185 1 610.8101204848875 537.5158049339839 537.5887495381608 747.9680414636917 818.8317074041945 855.4000590614612 560.8069498030294 332.5749846763488 697.7038787999849 294.5283410316087
1238 0.005 6.19 1 610.8420350086609 537.574665991798 537.6476619952241 747.9750268551587 818.8318927402426 855.4001231480537 560.8519644925832 332.6003533232188 697.7161917533565 294.5283479956588
1239 0.005 6.195 1 610.8738963739776 537.6334267366061 537.7064740400966 747.9820023095032 818.8320782434935 855.4001873241957 560.896905681856 332.6256944412846 697.7284852413856 294.5283548986447
1240 0.005 6.2 1 610.9057048158562 537.6920873492963 537.7651858560104 747.9889698503116 818.8322643978157 855.40025153565 560.9417733429372 332.6510080060114 697.7407614905821 294.5283618041004
1241 0.005 6.205 1 610.937460715988 537.7506480033195 537.8237976165794 747.9959260504593 818.8324503329862 855.4003152325923 560.98656740685 332.676294079448 697.7530183186359 294.5283687281552
1242 0.005 6.21 1 610.969163906861 537.8091088744328 537.8823094991808 748.0028729915543 818.8326363229202 855.4003792176957 561.0312876551679 332.7015526549425 697.7652572389824 294.5283755976214
1243 0.005 6.215 1 611.0008153547444 537.8674701262045 537.9407216622637 748.0098035635923 818.8328199640913 855.4004429060108 561.0759334279144 332.7267838915531 697.7774697424908 294.5283824873375
1244 0.005 6.22 1 611.0324118677507 537.9257319395315 537.9990342915846 748.0167247393523 818.8330039449389 855.4005063846298 561.1204980937357 332.7519982377154 697.7896640518611 294.5283893262309
1245 0.005 6.225000000000001 1 611.063957245482 537.9838944221334 538.0572475235645 748.0236467986964 818.8331927223796 855.4005730437941 561.164993645494 332.777180951633 697.8018482498416 294.5283961890999
1246 0.005 6.23 1 611.0954488261775 538.0419577937804 538.1153615477465 748.0305546528617 818.8333806997729 855.4006381650165 561.2094162392293 332.8023342444545 697.8140124508971 294.5284030790347
1247 0.005 6.235 1 611.1268743093392 538.099922168304 538.1733765092997 748.037460703947 818.8335703638269 855.4007035551953 561.2537430948851 332.827458877866 697.8261627573867 294.5284099183621
1248 0.005 6.24 1 611.1582515782238 538.1577878310991 538.2312926380021 748.044347866297 818.8337551856775 855.4007663745657 561.2980085121841 332.852555302626 697.8382902775369 294.5284167752953
1249 0.005 6.245 1 611.1895778720863 538.2155549115112 538.2891100889032 748.0512210908843 818.8339382154126 855.4008290776741 561.3422050721381 332.8776239939803 697.8503951716042 294.5284235837358
1250 0.005 6.25 1 611.2208523698902 538.273223563787 538.3468290199079 748.0580849295366 818.8341223390862 855.400892859383 561.3863301489184 332.9026649829806 697.8624810371145 294.5284304035915
1251 0.005 6.255 1 611.252076521207 538.3307939881173 538.4044496204388 748.0649363634308 818.8343039179756 855.4009549696818 561.4303848393754 332.9276785252321 697.8745486035234 294.5284372479865
1252 0.005 6.26 1 611.2832491076565 538.3882663440802 538.4619720568223 748.071776841295 818.8344859269887 855.4010178874165 561.4743678547674 332.9526646074264 697.8865959697893 294.5284440389214
1253 0.005 6.265000000000001 1 611.3143687122459 538.4456407423959 538.5193964598928 748.0786050662826 818.8346680803155 855.4010807269298 561.5182766352526 332.9776233415878 697.898621985561 294.5284508515383
1254 0.005 6.27 1 611.3454357495758 538.5029174012259 538.5767230245732 748.0854221610672 818.8348498118384 855.4011430532488 561.5621136816399 333.0025545378662 697.9106267050955 294.5284576133483
1255 0.005 6.275 1 611.3764501969164 538.5600965000116 538.6339519299675 748.0922301193027 818.8350313445803 855.4012055476406 561.6058785884713 333.0274586346169 697.9226131307655 294.5284643922821
1256 0.005 6.28 1 611.4074127924928 538.6171781981944 538.6910833403223 748.0990271859164 818.835212852348 855.4012678814961 561.6495713824199 333.0523355198137 697.9345801127137 294.5284711901057
1257 0.005 6.285 1 611.4383236004852 538.6741626678054 538.7481174271234 748.1058145344609 818.8353943680253 855.4013303458582 561.693192363861 333.0771851611056 697.9465292292375 294.5284779363215
1258 0.005 6.29 1 611.4691825037793 538.7310500754702 538.8050543596881 748.1125907172348 818.8355753858424 855.4013926568568 561.7367411679128 333.1020076590702 697.9584599888389 294.5284847024683
1259 0.005 6.295 1 611.4999867256888 538.7878405774096 538.8618942947811 748.1193533212412 818.8357548607245 855.4014545665906 561.7802161422259 333.1268030551476 697.9703689973433 294.5284914206142
1260 0.005 6.3 1 611.5307399249189 538.8445343544269 538.9186374111017 748.1261081758445 818.8359350766372 855.4015163271022 561.8236201382375 333.1515719160866 697.9822607822484 294.5284981619916
1261 0.005 6.305 1 611.5614418675489 538.9011315887549 538.9752838854515 748.1328525110208 818.836115076984 855.4015783305872 561.8669529431747 333.1763154116075 697.9941337219915 294.5285049194263
1262 0.005 6.31 1 611.5920938477802 538.9576324397651 539.0318338862484 748.1395898485956 818.8362962639321 855.401640839587 561.910216267211 333.2010307652166 698.0059900276798 294.5285116272819
1263 0.005 6.315 1 611.6227068862328 539.014037113956 539.0882875879926 748.1463024393556 818.8364724317973 855.4017014879659 561.9534282522914 333.2257184614973 698.0178198297035 294.5285183462623
1264 0.005 6.32 1 611.6532631758568 539.0703457348421 539.1446451508468 748.1530093796829 818.8366498842737 855.4017624576701 561.9965580156579 333.2503784319017 698.0296308098525 294.5285250168284
1265 0.005 6.325 1 611.6837650951275 539.1265584522362 539.2009067289338 748.1597103171183 818.8368284978421 855.4018242647089 562.0396114457661 333.2750139090139 698.0414252525164 294.5285316991512
1266 0.005 6.33 1 611.7142138744151 539.1826754345593 539.2570724898773 748.1664013366022 818.8370075396876 855.4018861764956 562.0825906553005 333.2996213257214 698.0532018957015 294.528538401833
1267 0.005 6.335 1 611.7446109127668 539.2386969005154 539.3131426289401 748.173084840572 818.837186663496 855.4019480653958 562.125498969845 333.3242014741487 698.0649616789661 294.5285450539959
1268 0.005 6.34 1 611.7749547817683 539.2946229459067 539.3691172744025 748.1797565280896 818.8373652083314 855.4020092831811 562.1683329268943 333.3487514633832 698.0767021404517 294.5285517248934
1269 0.005 6.345 1 611.8052485892493 539.3504537558345 539.4249965984419 748.1864178789941 818.8375428111908 855.4020697068423 562.2110960933485 333.3732725423828 698.0884241176126 294.5285583448501
1270 0.005 6.350000000000001 1 611.8354907501891 539.4061894952736 539.4807807657668 748.1930706010647 818.83772068349 855.4021308682265 562.2537877651196 333.3977680380166 698.1001284787275 294.5285649743017
1271 0.005 6.355 1 611.8656830601919 539.4618303767198 539.536469972642 748.1997147499731 818.8378994286199 855.4021926157848 562.2964110966941 333.4222374663967 698.1118154187541 294.5285716209773
1272 0.005 6.36 1 611.8958241937036 539.5173765335969 539.5920643675855 748.206348952503 818.8380774810792 855.4022540864822 562.3389634282158 333.4466804471314 698.1234842127975 294.5285782034724
1273 0.005 6.365 1 611.9259143394853 539.5728281443465 539.6475641225883 748.2129712484334 818.8382547575062 855.4023148137925 562.3814450764123 333.4710968409314 698.1351336676985 294.5285848005586
1274 0.005 6.37 1 611.9559528439572 539.6281853588478 539.7029693931535 748.2195820473984 818.8384310294549 855.4023753372506 562.4238557511541 333.4954865512332 698.1467631112176 294.5285913518433
1275 0.005 6.375 1 611.9859403982997 539.6834483488232 539.7582803491148 748.2261836150595 818.8386072583489 855.4024359772452 562.4662118672795 333.5198494611457 698.1583746744715 294.528597911645
1276 0.005 6.38 1 612.0158774417333 539.7386172679569 539.8134971481124 748.2327742991463 818.838783269694 855.4024967286645 562.5084886093979 333.5441912716435 698.1699675020893 294.528604491491
1277 0.005 6.385 1 612.0457640767803 539.7936922816003 539.8686199529814 748.2393556846042 818.8389595303516 855.4025574262881 562.5506922122657 333.568502726115 698.1815422341219 294.5286110284338
1278 0.005 6.390000000000001 1 612.0756000640644 539.8486735348881 539.9236489147969 748.2459252169269 818.8391351000515 855.4026179852264 562.5928235132034 333.5927799764968 698.1930975140191 294.5286175813098
1279 0.005 6.395 1 612.1053852090673 539.9035611992963 539.9785842002418 748.25248433252 818.8393100143271 855.4026782808166 562.6348839707134 333.6170330019246 698.2046330785009 294.5286240893805
1280 0.005 6.4 1 612.1351204135215 539.958355442094 540.0334259748678 748.2590349553003 818.839485261822 855.4027383751055 562.6768745499309 333.6412603567184 698.2161512964881 294.5286306155358
1281 0.005 6.405 1 612.1648053329025 540.013056423194 540.0881744005429 748.2655747512457 818.8396600025922 855.4027983877003 562.7187953399496 333.6654616024477 698.2276510555238 294.5286371654317
1282 0.005 6.41 1 612.1944360175028 540.0676642385797 540.1428295741222 748.2721039011806 818.8398343493403 855.4028586430999 562.7606604729818 333.6896358955244 698.2391306613389 294.5286436713635
1283 0.005 6.415 1 612.2240197445922 540.1221791090152 540.1973917136986 748.2786220110345 818.8400080181057 855.4029183816647 562.8024499174734 333.7137837895119 698.2505926859005 294.528650195766
1284 0.005 6.42 1 612.2535541409951 540.1766012353618 540.2518610090626 748.2851317643773 818.8401814270456 855.4029779074275 562.8441731865209 333.7379051942506 698.2620360640138 294.528656668375
1285 0.005 6.425 1 612.2830391235643 540.2309307483847 540.3062376075083 748.2916324793855 818.8403551618683 855.4030372967916 562.8858230557053 333.7620000085128 698.2734627528456 294.5286631608401
1286 0.005 6.43 1 612.312473540495 540.285167793176 540.3605216536497 748.2981196824531 818.8405277268204 855.4030968506657 562.9273949328245 333.7860682493788 698.2848703714931 294.5286696691464
1287 0.005 6.435 1 612.3418588567431 540.3393125439411 540.414713319286 748.304598894352 818.8407010569274 855.4031566857183 562.9688988457987 333.8101098252517 698.2962612450333 294.5286761243885
1288 0.005 6.44 1 612.3711874646889 540.3933651483652 540.46881276659 748.3110746858569 818.8408755968223 855.4032164114315 563.0103342650582 333.834124769418 698.3076452474209 294.5286825920041
1289 0.005 6.445 1 612.4004688818108 540.44732577462 540.5228201494655 748.3175365834942 818.8410485084454 855.4032754941959 563.0517012630335 333.858113752668 698.3190064593721 294.5286890117787
1290 0.005 6.45 1 612.4297031286927 540.5011945878883 540.5767356299086 748.3239884908775 818.8412209599712 855.4033344631595 563.0930005083021 333.8820759380474 698.3303471393241 294.5286954315858
1291 0.005 6.455 1 612.4588893478873 540.5549717451839 540.6305593661931 748.3304287869632 818.8413930978495 855.403393470925 563.1342315282752 333.9060114035831 698.3416674297997 294.5287018559948
1292 0.005 6.46 1 612.488028029975 540.6086574077021 540.6842915189676 748.336859501163 818.8415652920565 855.4034527991307 563.1753947754698 333.9299202132727 698.3529692266218 294.5287082196495
1293 0.005 6.465 1 612.5171180826994 540.662251731686 540.7379322443517 748.3432793265255 818.8417369449228 855.4035117498588 563.2164898474982 333.9538024169493 698.364251724772 294.5287145929128
1294 0.005 6.47 1 612.5461591208538 540.7157548724529 540.7914817011739 748.3496880393468 818.8419078457147 855.4035702609357 563.2575167302763 333.977654932716 698.3755145290614 294.5287209026639
1295 0.005 6.475000000000001 1 612.575151067132 540.7691669844494 540.8449400439043 748.3560893398324 818.842079648882 855.4036292236509 563.2984754172074 334.0014816585813 698.3867601729019 294.5287272206748
1296 0.005 6.48 1 612.6040954267658 540.8224882498463 540.8983074463627 748.362480979367 818.8422513007397 855.4036879638833 563.3393688152894 334.0252829915702 698.3979875262374 294.528733547944
1297 0.005 6.485 1 612.6329947387961 540.8757188289073 540.9515840736619 748.3688628217263 818.8424231874762 855.4037474513566 563.3801962059572 334.0490583099003 698.4091975530653 294.5287398146327
1298 0.005 6.49 1 612.66184526632 540.9288588654302 541.0047700728878 748.375233404269 818.842594178537 855.4038064701227 563.4209548264686 334.0728074856099 698.4203892696199 294.5287460872758
1299 0.005 6.495 1 612.6906469039213 540.9819085282761 541.0578656114114 748.3815934495628 818.8427643730515 855.4038649897714 563.4616458826735 334.0965303237778 698.4315627499477 294.5287523106396
1300 0.005 6.5 1 612.7193994960404 541.0348679657151 541.1108708375588 748.3879449013775 818.8429343892609 855.4039232160235 563.5022691265777 334.1202267049352 698.4427194851256 294.5287585349653
1301 0.005 6.505 1 612.748103218637 541.0877373300071 541.16378590879 748.3942856337856 818.8431039380304 855.4039818151639 563.5428245447507 334.143896717974 698.4538579697081 294.5287647842765
1302 0.005 6.51 1 612.7767599572965 541.1405167694257 541.2166109765217 748.4006211659063 818.843275221153 855.4040405197259 563.5833127942547 334.1675403990096 698.4649826436797 294.528770974539
1303 0.005 6.515000000000001 1 612.805367979245 541.1932064434286 541.2693461942099 748.4069439681537 818.8434450723919 855.4040987325769 563.6237337937299 334.1911577012278 698.4760878724566 294.5287771831989
1304 0.005 6.52 1 612.8339225482338 541.2458065156942 541.3219917120673 748.4132483356981 818.8436101332985 855.4041547287841 563.664083924681 334.2147486164704 698.4871690159297 294.5287833383892
1305 0.005 6.525 1 612.8624294086012 541.2983171217046 541.3745476864018 748.4195452722112 818.8437760043746 855.404211872528 563.7043679738318 334.2383132496927 698.4982336908449 294.5287895066943
1306 0.005 6.53 1 612.8908827688729 541.3507384544367 541.4270142963809 748.4258355235296 818.8439430153871 855.4042689459692 563.7445863241362 334.2618513478443 698.5092731661166 294.5287956998811
1307 0.005 6.535 1 612.9192905661716 541.4030706512855 541.4793916864008 748.4321172824472 818.8441109059964 855.404326438224 563.7847386724297 334.2853640770589 698.5203015394078 294.5288018393799
1308 0.005 6.54 1 612.9476522600204 541.4553138203764 541.5316799826705 748.4383888156095 818.8442787652596 855.4043842507563 563.8248238718361 334.3088501620208 698.53131419184 294.5288080012842
1309 0.005 6.545 1 612.975966835884 541.5074681548625 541.5838793552583 748.4446472930857 818.8444447730636 855.4044415201442 563.8648427744938 334.3323101004202 698.5423079179056 294.5288141152727
1310 0.005 6.55 1 613.0042333942415 541.5595338171803 541.6359899669542 748.4508982891576 818.8446111059642 855.4044981504755 563.9047955569426 334.3557436498735 698.553284967248 294.52882024635
1311 0.005 6.555 1 613.0324538223365 541.6115109624285 541.6880119743574 748.457140258284 818.8447779398803 855.4045556660533 563.9446830004553 334.379150781505 698.5642452682972 294.5288263968504
1312 0.005 6.56 1 613.0606282365228 541.6633997781328 541.7399455564914 748.4633740745971 818.8449452063412 855.4046132611354 563.9845060543748 334.4025316079857 698.5751893867202 294.5288325004346
1313 0.005 6.565 1 613.0887558575815 541.7152003871132 541.791790851124 748.4695975723417 818.8451118651234 855.4046705251875 564.0242630618939 334.4258886747239 698.5861157484269 294.5288386175177
1314 0.005 6.57 1 613.1168359922423 541.7669129522834 541.8435480161983 748.4758108912515 818.8452780054432 855.4047272252548 564.063953999648 334.4492188129182 698.5970239897395 294.5288446879765
1315 0.005 6.575 1 613.1448691594466 541.818537619495 541.8952172022896 748.4820161151566 818.8454439827435 855.4047840949479 564.1035795497248 334.4725221088644 698.6079157466474 294.5288507725994
1316 0.005 6.58 1 613.1728555716023 541.8700745369866 541.9467985592322 748.4882110583274 818.8456098112969 855.4048413479971 564.1431396253381 334.4957988965998 698.6187898810761 294.5288568768834
1317 0.005 6.585 1 613.2007950892095 541.9215238412605 541.998292226623 748.4943972251436 818.8457754449156 855.4048982833126 564.1826336448423 334.5190492369925 698.6296471713633 294.5288629281723
1318 0.005 6.59 1 613.2286877758057 541.9728856903032 542.0496983593837 748.5005725761945 818.8459408441565 855.404955110743 564.2220623505932 334.542273560969 698.6404867348656 294.5288689982074
1319 0.005 6.595 1 613.2565331813329 542.0241602359856 542.1010171086785 748.5067380153547 818.8461054548586 855.4050111154243 564.2614256885996 334.5654716390479 698.6513078567443 294.5288750194998
1320 0.005 6.600000000000001 1 613.284332257359 542.075347635139 542.1522486276449 748.5128957953129 818.8462707954355 855.4050679401023 564.3007247849482 334.5886434655882 698.662112775094 294.5288810500332
1321 0.005 6.605 1 613.3120847434726 542.1264480357988 542.2033930678811 748.5190431586685 818.8464355325383 855.4051247706909 564.3399585231241 334.6117891337637 698.6729004501651 294.5288871021195
1322 0.005 6.61 1 613.3397907457693 542.1774615905274 542.2544505810819 748.5251816913515 818.8466000230706 855.4051812715863 564.3791276011801 334.6349086658047 698.683671404916 294.5288931056582
1323 0.005 6.615 1 613.3674502946504 542.2283884466696 542.3054213148341 748.5313097262979 818.8467643168235 855.4052376768287 564.4182315445124 334.6580020714709 698.6944246248937 294.5288991228721
1324 0.005 6.62 1 613.3950627428626 542.2792287328072 542.3563054052059 748.5374275916764 818.8469277811173 855.4052937699876 564.4572700321247 334.6810694311787 698.7051596186894 294.5289050934919
1325 0.005 6.625 1 613.4226287611637 542.3299826252129 542.4071030176525 748.5435373750071 818.8470912601463 855.4053498054728 564.4962444801718 334.7041107967794 698.7158782520941 294.5289110778861
1326 0.005 6.63 1 613.4501486204767 542.380650264894 542.4578142956705 748.5496371141068 818.8472545252623 855.4054057091528 564.5351542291739 334.727131441733 698.7265795523294 294.5289170828084
1327 0.005 6.635 1 613.4776220909162 542.4312317858519 542.5084393832514 748.5557280228333 818.8474178445994 855.4054619588268 564.573999379977 334.750121164185 698.7372643912025 294.5289230464573
1328 0.005 6.640000000000001 1 613.5050488205993 542.4817273365588 542.558978423676 748.5618084234171 818.8475806264621 855.4055178991343 564.6127793499193 334.7730847714652 698.747931637871 294.5289290169116
1329 0.005 6.645 1 613.5324283005488 542.5321370659827 542.6094315631742 748.5678786783169 818.8477429944655 855.4055735386495 564.6514951304187 334.7960229075459 698.758580405792 294.5289349415785
1330 0.005 6.65 1 613.5597619694418 542.5824611347072 542.659798960859 748.5739411457971 818.8479052294641 855.4056291306042 564.6901474092269 334.8189348614745 698.7692132058761 294.5289408764152
1331 0.005 6.655 1 613.587050114816 542.6326996863554 542.710080761836 748.5799936918153 818.8480671169182 855.405684732278 564.7287356854903 334.8418208051112 698.7798288929919 294.5289468348046
1332 0.005 6.66 1 613.6142927319434 542.6828528755815 542.7602771193864 748.5860374789886 818.8482293188658 855.4057403184784 564.7672604443558 334.8646807647284 698.7904284480452 294.5289527398673
1333 0.005 6.665 1 613.6414900184939 542.7329208541962 542.810388183928 748.5920713471776 818.8483909771687 855.4057957666233 564.8057215917579 334.8875145018804 698.8010106500737 294.5289586614093
1334 0.005 6.67 1 613.6686411314909 542.7829037637243 542.860414098579 748.5980950629261 818.8485517101265 855.4058508290683 564.8441189483257 334.9103223879897 698.8115749076495 294.5289645375547
1335 0.005 6.675 1 613.6957468281499 542.8328017552928 542.910355016411 748.6041108070972 818.8487127727858 855.4059061275123 564.8824528984262 334.9331425624073 698.8221231045602 294.5289704228138
1336 0.005 6.68 1 613.7228069094642 542.8826149722246 542.960211080104 748.6101163045796 818.8488735198797 855.4059613105572 564.9207234217935 334.9559152593033 698.8326539839999 294.528976331775
1337 0.005 6.685 1 613.7498220121719 542.9323435711318 543.0099824434836 748.6161136078296 818.8490343280225 855.4060165099753 564.9589309601613 334.9786540127279 698.8431690579014 294.5289821935625
1338 0.005 6.69 1 613.7767915708341 542.9819876924926 543.0596692524017 748.6221004560678 818.8491948622842 855.406071847981 564.9970751483791 335.001362924929 698.8536666322308 294.5289880707224
1339 0.005 6.695 1 613.803715390777 543.0315474810483 543.1092716475384 748.6280777026831 818.8493546387042 855.4061266225347 565.035155962227 335.0240442365244 698.8641462695158 294.5289939015514
1340 0.005 6.7 1 613.8305940812874 543.0810230808589 543.1587897787654 748.6340468634349 818.8495143179521 855.4061810624937 565.0731738130476 335.0466988832205 698.8746102518019 294.5289997383294
1341 0.005 6.705 1 613.8574278238207 543.1304146686301 543.2082238060603 748.6400060503403 818.8496741383376 855.4062358498966 565.111129526471 335.0693270714083 698.8850571306386 294.5290055916478
1342 0.005 6.71 1 613.8842162513148 543.1797223983849 543.2575738913439 748.645956704611 818.8498336363346 855.4062908034948 565.1490228626757 335.0919326893 698.8954884874031 294.5290113992696
1343 0.005 6.715 1 613.9109594718167 543.2289463898588 543.3068401606098 748.6518969246324 818.849992640566 855.4063456664699 565.1868525486522 335.1145113280767 698.9059023228791 294.5290172228362
1344 0.005 6.72 1 613.9376674750466 543.2780867979624 543.3560227622704 748.6578240799987 818.8501495248153 855.4063995463396 565.224624309461 335.1370636513005 698.9162972589263 294.5290229970732
1345 0.005 6.725000000000001 1 613.9643280143263 543.3271437640744 543.4051218436681 748.6637444583125 818.8503072207149 855.4064535188216 565.2623315305675 335.1595873917506 698.926676604446 294.5290287824405
1346 0.005 6.73 1 613.9909329802495 543.3761173962827 543.4541375241391 748.6696525770066 818.8504632434208 855.4065068836559 565.2999738338478 335.1820857191607 698.9370338300721 294.5290345860559
1347 0.005 6.735 1 614.0174952673142 543.4250078860605 543.5030699769817 748.6755555107181 818.8506213300358 855.4065611608574 565.3375545846895 335.2045590263403 698.9473778559342 294.5290403428355
1348 0.005 6.74 1 614.044013494451 543.4738153617272 543.551919339845 748.6814490931486 818.8507791470074 855.406615557877 565.3750728356194 335.2270070337518 698.9577061667043 294.5290461154201
1349 0.005 6.745 1 614.0704871494481 543.5225399662731 543.6006857543903 748.6873332380735 818.8509363658206 855.4066693186185 565.412529039005 335.2494330849333 698.968017875947 294.5290518419718
1350 0.005 6.75 1 614.0969161009219 543.5711818292056 543.6493693569571 748.6932078247 818.8510928367311 855.4067228927172 565.4499224170953 335.271832206424 698.9783133674783 294.5290575841512
1351 0.005 6.755 1 614.1233007648618 543.6197410963739 543.697970286669 748.6990736197894 818.8512496998588 855.4067765625417 565.4872539616031 335.2942055458866 698.9885930065201 294.5290633445968
1352 0.005 6.76 1 614.1496416412289 543.6682179221681 543.7464886992179 748.7049317313279 818.8514066963101 855.4068306108666 565.5245240886554 335.3165525555639 698.998857238523 294.529069055752
1353 0.005 6.765000000000001 1 614.1759384924773 543.7166124463596 543.7949247327306 748.7107805831106 818.8515636881896 855.4068849780938 565.5617327645879 335.3388738955485 699.0091049010573 294.5290747827908
1354 0.005 6.77 1 614.2021909960953 543.7649248102836 543.8432785316585 748.7166197281285 818.8517197806177 855.4069380455088 565.5988797949404 335.3611698403911 699.0193353510996 294.5290804616475
1355 0.005 6.775 1 614.2283987992226 543.8131551453972 543.8915502292389 748.72245283891 818.8518768529985 855.406991837325 565.6359647173813 335.3834400982645 699.0295509061787 294.5290861544005
1356 0.005 6.78 1 614.2545629113188 543.8613036004876 543.9397399712568 748.7282761655329 818.8520334110409 855.4070458401388 565.6729885535685 335.4056847850388 699.0397498092564 294.5290918650565
1357 0.005 6.785 1 614.2806832825108 543.9093703205482 543.9878479024122 748.7340906864271 818.8521897438889 855.4070993835239 565.7099516327532 335.4279039787668 699.0499331645276 294.5290975285786
1358 0.005 6.79 1 614.3067606506711 543.9573554448224 544.035874154637 748.7398840384789 818.8523438308897 855.4071525831508 565.7468294380535 335.4500977092304 699.0600971367024 294.5291032126976
1359 0.005 6.795 1 614.3327936724245 544.0052591176982 544.0838188787147 748.7456730422588 818.8524984573787 855.4072056892434 565.7836562309637 335.472266062803 699.0702442462662 294.5291088484859
1360 0.005 6.8 1 614.3587831633149 544.0530814838493 544.1316822195417 748.7514571815221 818.8526535214974 855.4072587457049 565.8204281734687 335.4944087353711 699.080376287762 294.5291144910473
1361 0.005 6.805 1 614.3847289476023 544.100822688326 544.1794643210175 748.7572324470515 818.852808255637 855.4073117185108 565.8571426651698 335.5165264869055 699.0904923590591 294.5291201606144
1362 0.005 6.81 1 614.4106311893042 544.1484828687018 544.2271653235991 748.7630001907108 818.8529633085826 855.4073649809011 565.8937986052536 335.5386186338011 699.1005931664171 294.5291257830936
1363 0.005 6.815 1 614.4364899965558 544.1960621622961 544.2747853661233 748.7687586381581 818.8531176734731 855.4074180576969 565.930394809543 335.5606854353542 699.1106774771283 294.5291314218717
1364 0.005 6.82 1 614.4623053827454 544.2435607103528 544.3223245875838 748.7745090464449 818.8532720096255 855.4074710838171 565.9669315087328 335.5827235724678 699.1207456924543 294.5291370148432
1365 0.005 6.825 1 614.4880780693453 544.2909786457212 544.3697831237204 748.7802498285935 818.8534259793848 855.4075236988226 566.0034080853474 335.6047379269588 699.130797605014 294.5291426251526
1366 0.005 6.83 1 614.5138066700805 544.338316109995 544.417161115981 748.785980825213 818.8535791138534 855.407575921483 566.0398242191735 335.62672778808 699.1408330657124 294.5291481933718
1367 0.005 6.835 1 614.539491699021 544.3855732482446 544.4644587052089 748.7917048064544 818.8537323972324 855.4076286039204 566.0761805703665 335.6486929162401 699.1508533492849 294.5291537864754
1368 0.005 6.84 1 614.5651335196143 544.4327501866534 544.5116760254566 748.7974189344311 818.8538855103943 855.4076810561253 566.1124764856471 335.6706357958357 699.1608575204324 294.5291593937638
1369 0.005 6.845 1 614.5907324420998 544.4798470732187 544.5588132183692 748.8031251809942 818.8540386380552 855.4077334447093 566.1487126360954 335.6925525071638 699.1708463588203 294.5291649569918
1370 0.005 6.850000000000001 1 614.6162883719212 544.5268640439321 544.6058704227689 748.8088217137882 818.8541913570132 855.4077857371944 566.1848888538786 335.7144453961761 699.1808188772607 294.5291705371595
1371 0.005 6.855 1 614.6418010342466 544.5738012354261 544.6528477739876 748.814508620114 818.8543435065845 855.4078379556601 566.2210051731195 335.7363116769994 699.1907745173868 294.5291760684055
1372 0.005 6.86 1 614.6672676704918 544.6206587690106 544.6997454011628 748.8201800256006 818.8544875730828 855.4078853474872 566.2570550866736 335.7581523766118 699.2007088148312 294.5291816146669
1373 0.005 6.865 1 614.6926918989178 544.6674367956616 544.7465634434832 748.8258451052094 818.8546355500683 855.4079358904385 566.2930479097668 335.7799680769148 699.2106278845755 294.5291871786328
1374 0.005 6.87 1 614.7180696435759 544.7141354389973 544.7933020373946 748.8315074303482 818.8547874053347 855.407988179056 566.3289790101534 335.801759221088 699.2205338446662 294.5291926980766
1375 0.005 6.875 1 614.7434070941043 544.7607548406583 544.8399613175394 748.837160223011 818.8549391737685 855.4080402410229 566.3648531298248 335.8235254045387 699.2304247739557 294.5291982371356
1376 0.005 6.88 1 614.768703102938 544.8072951473172 544.8865414283656 748.8428033496814 818.8550902368411 855.4080918327844 566.4006693416252 335.845264868081 699.2402994974422 294.5292037281363
1377 0.005 6.885 1 614.7939575919888 544.8537565090772 544.9330425134917 748.8484393140601 818.8552412903211 855.408143159834 566.436427457243 335.8669742350065 699.2501596373729 294.5292092343182
1378 0.005 6.890000000000001 1 614.8191703655285 544.9001390543193 544.9794647082294 748.8540656733219 818.8553921436186 855.4081948627684 566.4721269756639 335.8886605674086 699.2600042708001 294.5292147654455
1379 0.005 6.895 1 614.8443413746771 544.9464429177488 545.0258081495241 748.8596836764501 818.8555430002942 855.4082465813872 566.5077677499573 335.9103577731182 699.2698338587687 294.5292202659127
1380 0.005 6.9 1 614.8694706317566 544.9926682359735 545.0720729711852 748.8652923057143 818.8556932438534 855.408298176376 566.5433496740206 335.9320104513543 699.2796475902809 294.5292257920844
1381 0.005 6.905 1 614.8945576123568 545.0388151435452 545.1182593110254 748.8708916634795 818.8558432321009 855.4083495091182 566.5788728401712 335.9536307215386 699.2894445296118 294.5292312808177
1382 0.005 6.91 1 614.9196026985214 545.0848837799967 545.1643673044482 748.8764834395987 818.8559931151473 855.4084006009443 566.6143374812386 335.9752231239917 699.2992266950524 294.529236790096
1383 0.005 6.915 1 614.9446057696493 545.1308742790458 545.210397090017 748.8820658913266 818.8561426180723 855.4084517440639 566.6497436036898 335.9967892065488 699.3089927892133 294.5292423351355
1384 0.005 6.92 1 614.9695672597142 545.1767867838723 545.2563488050802 748.8876403001417 818.8562924304528 855.4085031064345 566.6850913424973 336.0183296192155 699.318743872849 294.5292478450835
1385 0.005 6.925 1 614.9944866363721 545.2226214233477 545.3022225838041 748.8932052918957 818.8564416794242 855.4085541572446 566.7203805521444 336.0398447742199 699.3284791946584 294.5292533726216
1386 0.005 6.93 1 615.0193646329085 545.2683783358848 545.3480185616655 748.898762707659 818.8565911296214 855.4086050375086 566.7556117438447 336.0613310721948 699.3381990454724 294.5292588617125
1387 0.005 6.935 1 615.044200732033 545.3140576483638 545.3937368697996 748.9043104800214 818.8567399672403 855.4086561458664 566.7907845895611 336.0827940093898 699.3479027968649 294.529264375155
1388 0.005 6.94 1 615.0689947987975 545.3596594975268 545.4393776433412 748.9098488232414 818.8568880462651 855.4087068988393 566.8258989099278 336.104232978409 699.3575898629421 294.5292698611539
1389 0.005 6.945 1 615.0937458861231 545.4051840154233 545.484941015493 748.9153799101093 818.8570363426205 855.4087576307544 566.8609496156528 336.1256475573172 699.3672622639591 294.5292753655988
1390 0.005 6.95 1 615.1184555137094 545.4506313351735 545.5304271187822 748.9209015855312 818.8571841801638 855.4088080037311 566.8959446246281 336.1470390644315 699.3769189859024 294.5292808959995
1391 0.005 6.955 1 615.1431216357399 545.4960015532828 545.5758360607259 748.9264177374287 818.8573333896026 855.4088600359819 566.9308851193144 336.1684054292177 699.3865673515759 294.529286381979
1392 0.005 6.96 1 615.167747751238 545.5412948361818 545.6211679951879 748.9319235774896 818.857481875051 855.4089115208736 566.9657676225643 336.1897468900085 699.3961975210196 294.5292918832785
1393 0.005 6.965 1 615.1923327592845 545.5865113171143 545.6664230528654 748.9374199474056 818.8576294029199 855.408962183162 567.0005923266352 336.2110635626443 699.4058095731116 294.5292973354482
1394 0.005 6.97 1 615.2168769476134 545.631651147551 545.7116013852708 748.9429086026271 818.857776879162 855.409012795963 567.0353598858247 336.2323548220779 699.4154059762699 294.5293027980084
1395 0.005 6.975000000000001 1 615.2413853389918 545.676714483786 545.7567031486358 748.9483882934337 818.8579226978151 855.40906201926 567.0700695545033 336.2536218800567 699.4249923756012 294.5293082826786
1396 0.005 6.98 1 615.2658520197741 545.7217014490292 545.8017284636925 748.9538598098277 818.858069213575 855.409112362322 567.1047226000784 336.2748642524437 699.4345608865102 294.5293137218993
1397 0.005 6.985 1 615.2902765787458 545.7666121635885 545.8466774551819 748.9593215938731 818.8582155352747 855.4091623573386 567.1393183253853 336.2960817730544 699.4441113859581 294.529319173652
1398 0.005 6.99 1 615.3146592686361 545.8114467536927 545.8915502535189 748.9647754873678 818.8583618783363 855.4092127807602 567.1738567946437 336.3172746688257 699.453646000066 294.5293245858841
1399 0.005 6.995 1 615.3390002190413 545.8562053480319 545.9363469865176 748.9702202361723 818.8585079804095 855.409262932001 567.2083379955255 336.3384430255174 699.4631640160344 294.5293300084301
1400 0.005 7 1 615.3632993590597 545.9008880735475 545.9810677818465 748.9756556945428 818.8586531774502 855.4093120950444 567.242761855554 336.359586417092 699.4726654628976 294.529335390998
1401 0.005 7.005 1 615.3875572531346 545.9454950668543 546.0257127758586 748.9810840866352 818.8587987917521 855.4093616034498 567.2771289756611 336.3807053509743 699.4821524955445 294.5293407914263
1402 0.005 7.01 1 615.4117739209629 545.9900264692217 546.070282103786 748.9865049755592 818.8589449735748 855.4094115854549 567.3114409319199 336.4017997234552 699.4916241987793 294.5293462116316
1403 0.005 7.015000000000001 1 615.4359477676304 546.0344823587375 546.1147758683805 748.9919211467886 818.8590922436802 855.4094620515681 567.3456900901227 336.4228693666099 699.5010829588027 294.5293515922297
1404 0.005 7.02 1 615.4600817765712 546.0788629055977 546.1591942166843 748.9973260904502 818.8592378377863 855.4095118823531 567.3798849424242 336.4439146169016 699.5105260323053 294.5293569850471
1405 0.005 7.025 1 615.484176019891 546.1231682433584 546.203537285127 749.0027224508672 818.8593828561269 855.4095611044625 567.4140242476103 336.4649354292794 699.5199538915861 294.529362328784
1406 0.005 7.03 1 615.5082301788309 546.1673984999113 546.2478052010187 749.0081087437546 818.8595272440834 855.4096105759995 567.4481075713735 336.4859318575149 699.5293658875919 294.529367692788
1407 0.005 7.035 1 615.5322436225653 546.2115538064244 546.2919980959317 749.0134855705605 818.8596710593022 855.4096595726936 567.4821346197906 336.506903959182 699.5387615005654 294.529373019597
1408 0.005 7.04 1 615.5562152347911 546.2556342254549 546.3361160452857 749.0188490003685 818.8598134523861 855.4097082220079 567.5161012247885 336.5278516342805 699.5481394795745 294.5293783571701
1409 0.005 7.045 1 615.5801465856958 546.2996399424388 546.3801592200468 749.024206771356 818.8599572784533 855.4097577173336 567.5500127146449 336.5487749397595 699.5575028068864 294.5293837161897
1410 0.005 7.05 1 615.6040381128079 546.3435711000109 546.424127762904 749.0295584934258 818.8601013299045 855.4098069533554 567.5838695751471 336.5696749773804 699.5668529346071 294.5293890264788
1411 0.005 7.055 1 615.6278901857592 546.3874278248982 546.4680218013 749.0349017522421 818.8602450322062 855.4098561132649 567.6176710410823 336.5905503146365 699.5761877897545 294.529394346481
1412 0.005 7.06 1 615.6517025650544 546.4312102473158 546.5118414670176 749.0402376462176 818.8603888205802 855.409905559694 567.6514172688682 336.6114010656539 699.5855087536263 294.5293996237992
1413 0.005 7.065 1 615.6754789120438 546.4749183825617 546.5555868180644 749.045567836384 818.8605334234094 855.4099552220797 567.6851072744132 336.6322274448884 699.5948174206695 294.5294049181542
1414 0.005 7.07 1 615.6992144188788 546.5185524441517 546.5992580237352 749.0508891309045 818.8606769028984 855.4100041780466 567.7187417320213 336.6530293774621 699.6041104725535 294.5294101806371
1415 0.005 7.075 1 615.7229090685304 546.5621125400256 546.6428551998542 749.0562025880063 818.8608207541516 855.4100528136448 567.7523187049046 336.673806783406 699.613388185982 294.5294154638493
1416 0.005 7.08 1 615.7465637872883 546.6055988243612 546.6863784907633 749.0615070743793 818.8609634622284 855.4101018042882 567.7858410771807 336.6945585799884 699.6226508437217 294.5294207125331
1417 0.005 7.085 1 615.7701785828474 546.6490114422708 546.7298280351893 749.0668020556574 818.861105614513 855.4101502889041 567.8193089153591 336.7152868521117 699.6318976816788 294.5294259789765
1418 0.005 7.09 1 615.7937534808544 546.692350506341 546.7732039587491 749.0720886736881 818.8612474386517 855.4101985195587 567.8527212709633 336.7359912471571 699.6411296149064 294.529431214865
1419 0.005 7.095 1 615.817288520902 546.7356161463533 546.81650638889 749.0773665822699 818.8613889705722 855.4102467927756 567.8860786329975 336.7566722272945 699.6503459415733 294.5294364676382
1420 0.005 7.100000000000001 1 615.8407865965409 546.778808518171 546.8597354741883 749.0826389189363 818.8615316464882 855.410295506201 567.9193863500374 336.7773288757643 699.6595503932359 294.5294416852516
1421 0.005 7.105 1 615.8642444458667 546.8219277263341 546.9028913280092 749.0879012736267 818.8616730889557 855.4103439299303 567.952636702791 336.7979612250893 699.6687383297522 294.5294469245849
1422 0.005 7.11 1 615.8876623890988 546.8649738991501 546.9459740780105 749.0931555069625 818.8618140905204 855.4103919762671 567.9858311252735 336.8185697030175 699.677911619937 294.5294521252197
1423 0.005 7.115 1 615.9110405693324 546.9079471666504 546.9889838543126 749.0984048360731 818.861953763637 855.4104399407039 568.0189699424368 336.8391539776982 699.6870698638643 294.5294573462971
1424 0.005 7.12 1 615.9343792043081 546.9508476534839 547.0319207833038 749.1036397906215 818.8620941451643 855.4104881040511 568.0520536212903 336.859714027517 699.6962134504961 294.5294625350576
1425 0.005 7.125 1 615.957678365007 546.9936754795285 547.0747849851798 749.1088653071863 818.8622343423663 855.4105355744562 568.085082262578 336.8802484914881 699.7053416767649 294.5294677401768
1426 0.005 7.13 1 615.9809384941146 547.0364307724814 547.1175765872623 749.1140841708545 818.8623743735278 855.4105829618514 568.1180561221463 336.9007579197864 699.7144554812287 294.5294729119987
1427 0.005 7.135 1 616.0041592186043 547.0791136475498 547.1602957076464 749.1192948596533 818.8625141475435 855.4106306511374 568.1509751561078 336.921244032154 699.7235540087366 294.5294781026384
1428 0.005 7.140000000000001 1 616.0273409128794 547.1217242422384 547.2029424793888 749.1244985659621 818.8626538921155 855.410678585263 568.1838398776362 336.941706517529 699.7326379765379 294.5294832596467
1429 0.005 7.145 1 616.0504835998303 547.1642626791075 547.2455170262745 749.1296937633465 818.8627931478784 855.4107261209017 568.2166502560754 336.9621449217375 699.7417070186009 294.5294884373919
1430 0.005 7.15 1 616.0735882200484 547.206729131276 547.288019507085 749.1348772326793 818.8629278164171 855.4107723813057 568.24940718253 336.9825595291233 699.7507584449418 294.5294935780598
1431 0.005 7.155 1 616.0966534807578 547.2491236890152 547.3304500294207 749.1400534179201 818.8630649745543 855.410819404479 568.2821096208688 337.0029503303142 699.7597951083291 294.5294987359312
1432 0.005 7.16 1 616.1196800254345 547.2914464777135 547.3728087165051 749.1452233240547 818.8632031324104 855.4108667843886 568.3147581093631 337.023317354208 699.7688182521489 294.5295038646668
1433 0.005 7.165 1 616.1426677765111 547.3336976160064 547.4150956889819 749.1503848318504 818.8633415379909 855.4109144102175 568.3473524520275 337.0436596821312 699.7778269727495 294.5295090107053
1434 0.005 7.17 1 616.1656169050606 547.375877231189 547.4573110718896 749.1555398213881 818.8634802227274 855.410961416253 568.3798930930109 337.0639783769383 699.7868219851491 294.5295141208494
1435 0.005 7.175 1 616.188531390647 547.417985428681 547.4994549703063 749.1606811323298 818.8636166623926 855.4110080839431 568.4123807245165 337.0842733774726 699.7957567752554 294.5295192515006
1436 0.005 7.18 1 616.2114056632028 547.4600223456348 547.5415275210786 749.165818184935 818.863754300149 855.4110553163717 568.444814344118 337.1045445968485 699.8046938387001 294.529524345784
1437 0.005 7.185 1 616.234240613019 547.5019881138398 547.5835288559755 749.1709476719705 818.8638920112458 855.4111025077342 568.4771940953028 337.1248043682829 699.8136279061235 294.5295294593365
1438 0.005 7.19 1 616.2570285015582 547.5438828291827 547.6254590782966 749.1760713183813 818.8640298643352 855.4111494040817 568.5095185859086 337.1450352643009 699.822555479753 294.5295345361887
1439 0.005 7.195 1 616.2797811381944 547.5857066397264 547.6673183295477 749.1811862972801 818.8641670265988 855.4111965048977 568.5417901904775 337.1652398343304 699.8314734289257 294.5295396336138
1440 0.005 7.2 1 616.3024974916593 547.6274596653979 547.7091067303982 749.1862937027386 818.8643041387098 855.4112431967777 568.5740088755937 337.1854187989783 699.8403806750345 294.5295446986216
1441 0.005 7.205 1 616.3251765829657 547.6691420309911 547.7508244065438 749.1913926981548 818.8644408964585 855.4112895735199 568.6061744460795 337.2055728090104 699.8492744270444 294.5295497860758
1442 0.005 7.21 1 616.3478205006784 547.7107537910541 547.7924714119901 749.1964995825315 818.8645797308531 855.4113362958294 568.6382865481442 337.2257025424686 699.858163346486 294.5295548413305
1443 0.005 7.215 1 616.3704268645948 547.7522951238484 547.8340479295407 749.2015896669782 818.8647166079561 855.411383002993 568.6703461067075 337.2458082354825 699.8670352766837 294.5295599084631
1444 0.005 7.22 1 616.3929955315539 547.7937661557111 547.8755540783133 749.206669030887 818.8648527089612 855.4114292865885 568.7023527317851 337.2658899404215 699.8758916494979 294.5295649423433
1445 0.005 7.225000000000001 1 616.4155261893275 547.8351670082759 547.916989985733 749.2117377847692 818.8649882374714 855.4114751497692 568.7343063931319 337.2859478120835 699.8847318885846 294.5295699968972
1446 0.005 7.23 1 616.4380189543139 547.8764978047516 547.9583557719747 749.2167985373405 818.8651238264641 855.4115215031527 568.7662073238263 337.3059818704473 699.893557553695 294.529575018289
1447 0.005 7.235 1 616.4604739052918 547.9177586644601 547.9996515581552 749.2218499413005 818.8652590482882 855.4115673698017 568.7980556928562 337.3259922281831 699.9023678169142 294.5295800594437
1448 0.005 7.24 1 616.4828912636259 547.9589497124927 548.0408774712505 749.2268955167798 818.8653946067295 855.4116135847975 568.8298514702441 337.3459788785673 699.9111639348801 294.5295850645983
1449 0.005 7.245 1 616.5052712279544 548.0000710700434 548.0820336287489 749.2319313074981 818.8655295079596 855.4116597935206 568.8615945419783 337.3659418953085 699.9199453597777 294.5295900909684
1450 0.005 7.25 1 616.5276131511382 548.0411228024446 548.1231201176538 749.2369592892386 818.8656644079738 855.4117057563059 568.8932836369579 337.3858812734265 699.9287127739381 294.5295950848385
1451 0.005 7.255 1 616.5499174851093 548.0821050694171 548.1641370742034 749.241978463226 818.8657988794656 855.4117514877209 568.9249205539057 337.4057970492843 699.9374655532337 294.5296000985123
1452 0.005 7.26 1 616.5721843655791 548.1230179955526 548.2050846232528 749.2469906406654 818.8659333479019 855.4117976042473 568.9565055063109 337.4256892154331 699.9462046710144 294.529605079193
1453 0.005 7.265000000000001 1 616.5944137991245 548.1638617003952 548.2459628866341 749.2519946194409 818.8660676370322 855.4118435058253 568.9880383398374 337.4455578327877 699.9549292533903 294.5296100780393
1454 0.005 7.27 1 616.6166023733397 548.2046362785982 548.2867719605039 749.256979392131 818.8662037335259 855.4118928445019 569.0195114356839 337.4654028362378 699.963651372174 294.5296150439491
1455 0.005 7.275 1 616.6387550390479 548.2453418802701 548.3275119918737 749.2619602882904 818.8663400289665 855.4119397514197 569.0509359933347 337.4852243493095 699.9723556453465 294.5296200285996
1456 0.005 7.28 1 616.6608715494217 548.2859786264271 548.3681831014671 749.2669369204606 818.866475462304 855.4119855716947 569.0823105583294 337.5050224040335 699.9810437454001 294.529624977278
1457 0.005 7.285 1 616.6829513821298 548.3265466349866 548.4087854090119 749.2719068155309 818.8666098730506 855.4120312312843 569.1136342762209 337.5247970525171 699.989715602024 294.5296299449428
1458 0.005 7.29 1 616.7049945618937 548.3670460268036 548.4493190367713 749.2768709088259 818.8667437788587 855.4120764119516 569.1449070093996 337.5445481963596 699.9983723505316 294.5296348814476
1459 0.005 7.295 1 616.7270077382238 548.4074769228022 548.4897840947439 749.2818184898786 818.8668736651988 855.4121207904501 569.1761294656269 337.564275983232 700.0070106157639 294.5296398356695
1460 0.005 7.3 1 616.7489820830718 548.4478394412721 548.5301807121153 749.2867629984875 818.8670052322821 855.4121658266591 569.2072997381169 337.5839803369691 700.0156355150511 294.5296447546065
1461 0.005 7.305 1 616.770917851811 548.4881336992994 548.5705090094906 749.2917013917859 818.8671372279242 855.4122108292216 569.2384184285486 337.6036613594557 700.0242464237069 294.5296496942743
1462 0.005 7.31 1 616.7928160974537 548.5283598210245 548.6107691034539 749.2966343121276 818.8672697295634 855.4122555957204 569.2694859288964 337.6233207177848 700.0328441776849 294.529654603818
1463 0.005 7.315 1 616.8146767625093 548.5685179205246 548.6509611139587 749.3015594557125 818.8674019034861 855.4123007702145 569.3005019933375 337.6429559925313 700.0414281572401 294.5296595287774
1464 0.005 7.32 1 616.8365003239488 548.6086081176609 548.6910851610212 749.3064781003643 818.8675340184321 855.4123459406226 569.3314670884628 337.6625675684392 700.0499991790643 294.5296644222728
1465 0.005 7.325 1 616.8582909548306 548.6486305722666 548.7311413881774 749.3113863084425 818.867664743769 855.4123905087438 569.3623915233835 337.6821554302662 700.0585544415749 294.5296693335084
1466 0.005 7.33 1 616.8800435962033 548.6885853941396 548.7711299116349 749.3162885345956 818.8677960955832 855.4124353952303 569.3932608222106 337.7017199775225 700.0670972517156 294.5296742136874
1467 0.005 7.335 1 616.9017587744075 548.7284726579365 548.8110508251029 749.3211831913785 818.8679273016988 855.4124801708764 569.4240763513112 337.7212610946874 700.0756258826932 294.529679110054
1468 0.005 7.34 1 616.9234369990655 548.7682924938765 548.850904251625 749.3260710265989 818.8680583428237 855.4125244910564 569.454839754373 337.7407787233114 700.0841417794722 294.5296839728578
1469 0.005 7.345 1 616.9450784159073 548.8080450160849 548.8906903049879 749.3309511598161 818.8681891974757 855.4125687664579 569.485551467702 337.7602748631041 700.0926437100094 294.5296888542114
1470 0.005 7.350000000000001 1 616.9666834138992 548.8477303452883 548.9304091045655 749.3358241788524 818.86832016146 855.4126132524361 569.5162128261369 337.7797449021974 700.1011324950772 294.5296936996622
1471 0.005 7.355 1 616.9882517344626 548.887348580477 548.9700607531934 749.3406892926013 818.8684507568097 855.4126577056901 569.5468226126621 337.7991922631624 700.1096074121101 294.5296985642514
1472 0.005 7.36 1 617.0097839226415 548.9268998497039 549.0096453772558 749.3455471195086 818.8685811397916 855.4127020315243 569.5773816798581 337.8186166180997 700.1180695204661 294.5297034012102
1473 0.005 7.365 1 617.0312799308857 548.9663842702743 549.04916308913 749.3503967095373 818.8687111854651 855.4127465038573 569.607890203212 337.8380176159014 700.1265176376671 294.5297082518421
1474 0.005 7.37 1 617.0527411621759 549.0058019603247 549.0886140105592 749.3552396795643 818.8688412426696 855.4127904134853 569.6383494875502 337.8573956786688 700.1349525820592 294.5297130678309
1475 0.005 7.375 1 617.0741656593796 549.0451530287263 549.1279982531379 749.3600766264489 818.8689719554463 855.412834700197 569.6687578286112 337.8767436690385 700.1433742489936 294.5297179041276
1476 0.005 7.38 1 617.0955541891543 549.0844375932948 549.1673159292194 749.3649055316796 818.8691021246606 855.41287921726 569.6991148895117 337.8960719249841 700.1517824479729 294.5297227072273
1477 0.005 7.385 1 617.1169099211681 549.1236557863559 549.2065671763244 749.3697280699981 818.8692322310698 855.4129236636543 569.7294220524938 337.9153786240386 700.160180878985 294.5297275320472
1478 0.005 7.390000000000001 1 617.1382290518951 549.1628077044817 549.245752088414 749.374541960031 818.8693616121124 855.4129674869235 569.759679110768 337.9346632232449 700.1685638561714 294.5297323209989
1479 0.005 7.395 1 617.1595116952616 549.2018934595244 549.2848707777506 749.3793467314099 818.8694904982096 855.4130114822964 569.7898859477367 337.9539254646268 700.1769317362096 294.5297371280028
1480 0.005 7.4 1 617.1807584174115 549.2409131666619 549.3239233600499 749.3841442094418 818.8696190327519 855.4130547930877 569.8200429859796 337.9731649775642 700.1852857128317 294.5297419030662
1481 0.005 7.405 1 617.2019692279671 549.2798669744149 549.3629099678154 749.3889306074044 818.8697463197592 855.4130983229979 569.8501493354698 337.9923818262544 700.1936248615739 294.5297466932418
1482 0.005 7.41 1 617.2231442162555 549.3187549718848 549.4018307061442 749.3937110520221 818.8698741085008 855.4131421863229 569.8802061865744 338.0115758519275 700.2019505397395 294.5297514519191
1483 0.005 7.415 1 617.2442832190557 549.3575772692543 549.4406856867855 749.3984841569359 818.8700020665541 855.4131857271676 569.9102135512569 338.0307470429662 700.2102624975267 294.5297562317148
1484 0.005 7.42 1 617.265386688483 549.3963339807628 549.4794750225539 749.4032505889869 818.8701302898714 855.4132293214379 569.9401715886681 338.049895347668 700.2185617844417 294.5297609819182
1485 0.005 7.425 1 617.2864546705177 549.4350252183375 549.5181988250413 749.4080093849054 818.8702579001895 855.4132727047976 569.9700800906314 338.069020803268 700.226847179233 294.5297657535389
1486 0.005 7.43 1 617.3074872300418 549.4736511024894 549.5568572130099 749.4127615337519 818.8703856142894 855.4133163349618 569.9999396745927 338.0881178358194 700.2351196589354 294.5297704907607
1487 0.005 7.435 1 617.3284845689932 549.5122117401862 549.5954502963307 749.417505675859 818.8705127972835 855.4133596985697 570.0297498151911 338.1071939867095 700.2433785490745 294.5297752439371
1488 0.005 7.44 1 617.3494469365952 549.5507072479804 549.6339781896831 749.4222430387491 818.8706401590158 855.4134028241002 570.0595108013678 338.1262482675236 700.2516246178228 294.5297799620968
1489 0.005 7.445 1 617.3703738302826 549.5891377347924 549.6724410041566 749.4269724048442 818.8707670473517 855.4134458076893 570.0892226745027 338.1452805495879 700.2598570011394 294.5297846989807
1490 0.005 7.45 1 617.391266082972 549.627503314181 549.710838852366 749.4316946883288 818.8708937592271 855.4134886572488 570.1188855685597 338.1642905550243 700.2680766221326 294.5297894065124
1491 0.005 7.455 1 617.4121229659584 549.6658040966718 549.7491718450436 749.4364092465775 818.8710201897501 855.4135321414786 570.1484994238543 338.1832781491135 700.2762825063605 294.5297941288227
1492 0.005 7.46 1 617.4329450829 549.704040198156 549.7874400963327 749.4411167421958 818.8711465751247 855.4135751478458 570.1780646629751 338.2022431975927 700.2844755120979 294.5297988207405
1493 0.005 7.465 1 617.4537324761194 549.7422117294687 549.8256437193363 749.4458163209368 818.8712725976742 855.4136180330707 570.2075810879458 338.221185664096 700.2926549089408 294.529803533834
1494 0.005 7.47 1 617.4744885225326 549.7803187868539 549.8637828179512 749.4505102671113 818.8713989416866 855.413660502029 570.2370493694646 338.2401054570392 700.3008248243949 294.5298082129401
1495 0.005 7.475000000000001 1 617.495208861072 549.8183614898651 549.9018575044494 749.4551952006999 818.8715245596073 855.4137029847993 570.2664683467148 338.2590026504855 700.3089796993485 294.5298129071663
1496 0.005 7.48 1 617.5158937107299 549.8563399119705 549.9398678639092 749.4598729769134 818.8716499463791 855.4137455900852 570.2958375629273 338.2778770673405 700.3171209532989 294.5298175696137
1497 0.005 7.485 1 617.5365433972803 549.8942541911058 549.9778140214362 749.46454291138 818.8717751992347 855.4137882160475 570.3251582705836 338.2967289145106 700.3252479771689 294.5298222475295
1498 0.005 7.49 1 617.557158256611 549.932104431582 550.0156960830907 749.4692114587857 818.8719011253547 855.4138308722435 570.3544303621053 338.3155581373497 700.3333628374234 294.5298268953609
1499 0.005 7.495 1 617.5777361290551 549.9698907410174 550.053514159267 749.4738707592257 818.8720265562888 855.413873373126 570.3836516003469 338.334364866957 700.3414638877842 294.5298315600036
1500 0.005 7.5 1 617.5982800717366 550.0076132478366 550.0912683712019 749.4785215067825 818.8721514668621 855.4139157564035 570.4128267747831 338.3531497722802 700.3495522150724 294.529836194893
1501 0.005 7.505 1 617.6187899810845 550.0452720823587 550.1289588433428 749.4831635711838 818.8722759259568 855.4139580775932 570.4419549185194 338.3719118760415 700.3576270505138 294.5298408504191
1502 0.005 7.51 1 617.6392657700933 550.0828673400456 550.1665856795145 749.4877983354984 818.8724002833212 855.4140004550989 570.4710351617389 338.3906512548342 700.3656889845926 294.5298454725884
1503 0.005 7.515000000000001 1 617.659707403058 550.1203991578793 550.2041490085004 749.4924250875818 818.8725242776802 855.4140425285162 570.5000680969168 338.4093680424094 700.373737466625 294.529850113997
1504 0.005 7.52 1 617.6801151856146 550.1578676245463 550.241648926592 749.4970448484355 818.872648249979 855.4140844168145 570.529052872914 338.4280622006877 700.3817732231089 294.5298547195038
1505 0.005 7.525 1 617.7004885618961 550.1952728468656 550.2790855454642 749.5016565351865 818.8727719235691 855.4141265962347 570.5579896074332 338.44673383776 700.3897953683861 294.5298593407026
1506 0.005 7.53 1 617.7208277257572 550.2326148880368 550.3164589424638 749.5062614206286 818.8728957030335 855.414168680373 570.5868773162853 338.4653828480998 700.3978051485935 294.5298639339353
1507 0.005 7.535 1 617.7411328804176 550.2698938838644 550.3537692372882 749.5108587870374 818.8730189422064 855.4142105586977 570.6157172698905 338.4840094071561 700.4058015871423 294.5298685443402
1508 0.005 7.54 1 617.7614041464471 550.3071099506768 550.3910165436424 749.515449435143 818.8731422180301 855.4142525049363 570.6445098156005 338.5026134735614 700.4137853505523 294.5298731254787
1509 0.005 7.545 1 617.781641461434 550.3442631976601 550.4282009727303 749.5200323329152 818.873265192824 855.4142944013664 570.6732547906263 338.521196567122 700.4217558330161 294.5298777219881
1510 0.005 7.55 1 617.8018449300919 550.3813537349774 550.4653226339678 749.5246085289256 818.8733879493461 855.4143361826044 570.701952402193 338.5397569345395 700.4297138820936 294.5298822865323
1511 0.005 7.555 1 617.8220147072976 550.4183816764421 550.502381640857 749.5291769203631 818.873510590843 855.4143776982185 570.7306028641966 338.5582945822337 700.4376587075849 294.5298868675951
1512 0.005 7.56 1 617.8421541284349 550.4553471742132 550.5393781291024 749.5337392375988 818.873633153124 855.4144188283138 570.7592072053332 338.5768063534155 700.4455914067859 294.5298914157116
1513 0.005 7.565 1 617.8622577127082 550.4922503258921 550.5763122056073 749.5382934226325 818.873755898116 855.4144603909058 570.7877648226755 338.5952967619759 700.4535104424235 294.5298959892364
1514 0.005 7.57 1 617.8823269652358 550.529091214759 550.6131839672835 749.5428411637505 818.8738783587454 855.414501783484 570.81627476038 338.6137642697042 700.4614173875868 294.5299005261615
1515 0.005 7.575 1 617.9023620409052 550.5658699480698 550.6499935164335 749.5473814110492 818.8740004768291 855.4145434546035 570.8447374399553 338.6322102622948 700.4693114156632 294.5299050796119
1516 0.005 7.58 1 617.9223634911871 550.6025866345268 550.6867409656593 749.5519150518911 818.8741220914433 855.414584709561 570.873153040475 338.6506344180017 700.4771931512302 294.5299095973834
1517 0.005 7.585 1 617.9423313445433 550.6392413793118 550.7234264177366 749.556440903355 818.8742435752806 855.4146254046891 570.9015215856566 338.6690365936294 700.4850621717965 294.5299141304565
1518 0.005 7.59 1 617.962266005999 550.6758342907002 550.7600499817868 749.5609599807736 818.8743649753166 855.4146667344986 570.9298433669609 338.6874167139064 700.4929186466238 294.5299186328939
1519 0.005 7.595 1 617.9821486458158 550.7123655284598 550.796611801606 749.5654706377754 818.8744858698924 855.4147082057252 570.958125265113 338.7057786536924 700.500759779797 294.5299231503296
1520 0.005 7.600000000000001 1 618.0020072950346 550.7488351518618 550.8331119547819 749.569975420841 818.8746070157164 855.4147494385729 570.9863573778244 338.7241169958684 700.5085900873095 294.5299276432581
1521 0.005 7.605 1 618.0218366952731 550.7852432636597 550.8695505408209 749.5744725665743 818.8747276545893 855.414790396145 571.0145412732461 338.742432464017 700.5164077852376 294.5299321478598
1522 0.005 7.61 1 618.0416353983109 550.8215899706299 550.9059276694176 749.5789632607941 818.8748483291384 855.414830677106 571.0426779611034 338.7607253215987 700.5242134543541 294.5299366205288
1523 0.005 7.615 1 618.0614022860126 550.8578753759289 550.9422434431318 749.5834463494966 818.8749685192925 855.4148716149172 571.0707674633048 338.7789958021154 700.5320063550919 294.5299411107462
1524 0.005 7.62 1 618.0811369572691 550.8940995864523 550.9784979683642 749.5879228481699 818.8750888931395 855.4149125543125 571.098810336237 338.7972440297839 700.5397870914323 294.5299455707836
1525 0.005 7.625 1 618.1008390319328 550.9302626966976 551.0146913416223 749.5923912672044 818.8752085653009 855.4149531418682 571.1268061867765 338.815470871592 700.5475544204542 294.5299500446264
1526 0.005 7.63 1 618.1205085656761 550.9663648201703 551.0508236753769 749.5968536179844 818.8753283539813 855.4149936841327 571.1547558026912 338.833675231595 700.5553098820501 294.5299544876551
1527 0.005 7.635 1 618.140145276529 551.002406065382 551.0868950744141 749.601308106882 818.8754476871011 855.4150342508149 571.1826595191428 338.8518569599361 700.5630522828714 294.5299589417984
1528 0.005 7.640000000000001 1 618.1597492658069 551.0383865346223 551.1229056429522 749.6057562760765 818.8755670320518 855.415074887629 571.2105170988325 338.8700167472628 700.5707824824756 294.5299633702452
1529 0.005 7.645 1 618.1793165941917 551.0743062948327 551.1588554678862 749.6102017496114 818.8756881099489 855.4151157537332 571.2383165573815 338.8881545030238 700.578503670448 294.5299678179612
1530 0.005 7.65 1 618.1988539678058 551.1101654904928 551.1947446687914 749.6146400532507 818.8758082234558 855.4151560919929 571.2660818097962 338.9062701867397 700.5862118047796 294.5299722353883
1531 0.005 7.655 1 618.218359153951 551.1459642182099 551.2305733452218 749.6190690326572 818.875927139242 855.4151963771852 571.2938008764804 338.924363874121 700.5939061312948 294.5299766703261
1532 0.005 7.66 1 618.2378321902015 551.1817025829736 551.2663416040562 749.6234906680958 818.8760460062593 855.4152364116217 571.3214745286076 338.9424357155236 700.6015879249293 294.5299810792401
1533 0.005 7.665 1 618.2572727744688 551.2173806881904 551.302049549526 749.6279043091068 818.8761642299365 855.4152764740423 571.3491025711706 338.9604856234891 700.6092563921865 294.5299855072597
1534 0.005 7.67 1 618.276680956503 551.2529986393217 551.337697283647 749.6323110920615 818.8762822994748 855.4153162376933 571.3766850673633 338.9785135621294 700.6169123504451 294.529989901858
1535 0.005 7.675 1 618.2960567033881 551.2885565386022 551.3732849133216 749.6367101319149 818.8764002057496 855.4153562669215 571.404221923113 338.996519610361 700.6245555610376 294.5299943055978
1536 0.005 7.68 1 618.3154001929058 551.3240544937958 551.4088125415094 749.6411026297269 818.8765179868815 855.4153962212023 571.431713460546 339.0145037869818 700.6321865696336 294.5299986805418
1537 0.005 7.685 1 618.3347114193137 551.359492602554 551.4442802701438 749.6454890765638 818.8766360558133 855.4154362733146 571.4591602681478 339.0324660730659 700.6398050972085 294.5300030664162
1538 0.005 7.69 1 618.3539902074124 551.3948709442096 551.4796881883109 749.6498687981534 818.8767540809858 855.4154763838699 571.4865610969132 339.0504064712597 700.6474116608299 294.5300074199729
1539 0.005 7.695 1 618.3732366858133 551.4301896324929 551.5150363996052 749.6542403416385 818.8768712789906 855.4155163162529 571.513916237847 339.0683241532964 700.6550052562567 294.5300117933793
1540 0.005 7.7 1 618.3924508678238 551.4654487821828 551.5503250175622 749.6586053634991 818.8769883809528 855.415555937959 571.5412263770849 339.0862202706872 700.6625869237567 294.5300161355535
1541 0.005 7.705 1 618.4116328332838 551.5006484923929 551.5855541405716 749.6629629976694 818.8771053387082 855.4155953377765 571.5684912963936 339.1040948135802 700.6701559634608 294.5300204973526
1542 0.005 7.71 1 618.4307829008658 551.5357888670344 551.6207238733768 749.6673143603861 818.8772221703726 855.4156345319609 571.5957111779619 339.1219478113978 700.6777132241772 294.5300248296152
1543 0.005 7.715 1 618.4499026702296 551.5708700161267 551.6558343151149 749.671653107154 818.8773367589811 855.4156733642299 571.6229034922632 339.1397792071646 700.6852525791177 294.5300291784332
1544 0.005 7.72 1 618.4689897470561 551.6058920404713 551.6908855782154 749.6759881275557 818.8774524690471 855.4157129718798 571.6500435013606 339.1575896582254 700.6927818740656 294.5300334947072
1545 0.005 7.725000000000001 1 618.4880443159318 551.6408550329547 551.7258777590857 749.6803167550261 818.8775683670766 855.4157523964489 571.6771347741036 339.1753776345026 700.7002998256511 294.5300378281866
1546 0.005 7.73 1 618.5070667598482 551.6757591049417 551.7608109659438 749.6846400453755 818.877684655423 855.4157919457858 571.704179321784 339.1931478262464 700.7078068129262 294.5300421298373
1547 0.005 7.735 1 618.5260764125832 551.7106043815543 551.7956853179861 749.6889568262377 818.8778010624831 855.4158312373876 571.7311772035906 339.210894982358 700.7153050844106 294.5300464535861
1548 0.005 7.74 1 618.5450475143499 551.7453909441749 551.8305009054168 749.6932670410199 818.8779170136193 855.4158706359992 571.7581300047799 339.2286197420361 700.7227900264477 294.5300507399476
1549 0.005 7.745 1 618.5639826297166 551.7801188900016 551.8652578235441 749.6975699801426 818.8780323284872 855.4159092524482 571.7850378139874 339.2463224182499 700.7302618188443 294.5300550402583
1550 0.005 7.75 1 618.5828834670398 551.8147883189001 551.8999561761879 749.7018659692513 818.878147598653 855.4159483301403 571.8118993665214 339.2640031287843 700.7377215078228 294.5300593081676
1551 0.005 7.755 1 618.6017507419467 551.849399331001 551.9345960590871 749.7061550488411 818.8782627111236 855.4159872377368 571.8387169021781 339.2816620655171 700.7451688624185 294.5300635953326
1552 0.005 7.76 1 618.6205856556396 551.8839520449425 551.969177587004 749.7104360984481 818.8783754688868 855.4160250773501 571.8654910054875 339.2992991709232 700.7526054174205 294.5300678492708
1553 0.005 7.765000000000001 1 618.639388184369 551.9184465469438 552.0037008507885 749.7147102418822 818.8784893233249 855.4160639014398 571.8922207643627 339.3169146502103 700.7600291878251 294.5300721198366
1554 0.005 7.77 1 618.6581586197653 551.9528829381044 552.0381659541398 749.7189787141871 818.8786035127424 855.4161024433524 571.9189065217311 339.3345085383895 700.7674407879895 294.5300763574323
1555 0.005 7.775 1 618.676897392507 551.9872613169875 552.0725729926768 749.7232404672319 818.8787178057145 855.416141158252 571.9455481404714 339.3520809229364 700.7748402325527 294.5300806169794
1556 0.005 7.78 1 618.6956044884606 552.0215817858139 552.1069220700828 749.7274962392481 818.8788323210006 855.4161797746061 571.9721460309249 339.369631822423 700.7822278942467 294.5300848483154
1557 0.005 7.785 1 618.7142801810165 552.0558444422697 552.1412132828219 749.7317450231384 818.8789465952331 855.4162185805347 571.9986999505757 339.3871612857737 700.7896034155755 294.5300890916736
1558 0.005 7.79 1 618.7329244479266 552.0900493741856 552.1754467253975 749.7359878284657 818.8790608029218 855.4162571045648 572.0252097043326 339.404671649498 700.7969671613212 294.5300933003459
1559 0.005 7.795 1 618.7515373866509 552.1241966894895 552.2096224986005 749.7402234914497 818.8791747590276 855.4162957084648 572.0516757569754 339.4221598985861 700.8043186885571 294.5300975257513
1560 0.005 7.8 1 618.7701190459834 552.158286494351 552.2437407071029 749.7444514827221 818.8792876707971 855.4163339240637 572.0780981600861 339.4396260870411 700.8116582044336 294.5301017270594
1561 0.005 7.805000000000001 1 618.7886696413042 552.1923188826025 552.2778014480164 749.7486730574828 818.8794007819075 855.4163719772112 572.1044768495644 339.4570706898888 700.8189857426743 294.530105941037
1562 0.005 7.81 1 618.8071894612947 552.2262939546822 552.3118048215279 749.7528888517759 818.8795139455567 855.4164102843863 572.1308120678625 339.4744937507192 700.8263017475504 294.5301101269237
1563 0.005 7.815 1 618.8256780833754 552.260211808278 552.3457509249946 749.7570974433928 818.8796271857158 855.4164487400743 572.1571038647776 339.4918953717556 700.8336057964106 294.5301143298007
1564 0.005 7.82 1 618.8441356941325 552.2940725261035 552.3796398481586 749.7612997768979 818.8797398788803 855.4164870978278 572.1833519530337 339.5092756177326 700.8408981444181 294.5301185017223
1565 0.005 7.825 1 618.8625625683463 552.3278762188402 552.4134716922139 749.7654952778101 818.8798525842749 855.4165249451096 572.2095566947096 339.5266345459391 700.848178422587 294.530122684475
1566 0.005 7.83 1 618.8809586598285 552.3616229868607 552.4472465610787 749.7696850853756 818.8799652795632 855.4165627279144 572.2357185604502 339.543972289864 700.8554473588662 294.5301268407172
1567 0.005 7.835 1 618.8993240839355 552.3953129276605 552.480964552259 749.7738674348881 818.8800778066504 855.4166011902229 572.2618371966996 339.5612898947847 700.8627044290378 294.5301310117735
1568 0.005 7.84 1 618.917658935227 552.4289461414004 552.5146257639451 749.7780437563571 818.8801903268247 855.4166392415376 572.2879127460088 339.578585734054 700.8699498632192 294.5301351555604
1569 0.005 7.845 1 618.9359630899145 552.4625227237972 552.5482302945791 749.7822130475731 818.880302264113 855.4166772030458 572.313945247716 339.5958601055812 700.877183418312 294.5301393132463
1570 0.005 7.850000000000001 1 618.9542368061866 552.4960427745244 552.581778241755 749.7863765839687 818.8804144259482 855.4167150706971 572.3399348946202 339.613113378106 700.8844055583058 294.5301434433273
1571 0.005 7.855 1 618.9724800222713 552.5295063893592 552.6152697007859 749.7905328540758 818.8805263625542 855.4167530046885 572.3658815741582 339.6303452458757 700.891615890146 294.5301475830095
1572 0.005 7.86 1 618.9906926763241 552.5629136697117 552.6487047753499 749.7946829724657 818.8806381913753 855.4167907268205 572.3917856768062 339.6475556187498 700.8988147148315 294.5301516970176
1573 0.005 7.865 1 619.0088749502449 552.5962647091939 552.6820835588314 749.7988261822106 818.8807494155094 855.4168283431072 572.4176469171955 339.6647449183022 700.9060013593547 294.5301558288782
1574 0.005 7.87 1 619.0270270266327 552.629559606503 552.7154061493953 749.8029633446473 818.8808607647633 855.4168658681851 572.4434655036468 339.6819133072808 700.9131768356932 294.5301599271178
1575 0.005 7.875 1 619.0451483444688 552.6627984554473 552.7486726418151 749.8070928195596 818.880971564936 855.4169034821462 572.4692408653672 339.6990605252819 700.9203405791615 294.5301640394818
1576 0.005 7.88 1 619.0632394391666 552.6959813639547 552.7818831402179 749.8112160291639 818.8810823009404 855.4169409060859 572.4949731721182 339.7161866242126 700.9274924923011 294.5301681253573
1577 0.005 7.885 1 619.0813003896367 552.7291084221686 552.8150377362987 749.8153329945497 818.8811929233951 855.4169781652355 572.5206633195273 339.7332916258417 700.9346325606061 294.5301722237195
1578 0.005 7.890000000000001 1 619.0993311634429 552.7621797307419 552.84813653506 749.819443586081 818.8813034566724 855.4170155618814 572.5463115209525 339.7503752211083 700.9417614368879 294.530176295634
1579 0.005 7.895 1 619.1173317719022 552.7951953640226 552.8811796120119 749.8235475176059 818.881413781895 855.4170527217466 572.5719170615415 339.7674354615501 700.9488786446228 294.5301803845454
1580 0.005 7.9 1 619.135302456928 552.8281554318693 552.9141670740198 749.8276456356973 818.8815239335885 855.4170897898674 572.5974807365481 339.7844756889546 700.9559846272628 294.530184444566
1581 0.005 7.905 1 619.1532430815032 552.8610600327406 552.9470990188267 749.8317365284307 818.8816339981391 855.417127002777 572.6230023041061 339.8014976113565 700.9630788767163 294.5301885172472
1582 0.005 7.91 1 619.1711538570793 552.8939092609399 552.9799755420049 749.835821797677 818.8817440721184 855.4171640961698 572.6484819155962 339.8184981616712 700.9701620770975 294.5301925612009
1583 0.005 7.915 1 619.1890349230702 552.9267032219046 553.0127967426788 749.8398999315688 818.8818536613102 855.4172011100904 572.6739198298908 339.8354775293568 700.9772333181689 294.5301966298734
1584 0.005 7.92 1 619.2068859639321 552.9594420043478 553.0455627145483 749.8439722406356 818.8819633056702 855.4172382094746 572.6993157403261 339.8524358522321 700.984293565174 294.5302006751189
1585 0.005 7.925 1 619.2247072077919 552.9921257016666 553.0782735554656 749.8480375438418 818.8820725448626 855.4172752875802 572.7246697225082 339.8693725087452 700.9913423239909 294.530204744324
1586 0.005 7.930000000000001 1 619.242498843077 553.0247544095033 553.1109293554131 749.8520969546952 818.8821818831727 855.4173121270732 572.7499819265868 339.8862884149109 700.9983819840029 294.5302087868008
1587 0.005 7.935 1 619.2602606656849 553.0573282219102 553.1435302117926 749.856149244294 818.8822910155897 855.4173488466729 572.7752522736648 339.9031836979885 701.0054106203244 294.5302128509898
1588 0.005 7.94 1 619.2779929123188 553.089847235109 553.1760762191783 749.8601961743843 818.882400035637 855.4173854650476 572.8004810236887 339.9200582838702 701.0124286718091 294.5302168935696
1589 0.005 7.945 1 619.2956954152692 553.122311541428 553.2085674725137 749.8642359046338 818.8825085519384 855.4174222493692 572.8256681016736 339.9369121446204 701.0194349342985 294.5302209550936
1590 0.005 7.95 1 619.3133685983173 553.1547212363803 553.2410040587856 749.8682706968229 818.8826175803056 855.4174589572851 572.8508168335355 339.953745610252 701.026430869842 294.5302249929793
1591 0.005 7.955 1 619.3310123281479 553.1870764132077 553.273386080566 749.872298384054 818.8827259062555 855.4174954819662 572.8759230095728 339.9705582854548 701.033415251428 294.5302290508332
1592 0.005 7.96 1 619.3486265315713 553.2193771679028 553.3057136304294 749.8763196627604 818.8828340937978 855.4175318668239 572.9009871872445 339.9873501867669 701.0403883409783 294.5302330843639
1593 0.005 7.965 1 619.3662113116242 553.2516235753462 553.3379867925573 749.8803340002135 818.8829420534148 855.4175682234754 572.9260090958843 340.0041212493591 701.0473497423964 294.5302371326889
1594 0.005 7.97 1 619.3837664587538 553.2838157166561 553.3702056488875 749.8843433686035 818.8830501925592 855.4176044557406 572.9509922205926 340.0208716219551 701.0543003022669 294.5302411525568
1595 0.005 7.975000000000001 1 619.4012907423471 553.3159537073838 553.4023703124691 749.8883500071715 818.8831594276281 855.4176411998493 572.9759216948536 340.0376013264545 701.0612434395749 294.5302451891442
1596 0.005 7.98 1 619.4187864377544 553.3480376433956 553.4344808715514 749.8923481970835 818.8832674611392 855.4176773169096 573.0008142864967 340.0543103671626 701.0681740763561 294.530249195237
1597 0.005 7.985 1 619.4362533375903 553.3800676137054 553.4665374137053 749.8963384409805 818.8833747933686 855.4177134552405 573.0256673557349 340.0709987648976 701.0750922856198 294.530253218004
1598 0.005 7.99 1 619.4536913762969 553.4120437125097 553.4985400362823 749.9003222478004 818.8834819685441 855.4177497740267 573.0504806477296 340.0876665198155 701.0819986681648 294.5302572149579
1599 0.005 7.995 1 619.4711005510025 553.4439660308831 553.5304888306255 749.9042986637284 818.8835888795826 855.4177857160664 573.0752535687811 340.1043136694341 701.08889313119 294.5302612300508
1600 0.005 8 1 619.4884806664923 553.4758346628482 553.5623838884832 749.9082694013302 818.8836956071214 855.4178216857873 573.0999862906542 340.120940232915 701.0957764717401 294.530265214463
1601 0.005 8.005000000000001 1 619.5058318447692 553.50764969947 553.5942253038285 749.9122327759727 818.8838021929816 855.417857806383 573.1246782434546 340.1375462102701 701.1026482503368 294.5302692137394
1602 0.005 8.01 1 619.5231539086817 553.5394112348246 553.6260131681825 749.9161907351297 818.8839086189281 855.4178936760696 573.149329762797 340.1541316383534 701.1095090332141 294.5302731845816
1603 0.005 8.015000000000001 1 619.5404468434593 553.5711194145812 553.6577476099702 749.9201416653772 818.8840148887487 855.4179298141522 573.1739416562973 340.1706973521389 701.1163579191185 294.5302771687745
1604 0.005 8.02 1 619.5577110886261 553.6027743032922 553.6894287083486 749.9240870659734 818.8841210036499 855.4179655060024 573.1985132666434 340.1872417342 701.1231960946803 294.5302811261478
1605 0.005 8.025 1 619.5749464086894 553.6343759734855 553.7210565459462 749.9280255181553 818.8842268891148 855.4180010158652 573.2230439485667 340.2037656888423 701.1300227170125 294.5302850985761
1606 0.005 8.029999999999999 1 619.592153185277 553.66592452187 553.7526312166084 749.9319586630147 818.884332735846 855.4180366738597 573.2475342904477 340.2202691955987 701.1368387628204 294.5302890387906
1607 0.005 8.035 1 619.6093312293651 553.6974200386931 553.7841528072585 749.9358845840684 818.884438306638 855.4180723882508 573.2719841616918 340.236752286115 701.1436433681585 294.5302929943379
1608 0.005 8.040000000000001 1 619.6264807303306 553.7288626165295 553.8156214142286 749.9398052052176 818.8845438956132 855.4181079336799 573.2963937974163 340.2532149629666 701.1504374903539 294.5302969207671
1609 0.005 8.045 1 619.6436015769403 553.7602523431611 553.8470371225791 749.9437190075811 818.884649251282 855.418143404728 573.3207629749239 340.2696574031547 701.157220194931 294.5303008614239
1610 0.005 8.050000000000001 1 619.6606938340404 553.7915893150816 553.8784000290644 749.9476273389043 818.8847545329755 855.418179189894 573.3450923019943 340.2860794052485 701.1639922744619 294.5303047760764
1611 0.005 8.055 1 619.6777576066312 553.8228736147138 553.9097102177977 749.9515287548677 818.8848594197392 855.4182144357856 573.3693812194313 340.3024810267494 701.1707529726708 294.5303087070304
1612 0.005 8.06 1 619.6947895858777 553.8541053449334 553.9409677848855 749.9554218303534 818.8849627124893 855.4182490326123 573.3936303065278 340.318862121865 701.177498277874 294.5303126076541
1613 0.005 8.065 1 619.7117937700059 553.8852845851295 553.9721728185275 749.9593094051075 818.8850667520464 855.4182842315463 573.4178392364624 340.3352229881408 701.1842339298557 294.5303165208783
1614 0.005 8.07 1 619.728770326332 553.9164114304202 554.0033254110452 749.9631918766959 818.8851711345802 855.4183194839127 573.4420082996646 340.35156360307 701.1909604521137 294.5303204063334
1615 0.005 8.074999999999999 1 619.7457189820254 553.9474859698759 554.0344256499976 749.967068407003 818.8852752996086 855.4183545779283 573.4661374801946 340.3678839475805 701.1976765292904 294.5303243068964
1616 0.005 8.08 1 619.7626399010654 553.978508295581 554.0654736280559 749.9709394170226 818.885379610104 855.4183895535658 573.4902270336341 340.3841840590367 701.2043824237829 294.5303281841783
1617 0.005 8.085000000000001 1 619.7795328137969 554.0094784892073 554.0964694317333 749.9748039408516 818.8854836437739 855.4184244968293 573.5142765046277 340.4004639002044 701.2110777412013 294.5303320734765
1618 0.005 8.09 1 619.7963977849375 554.0403966459357 554.1274131523602 749.9786630470878 818.8855877467571 855.4184596689497 573.5382863919937 340.4167235212257 701.2177627251864 294.5303359346369
1619 0.005 8.095000000000001 1 619.8132347711676 554.0712628547665 554.1583048778174 749.9825153934952 818.8856912797365 855.4184943859033 573.5622567069655 340.4329629943251 701.2244365899248 294.5303398100408
1620 0.005 8.1 1 619.8300440705177 554.1020772062635 554.1891447007051 749.9863621799963 818.8857949163925 855.4185294470547 573.5861874922481 340.4491822890334 701.2310999225969 294.5303436590698
1621 0.005 8.105 1 619.8468252369656 554.1328397883304 554.2199327083277 749.9902024856959 818.8858981715994 855.4185643339139 573.6100788935356 340.465381446197 701.2377523175793 294.5303475178834
1622 0.005 8.109999999999999 1 619.863578633913 554.1635506916317 554.2506689906518 749.9940368099167 818.8860013304354 855.4185987637762 573.6339309405254 340.481560471407 701.2443942522481 294.5303513504819
1623 0.005 8.115 1 619.8803040056292 554.1942100036689 554.2813536355253 749.9978649080765 818.886104268048 855.4186336201154 573.657743628434 340.4977193808911 701.2510249991535 294.5303552014018
1624 0.005 8.120000000000001 1 619.8970014923617 554.2248178141137 554.3119867332975 750.0016874303794 818.8862072198224 855.4186680937679 573.6815171514015 340.513858212921 701.2576454192498 294.5303590233976
1625 0.005 8.125 1 619.9136713351554 554.2553742103994 554.3425683720341 750.0055033266966 818.8863097804486 855.418702596349 573.7052513391009 340.5299769682924 701.2642545622354 294.5303628564423
1626 0.005 8.130000000000001 1 619.9303132630225 554.2858792836068 554.373098641277 750.0093138863371 818.886412515703 855.4187370447133 573.7289465563131 340.5460757028956 701.2708537613927 294.5303666627697
1627 0.005 8.135 1 619.9469274306803 554.3163331195894 554.4035776280207 750.013117675614 818.8865148639746 855.4187714064752 573.7526025438506 340.5621544133262 701.2774416939598 294.5303704890474
1628 0.005 8.140000000000001 1 619.9635139691851 554.3467358078594 554.4340054210892 750.0169161510189 818.8866171359587 855.41880599301 573.7762196560307 340.578213401544 701.2840192948714 294.5303742850786
1629 0.005 8.145 1 619.9800727364869 554.3770874342605 554.4643821086497 750.0207081443489 818.886719066337 855.4188403044951 573.7997976875913 340.5942523815636 701.290586209399 294.530378091646
1630 0.005 8.15 1 619.9966040383223 554.4073880871617 554.4947077753421 750.0244943294489 818.8868209823187 855.4188746247121 573.8233370135932 340.6102714064655 701.2971425773928 294.530381869575
1631 0.005 8.154999999999999 1 620.0131080200053 554.4376378446234 554.524982506947 750.0282741685323 818.8869224875102 855.4189088160325 573.8468373222429 340.6262703365383 701.3036881899772 294.5303856621073
1632 0.005 8.16 1 620.0295843176792 554.4678368018939 554.5552063922237 750.0320486304799 818.8870241865233 855.4189428613674 573.8702988010723 340.6422492676117 701.3102234448687 294.530389431102
1633 0.005 8.165000000000001 1 620.0460330990149 554.4979850448349 554.5853795190862 750.0358164388954 818.8871254623955 855.4189770950517 573.893721700653 340.6582082787927 701.316747867705 294.530393215094
1634 0.005 8.17 1 620.0624544744463 554.5280826641292 554.6155019758432 750.0395776965688 818.8872262900649 855.4190108697322 573.9171059274618 340.6741473609972 701.3232618684711 294.5303969684303
1635 0.005 8.175000000000001 1 620.0788482252178 554.5581297437801 554.6455738486457 750.0433332440866 818.8873270857099 855.4190449622208 573.9404514577108 340.6900665739435 701.3297648312902 294.5304007365543
1636 0.005 8.18 1 620.0952147421657 554.588126371988 554.6755952247972 750.0470834040775 818.8874279216271 855.4190791043411 573.9637586013699 340.7059658950357 701.3362575439091 294.5304044790796
1637 0.005 8.185 1 620.1115537333195 554.6180726236809 554.7055661838109 750.0508273700598 818.8875288306374 855.4191129619735 573.9870273030051 340.721845379281 701.3427396035552 294.5304082361411
1638 0.005 8.19 1 620.1278655020424 554.6479685964862 554.735486819211 750.0545657970832 818.8876292942184 855.419146372835 574.0102573442969 340.7377050310252 701.3492114419054 294.5304119668845
1639 0.005 8.195 1 620.1441498094784 554.677814374808 554.7653572141686 750.0582978022225 818.8877296931217 855.419180012113 574.0334491213919 340.7535449110793 701.3556722393749 294.5304157129787
1640 0.005 8.199999999999999 1 620.1604070795893 554.7076100404857 554.7951774531523 750.0620245026254 818.8878299241517 855.419213566589 574.0566027065744 340.7693634191723 701.3621230375971 294.5304194365414
1641 0.005 8.205 1 620.1766371647464 554.7373556820669 554.8249476253594 750.0657449230351 818.8879302439416 855.4192474427574 574.0797180855343 340.785162822344 701.3685631609894 294.5304231704059
1642 0.005 8.210000000000001 1 620.1928401751267 554.7670513880324 554.8546678164603 750.0694597243647 818.8880302546676 855.4192809287169 574.1027955008484 340.8009427610168 701.3749930296767 294.5304268717841
1643 0.005 8.215 1 620.2090164932456 554.7966972452388 554.8843381156479 750.0731684695234 818.8881299632386 855.4193143307923 574.125834985318 340.8167032248945 701.3814125075769 294.5304305902999
1644 0.005 8.220000000000001 1 620.2251658774874 554.8262933387991 554.9139586049824 750.0768718353174 818.8882298501721 855.4193479802507 574.1488365726752 340.8324440873618 701.3878217379995 294.5304342828883
1645 0.005 8.225 1 620.2412882460311 554.8558397523883 554.9435293705914 750.0805687030593 818.8883293305365 855.419381503255 574.1718000883145 340.8481653896101 701.3942202523716 294.5304379896529
1646 0.005 8.23 1 620.2573836416649 554.8853365732117 554.9730505005843 750.0842602693915 818.8884288196508 855.4194149837029 574.1947257979422 340.8638670541118 701.4006087330163 294.5304416705349
1647 0.005 8.234999999999999 1 620.2734521232468 554.9147838846918 555.0025220766189 750.087945306718 818.888527852327 855.4194480157204 574.217613701855 340.879549084392 701.4069864060612 294.5304453644499
1648 0.005 8.24 1 620.2894939486177 554.9441817738604 555.0319441863144 750.0916250942084 818.8886269936421 855.4194814810386 574.2404637969177 340.8952114967119 701.41335414559 294.530449029869
1649 0.005 8.245000000000001 1 620.3055088967064 554.9735303238261 555.0613169127466 750.0952985658479 818.888725975991 855.4195147113899 574.263276252402 340.9108543302427 701.4197113178928 294.5304527144255
1650 0.005 8.25 1 620.3214971215965 555.002829621377 555.0906403433497 750.0989668235604 818.8888246087735 855.4195477872723 574.2860512152447 340.9264776048325 701.4260583624947 294.5304563729639
1651 0.005 8.255000000000001 1 620.3374619580549 555.0320797032452 555.1199144885053 750.1026268126815 818.8889278940433 855.4195812763095 574.3087915980336 340.9420814459982 701.4324020879321 294.5304600451659
1652 0.005 8.26 1 620.3533998620585 555.0612807044619 555.1491395213945 750.1062864227684 818.8890273379499 855.4196141025677 574.331493819524 340.9576657201705 701.4387354649169 294.53046369149
1653 0.005 8.265000000000001 1 620.3693109609796 555.0904327065415 555.1783155179394 750.1099389570774 818.8891249499933 855.4196468152722 574.3541579294518 340.9732304928914 701.4450572709064 294.5304673557908
1654 0.005 8.27 1 620.3851951582814 555.1195358087394 555.2074425694157 750.1135858046025 818.8892224659027 855.4196797656515 574.3767845577461 340.9887758265756 701.4513676455639 294.5304709904568
1655 0.005 8.275 1 620.4010524772683 555.1485900796996 555.236520750615 750.1172253373488 818.8893197344182 855.4197125525222 574.3993732957307 341.0043016747168 701.4576662100554 294.5304746357666
1656 0.005 8.279999999999999 1 620.4168831645434 555.1775956065464 555.2655501462795 750.1208587330849 818.8894169505872 855.4197453338163 574.4219245114026 341.0198080569294 701.4639539706927 294.530478258174
1657 0.005 8.285 1 620.4326857515022 555.2065524508317 555.2945308236616 750.1244851433539 818.8895140232978 855.4197781904527 574.4444370657075 341.0352947191393 701.4702297981886 294.5304818976043
1658 0.005 8.290000000000001 1 620.4484623079884 555.2354607129705 555.3234628768193 750.1281064842675 818.8896114987374 855.4198107911474 574.4669128369834 341.0507620657641 701.4764954415359 294.5304855092439
1659 0.005 8.295 1 620.4642124607128 555.2643204757583 555.3523463869881 750.131721576025 818.8897086680438 855.4198434787991 574.4893516814038 341.0662100900777 701.4827505439408 294.5304891354777
1660 0.005 8.300000000000001 1 620.4799365082071 555.2931318242846 555.3811814398641 750.1353316938458 818.8898059461553 855.4198760282308 574.5117537027799 341.0816387746308 701.4889955550885 294.5304927380463
1661 0.005 8.305 1 620.4956343606037 555.3218948407589 555.4099681173883 750.138935699892 818.8899028741074 855.4199085247857 574.5341187814886 341.0970481672701 701.495230184276 294.5304963560595
1662 0.005 8.31 1 620.5113061827046 555.3506096098159 555.4387065038513 750.1425346581034 818.8899999189664 855.4199408073782 574.5564472597683 341.1124382115914 701.5014548024702 294.5304999476646
1663 0.005 8.315 1 620.5269520151289 555.3792762127624 555.4673966813062 750.1461273362002 818.8900965824757 855.4199734412555 574.5787387391437 341.1278089310208 701.5076691483071 294.5305035555068
1664 0.005 8.32 1 620.5425716431658 555.4078947258165 555.4960387304037 750.1497149026945 818.8901931336624 855.420005739511 574.6009935182695 341.1431609328012 701.5138736186606 294.5305071385269
1665 0.005 8.324999999999999 1 620.5581653966855 555.4364652362158 555.5246327343716 750.1532963196329 818.8902894190536 855.4200378363364 574.6232116422728 341.1584935141308 701.5200677247857 294.5305107334517
1666 0.005 8.33 1 620.5737332300737 555.4649878282062 555.5531787760451 750.1568726567943 818.8903856384782 855.4200705462773 574.6453932731733 341.1738067261761 701.5262521786851 294.5305143045335
1667 0.005 8.335000000000001 1 620.5892752592609 555.4934625839001 555.5816769394526 750.1604425275542 818.8904818400224 855.4201031260106 574.6675382200751 341.1891003152186 701.5324262099143 294.5305178873859
1668 0.005 8.34 1 620.6047914185674 555.521889586332 555.6101273077708 750.1640072925801 818.8905778492452 855.4201349508456 574.6896467888773 341.204374748063 701.5385906101496 294.5305214462285
1669 0.005 8.345000000000001 1 620.6202816275559 555.5502689166735 555.6385299616238 750.1675660197242 818.8906735558825 855.4201671325867 574.7117188672091 341.2196300268037 701.5447446362106 294.5305250217611
1670 0.005 8.35 1 620.635745914531 555.5786006579227 555.6668849822729 750.1711195917939 818.8907694004464 855.4201991932076 574.73375469491 341.2348661572258 701.5508889333784 294.5305285720373
1671 0.005 8.355 1 620.6511845747973 555.6068848995584 555.6951924586991 750.1746669482167 818.8908647845717 855.4202311373014 574.75575428049 341.2500830031805 701.5570230752102 294.5305321314507
1672 0.005 8.359999999999999 1 620.6665944741493 555.63512173462 555.723452479134 750.1782070965104 818.8909591534521 855.4202628260934 574.7777169930763 341.265280792982 701.5631456158895 294.5305356677072
1673 0.005 8.365 1 620.6819793126162 555.6633112315097 555.751665119889 750.1817421335256 818.8910540433661 855.4202947966207 574.7996437969567 341.2804594796146 701.5692586556926 294.5305392170568
1674 0.005 8.370000000000001 1 620.6973389227803 555.6914534724783 555.779830462886 750.1852727872507 818.8911490537894 855.4203268869633 574.8215346796653 341.2956190681834 701.5753625594987 294.5305427435803
1675 0.005 8.375 1 620.7126733886266 555.7195485649744 555.8079486072212 750.1887971245551 818.8912435872807 855.4203583207562 574.8433903264093 341.3107602081335 701.5814563149416 294.5305462862062
1676 0.005 8.380000000000001 1 620.7279827379828 555.7475965716746 555.8360196240749 750.1923166286058 818.8913384222518 855.4203898120072 574.8652099898936 341.3258819974066 701.5875408130047 294.5305498041005
1677 0.005 8.385 1 620.7432668705997 555.77559757037 555.8640435931367 750.1958304335434 818.8914328164755 855.4204214990126 574.886993588058 341.3409845678614 701.5936155879618 294.5305533325824
1678 0.005 8.390000000000001 1 620.7585257112398 555.803551643331 555.8920205946118 750.1993387518532 818.8915273370657 855.4204535714439 574.9087413052629 341.356068018142 701.5996804295229 294.5305568356197
1679 0.005 8.395 1 620.7737593435164 555.8314588688319 555.9199507099213 750.2028412577232 818.8916215993399 855.42048506502 574.9304531461545 341.3711324392743 701.6057353814247 294.5305603533262
1680 0.005 8.4 1 620.788967725337 555.8593193290687 555.947834017786 750.2063387815365 818.8917157275436 855.4205166540754 574.9521292077984 341.3861778793304 701.6117809134471 294.5305638471422
1681 0.005 8.404999999999999 1 620.8041510265172 555.8871331024023 555.9756705990262 750.2098301908674 818.8918095733166 855.4205480109204 574.9737696924261 341.4012043690753 701.6178164720754 294.5305673501809
1682 0.005 8.41 1 620.8193091050838 555.914900279094 556.0034605398932 750.2133165775773 818.8919034467388 855.4205794707514 574.9953746724884 341.4162115146195 701.6238423104585 294.5305708306935
1683 0.005 8.415000000000001 1 620.8344419219284 555.9426209312536 556.0312039140717 750.2167969954972 818.8919970193765 855.4206106002597 575.016944087336 341.4311999501657 701.6298581730872 294.5305743250131
1684 0.005 8.42 1 620.8495497631762 555.9702950792074 556.058900768301 750.2202722672509 818.8920904915573 855.4206414472644 575.0384764380975 341.4461695877792 701.6358649538779 294.5305777931928
1685 0.005 8.425000000000001 1 620.8646323011188 555.9979228446523 556.086551196801 750.2237415283319 818.892183833678 855.4206728572291 575.0599734729868 341.4611203791814 701.6418614754996 294.5305812773857
1686 0.005 8.43 1 620.8796896167923 556.0255043109584 556.1141552836501 750.2272059269261 818.8922770253264 855.4207042809342 575.0814354039346 341.4760535125009 701.6478485371318 294.5305847348871
1687 0.005 8.435 1 620.8947218270575 556.0530395567888 556.1417131091025 750.2306642935054 818.8923701060983 855.4207352689162 575.1028620088522 341.4909673950296 701.6538254023674 294.5305882139965
1688 0.005 8.44 1 620.9097291517925 556.0805286636762 556.1692247541818 750.2341176914545 818.8924631717289 855.4207664534489 575.1242534205755 341.5058621989388 701.6597930868952 294.5305916677932
1689 0.005 8.445 1 620.9247113767869 556.1079717100312 556.196690296262 750.2375650570687 818.892556076879 855.4207973660467 575.1456096207761 341.5207380970537 701.6657506972672 294.5305951311547
1690 0.005 8.449999999999999 1 620.9396687626172 556.1353687757642 556.2241098170427 750.2410074244716 818.8926485792492 855.4208281359432 575.1669307230372 341.5355951473293 701.6716989132815 294.5305985699477
1691 0.005 8.455 1 620.9546014362487 556.1627199683677 556.251483415031 750.2444439782651 818.8927411320387 855.4208588160624 575.1882174396968 341.550433401295 701.6776374252203 294.5306020258125
1692 0.005 8.460000000000001 1 620.9695093338148 556.1900253461571 556.2788111582637 750.2478754693637 818.8928335764676 855.4208899950088 575.2094690221179 341.5652528524809 701.6835665664655 294.5306054550497
1693 0.005 8.465 1 620.9843926973443 556.2172849897485 556.3060931264793 750.2513013691178 818.8929257985352 855.4209212462757 575.2306853924873 341.5800539449393 701.6894857774128 294.5306088960584
1694 0.005 8.470000000000001 1 620.9992513793981 556.2444989750439 556.3333293957587 750.2547218492637 818.8930178974847 855.4209519788827 575.2518668124749 341.594836184362 701.695395831233 294.5306123157407
1695 0.005 8.475 1 621.0140852661019 556.2716673684522 556.3605200381544 750.2581366799513 818.8931096909452 855.420982524492 575.2730130054987 341.6095997752385 701.7012956943153 294.5306157495164
1696 0.005 8.48 1 621.0288944260968 556.2987902565393 556.3876651335057 750.2615462020842 818.8932015712498 855.4210135680928 575.2941244059224 341.6243446323858 701.707186588245 294.5306191591801
1697 0.005 8.484999999999999 1 621.043678580549 556.3258676674662 556.4147647246867 750.2649536653323 818.8932939849285 855.4210443696926 575.3152038120854 341.6390710289697 701.7130679165482 294.5306225827259
1698 0.005 8.49 1 621.0584385896254 556.3528997281182 556.4418189228915 750.2683548651933 818.8933859973337 855.4210752450665 575.3362484492777 341.6537787013157 701.7189398989453 294.5306259852543
1699 0.005 8.495000000000001 1 621.0731740599024 556.3798865163848 556.4688278063774 750.2717489192589 818.8934772952933 855.4211058936309 575.3572577232553 341.6684676691672 701.7248020195274 294.5306294019783
1700 0.005 8.5 1 621.0878850016629 556.4068281103392 556.4957914553881 750.2751377565926 818.893568511786 855.4211361656149 575.3782321060052 341.6831381063904 701.7306547885945 294.5306327945553
1701 0.005 8.505000000000001 1 621.10257141198 556.433724586832 556.522709945855 750.2785202175068 818.8936593186569 855.4211668571737 575.399171521054 341.6977899196183 701.7364976395554 294.530636200316
1702 0.005 8.51 1 621.1172335192788 556.4605760239509 556.5495833572789 750.2818975064514 818.8937501466249 855.4211974642086 575.4200763535777 341.7124231234037 701.7423313577513 294.5306395837637
1703 0.005 8.515000000000001 1 621.1318705906766 556.4873825006523 556.5764117681631 750.2852691815502 818.8938405607706 855.4212273485807 575.4409463901702 341.7270378254171 701.7481551085968 294.5306429812985
1704 0.005 8.52 1 621.1464834666851 556.5141440933054 556.6031952530521 750.288635522842 818.8939311499216 855.4212574544387 575.4617821503359 341.7416345322727 701.7539697391697 294.5306463532011
1705 0.005 8.525 1 621.1610719781506 556.5408608775393 556.6299338922629 750.291996426802 818.8940212967823 855.4212876454626 575.4825833332875 341.756212600621 701.7597747856298 294.5306497403761
1706 0.005 8.529999999999999 1 621.1756292803934 556.5675329246733 556.656627741055 750.2953640411274 818.8941151013188 855.4213188959595 575.5033584246989 341.7707720711973 701.7655602966363 294.530653103322
1707 0.005 8.535 1 621.1901650270678 556.5941603314848 556.6832769142874 750.2987207181212 818.8942065002221 855.4213488217123 575.5240966248164 341.7853130302568 701.7713413562138 294.5306564813137
1708 0.005 8.540000000000001 1 621.2046782783721 556.6207431671172 556.7098814797417 750.3020700811061 818.8942971066689 855.4213787651922 575.5447990378294 341.7998354619721 701.7771157022639 294.53065983944
1709 0.005 8.545 1 621.2191694790639 556.6472814874652 556.7364414967925 750.3054130549756 818.8943872100568 855.4214088697339 575.565465011984 341.8143394353884 701.7828823635574 294.530663214045
1710 0.005 8.550000000000001 1 621.2336371974785 556.6737753944174 556.7629570573797 750.3087495897762 818.8944768449542 855.421438833963 575.5860968098135 341.8288251996042 701.7886409603095 294.5306665622559
1711 0.005 8.555 1 621.2480813748338 556.7002249589416 556.7894282382961 750.3120792890767 818.8945661694823 855.4214688356877 575.6066941639907 341.8432925282943 701.7943898372487 294.5306699248062
1712 0.005 8.56 1 621.2625016094169 556.7266302569022 556.8158551123935 750.3154037813215 818.8946553302812 855.4214985672172 575.627257458484 341.8577414435982 701.8001297852056 294.5306732664703
1713 0.005 8.565 1 621.2768979521154 556.752991362229 556.8422377541704 750.3187218547193 818.894744355517 855.4215282156432 575.647786585381 341.8721720945222 701.8058600922105 294.5306766199918
1714 0.005 8.57 1 621.291270465366 556.7793083512078 556.8685762409111 750.3220352262015 818.8948335463609 855.4215581723245 575.6682818917911 341.8865843896559 701.8115812014991 294.5306799520539
1715 0.005 8.575000000000001 1 621.3056187117782 556.8055812974368 556.8948706476757 750.3253430752313 818.8949226573076 855.4215880569822 575.6887432868589 341.9009778812106 701.8172927922233 294.5306832939181
1716 0.005 8.58 1 621.3199431925373 556.8318102779335 556.9211210491196 750.3286458517038 818.8950115892846 855.4216176786538 575.7091709548058 341.9153533721438 701.8229952743703 294.5306866108673
1717 0.005 8.585000000000001 1 621.3342438160068 556.8579953791865 556.9473275289702 750.3319425215799 818.8951000561906 855.4216476478225 575.7295651555301 341.9297109421846 701.828688243071 294.530689939096
1718 0.005 8.59 1 621.3485205117327 556.8841366636448 556.9734901554724 750.3352344719706 818.8951887099998 855.4216776629992 575.7499256567393 341.9440512669879 701.8343721046542 294.5306932448309
1719 0.005 8.595000000000001 1 621.3627734082463 556.9102342075038 556.9996090040772 750.3385210618372 818.8952770277906 855.4217067084226 575.7702525318073 341.9583729058645 701.8400465700154 294.5306965686951
1720 0.005 8.6 1 621.3770026501338 556.9362880868309 557.0256841491589 750.3418027699794 818.8953653773282 855.4217357797036 575.7905460467584 341.972676126774 701.8457120255104 294.530699868056
1721 0.005 8.605 1 621.3912082444606 556.962298375688 557.0517156658617 750.3450789232242 818.895453461934 855.4217651059442 575.8108061043347 341.986961058696 701.8513682030022 294.5307031783953
1722 0.005 8.609999999999999 1 621.4053902989673 556.9882651489 557.0777036283027 750.3483503776403 818.8955416509564 855.4217948467115 575.8310328131927 342.0012277384387 701.8570154238529 294.5307064636331
1723 0.005 8.615 1 621.4195486484394 557.0141884796521 557.1036481117538 750.3516162733828 818.8956294760113 855.4218240169104 575.851226231901 342.0154746645827 701.8626530821148 294.530709761111
1724 0.005 8.620000000000001 1 621.4336793426826 557.0400684258236 557.1295491727965 750.3548707829327 818.8957144725993 855.4218522046077 575.8713850842614 342.0297040729644 701.8682764994259 294.5307130391739
1725 0.005 8.625 1 621.4477874802323 557.0659050752032 557.1554068998922 750.3581226112804 818.8958009570988 855.4218812607554 575.8915110137742 342.0439156723972 701.8738924193602 294.5307163318516
1726 0.005 8.630000000000001 1 621.4618715175409 557.091698518424 557.1812213766873 750.3613701088402 818.8958877514938 855.42191054597 575.9116051765975 342.0581094035051 701.8794997874553 294.5307196004883
1727 0.005 8.635 1 621.4759331764446 557.1174488180505 557.2069926731558 750.3646133496399 818.8959750050321 855.4219399318213 575.9316661886027 342.0722851981564 701.8850992272253 294.5307228799872
1728 0.005 8.640000000000001 1 621.4899722614291 557.143156044078 557.2327208600241 750.3678530006488 818.8960626056938 855.4219691849901 575.9516940591355 342.0864430384893 701.8906913201353 294.5307261376359
1729 0.005 8.645 1 621.5039886145493 557.1688202731569 557.2584060139098 750.3710875077234 818.8961496900044 855.4219984668526 575.9716888873018 342.100582920573 701.8962744584416 294.5307294059161
1730 0.005 8.65 1 621.5179823332854 557.194441581002 557.2840482088794 750.3743177051267 818.8962369732001 855.4220274703764 575.9916508976822 342.1147048253409 701.9018488532259 294.5307326510617
1731 0.005 8.654999999999999 1 621.5319531912613 557.2200200309745 557.3096475120092 750.3775422248214 818.8963239762867 855.4220561800404 576.0115799955191 342.1288085951744 701.9074142245867 294.5307359067558
1732 0.005 8.66 1 621.5459011975252 557.245555703715 557.3352040006039 750.3807621944463 818.8964106643157 855.4220851035204 576.0314763375958 342.1428944695881 701.9129706783756 294.530739138303
1733 0.005 8.665000000000001 1 621.5598261868156 557.2710486722419 557.3607177473366 750.3839765988625 818.8964973104462 855.4221142151184 576.0513398380714 342.1569624399427 701.9185179204865 294.5307423834419
1734 0.005 8.67 1 621.5737280606498 557.296499013588 557.3861888288474 750.387186206605 818.896583672804 855.4221431473511 576.0711707641969 342.1710125769013 701.9240562836807 294.5307456032698
1735 0.005 8.675000000000001 1 621.5876070426301 557.3219067999491 557.4116173180257 750.3903901462395 818.896669826148 855.4221716963697 576.0909690114584 342.1850445664115 701.9295854645264 294.5307488346915
1736 0.005 8.68 1 621.6014629786671 557.3472721027366 557.4370032857046 750.393589653912 818.8967559623683 855.4222003913221 576.1107347894748 342.199058737704 701.9351058804673 294.5307520425457
1737 0.005 8.685 1 621.6152958215035 557.3725949970373 557.46234680776 750.3967835238718 818.8968418776506 855.4222295873105 576.1304680794138 342.2130551632175 701.940617122797 294.530755262924
1738 0.005 8.69 1 621.6291058481863 557.3978755541056 557.4876479554733 750.3999726327975 818.8969278626095 855.422258316137 576.1501687926185 342.2270337582651 701.9461196660037 294.5307584585893
1739 0.005 8.695 1 621.6428927722418 557.4231138455691 557.512906801988 750.4031563490602 818.8970133967047 855.422287085232 576.1698371245778 342.2409945663061 701.9516128324582 294.5307616698299
1740 0.005 8.700000000000001 1 621.656657245018 557.4483099466883 557.5381234196464 750.4063362434641 818.8970996303387 855.4223156560677 576.189473343731 342.2549376735757 701.9570978923676 294.5307648569803
1741 0.005 8.705 1 621.6703988629996 557.4734639219751 557.5632978766128 750.4095092150418 818.8971846327264 855.4223434177687 576.2090760917904 342.268862865206 701.9625736251168 294.5307680578148
1742 0.005 8.710000000000001 1 621.6841177742698 557.4985758483909 557.5884302479498 750.412678760536 818.8972703294065 855.4223720161991 576.228646948627 342.2827704019716 701.9680410882154 294.5307712393189
1743 0.005 8.715 1 621.697812081405 557.5236457788096 557.6135205917554 750.4158404742558 818.8973545392694 855.4223999567328 576.2481841938485 342.2966601251367 701.9734979066653 294.5307744318515
1744 0.005 8.720000000000001 1 621.7114841295818 557.5486737646567 557.6385689668983 750.418998737559 818.8974396546851 855.4224285324907 576.2676890720979 342.3105302822958 701.9789468782844 294.5307776010347
1745 0.005 8.725 1 621.7251337668555 557.5736599436148 557.6635754807044 750.422152389474 818.8975249012776 855.4224570261473 576.2871636368275 342.3243835197323 701.9843867969155 294.5307807843205
1746 0.005 8.73 1 621.7387608549005 557.5986043219517 557.6885401731168 750.4253009918162 818.8976097485555 855.4224854168427 576.3066050444016 342.3382193141849 701.9898181235122 294.5307839435606
1747 0.005 8.734999999999999 1 621.7523653869669 557.6235069974917 557.7134631249041 750.4284443187856 818.8976943817152 855.4225134331843 576.3260147484935 342.3520375267875 701.9952407365415 294.5307871130506
1748 0.005 8.74 1 621.7659475722384 557.648368044634 557.7383444120587 750.4315830613739 818.8977791209768 855.4225419123301 576.3453928348223 342.3658382627962 702.0006547281819 294.5307902640755
1749 0.005 8.745000000000001 1 621.7795070187639 557.6731875350036 557.7631841043453 750.4347163886981 818.8978633100696 855.4225699863669 576.3647391728709 342.3796215519351 702.0060594595132 294.5307934274408
1750 0.005 8.75 1 621.7930441865649 557.6979655431207 557.7879822753735 750.4378450903093 818.8979475941735 855.4225978139367 576.384053733236 342.3933872952456 702.0114558213928 294.5307965734917
1751 0.005 8.755000000000001 1 621.806558747535 557.7227021379698 557.8127389976945 750.4409685077092 818.8980317070283 855.4226260096644 576.4033366320862 342.4071355223739 702.0168431919341 294.5307997319334
1752 0.005 8.76 1 621.8200511180812 557.7473973894489 557.8374543404802 750.4440873177934 818.8981156071554 855.4226538028473 576.4225878199456 342.4208659477625 702.0222221489242 294.5308028665494
1753 0.005 8.765000000000001 1 621.8335209396515 557.7720513691311 557.862128375099 750.4472008763663 818.8981992942801 855.4226817926407 576.4418073600966 342.4345789349525 702.0275920251721 294.530806013212
1754 0.005 8.77 1 621.846968458674 557.7966641487161 557.8867611731198 750.4503096622238 818.8982828896111 855.4227096697961 576.4609952945386 342.4482744498599 702.0329533100709 294.5308091396135
1755 0.005 8.775 1 621.860393577028 557.8212357975746 557.9113528055474 750.4534131658422 818.8983664740003 855.4227372999637 576.4801516624436 342.4619525019507 702.0383058448525 294.530812278056
1756 0.005 8.779999999999999 1 621.8737964860862 557.845766389209 557.9359033424773 750.4565121617748 818.8984498181554 855.4227650760415 576.4992766809913 342.4756150394421 702.0436499777762 294.5308153908803
1757 0.005 8.785 1 621.8871770840034 557.8702559925374 557.9604128563506 750.459605875687 818.898533107539 855.4227926168583 576.5183701751175 342.4892594663268 702.0489849878833 294.5308185175172
1758 0.005 8.790000000000001 1 621.9005355537964 557.894704678628 557.9848814152368 750.4626949147839 818.8986162640811 855.4228201877464 576.5374322476969 342.502886061443 702.0543116414492 294.5308216207278
1759 0.005 8.795 1 621.9138716871049 557.919112516803 558.0093090917375 750.4657787302929 818.8986992365543 855.4228478690769 576.5564630071048 342.5164949745775 702.0596293028692 294.5308247397257
1760 0.005 8.800000000000001 1 621.9271858613727 557.9434795763146 558.0336959553355 750.4688578506442 818.8987820283039 855.4228756063582 576.5754624766971 342.5300861970028 702.0649387786382 294.5308278344801
1761 0.005 8.805 1 621.9404780916499 557.9678059629449 558.0580420973963 750.471932003745 818.898864844239 855.4229035438919 576.5944315252282 342.5436661067378 702.0702393339394 294.530830936317
1762 0.005 8.81 1 621.9537480374447 557.9920916926824 558.0823475563932 750.4750014671542 818.8989475411746 855.4229310720292 576.6133685654413 342.5572257309013 702.075531468944 294.5308340147211
1763 0.005 8.815 1 621.9669958076379 558.0163368534036 558.1066124122243 750.4780655809027 818.8990299279956 855.422958270441 576.632274439919 342.5707669564212 702.0808148565128 294.5308371062718
1764 0.005 8.82 1 621.9802217356496 558.040541514362 558.1308367349923 750.481125464381 818.8991124830833 855.4229858379894 576.6511493314463 342.584289749529 702.0860899608792 294.5308401728429
1765 0.005 8.825000000000001 1 621.9934246100785 558.0647057523273 558.1550205930577 750.4841786007437 818.8991940207482 855.4230132937627 576.6699916663923 342.5977949863157 702.0913548614676 294.5308432512159
1766 0.005 8.83 1 622.0066057026754 558.0888296337407 558.1791640592572 750.4872278019412 818.8992759534304 855.4230404037629 576.6888037162043 342.6112825175456 702.0966118799712 294.5308463047052
1767 0.005 8.835000000000001 1 622.0197649805801 558.1129132260254 558.2032672027105 750.4902724241327 818.8993578150619 855.4230675342731 576.7075851273755 342.6247525781317 702.1018605774972 294.5308493654081
1768 0.005 8.84 1 622.0329026079906 558.1369565992773 558.2273300912798 750.4933124440919 818.8994396534315 855.4230947030014 576.7263358602921 342.6382052101633 702.1071010350947 294.5308524039245
1769 0.005 8.845000000000001 1 622.0460185010934 558.1609598209293 558.2513527942349 750.4963474359772 818.8995214225541 855.4231219187692 576.7450559004801 342.6516404907548 702.1123328529944 294.5308554511802
1770 0.005 8.85 1 622.0591126567845 558.1849229613637 558.2753353812489 750.4993780877998 818.8996030009425 855.4231490292187 576.7637453325733 342.6650584591523 702.1175566827488 294.5308584720036
1771 0.005 8.855 1 622.0721856195628 558.208846092712 558.2992779236826 750.5024038843762 818.8996845316635 855.4231761228516 576.7824045348799 342.6784588778277 702.1227719031785 294.5308615049164
1772 0.005 8.859999999999999 1 622.0852369725999 558.2327292807327 558.3231804878511 750.5054249922409 818.8997657585894 855.4232031731867 576.8010329714737 342.6918421362811 702.1279788732169 294.5308645154341
1773 0.005 8.865 1 622.0982664726456 558.2565725925234 558.3470431417376 750.5084408983156 818.8998468665816 855.4232300994554 576.8196306389409 342.7052083035026 702.1331771752627 294.5308675327767
1774 0.005 8.870000000000001 1 622.1112752826873 558.2803760954583 558.3708659511674 750.5114515111524 818.8999274667734 855.4232567503688 576.8381980263251 342.7185573279381 702.1383666860161 294.5308705312436
1775 0.005 8.875 1 622.1242621447713 558.304139857932 558.3946489869254 750.5144573503821 818.9000080663099 855.4232833643488 576.856734618158 342.7318892062078 702.1435477579757 294.5308735463022
1776 0.005 8.880000000000001 1 622.137227323954 558.3278639491024 558.4183923177789 750.5174587435678 818.9000887489557 855.4233099068354 576.8752407236099 342.7452039803854 702.148720703244 294.5308765384598
1777 0.005 8.885 1 622.1501708173497 558.3515484360016 558.4420960091222 750.5204550640509 818.9001693524069 855.4233368627987 576.8937162784441 342.7585017341892 702.1538851957758 294.5308795456226
1778 0.005 8.890000000000001 1 622.1630927529369 558.3751933872488 558.4657601286461 750.5234470346136 818.9002498776759 855.4233641672391 576.9121614075221 342.7717823801891 702.1590417090032 294.5308825308823
1779 0.005 8.895 1 622.175993180066 558.3987988689978 558.4893847474991 750.5264339959415 818.9003303604873 855.4233909189971 576.9305762756856 342.7850466226343 702.1641896409919 294.5308855247744
1780 0.005 8.9 1 622.1888724130187 558.4223649505062 558.512969931637 750.5294165815053 818.9004106988696 855.4234173150338 576.9489608626187 342.7982934805315 702.1693293723358 294.5308884992222
1781 0.005 8.904999999999999 1 622.2017300253101 558.4458916978299 558.5365157468088 750.5323940520055 818.9004910155531 855.4234442950865 576.9673151948099 342.8115231606921 702.1744605644091 294.5308914853567
1782 0.005 8.91 1 622.2145664091158 558.4693791788541 558.5600222614504 750.5353672159125 818.9005712109871 855.4234712447731 576.9856393814118 342.8247357352482 702.1795839409178 294.5308944479813
1783 0.005 8.915000000000001 1 622.2273816254846 558.492827457601 558.5834895402376 750.5383350137104 818.90065087287 855.4234976039479 577.0039333731704 342.8379312811991 702.1846980926563 294.5308974229136
1784 0.005 8.92 1 622.2401730859176 558.5162366342618 558.6069176722832 750.5412985207045 818.9007308665583 855.423523992951 577.022198334732 342.8511098336998 702.189804210635 294.5309003751664
1785 0.005 8.925000000000001 1 622.2529437126063 558.5396067595227 558.6303067161605 750.544257292474 818.9008103469873 855.4235500146125 577.0404331205519 342.8642714861056 702.1949020514126 294.5309033392817
1786 0.005 8.93 1 622.2656938233106 558.5629378953589 558.6536567394394 750.5472115639454 818.90088993661 855.4235766368024 577.0586378383109 342.8774161488452 702.1999920678335 294.5309062785414
1787 0.005 8.935 1 622.2784229957475 558.5862301061686 558.6769678037123 750.5501606017025 818.9009693164214 855.4236030190947 577.0768125299246 342.890543911028 702.2050735051913 294.5309092313001
1788 0.005 8.94 1 622.2911315049442 558.6094834597087 558.7002399795122 750.5531054383493 818.9010486864795 855.4236295679815 577.0949572910555 342.9036547508162 702.210146910277 294.5309121606085
1789 0.005 8.945 1 622.3038192841368 558.6326980205849 558.7234733280467 750.5560454159387 818.9011275136093 855.4236557879802 577.1130721624796 342.9167487140472 702.2152119816416 294.5309151015916
1790 0.005 8.950000000000001 1 622.3164860528142 558.6558738559792 558.7466679182234 750.5589808309904 818.9012065128279 855.4236821583559 577.1311572360132 342.9298258241665 702.220269096954 294.5309180248536
1791 0.005 8.955 1 622.3291318364215 558.679011026843 558.769823814211 750.5619111693226 818.9012853802994 855.4237084169599 577.1492124769368 342.9428860348489 702.2253178827706 294.5309209593175
1792 0.005 8.960000000000001 1 622.3417569247133 558.7021095973183 558.7929410763065 750.5648371986342 818.9013643061584 855.4237346102168 577.1672379468025 342.9559294369232 702.2303584079149 294.5309238717732
1793 0.005 8.965 1 622.3543610164675 558.7251696458301 558.8160197803172 750.5677580556003 818.901442827383 855.4237606473499 577.1852339198664 342.9689563958639 702.2353908145516 294.5309267972119
1794 0.005 8.970000000000001 1 622.3669443973282 558.7481912295277 558.8390599874978 750.5706749083231 818.901521463393 855.4237867123627 577.2032003937871 342.9819663276887 702.2404151065492 294.5309297004093
1795 0.005 8.975 1 622.379506939536 558.7711744154456 558.862061763311 750.5735863561106 818.9015996373638 855.4238127219847 577.221137148204 342.9949594359593 702.2454309013011 294.53093261522
1796 0.005 8.98 1 622.3920484528826 558.7941192694299 558.8850251762265 750.5764938876571 818.9016778836962 855.4238385256402 577.2390445623163 343.0079357673716 702.2504386703324 294.5309355100153
1797 0.005 8.984999999999999 1 622.4045693062463 558.8170258558986 558.9079502867212 750.5793963683722 818.9017562352008 855.4238646673994 577.2569224411828 343.0208953673125 702.2554382761147 294.5309384157966
1798 0.005 8.99 1 622.4170695459381 558.8398942402695 558.9308371634585 750.5822945277815 818.9018342833263 855.4238908186936 577.2747710041461 343.0338382564073 702.2604300025572 294.5309413004007
1799 0.005 8.995000000000001 1 622.4295483210338 558.8627244473736 558.9536858439347 750.5851871625654 818.9019120765737 855.4239168074195 577.2925888231362 343.0467644628908 702.2654133935666 294.530944194698
1800 0.005 9 1 622.4420065880506 558.8855165726929 558.9764964080591 750.5880760640416 818.9019899214281 855.4239426392215 577.3103777945965 343.0596739974188 702.2703885690586 294.5309470719778
1801 0.005 9.005000000000001 1 622.4544443140697 558.9082706825025 558.9992689240436 750.5909601307275 818.9020675479413 855.423968182924 577.3281377570327 343.0725668789795 702.2753559270876 294.5309499640345
1802 0.005 9.01 1 622.4668613034089 558.9309868291418 559.0220034469645 750.5938395955808 818.9021452430788 855.4239938403007 577.3458681402899 343.085442626981 702.2803152274896 294.5309528370446
1803 0.005 9.015000000000001 1 622.4792579315128 558.9536650872557 559.0447000472865 750.596714403036 818.902222450703 855.4240196455247 577.3635695875882 343.0983019781893 702.2852663941009 294.5309557191198
1804 0.005 9.02 1 622.4916339783066 558.9763055231914 559.0673587921232 750.5995849606435 818.9022996155414 855.4240453835592 577.3812421202854 343.1111447675629 702.2902096337446 294.5309585784216
1805 0.005 9.025 1 622.50398953772 558.9989082090078 559.0899797509503 750.6024506082849 818.9023768894892 855.4240709343322 577.3988858469444 343.1239712616883 702.2951447134343 294.5309614493805
1806 0.005 9.029999999999999 1 622.5163248333508 559.0214732052773 559.1125629881548 750.6053120153886 818.9024540108539 855.4240964751201 577.4165007392312 343.1367811654452 702.3000720678315 294.5309643037313
1807 0.005 9.035 1 622.5286395870482 559.0440005752728 559.1351085650612 750.608168536551 818.9025308157023 855.4241218348651 577.434086437637 343.1495744863836 702.3049910314488 294.5309671689408
1808 0.005 9.040000000000001 1 622.5409340349563 559.066490383874 559.1576165482736 750.6110207129979 818.9026076097927 855.4241471530095 577.4516434385826 343.162351279052 702.3099023606198 294.5309700118166
1809 0.005 9.045 1 622.5532082996801 559.0889426951417 559.1800870013342 750.6138679427002 818.9026841423597 855.4241726375433 577.4691715015142 343.1751115585028 702.314805222657 294.5309728655226
1810 0.005 9.050000000000001 1 622.565463462647 559.1113576402283 559.2025200341103 750.6167116196276 818.9027609167109 855.4241979579559 577.486672805136 343.1878553845383 702.3197011112514 294.5309756971438
1811 0.005 9.055 1 622.5776982164863 559.1337352313632 559.224915681505 750.6195503643411 818.9028372368931 855.4242232426468 577.5041447909024 343.2005827529393 702.3245883466702 294.5309785411696
1812 0.005 9.06 1 622.5899123604034 559.1560755311982 559.2472740076278 750.622384453759 818.902913568998 855.4242487407022 577.5215878822991 343.2132935098136 702.3294676538378 294.5309813636296
1813 0.005 9.065 1 622.6021061370287 559.1783786004193 559.2695950739977 750.6252138234288 818.9029896390896 855.4242741334351 577.5390020203839 343.2259878957249 702.3343388466551 294.5309842003491
1814 0.005 9.07 1 622.6142796484153 559.2006444787133 559.291878925214 750.6280386918282 818.9030656778696 855.4242994194782 577.5563870957815 343.2386659463683 702.3392021386514 294.5309870169896
1815 0.005 9.075000000000001 1 622.6264325919918 559.2228732460318 559.3141256349112 750.6308590089618 818.903141503953 855.4243247740724 577.5737434315416 343.2513276270992 702.3440573141908 294.5309898448117
1816 0.005 9.08 1 622.6385654077808 559.2450649658117 559.3363352642923 750.6336750305522 818.9032173562484 855.4243497389668 577.5910712266448 343.2639728548299 702.3489048197943 294.5309926535013
1817 0.005 9.085000000000001 1 622.6506780162789 559.2672196932991 559.3585078737925 750.6364862591905 818.9032929191123 855.4243747257225 577.6083703742815 343.2766018142742 702.3537442986958 294.5309954696225
1818 0.005 9.09 1 622.6627705356302 559.2893374990347 559.3806435282581 750.6392934440855 818.9033685194293 855.4244000456672 577.6256412266476 343.28921444731 702.3585760724928 294.5309982665077
1819 0.005 9.095000000000001 1 622.67484287652 559.3114184450341 559.4027422911802 750.6420955502147 818.9034440454195 855.4244248283323 577.6428836803161 343.3018107440044 702.3634000184942 294.5310010707784
1820 0.005 9.1 1 622.6868953686719 559.3334625971468 559.4248042287838 750.6448935665686 818.9035193774217 855.4244497615643 577.6600978302708 343.3143917695246 702.3682160383701 294.5310038567412
1821 0.005 9.105 1 622.6989278900129 559.3554700221596 559.4468294046654 750.6476869235053 818.9035945407002 855.4244747184775 577.6772838753641 343.3269555287392 702.3730241145746 294.531006659081
1822 0.005 9.109999999999999 1 622.7109404702597 559.3774407790535 559.4688178815222 750.6504761800801 818.9036696100164 855.4244994348256 577.6944416789464 343.3395030606744 702.3778247566075 294.5310094414852
1823 0.005 9.115 1 622.7229331304833 559.3993749292711 559.4907697200612 750.6532604846013 818.9037444188467 855.4245243887398 577.7115712182128 343.3520343212232 702.3826173084664 294.5310122348362
1824 0.005 9.120000000000001 1 622.7349059230455 559.4212725364301 559.5126849845253 750.6560407907651 818.9038193218964 855.4245494195661 577.7286726960875 343.3645493765493 702.3874023261602 294.5310150052656
1825 0.005 9.125 1 622.7468588554422 559.4431336612722 559.5345637338719 750.6588163478309 818.903893981461 855.4245743029743 577.7457460554602 343.3770481833645 702.3921792868542 294.5310177880697
1826 0.005 9.130000000000001 1 622.758792087092 559.4649583671089 559.55640603398 750.6615877423656 818.9039685985854 855.4245988338787 577.7627914351822 343.3895308157823 702.3969487921772 294.5310205542107
1827 0.005 9.135 1 622.7707054511089 559.4867467155507 559.5782119470127 750.6643544344406 818.9040428477635 855.4246231476841 577.779808684296 343.4019972332928 702.4017103084718 294.5310233283054
1828 0.005 9.140000000000001 1 622.7825991342944 559.5084987714309 559.5999815337831 750.6671169464362 818.9041171998464 855.4246476143543 577.7967981198395 343.4144492341309 702.4064642840028 294.531026081601
1829 0.005 9.145 1 622.7944730942535 559.5302145911962 559.621714852969 750.6698747440569 818.9041915188488 855.4246723128697 577.8137594916175 343.426884137658 702.41121047757 294.5310288421845
1830 0.005 9.15 1 622.8063273631922 559.5518942395223 559.6434119717089 750.6726286294091 818.9042657946054 855.4246968336033 577.8306930962186 343.4393026584956 702.4159491293528 294.5310315852921
1831 0.005 9.154999999999999 1 622.8181620334118 559.5735377771972 559.6650729478756 750.6753775113897 818.9043397401852 855.4247212889414 577.8475988339234 343.4517049080519 702.4206797813864 294.5310343391779
1832 0.005 9.16 1 622.8299771986884 559.5951452671205 559.6866978465661 750.6781225376875 818.9044134837782 855.4247458775316 577.8644768477259 343.4640909417294 702.4254030199827 294.5310370723003
1833 0.005 9.165000000000001 1 622.8417726838538 559.6167167421015 559.7082867251187 750.6808691480808 818.9044874612315 855.4247701108834 577.8813276140413 343.4764608332384 702.4301190924248 294.5310398180794
1834 0.005 9.17 1 622.8535487191778 559.6382523057551 559.7298396497454 750.6836084511776 818.9045613230877 855.4247945984794 577.8981504737161 343.4888146270687 702.4348276732027 294.5310425437239
1835 0.005 9.175000000000001 1 622.8653053799072 559.6597520018154 559.7513566745943 750.6863416786905 818.9046348776114 855.4248190536993 577.9149453914389 343.5011523888572 702.439528438324 294.5310452798386
1836 0.005 9.18 1 622.8770426578241 559.6812158971436 559.7728378634815 750.6890701975404 818.9047082813694 855.4248433391351 577.9317127066122 343.5134741004131 702.4442214862175 294.5310479975499
1837 0.005 9.185 1 622.8887602665878 559.7026440500472 559.7942832771532 750.6917934414511 818.9047815184293 855.4248677031967 577.9484524464931 343.5257798212029 702.4489065627821 294.531050724053
1838 0.005 9.19 1 622.9004579957076 559.7240365117409 559.8156929706088 750.6945120651807 818.9048546879209 855.4248919848961 577.9651640818256 343.5380695606279 702.4535839216803 294.5310534294218
1839 0.005 9.195 1 622.9121363524782 559.7453933492682 559.8370670078101 750.6972260989007 818.9049275959111 855.4249162475612 577.9818484089942 343.5503433426082 702.4582536444577 294.5310561443201
1840 0.005 9.200000000000001 1 622.9237973942594 559.7667146214021 559.8584054480555 750.6999352958073 818.9050003345253 855.4249403307218 577.998505894938 343.5626012505033 702.4629156962955 294.5310588399737
1841 0.005 9.205 1 622.9354383052934 559.7880003901354 559.8797083543195 750.7026404303127 818.9050729912096 855.4249643006269 578.0151357499975 343.5748431971233 702.4675701306826 294.531061546024
1842 0.005 9.210000000000001 1 622.9470593510822 559.8092507174707 559.9009757878752 750.7053414200954 818.9051457674585 855.4249885695777 578.031738376257 343.5870692265906 702.4722169207743 294.5310642361094
1843 0.005 9.215 1 622.958661093157 559.8304656642715 559.9222078089147 750.7080380906316 818.9052183966272 855.4250128316502 578.0483137211818 343.5992793313391 702.4768561255055 294.5310669359317
1844 0.005 9.220000000000001 1 622.9702434187827 559.8516452909486 559.9434044794081 750.7107308565487 818.9052910261803 855.4250370173039 578.0648618859502 343.611473560141 702.4814882538476 294.531069613182
1845 0.005 9.225 1 622.9818065801417 559.8727896572796 559.9645658582305 750.7134189811069 818.9053633932623 855.4250608853772 578.0813829432526 343.6236519633521 702.4861126011689 294.5310723013245
1846 0.005 9.23 1 622.9933508857055 559.8938988302239 559.985692012849 750.7161031885678 818.9054356459111 855.4250847192639 578.0978771891072 343.6358145097444 702.4907296589693 294.5310749690913
1847 0.005 9.234999999999999 1 623.0048761236998 559.9149728653666 560.0067829978873 750.7187830028915 818.9055077234096 855.4251083647108 578.1143442315492 343.6479612897515 702.4953388842811 294.531077651274
1848 0.005 9.24 1 623.0163821241221 559.9360118225434 560.0278388756138 750.7214586204701 818.9055796007452 855.4251321725451 578.1307842890185 343.6600922725681 702.4999410216506 294.5310803139063
1849 0.005 9.245000000000001 1 623.0278691222006 559.9570157605715 560.0488597040817 750.724129915792 818.9056516303867 855.4251560029423 578.1471972884475 343.6722075048137 702.5045354811617 294.5310829867227
1850 0.005 9.25 1 623.0393380575754 559.9779847578657 560.0698455562316 750.7268000135927 818.9057250105867 855.4251804782476 578.1635845583136 343.6843068749113 702.5091243202525 294.5310856376179
1851 0.005 9.255000000000001 1 623.0507878868253 559.9989188604319 560.090796485746 750.7294641549593 818.9057973245874 855.4252044091611 578.1799446285124 343.6963905386292 702.5137050275094 294.5310882999578
1852 0.005 9.26 1 623.0622185945799 560.019818127197 560.1117125502802 750.7321239036602 818.9058691043501 855.4252280919784 578.1962775575586 343.708458490961 702.5182780120405 294.5310909417115
1853 0.005 9.265000000000001 1 623.0736302042102 560.0406826159739 560.1325938057829 750.7347783530706 818.905940545991 855.4252517854844 578.2125834884846 343.7205107558307 702.5228432601089 294.5310935950315
1854 0.005 9.27 1 623.0850228668534 560.0615123864386 560.1534403143354 750.7374288453786 818.9060119273187 855.4252753966782 578.2288625774357 343.7325473018032 702.5274011031029 294.5310962300232
1855 0.005 9.275 1 623.0963965583298 560.0823074927085 560.1742521310623 750.7400745629066 818.9060829765036 855.4252989080505 578.2451150794337 343.7445665060362 702.5319510566743 294.5310988770294
1856 0.005 9.279999999999999 1 623.1077514031995 560.1030679972118 560.1950293159426 750.7427163748428 818.9061540507889 855.4253219999474 578.2613407674943 343.7565707259834 702.5364939288708 294.531101502964
1857 0.005 9.285 1 623.119087291352 560.1237939625129 560.215771929737 750.7453533692033 818.9062250150872 855.4253453520912 578.2775398473605 343.7685596489741 702.5410290228934 294.5311041363958
1858 0.005 9.290000000000001 1 623.1304043550678 560.1444854449925 560.2364800318203 750.7479865916532 818.9062958609338 855.4253687874628 578.2937122539653 343.7805331869947 702.5455570562809 294.531106753887
1859 0.005 9.295 1 623.1417023224592 560.1651424805696 560.2571536666799 750.7506152443874 818.9063665005183 855.4253924312252 578.3098572521749 343.7924906313084 702.5500773160635 294.5311093818647
1860 0.005 9.300000000000001 1 623.1529815685698 560.1857651444896 560.2777928987571 750.7532401659639 818.9064372527637 855.4254159313161 578.3259759803709 343.8044327823403 702.5545905355142 294.5311119888104
1861 0.005 9.305 1 623.1642422548391 560.2063534951757 560.2983977879841 750.7558603274435 818.9065077968196 855.4254391364524 578.3420682237986 343.816359565638 702.5590963051129 294.5311146095819
1862 0.005 9.31 1 623.1754843616379 560.2269075934212 560.318968394734 750.7584767111534 818.9065781938162 855.4254624287739 578.3581343564429 343.8282709203331 702.5635949819576 294.5311172124166
1863 0.005 9.315 1 623.1867078012775 560.2474274963488 560.3395047764901 750.761088613603 818.9066484002275 855.4254858367701 578.374174041162 343.8401670606402 702.5680860243182 294.5311198233628
1864 0.005 9.32 1 623.1979128033028 560.2679132632823 560.3600069932617 750.7636964254026 818.9067187300466 855.4255090649641 578.3901873921677 343.852047677621 702.5725700272344 294.5311224153054
1865 0.005 9.325000000000001 1 623.2090992741862 560.2883649515645 560.3804751014284 750.7662999641567 818.9067886532786 855.4255320249307 578.4061744499752 343.8639128067505 702.5770464309174 294.5311250166866
1866 0.005 9.33 1 623.2202671584806 560.3087826203511 560.4009091616495 750.7688996232515 818.9068585675898 855.4255548952108 578.4221352812717 343.87576246527 702.5815160394192 294.5311276004301
1867 0.005 9.335000000000001 1 623.2314166706965 560.3291663272854 560.4213092292085 750.7714949939472 818.9069284730047 855.4255778962753 578.4380699506909 343.8875961271705 702.5859779100412 294.5311301946145
1868 0.005 9.34 1 623.242544294452 560.3495161125211 560.4416753447765 750.7740856944266 818.9069974483854 855.4256002805572 578.453976811335 343.8994145784603 702.5904228673032 294.5311327697392
1869 0.005 9.345000000000001 1 623.2536541729372 560.3698320508754 560.4620075833984 750.7766724059552 818.9070665606428 855.4256228884868 578.4698580461393 343.9112176645917 702.5948637044623 294.5311353578297
1870 0.005 9.35 1 623.2647460276318 560.3901142022526 560.482306006253 750.7792556632345 818.9071360871072 855.4256455805746 578.4857137169213 343.9230053710721 702.5992999390488 294.5311379274862
1871 0.005 9.355 1 623.2758202101409 560.410362624552 560.5025706720489 750.7818345985813 818.9072055982125 855.4256686792332 578.5015436216426 343.9347777677978 702.6037306413891 294.5311405109774
1872 0.005 9.359999999999999 1 623.2868764332851 560.4305773745134 560.5228016353441 750.7844097737454 818.9072749309805 855.4256915406283 578.5173477873176 343.9465347482255 702.6081556478027 294.531143072383
1873 0.005 9.365 1 623.2979147572696 560.4507585107245 560.5429989555333 750.7869804736082 818.9073441562308 855.4257145192124 578.5331260072887 343.9582764441612 702.6125737930861 294.5311456403127
1874 0.005 9.370000000000001 1 623.3089350434028 560.4709060911364 560.5631626926132 750.7895473909723 818.9074135075696 855.4257373144422 578.5488786092905 343.9700028444026 702.6169853661951 294.5311481845256
1875 0.005 9.375 1 623.3199373777064 560.4910201725779 560.583292901224 750.7921097532561 818.9074824425066 855.4257603321506 578.564605325844 343.9817140400781 702.6213897867203 294.5311507417243
1876 0.005 9.380000000000001 1 623.3309216538153 560.5111008128528 560.6033896396675 750.7946684155912 818.9075511493223 855.4257830833888 578.5803063469423 343.9934099236198 702.6257873610807 294.5311532813436
1877 0.005 9.385 1 623.3418878373848 560.5311480679076 560.6234529647204 750.7972224025175 818.9076198847313 855.4258058207613 578.5959815757643 344.0050905506186 702.6301776560285 294.5311558321671
1878 0.005 9.390000000000001 1 623.3528361653314 560.5511619933799 560.6434829318648 750.7997726983973 818.9076885096566 855.4258286389911 578.6116310679555 344.0167574822414 702.6345610166269 294.5311583635454
1879 0.005 9.395 1 623.3637662811519 560.5711426470998 560.6634795990598 750.8023186382384 818.9077571035003 855.4258513560815 578.6272549567882 344.0284086113842 702.6389369913002 294.5311609071857
1880 0.005 9.4 1 623.3746783699837 560.5910900864886 560.6834430232702 750.8048608266504 818.9078256122489 855.4258737459919 578.6428532537238 344.0400441700997 702.6433059971195 294.5311634313881
1881 0.005 9.404999999999999 1 623.3855725727152 560.6110043669921 560.7033732611866 750.8073986683515 818.907893951458 855.4258961210005 578.6584258878588 344.0516643554565 702.6476679351065 294.531165961419
1882 0.005 9.41 1 623.3964487200454 560.6308855416985 560.7232703646157 750.809932733085 818.9079621695021 855.4259186179138 578.6739729228786 344.0632684520966 702.6520227920602 294.5311684701122
1883 0.005 9.415000000000001 1 623.4073067905582 560.6507336684108 560.7431343929742 750.8124623875336 818.9080301184093 855.425941113816 578.6894944519786 344.0748576543427 702.6563704488558 294.5311709909195
1884 0.005 9.42 1 623.4181469373682 560.6705488050059 560.7629654031969 750.814988338926 818.9080980585952 855.4259635607248 578.7049906302368 344.0864317572342 702.6607112295811 294.5311734935975
1885 0.005 9.425000000000001 1 623.4289691350492 560.6903310070854 560.7827634500738 750.8175099034262 818.9081658695128 855.4259858800262 578.7204613134106 344.0979907780816 702.6650448116835 294.5311760102508
1886 0.005 9.43 1 623.4397734868901 560.710080331723 560.8025285912145 750.8200277359259 818.9082336633202 855.4260080832856 578.7359066277542 344.1095347053588 702.6693714731998 294.5311785085582
1887 0.005 9.435 1 623.4505599490485 560.7297968341386 560.822260882875 750.8225411829338 818.9083013470665 855.4260301680092 578.7513265951397 344.1210635362588 702.6736911010393 294.5311810155213
1888 0.005 9.44 1 623.4613269653445 560.7494805685294 560.8419603791883 750.8250511087662 818.9083689541139 855.4260524815486 578.7667208190527 344.1325772912574 702.6780035648441 294.5311835038975
1889 0.005 9.445 1 623.4720741177559 560.7691316116499 560.8616271500492 750.8275565540469 818.9084363239105 855.4260746804612 578.7820898938762 344.1440759639721 702.6823190798419 294.5311860041319
1890 0.005 9.450000000000001 1 623.4828047323997 560.7887499970774 560.8812612392246 750.8300583173967 818.9085037575561 855.4260971350343 578.7974339671592 344.1555596127254 702.6866233510316 294.5311884860101
1891 0.005 9.455 1 623.4935185534105 560.8083357811424 560.9008626995849 750.832555861204 818.9085708852479 855.4261189857915 578.8127529673443 344.1670281954877 702.6909183454227 294.5311909771362
1892 0.005 9.460000000000001 1 623.5042158702644 560.8278890334112 560.920431597897 750.8350491879772 818.9086377803716 855.4261412166084 578.8280476360513 344.1784817394946 702.6952055420386 294.5311934504325
1893 0.005 9.465 1 623.5148957977308 560.8474097995121 560.9399679832305 750.8375384423018 818.9087047377374 855.4261633015149 578.8433169124366 344.1899203146984 702.6994843379653 294.5311959314611
1894 0.005 9.470000000000001 1 623.5255589823624 560.8668981433773 560.9594719153012 750.8400263673104 818.9087727857269 855.4261858798972 578.858561380159 344.2013446746918 702.7037574564653 294.5311983963627
1895 0.005 9.475 1 623.5362043473485 560.8863541130937 560.9789434487878 750.8425092023152 818.9088400130731 855.4262078685632 578.8737807505678 344.2127538682375 702.7080224092692 294.5312008709865
1896 0.005 9.48 1 623.5468321730519 560.9057777637823 560.9983826345139 750.8449877954615 818.9089068784605 855.426229860804 578.8889750557993 344.2241479770957 702.7122802453101 294.5312033308246
1897 0.005 9.484999999999999 1 623.5574421926611 560.9251691498805 561.0177895285068 750.8474618162779 818.9089734469461 855.4262517511711 578.9041443541755 344.2355270726932 702.71653068336 294.5312058018997
1898 0.005 9.49 1 623.5680345335091 560.9445283267603 561.0371641854013 750.8499319148991 818.9090398924453 855.426273296083 578.919288862579 344.2468911917675 702.7207741008059 294.5312082531456
1899 0.005 9.495000000000001 1 623.5786094048082 560.9638553477357 561.0565066600496 750.8523976652908 818.9091061911413 855.4262949596284 578.9344083461867 344.2582403553263 702.7250102579916 294.5312107139117
1900 0.005 9.5 1 623.5891665828104 560.9831502685153 561.0758170055777 750.8548600599686 818.909172676936 855.4263169775659 578.9495030965318 344.2695746033376 702.7292397824579 294.5312131570269
1901 0.005 9.505000000000001 1 623.5997063268243 561.0024131427878 561.0950952788174 750.857317948916 818.9092388008435 855.426338791308 578.9645730898695 344.280893982124 702.7334622153345 294.531215610935
1902 0.005 9.51 1 623.610228535198 561.0216440248661 561.1143415316808 750.859772158452 818.9093048334148 855.4263605249578 578.9796183391082 344.2921979686008 702.737677864389 294.5312180457904
1903 0.005 9.515000000000001 1 623.6207334062486 561.0408429687055 561.1335558204073 750.8622220317668 818.9093707392577 855.4263822563545 578.9946389095331 344.3034873202929 702.7418864318561 294.5312204935075
1904 0.005 9.52 1 623.6312208537911 561.0600100294538 561.1527381983742 750.864668377709 818.9094365202916 855.4264037421257 579.0096347892921 344.3147619168615 702.7460885298475 294.5312229220017
1905 0.005 9.525 1 623.6416909532559 561.0791452608936 561.1718887202959 750.8671106800555 818.9095021906946 855.4264252189585 579.0246061746295 344.3260218280865 702.7502836003969 294.5312253584549
1906 0.005 9.529999999999999 1 623.6521437274042 561.0982487187129 561.1910074402275 750.8695493534495 818.9095678700126 855.4264467163684 579.0395529858147 344.3372671509921 702.7544720495509 294.5312277794673
1907 0.005 9.535 1 623.6625793006165 561.1173204555854 561.2100944128374 750.8719836060744 818.9096333427389 855.4264681254016 579.0544753060622 344.3484976586445 702.7586534709584 294.5312302092437
1908 0.005 9.540000000000001 1 623.6729974443496 561.1363605259609 561.229149692852 750.8744142123924 818.9096988341763 855.4264895358276 579.0693731588755 344.3597134246597 702.7628282477558 294.5312326260268
1909 0.005 9.545 1 623.6833985648084 561.1553689837801 561.2481733313589 750.8768410027669 818.9097641489719 855.4265109065259 579.0842466118877 344.3709146739168 702.766996107311 294.5312350515821
1910 0.005 9.550000000000001 1 623.6937823952288 561.1743458836727 561.2671653870819 750.8792640112219 818.9098292742516 855.4265322826016 579.0990957216251 344.382101157216 702.7711574292431 294.5312374578246
1911 0.005 9.555 1 623.7041490457077 561.193291277915 561.2861259079283 750.881682946675 818.9098944353773 855.4265537227689 579.1139204062497 344.3932729231169 702.7753118431216 294.5312398734381
1912 0.005 9.56 1 623.7144985927742 561.212205220813 561.305054952848 750.8840983054606 818.9099594829103 855.4265750910649 579.1287208349197 344.4044299560088 702.7794598068936 294.5312422698286
1913 0.005 9.565 1 623.7248309979174 561.2310877656123 561.3239525721209 750.8865093160222 818.9100243406527 855.4265965262649 579.1434969980157 344.4155723310788 702.7836006091436 294.5312446723202
1914 0.005 9.57 1 623.7351462917021 561.2499389708363 561.3428188230704 750.8889169345647 818.9100891377406 855.4266179513666 579.1582491528903 344.4267000690198 702.7877350309482 294.5312470581513
1915 0.005 9.575000000000001 1 623.7454447350403 561.2687588845232 561.3616537560257 750.8913200637278 818.9101537339125 855.4266391045517 579.1729763742635 344.4378131816851 702.7918624935404 294.5312494560192
1916 0.005 9.58 1 623.7557259324651 561.2875475610888 561.3804574252829 750.8937198710645 818.9102184054678 855.4266602362429 579.1876796991875 344.4489117012552 702.7959833765605 294.5312518393646
1917 0.005 9.585000000000001 1 623.7659898258146 561.3063050425816 561.3992298777729 750.8961157329549 818.9102829008857 855.4266812711342 579.2023589154796 344.4599955326148 702.8000973963784 294.5312542301517
1918 0.005 9.59 1 623.7762368995667 561.3250313905692 561.4179711693873 750.8985082089816 818.9103474803451 855.4267023958305 579.2170142128117 344.4710647973655 702.8042050485874 294.5312566019551
1919 0.005 9.595000000000001 1 623.7864672978129 561.3437266575957 561.4366813535432 750.9008962627353 818.9104116641914 855.4267235866506 579.2316455361236 344.4821195701641 702.8083058371069 294.5312589816676
1920 0.005 9.6 1 623.7966807752822 561.3623908978486 561.4553604849265 750.903280811421 818.9104760523479 855.4267445424124 579.2462529660686 344.4931598095967 702.8124001202319 294.5312613434365
1921 0.005 9.605 1 623.8068684356487 561.3810241785793 561.474008626767 750.905659713969 818.9105394047181 855.4267653841043 579.2608365346821 344.5041855235302 702.8164812608157 294.5312637143451
1922 0.005 9.609999999999999 1 623.8170432077919 561.3996265380266 561.4926258222916 750.9080356537254 818.9106032244717 855.4267863113344 579.2753961408112 344.5151967454368 702.8205584902884 294.5312660677636
1923 0.005 9.615 1 623.8272033330256 561.4181980266537 561.5112121198342 750.9104078977513 818.9106670928714 855.4268074915731 579.289931897815 344.5261934916438 702.824630442056 294.5312684304359
1924 0.005 9.620000000000001 1 623.837348352734 561.4367386956766 561.5297675727086 750.9127768014041 818.9107309978516 855.4268282817862 579.3044439331478 344.537175751519 702.8286968277806 294.5312707760278
1925 0.005 9.625 1 623.8474770982233 561.4552485980253 561.5482922340266 750.9151421130258 818.9107947267285 855.4268492000541 579.3189321045907 344.5481435577235 702.8327571498667 294.5312731331194
1926 0.005 9.630000000000001 1 623.857589540838 561.4737277874449 561.5667861576412 750.9175038224395 818.9108583978674 855.4268701708902 579.3333966509964 344.5590969399918 702.8368112371949 294.5312754694172
1927 0.005 9.635 1 623.867685466834 561.4921763085581 561.5852493881508 750.9198615126109 818.9109217913048 855.4268909475769 579.3478371635565 344.5700357016737 702.8408588103963 294.5312778130395
1928 0.005 9.640000000000001 1 623.877764750585 561.5105942199035 561.6036819821574 750.922215689631 818.9109851142991 855.4269116555803 579.3622541121975 344.5809601353445 702.8449001532028 294.5312801429675
1929 0.005 9.645 1 623.887827526363 561.5289815725234 561.622083991613 750.9245658337745 818.9110483016254 855.426932323345 579.376647374856 344.5918702398033 702.8489348603332 294.5312824793301
1930 0.005 9.65 1 623.8978737573406 561.5473384200344 561.6404554699217 750.9269124412173 818.9111116115782 855.4269533725098 579.3910171742225 344.6027660166198 702.8529632717344 294.5312847947303
1931 0.005 9.654999999999999 1 623.9079033766662 561.5656648133273 561.6587964683009 750.9292551211752 818.9111746050235 855.4269740822631 579.4053633599732 344.6136474532038 702.8569851965723 294.5312871189326
1932 0.005 9.66 1 623.91791652593 561.5839608050703 561.677107039239 750.9315943244461 818.9112376180307 855.4269947350895 579.4196860931711 344.6245145767042 702.8610004355655 294.5312894275376
1933 0.005 9.665000000000001 1 623.9279132348506 561.6022264464484 561.6953872339186 750.9339294099616 818.9113003962121 855.4270152485711 579.4339854070063 344.6353665642803 702.865009091239 294.5312917464117
1934 0.005 9.67 1 623.937893533789 561.6204617902272 561.7136371043738 750.9362611695645 818.9113632420956 855.4270356855151 579.448261300624 344.6462045751761 702.8690113701505 294.5312940498334
1935 0.005 9.675000000000001 1 623.9478573722782 561.6386668861553 561.7318567015905 750.9385886651287 818.9114257276142 855.4270559257178 579.4625137997167 344.6570285746703 702.8730071183033 294.5312963617656
1936 0.005 9.68 1 623.9578046320738 561.6568417870499 561.7500460783118 750.9409129451473 818.9114883842635 855.4270762469687 579.4767428732118 344.6678383764622 702.8769964329662 294.5312986563073
1937 0.005 9.685 1 623.9677355679354 561.6749865438641 561.7682052862907 750.9432331448556 818.9115508006313 855.4270970133459 579.49094876116 344.6786339976708 702.8809792357035 294.5313009569755
1938 0.005 9.69 1 623.977650119979 561.6931012089367 561.7863343740167 750.945550092469 818.9116131166442 855.4271178721004 579.5051313585182 344.6894185485894 702.8849556264011 294.5313032431264
1939 0.005 9.695 1 623.9875483475436 561.7111858336817 561.8044333981742 750.9478628083465 818.911675553471 855.4271384295989 579.5192907355193 344.7001856727236 702.8889253407613 294.5313055384961
1940 0.005 9.700000000000001 1 623.9974301694681 561.7292404690097 561.8225024066697 750.9501722721576 818.9117377524772 855.4271588029302 579.5334269840398 344.7109388085932 702.8928888961987 294.5313078197088
1941 0.005 9.705 1 624.0072958187809 561.7472651691344 561.8405414523521 750.9524775294708 818.9117996718353 855.4271789814981 579.5475400466588 344.7216782555234 702.8968458533172 294.5313101106883
1942 0.005 9.710000000000001 1 624.0171452817559 561.7652599884591 561.8585505898492 750.954779600524 818.9118616393932 855.4271989836471 579.5616301641268 344.7324034488214 702.9007964808321 294.5313123834832
1943 0.005 9.715 1 624.0269783627068 561.7832249726774 561.8765298671977 750.9570775211064 818.9119235228173 855.4272191712694 579.5756971381614 344.7431144262875 702.9047405010155 294.5313146616663
1944 0.005 9.720000000000001 1 624.0367953110427 561.8011601731334 561.8944793366039 750.9593721610779 818.9119851974177 855.4272392678869 579.5897411242692 344.7538090297255 702.9086784321678 294.5313169258481
1945 0.005 9.725 1 624.0465960608227 561.8190656447615 561.9123990500823 750.9616631175901 818.9120467521836 855.4272596000447 579.6037622303786 344.7644904809438 702.9126097496944 294.5313192008687
1946 0.005 9.73 1 624.0563807073385 561.836941434932 561.9302890564416 750.9639500847805 818.9121084194369 855.4272799066441 579.6177603716774 344.7751582600013 702.9165349145574 294.5313214615009
1947 0.005 9.734999999999999 1 624.0661491919055 561.8547875931747 561.9481494054405 750.9662334336083 818.9121698817717 855.427300133943 579.6317355437053 344.785812212632 702.9204535915102 294.5313237331126
1948 0.005 9.74 1 624.0759015014528 561.8726041700514 561.9659801501156 750.9685135733072 818.9122313823937 855.4273204363986 579.6456879396953 344.7964522503154 702.9243660234459 294.5313259888525
1949 0.005 9.745000000000001 1 624.0856377635864 561.890391213331 561.9837813350167 750.9707899572727 818.9122927276828 855.4273406244881 579.659617383271 344.8070775839997 702.9282719597995 294.5313282555402
1950 0.005 9.75 1 624.0953579298803 561.9081487739079 562.0015530143588 750.9730629703657 818.9123541183938 855.4273606769025 579.6735240421012 344.8176879071177 702.9321717667765 294.5313305055466
1951 0.005 9.755000000000001 1 624.1050621049696 561.9258769018112 562.0192952356363 750.9753317694942 818.9124151906717 855.4273805306813 579.6874078622046 344.8282849340357 702.9360651775933 294.5313327672422
1952 0.005 9.76 1 624.1147503675841 561.9435756537979 562.0370080544856 750.9775973453682 818.9124761689194 855.4274002225276 579.7012692080642 344.8388689326311 702.9399524058887 294.5313350112712
1953 0.005 9.765000000000001 1 624.124422562395 561.9612450752378 562.0546915168334 750.9798590260217 818.912536983372 855.4274200505317 579.7151077521082 344.8494390524978 702.9438331446769 294.5313372642144
1954 0.005 9.77 1 624.1340788303289 561.9788852154595 562.0723456746259 750.9821172649363 818.9125978780916 855.4274399708736 579.7289236888942 344.8599951816015 702.9477076268146 294.5313395018896
1955 0.005 9.775 1 624.1437190766047 561.9964961229216 562.0899705751302 750.9843713661494 818.9126585199728 855.4274598328965 579.7427173514698 344.8705374142536 702.9515755622587 294.5313417485091
1956 0.005 9.779999999999999 1 624.1533434058431 562.0140778482948 562.1075662683677 750.9866221282974 818.9127190434598 855.4274796925289 579.7564881314852 344.881065731839 702.9554375168993 294.5313439802165
1957 0.005 9.785 1 624.1629518309279 562.0316304408238 562.1251328045832 750.9888692175406 818.91277944767 855.4274995777074 579.7702362513214 344.8915802028565 702.9592930497462 294.5313462220661
1958 0.005 9.790000000000001 1 624.1725445742751 562.0491539500522 562.1426702331523 750.9911127633127 818.9128399313988 855.4275193654623 579.7839618226593 344.9020807418348 702.9631425623138 294.5313484453725
1959 0.005 9.795 1 624.1821212168414 562.0666484250545 562.1601786035052 750.9933527014318 818.9129002502599 855.4275392351127 579.7976648898649 344.9125674581355 702.9669853849505 294.5313506788872
1960 0.005 9.800000000000001 1 624.1916822757313 562.0841139152631 562.1776579629928 750.9955892753319 818.9129605548009 855.4275591526263 579.8113455527307 344.9230402934042 702.9708225633606 294.531352897789
1961 0.005 9.805 1 624.2012275880982 562.1015504717051 562.1951083653696 750.9978220228369 818.9130205883769 855.4275787239478 579.8250037709651 344.9334992638169 702.974653069413 294.5313551255044
1962 0.005 9.81 1 624.2107571983632 562.1189581426563 562.2125298559715 751.0000516626278 818.9130806127837 855.4275984395823 579.838639764303 344.9439443972528 702.9784775931377 294.5313573354823
1963 0.005 9.815 1 624.2202709934426 562.1363369762086 562.2299224867372 751.0022772714866 818.9131405205979 855.4276183589404 579.8522533857257 344.9543757442962 702.9822957081751 294.5313595539701
1964 0.005 9.82 1 624.2297691307926 562.1536870218243 562.2472863050525 751.0044995491518 818.9132003415633 855.4276376076797 579.8658447228612 344.9647933156247 702.9861079689898 294.5313617563151
1965 0.005 9.825000000000001 1 624.2392515781885 562.1710083269576 562.2646213581764 751.0067182729545 818.9132600935826 855.427657196644 579.8794138156974 344.9751971134675 702.9899128399347 294.5313639655248
1966 0.005 9.83 1 624.2487183349954 562.1883009415285 562.28192769668 751.0089335560427 818.9133197460449 855.4276766336183 579.8929606910657 344.9855871673228 702.9937112363714 294.5313661613794
1967 0.005 9.835000000000001 1 624.2581697444016 562.205564915113 562.2992053709913 751.0111449516538 818.9133791173455 855.4276959224464 579.9064855358311 344.9959635120413 702.9975033229227 294.5313683714506
1968 0.005 9.84 1 624.2676054483665 562.2228002958269 562.3164544268967 751.0133530928744 818.9134385099092 855.4277151372954 579.9199881845063 345.006326109972 703.0012893402724 294.5313705703466
1969 0.005 9.845000000000001 1 624.2770255824457 562.2400071314016 562.3336749124593 751.0155571951024 818.9134978083325 855.4277343153036 579.9334687102611 345.016674983279 703.0050690784263 294.5313727765374
1970 0.005 9.85 1 624.2864301380714 562.2571854708431 562.3508668794975 751.0177583853484 818.9135569941781 855.4277537211384 579.9469271216651 345.0270101765663 703.0088428649344 294.531374964993
1971 0.005 9.855 1 624.2958226043983 562.2743353780302 562.3680303830224 751.0199564000404 818.9136176710489 855.4277743792877 579.9603658079396 345.0373322830401 703.0126057632998 294.5313771601216
1972 0.005 9.859999999999999 1 624.3051981345722 562.2914568880645 562.3851654670221 751.0221514073997 818.9136777231555 855.4277941428359 579.9737815885856 345.047640510209 703.0163649766033 294.531379339336
1973 0.005 9.865 1 624.3145576214719 562.3085500475896 562.4022721774869 751.0243424083648 818.9137372655877 855.4278135711927 579.9871749740707 345.0579349855327 703.0201189989499 294.5313815265643
1974 0.005 9.870000000000001 1 624.3239012465988 562.3256149050765 562.4193505626134 751.0265300155663 818.9137964391708 855.4278328727104 580.0005461047933 345.0682157631102 703.0238678913922 294.5313836981975
1975 0.005 9.875 1 624.3332291161832 562.342651507566 562.4364006689207 751.0287136135546 818.9138554111557 855.4278520024766 580.0138951867015 345.0784828783488 703.0276108549197 294.5313858757633
1976 0.005 9.880000000000001 1 624.3425417171304 562.3596599036084 562.4534225480417 751.0308938548915 818.9139141722154 855.4278711896106 580.0272223297629 345.088736347111 703.0313482486104 294.5313880387031
1977 0.005 9.885 1 624.3518389654987 562.3766401558823 562.4704162533876 751.0330709412298 818.9139730798855 855.4278905531895 580.0405279552335 345.0989762133485 703.0350803485368 294.5313902131466
1978 0.005 9.890000000000001 1 624.3611199809191 562.3935922731902 562.4873818094447 751.035243951324 818.9140315343469 855.4279098956113 580.0538108980368 345.109202484399 703.0388054718803 294.5313923727501
1979 0.005 9.895 1 624.3703858905876 562.4105163221196 562.5043192729948 751.0374130982481 818.9140898156307 855.4279289855754 580.0670721808767 345.1194152012928 703.0425244042203 294.531394539554
1980 0.005 9.9 1 624.3796362000745 562.4274123504905 562.5212286948924 751.039578967124 818.9141480251137 855.4279478690436 580.0803117432066 345.1296143601139 703.0462374369442 294.5313966887438
1981 0.005 9.904999999999999 1 624.3888713024795 562.4442804061376 562.5381101197537 751.0417411306712 818.9142060423535 855.4279666717357 580.0935297381991 345.13980002582 703.0499443720405 294.5313988491086
1982 0.005 9.91 1 624.3980913346371 562.4611205378263 562.5549635954113 751.0439003262097 818.9142642264546 855.4279858983981 580.1067261498561 345.1499718239976 703.0536452768246 294.5314009942635
1983 0.005 9.915000000000001 1 624.4072963476258 562.4779327927372 562.5717891732417 751.0460556228127 818.9143221527513 855.4280050052785 580.1199010300028 345.160130259099 703.0573401778988 294.5314031470551
1984 0.005 9.92 1 624.4164861911565 562.4947172162091 562.5885868934455 751.0482073158194 818.9143797704303 855.4280240568389 580.1330544236171 345.1702752710206 703.0610280460853 294.5314052830354
1985 0.005 9.925000000000001 1 624.425660778301 562.5114738569556 562.6053568077989 751.0503555728886 818.914437574516 855.4280431130182 580.146186201025 345.1804068608888 703.06471006503 294.5314074279135
1986 0.005 9.93 1 624.4348202838403 562.5282027624164 562.6220989644145 751.0525007554683 818.9144953577668 855.428062160815 580.1592965202096 345.1905249817949 703.0683867991473 294.5314095582873
1987 0.005 9.935 1 624.443964733484 562.5449039794845 562.6388134081126 751.054642113992 818.9145529863182 855.4280811677941 580.1723853288574 345.2006297559437 703.0720574257314 294.5314116949498
1988 0.005 9.94 1 624.4530941192237 562.5615775557505 562.6555001882219 751.0567806499175 818.9146107175789 855.4280999918744 580.1854527668103 345.2107210967699 703.0757225697132 294.5314138106212
1989 0.005 9.945 1 624.4622084234181 562.5782235375301 562.6721593515955 751.0589154448209 818.9146680330948 855.4281185689937 580.1984988261336 345.2207990533078 703.0793815391926 294.5314159381416
1990 0.005 9.950000000000001 1 624.4713077335048 562.5948419722884 562.6887909440567 751.0610468617822 818.9147255891223 855.4281373348744 580.2115234741611 345.2308636011148 703.0830346510961 294.5314180506745
1991 0.005 9.955 1 624.480392004572 562.6114329074693 562.7053950129264 751.0631746518467 818.914782655207 855.4281556969305 580.224526817199 345.2409148627554 703.0866819229428 294.5314201754271
1992 0.005 9.960000000000001 1 624.4894613020765 562.6279963893769 562.7219716042506 751.0652995135705 818.9148398417154 855.428174156001 580.2375089186145 345.2509527635292 703.0903233148988 294.5314222833177
1993 0.005 9.965 1 624.498515642096 562.644532463866 562.7385207661125 751.0674205881257 818.9148967055022 855.4281926164834 580.250469736117 345.2609773415937 703.0939586063943 294.5314243997512
1994 0.005 9.970000000000001 1 624.5075551130734 562.6610411782956 562.7550425459176 751.0695383399623 818.914953701203 855.4282112362293 580.2634094093992 345.2709886120858 703.0975881304666 294.5314265010765
1995 0.005 9.975 1 624.5165797049444 562.6775225779198 562.7715369856825 751.0716526050384 818.91501053385 855.4282296736469 580.2763278979725 345.2809865856016 703.1012115930976 294.5314286127187
1996 0.005 9.98 1 624.525589405337 562.6939767097515 562.7880041369983 751.0737638648735 818.9150673902976 855.4282482570894 580.289225374907 345.2909712753915 703.1048295016428 294.531430708986
1997 0.005 9.984999999999999 1 624.5345842202651 562.7104036197189 562.8044440427434 751.0758713538049 818.9151239483423 855.4282667088154 580.302101674562 345.3009427178134 703.1084412332245 294.5314328126604
1998 0.005 9.99 1 624.543564318484 562.7268033542349 562.8208567498268 751.0779755570057 818.9151805030855 855.4282851263605 580.3149569379783 345.3109009020496 703.1120474703728 294.5314349018758
1999 0.005 9.995000000000001 1 624.552529543393 562.7431759646939 562.8372423083348 751.0800765038814 818.9152370657102 855.4283035915415 580.3277912336339 345.3208464298445 703.1156475007035 294.5314370026916
2000 0.005 10 1 624.5614801803722 562.7595214935789 562.8536007618178 751.0821742658503 818.9152934003577 855.4283220902893 580.3406046691166 345.3307785928097 703.1192419054449 294.5314390891913
2001 0.005 10.005 1 624.5704159107703 562.7758399857795 562.869932155936 751.0842682982139 818.9153497394296 855.4283405369933 580.3533970748754 345.3406974991225 703.1228303563961 294.531441185381
2002 0.005 10.01 1 624.579337117993 562.7921314876043 562.8862365386568 751.0863591139629 818.9154060490757 855.4283589718782 580.3661685981792 345.350603118644 703.1264131975715 294.5314432688843
2003 0.005 10.015 1 624.5882436684528 562.8083960505068 562.9025139570591 751.0884465342948 818.915462259684 855.4283773362351 580.3789193051348 345.3604951298474 703.1299898908901 294.5314453605833
2004 0.005 10.02 1 624.5971354443186 562.8246337161083 562.9187644553963 751.0905309002156 818.915518471515 855.4283955628507 580.3916491686618 345.3703740819176 703.1335609638786 294.5314474328485
2005 0.005 10.025 1 624.606012635177 562.8408445288255 562.9349880788951 751.0926115973108 818.915574387764 855.42841387547 580.4043581857565 345.3802399608632 703.137126219456 294.5314495142339
2006 0.005 10.03 1 624.6148751600126 562.8570285348851 562.951184872396 751.0946892829473 818.9156303690789 855.4284320608853 580.4170464601523 345.3900927373892 703.1406859152329 294.5314515809687
2007 0.005 10.035 1 624.6237230088044 562.873185776939 562.9673548811941 751.0967633922735 818.9156862404857 855.4284504001483 580.4297136241652 345.3999325585567 703.144239603444 294.531453656568
2008 0.005 10.04 1 624.6325562619886 562.8893163026751 562.9834981509193 751.0988342608129 818.9157421043752 855.4284687819336 580.4423602663422 345.4097592699404 703.147787691696 294.5314557162454
2009 0.005 10.045 1 624.6413750693404 562.9054201563936 562.9996147266245 751.1009019098971 818.9157977389425 855.4284869496554 580.454986236435 345.4195728998772 703.1513299007944 294.5314577860677
2010 0.005 10.05 1 624.6501808947075 562.9214974090133 563.0157046714155 751.1029681432934 818.9158543035883 855.4285053778372 580.4675926741022 345.4293732584219 703.1548683461288 294.5314598410133
2011 0.005 10.055 1 624.6589720786243 562.9375480837858 563.0317680167906 751.1050295787246 818.9159100371314 855.4285234501157 580.4801776565602 345.4391606491362 703.1584000758014 294.5314619078518
2012 0.005 10.06 1 624.6677485316559 562.9535722322281 563.0478048139244 751.1070878529239 818.9159654635167 855.428541617641 580.4927422160551 345.4489350671995 703.1619259361652 294.5314639591018
2013 0.005 10.065 1 624.6765102759736 562.9695698933652 563.0638151009524 751.1091421062072 818.9160206313836 855.4285595665489 580.5052862833725 345.4586965107742 703.1654457054352 294.5314660172862
2014 0.005 10.07 1 624.6852574535238 562.9855411122019 563.0797989233204 751.1111935039113 818.9160758853683 855.4285775200713 580.5178097185482 345.4684449723601 703.1689596135626 294.5314680595783
2015 0.005 10.075 1 624.6939901567016 563.0014859324709 563.0957563270885 751.1132408983405 818.9161310291776 855.428595710526 580.5303127411883 345.4781804835643 703.1724676221542 294.531470107295
[truncated: 195,299 more chars]
