# Supplementary material for: Thermocouple Sensor Response in Hot Airstream
Source: Sensors (Basel). 2025 Jul 26;25(15):4634. doi: 10.3390/s25154634 (PMC12349096; doi:10.3390/s25154634)
Supplement: Supplementary file 1 [file sensors-25-04634-s001.zip › report-file-t_11R52.out]

"report-file-t"
"Time Step" "delta-time etc.."
("TimeStep" "delta-time" "flow-time" "iters-per-timestep" "t_1" "t_sensor" "t0" "t1" "t2" "t3" "ty_1" "ty_10" "ty1" "ty10")
0 0.005 0 0 292.9999999999999 292.9999999999999 292.9999999999999 292.9999999999999 292.9999999999999 292.9999999999999 292.9999999999999 292.9999999999999 292.9999999999999 292.9999999999999
1 0.005 0.005 20 324.3391986724534 293.1563846626622 293.0979514196345 509.0941995876381 588.712901065941 639.10157143945 411.5492398971836 310.8187082905528 455.2556697162432 339.3368543667469
2 0.005 0.01 20 437.0498359589256 293.8619128784786 293.5944019877561 947.9027350139982 1010.09140128132 1032.469885223123 662.4680305769537 345.1988644926194 852.1665610676415 435.5428960138761
3 0.005 0.015 20 550.2637054199284 295.1009987664245 294.6140493148715 1086.756578166491 1092.870680549027 1094.860149467878 851.153576840752 357.5943381231212 1045.010566142334 393.4962008196753
4 0.005 0.02 20 604.057973056013 296.6736402614407 296.0575948020771 1097.823329844327 1098.363552259054 1098.583613873609 948.8071816291198 347.2153187266128 1083.817955610457 353.426009973991
5 0.005 0.025 20 638.3921548671689 298.4512821847313 297.7811385506359 1098.27578438464 1098.506275967457 1098.653302686407 998.7381217570909 332.8839931043609 1090.639786063621 330.4871757022113
6 0.005 0.03 20 660.8447478290658 300.3608563455327 299.6771681229011 1098.198213638118 1098.416131065812 1098.57668399504 1024.380756356392 321.8761342695828 1091.888249965548 317.5978988086252
7 0.005 0.035 20 679.9324412845049 302.3718293818005 301.684038544394 1098.117103613224 1098.338790917836 1098.514032551595 1037.610836410973 314.2844449979669 1092.274272685994 310.08075004156
8 0.005 0.04 20 696.2476996898414 304.4699472215588 303.7708880786353 1098.054627000493 1098.280492048907 1098.466706006587 1044.718141379786 308.9504702874846 1092.450242202793 305.4167900018755
9 0.005 0.045 20 703.4056939653159 306.6413721128442 305.9214974072943 1098.006677455346 1098.235971188889 1098.430677192075 1048.873660352285 305.0721965906174 1092.541784963674 302.377145079065
10 0.005 0.05 20 705.9039561651467 308.8717799638663 308.12478284945 1097.973234803743 1098.205706775355 1098.406914909662 1051.401826092076 302.3065962646353 1092.594303677055 300.3036519249966
11 0.005 0.055 20 707.3111617064502 311.1477716522971 310.37100883784 1097.955519616281 1098.190562113129 1098.395305564893 1052.840147963046 300.4968790073506 1092.635009644183 298.8299392407881
12 0.005 0.06 20 708.7600494692923 313.4585387277558 312.6515621228895 1097.949533523162 1098.186483846951 1098.392360221021 1053.557907342909 299.3382804786976 1092.673102789622 297.7410412542033
13 0.005 0.065 20 710.2672675317034 315.7965582078993 314.9596898396021 1097.949804947509 1098.187895432804 1098.393548335399 1053.859399812336 298.4921606103871 1092.708052049492 296.9038145600784
14 0.005 0.07000000000000001 20 711.6982319094991 318.1565220091626 317.2905142025199 1097.952754630338 1098.191393643549 1098.396252653487 1053.947264798645 297.7719984551987 1092.734845907547 296.240248776982
15 0.005 0.075 20 713.0542849305649 320.5346900370685 319.6406043997069 1097.956594480193 1098.195394817973 1098.399298881834 1053.934554083756 297.1260096342019 1092.752447374608 295.7057449376654
16 0.005 0.08 20 714.3792593978416 322.9284288110123 322.0075236351774 1097.960366558158 1098.199072232701 1098.402110202953 1053.879751663588 296.5606479841714 1092.761862881632 295.2726154938235
17 0.005 0.08500000000000001 20 715.7083521922934 325.3358124943906 324.389466693617 1097.96374237374 1098.202229240837 1098.404519125764 1053.812938887513 296.0927028902303 1092.766353782278 294.9220543531115
18 0.005 0.09 20 717.0494245103025 327.7554273646047 326.785035197142 1097.966536142054 1098.204727287148 1098.406400925315 1053.749068199536 295.7293350980664 1092.767799002693 294.6381114925437
19 0.005 0.095 20 718.397475211979 330.1861638180272 329.1930874851515 1097.968765045114 1098.20664663553 1098.407826398658 1053.69528387221 295.4615546802937 1092.767522213412 294.4087518919172
20 0.005 0.1 20 719.7342504609438 332.6270584530744 331.6126295655902 1097.970548423011 1098.208122770716 1098.408905610964 1053.654191995638 295.2694351803264 1092.76661795281 294.2227594189973
21 0.005 0.105 20 721.0602407649612 335.0772569201638 334.04275600405 1097.971957227787 1098.209252610766 1098.409720761588 1053.626120019596 295.1317008439604 1092.765585714247 294.0704914071921
22 0.005 0.11 20 722.3728372703426 337.535960566101 336.4826155293934 1097.973087342006 1098.210134901208 1098.410347985722 1053.609491833704 295.0316866445128 1092.764720135378 293.9453301899748
23 0.005 0.115 20 723.676301226618 340.002416582819 338.9313946014407 1097.974029406492 1098.210859691686 1098.410857044174 1053.60240988385 294.9578032375252 1092.764154593698 293.8416572279266
24 0.005 0.12 20 724.9746100522583 342.4759009397245 341.3883094765907 1097.974859268128 1098.211497487848 1098.411304467131 1053.602698451239 294.9025309931633 1092.763946387028 293.7550320863814
25 0.005 0.125 20 726.2700024407748 344.9557079210463 343.8526004914453 1097.975626013798 1098.212095629018 1098.411728648541 1053.608338486383 294.8609686564347 1092.764096223224 293.6821402304117
26 0.005 0.13 20 727.5654227725095 347.4411578112574 346.3235323410927 1097.976359013606 1098.212679303555 1098.412144778618 1053.617698420594 294.8298340509513 1092.764562209047 293.6198634197314
27 0.005 0.135 20 728.8619916827658 349.931591933353 348.8003945375038 1097.977091517462 1098.213276743029 1098.412576201033 1053.629482990145 294.8068708688071 1092.765286619087 293.5659798677035
28 0.005 0.14 20 730.1603011021315 352.4263785345253 351.2825031738116 1097.977840362395 1098.213899755884 1098.41302966172 1053.642477424568 294.7904643578026 1092.766222181118 293.5193076704498
29 0.005 0.145 20 731.4631797777971 354.9249113439737 353.7692029045677 1097.978606487394 1098.214548250176 1098.413506885547 1053.65615262164 294.7794568252182 1092.76730050379 293.4787165349374
30 0.005 0.15 20 732.7687636453136 357.4266050836983 356.2598653180402 1097.979403929012 1098.21523418257 1098.414018613998 1053.669890663179 294.7729688981065 1092.768495981912 293.443229601939
31 0.005 0.155 20 734.0775211112676 359.9308984239403 358.7538895465687 1097.980222711125 1098.215946979789 1098.414552895741 1053.683419534352 294.7703140258484 1092.769769967179 293.4117199270428
32 0.005 0.16 20 735.3898339339452 362.4372609017556 361.2507048419724 1097.981058297732 1098.216678160047 1098.415103661351 1053.696749173688 294.7709746426121 1092.771056612271 293.3836974063403
33 0.005 0.165 20 736.7029209309527 364.9451890916799 363.7497693208263 1097.981915166245 1098.217430105238 1098.415670764813 1053.710064154364 294.7745286374075 1092.772366076148 293.3586882924388
34 0.005 0.17 20 738.0168540002458 367.4542053410714 366.2505697936941 1097.982785870385 1098.218198186087 1098.416250515982 1053.723687328376 294.7806243888791 1092.773706250083 293.3363262898957
35 0.005 0.175 20 739.3309794923118 369.9638540482075 368.7526192216918 1097.983657188222 1098.218968284841 1098.416832913971 1053.737654603363 294.7889816185378 1092.775048590279 293.3161771565109
36 0.005 0.18 20 740.645511425082 372.4736991516032 371.2554541687236 1097.984528916375 1098.219738879021 1098.417416310908 1053.751919771348 294.7993693530873 1092.776387203603 293.2980510540202
37 0.005 0.185 20 741.960537588255 374.9833263680003 373.7586330852989 1097.985400374444 1098.220512686247 1098.418001942386 1053.766617911173 294.8115922229408 1092.777736926771 293.2817812066102
38 0.005 0.19 20 743.2739055423195 377.492343680108 376.2617357334289 1097.986273814041 1098.221289613572 1098.418588186495 1053.781745557365 294.8255019117188 1092.779102357957 293.2672043007834
39 0.005 0.195 20 744.5857306181264 380.0003780026332 378.7643623581339 1097.987139165099 1098.222059686048 1098.419169212337 1053.797418003179 294.840964005979 1092.780460946382 293.2541637615029
40 0.005 0.2 20 745.8966465770729 382.5070727604825 381.2661321884962 1097.987995364254 1098.222822022223 1098.419744956865 1053.813778376184 294.8578811987998 1092.781823744284 293.242524541224
41 0.005 0.205 20 747.2058130718661 385.0120868625503 383.7666822391783 1097.988839597539 1098.223574181076 1098.420312066535 1053.830786452345 294.8761722999886 1092.783179838952 293.2321667599127
42 0.005 0.21 20 748.5122517664896 387.5150943143143 386.2656659165221 1097.989679883864 1098.22432397179 1098.420877719108 1053.848497160137 294.8957735817576 1092.784575536798 293.2230210703836
43 0.005 0.215 20 749.8171828842413 390.0157843339436 388.7627524743349 1097.990503690565 1098.225057771293 1098.421430506015 1053.866873742199 294.9166351570867 1092.785957598116 293.2149817631734
44 0.005 0.22 20 751.1193705006194 392.5138581010908 391.2576255128383 1097.991319524694 1098.225784230116 1098.421977850246 1053.885974372855 294.9387230067492 1092.787342599054 293.2079285459677
45 0.005 0.225 20 752.4187600288847 395.0090309699846 393.7499822176944 1097.992131814645 1098.226505367599 1098.422519439195 1053.905726362041 294.9620079449823 1092.788734715539 293.2017551982003
46 0.005 0.23 20 753.7167632231071 397.5010305424672 396.239533018058 1097.992936477855 1098.227219014961 1098.423055869348 1053.926199506636 294.9864717562059 1092.790139034538 293.1963719443684
47 0.005 0.235 20 755.0127931693727 399.9895961505302 398.7260012771901 1097.993727996353 1098.227920629463 1098.423582538031 1053.947340230435 295.0121039840671 1092.791539902617 293.1916984296074
48 0.005 0.24 20 756.3051738962261 402.4744793708473 401.2091228890189 1097.994513124122 1098.228618515412 1098.424108221917 1053.969194898958 295.0388962395555 1092.792957240361 293.1876601148015
49 0.005 0.245 20 757.5945895113515 404.9554441770005 403.6886463529667 1097.995301508874 1098.229323342656 1098.424648153152 1053.991727242198 295.0668467958224 1092.79439130976 293.1841839840829
50 0.005 0.25 20 758.8802217585485 407.4322676913043 406.1643319945923 1097.99608107865 1098.230021063812 1098.425182188765 1054.014890016029 295.0959557628952 1092.79584225992 293.1812049044563
51 0.005 0.255 20 760.1621672218209 409.9047385631403 408.6359524746483 1097.996857385889 1098.230713455755 1098.425712289576 1054.038674162934 295.1262253517878 1092.797322475892 293.1786637545385
52 0.005 0.26 20 761.441127078917 412.3726573146777 411.1032925904813 1097.997618402469 1098.231391868149 1098.426230895275 1054.063118770557 295.1576604011665 1092.798807233596 293.1765063858504
53 0.005 0.265 20 762.716676658855 414.8358336149747 413.5661481012915 1097.9983735339 1098.232065946962 1098.42674646954 1054.088115893362 295.1902674550699 1092.800309942303 293.1746837927653
54 0.005 0.27 20 763.9887656075858 417.2940860121794 416.0243248561415 1097.99912181337 1098.232732846104 1098.427256310263 1054.113718991195 295.2240520256789 1092.801836065407 293.1731534677306
55 0.005 0.275 20 765.2571236772321 419.7472411009836 418.4776378727708 1097.999865783077 1098.233396452727 1098.427763414522 1054.139850155797 295.2590220563661 1092.803374879013 293.1718765572656
56 0.005 0.28 20 766.5216207996207 422.1951365064825 420.9259117231604 1098.000603294133 1098.234053398253 1098.42826501134 1054.166565332359 295.2951856281459 1092.804921451856 293.170816504884
57 0.005 0.285 20 767.7826533833743 424.6376142544125 423.368978718447 1098.001331176404 1098.234702441312 1098.428760612895 1054.193831650831 295.332549661042 1092.806480957928 293.1699425111143
58 0.005 0.29 20 769.040058756034 427.0745253487786 425.8066792536598 1098.002053662485 1098.23534678846 1098.429252383079 1054.221620668347 295.3711240935669 1092.808074171772 293.1692262779096
59 0.005 0.295 20 770.2935865296441 429.5057293997564 428.2388619629306 1098.002767844046 1098.235983823602 1098.429738396556 1054.249942665832 295.4109148219115 1092.809692592906 293.1686440403059
60 0.005 0.3 20 771.5429112766999 431.9310912014378 430.665382900455 1098.003474771704 1098.236615846774 1098.430221661835 1054.278794047089 295.4519304903365 1092.81132288425 293.1681765238569
61 0.005 0.305 20 772.7879662687872 434.3504809194534 433.0861045478412 1098.004175393043 1098.237244575731 1098.430703987463 1054.308131407556 295.4941785300709 1092.812970700643 293.1678073917794
62 0.005 0.31 20 774.0294670510829 436.7637762788353 435.5008959981161 1098.004868417795 1098.237866084648 1098.431180592708 1054.337974496919 295.5376658622863 1092.814631668374 293.1675224489635
63 0.005 0.315 20 775.2670727845734 439.1708597692615 437.9096320314128 1098.005555484808 1098.238482507487 1098.431653572299 1054.368313949423 295.5824007984792 1092.81631126423 293.1673074943277
64 0.005 0.32 20 776.5006762647827 441.5716181418854 440.3121929726961 1098.006234458908 1098.239091846351 1098.43212074685 1054.39914488712 295.6283912120679 1092.818004526165 293.1671501984868
65 0.005 0.325 20 777.7301587785684 443.9659426494252 442.7084643282474 1098.006905395016 1098.23969295713 1098.432581513074 1054.43047319786 295.6756433165877 1092.819711335746 293.1670407057036
66 0.005 0.33 20 778.9553731362224 446.3537301037283 445.0983368423067 1098.007573304804 1098.240290485191 1098.433039418172 1054.462287072797 295.7241660822563 1092.821436091465 293.1669701213042
67 0.005 0.335 20 780.1760521052995 448.7348818119721 447.4817060087377 1098.008232135452 1098.240879775679 1098.433490852819 1054.494582478457 295.7739648642424 1092.823161993172 293.1669311631999
68 0.005 0.34 20 781.3923556824368 451.1093048521743 449.8584725845089 1098.008884469507 1098.241463264102 1098.433937414682 1054.527334171643 295.8250468582911 1092.824891243014 293.1669171615991
69 0.005 0.345 20 782.6044261484268 453.47690881569 452.2285415664822 1098.009531083684 1098.242041471692 1098.434380257828 1054.560542794881 295.8774197984444 1092.826640751334 293.1669227947285
70 0.005 0.35 20 783.8119506284737 455.8376074571188 454.5918219648751 1098.010169934275 1098.242612847658 1098.434817762825 1054.594198626365 295.9310885487077 1092.82840790309 293.1669434769346
71 0.005 0.355 20 785.0148982515485 458.1913200000284 456.9482273742402 1098.010804601932 1098.24317869229 1098.435250388364 1054.628277249565 295.9860601309912 1092.830186579455 293.1669752942307
72 0.005 0.36 20 786.2140118571247 460.5379687622406 459.2976755059032 1098.011434585865 1098.243739750797 1098.435679585823 1054.662796568388 296.0423412348672 1092.831954677284 293.1670153019047
73 0.005 0.365 20 787.4083882114787 462.8774824160917 461.6400887355315 1098.012057932646 1098.244295497236 1098.436105245299 1054.697728258064 296.0999388157421 1092.833718620929 293.1670610140655
74 0.005 0.37 20 788.5977818859213 465.2097881205622 463.9753922718292 1098.012677806722 1098.244850026711 1098.436531942273 1054.733038039351 296.1588581491077 1092.835501258058 293.1671102574077
75 0.005 0.375 20 789.7821302752604 467.5348252354989 466.3035174739159 1098.013294083189 1098.245401032499 1098.436956231931 1054.768747048181 296.2191051698279 1092.837306765475 293.1671615772187
76 0.005 0.38 20 790.9613745425529 469.8525335660036 468.6244094251006 1098.013901096339 1098.245943368278 1098.437373307965 1054.804845260408 296.2806850786007 1092.839128585136 293.1672137792578
77 0.005 0.385 20 792.1355285981558 472.1628017014575 470.9380906991398 1098.01450491985 1098.24648317484 1098.437788433904 1054.841348755084 296.3436030931092 1092.84097279372 293.1672657502247
78 0.005 0.39 20 793.3043520075017 474.4655647270483 473.2447563288362 1098.015100789044 1098.247015521048 1098.438198198955 1054.878253802733 296.4078642258196 1092.842835252836 293.1673168165325
79 0.005 0.395 20 794.4681598211114 476.7607780980568 475.5441875029889 1098.015691945141 1098.247543590501 1098.438604155067 1054.915529164189 296.4734736975111 1092.844726317016 293.1673663097301
80 0.005 0.4 20 795.6269126746026 479.0483699202679 477.8361001408833 1098.016278457182 1098.248066770455 1098.4390065891 1054.953178038489 296.5404360096172 1092.846628496264 293.1674139006755
81 0.005 0.405 20 796.7806024060677 481.3282478631199 480.1203856442527 1098.016861441842 1098.248585103773 1098.439404068325 1054.991199431427 296.6087553933693 1092.848546295508 293.1674592912509
82 0.005 0.41 20 797.9296240467335 483.6003380756073 482.3969658450197 1098.017443101193 1098.249101383577 1098.439799606187 1055.029600895682 296.678435561896 1092.850491813438 293.1675023710206
83 0.005 0.415 20 799.073546665299 485.8645752058943 484.6657732541307 1098.018018918655 1098.249612735009 1098.440191816469 1055.06833698846 296.7494808747613 1092.852459995878 293.1675430532603
84 0.005 0.42 20 800.2122687384975 488.1208983210682 486.9267448254506 1098.018596655702 1098.250127822198 1098.440590143854 1055.107428245215 296.8218946761585 1092.854447592019 293.1675812223831
85 0.005 0.425 20 801.3453418557581 490.3692498172301 489.1798201557694 1098.019169879757 1098.250638403887 1098.440984793304 1055.146871697199 296.8956806771523 1092.856454559686 293.167616987397
86 0.005 0.43 20 802.4730470939998 492.6095754167828 491.4249414984932 1098.019738241312 1098.251144473924 1098.441375906225 1055.186764157691 296.9708417202884 1092.85847945156 293.1676504634804
87 0.005 0.435 20 803.5955095300126 494.8418237501517 493.6620539688791 1098.02030113898 1098.251645400543 1098.44176297895 1055.226988457579 297.0473811804264 1092.860513743664 293.167681627186
88 0.005 0.44 20 804.7125397514117 497.0659463999725 495.8911054599801 1098.020857767154 1098.252141324294 1098.44214602928 1055.267552019982 297.1253013621506 1092.862573128897 293.1677109142367
89 0.005 0.445 20 805.8242568626279 499.2818977443298 498.1120466501754 1098.021411510686 1098.252633982022 1098.44252664648 1055.308433829243 297.2046050146004 1092.864653577117 293.1677381431691
90 0.005 0.45 20 806.9306202503865 501.4896349203016 500.3248310286346 1098.021959735126 1098.253121344943 1098.442903068136 1055.349649116128 297.285294301154 1092.866745820946 293.1677635131396
91 0.005 0.455 20 808.0315595877149 503.6891172506483 502.5294146942398 1098.02250327431 1098.253603994041 1098.443275249464 1055.391174425882 297.3673697651312 1092.868855648864 293.1677871924947
92 0.005 0.46 20 809.1271625723421 505.8803069814546 504.7257564312446 1098.02304338294 1098.254084113605 1098.44364553844 1055.43300853705 297.4508343335914 1092.870990846793 293.1678092810169
93 0.005 0.465 20 810.2173013920813 508.0631685527225 506.9138175072118 1098.023581944645 1098.254563049961 1098.444011531707 1055.475149231668 297.5356890845152 1092.873163475992 293.1678297468642
94 0.005 0.47 20 811.3019209290468 510.2376686846601 509.0935616625678 1098.024115574601 1098.255037907446 1098.444374140131 1055.517576909025 297.6219359908661 1092.875371437945 293.1678487781531
95 0.005 0.475 20 812.3810429884121 512.4037760998415 511.2649549200594 1098.024645046817 1098.255508741539 1098.444733937971 1055.560311910672 297.709576493479 1092.877599059501 293.1678664319423
96 0.005 0.48 20 813.4547219505935 514.5614614707602 513.4279654471104 1098.02517027157 1098.255975479113 1098.445090452724 1055.603291156588 297.7986105027342 1092.879843593022 293.167882710193
97 0.005 0.485 20 814.5231039796139 516.7106975893961 515.5825634608985 1098.025691636289 1098.256438525196 1098.445443922857 1055.646498561079 297.8890393093361 1092.882108005538 293.1678978362182
98 0.005 0.49 20 815.5861811035193 518.8514592979529 517.7287212777675 1098.026210181953 1098.25689812144 1098.445794948527 1055.689982484681 297.9808643346731 1092.88439386539 293.1679119023481
99 0.005 0.495 20 816.6438770327774 520.9837232537418 519.8664132274171 1098.026724079128 1098.2573534158 1098.446142282863 1055.733762872149 298.0740855406243 1092.886702756578 293.1679249779702
100 0.005 0.5 20 817.6965699481385 523.1074679919844 521.9956155823778 1098.027234569912 1098.257804776079 1098.446486797406 1055.777830581743 298.1687046208023 1092.889032168118 293.1679368863277
101 0.005 0.505 20 818.743949531141 525.2226735562997 524.1163063199448 1098.027741364505 1098.258252960986 1098.446828669709 1055.822186308382 298.2647218210557 1092.891381320923 293.1679479458278
102 0.005 0.51 20 819.7861959889591 527.3293218826492 526.2284652783861 1098.028243501748 1098.258696021238 1098.447166277657 1055.866830605683 298.3621364235722 1092.893742645311 293.1679582465987
103 0.005 0.515 20 820.8233104425084 529.4273965300334 528.3320740137685 1098.028745272605 1098.259137792 1098.447502618227 1055.911755944745 298.4609492356511 1092.896123177182 293.1679678669173
104 0.005 0.52 20 821.8552158818486 531.5168826240053 530.4271157912239 1098.029242497513 1098.259575297468 1098.447835881178 1055.956933012232 298.5611596010385 1092.898524517699 293.1679768562735
105 0.005 0.525 20 822.8820470382057 533.5977668577106 532.5135754815508 1098.029734548466 1098.260008352131 1098.448165254681 1056.00236784089 298.662768387576 1092.90094542197 293.1679852259307
106 0.005 0.53 20 823.9038628603079 535.6700374066631 534.5914395944629 1098.030223107858 1098.26043885922 1098.448494143908 1056.048060924286 298.7657731418213 1092.903381146286 293.1679930227855
107 0.005 0.535 20 824.9207019001128 537.733683656801 536.660696057224 1098.030712794167 1098.260873383899 1098.448830663488 1056.094000149579 298.8701763858936 1092.905821772033 293.1680002650058
108 0.005 0.54 20 825.9322792765294 539.7886964221988 538.7213341079566 1098.031199414079 1098.261304846451 1098.449164612614 1056.140178490713 298.9759760344804 1092.908287796404 293.1680070887491
109 0.005 0.545 20 826.9389138531062 541.8350681204909 540.773344452611 1098.031682488429 1098.261732576634 1098.449495642299 1056.186597098215 299.0831709741009 1092.910771449868 293.1680134885501
110 0.005 0.55 20 827.9404585286709 543.8727922829924 542.8167191124363 1098.032166877796 1098.262164272277 1098.449831113428 1056.233232057065 299.1917597443338 1092.913274845975 293.1680195526529
111 0.005 0.555 20 828.9370349318474 545.9018636906051 544.8514514917481 1098.032648017486 1098.262593049853 1098.450163741808 1056.280089341399 299.3017416515719 1092.915799371847 293.1680252683546
112 0.005 0.5600000000000001 20 829.9285122725264 547.9222784091185 546.8775363100893 1098.0331249217 1098.263017978918 1098.450493262339 1056.327162728659 299.4131153110911 1092.918342665956 293.1680306879526
113 0.005 0.5650000000000001 20 830.9148046360605 549.9340339858712 548.8949696665818 1098.033600479287 1098.263441163928 1098.450821557928 1056.374454125614 299.5258783958729 1092.920900640117 293.1680358532722
114 0.005 0.5700000000000001 20 831.8959398296021 551.9371287892345 550.9037487658632 1098.034070125893 1098.263859198324 1098.451145719918 1056.421956098363 299.6400340871281 1092.923476341799 293.168040780778
115 0.005 0.5750000000000001 20 832.8719222808697 553.931562264077 552.9038718950163 1098.034537825592 1098.264275395032 1098.4514686302 1056.469676719556 299.7555699627552 1092.926071549709 293.1680454578552
116 0.005 0.58 20 833.8427897661883 555.9173348508313 554.8953382860276 1098.035000725303 1098.264687204011 1098.451787961029 1056.517597432366 299.8724923452651 1092.928685454732 293.1680499601055
117 0.005 0.585 20 834.8086404654339 557.8944479701374 556.8781482060879 1098.035460680383 1098.265096153065 1098.452105194006 1056.565705792618 299.9907976941457 1092.931313680973 293.1680543565172
118 0.005 0.59 20 835.769549663087 559.8629041084386 558.8523030513996 1098.035916423436 1098.265501147375 1098.452419025892 1056.614005636827 300.1104643151353 1092.933957045854 293.168058599232
119 0.005 0.595 20 836.7255666465785 561.8227065487431 560.8178050877534 1098.036369041133 1098.265903530929 1098.452730970804 1056.662491220184 300.2314673810173 1092.936613856659 293.1680626995979
120 0.005 0.6 20 837.6767436077017 563.7738594857552 562.7746575823493 1098.036818754105 1098.26630269055 1098.453040383008 1056.711172209769 300.3538095417056 1092.939287670724 293.1680667508564
121 0.005 0.605 20 838.6227369213382 565.7163681708672 564.7228647103383 1098.037266964802 1098.266699794226 1098.453348168524 1056.760039801987 300.4774775386272 1092.941975528553 293.1680707106382
122 0.005 0.61 20 839.5635574467508 567.6502385080807 566.6624315067712 1098.03771058982 1098.267092436637 1098.453652342076 1056.809073990158 300.6024600430121 1092.944679411331 293.1680745340146
123 0.005 0.615 20 840.4996987377456 569.5754774011906 568.5933639086545 1098.038151866268 1098.267482647026 1098.453954416282 1056.858292973574 300.7287610576043 1092.947397996661 293.1680783757117
124 0.005 0.62 20 841.4310045932987 571.4920925228789 570.5156687236805 1098.038590464434 1098.26787052433 1098.454255009419 1056.907670177045 300.8563727619543 1092.950132536508 293.1680821441686
125 0.005 0.625 20 842.3576235754792 573.4000921549975 572.4293535477657 1098.039025836204 1098.268255312104 1098.454553520196 1056.957211075377 300.9852933063239 1092.952885195737 293.1680858909924
126 0.005 0.63 20 843.279542567836 575.2994854489796 574.3344267374646 1098.039456966634 1098.268635889216 1098.454848355923 1057.006919990493 301.1155124974803 1092.955650885152 293.1680896308486
127 0.005 0.635 20 844.1967200059839 577.1902823671268 576.2308973795576 1098.039884463273 1098.269013370558 1098.45514053971 1057.056786468429 301.2470257747967 1092.958429968877 293.1680933154581
128 0.005 0.64 20 845.1091889929769 579.0724937286539 578.1187754094767 1098.04031062867 1098.269389873495 1098.455432726129 1057.106813301997 301.3798275932833 1092.961226376356 293.1680970372838
129 0.005 0.645 20 846.0168065914654 580.9461308337195 579.9980716151741 1098.040732623106 1098.269761983516 1098.455720467737 1057.156993320391 301.5139111604645 1092.964035475193 293.1681008418549
130 0.005 0.65 20 846.9195970599559 582.811205830296 581.8687975220369 1098.041154613986 1098.270133409651 1098.456007650671 1057.207325879602 301.6492703829492 1092.966866226698 293.1681046950551
131 0.005 0.655 20 847.8176106881795 584.667731563285 583.7309652873702 1098.04157349827 1098.270502243526 1098.456292922177 1057.257806603889 301.7858981425623 1092.969712244086 293.1681086028876
132 0.005 0.66 20 848.7109531236189 586.515721567755 585.5845877382548 1098.041987598426 1098.270866955712 1098.456574632032 1057.308424377711 301.9237903947956 1092.972570261244 293.1681125770641
133 0.005 0.665 20 849.5996741083619 588.3551900729449 587.4296784072513 1098.042399976109 1098.271229682415 1098.456855344249 1057.359185703878 302.0629390474326 1092.975445227254 293.1681165875115
134 0.005 0.67 20 850.4837618112444 590.1861516973593 589.2662513865176 1098.042809551947 1098.271589760987 1098.457133743997 1057.410080917027 302.2033368714829 1092.978334128817 293.1681206738651
135 0.005 0.675 20 851.3633292955005 592.0086216397814 591.0943213014422 1098.043217483034 1098.271947854486 1098.457410030948 1057.461106267857 302.3449761465516 1092.981236070692 293.1681248464198
136 0.005 0.68 20 852.2383797440084 593.8226156479654 592.9139033830179 1098.043621948228 1098.272303074896 1098.457684353378 1057.512259230086 302.4878504186011 1092.984149426674 293.1681291140034
137 0.005 0.6850000000000001 20 853.1089445487077 595.6281498403785 594.7250133545391 1098.044023444442 1098.272655419731 1098.457956140928 1057.563532827917 302.6319513135208 1092.987076955992 293.1681334809751
138 0.005 0.6900000000000001 20 853.9750771605017 597.4252410588359 596.5276674685224 1098.044424451908 1098.273007073346 1098.45822797656 1057.614927238246 302.7772721485648 1092.990018986311 293.1681379391931
139 0.005 0.6950000000000001 20 854.8367568106142 599.213906439809 598.3218824960753 1098.044820730383 1098.273353621397 1098.458495033021 1057.66643416345 302.9238047040387 1092.99297479694 293.1681424977967
140 0.005 0.7000000000000001 20 855.6939851888703 600.9941635606731 600.1076755036516 1098.04521647745 1098.273700346298 1098.458763143529 1057.718055641977 303.0715422795935 1092.995944605069 293.1681471815478
141 0.005 0.705 20 856.546681670702 602.7660304553232 601.8850641555947 1098.045605522468 1098.274040537668 1098.459025174243 1057.769782422344 303.2204760991947 1092.998939896214 293.1681519944299
142 0.005 0.71 20 857.3949910632808 604.5295256016723 603.654066472167 1098.045995512986 1098.274381671048 1098.459288805051 1057.821620759613 303.3705989491506 1093.001964552925 293.1681569468919
143 0.005 0.715 20 858.2389120101737 606.284667794138 605.4147009515115 1098.046381035502 1098.274718621396 1098.459548780558 1057.873553301918 303.5219026966665 1093.005003042269 293.1681620306577
144 0.005 0.72 20 859.0784881461228 608.0314765113945 607.1669866018517 1098.046765015229 1098.275053708742 1098.459807381429 1057.925580977109 303.6743787461118 1093.008057937749 293.1681672633254
145 0.005 0.725 20 859.9137448573002 609.7699715044699 608.9109428696096 1098.047145488795 1098.275385985329 1098.4600637869 1057.977702785581 303.8280188096898 1093.011131861022 293.1681726899272
146 0.005 0.73 20 860.7446236451142 611.5001727867472 610.6465895033494 1098.04752408464 1098.275716130949 1098.460318595968 1058.029911223936 303.9828148086787 1093.014217300013 293.1681782365778
147 0.005 0.735 20 861.5712053406415 613.222100717926 612.3739465594039 1098.047899727311 1098.276043707931 1098.460571297124 1058.08220441345 304.1387572038507 1093.017317128235 293.1681839295712
148 0.005 0.74 20 862.3934962608383 614.9357759489266 614.0930344585944 1098.048273593572 1098.276369837549 1098.460823543783 1058.134584310998 304.2958391149555 1093.020434414877 293.1681896821955
149 0.005 0.745 20 863.211547945112 616.6412195904071 615.8038739491266 1098.048643695152 1098.27669215785 1098.461071869183 1058.187042614738 304.4540505193293 1093.023561275131 293.1681955679257
150 0.005 0.75 20 864.0253532320099 618.3384530396795 617.5064861217911 1098.049012388779 1098.277013277464 1098.46131980028 1058.239566029879 304.613383273071 1093.026698650679 293.168201573301
151 0.005 0.755 20 864.8349477476216 620.0274980303184 619.2008923826766 1098.049379552881 1098.277332496549 1098.46156594944 1058.292169293289 304.7738289829559 1093.029848102677 293.1682077105518
152 0.005 0.76 20 865.6403828029789 621.7083765767638 620.8871145056765 1098.049742767748 1098.277648627879 1098.461809732431 1058.344839699797 304.9353784594205 1093.033007278535 293.1682139797621
153 0.005 0.765 20 866.4416768791227 623.3811110688576 622.5651745963721 1098.050109442739 1098.277968186021 1098.462058243401 1058.397586272533 305.0980225185604 1093.036177623945 293.1682204190861
154 0.005 0.77 20 867.2387921716116 625.0457241199679 624.2350950523085 1098.050474322323 1098.278285592481 1098.462304746325 1058.450400116677 305.2617508778687 1093.039354945188 293.1682269789629
155 0.005 0.775 20 868.0317146012651 626.7022384322481 625.8968984797501 1098.050836546082 1098.278600718598 1098.462549912201 1058.503276165788 305.4265547774476 1093.042542322134 293.1682336355339
156 0.005 0.78 20 868.8205666319228 628.3506770373151 627.5506077333405 1098.051196534052 1098.278913804898 1098.462793522927 1058.556216819713 305.5924265165815 1093.045737981383 293.1682403781012
157 0.005 0.785 20 869.6053090213758 629.9910631210857 629.1962458420298 1098.051554335915 1098.279224715316 1098.463035112485 1058.609217996821 305.7593557262003 1093.048942357429 293.168247227487
158 0.005 0.79 20 870.3859504904988 631.6234199698756 630.8338359936449 1098.051909311611 1098.279532814524 1098.463274829179 1058.662275780959 305.9273339488882 1093.052161330755 293.1682541891031
159 0.005 0.795 20 871.1625085978727 633.2477711251063 632.4634015494447 1098.052262653974 1098.279839873986 1098.463513444646 1058.71538537465 306.0963512595313 1093.055396578027 293.1682612775698
160 0.005 0.8 20 871.9350164120966 634.8641402243446 634.0849661171009 1098.052614002538 1098.280144422184 1098.46375020195 1058.768543852247 306.26639843846 1093.058641251287 293.1682685068517
161 0.005 0.805 20 872.7034786210577 636.4725510892966 635.6985534068765 1098.052961358514 1098.280445781474 1098.463984239258 1058.821747809558 306.4374655666736 1093.061891981861 293.1682758387781
162 0.005 0.8100000000000001 20 873.4679183122548 638.0730276735076 637.3041873540229 1098.053306804326 1098.280745053204 1098.464216841966 1058.874997650343 306.6095436887047 1093.065152298851 293.1682832847289
163 0.005 0.8150000000000001 20 874.2283130011216 639.6655941612782 638.9018920488051 1098.053650333694 1098.281042626531 1098.4644479939 1058.928296962202 306.7826224385811 1093.068418907773 293.1682908459632
164 0.005 0.8200000000000001 20 874.9847119113504 641.2502751294592 640.4916919454428 1098.053992092825 1098.281338624972 1098.464678098195 1058.98163978438 306.95669283264 1093.071696076297 293.1682984911213
165 0.005 0.8250000000000001 20 875.7371347340251 642.8270950659208 642.0736115324424 1098.05433189208 1098.281633054413 1098.464907066553 1059.03502171125 307.1317460236046 1093.074972123717 293.1683062164313
166 0.005 0.8300000000000001 20 876.4856057369168 644.3960787099018 643.6476754643104 1098.054666444907 1098.281922503387 1098.465131829757 1059.088434779391 307.3077707387631 1093.078251678451 293.1683140158216
167 0.005 0.835 20 877.2301192427688 645.9572509460911 645.2139085580586 1098.055001060237 1098.282211956807 1098.46535663642 1059.141883124404 307.4847590337961 1093.081538847687 293.1683219180568
168 0.005 0.84 20 877.9707390309392 647.5106367238626 646.7723356873588 1098.055333721019 1098.282499635689 1098.46558015972 1059.195361256397 307.6626986436976 1093.08483303701 293.1683298933943
169 0.005 0.845 20 878.7074625158912 649.0562612991473 648.3229819158956 1098.055663984567 1098.282785040789 1098.465802030719 1059.248874243251 307.8415815028901 1093.088133769412 293.1683379335903
170 0.005 0.85 20 879.4402923808943 650.5941501660512 649.8658725199264 1098.055992366502 1098.283068544854 1098.466022469859 1059.302421054511 308.0213967481928 1093.09144270914 293.1683460410498
171 0.005 0.855 20 880.1692790252089 652.1243286502885 651.4010328739839 1098.05631887226 1098.283350200243 1098.466241548285 1059.355997451296 308.2021352042498 1093.094758548792 293.1683542111837
172 0.005 0.86 20 880.8944361497114 653.6468223312169 652.9284884529034 1098.056641026124 1098.283628181741 1098.466457561239 1059.409595173904 308.3837878217573 1093.098078031227 293.1683624426102
173 0.005 0.865 20 881.6157816419989 655.1616567735545 654.448264845166 1098.056961941446 1098.28390471408 1098.466672544381 1059.463219085798 308.566344654645 1093.10140622265 293.1683707346199
174 0.005 0.87 20 882.3333092533485 656.6688577215301 655.9603877529167 1098.057282664772 1098.284182372131 1098.466890137702 1059.516865128358 308.7497954083094 1093.104736048524 293.168379084731
175 0.005 0.875 20 883.0470178443165 658.1684511262754 657.4648830668535 1098.057607503598 1098.284463177336 1098.467110798009 1059.570533795986 308.9341307059283 1093.108066047309 293.1683874887198
176 0.005 0.88 20 883.7569297493171 659.6604632248235 658.96177683941 1098.057929599632 1098.28474116486 1098.467328995694 1059.624220971288 309.1193399245282 1093.111400200516 293.1683959450754
177 0.005 0.885 20 884.4630829948745 661.1449200432994 660.4510951488587 1098.058249571618 1098.285017208269 1098.467546186488 1059.67791743251 309.3054129234383 1093.11473801564 293.168404454417
178 0.005 0.89 20 885.1654796267754 662.6218476043305 661.9328640547426 1098.058566193699 1098.285290498733 1098.467760501515 1059.731618561965 309.4923395978799 1093.118079864548 293.1684130325437
179 0.005 0.895 20 885.8641623645785 664.0912722680614 663.4071097901555 1098.05888263697 1098.285563193861 1098.467974962433 1059.785329450497 309.680110252547 1093.121435090621 293.1684216645008
180 0.005 0.9 20 886.559136761918 665.5532205542149 664.8738588146618 1098.059196849721 1098.285833908624 1098.468187845119 1059.839044299123 309.8687160827977 1093.124796761915 293.1684303270467
181 0.005 0.905 20 887.2504347084576 667.007719052513 666.3331376178152 1098.059508657678 1098.28610232921 1098.468398573957 1059.892760790734 310.0581458627671 1093.128162111717 293.1684390340623
182 0.005 0.91 20 887.9380839445702 668.4547940778485 667.7849726137331 1098.059818336483 1098.286368879716 1098.46860811735 1059.946469827255 310.2483911281809 1093.131534296517 293.1684478043257
183 0.005 0.915 20 888.6220796978354 669.8944716945304 669.2293900411701 1098.060126339901 1098.286634002222 1098.468816787969 1060.000179546537 310.4394403357903 1093.134907537917 293.1684566080424
184 0.005 0.92 20 889.3024106847711 671.3267767983167 670.6664139807804 1098.060433554873 1098.286898370065 1098.469024666357 1060.053877362582 310.6312840457618 1093.138286560699 293.168465490345
185 0.005 0.925 20 889.9791630191692 672.7517403171911 672.0960529148616 1098.060737421959 1098.287159093023 1098.469229371949 1060.107572239911 310.8239128612247 1093.141660398319 293.1684744000457
186 0.005 0.93 20 890.65232217493 674.1693875950432 673.518288133875 1098.061038922394 1098.287418301546 1098.469432993193 1060.161256491792 311.0173166230362 1093.145033722179 293.1684833136584
187 0.005 0.9350000000000001 20 891.3219082524546 675.5797428424278 674.9331924516175 1098.061340217331 1098.28767698913 1098.469636193968 1060.214930520459 311.2114858004688 1093.148410784497 293.1684922101101
188 0.005 0.9400000000000001 20 891.987883441786 676.9828367321909 676.3408129282955 1098.061638507087 1098.287933023755 1098.469837595551 1060.26859211575 311.406410589398 1093.151790400839 293.1685011624436
189 0.005 0.9450000000000001 20 892.6502965893859 678.3787022094617 677.741184076942 1098.061935049436 1098.288188581268 1098.470038057135 1060.322232848868 311.6020806841148 1093.155176747735 293.1685101442994
190 0.005 0.9500000000000001 20 893.3091985574056 679.7673708055432 679.134337139381 1098.062233573959 1098.288446912493 1098.47024146775 1060.375852458325 311.7984864532142 1093.15856981522 293.1685191351521
191 0.005 0.9550000000000001 20 893.9645898750796 681.148873583777 680.5203027450943 1098.062530990002 1098.288704290381 1098.470443988029 1060.429453262424 311.9956186444546 1093.161963571913 293.1685281319673
192 0.005 0.96 20 894.616518540719 682.5232413941055 681.8991115998599 1098.062825822121 1098.288959059907 1098.470644193999 1060.483031739922 312.193467242072 1093.165359935654 293.1685371239695
193 0.005 0.965 20 895.2649740568604 683.8905050123515 683.2707943566381 1098.063120522144 1098.289213934582 1098.470845092966 1060.536584682897 312.3920221082876 1093.1687605182 293.1685461322447
194 0.005 0.97 20 895.9099783746791 685.2506948903875 684.6353815288418 1098.063412989417 1098.289467495347 1098.471046188354 1060.590102345255 312.5912740837037 1093.172160686996 293.1685551678006
195 0.005 0.975 20 896.5515580706922 686.6038415407447 685.9929036448201 1098.063704895705 1098.289720201829 1098.471246997521 1060.643613260701 312.7912128342625 1093.175563762078 293.1685642255806
196 0.005 0.98 20 897.1897094289101 687.9499753549145 687.3433912063385 1098.063994944297 1098.289971192393 1098.471446317128 1060.697092121547 312.9918285612691 1093.178974738807 293.1685733255785
197 0.005 0.985 20 897.8244820244137 689.2891266097422 688.6868745927146 1098.064285352288 1098.29022265771 1098.471645671299 1060.750535444641 313.193112434479 1093.182393377414 293.1685824209774
198 0.005 0.99 20 898.4558656434245 690.6213253924844 690.0233840042223 1098.064572409644 1098.290470490261 1098.471842116535 1060.80394231196 313.3950543864184 1093.185813942522 293.1685915217464
199 0.005 0.995 20 899.0838868649239 691.9466017591722 691.3529495661279 1098.06485793183 1098.290717444755 1098.472037878605 1060.857302801078 313.5976447376214 1093.189239382095 293.168600637376
200 0.005 1 20 899.7085812568865 693.2649857452834 692.6756013898066 1098.065143034504 1098.290963684132 1098.472233422806 1060.910623195918 313.8008736172627 1093.192669774016 293.1686097452905
201 0.005 1.005 20 900.3299319210707 694.5765073037077 693.9913695076741 1098.065423769794 1098.291205821132 1098.472425049268 1060.963895994217 314.0047317093794 1093.196099195606 293.1686188521801
202 0.005 1.01 20 900.9479541188686 695.8811965158575 695.3002840532065 1098.065705931779 1098.291449334132 1098.472618411315 1061.017129735936 314.2092094033839 1093.199529139769 293.1686279624445
203 0.005 1.015 20 901.5626939997593 697.1790831682431 696.6023749941201 1098.065984038316 1098.291689242616 1098.472808511972 1061.070316728919 314.4142969078141 1093.202958749112 293.1686370716453
204 0.005 1.02 20 902.1741283771307 698.470197039425 697.8976722458465 1098.066260728606 1098.291927821868 1098.472997528524 1061.12346508274 314.6199856730651 1093.206389579369 293.1686461787654
205 0.005 1.025 20 902.7822673043034 699.7545679339714 699.1862056426854 1098.066536427152 1098.292165277232 1098.473185802874 1061.176563101963 314.8262659673668 1093.20982022462 293.1686552682797
206 0.005 1.03 20 903.3871307141777 701.032225590728 700.4680049470378 1098.066810203793 1098.292401128228 1098.473373031462 1061.229595513638 315.0331279339659 1093.213250338818 293.1686643473759
207 0.005 1.035 20 903.9887358197554 702.3031997195328 701.743099995341 1098.067083365288 1098.292636200174 1098.473559407315 1061.282571965388 315.2405626133461 1093.216679651819 293.1686734047647
208 0.005 1.04 20 904.5871195116511 703.5675199125499 703.0115205334882 1098.067352672922 1098.292867920637 1098.473742542142 1061.335478553034 315.4485603631171 1093.220107911613 293.1686824453791
209 0.005 1.045 20 905.1822889885589 704.8252157959246 704.2732961507792 1098.067622044699 1098.293099389254 1098.47392619651 1061.388319792696 315.657111422787 1093.223533748078 293.1686914773937
210 0.005 1.05 20 905.7742905743673 706.0763167980788 705.5284563623399 1098.067889242392 1098.293329065711 1098.474108188171 1061.441084269928 315.8662075971636 1093.22695878305 293.16870049723
211 0.005 1.055 20 906.3631245028113 707.3208524103943 706.7770307170356 1098.06815309905 1098.293555661299 1098.474287358417 1061.493766553075 316.0758388009552 1093.230382461629 293.1687095069324
212 0.005 1.06 20 906.9488087140638 708.5588518406573 708.0190485725836 1098.068418452546 1098.293783490286 1098.47446803711 1061.546382723059 316.2859964914488 1093.233809224886 293.1687185384435
213 0.005 1.065 20 907.5313727719462 709.7903444483924 709.2545392187961 1098.068680890535 1098.294008625345 1098.474646391513 1061.598922108609 316.4966714039066 1093.237231810015 293.1687275685944
214 0.005 1.07 20 908.1108110902063 711.0153594691692 710.4835320276843 1098.068942485914 1098.294233024198 1098.474824239444 1061.651389948387 316.7078542750933 1093.240654867437 293.1687366017334
215 0.005 1.075 20 908.6871305957314 712.2339261782845 711.7060563838965 1098.069200660949 1098.294454270026 1098.474999344059 1061.703774383176 316.9195365589987 1093.244075499389 293.1687456274436
216 0.005 1.08 20 909.2603759053918 713.446073798431 712.922141594439 1098.069457908765 1098.29467468895 1098.475174028954 1061.75607908586 317.1317086750258 1093.247495493703 293.1687546418157
217 0.005 1.085 20 909.8305603987136 714.6518313705093 714.1318168297347 1098.069713583255 1098.29489357547 1098.475347110282 1061.808290846873 317.3443615069339 1093.250916099129 293.1687636511693
218 0.005 1.09 20 910.3977055030861 715.8512278397006 715.3351111134498 1098.069968520381 1098.295111826341 1098.475520282476 1061.860416824293 317.5574867083796 1093.254334581577 293.1687726327175
219 0.005 1.095 20 910.9618225786794 717.0442921785584 716.5320533936199 1098.070221638344 1098.295328362073 1098.475691783698 1061.912461635927 317.7710751526255 1093.257751746748 293.1687815963203
220 0.005 1.1 20 911.5229032074295 718.2310533392873 717.7226726235183 1098.07047378271 1098.295544076991 1098.47586314363 1061.964426342599 317.9851188126385 1093.261168897769 293.1687905485562
221 0.005 1.105 20 912.0809878973622 719.4115401174658 718.9069976691333 1098.070725540164 1098.295759192341 1098.47603398287 1062.016312062484 318.1996086130112 1093.264584442972 293.1687994677816
222 0.005 1.11 20 912.6360734097341 720.5857812120265 720.0850573417563 1098.070973892483 1098.295971366795 1098.476202234436 1062.068110826697 318.4145364331852 1093.267995685935 293.1688083813891
223 0.005 1.115 20 913.1881542913175 721.7538054028463 721.2568805009313 1098.071222943051 1098.29618377725 1098.476370898414 1062.119824013286 318.6298923497347 1093.271408945105 293.1688172748445
224 0.005 1.12 20 913.7372695828644 722.9156413192977 722.4224958175688 1098.071469779042 1098.296394367843 1098.476538231283 1062.171438682684 318.8456679866424 1093.274819760754 293.1688261452025
225 0.005 1.125 20 914.2834232808032 724.0713176522347 723.5819319508972 1098.071714493175 1098.296603187894 1098.476703952835 1062.222955977969 319.0618556270263 1093.278227630041 293.1688349992511
226 0.005 1.13 20 914.8266335858871 725.2208627962125 724.7352174412565 1098.071956196294 1098.296809015069 1098.47686702902 1062.274383863308 319.2784465347303 1093.281632498113 293.1688438246931
227 0.005 1.135 20 915.3669365875884 726.3643051698973 725.8823807338021 1098.072198042124 1098.297015037269 1098.47703026352 1062.325727298933 319.495432022098 1093.28503791155 293.1688526358394
228 0.005 1.14 20 915.9043456899301 727.5016730425601 727.0234501387552 1098.072439057438 1098.297220125757 1098.477193178248 1062.376977601571 319.7128033405358 1093.288440360982 293.1688614177407
229 0.005 1.145 20 916.4388811381832 728.6329945592587 728.1584538991535 1098.07267656027 1098.29742240109 1098.477353530295 1062.428135587389 319.930552244255 1093.291838394916 293.1688702518006
230 0.005 1.15 20 916.970539525107 729.7582979308455 729.2874202414871 1098.072914845297 1098.297624824657 1098.477514409828 1062.479191601271 320.1486706296824 1093.295237433003 293.1688789456489
231 0.005 1.155 20 917.499350437658 730.8776113024144 730.410377345993 1098.073150673663 1098.297825357941 1098.477673193409 1062.53015344185 320.367150735711 1093.2986341694 293.1688876299941
232 0.005 1.16 20 918.0253156658151 731.9909626006611 731.5273532665495 1098.073385046397 1098.298024622035 1098.477831435503 1062.581019931499 320.5859844784356 1093.302026691455 293.1688962956642
233 0.005 1.165 20 918.54844403998 733.0983798692548 732.6383760409406 1098.073618795774 1098.298222877394 1098.477988705063 1062.631792562927 320.8051639010507 1093.305419251254 293.1689049389554
234 0.005 1.17 20 919.0687361030612 734.1998910127356 733.7434736622808 1098.073850953158 1098.298420193473 1098.478145385872 1062.682466375291 321.0246806691007 1093.308807357463 293.1689135640273
235 0.005 1.175 20 919.586231352806 735.295523926666 734.8426740412903 1098.074082216197 1098.298616410098 1098.478301258252 1062.733043350042 321.2445265624508 1093.312191825727 293.1689221706701
236 0.005 1.18 20 920.1009439952803 736.3853063217852 735.936004976581 1098.07431149846 1098.298810768641 1098.478455438076 1062.78352325324 321.4646938307347 1093.315571639141 293.168930756712
237 0.005 1.185 20 920.6128658083124 737.4692657756152 737.0234941526625 1098.074539455494 1098.299003914015 1098.478608559676 1062.833909002071 321.6851747155572 1093.318946987341 293.1689393246954
238 0.005 1.19 20 921.1220039844575 738.5474298865429 738.1051692355502 1098.074765113384 1098.299195005967 1098.478760059245 1062.884201141793 321.9059613164002 1093.322318584331 293.1689478680664
239 0.005 1.195 20 921.6283625849547 739.6198263592941 739.1810579408168 1098.074991009135 1098.299386464693 1098.478912186928 1062.934391805082 322.1270456306456 1093.325688473798 293.1689563733277
240 0.005 1.2 20 922.1319104884074 740.6864826152791 740.2511878464123 1098.075212650626 1098.299573821078 1098.479060303375 1062.984479062687 322.3484198403751 1093.329051102251 293.1689648697616
241 0.005 1.205 20 922.6326955081599 741.7474260684972 741.3155864351143 1098.075436840218 1098.299763653457 1098.479211307969 1063.034467934462 322.5700763545016 1093.332415480513 293.1689733352039
242 0.005 1.21 20 923.1307787410158 742.8026839703265 742.3742810548447 1098.075657743918 1098.299950443512 1098.479359372623 1063.084353036753 322.7920073455831 1093.335774267889 293.1689817504378
243 0.005 1.215 20 923.6261735293443 743.852283438059 743.4272989371364 1098.075877015052 1098.300135663103 1098.47950604849 1063.134135844135 323.0142054345475 1093.339129769667 293.1689901471721
244 0.005 1.22 20 924.1189202938843 744.8962514886081 744.4746671541018 1098.076096267283 1098.300320629637 1098.479652861016 1063.183817940525 323.2366626388238 1093.342482185804 293.1689985289729
245 0.005 1.225 20 924.6090277036591 745.9346150187063 745.5164126799431 1098.076312175784 1098.300502876183 1098.479797094188 1063.233395722763 323.459371890663 1093.345829772908 293.1690068961407
246 0.005 1.23 20 925.0964845502547 746.9674009921868 746.552562482565 1098.076529164038 1098.300685862744 1098.479942442019 1063.282866014455 323.6823257851544 1093.349172977727 293.1690152388192
247 0.005 1.235 20 925.5813170313554 747.9946361336339 747.5831434151937 1098.076742902768 1098.300866359157 1098.480085535288 1063.332225483308 323.9055169532224 1093.352511253605 293.1690235621212
248 0.005 1.24 20 926.0635481501095 749.0163471730496 748.6081822846013 1098.076956432125 1098.301046166204 1098.480228116561 1063.381481817869 324.1289377026962 1093.355841971472 293.1690318609011
249 0.005 1.245 20 926.5431734775584 750.0325608905665 749.6277058129282 1098.07716911413 1098.301225405329 1098.480370465679 1063.430626155332 324.3525812986754 1093.359172201649 293.1690401418936
250 0.005 1.25 20 927.0202212289535 751.043303841009 750.6417406742199 1098.07737962852 1098.30140256559 1098.480510841567 1063.479658736488 324.5764402226577 1093.362497538576 293.1690483940931
251 0.005 1.255 20 927.4946913691575 752.0486025847966 751.6503134872634 1098.077589586272 1098.301579328187 1098.480651126986 1063.528581472554 324.8005084895402 1093.365818407398 293.1690566193863
252 0.005 1.26 20 927.9665713626285 753.0484835350973 752.6534507866868 1098.077796262199 1098.301753307765 1098.480788710611 1063.577393027508 325.0247784369697 1093.369133005971 293.1690648146192
253 0.005 1.265 20 928.435904340919 754.0429729382985 753.651178989571 1098.078004603179 1098.301928571286 1098.480928024768 1063.626097883264 325.2492433617838 1093.372445565328 293.1690729864164
254 0.005 1.27 20 928.902701648423 755.0320969872523 754.6435243729758 1098.078210831857 1098.30210204871 1098.481065615524 1063.674690518357 325.4738958928721 1093.375752687682 293.169081124448
255 0.005 1.275 20 929.366993917994 756.0158818100548 755.6305130880585 1098.078416717739 1098.302275127289 1098.481203066679 1063.723170165258 325.6987292374186 1093.379054013846 293.1690892264322
256 0.005 1.28 20 929.8287807947786 756.9943534243655 756.6121712111708 1098.07862007148 1098.302445804869 1098.481338262339 1063.771535463143 325.9237366544591 1093.382349643852 293.1690972902858
257 0.005 1.285 20 930.2880686199804 757.9675378085038 757.5885247344092 1098.078820430343 1098.302613667009 1098.481471263872 1063.819786943937 326.1489113872132 1093.385638428105 293.1691053258713
258 0.005 1.29 20 930.744871666022 758.9354607788837 758.5595995493831 1098.079021863754 1098.302782967166 1098.48160561052 1063.867924260764 326.3742469944114 1093.388923742005 293.1691133406206
259 0.005 1.295 20 931.1991788692947 759.8981481335192 759.5254215098821 1098.079222349589 1098.302951031846 1098.481738725909 1063.915947459303 326.5997360068368 1093.392202592377 293.1691213240301
260 0.005 1.3 20 931.6510144215057 760.8556255601454 760.4860163986384 1098.079421471597 1098.303117856911 1098.481871181495 1063.963851199068 326.8253730721322 1093.395476220027 293.1691292747256
261 0.005 1.305 20 932.1003888699004 761.8079187491555 761.441409991089 1098.079617707832 1098.303282399967 1098.482001489917 1064.011636793443 327.051150970547 1093.398743803173 293.1691371938922
262 0.005 1.31 20 932.547311485223 762.7550533057265 762.3916279481222 1098.079814381985 1098.303446887978 1098.482131788347 1064.059305356225 327.2770629992438 1093.402006358476 293.1691450839978
263 0.005 1.315 20 932.9918145470066 763.6970546431726 763.3366957938654 1098.080009173796 1098.303609898562 1098.48226088813 1064.106852616586 327.5031034108426 1093.405266155119 293.1691529411958
264 0.005 1.32 20 933.4339278875261 764.6339480553959 764.276638911337 1098.080204707465 1098.303773594906 1098.482390741124 1064.154282833922 327.7292652387474 1093.40852235953 293.169160773818
265 0.005 1.325 20 933.8736600467429 765.5657587569406 765.2114825951552 1098.080396718161 1098.303933853103 1098.482517532354 1064.201592223 327.9555418351661 1093.411771228 293.1691685793872
266 0.005 1.33 20 934.3110215620811 766.49251185701 766.1412520470711 1098.080589661687 1098.304095110449 1098.482645776607 1064.248781624388 328.1819270878402 1093.41501994451 293.1691763594084
267 0.005 1.335 20 934.7460333539811 767.4142323556999 767.0659723357809 1098.080778714305 1098.304253001661 1098.482770573329 1064.295845330637 328.4084152672781 1093.418262079609 293.1691841204855
268 0.005 1.34 20 935.1787019333613 768.33094520655 767.9856684561165 1098.080968477575 1098.304411445887 1098.482896118369 1064.342788732155 328.6350003499353 1093.421500464635 293.1691918480918
269 0.005 1.345 20 935.6090200354408 769.2426752714487 768.9003653152371 1098.081156973676 1098.304568683718 1098.483020810161 1064.389607814256 328.8616757867784 1093.424732266705 293.1691995439654
270 0.005 1.35 20 936.0369920126994 770.1494472554374 769.8100877475295 1098.081345137157 1098.30472561781 1098.483145197874 1064.436304567936 329.0884361519811 1093.427957911696 293.1692072089132
271 0.005 1.355 20 936.4626116667513 771.0512859179574 770.7148605479084 1098.081532003084 1098.304881276198 1098.48326881188 1064.48287608088 329.3152747361026 1093.431177406739 293.1692148420772
272 0.005 1.36 20 936.8859209016679 771.9482158280153 771.6147083939212 1098.081716409568 1098.305034904657 1098.483390164434 1064.529320666319 329.5421860230531 1093.434393149222 293.169222449561
273 0.005 1.365 20 937.3069344923488 772.8402615095085 772.5096558604542 1098.081901027054 1098.305188639 1098.483511837401 1064.575641880902 329.769163968959 1093.437604170147 293.1692300252694
274 0.005 1.37 20 937.7256756107214 773.7274472751084 773.3997273989781 1098.082085014255 1098.305341669305 1098.483633431142 1064.62183735985 329.9962027409281 1093.440808687204 293.169237570936
275 0.005 1.375 20 938.1421443287484 774.6097974530786 774.2849473706616 1098.082267040528 1098.305492686529 1098.483753129695 1064.667906275339 330.2232966414925 1093.444005276593 293.169245077412
276 0.005 1.38 20 938.5563402827619 775.4873362400202 775.1653400635257 1098.082447747058 1098.305642685943 1098.483871714076 1064.713847169706 330.4504394603496 1093.447194797912 293.1692525523993
277 0.005 1.385 20 938.9682858798014 776.360087737928 776.0409296722561 1098.082628256419 1098.305792516587 1098.483990651877 1064.759661014871 330.6776258192425 1093.450377006007 293.1692599928454
278 0.005 1.39 20 939.3779816211079 777.228076004195 776.9117402858427 1098.082807053124 1098.30594076088 1098.484107951352 1064.805347476732 330.9048506213135 1093.453553480603 293.1692674112593
279 0.005 1.395 20 939.7854295923662 778.0913250182322 777.7777959222609 1098.082985759136 1098.306089007337 1098.484225469143 1064.850906915781 331.1321076087388 1093.456721967925 293.1692747962044
280 0.005 1.4 20 940.1906591211045 778.9498585594495 778.6391204881298 1098.083162992613 1098.306235880981 1098.48434202614 1064.896337265939 331.3593917560477 1093.45988436256 293.169282151538
281 0.005 1.405 20 940.5936824310522 779.8037003476692 779.4957377886112 1098.083338551741 1098.306381314467 1098.48445726145 1064.941635756943 331.5866974971734 1093.463038219334 293.1692894744572
282 0.005 1.41 20 940.994508112337 780.6528740417698 780.3476715413557 1098.083513961044 1098.306526588142 1098.484572426223 1064.986805219203 331.8140197147559 1093.466185263251 293.1692967695427
283 0.005 1.415 20 941.3931361192934 781.4974032334655 781.1949453844155 1098.083688507061 1098.306671065071 1098.484686946103 1065.031843377864 332.0413526130969 1093.469326410872 293.1693040343639
284 0.005 1.42 20 941.7895774113542 782.3373113313053 782.0375828301985 1098.083860548964 1098.306813206624 1098.484799451768 1065.076747732757 332.2686917207671 1093.472457687631 293.1693112656994
285 0.005 1.425 20 942.1838568460435 783.1726216410282 782.8756072920332 1098.084032938044 1098.306955775251 1098.484912515715 1065.121519846679 332.4960311618412 1093.475584822026 293.1693184719334
286 0.005 1.43 20 942.575992764905 784.0033573925083 783.7090420730801 1098.084203961277 1098.307097155902 1098.485024596322 1065.166159750495 332.7233660529895 1093.478703424262 293.1693256387237
287 0.005 1.435 20 942.9660064859532 784.8295417778754 784.537910406458 1098.084374421597 1098.307238038961 1098.485136100993 1065.210666473397 332.9506913847991 1093.481814429503 293.1693327735901
288 0.005 1.44 20 943.3539121561654 785.6511978916743 785.3622354387204 1098.084544078612 1098.30737808204 1098.485247265223 1065.255040123887 333.1780010514278 1093.484920879295 293.1693398873675
289 0.005 1.445 20 943.7397222164766 786.4683487093465 786.1820402217481 1098.084711325792 1098.307515988693 1098.48535619262 1065.2992806002 333.4052919206836 1093.488016734784 293.1693469723405
290 0.005 1.45 20 944.1234580533555 787.2810170720267 786.9973477080088 1098.084879725829 1098.307655039726 1098.485466703379 1065.343390369658 333.6325572600563 1093.491108223634 293.1693540282965
291 0.005 1.455 20 944.5051286155275 788.0892257184219 787.8081807387535 1098.085045076549 1098.307791397069 1098.485574770725 1065.387363832004 333.8597922398102 1093.494189220967 293.1693610549859
292 0.005 1.46 20 944.8847388558974 788.8929973415912 788.6145620656955 1098.085210767543 1098.30792772522 1098.485682828074 1065.431204537271 334.0869927651294 1093.497263201641 293.1693680431878
293 0.005 1.465 20 945.2622998340337 789.6923545206973 789.4165143467901 1098.085374452926 1098.30806245118 1098.485789222218 1065.474908152264 334.3141538450865 1093.500328755713 293.1693750027814
294 0.005 1.47 20 945.6378233288475 790.4873197354179 790.2140601454141 1098.085537072233 1098.308196218456 1098.485895118881 1065.518475842613 334.5412708042666 1093.503386114039 293.1693819210938
295 0.005 1.475 20 946.0113189417532 791.2779153884427 791.0072219362477 1098.085700070448 1098.308330209494 1098.486001279284 1065.561911263399 334.7683387325329 1093.506436742655 293.1693888065765
296 0.005 1.48 20 946.3827943820079 792.0641637805554 791.7960221046574 1098.085862309609 1098.308463340011 1098.486106922915 1065.605209717712 334.9953531005564 1093.50948057184 293.169395664125
297 0.005 1.485 20 946.752264251927 792.8460871156764 792.5804829372377 1098.086024116119 1098.308595756218 1098.48621151772 1065.648374685063 335.2223091993844 1093.512513627303 293.1694024866194
298 0.005 1.49 20 947.1197398034511 793.6237075057628 793.3606266226111 1098.08618574379 1098.30872866452 1098.486317058635 1065.691400324582 335.4492023161936 1093.515541858042 293.1694092796175
299 0.005 1.495 20 947.4852309611142 794.3970469688026 794.1364752536507 1098.08634521464 1098.308859149531 1098.486420366579 1065.734289211611 335.6760280332018 1093.518560250499 293.1694160370662
300 0.005 1.5 20 947.8487460995624 795.1661274280348 794.9080508323486 1098.086502417613 1098.308987833889 1098.486521985898 1065.777037461379 335.902782227365 1093.521569702408 293.1694227606474
301 0.005 1.505 20 948.2102975338419 795.9309707301962 795.6753752735372 1098.086660554277 1098.309117204895 1098.486624365268 1065.819651933847 336.1294599099859 1093.524571291312 293.1694294658736
302 0.005 1.51 20 948.5698940109504 796.6915986159017 796.4384703899607 1098.086816934685 1098.309245252719 1098.486725667019 1065.862126664285 336.3560568776422 1093.527562730029 293.1694361449159
303 0.005 1.515 20 948.9275467393159 797.4480327458415 797.1973579141846 1098.086973559894 1098.309373223457 1098.486827268863 1065.904466002181 336.5825690350455 1093.530540426829 293.1694428016021
304 0.005 1.52 20 949.2832652726324 798.2002946807245 797.9520594821627 1098.087128913455 1098.30950009175 1098.486927629325 1065.946665954751 336.808991642397 1093.53351060293 293.1694494240469
305 0.005 1.525 20 949.6370547981851 798.9484058961011 798.7025966390016 1098.087282477118 1098.309625327526 1098.487026511808 1065.988728361066 337.0353206808314 1093.536470726231 293.1694560181778
306 0.005 1.53 20 949.9889247904889 799.6923877933526 799.4489908532665 1098.08743724939 1098.309751497362 1098.48712672635 1066.030653704999 337.2615526337112 1093.539426630953 293.1694625847217
307 0.005 1.535 20 950.3388915906926 800.4322616797203 800.1912634956485 1098.08759166721 1098.309877662356 1098.487227085134 1066.072437504749 337.4876826231506 1093.542373316324 293.1694691140414
308 0.005 1.54 20 950.6869610340333 801.1680487712931 800.9294358618982 1098.087747522757 1098.310005398473 1098.487328773831 1066.114082613034 337.7137067766438 1093.545313475506 293.1694756133757
309 0.005 1.545 20 951.0331492742646 801.8997702001711 801.6635291427647 1098.087902073789 1098.310132186571 1098.487429224335 1066.155587511603 337.93962070065 1093.548245935722 293.1694820875987
310 0.005 1.55 20 951.3774577055382 802.6274469984056 802.3935644416108 1098.088055672334 1098.310257991792 1098.487528980738 1066.196951195419 338.1654207839838 1093.551169460753 293.1694885364859
311 0.005 1.555 20 951.7199023039988 803.3511001155728 803.1195627771407 1098.088209254063 1098.31038380358 1098.487628713426 1066.238178850247 338.3911029058501 1093.55408615531 293.1694949491629
312 0.005 1.56 20 952.0604920287836 804.0707504051921 803.8415450714178 1098.088361265906 1098.310508201546 1098.487727289789 1066.279263231057 338.6166633939146 1093.556992469262 293.1695013323129
313 0.005 1.565 20 952.3992317314501 804.7864186355878 804.5595321602829 1098.088511915391 1098.310631356174 1098.487824759933 1066.320209057432 338.8420980410267 1093.559889272144 293.1695076938578
314 0.005 1.57 20 952.7361336985579 805.4981254887443 805.2735447961894 1098.088662470067 1098.31075454079 1098.487922540664 1066.361013310669 339.0674031107856 1093.562779004811 293.1695140296162
315 0.005 1.575 20 953.0712038951366 806.2058915552977 805.983603633064 1098.088811576922 1098.310876436269 1098.488019063713 1066.401677366683 339.2925745878291 1093.565659347281 293.1695203417942
316 0.005 1.58 20 953.4044544915109 806.909737342535 806.6897292416045 1098.088959835816 1098.310997683134 1098.488115247469 1066.442200002695 339.5176093762296 1093.568530944642 293.1695266176014
317 0.005 1.585 20 953.7358938927812 807.6096832679357 807.391942106242 1098.089106387633 1098.311117286834 1098.488209898568 1066.482580153706 339.7425030878642 1093.571392848071 293.1695328635894
318 0.005 1.59 20 954.0655319442046 808.3057496660686 808.0902626324058 1098.089253362796 1098.311237393204 1098.488305255211 1066.522820765724 339.9672520966334 1093.574246758273 293.1695390753331
319 0.005 1.595 20 954.3933779132844 808.9979567830753 808.7847111231498 1098.089399921518 1098.311357005334 1098.488400172732 1066.562921320308 340.1918530378281 1093.577092597078 293.1695452622305
320 0.005 1.6 20 954.7194435455963 809.6863247763233 809.4753078030802 1098.089546105653 1098.311476720252 1098.488495663595 1066.602881781609 340.4163023180515 1093.579929468497 293.1695514154336
321 0.005 1.605 20 955.0437359919019 810.370873717226 810.1620728111529 1098.089692061673 1098.311596789956 1098.488591981518 1066.64269886427 340.6405961977273 1093.582757318618 293.169557539019
322 0.005 1.61 20 955.3662640510977 811.0516235825238 810.8450261847015 1098.089837133641 1098.311715827346 1098.488687254914 1066.682375869527 340.8647312444621 1093.585576845696 293.1695636332229
323 0.005 1.615 20 955.6870365307681 811.7285942514011 811.5241878821132 1098.089982032495 1098.311834707804 1098.488782591344 1066.721911378793 341.0887040770894 1093.588386649275 293.1695697024132
324 0.005 1.62 20 956.0060643345178 812.4018054997563 812.1995777510888 1098.090125741324 1098.311952843914 1098.488877389805 1066.761303222933 341.3125110011023 1093.591189043572 293.1695757410309
325 0.005 1.625 20 956.3233562921556 813.0712770385852 812.8712155569608 1098.090268305042 1098.312069796729 1098.488971095767 1066.800553662054 341.5361492406248 1093.593981996357 293.1695817471477
326 0.005 1.63 20 956.6389221106862 813.7370285119226 813.539120999416 1098.090411484757 1098.312186964313 1098.489065192622 1066.839663244589 341.7596152184257 1093.596767192357 293.1695877208067
327 0.005 1.635 20 956.9527655737277 814.3990794636921 814.2033136847435 1098.090553457531 1098.312303467703 1098.489158926742 1066.87863089813 341.9829054085923 1093.599542840663 293.1695936697483
328 0.005 1.64 20 957.2648942954754 815.0574493497516 814.8638131380682 1098.090695624501 1098.312419959408 1098.489252386596 1066.91745835561 342.2060168850799 1093.60231099636 293.1695995826866
329 0.005 1.645 20 957.5753198789605 815.712157536731 815.5206387881359 1098.090835617594 1098.312534369112 1098.489344012047 1066.956143458847 342.4289466079756 1093.605068420915 293.1696054645717
330 0.005 1.65 20 957.8840533975477 816.3632233107699 816.1738099841256 1098.090975360777 1098.312648690983 1098.489435879985 1066.994686858376 342.6516912250515 1093.607818274578 293.1696113200999
331 0.005 1.655 20 958.1910989153513 817.010665876109 816.8233459939785 1098.091115256279 1098.312763104778 1098.489527733042 1067.033088980542 342.8742472132067 1093.610558509442 293.1696171561096
332 0.005 1.66 20 958.4964665373158 817.6545043464049 817.4692659901209 1098.091253528114 1098.312876174067 1098.489618642874 1067.071346997937 343.0966113326255 1093.613290449394 293.1696229699571
333 0.005 1.665 20 958.8001638474452 818.2947577455182 818.1115890661455 1098.091390891776 1098.31298836883 1098.48970859033 1067.109464008889 343.3187810006502 1093.616013957425 293.1696287576581
334 0.005 1.67 20 959.1022008600207 818.9314450183267 818.7503342302088 1098.091528409172 1098.313100543222 1098.489798741966 1067.147441605305 343.5407532694916 1093.618729067572 293.1696345071448
335 0.005 1.675 20 959.4025860449551 819.5645850249406 819.3855203971291 1098.091664668613 1098.313211873697 1098.489888015534 1067.185275436166 343.7625252656462 1093.621435914071 293.169640231843
336 0.005 1.68 20 959.7013290310459 820.1941965381748 820.017166406106 1098.091799331188 1098.31332182092 1098.489976136235 1067.222967528047 343.984093882578 1093.624133043488 293.1696459248906
337 0.005 1.685 20 959.9984383793279 820.820298253556 820.6452910087661 1098.091934945946 1098.313432265473 1098.490064944903 1067.260520362085 344.2054565626417 1093.626820877774 293.1696515902414
338 0.005 1.69 20 960.2939214690923 821.4429087791824 821.2699128746082 1098.092069617735 1098.313541948213 1098.490152831787 1067.297932016616 344.4266094852822 1093.629500639945 293.1696572400651
339 0.005 1.695 20 960.5877873486235 822.0620466372688 821.8910505828694 1098.092203695024 1098.313651316488 1098.490240920968 1067.335201348931 344.6475502396453 1093.632170755707 293.169662855844
340 0.005 1.7 20 960.8800431157842 822.6777302574662 822.5087226335015 1098.092336122026 1098.313759040444 1098.490327270322 1067.372329906403 344.8682766741059 1093.634831457335 293.1696684461255
341 0.005 1.705 20 961.1706966307025 823.2899779878273 823.1229474283882 1098.092466808384 1098.313865358931 1098.490412255413 1067.409316750018 345.0887845269294 1093.637480166495 293.1696740097154
342 0.005 1.71 20 961.4597564804554 823.8988080916826 823.7337433015313 1098.092597909189 1098.313972014708 1098.490497681926 1067.44616253004 345.3090717021539 1093.640122849221 293.1696795416283
343 0.005 1.715 20 961.7472330236799 824.5042387588758 824.3411284964376 1098.092729551384 1098.314079254504 1098.490583957449 1067.482868301825 345.5291358437534 1093.642756943515 293.1696850469529
344 0.005 1.72 20 962.0331291306795 825.1062880842203 824.9451211672417 1098.09285927511 1098.31418480784 1098.490668719808 1067.51943317109 345.7489738187869 1093.645380734661 293.1696905340998
345 0.005 1.725 20 962.3174598700929 825.7049740829593 825.5457393963402 1098.09298782465 1098.314289281856 1098.49075233448 1067.55585651432 345.968584380273 1093.647994289755 293.1696959913165
346 0.005 1.73 20 962.6002277905726 826.3003146842284 826.1430011651497 1098.093115128087 1098.314392766855 1098.490835312288 1067.592139067051 346.1879633164294 1093.650535019972 293.1697014198099
347 0.005 1.735 20 962.8814432222829 826.8923277342226 826.7369243807204 1098.093241917601 1098.314495635653 1098.490917572898 1067.628281731004 346.407108538232 1093.653035149569 293.1697068285005
348 0.005 1.74 20 963.1611162562236 827.4810309945698 827.3275268640076 1098.093369418026 1098.314599239405 1098.491000868004 1067.664284881076 346.6260175449502 1093.65552839128 293.1697122133837
349 0.005 1.745 20 963.4392543861882 828.0664421466631 827.9148263560968 1098.09349547095 1098.314701572335 1098.491082807839 1067.700146151732 346.8446879357042 1093.658010649597 293.1697175748631
350 0.005 1.75 20 963.7158643187992 828.6485787941792 828.4988405120449 1098.093621905638 1098.314804317554 1098.491165563683 1067.735868323345 347.0631174942251 1093.66048492047 293.16972291891
351 0.005 1.755 20 963.9909583363873 829.2274584659286 829.0795869229352 1098.093747278688 1098.314906048209 1098.491247112052 1067.771451054497 347.2813035537384 1093.66294798861 293.1697282601611
352 0.005 1.76 20 964.2645397240308 829.8030985885736 829.6570830699915 1098.093871191668 1098.315006532004 1098.491327692675 1067.806891813047 347.4992427304831 1093.665399303088 293.1697335319499
353 0.005 1.765 20 964.5366171204682 830.3755165235016 830.2313463766945 1098.093995666583 1098.315107496739 1098.491408911224 1067.842193946416 347.7169337118492 1093.667843750862 293.1697387827811
354 0.005 1.77 20 964.8071962781978 830.9447295376093 830.8023941674776 1098.094116777706 1098.315205595545 1098.491487489783 1067.877354057941 347.9343745171704 1093.670274716487 293.1697440092638
355 0.005 1.775 20 965.0762876055661 831.5107548269539 831.3702436938009 1098.094239021573 1098.315304699251 1098.491567155942 1067.912376164396 348.1515625759369 1093.67269647016 293.1697492091179
356 0.005 1.78 20 965.3438976124346 832.073609506338 831.9349121318198 1098.094362380198 1098.315405190338 1098.491648249442 1067.947260859891 348.3684954824273 1093.675110327401 293.1697543846614
357 0.005 1.785 20 965.6100324861991 832.6333106074808 832.4964165657992 1098.094484242656 1098.315504380609 1098.491727779024 1067.982004102975 348.5851713558297 1093.677515069398 293.1697595386126
358 0.005 1.79 20 965.8747039917157 833.1898750833393 833.0547740100286 1098.094607110806 1098.315604504566 1098.491808882679 1068.016610083107 348.801587981252 1093.679908963516 293.1697646676683
359 0.005 1.795 20 966.1379181373876 833.7433198055951 833.6100013853332 1098.094729708412 1098.31570400536 1098.49188919486 1068.051078507971 349.0177429765862 1093.682294344511 293.1697697755553
360 0.005 1.8 20 966.3996831409131 834.293661552215 834.1621155328864 1098.094848460776 1098.315800436058 1098.491966463274 1068.085405092119 349.2336341264033 1093.684666896705 293.1697748626324
361 0.005 1.805 20 966.6600061237071 834.8409170462036 834.7111332265473 1098.094969696159 1098.315899145638 1098.492046390166 1068.119595256673 349.4492587992471 1093.687032835365 293.1697799348458
362 0.005 1.81 20 966.9188817884868 835.3851029301782 835.2570711616937 1098.09508896057 1098.315995918502 1098.492124189373 1068.153647406703 349.6646150801293 1093.689388050924 293.169784979238
363 0.005 1.815 20 967.1763203107528 835.9262357611484 835.7999459514742 1098.095206838865 1098.316091567976 1098.492201046671 1068.187559511789 349.8797015222216 1093.691733838963 293.1697899829904
364 0.005 1.82 20 967.4323332394677 836.4643320134447 836.3397741331368 1098.095325149111 1098.316187633708 1098.492278587265 1068.221336237785 350.094516025316 1093.694068857553 293.1697949478686
365 0.005 1.825 20 967.6869314398426 836.9994080838444 836.8765721536532 1098.095443555884 1098.316283954161 1098.492356565145 1068.254975250721 350.3090564519448 1093.696396797533 293.1697998729283
366 0.005 1.83 20 967.9401258947557 837.5314802845463 837.4103563830414 1098.095559768523 1098.316378255017 1098.492432232128 1068.288475466853 350.5233209771097 1093.698712000049 293.1698047372286
367 0.005 1.835 20 968.1919167237305 838.0605648487041 837.9411431047616 1098.095675997789 1098.316472476517 1098.492508203265 1068.321839622486 350.7373074103855 1093.701018504721 293.1698095774591
368 0.005 1.84 20 968.4423030672806 838.5866779328369 838.4689485331844 1098.095791132847 1098.316565842047 1098.492583682364 1068.355066912158 350.9510138906684 1093.703314851127 293.1698143983465
369 0.005 1.845 20 968.691305889992 839.1098356152627 838.993788797195 1098.095905698646 1098.316658707312 1098.492658319857 1068.388156346224 351.1644388518322 1093.70560117207 293.1698191687888
370 0.005 1.85 20 968.9389298940807 839.630053898969 839.5156799568415 1098.096019929634 1098.316751335599 1098.49273300367 1068.421110343988 351.3775803446467 1093.70787750597 293.1698239120373
371 0.005 1.855 20 969.1851851309931 840.1473487073049 840.0346379833785 1098.096133280669 1098.316843069171 1098.492806963941 1068.453928252866 351.5904363887686 1093.710144086249 293.1698286310726
372 0.005 1.86 20 969.4300795724304 840.6617358922914 840.5506787852165 1098.09624681231 1098.316935126176 1098.492881222827 1068.4866094841 351.8030052558179 1093.712402145266 293.1698333276449
373 0.005 1.865 20 969.6736181042749 841.1732312193566 841.063818183534 1098.096358174696 1098.317025049261 1098.492953541942 1068.519155867091 352.0152849183154 1093.714647274214 293.1698380057862
374 0.005 1.87 20 969.9158100417026 841.681850387758 841.5740719248342 1098.096470125407 1098.317115719401 1098.493026795751 1068.551564992823 352.2272737872937 1093.716885408056 293.1698426609194
375 0.005 1.875 20 970.1566622362101 842.1876090162662 842.08145568057 1098.096581242052 1098.317205627711 1098.493099244623 1068.58383841748 352.438970185982 1093.719113361668 293.1698472899847
376 0.005 1.88 20 970.3961805899896 842.6905226436014 842.5859850414143 1098.096690734886 1098.317294188308 1098.493170455788 1068.615976135915 352.6503723230628 1093.721330119502 293.1698518906627
377 0.005 1.885 20 970.6343710600279 843.1906067481374 843.0876755245969 1098.096801233646 1098.317383419646 1098.49324248842 1068.647981267256 352.8614785136897 1093.723537861379 293.1698564722117
378 0.005 1.89 20 970.8712435883418 843.6878767134334 843.5865425726093 1098.096910443674 1098.317471686905 1098.493313581866 1068.679847081662 353.0722870191082 1093.725736371201 293.1698610269653
379 0.005 1.895 20 971.1068028377011 844.1823478511321 844.0826015516074 1098.097019076166 1098.317559429245 1098.493384468237 1068.711578559757 353.2827963918659 1093.727924277575 293.1698655541646
380 0.005 1.9 20 971.3410552725222 844.6740354008592 844.5758677522906 1098.097126777005 1098.317646581953 1098.493454782307 1068.743173668351 353.4930050677637 1093.730103046938 293.1698700545788
381 0.005 1.905 20 971.574010357696 845.1629545328962 845.0663563948408 1098.097235760027 1098.317735186029 1098.49352721601 1068.774637553727 353.7029115620074 1093.732273000628 293.1698745326633
382 0.005 1.91 2 971.8008187207636 845.6490643899145 845.5540061619857 1098.095283735966 1098.317799900087 1098.49351382339 1068.808336774172 353.9091106507096 1093.730269118845 293.1698766923062
383 0.005 1.915 2 972.0255207276828 846.1324469973557 846.0389492198993 1098.095570066863 1098.317882803373 1098.493582771628 1068.839406691512 354.1174886358909 1093.732488944566 293.1698849307949
384 0.005 1.92 2 972.2502895869477 846.6131239966696 846.5211796612765 1098.095607423491 1098.317945882559 1098.493630711531 1068.872059740436 354.325747727839 1093.734843725366 293.1698979646058
385 0.005 1.925 2 972.476829449846 847.0911127723178 847.0007084087346 1098.095662756592 1098.317976828348 1098.49365379399 1068.905247226667 354.5329018963064 1093.736896712788 293.1699142320734
386 0.005 1.93 1 972.7022904096823 847.5639395869712 847.4752772523872 1098.100290655281 1098.316606579553 1098.492867825918 1069.06831483363 354.7344184339762 1093.757533149075 293.1699467657079
387 0.005 1.935 2 972.9224067391366 848.036643899679 847.9493581680171 1098.096506368431 1098.318000193877 1098.493675647686 1068.9677582212 354.9446692486132 1093.739538403718 293.1699642033191
388 0.005 1.94 1 973.1441561922846 848.504212911667 848.4186190736498 1098.101031725515 1098.316868025085 1098.493098332632 1069.12892438478 355.1467940349939 1093.761341874368 293.1700066732476
389 0.005 1.945 2 973.3634819921722 848.9716771071776 848.8874198253571 1098.096645049311 1098.31814762844 1098.493793160227 1069.031882274842 355.3567435938303 1093.744022746314 293.1700264767453
390 0.005 1.95 1 973.5838623108855 849.4340592061797 849.351457013392 1098.101007393434 1098.316920490302 1098.493138453816 1069.191462999258 355.5579168172728 1093.765316516625 293.1700719991314
391 0.005 1.955 1 973.8012798491804 849.8937332000299 849.81263934764 1098.094002465422 1098.317259846441 1098.493405159535 1069.25783498635 355.7597254722545 1093.765879838706 293.1701011997948
392 0.005 1.96 1 974.0175641380278 850.3508283834864 850.2712253435162 1098.094093179571 1098.317414732876 1098.49339539709 1069.290768970189 355.9619551036235 1093.765216941943 293.1701273707063
393 0.005 1.965 1 974.232371121527 850.8053838749946 850.7272545372283 1098.095226133032 1098.317402288951 1098.493447149247 1069.317717450201 356.1645004270243 1093.766264066725 293.1701514492751
394 0.005 1.97 1 974.4454016811513 851.2574201698538 851.1807490548723 1098.095768712624 1098.31754601784 1098.493580052203 1069.345475005588 356.3672622885393 1093.768308957189 293.170174799195
395 0.005 1.975 1 974.6571231631383 851.7069546325415 851.6317254176465 1098.095877356441 1098.317666799427 1098.493656488561 1069.374419970378 356.5700349483648 1093.770520241736 293.1701974761843
396 0.005 1.98 1 974.8679920687323 852.154001324362 852.0801990660682 1098.095865008001 1098.317716998748 1098.493692445946 1069.403993619897 356.7726948529433 1093.77257713707 293.1702188908365
397 0.005 1.985 1 975.0780702246743 852.5985713363132 852.5261826998411 1098.095881081906 1098.317749834328 1098.493722652871 1069.433828707395 356.9751429220447 1093.774523798426 293.1702384761418
398 0.005 1.99 1 975.2873595720425 853.0406800576176 852.9696920352447 1098.095932066795 1098.317787416262 1098.493752850608 1069.463830270251 357.1773134567071 1093.776430591133 293.1702558400701
399 0.005 1.995 1 975.4957987835289 853.4803400473184 853.4107408738984 1098.096016512173 1098.317840945517 1098.493794844369 1069.493633517011 357.3791714992057 1093.778351180606 293.1702704182243
400 0.005 2 1 975.7033605440943 853.9175627003324 853.8493419291792 1098.096092132788 1098.317893894739 1098.493837376072 1069.523638590388 357.5807058569827 1093.780248876198 293.1702822638044
401 0.005 2.005 1 975.9098577736271 854.3523605018133 854.2855082149246 1098.096172251145 1098.317952011451 1098.493885463442 1069.553162962828 357.7819121105173 1093.782134484557 293.1702911181366
402 0.005 2.01 1 976.1152765705762 854.7847457863653 854.7192527205348 1098.096267619618 1098.318020082348 1098.493941017518 1069.582438108784 357.9827912521623 1093.784044238964 293.1702968737832
403 0.005 2.015 1 976.3196075247438 855.2147300436737 855.1505879244014 1098.096415350466 1098.318099554857 1098.494003825202 1069.611386951121 358.1833296142992 1093.785983850045 293.1702996550501
404 0.005 2.02 1 976.5229030330221 855.6423258217437 855.5795262459903 1098.09652573334 1098.31817829037 1098.494065816157 1069.640292801722 358.3835219798712 1093.787915978112 293.1702997032878
405 0.005 2.025 1 976.725160217728 856.0675457405109 856.0060805188539 1098.096637680007 1098.318264787273 1098.494134697782 1069.669110173702 358.5833781454371 1093.7898562195 293.1702971227926
406 0.005 2.03 1 976.9263743573559 856.4904031237051 856.430264114337 1098.096722341482 1098.318338933427 1098.494194180963 1069.697834253082 358.7829676599239 1093.791747274474 293.1702927188898
407 0.005 2.035 1 977.126481436468 856.9109082507663 856.852088031304 1098.09684936391 1098.318417597735 1098.494256851035 1069.726551784362 358.9821914526438 1093.793651386281 293.1702866462301
408 0.005 2.04 1 977.325558846385 857.3290726266987 857.271564090586 1098.096949388506 1098.318491201136 1098.49431613961 1069.754865521148 359.1810351294958 1093.79553509024 293.1702794927824
409 0.005 2.045 1 977.5236490883439 857.7449083197841 857.6887042550466 1098.09703307386 1098.318554460353 1098.494366051919 1069.782906992466 359.3795294594242 1093.797380166608 293.1702718409085
410 0.005 2.05 1 977.7206606919759 858.1584274643145 858.1035206279299 1098.097112586491 1098.31861407437 1098.494413811427 1069.810915391088 359.5776770131347 1093.799185771861 293.1702639995575
411 0.005 2.055 1 977.9164665197424 858.5696413937512 858.5160247439267 1098.097214791489 1098.318686773945 1098.494471904928 1069.83994528838 359.775506003903 1093.800992936511 293.170256212729
412 0.005 2.06 1 978.1113521514465 858.9785614368639 858.9262285367333 1098.097299417717 1098.318750603775 1098.494522518425 1069.867551276941 359.9729564507168 1093.802816129741 293.1702489235418
413 0.005 2.065 1 978.3052052352108 859.3851999683918 859.3341438009368 1098.097387667536 1098.318813105407 1098.494572515848 1069.894892241063 360.1701365539355 1093.804619966741 293.1702423504051
414 0.005 2.07 1 978.4980945756115 859.7895680587274 859.7397811042495 1098.097512367332 1098.318877562431 1098.494625482277 1069.921637605582 360.3669446455567 1093.806425103571 293.1702367196767
415 0.005 2.075 1 978.6899627099641 860.1916783031056 860.1431537454898 1098.097546874741 1098.318944837141 1098.494678759501 1069.9486336157 360.5634142102564 1093.808215901537 293.1702321871355
416 0.005 2.08 1 978.8808221100993 860.591542516499 860.5442736637638 1098.097634830605 1098.319016264701 1098.494735469959 1069.975667098418 360.7595368384577 1093.810011959062 293.170228868701
417 0.005 2.085 1 979.0707017328056 860.98917173316 860.9431521231381 1098.09771779923 1098.319073937846 1098.494781203586 1070.002525052545 360.9553020580414 1093.811768080882 293.1702267532862
418 0.005 2.09 1 979.2595143803394 861.3845780738885 861.3398010663279 1098.09783314088 1098.319145932193 1098.494838462579 1070.029119693314 361.1507138148453 1093.813551717985 293.1702260975201
419 0.005 2.095 1 979.4473367653313 861.7777729375297 861.7342320411444 1098.097933371534 1098.319218928226 1098.494896541123 1070.055728222145 361.3457817441991 1093.815344865696 293.170226781136
420 0.005 2.1 1 979.6340333005446 862.1687679634491 862.1264566107066 1098.097999330626 1098.319274567422 1098.494940233791 1070.082050053097 361.5405294772378 1093.81708112898 293.1702285908702
421 0.005 2.105 1 979.8197855528495 862.5575752982326 862.5164866353405 1098.098112290904 1098.319348547985 1098.494999524499 1070.108193125409 361.7349289977153 1093.818845375635 293.1702317611785
422 0.005 2.11 1 980.0046250322848 862.9442043063972 862.9043324418847 1098.098193761857 1098.319411572145 1098.495049680346 1070.134227165005 361.9289690641403 1093.820585200512 293.1702359417255
423 0.005 2.115 1 980.1885204489926 863.3286660309317 863.2900048170651 1098.098291537257 1098.319480235546 1098.495103951782 1070.160043151514 362.1226412479836 1093.822319390471 293.1702412989733
424 0.005 2.12 1 980.3715751463043 863.7109734030688 863.6735161971289 1098.098374089127 1098.319526515919 1098.495143934521 1070.185616696667 362.3159323283386 1093.824018518726 293.1702474441367
425 0.005 2.125 1 980.5535927320254 864.0911385548055 864.0548782727243 1098.098456489814 1098.319590447189 1098.495195807247 1070.211169928255 362.5089116872323 1093.825697390105 293.1702543389723
426 0.005 2.13 1 980.7345825823531 864.4691717766904 864.4341020584085 1098.098541776344 1098.319652314205 1098.495244478647 1070.236620641696 362.7015449899507 1093.827383332827 293.1702619127383
427 0.005 2.135 1 980.9144761761113 864.8450849971721 864.8111991695589 1098.098630184923 1098.319715655533 1098.495294595443 1070.261965457184 362.893827511161 1093.829080819339 293.1702700292909
428 0.005 2.14 1 981.0934362989915 865.2188890339276 865.1861807340732 1098.098716916136 1098.319778648488 1098.495344955381 1070.287200055707 363.085799465048 1093.830767770903 293.1702785243743
429 0.005 2.145 1 981.2714542234858 865.5905951840873 865.5590579927747 1098.098804863808 1098.319843465204 1098.495396395458 1070.312293163181 363.2774107958383 1093.832447436512 293.1702872270335
430 0.005 2.15 1 981.4485508791525 865.9602171129113 865.9298445012678 1098.09891810712 1098.319916927114 1098.495454617401 1070.337220687394 363.4686289619595 1093.834186975737 293.1702959900904
431 0.005 2.155 1 981.6247963014305 866.3277635622378 866.2985491624844 1098.099000592101 1098.31998033675 1098.495504941628 1070.361994534984 363.6595389778596 1093.83587035806 293.1703046668763
432 0.005 2.16 1 981.8000831128855 866.6932448290743 866.6651825473202 1098.099087874344 1098.320046492145 1098.495557614481 1070.386663716923 363.8500698622453 1093.837525199954 293.17031315199
433 0.005 2.165 1 981.9744066175541 867.0566714814988 867.0297553674839 1098.099179291682 1098.320112026599 1098.495609303235 1070.411161603376 364.0402386024201 1093.839177418581 293.1703213840892
434 0.005 2.17 1 982.1478111590945 867.4180549910225 867.3922787304067 1098.099268681322 1098.320178245719 1098.495662415738 1070.435588555881 364.2300569905268 1093.840822505108 293.170329286194
435 0.005 2.175 1 982.3202316443949 867.7774064840436 867.7527636274278 1098.099356717955 1098.320242521046 1098.495713388589 1070.459878914122 364.4195322861765 1093.842456405098 293.1703368282402
436 0.005 2.18 1 982.4918298623514 868.1347371877768 868.1112210893264 1098.099447660287 1098.320308545593 1098.495765824976 1070.484112258441 364.6086646479199 1093.844081205363 293.170343978543
437 0.005 2.185 1 982.6624488286819 868.4900568889892 868.4676616856392 1098.099532428429 1098.320370625883 1098.495814774122 1070.507612468193 364.79744944471 1093.845696424679 293.1703507226785
438 0.005 2.19 1 982.8321252766384 868.8433768495202 868.8220963468168 1098.099620386247 1098.320436155748 1098.495867553537 1070.531377795148 364.9858843373973 1093.847305167189 293.1703570209166
439 0.005 2.195 1 983.0005266671371 869.1947067507288 869.1745348703651 1098.099702524743 1098.320495218189 1098.495913930211 1070.555231782706 365.1739860698999 1093.848896371881 293.1703628677049
440 0.005 2.2 1 983.1682206072742 869.5440582258692 869.5249888160545 1098.099787575188 1098.320561558988 1098.495967230925 1070.578901264136 365.3617006849969 1093.850484894479 293.1703682578085
441 0.005 2.205 1 983.3351557969111 869.891442071553 869.8734689808001 1098.099872992856 1098.320623795193 1098.496016550873 1070.602412824097 365.5490493453821 1093.852070098119 293.1703731696733
442 0.005 2.21 1 983.5010258130402 870.2368679405797 870.2199855158738 1098.099959301385 1098.320686592279 1098.496066147872 1070.625672256584 365.7360583781363 1093.853656785564 293.1703776102412
443 0.005 2.215 1 983.6660768868037 870.5803246944603 870.5645336421971 1098.100051876065 1098.320753307727 1098.496119582527 1070.648942365726 365.922722173925 1093.85523487539 293.1703815810042
444 0.005 2.22 1 983.8302628949585 870.9218478133148 870.9071391868576 1098.100146012992 1098.320819416011 1098.496172035644 1070.672126210703 366.109042749056 1093.856812140872 293.1703851110645
445 0.005 2.225 1 983.9935616661523 871.2614455568201 871.2478116874778 1098.100224669385 1098.320882595723 1098.496222091384 1070.69524519692 366.2949965762546 1093.858362360552 293.1703882191808
446 0.005 2.23 1 984.1561078033733 871.5991311068693 871.5865649099815 1098.100306739405 1098.320947369098 1098.49627386274 1070.717992036064 366.4805883297559 1093.859913926181 293.1703909414672
447 0.005 2.235 1 984.3176789241085 871.9349128073753 871.9234079211036 1098.100394398986 1098.321008245333 1098.49632183333 1070.740738684251 366.6658173765564 1093.861452279362 293.1703933228546
448 0.005 2.24 1 984.4783272421358 872.2688011952461 872.2583511958293 1098.100480825312 1098.321073059713 1098.496373663177 1070.764020727955 366.8507046223772 1093.862993982267 293.1703954046931
449 0.005 2.245 1 984.6381904897436 872.6008053915886 872.5914040352116 1098.100591202799 1098.321139147024 1098.496425471782 1070.786802465536 367.0352381625926 1093.864595819878 293.1703972382082
450 0.005 2.25 1 984.7970600594739 872.9309363437023 872.9225775298138 1098.100670126783 1098.321200816069 1098.496474763019 1070.809185427092 367.2194183223908 1093.866135250822 293.1703988825105
451 0.005 2.255 1 984.9550349244698 873.25920386697 873.2518802452663 1098.100752996245 1098.321264912644 1098.496526019738 1070.8314576927 367.4032370748697 1093.8676578201 293.1704003964796
452 0.005 2.26 1 985.1121099041102 873.5856177913242 873.5793215775703 1098.100838957653 1098.321327070322 1098.496575132645 1070.853552449363 367.5867087444939 1093.869181044975 293.1704018354412
453 0.005 2.265 1 985.268258244588 873.9101869442054 873.9049134420926 1098.100930062551 1098.321393127403 1098.496628235416 1070.875440043917 367.7698242085709 1093.870705473889 293.1704032575545
454 0.005 2.27 1 985.4235326419332 874.2329222753488 874.2286658684782 1098.100983061086 1098.321453544948 1098.496675076856 1070.897364020146 367.9525817285018 1093.872196881578 293.17040470336
455 0.005 2.275 1 985.577975927371 874.5538336206041 874.5505890890328 1098.101090687043 1098.321515203811 1098.496724109202 1070.919218064293 368.1349151798427 1093.873696993857 293.1704062282432
456 0.005 2.28 1 985.7315563235877 874.8729311714022 874.8706931996517 1098.101182980433 1098.321577102563 1098.496773810891 1070.940955075612 368.3169148334917 1093.875186953242 293.1704078637238
457 0.005 2.285 1 985.8843105479841 875.1902251179496 875.1889882275108 1098.10126241131 1098.321639554458 1098.496823747905 1070.962562152502 368.4985809777307 1093.876670361429 293.170409621671
458 0.005 2.29 1 986.0362260726607 875.5057283326363 875.5054865331724 1098.101336532329 1098.321700634776 1098.496872290063 1070.98392260338 368.6799033108712 1093.878127904063 293.1704115316384
459 0.005 2.295 1 986.1872754666169 875.8194479524199 875.82019594563 1098.101424740627 1098.321761376861 1098.496920711787 1071.00527193409 368.8609528524057 1093.87960094154 293.170413603717
460 0.005 2.3 1 986.337477981445 876.1313937930134 876.1331261473759 1098.101503188026 1098.321822553799 1098.496969856097 1071.026543023332 369.0416057953439 1093.881062230096 293.1704158412248
461 0.005 2.305 1 986.4868317562534 876.4415757657191 876.4442869738583 1098.101586987805 1098.321882811885 1098.497017056127 1071.047954915966 369.2218916898952 1093.88251807626 293.1704182455323
462 0.005 2.31 1 986.635348499855 876.750003352685 876.7536880184924 1098.101666929107 1098.321943527459 1098.497065663052 1071.069099275312 369.4018319908836 1093.883960750043 293.1704208050226
463 0.005 2.315 1 986.7830460237288 877.0566863584311 877.0613390144198 1098.101747293524 1098.322002834725 1098.497112807221 1071.090073189628 369.581407892085 1093.885400820223 293.1704235012334
464 0.005 2.32 1 986.929901151147 877.3616340093245 877.3672493866407 1098.101820674003 1098.322062001359 1098.497160924941 1071.110911652614 369.7605906649533 1093.886828642814 293.1704263309825
465 0.005 2.325 1 987.0759735041099 877.6648587943861 877.6714304910868 1098.101905612983 1098.322118618554 1098.497206191915 1071.131689310268 369.9394272947995 1093.888274193023 293.1704292712238
466 0.005 2.33 1 987.2212010916361 877.9663675315463 877.9738905271274 1098.10198563342 1098.322179805327 1098.497255148297 1071.152316669696 370.1179157011629 1093.889715118132 293.1704323080473
467 0.005 2.335 1 987.3656132832023 878.26616995034 878.2746390076494 1098.102070783352 1098.322242481824 1098.497304126613 1071.172818346022 370.2960513652394 1093.891153468433 293.1704354274567
468 0.005 2.34 1 987.5091532380048 878.564271297054 878.5736818961822 1098.102146059435 1098.322300315966 1098.497349654812 1071.193178272701 370.4738228771785 1093.892562671363 293.1704386029865
469 0.005 2.345 1 987.6519041079428 878.8606849353157 878.8710315482417 1098.102228383709 1098.322361332211 1098.497398728127 1071.213497424048 370.6512514190978 1093.893970480271 293.1704418147257
470 0.005 2.35 1 987.7938712846541 879.1554212586635 879.1666981472861 1098.102301765631 1098.322417977058 1098.497444342283 1071.233716397017 370.8283170336339 1093.895378738782 293.1704450378859
471 0.005 2.355 1 987.9350258041984 879.4484886018708 879.4606905918939 1098.102381911734 1098.322479242158 1098.497492877859 1071.253817091956 371.0050437712525 1093.896778408447 293.1704482494097
472 0.005 2.36 1 988.0756396406317 879.7398954213496 879.7530169961813 1098.10245829945 1098.322539887413 1098.497540422486 1071.273810697896 371.1813954254359 1093.898155668447 293.1704514305973
473 0.005 2.365 1 988.2153975277008 880.0296512284623 880.0436871486569 1098.102554878922 1098.322604891624 1098.497590366459 1071.293633086737 371.357396921871 1093.899536956725 293.1704545560155
474 0.005 2.37 1 988.354386520548 880.3177638183254 880.3327091576679 1098.102675665084 1098.322657041335 1098.497633129693 1071.313846885442 371.533042708978 1093.901000908928 293.1704576110021
475 0.005 2.375 1 988.4925051842417 880.6042446063469 880.620094006571 1098.102678676662 1098.322718162496 1098.49768262 1071.333633812945 371.708280744853 1093.902350981557 293.1704605896494
476 0.005 2.38 1 988.6297858763447 880.8891030553854 880.9058512292967 1098.102732150388 1098.322774658237 1098.497726823952 1071.353254026805 371.8831935519545 1093.903703159487 293.1704634685079
477 0.005 2.385 1 988.7662451104933 881.1723476529307 881.1899894756494 1098.102822105589 1098.322832115922 1098.497772722592 1071.372732193667 372.057719550643 1093.905050415195 293.1704662471901
478 0.005 2.39 1 988.9019137053625 881.4539874433942 881.4725178084673 1098.1029025679 1098.322888742932 1098.497817743669 1071.392107669506 372.2318939311695 1093.906400572334 293.1704689143993
479 0.005 2.395 1 989.0368106586909 881.734031238241 881.7534450117622 1098.102967897532 1098.322944960705 1098.497863075186 1071.411403589843 372.40572256799 1093.90774024739 293.1704714772076
480 0.005 2.4 1 989.1709378248956 882.0124862496745 882.0327788096299 1098.103035329493 1098.323001244382 1098.497907362081 1071.430930346239 372.5791989481328 1093.90907844195 293.1704739347955
481 0.005 2.405 1 989.3042767840903 882.289365403022 882.3105310775653 1098.103116353997 1098.323058322694 1098.497952594299 1071.449708568348 372.7523221987316 1093.910417770168 293.1704762857003
482 0.005 2.41 1 989.4366874019523 882.5646745212086 882.5867087792573 1098.103189575342 1098.323113063384 1098.497996071413 1071.468676675683 372.9250851424879 1093.91174098648 293.170478533178
483 0.005 2.415 1 989.5684643715447 882.8384231035285 882.8613208292326 1098.103263917041 1098.323168520004 1098.498040698921 1071.487789809364 373.0974910435778 1093.913099665201 293.1704806898309
484 0.005 2.42 1 989.6995037861767 883.1106200773477 883.1343764655604 1098.103345020644 1098.323226612214 1098.498086619327 1071.50667689682 373.269576804246 1093.914641477017 293.1704827645621
485 0.005 2.425 1 989.8296981261839 883.3812747957624 883.4058845790108 1098.10341900353 1098.323282178935 1098.498130336538 1071.525442510887 373.4412913366962 1093.916192651649 293.1704847636481
486 0.005 2.43 1 989.9592250207643 883.6503950511662 883.6758534312884 1098.103486226063 1098.323337362509 1098.498174256216 1071.544055836059 373.6126527442759 1093.917703577185 293.170486698116
487 0.005 2.435 1 990.0880477005841 883.9179896524287 883.9442916840002 1098.103561713694 1098.323392348944 1098.498217839655 1071.562501924734 373.7836241018383 1093.919212702039 293.1704885768104
488 0.005 2.44 1 990.2161495482476 884.1840660862789 884.2112071528704 1098.103637845744 1098.323449884193 1098.498263870365 1071.580850088565 373.9542449036837 1093.920723085595 293.1704904130812
489 0.005 2.445 1 990.3435000385527 884.4486358215148 884.4766103755446 1098.103678245193 1098.32350658939 1098.498307754727 1071.599117983802 374.1245180055095 1093.922216780659 293.1704922124789
490 0.005 2.45 1 990.4701546467612 884.7117048934357 884.7405084659569 1098.103798808454 1098.323561298854 1098.498351139918 1071.617315687454 374.2944473565047 1093.923713602222 293.1704939789344
491 0.005 2.455 1 990.5961117163492 884.9732818591006 885.0029096145275 1098.103878879941 1098.323615049208 1098.498394213237 1071.635622346573 374.4640199487569 1093.925195394328 293.1704957328089
492 0.005 2.46 1 990.7213597729851 885.2333750982276 885.2638223834716 1098.103945235247 1098.323669076098 1098.498436919226 1071.653726394506 374.633234244249 1093.926670715194 293.1704974772671
493 0.005 2.465 1 990.8458885159625 885.4919930747983 885.5232551611821 1098.104011775628 1098.323720846631 1098.49847751112 1071.671672958911 374.8020962744129 1093.928138798062 293.1704992211924
494 0.005 2.47 1 990.969713928281 885.7491441154758 885.7812162992811 1098.10408082331 1098.323775069616 1098.498521137446 1071.689502606254 374.9705933719617 1093.929599786656 293.1705009530965
495 0.005 2.475 1 991.0928352101567 886.0048364413059 886.0377140549582 1098.104149185599 1098.323826514875 1098.498561926197 1071.70723151038 375.1387173333567 1093.931051551476 293.1705026798392
496 0.005 2.48 1 991.2152769961107 886.2590769535807 886.2927555133225 1098.104222761122 1098.32388247975 1098.498606551881 1071.724936261124 375.3065118697184 1093.93249902185 293.1705044003457
497 0.005 2.485 1 991.3370074904204 886.511875754751 886.5463506166329 1098.104295458392 1098.323934903385 1098.498647753631 1071.742541330083 375.473969929664 1093.933946766115 293.1705061129778
498 0.005 2.49 1 991.4580545618644 886.7632403732823 886.7985068871794 1098.104363477506 1098.323986583882 1098.498688680163 1071.76001380191 375.6410783434403 1093.935378488209 293.1705078197676
499 0.005 2.495 1 991.5784187122848 887.0131789046087 887.0492324180619 1098.104428669372 1098.324038278326 1098.498730136504 1071.777408918839 375.8078264315932 1093.936797983523 293.1705095214439
500 0.005 2.5 1 991.6980723143013 887.2616995708656 887.2985354634474 1098.104499079761 1098.324092102669 1098.498772789583 1071.794649448763 375.9742000578617 1093.938216528218 293.1705112164149
501 0.005 2.505 1 991.8170769410901 887.5088106508607 887.5464242415868 1098.104572924868 1098.324145098949 1098.498814749775 1071.811273353016 376.1402326493857 1093.939631867733 293.1705129084772
502 0.005 2.51 1 991.9353951433091 887.7545197965782 887.7929065660971 1098.104638904896 1098.324194647277 1098.49885389663 1071.828227832207 376.3058777551911 1093.941034923334 293.1705145927458
503 0.005 2.515 1 992.053106715437 887.9988336508932 888.0379892499672 1098.104705813863 1098.324246230624 1098.498894533304 1071.845236019245 376.471205413768 1093.942429070361 293.1705162693125
504 0.005 2.52 1 992.1701169815931 888.2417613979562 888.2816812804704 1098.104776630724 1098.324297684221 1098.498935853702 1071.862186945348 376.6361743046226 1093.94381808294 293.1705179324373
505 0.005 2.525 1 992.2863566166166 888.4833109050453 888.5239907841489 1098.104902257394 1098.324352976236 1098.498979143288 1071.878981980418 376.8007885378643 1093.945161705876 293.1705195962302
506 0.005 2.53 1 992.401981311404 888.7234894140776 888.7649249160145 1098.104949235117 1098.324401215415 1098.499017723423 1071.895739569408 376.9650396093031 1093.946557898631 293.1705212372312
507 0.005 2.535 1 992.5169597894466 888.9623050648852 889.004491685174 1098.105004289521 1098.324451277228 1098.499057417876 1071.912426242813 377.1288929744698 1093.947944455731 293.1705228690246
508 0.005 2.54 1 992.6312946192847 889.1997649502996 889.2426985293089 1098.105071238879 1098.324501958271 1098.499097408794 1071.929033056427 377.2923996139168 1093.949314608068 293.1705244727892
509 0.005 2.545 1 992.745072530533 889.4358761455906 889.4795525552678 1098.105136457107 1098.324550450814 1098.499136403124 1071.945545621552 377.4555604608406 1093.950675653427 293.1705260390512
510 0.005 2.55 1 992.8582567233925 889.6706467261585 889.7150615340482 1098.1052076132 1098.324601021542 1098.499176339136 1071.96198998394 377.618376108236 1093.952028561839 293.1705275777192
511 0.005 2.555 1 992.9707245731861 889.9040849998022 889.9492339633614 1098.105266726272 1098.32464764463 1098.499213504978 1071.978339093042 377.7808766700001 1093.953347906922 293.1705290828259
512 0.005 2.56 1 993.0825687068875 890.136199556442 890.1820777865162 1098.105326446001 1098.324694867864 1098.499250957445 1071.994663817871 377.943018948903 1093.954696210941 293.1705305550396
513 0.005 2.565 1 993.1937455958551 890.3669964614812 890.4135999185828 1098.105387931346 1098.324742698529 1098.499289125142 1072.010808140899 378.1047756227395 1093.956029215885 293.1705319954158
514 0.005 2.57 1 993.3043166067902 890.5964823195249 890.6438070828121 1098.105449151401 1098.32479163888 1098.499328197258 1072.026898982785 378.2662373199313 1093.957346947315 293.1705333976365
515 0.005 2.575 1 993.4142297420907 890.8246656485151 890.8727074008993 1098.105514243918 1098.324840449905 1098.499366987829 1072.042907046507 378.4273504371498 1093.958666448157 293.1705347681025
516 0.005 2.58 1 993.5235094132707 891.0515535976974 891.1003081960663 1098.105577530419 1098.324888029567 1098.499404625443 1072.058856947579 378.5881400376611 1093.95997633839 293.1705361090562
517 0.005 2.585 1 993.6322076598832 891.2771558955764 891.326618669741 1098.105655773222 1098.324938028205 1098.499443843253 1072.074729659924 378.7485524426716 1093.961300367029 293.1705374210208
518 0.005 2.59 1 993.7402725569685 891.5014776608651 891.5516446416091 1098.105716297492 1098.324986154536 1098.499482296127 1072.090503582274 378.9086120129613 1093.962597151349 293.1705387093047
519 0.005 2.595 1 993.8477115120255 891.7245259551615 891.7753931555076 1098.10577881224 1098.325032748606 1098.499519321272 1072.10619656608 379.0682968841979 1093.963884697289 293.170539975163
520 0.005 2.6 1 993.954535843039 891.9463082004366 891.9978715342553 1098.105840580429 1098.325080381326 1098.499557135216 1072.121806497015 379.2276189463522 1093.96516928192 293.1705412202602
521 0.005 2.605 1 994.0607551960768 892.1668315454641 892.2190869708738 1098.105901435985 1098.325126445976 1098.499593642085 1072.137331300216 379.3865912008905 1093.966446752955 293.1705424429977
522 0.005 2.61 1 994.1663450631008 892.3861033017653 892.4390467998257 1098.105960282919 1098.325170269265 1098.499628498733 1072.152782972237 379.5452043447941 1093.967716440534 293.1705436497912
523 0.005 2.615 1 994.2717291344314 892.6041315261185 892.6577587844175 1098.106025209055 1098.325219639026 1098.499667737492 1072.168139117066 379.7034824713 1093.968989827072 293.1705448332021
524 0.005 2.62 1 994.3763271798836 892.8209220398747 892.8752292318594 1098.106085230731 1098.325264522792 1098.499702851869 1072.183428957058 379.8614093988939 1093.97024772769 293.1705460014461
525 0.005 2.625 1 994.4802319812845 893.0364819864552 893.091465107354 1098.106142729361 1098.325310064354 1098.499739748463 1072.19865788047 380.0189873529813 1093.97149326712 293.1705471566032
526 0.005 2.63 1 994.5834929388378 893.2508183450674 893.3064735991884 1098.106202475203 1098.325355283843 1098.499775760824 1072.213692536758 380.1762189691993 1093.972739667049 293.1705483030095
527 0.005 2.635 1 994.686162523055 893.4639380745641 893.5202615473387 1098.106261600487 1098.325400556788 1098.499811472631 1072.228735877283 380.3331279373162 1093.973978527568 293.170549441006
528 0.005 2.64 1 994.7882455914104 893.6758480610424 893.7328358460212 1098.106322294205 1098.325446631379 1098.499848139677 1072.243734883062 380.4896882246379 1093.975212802339 293.170550566083
529 0.005 2.645 1 994.8897364135073 893.8865550798105 893.9442033105181 1098.106379165836 1098.325490082771 1098.499882664092 1072.258650592398 380.645897217045 1093.976438209941 293.1705516734157
530 0.005 2.65 1 994.9906536893784 894.0960659118844 894.1543707980561 1098.106438503487 1098.325535518932 1098.499919117099 1072.273461864432 380.8017522944232 1093.977658394094 293.1705527702172
531 0.005 2.655 1 995.0910060234356 894.3043873701855 894.3633450855217 1098.106496532072 1098.32557894915 1098.499953223268 1072.288218714209 380.957257545954 1093.97887044196 293.1705538541705
532 0.005 2.66 1 995.1908089267864 894.5115262146048 894.571132956629 1098.106552127067 1098.32562134957 1098.499986642903 1072.302892802459 381.1124226388205 1093.98007504596 293.1705549232883
533 0.005 2.665 1 995.2900388315724 894.7174892120634 894.7777411660329 1098.106610601495 1098.325666136081 1098.500022406417 1072.317490181975 381.2672299655625 1093.981275579938 293.1705559739198
534 0.005 2.67 1 995.3887099460496 894.9222831547303 894.9831765094582 1098.106670908057 1098.325711369011 1098.500058439857 1072.332020936791 381.4216684131534 1093.982476375526 293.1705570132877
535 0.005 2.675 1 995.4868183493453 895.1259145891011 895.1874455995654 1098.106727037014 1098.325753870911 1098.500092220872 1072.34647467651 381.5757896150499 1093.983665406084 293.1705580265756
536 0.005 2.68 1 995.5843607386819 895.3283888832017 895.3905541546782 1098.106781671354 1098.325795677878 1098.50012519011 1072.360846456448 381.729576653744 1093.984846429901 293.17055903165
537 0.005 2.685 1 995.6813570733124 895.5297138560369 895.5925095409033 1098.106839447793 1098.325840247646 1098.500160819443 1072.375151016447 381.8830228985728 1093.986025970897 293.1705600192113
538 0.005 2.69 1 995.7778072389636 895.7298961622668 895.7933184358753 1098.106892263888 1098.325880352369 1098.500192574593 1072.389519810434 382.0361106994308 1093.987193837359 293.1705609851401
539 0.005 2.695 1 995.8737196834605 895.9289420023721 895.9929872582975 1098.10694970697 1098.325924732888 1098.500228092518 1072.403708925784 382.1888447107065 1093.988360477737 293.1705619312565
540 0.005 2.7 1 995.9690890936619 896.1268580589555 896.1915225951658 1098.107005250009 1098.325966262966 1098.500260765179 1072.417777228113 382.3412254762677 1093.989520246533 293.1705628574621
541 0.005 2.705 1 996.0638901490067 896.3236505000787 896.3889308027195 1098.107060730243 1098.326008200673 1098.500294060453 1072.431772652565 382.4932621301458 1093.990674886781 293.1705637643034
542 0.005 2.71 1 996.1581766734112 896.5193259747853 896.5852183844011 1098.107110639205 1098.326046173235 1098.500323823698 1072.44569539861 382.6449716858201 1093.991817615382 293.1705646506234
543 0.005 2.715 1 996.2519473530581 896.7138903984169 896.7803914748768 1098.107168895827 1098.326090995252 1098.500360067331 1072.459558999716 382.7963424207578 1093.992963169778 293.1705655161014
544 0.005 2.72 1 996.3451840306163 896.9073502326562 896.9744562972166 1098.10722285674 1098.32613200001 1098.50039221824 1072.473322901491 382.9473704660937 1093.994105174973 293.1705663624458
545 0.005 2.725 1 996.4378706334669 897.0997125071333 897.1674198450723 1098.107277093306 1098.326172006697 1098.500424234555 1072.487112663509 383.0980616350047 1093.995234578218 293.1705671979184
546 0.005 2.73 1 996.530010219123 897.2909838382611 897.3592888218569 1098.107322447846 1098.326212167932 1098.500456108535 1072.500606794014 383.2484033718878 1093.996352830673 293.1705680229641
547 0.005 2.735 1 996.6216488883692 897.4811694278213 897.5500687092166 1098.107379463724 1098.326251850237 1098.500487336784 1072.514121162529 383.3984045051899 1093.997470876966 293.1705688386218
548 0.005 2.74 1 996.7127854690907 897.6702755729825 897.7397656873273 1098.107436505093 1098.326295010551 1098.500521788897 1072.527645665978 383.5480485484073 1093.998588518018 293.1705696363607
549 0.005 2.745 1 996.8034065878545 897.8583083411036 897.9283858775689 1098.107487978317 1098.326334540269 1098.500552956571 1072.54110917436 383.6973741504493 1093.999697316295 293.1705704228341
550 0.005 2.75 1 996.8935067597993 898.0452739672543 898.1159354548474 1098.107538839093 1098.32637304168 1098.50058341196 1072.554491955209 383.8463339908449 1094.000797116845 293.170571207669
551 0.005 2.755 1 996.9831015813547 898.2311782211317 898.3024203512465 1098.10759019266 1098.326412135516 1098.500614581606 1072.567807658064 383.9949623759653 1094.001891570085 293.1705719814343
552 0.005 2.76 1 997.0721956909017 898.4160274843241 898.4878467913409 1098.107640750919 1098.326449874934 1098.500644352463 1072.581054181649 384.1432531494559 1094.002981506289 293.1705727463604
553 0.005 2.765 1 997.1607895577665 898.5998277372802 898.6722208283103 1098.107694651892 1098.326491046226 1098.500677406039 1072.594231514355 384.2911681740116 1094.004068974572 293.1705735020046
554 0.005 2.77 1 997.2488809981952 898.7825850659239 898.8555485188889 1098.107745191467 1098.32652896039 1098.500707278376 1072.607339707223 384.4387623606884 1094.005149201906 293.1705742571525
555 0.005 2.775 1 997.3364750441148 898.9643053702097 899.0378358298365 1098.107794962507 1098.326567084555 1098.500737700258 1072.620380740089 384.5860334409397 1094.006222149448 293.1705750086871
556 0.005 2.78 1 997.4235906522024 899.1449939961017 899.2190881960976 1098.107845847064 1098.326605434643 1098.500768009805 1072.633365852437 384.732968709007 1094.00728971506 293.1705757554561
557 0.005 2.785 1 997.5102012652203 899.3246570295113 899.3993117644343 1098.107894574844 1098.326641868916 1098.500796807406 1072.646271323371 384.8795591803306 1094.008350404878 293.1705764979217
558 0.005 2.79 1 997.5963314388038 899.5033009882839 899.5785127749341 1098.10794762868 1098.326681990834 1098.500829109696 1072.659143337829 385.0258242611656 1094.009411198328 293.1705772406036
559 0.005 2.795 1 997.6819668703087 899.680931410253 899.7566969751579 1098.107995626954 1098.32671867489 1098.500858229566 1072.671924204425 385.1717680652624 1094.01046075746 293.1705779796692
560 0.005 2.8 1 997.7671151492773 899.8575540974365 899.9338701730446 1098.10804558929 1098.326756538721 1098.500888243706 1072.68462625584 385.3173717580562 1094.011508974686 293.1705787187109
561 0.005 2.805 1 997.8517490083361 900.0331747546321 900.1100380552389 1098.108091509996 1098.326792356032 1098.500916930193 1072.697281280002 385.462615875873 1094.012543295022 293.1705794505342
562 0.005 2.81 1 997.935920141181 900.2077986419067 900.2852061862678 1098.10814206067 1098.326830120644 1098.500947069128 1072.709862853278 385.6075737122852 1094.013581670924 293.1705801777191
563 0.005 2.815 1 998.0196276334791 900.3814318732095 900.4593804093062 1098.108189356965 1098.326866125793 1098.500975520695 1072.722378282459 385.7521781549706 1094.014609952134 293.170580903476
564 0.005 2.82 1 998.1028689834193 900.5540802496811 900.6325665265221 1098.108237005683 1098.32690164065 1098.501003393491 1072.734828897628 385.8964518244081 1094.015634288588 293.1705816272249
565 0.005 2.825 1 998.1856349778435 900.7257491852587 900.8047700806712 1098.108293438667 1098.326944899109 1098.501037740757 1072.747207200104 386.040403783651 1094.016653122444 293.1705823409782
566 0.005 2.83 1 998.2679314464277 900.8964439954008 900.9759965189996 1098.10834299028 1098.326981524774 1098.501066609509 1072.759552559276 386.1840205137584 1094.017670270387 293.1705830525586
567 0.005 2.835 1 998.3497711072171 901.0661707260062 901.1462516345209 1098.108391338217 1098.327017513848 1098.501095359208 1072.77180032363 386.3273172500771 1094.018679824682 293.1705837551445
568 0.005 2.84 1 998.4311439654629 901.2349346956036 901.3155408945033 1098.108437731785 1098.327052948987 1098.501123428742 1072.783978018926 386.4702713504787 1094.019684987584 293.1705844475939
569 0.005 2.845 1 998.5120770512124 901.402741424648 901.4838697951765 1098.108487529321 1098.327090579967 1098.501153608353 1072.796303044393 386.6128794214361 1094.020688222591 293.1705851387485
570 0.005 2.85 1 998.5925306770058 901.5695961589815 901.6512437384239 1098.108533822022 1098.32712514513 1098.50118064512 1072.80843054106 386.7551541684402 1094.021682446591 293.1705858207899
571 0.005 2.855 1 998.6725317170727 901.7355045644973 901.8176682703997 1098.108579318335 1098.327159270098 1098.501207948286 1072.820450643244 386.8971016116427 1094.022670517773 293.170586491563
572 0.005 2.86 1 998.7520972229418 901.9004722014867 901.983148935724 1098.108624440143 1098.327194229239 1098.501235974807 1072.832529019891 387.0387248663747 1094.023652841031 293.1705871628516
573 0.005 2.865 1 998.8313446402835 902.06450588094 902.1476921794258 1098.108669661717 1098.327229447994 1098.501263837192 1072.844453177861 387.1800199570228 1094.024617205343 293.1705878238498
574 0.005 2.87 1 998.9100724236854 902.227609434158 902.3113024593395 1098.108717122627 1098.327264310873 1098.501291424224 1072.856283884398 387.3209811630443 1094.02559389855 293.1705884860645
575 0.005 2.875 1 998.9883192535769 902.3897882089433 902.473984960256 1098.108761866185 1098.327298436551 1098.501318416031 1072.86799353079 387.4616162181092 1094.026560992299 293.1705891429296
576 0.005 2.88 1 999.0661078104055 902.5510477336447 902.6357452420314 1098.108811244213 1098.327334346836 1098.50134711338 1072.87966324515 387.6019214155091 1094.027528559612 293.170589791795
577 0.005 2.885 1 999.1434626778853 902.7113924189184 902.7965880984475 1098.108850902861 1098.327365732186 1098.501371670066 1072.891297678649 387.7419122560945 1094.028479877185 293.1705904359966
578 0.005 2.89 1 999.2203675788495 902.8708279873823 902.9565188717778 1098.108894671025 1098.327399593474 1098.50139896078 1072.902878076727 387.8815564395014 1094.029431579811 293.1705910796912
579 0.005 2.895 1 999.2968532841256 903.0293598466964 903.1155429540357 1098.108939276828 1098.32743289123 1098.501425379172 1072.914398300162 388.0208723236416 1094.030378843443 293.1705917202946
580 0.005 2.9 1 999.3728964807621 903.186993072975 903.2736654994746 1098.108982237898 1098.327465253677 1098.50145108576 1072.925853344317 388.15985804901 1094.031321971494 293.1705923478594
581 0.005 2.905 1 999.4485088602121 903.3437326679937 903.4308915822547 1098.109027161953 1098.32749950523 1098.501478520302 1072.937253537132 388.2985072898256 1094.032259545573 293.1705929786522
582 0.005 2.91 1 999.5236912340715 903.4995838225447 903.5872263628321 1098.109071835989 1098.327533023343 1098.501505006717 1072.948595781898 388.4368335365677 1094.03319557804 293.1705936017495
583 0.005 2.915 1 999.5984477479492 903.6545516473716 903.7426749610343 1098.109115320766 1098.327565582729 1098.501530744535 1072.959879908155 388.5748401274843 1094.03412562483 293.1705942157985
584 0.005 2.92 1 999.6727851165438 903.8086412172833 903.8972424666791 1098.109162096633 1098.327599916436 1098.501557994666 1072.971106188802 388.7124926084333 1094.035052546313 293.1705948267665
585 0.005 2.925 1 999.7466995132179 903.9618575339034 904.0509339072613 1098.109204000433 1098.327631651759 1098.501583060571 1072.982250733182 388.8498270594477 1094.035970197921 293.1705954286679
586 0.005 2.93 1 999.8201879728279 904.1142051905994 904.203753916584 1098.109250993592 1098.327664573623 1098.501609095082 1072.993453075097 388.9868472955677 1094.036887302818 293.1705960226394
587 0.005 2.935 1 999.8932682048769 904.2656896620859 904.3557079010866 1098.109269106239 1098.327697873013 1098.501635163602 1073.004549069366 389.1235490724108 1094.037781963973 293.1705966068206
588 0.005 2.94 1 999.96593836263 904.4163157737457 904.5068007898396 1098.109312267773 1098.327730767328 1098.501660955578 1073.015553047239 389.2599314361682 1094.038686129629 293.1705971865838
589 0.005 2.945 1 1000.038196431291 904.5660883896802 904.657037469452 1098.109355199707 1098.327761280232 1098.501685354109 1073.026519411316 389.3959947165737 1094.039584728519 293.1705977625897
590 0.005 2.95 1 1000.11004867359 904.7150124623818 904.806422866712 1098.109396628775 1098.327791273776 1098.501708831544 1073.03740635491 389.5317460256099 1094.040478116244 293.1705983223806
591 0.005 2.955 1 1000.18149597262 904.8630928971792 904.9549618932642 1098.109440096373 1098.327824394469 1098.501735561234 1073.048231168203 389.6671709278957 1094.041370141982 293.1705988769931
592 0.005 2.96 1 1000.252542359633 905.0103345785135 905.1026594293376 1098.109480153053 1098.327854350705 1098.501759288575 1073.058999643527 389.8022675678312 1094.042254755673 293.1705994190657
593 0.005 2.965 1 1000.323189944568 905.1567422675624 905.2495202842093 1098.109521051967 1098.327884983368 1098.501783373932 1073.069711058793 389.9370441623009 1094.043134482804 293.1705999638793
594 0.005 2.97 1 1000.393437709944 905.3023207399434 905.3955492519568 1098.109561355025 1098.327915356218 1098.501807592998 1073.080367386504 390.0714917740749 1094.044011592189 293.1706005114086
595 0.005 2.975 1 1000.463291447261 905.4470748696701 905.5407511734069 1098.109602169714 1098.327945516191 1098.501831502897 1073.090969757403 390.2055624281335 1094.044885473768 293.1706010555209
596 0.005 2.98 1 1000.532750793891 905.5910093255072 905.6851307760768 1098.109641580008 1098.327975552576 1098.501855538487 1073.10151594615 390.3393418527986 1094.045751090751 293.1706016034961
597 0.005 2.985 1 1000.601830736714 905.7341288282655 905.828692791348 1098.109682924389 1098.328006852745 1098.501880569337 1073.112008337767 390.4728221533736 1094.046613891271 293.1706021585796
598 0.005 2.99 1 1000.670511215765 905.8764381996136 905.9714419893066 1098.109722762216 1098.328036971441 1098.501904372242 1073.122439680176 390.6059934854166 1094.047473840708 293.170602718962
599 0.005 2.995 1 1000.738805644438 906.0179421414009 906.1133830968105 1098.109757887404 1098.328063756677 1098.501925611848 1073.132819880193 390.7388544791497 1094.04832451534 293.170603283093
600 0.005 3 1 1000.806712942939 906.1586450186809 906.2545206204421 1098.10979693379 1098.328093730261 1098.501949510151 1073.14314624885 390.8714000208764 1094.049172482682 293.1706038519859
601 0.005 3.005 1 1000.87423810241 906.2985515003081 906.3948591882831 1098.109835850295 1098.328122627941 1098.50197231144 1073.153420645217 391.0036299561445 1094.0500189078 293.1706044304353
602 0.005 3.01 1 1000.941385006429 906.4376660424535 906.5344033194878 1098.109876290019 1098.328152069421 1098.501995808916 1073.16365215895 391.1355434793865 1094.050858656486 293.1706050125466
603 0.005 3.015 1 1001.008154950212 906.5759941544007 906.6731582541327 1098.109900979278 1098.328179731267 1098.502018069298 1073.173531635327 391.2671438204599 1094.051693898378 293.1706055951132
604 0.005 3.02 1 1001.074557371752 906.7135390160182 906.8111277311183 1098.109943145345 1098.328209110358 1098.502041625386 1073.18372940992 391.3984070152036 1094.052521589732 293.170606183421
605 0.005 3.025 1 1001.140579447949 906.8503056765049 906.9483164515302 1098.109978792838 1098.328236084213 1098.502062807234 1073.19384870344 391.5293692405688 1094.053348109182 293.1706067671067
606 0.005 3.03 1 1001.206229766959 906.9862985976627 907.0847288885037 1098.110017863303 1098.328266275832 1098.502087099168 1073.203880655057 391.6600210460388 1094.054173944453 293.1706073480772
607 0.005 3.035 1 1001.271497580778 907.1215222635674 907.2203695541606 1098.110055467692 1098.328295025882 1098.502109914638 1073.213843434201 391.7903648101488 1094.054991799052 293.1706079318972
608 0.005 3.04 1 1001.33627634229 907.2559803349266 907.3552424103134 1098.110097232894 1098.328325657011 1098.502134252321 1073.223722178528 391.9204041760417 1094.055838654661 293.1706085077811
609 0.005 3.045 1 1001.400783997474 907.3896778104181 907.4893522015191 1098.110133275349 1098.328353177107 1098.502155844146 1073.233446270561 392.0501320703278 1094.056658187058 293.1706090814719
610 0.005 3.05 1 1001.464951043926 907.5226191550784 907.6227033142613 1098.110169932434 1098.32837988114 1098.502176853121 1073.243202809279 392.1795358784003 1094.057454315883 293.1706096531346
611 0.005 3.055 1 1001.528737285398 907.6548078162825 907.7552994571149 1098.110208107642 1098.328406940135 1098.502198290544 1073.252968861886 392.3086340622727 1094.05825737847 293.1706102215683
612 0.005 3.06 1 1001.592164600395 907.7862488983146 907.8871455303686 1098.110246412298 1098.328436310152 1098.502221887792 1073.262681263134 392.4374253931592 1094.059060284941 293.1706107820192
613 0.005 3.065 1 1001.655254716631 907.9169468104847 908.0182459635363 1098.110281018644 1098.32846187675 1098.502242020356 1073.272348866735 392.5659150501509 1094.059855092557 293.170611337197
614 0.005 3.07 1 1001.717997620199 908.0469057413351 908.1486050146359 1098.1103169038 1098.328489199819 1098.502263812916 1073.281956013345 392.6941041061115 1094.060644068738 293.1706118775031
615 0.005 3.075 1 1001.780388149355 908.1761301005896 908.2782270455698 1098.11035168069 1098.328515333124 1098.502284359392 1073.291507327524 392.8219810967013 1094.061429415137 293.170612420046
616 0.005 3.08 1 1001.842439431439 908.3046239527945 908.4071162306336 1098.110388116347 1098.32854208087 1098.502305690944 1073.301007583083 392.9495477248677 1094.062212027894 293.1706129550963
617 0.005 3.085 1 1001.904135498303 908.4323915293799 908.5352767948131 1098.110421909409 1098.32856777853 1098.502326017483 1073.310468542002 393.0767880143422 1094.062987546274 293.1706134877606
618 0.005 3.09 1 1001.965484925879 908.5594368797294 908.6627128476116 1098.110460066533 1098.328596598843 1098.502349263005 1073.319878966558 393.2037256108591 1094.063762952713 293.1706140159447
619 0.005 3.095 1 1002.026480418327 908.6857642723531 908.7894285951993 1098.110494260465 1098.328621231844 1098.502368182678 1073.329292968118 393.3303602747374 1094.064531626229 293.170614536698
620 0.005 3.1 1 1002.087129449075 908.811377262271 908.915427900278 1098.110531781849 1098.328649022955 1098.502390509668 1073.338576986689 393.4566617933334 1094.065295045178 293.1706150609725
621 0.005 3.105 1 1002.147440974917 908.9362803196935 909.0407149575365 1098.110567333337 1098.328674236699 1098.502410349508 1073.347824574308 393.5826695076375 1094.06605707446 293.1706155837408
622 0.005 3.11 1 1002.207417110089 909.0604775592813 909.1652938990783 1098.110602636179 1098.328701348175 1098.502432250266 1073.357035406354 393.7083810984591 1094.066816396846 293.1706161000094
623 0.005 3.115 1 1002.267054665735 909.1839730173191 909.2891687894617 1098.11063476232 1098.328725407094 1098.502450980465 1073.366196680169 393.8338122895452 1094.067569147685 293.1706166209373
624 0.005 3.12 1 1002.326359353965 909.306770995856 909.4123438423817 1098.110669585432 1098.328751676414 1098.502471764962 1073.375312075022 393.9589414953375 1094.068319661741 293.1706171398886
625 0.005 3.125 1 1002.385333027145 909.4288752087054 909.5348228811748 1098.110705672286 1098.328777156077 1098.502491824233 1073.38438012817 394.0837642055776 1094.069065428285 293.1706176539216
626 0.005 3.13 1 1002.443977575432 909.5502898308765 909.6566100692335 1098.110736580257 1098.328801466052 1098.502511141744 1073.393396053706 394.2082718081899 1094.069805315996 293.1706181696126
627 0.005 3.135 1 1002.502288003206 909.6710185587661 909.7777092426807 1098.110770275042 1098.328826629637 1098.502531270614 1073.40236176699 394.332487258138 1094.070542377306 293.1706186833819
628 0.005 3.14 1 1002.560273085326 909.7910655424567 909.8981244357369 1098.110805979837 1098.328852839081 1098.502552491376 1073.41128235982 394.4563840116178 1094.071278750146 293.1706191988402
629 0.005 3.145 1 1002.617931308801 909.9104346825991 910.0178596082806 1098.110840383001 1098.328878293592 1098.502572692689 1073.420161500469 394.5799851241068 1094.072007982695 293.17061971382
630 0.005 3.15 1 1002.675265621255 910.0291298918256 910.1369186728216 1098.110872598649 1098.328902297636 1098.502591281694 1073.429043612217 394.7032887981391 1094.072735031872 293.1706202251506
631 0.005 3.155 1 1002.732276859356 910.1471549871064 910.2553054887162 1098.110902427143 1098.328924712168 1098.502608986729 1073.437844690172 394.8262942751359 1094.073454749811 293.1706207372039
632 0.005 3.16 1 1002.788969376557 910.2645138096999 910.3730239034686 1098.11093568715 1098.328949984044 1098.502629281394 1073.446584328918 394.9489851145878 1094.074173696652 293.1706212426308
633 0.005 3.165 1 1002.845343783903 910.3812101871787 910.4900777590678 1098.110969050496 1098.32897488288 1098.502649240962 1073.455278996966 395.071380283391 1094.07488847926 293.1706217497405
634 0.005 3.17 1 1002.901397951992 910.497247852623 910.60647081798 1098.110999898798 1098.328997599371 1098.502666959368 1073.463925461948 395.1934837890936 1094.075598250335 293.17062225239
635 0.005 3.175 1 1002.957138357615 910.6126308573386 910.7222070402778 1098.111033963258 1098.329022433803 1098.502686577151 1073.472531680418 395.315322972127 1094.076305692593 293.1706227575513
636 0.005 3.18 1 1003.012563293873 910.727362617093 910.8372900128485 1098.111065223529 1098.329045862255 1098.502704903307 1073.481093797978 395.4368539498387 1094.077009646897 293.1706232606847
637 0.005 3.185 1 1003.067666276084 910.8414457036937 910.9517227311652 1098.111100046211 1098.329070788213 1098.502724782135 1073.48960261473 395.5580790762851 1094.077716526883 293.1706237580706
638 0.005 3.19 1 1003.122462982294 910.9548846769677 911.0655092367684 1098.111130164581 1098.329093048372 1098.502742333373 1073.498131035687 395.6790073328812 1094.078410747261 293.1706242496673
639 0.005 3.195 1 1003.176958422858 911.0676834223194 911.1786533917136 1098.111162018904 1098.329116902614 1098.502761475221 1073.506578493299 395.799657049818 1094.079103507881 293.1706247441945
640 0.005 3.2 1 1003.231155930152 911.1798455456942 911.2911588871503 1098.111192743948 1098.329139939101 1098.50277960861 1073.514933749287 395.9199890866541 1094.079792050952 293.1706252394634
641 0.005 3.205 1 1003.285044502658 911.2913749591448 911.4030295382718 1098.111224676385 1098.329163721543 1098.502798644492 1073.523260341087 396.0400302981762 1094.08047657066 293.170625732533
642 0.005 3.21 1 1003.338628757509 911.4022751933361 911.5142689723887 1098.111254441962 1098.329185820938 1098.502815935275 1073.531548667187 396.1597743060635 1094.081157272215 293.1706262307476
643 0.005 3.215 1 1003.391697770118 911.512548619491 911.6248799397545 1098.111285177518 1098.329208736568 1098.50283415712 1073.539781537252 396.2792273674416 1094.081836051813 293.1706267258644
644 0.005 3.22 1 1003.444587048204 911.6222000432167 911.7348667756913 1098.111316880156 1098.329232640682 1098.502853410636 1073.547991117569 396.3983871643753 1094.082512835471 293.1706272193867
645 0.005 3.225 1 1003.49723116235 911.7312329587439 911.8442330796407 1098.111345821415 1098.329253805616 1098.502869955759 1073.556153312257 396.5172599608251 1094.083181495562 293.1706277136195
646 0.005 3.23 1 1003.549603587673 911.8396508892242 911.9529824117764 1098.111376144869 1098.32927663385 1098.502888076586 1073.564271846341 396.635839228259 1094.083846627326 293.1706282080327
647 0.005 3.235 1 1003.601692130612 911.9474574400444 912.0611183610083 1098.111404981088 1098.329297978005 1098.502904648029 1073.572345416118 396.7541337635628 1094.084507307912 293.1706287112563
648 0.005 3.24 1 1003.65349485198 912.0546561641341 912.1686444951447 1098.111436361382 1098.329321581188 1098.502923582413 1073.580378450639 396.8721374162359 1094.085169884529 293.1706292124007
649 0.005 3.245 1 1003.705007663506 912.161250578769 912.2755643415006 1098.111464749752 1098.329342681445 1098.502940418309 1073.588368367694 396.9898576810606 1094.085825406726 293.1706297189579
650 0.005 3.25 1 1003.756236027851 912.2672441797448 912.3818814198444 1098.111497571513 1098.329367289999 1098.502960122471 1073.596318513771 397.107287599397 1094.086484037665 293.1706302211731
651 0.005 3.255 1 1003.807172801998 912.3726403238918 912.4875991385566 1098.111525140505 1098.329387598219 1098.502976145126 1073.604224957457 397.2244328309193 1094.087131334147 293.1706307250348
652 0.005 3.26 1 1003.857824170846 912.477442531394 912.5927209892933 1098.111554864495 1098.329410045507 1098.502993890461 1073.612113181498 397.3412849185946 1094.087777759262 293.1706312301747
653 0.005 3.265 1 1003.908194061145 912.5816541738623 912.6972503942097 1098.111579244643 1098.329428610115 1098.503008561457 1073.619894776133 397.4578498797887 1094.088417974628 293.1706317339945
654 0.005 3.27 1 1003.95827258731 912.6852787543896 912.8011908047586 1098.11160834249 1098.3294507156 1098.503026225551 1073.627673144349 397.5741138195665 1094.089055822327 293.1706322336922
655 0.005 3.275 1 1004.008072630873 912.7883194475249 912.9045455086 1098.111636361995 1098.329471473018 1098.503042682398 1073.635424216812 397.6901035101976 1094.089690834556 293.1706327332819
656 0.005 3.28 1 1004.057595680648 912.8907799295989 913.0073180426803 1098.111664300903 1098.329492184908 1098.503059116252 1073.643132588037 397.8057984672401 1094.090322989927 293.1706332262126
657 0.005 3.285 1 1004.106840181772 912.9926632636077 913.1095116312358 1098.111690560729 1098.32951141312 1098.503074292952 1073.650793581552 397.9212082902843 1094.090948813702 293.17063370626
658 0.005 3.29 1 1004.155810355873 913.0939729051371 913.2111296590159 1098.111718983946 1098.329533362941 1098.503091823678 1073.658414071604 398.0363353921241 1094.091573988624 293.1706341835173
659 0.005 3.295 1 1004.204517263839 913.1947121731721 913.3121754600786 1098.111749283695 1098.32955628963 1098.503110220882 1073.665971194462 398.1512032857914 1094.092199956777 293.1706346520631
660 0.005 3.3 1 1004.252944632095 913.2948842389917 913.4126522698818 1098.111777702489 1098.329577067733 1098.503126450389 1073.67350799047 398.2657795021435 1094.092819902852 293.1706351165951
661 0.005 3.305 1 1004.301092161131 913.3944923317155 913.5125633265769 1098.111804197892 1098.329596546525 1098.503141688648 1073.681008221884 398.3800695529748 1094.093434256358 293.1706355803809
662 0.005 3.31 1 1004.348964329082 913.4935397161582 913.6119118857079 1098.111829641541 1098.329615031766 1098.503156197093 1073.688469858171 398.4940753329277 1094.094044683165 293.1706360363045
663 0.005 3.315 1 1004.396570401385 913.5920296200799 913.7107011835179 1098.111856023538 1098.329634976817 1098.503172338434 1073.695891272796 398.6078014977219 1094.094652327794 293.1706364944598
664 0.005 3.32 1 1004.443913391912 913.6899652345666 913.8089344267975 1098.111885195249 1098.329657165425 1098.503190280863 1073.703275301781 398.7212544891614 1094.09525879484 293.170636948034
665 0.005 3.325 1 1004.490992988868 913.7873497584237 913.9066148166281 1098.11191241139 1098.329677852179 1098.503206559449 1073.710626874074 398.8344554397701 1094.095863190451 293.1706373988687
666 0.005 3.33 1 1004.537807509805 913.8841861629733 914.0037454097931 1098.111938620076 1098.329696892445 1098.503221483537 1073.717929598128 398.9473552770651 1094.09646250411 293.1706378511979
667 0.005 3.335 1 1004.584360721644 913.9804777297276 914.1003294136815 1098.111964969349 1098.32971641841 1098.503236749337 1073.725194484707 399.0599663042348 1094.097058647915 293.1706383084876
668 0.005 3.34 1 1004.630653156785 914.0762274990426 914.1963699212992 1098.111991781475 1098.329736674986 1098.503253005302 1073.732422057204 399.1722936011616 1094.097651146762 293.1706387665677
669 0.005 3.345 1 1004.676686432937 914.1714387136534 914.2918701217058 1098.112018404619 1098.329756336154 1098.503268565438 1073.739613389551 399.2843489159889 1094.098240531903 293.1706392256244
670 0.005 3.35 1 1004.722461357874 914.2661144127422 914.3868331013551 1098.112043855343 1098.329775451318 1098.50328395223 1073.746765908966 399.3961175321188 1094.09882583054 293.1706396883258
671 0.005 3.355 1 1004.767913213442 914.3602580940766 914.4812623224018 1098.112068676771 1098.329794140117 1098.503298462454 1073.753884703241 399.5076053836667 1094.099403946052 293.1706401522206
672 0.005 3.36 1 1004.813149359534 914.4538722622176 914.5751604060733 1098.112094775123 1098.329813924048 1098.503314084468 1073.760959072467 399.6188165728959 1094.099982724159 293.1706406188701
673 0.005 3.365 1 1004.858150643507 914.5469600093552 914.6685304041983 1098.112121042871 1098.329833329495 1098.503329520051 1073.767999038123 399.7297406412039 1094.100561091884 293.1706410882814
674 0.005 3.37 1 1004.902907830174 914.6395243853144 914.76137536514 1098.112147531413 1098.329853046603 1098.503345237592 1073.775002521314 399.8404142878945 1094.101135464158 293.1706415617804
675 0.005 3.375 1 1004.947416331997 914.7315683996688 914.8536983030447 1098.112172468722 1098.329871134526 1098.503359294592 1073.781969041406 399.950808208253 1094.101705276041 293.1706420329509
676 0.005 3.38 1 1004.991677542643 914.8230950923613 914.9455022479575 1098.112197533258 1098.329890058938 1098.503374469199 1073.788898265449 400.0609291575591 1094.102274446894 293.1706425085225
677 0.005 3.385 1 1005.035680165048 914.9141073371302 915.0367901380985 1098.11222307655 1098.329908819126 1098.503389312256 1073.795789883654 400.1707776043849 1094.102839488356 293.1706429845573
678 0.005 3.39 1 1005.079441721855 915.0046081538633 915.1275649595349 1098.112247758241 1098.329927285715 1098.503403736422 1073.802650353818 400.2803517270814 1094.103399982962 293.170643460346
679 0.005 3.395 1 1005.122960325976 915.0946004719171 915.2178296582179 1098.112271446186 1098.329944714215 1098.503417561175 1073.809470754138 400.3896536075287 1094.103957298782 293.1706439340205
680 0.005 3.4 1 1005.166236762127 915.1840871799985 915.3075871386801 1098.112297662142 1098.329964224326 1098.503433200176 1073.81625589713 400.4986810811445 1094.104513313177 293.1706444122753
681 0.005 3.405 1 1005.209272301901 915.2730711617284 915.3968403113269 1098.112322401773 1098.329982222555 1098.503447250114 1073.823001762732 400.6074488090703 1094.105068011819 293.1706448864876
682 0.005 3.41 1 1005.252066597449 915.3615553495109 915.485592088669 1098.112346719421 1098.330000308691 1098.50346145405 1073.829714223588 400.715942673493 1094.105617033667 293.1706453646916
683 0.005 3.415 1 1005.29462145362 915.4495426504373 915.5738453728004 1098.112370498835 1098.330018043096 1098.503475570169 1073.836391992459 400.8241625288371 1094.106164178036 293.1706458390182
684 0.005 3.42 1 1005.336937293551 915.5370358325951 915.6616029897477 1098.112395067732 1098.330036209114 1098.503489948511 1073.843035154878 400.9321141611712 1094.106707463264 293.1706463124283
685 0.005 3.425 1 1005.379015346076 915.6240377896845 915.7488678100574 1098.112419315779 1098.330054514944 1098.503504647916 1073.849644640752 401.0398071209793 1094.107248664474 293.1706467773602
686 0.005 3.43 1 1005.420860819676 915.7105512714114 915.8356426743755 1098.112442390506 1098.330071829438 1098.503518005024 1073.856203591404 401.1472314543273 1094.107786762767 293.1706472428775
687 0.005 3.435 1 1005.462473166852 915.7965792386983 915.9219304134515 1098.112467193614 1098.330089731453 1098.503532241394 1073.862742988871 401.2543668367197 1094.108322397627 293.1706477040455
688 0.005 3.44 1 1005.503853348803 915.8821244227579 916.0077338205763 1098.112491630486 1098.330107597522 1098.503546274141 1073.869247729679 401.3612404509454 1094.10885761967 293.1706481571313
689 0.005 3.445 1 1005.54499999819 915.9671895470268 916.0930556432783 1098.112512705087 1098.330123388667 1098.503558861691 1073.875715834215 401.4678546508742 1094.109385964435 293.1706486105635
690 0.005 3.45 1 1005.585917908769 916.0517773905844 916.1778986565918 1098.1125369003 1098.330141865627 1098.503573729495 1073.882151057789 401.5742125501951 1094.109913532172 293.1706490545866
691 0.005 3.455 1 1005.626605916969 916.13589069723 916.2622656162368 1098.112559757857 1098.330158711505 1098.503587031304 1073.888550575425 401.6802727015877 1094.110438766846 293.1706494955067
692 0.005 3.46 1 1005.667068133769 916.2195321485278 916.3461592332695 1098.112584024876 1098.330176612588 1098.503601238392 1073.894917078831 401.7860796889399 1094.110962052672 293.1706499361748
693 0.005 3.465 1 1005.7073030212 916.3027043636447 916.4295821628748 1098.112607175327 1098.330193478946 1098.50361431162 1073.901248745427 401.8916369056853 1094.111480037142 293.1706503735988
694 0.005 3.47 1 1005.747314310094 916.3854101031737 916.5125371324008 1098.112630280764 1098.330210660452 1098.503627904923 1073.907548947872 401.9969330386044 1094.111994421825 293.1706508094997
695 0.005 3.475 1 1005.787101748949 916.4676520422053 916.5950268259593 1098.112652086074 1098.330226617661 1098.503640368174 1073.913814127675 402.1019683721483 1094.112507411508 293.1706512434961
696 0.005 3.48 1 1005.826663391489 916.549432799658 916.6770538854743 1098.112673708838 1098.330243329183 1098.503653890475 1073.920035573678 402.2067435207347 1094.113016233135 293.1706516818517
697 0.005 3.485 1 1005.866005696565 916.6307551222139 916.7586210257682 1098.112696686081 1098.33026021383 1098.5036672027 1073.926232632245 402.3112518971201 1094.11352387844 293.1706521189428
698 0.005 3.49 1 1005.905133360963 916.7116215397436 916.8397308412045 1098.112719057863 1098.330276853039 1098.503680355862 1073.932398625531 402.4155035587991 1094.11402892994 293.1706525572059
699 0.005 3.495 1 1005.944031021439 916.7920351602546 916.9203863031385 1098.112739197589 1098.330294872317 1098.503694748499 1073.938510955434 402.5194966148804 1094.114535573345 293.1706529892515
700 0.005 3.5 1 1005.982714898061 916.8719981525978 917.0005897405835 1098.112761639294 1098.3303101271 1098.503706566467 1073.944605145567 402.6232283952447 1094.115033414401 293.1706534239054
701 0.005 3.505 1 1006.021187104806 916.9515130407055 917.0803436945459 1098.112787211543 1098.330329105315 1098.503722002677 1073.950672885088 402.7267018501001 1094.115533256945 293.170653858242
702 0.005 3.51 1 1006.059444875724 917.0305824549863 917.1596507570021 1098.112807204399 1098.330343138353 1098.503732439029 1073.956716029745 402.8299459799276 1094.116026660854 293.1706542941615
703 0.005 3.515 1 1006.097487633476 917.1092088782448 917.2385134508039 1098.112826191516 1098.330357332895 1098.503743538157 1073.96272129667 402.9329179714718 1094.116514459834 293.1706547307164
704 0.005 3.52 1 1006.135319656014 917.1873948819938 917.3169343367601 1098.112848504554 1098.330374601769 1098.503757455788 1073.96869517914 403.035637300342 1094.11700388696 293.1706551721662
705 0.005 3.525 1 1006.172941019726 917.2651429941861 917.3949159473059 1098.112871836284 1098.330391985334 1098.503771579756 1073.974636967494 403.138096378346 1094.117493177053 293.1706556141651
706 0.005 3.53 1 1006.210348034309 917.3424557098258 917.4724607823543 1098.112889868335 1098.330405392935 1098.50378184863 1073.980545657578 403.2402984050495 1094.117972587106 293.1706560527437
707 0.005 3.535 1 1006.247553739139 917.4193355634783 917.5495713857521 1098.112914675748 1098.330423385331 1098.503796148297 1073.986426048415 403.3422452083429 1094.118458544266 293.1706564955174
708 0.005 3.54 1 1006.284554114956 917.4957849805413 917.6262502012793 1098.112932272052 1098.33043595346 1098.503805810915 1073.992275898593 403.4439351249343 1094.118933473779 293.1706569324546
709 0.005 3.545 1 1006.321341732401 917.5718064049247 917.7024996798492 1098.112952384897 1098.330451881817 1098.50381882949 1073.998090088699 403.5453947072263 1094.119406947045 293.170657372866
710 0.005 3.55 1 1006.357979399341 917.6474025451899 917.7783224603555 1098.11297424134 1098.330467946065 1098.503831731196 1074.003876209056 403.6465905826965 1094.119880388503 293.1706578131422
711 0.005 3.555 1 1006.394380694299 917.7225756405528 917.8537208709317 1098.11299361845 1098.330481800321 1098.503842067089 1074.009627725741 403.7475494585975 1094.120348677743 293.1706582472887
712 0.005 3.56 1 1006.430566977104 917.7973280777752 917.928697315403 1098.113014852926 1098.330497759525 1098.503854869717 1074.01535178978 403.8482435829329 1094.120817527397 293.1706586753679
713 0.005 3.565 1 1006.466545808824 917.8716622490042 918.0032541956386 1098.113035863496 1098.330513136948 1098.503866974232 1074.021046119056 403.9486570460135 1094.121284903097 293.1706591000665
714 0.005 3.57 1 1006.50232027756 917.9455805522359 918.0773939028628 1098.113054751463 1098.330527254987 1098.503878236393 1074.026708669035 404.048818541739 1094.121746653901 293.1706595214475
715 0.005 3.575 1 1006.53789646432 918.0190853407754 918.1511188141544 1098.113077353531 1098.330543791771 1098.503891449621 1074.032343280127 404.1487257730598 1094.122208726402 293.170659943829
716 0.005 3.58 1 1006.573274096418 918.0921789971912 918.2244313010521 1098.113096619362 1098.330558270561 1098.503902946433 1074.037948939803 404.2484121095132 1094.122666911025 293.1706603631663
717 0.005 3.585 1 1006.608452063073 918.1648638195401 918.2973336894124 1098.113118050064 1098.330574408422 1098.503915900237 1074.043521602592 404.3478393848301 1094.123123884232 293.1706607762769
718 0.005 3.59 1 1006.643435736872 918.2371421988079 918.3698283496664 1098.113139001281 1098.330589475456 1098.503927376691 1074.049067109458 404.4470134469295 1094.123578939086 293.1706611892242
719 0.005 3.595 1 1006.678222432956 918.3090164804411 918.4419176251855 1098.113157584885 1098.3306033086 1098.503938295823 1074.054581886074 404.5459341636126 1094.124029075993 293.1706615962738
720 0.005 3.6 1 1006.712815380692 918.3804889245629 918.5136038144018 1098.113176138154 1098.330616773584 1098.503948780113 1074.060066701736 404.6446051733365 1094.124475971483 293.1706620076887
721 0.005 3.605 1 1006.747215741715 918.4515619048253 918.5848892587544 1098.113196255958 1098.330632135353 1098.503961351908 1074.065523437243 404.7430186338246 1094.124920828324 293.170662418092
722 0.005 3.61 1 1006.781433360672 918.5222376947758 918.6557762461397 1098.113216085808 1098.330646641689 1098.503972814067 1074.070896420081 404.8411895437621 1094.125365368812 293.1706628202019
723 0.005 3.615 1 1006.815454368589 918.5925185280294 918.7262670440789 1098.113236106699 1098.33066177442 1098.503985022782 1074.076276405044 404.9391123060933 1094.125807289479 293.1706632261786
724 0.005 3.62 1 1006.849284688616 918.662406705896 918.7963639421522 1098.11325648102 1098.330676955193 1098.503996925321 1074.081641773174 405.0367870934464 1094.126247687797 293.1706636338225
725 0.005 3.625 1 1006.882925074475 918.7319043978977 918.8660691545787 1098.113276349392 1098.330691472084 1098.504008062882 1074.08698478905 405.1342175590016 1094.126685961724 293.1706640406463
726 0.005 3.63 1 1006.916378963224 918.8010138831482 918.9353849350889 1098.113294443981 1098.330704324705 1098.504017941561 1074.092300667223 405.2314021522855 1094.127121843636 293.1706644431025
727 0.005 3.635 1 1006.949643199614 918.8697373833526 919.0043135121911 1098.113311170221 1098.330716996649 1098.504028187419 1074.097585772775 405.3283406574168 1094.127550463375 293.1706648529945
728 0.005 3.64 1 1006.982724673189 918.9380771108563 919.0728571097995 1098.113330501416 1098.330731509188 1098.504039750552 1074.102841909375 405.4250299017986 1094.127979938664 293.1706652675717
729 0.005 3.645 1 1007.015620417532 919.0060352485228 919.1410179217047 1098.113349716444 1098.330745951034 1098.504051309282 1074.1080700092 405.5214762675892 1094.128408011002 293.1706656780734
730 0.005 3.65 1 1007.048336540194 919.0736139520396 919.2087981212256 1098.11336878914 1098.330759337792 1098.504061729843 1074.113272538377 405.6176799648766 1094.128833850978 293.1706660910642
731 0.005 3.655 1 1007.080866819849 919.1408153980699 919.2761998767162 1098.113386403832 1098.33077257892 1098.504072268577 1074.118446732078 405.7136434820177 1094.129252632851 293.1706665057525
732 0.005 3.66 1 1007.113215380224 919.207642019333 919.3432255603107 1098.113406923387 1098.330787026631 1098.504083521371 1074.123600144378 405.8093612669269 1094.129674826325 293.1706669195529
733 0.005 3.665 1 1007.145380749229 919.2740956853638 919.4098771432529 1098.113422014702 1098.330798138099 1098.504092253983 1074.128720347725 405.9048339207376 1094.130090479891 293.1706673342994
734 0.005 3.67 1 1007.177375609733 919.3401786684502 919.4761568394345 1098.113443243971 1098.330814386411 1098.504105450005 1074.133814271885 406.0000559656686 1094.130510460362 293.1706677459356
735 0.005 3.675 1 1007.209186081725 919.4058930052061 919.542066741749 1098.113461499212 1098.330828116328 1098.504116361169 1074.138879482129 406.0950497007101 1094.130922770135 293.1706681611879
736 0.005 3.68 1 1007.240828391786 919.471240824659 919.6076089789678 1098.113482315967 1098.330842857602 1098.504127578062 1074.143915275233 406.1898060734289 1094.131339394891 293.1706685730386
737 0.005 3.685 1 1007.2722888367 919.536224065532 919.6727855226732 1098.113496860076 1098.330854347809 1098.504136515889 1074.148927225146 406.2843139981899 1094.131741074913 293.1706689857097
738 0.005 3.69 1 1007.303581505153 919.6008449510755 919.7375985617219 1098.113515998175 1098.33086773611 1098.504147292712 1074.153910786767 406.3786002816613 1094.132153562621 293.1706693913263
739 0.005 3.695 1 1007.334687275303 919.6651055307058 919.8020501631556 1098.113531812612 1098.330880053679 1098.504157194797 1074.15886686024 406.4726479878042 1094.132552952741 293.1706697974248
740 0.005 3.7 1 1007.365633731464 919.7290078870537 919.8661424159158 1098.113553030727 1098.330895325698 1098.5041690048 1074.163799542228 406.5664569446338 1094.132961103705 293.1706702010586
741 0.005 3.705 1 1007.396393618687 919.7925541719859 919.9298774295605 1098.113568201084 1098.330906613584 1098.504178043737 1074.168710641628 406.6600302957191 1094.133356231692 293.1706706049819
742 0.005 3.71 1 1007.426999314298 919.8557461519442 919.9932571145207 1098.113588662592 1098.330921594163 1098.504189952176 1074.173589498782 406.7533656925248 1094.133762071007 293.1706710047006
743 0.005 3.715 1 1007.457417888538 919.918585853217 920.0562834613586 1098.113605704256 1098.33093386954 1098.504199503099 1074.178446375319 406.8464646294121 1094.134153773224 293.1706714010382
744 0.005 3.72 1 1007.487690586379 919.9810755057897 920.1189586060016 1098.113624451273 1098.3309472425 1098.504209920832 1074.183276347477 406.9393250168691 1094.13455581031 293.1706717927075
745 0.005 3.725 1 1007.517762870095 920.0432169778952 920.1812844894158 1098.113638376893 1098.330958809556 1098.504219332427 1074.188076543671 407.0319522597371 1094.134938214904 293.1706721845576
746 0.005 3.73 1 1007.547705382012 920.1050123413152 920.2432631712682 1098.113660823237 1098.330974438783 1098.504231476656 1074.19285423006 407.1243461655451 1094.13534218059 293.1706725663509
747 0.005 3.735 1 1007.577438519368 920.1664634798959 920.3048965584597 1098.113673319067 1098.330984320331 1098.504239352204 1074.197604535336 407.2165197916556 1094.135716429619 293.170672956252
748 0.005 3.74 1 1007.607057201451 920.2275724895026 920.3661867231209 1098.113695423768 1098.330999261302 1098.504250964741 1074.202332631969 407.3084530149819 1094.136119549159 293.170673333197
749 0.005 3.745 1 1007.63645025791 920.2883411657436 920.4271355076341 1098.113703374144 1098.331006471463 1098.504256911074 1074.207030427263 407.4001519371327 1094.136478426211 293.1706737232916
750 0.005 3.75 1 1007.665751872627 920.3487716598909 920.4877450153048 1098.113730119715 1098.331025144927 1098.504271489015 1074.211708888221 407.4916084153892 1094.136886235167 293.1706740936214
751 0.005 3.755 1 1007.694812876864 920.4088656805698 920.5480170269262 1098.113738176583 1098.331032341435 1098.504277440223 1074.21635755121 407.5828431209233 1094.137240571164 293.1706744758177
752 0.005 3.76 1 1007.723793865831 920.468625362009 920.6079536208969 1098.113760913247 1098.331048104947 1098.504289613544 1074.22098360151 407.6738455726826 1094.137642615618 293.1706748359019
753 0.005 3.765 1 1007.752527886034 920.5280524170269 920.6675565736371 1098.113770810307 1098.331056655676 1098.504296723477 1074.225583423265 407.7646243062284 1094.137990399067 293.1706752229842
754 0.005 3.77 1 1007.7811962813 920.5871490618375 920.7268280050192 1098.113796196765 1098.331074082031 1098.504310284948 1074.230163821179 407.8551680905091 1094.138394876448 293.170675580564
755 0.005 3.775 1 1007.809607031105 920.645916863442 920.7857696119032 1098.11380388663 1098.33108092798 1098.50431593958 1074.23471502068 407.9454831689947 1094.138737231912 293.1706759640085
756 0.005 3.78 1 1007.837963254622 920.7043579144345 920.8443834237913 1098.113828484822 1098.331098168743 1098.504329218653 1074.239245831196 408.0355678891246 1094.139138187834 293.1706763126755
757 0.005 3.785 1 1007.866054292846 920.7624738586186 920.9026711462822 1098.113836201436 1098.33110461067 1098.504334529059 1074.243749408452 408.1254213989359 1094.139473734045 293.1706767039587
758 0.005 3.79 1 1007.894101777755 920.8202668884142 920.9606348701974 1098.113859019969 1098.331120640941 1098.504347104531 1074.24822996923 408.2150489696986 1094.139870439561 293.1706770472654
759 0.005 3.795 1 1007.9218774064 920.8777384320284 921.0182761791388 1098.113865433417 1098.331126594444 1098.504352070792 1074.252682685608 408.3044493532431 1094.140198980518 293.1706774434815
760 0.005 3.8 1 1007.949622633643 920.9348906837287 921.0755971495813 1098.113892144318 1098.33114578324 1098.504367124634 1074.257116914143 408.3936388759817 1094.140598485671 293.1706777769788
761 0.005 3.805 1 1007.977083131788 920.9917251642886 921.1325994012963 1098.113897933647 1098.331150223297 1098.504370406664 1074.261524147379 408.4825944910392 1094.140920006812 293.1706781774186
762 0.005 3.81 1 1008.004527398696 921.0482439873571 921.1892849639369 1098.113923013463 1098.331168545412 1098.504385175438 1074.265910922728 408.5713330592463 1094.141316401665 293.1706785107708
763 0.005 3.815 1 1008.031678061917 921.1044486648905 921.245655442353 1098.113928803674 1098.331173067512 1098.504388648971 1074.270271745618 408.6598395928789 1094.1416329358 293.1706789171362
764 0.005 3.82 1 1008.058823583771 921.1603413121132 921.3017128572762 1098.113952635155 1098.331190589048 1098.50440237718 1074.274610530999 408.7481190912086 1094.14202633168 293.1706792457423
765 0.005 3.825 1 1008.085667067413 921.2159232664366 921.3574587078281 1098.11396081043 1098.331197172658 1098.504407931831 1074.278923032496 408.8361711150706 1094.142338541761 293.1706796583066
766 0.005 3.83 1 1008.112520623004 921.2711968114985 921.4128950821309 1098.113984733856 1098.33121431288 1098.504421447356 1074.283218423343 408.9239999926 1094.142730462194 293.1706799792824
767 0.005 3.835 1 1008.139063432294 921.3261632692779 921.4680234853622 1098.113991862074 1098.331219901006 1098.504425833452 1074.287488856916 409.0115886646462 1094.143037891265 293.1706803606274
768 0.005 3.84 1 1008.165633793005 921.3808247424533 921.5228458769056 1098.114014887249 1098.331236844588 1098.50443909049 1074.291737212419 409.0989614442019 1094.143427871277 293.1706806628358
769 0.005 3.845 1 1008.19187810777 921.4351826671691 921.5773638229216 1098.114022453455 1098.331242560673 1098.504443616558 1074.29596110948 409.1861326951871 1094.143730244087 293.170681077776
770 0.005 3.85 1 1008.218152338643 921.4892391251376 921.631579292466 1098.114044611349 1098.331258703808 1098.50445615353 1074.300163107574 409.2730780946185 1094.144114080031 293.1706813618867
771 0.005 3.855 1 1008.244103019821 921.5429954275758 921.6854937530704 1098.114052087122 1098.331263840413 1098.504460129664 1074.304343162473 409.3597923192553 1094.144412793646 293.1706817731771
772 0.005 3.86 1 1008.270085058962 921.5964536815427 921.739109164268 1098.114071183621 1098.331278620812 1098.504472147354 1074.308499245988 409.4462763250375 1094.144789737278 293.170682050079
773 0.005 3.865 1 1008.29575185188 921.6496151552506 921.7924269659876 1098.114081387627 1098.331285879465 1098.504478132251 1074.312635184772 409.532545911 1094.145087733632 293.170682461087
774 0.005 3.87 1 1008.321448897115 921.7024819206443 921.8454490808875 1098.114102237398 1098.331301594738 1098.50449035307 1074.316747811631 409.6185983601146 1094.145462543296 293.1706827375161
775 0.005 3.875 1 1008.346833441448 921.7550553702838 921.8981770129245 1098.114109756804 1098.331306689104 1098.504494347442 1074.320840694591 409.7044344439951 1094.145754839863 293.1706831458673
776 0.005 3.88 1 1008.372249955661 921.807337461917 921.9506126278524 1098.11413103336 1098.33132331396 1098.504507565995 1074.324909303818 409.7900561475432 1094.146126828935 293.1706834248951
777 0.005 3.885 1 1008.397352457148 921.8593295681147 922.0027574024814 1098.114139724722 1098.331328816134 1098.504511712249 1074.328959276102 409.8754565450284 1094.146417768977 293.1706838315606
778 0.005 3.89 1 1008.422490071654 921.9110336349298 922.0546131909136 1098.114160222818 1098.331344540434 1098.504524347064 1074.332984986973 409.9606332134573 1094.146786862055 293.1706841059132
779 0.005 3.895 1 1008.447313045443 921.9624510025867 922.106181436982 1098.114167944513 1098.331349783129 1098.504528341349 1074.336991932408 410.0455986413452 1094.147071822184 293.1706845143626
780 0.005 3.9 1 1008.472174141006 922.0135836217404 922.157463995496 1098.11418897561 1098.331365713103 1098.504541097781 1074.34097464355 410.1303258477993 1094.147437785941 293.1706847894564
781 0.005 3.905 1 1008.49672182893 922.0644328588412 922.2084623157386 1098.114195498976 1098.331369852955 1098.504544240714 1074.344937774923 410.2148389703173 1094.147718411664 293.1706852016605
782 0.005 3.91 1 1008.521310337547 922.1150005828747 922.2591782029169 1098.114217180851 1098.331386692726 1098.504557777116 1074.348878735519 410.2991476972302 1094.14808212996 293.170685486983
783 0.005 3.915 1 1008.545584769346 922.1652880903276 922.309613057628 1098.11422350988 1098.331391118259 1098.504561075572 1074.35279897962 410.3832473000433 1094.148359177552 293.170685870052
784 0.005 3.92 1 1008.569906392332 922.2152972993989 922.3597686984892 1098.114246499536 1098.331408301758 1098.504574795047 1074.356699589985 410.4671167347468 1094.148723531534 293.1706861738873
785 0.005 3.925 1 1008.593911477401 922.2650294635191 922.4096464864469 1098.114250667535 1098.331410899885 1098.50457671613 1074.360578141686 410.5507844877826 1094.148994282791 293.1706865646869
786 0.005 3.93 1 1008.617963696963 922.3144864771034 922.4592482203223 1098.114271871949 1098.331427231675 1098.504589835378 1074.364435379729 410.6342691493348 1094.149350297373 293.1706868445398
787 0.005 3.935 1 1008.641704170753 922.3636696055926 922.5085752675892 1098.114278369849 1098.331431520938 1098.504593040433 1074.36828028277 410.7175453613274 1094.149620404015 293.1706872546451
788 0.005 3.94 1 1008.665494175548 922.4125807221822 922.5576294060556 1098.114300348915 1098.331448384853 1098.504606607527 1074.372097655143 410.8006112477783 1094.149974976413 293.1706875441686
789 0.005 3.945 1 1008.688970631525 922.4612209938206 922.6064119361472 1098.114305551301 1098.33145186333 1098.504609296214 1074.375892246363 410.8834615966354 1094.150239912809 293.1706879249024
790 0.005 3.95 1 1008.712501069812 922.5095923711532 922.6549246623517 1098.114327690296 1098.33146835851 1098.504622258093 1074.379668205009 410.9660973811942 1094.150593964666 293.1706881961338
791 0.005 3.955 1 1008.735718264815 922.5576960057831 922.7031688799573 1098.114331632392 1098.331471026058 1098.504624297806 1074.383424359695 411.0485163767962 1094.150855274559 293.1706885975651
792 0.005 3.96 1 1008.758987786069 922.6055337652563 922.7511463406498 1098.114353435731 1098.331487716517 1098.504637722999 1074.387154665227 411.130728364049 1094.151203699378 293.1706888746124
793 0.005 3.965 1 1008.78194684138 922.6531068654378 922.79885836294 1098.114358056084 1098.331490583137 1098.50463983285 1074.390870582355 411.2127335493046 1094.151459511162 293.1706892501656
794 0.005 3.97 1 1008.804964879236 922.7004171191691 922.8463066727437 1098.114379910996 1098.331507082601 1098.504652990679 1074.394567401777 411.2945128360102 1094.151805622213 293.1706895211497
795 0.005 3.975 1 1008.827672644377 922.7474657299562 922.8934925668846 1098.114386259736 1098.331511462945 1098.504656249225 1074.398248373117 411.3760833405527 1094.152062399889 293.1706898898682
796 0.005 3.98 1 1008.850439874792 922.7942544743831 922.9404177467052 1098.114407324292 1098.33152715814 1098.504668726948 1074.401906741388 411.4574484711738 1094.152405708943 293.1706901538253
797 0.005 3.985 1 1008.872894485968 922.8407845296971 922.9870834789007 1098.11441103091 1098.331529441345 1098.50467039879 1074.405545716897 411.5386079991866 1094.152655235471 293.170690521183
798 0.005 3.99 1 1008.895413625658 922.8870577787184 923.033491526956 1098.114433718683 1098.331546445383 1098.504684198203 1074.409166795879 411.6195608689752 1094.152996948873 293.1706907901034
799 0.005 3.995 1 1008.91761774193 922.9330754356855 923.0796432366147 1098.11444356263 1098.331548997982 1098.504685920655 1074.412778729581 411.7003032614139 1094.153242336017 293.1706911631477
800 0.005 4 1 1008.939889054431 922.9788391403167 923.1255401725384 1098.11446315228 1098.331565876689 1098.504699577107 1074.416362515351 411.7808415597772 1094.153585824828 293.1706914344362
801 0.005 4.005 1 1008.961849245525 923.0243499914193 923.1711835253658 1098.114465350777 1098.331568496291 1098.504701456227 1074.419923973101 411.8611615718343 1094.153829609411 293.1706918055538
802 0.005 4.01 1 1008.983879077365 923.0696097965164 923.2165749917222 1098.114488153119 1098.331584771944 1098.504714257747 1074.423467432684 411.9412830804434 1094.154165804402 293.1706920829734
803 0.005 4.015 1 1009.005597110691 923.1146196221717 923.2617157565212 1098.114490725619 1098.331586117434 1098.504715160887 1074.426991920801 412.0212326560894 1094.154404132446 293.1706924548376
804 0.005 4.02 1 1009.027386051058 923.1593812256882 923.3066074824434 1098.114512885548 1098.331602894413 1098.50472877284 1074.430497589339 412.1009696601071 1094.154736138248 293.1706927393662
805 0.005 4.025 1 1009.048863942209 923.2038956814026 923.3512513446016 1098.114515087424 1098.331604507644 1098.504729933006 1074.433983988132 412.1804945013712 1094.154971894777 293.1706931109664
806 0.005 4.03 1 1009.070415987096 923.248164746204 923.3956490043602 1098.114538513577 1098.331621837932 1098.50474383862 1074.437453476562 412.2598148952508 1094.155303299275 293.1706933872758
807 0.005 4.035 1 1009.091655359277 923.2921894465513 923.439801600607 1098.114539132949 1098.331621857195 1098.504743447333 1074.440902818379 412.3389209181861 1094.155533972005 293.1706937628658
808 0.005 4.04 1 1009.11297264684 923.3359715256647 923.4837107764245 1098.114561916631 1098.331639136046 1098.504757395059 1074.444334957316 412.4178297659652 1094.155864242756 293.1706940467354
809 0.005 4.045 1 1009.133977600458 923.3795119515039 923.5273776279892 1098.114562905912 1098.331640240812 1098.504758183684 1074.447759021859 412.4965379489952 1094.156089383992 293.1706944222734
810 0.005 4.05 1 1009.15506209647 923.4228125462754 923.5708038317049 1098.114586114424 1098.331657148014 1098.504771567664 1074.451159753128 412.5750669880301 1094.156415121143 293.1706947068297
811 0.005 4.055 1 1009.175842700278 923.4658742388094 923.6139904722637 1098.114588276864 1098.331658758956 1098.504772874456 1074.454536886787 412.653390569099 1094.156642836428 293.1706950779159
812 0.005 4.06 1 1009.196703001725 923.5086988110752 923.6569391865347 1098.114609696023 1098.331674644109 1098.50478561874 1074.45789600891 412.7315116208566 1094.156964482974 293.170695347646
813 0.005 4.065 1 1009.21724825827 923.5512872183598 923.6996510661377 1098.11460980986 1098.331675007268 1098.50478566248 1074.46123219621 412.8094074585909 1094.157184241131 293.1706957128625
814 0.005 4.07 1 1009.237877988437 923.5936412001213 923.7421277319431 1098.11463429749 1098.331693487098 1098.504800647607 1074.46455444565 412.8870980266055 1094.157506299135 293.1706959812637
815 0.005 4.075 1 1009.258195764883 923.6357616864142 923.7843702436206 1098.114634658245 1098.331693462549 1098.504800201306 1074.467858836358 412.9645965884014 1094.157724663679 293.1706963406495
816 0.005 4.08 1 1009.278602060566 923.6776503770777 923.8263801959584 1098.114658570275 1098.331710963392 1098.504814300969 1074.471164667245 413.0419021786868 1094.158044244841 293.1706966020692
817 0.005 4.085 1 1009.298694550233 923.7193081808758 923.8681586144999 1098.114656768887 1098.331709640396 1098.504812831614 1074.474439583983 413.119015550355 1094.15825692903 293.1706969491441
818 0.005 4.09 1 1009.318876596503 923.7607367716704 923.9097070635453 1098.114681403417 1098.331727760753 1098.504827561233 1074.477699548631 413.1959288671287 1094.158574243206 293.1706972043162
819 0.005 4.095 1 1009.338747207014 923.8019370426795 923.9510265672924 1098.114679697157 1098.331726507879 1098.504826307348 1074.480933400552 413.2726484316898 1094.158785316278 293.1706975506874
820 0.005 4.1 1 1009.35870858398 923.8429107376913 923.9921187264027 1098.114701382211 1098.331742690149 1098.504839597345 1074.484150316597 413.3491749938042 1094.159097044797 293.1706978012081
821 0.005 4.105 1 1009.378359414798 923.8836587796019 924.032984586413 1098.114700523929 1098.331742506781 1098.504839181098 1074.487346478509 413.4255066753335 1094.159304546508 293.1706981390015
822 0.005 4.11 1 1009.39810512202 923.9241828399412 924.0736257064439 1098.114725300119 1098.331760724328 1098.504853817415 1074.490531985414 413.5016535938652 1094.159615709647 293.1706983829419
823 0.005 4.115 1 1009.417541003618 923.9644838322138 924.1140431112577 1098.114724740937 1098.331760207558 1098.504853001494 1074.493699520584 413.5776026537525 1094.15982138744 293.1706987106719
824 0.005 4.12 1 1009.437072364752 924.004563322179 924.1542383005983 1098.114747746426 1098.331777208002 1098.504866719145 1074.496843901534 413.6533564029803 1094.160131449383 293.170698950981
825 0.005 4.125 1 1009.456292414306 924.0444222027811 924.1942122612771 1098.114747150205 1098.331777241133 1098.504866799455 1074.499977092098 413.7289157704969 1094.160332737651 293.1706992827577
826 0.005 4.13 1 1009.475611268756 924.0840621280021 924.2339665323886 1098.114770376709 1098.331793965333 1098.504880114734 1074.503097322149 413.8042863280582 1094.160638971325 293.1706995237458
827 0.005 4.135 1 1009.494620137027 924.1234839462232 924.273502084076 1098.114768712902 1098.331793081725 1098.504879237151 1074.506198013895 413.8794627108746 1094.160837602959 293.1706998513949
828 0.005 4.14 1 1009.513729445545 924.1626893187787 924.3128204513075 1098.114792148638 1098.331810267123 1098.504892833971 1074.509283869305 413.9544463676238 1094.161141996887 293.1707000927818
829 0.005 4.145 1 1009.532528236076 924.2016790537947 924.3519225807294 1098.11478981101 1098.331809016536 1098.504891753164 1074.512349914074 414.0292375233778 1094.161337625527 293.1707004195867
830 0.005 4.15 1 1009.551431344954 924.2404548499613 924.390810023433 1098.114814706229 1098.331827259658 1098.504906542918 1074.515403709642 414.103837693363 1094.161642164149 293.1707006575713
831 0.005 4.155 1 1009.570022584248 924.2790174310062 924.4294836713875 1098.114811283903 1098.331824351512 1098.504903747217 1074.518437035701 414.1782505213919 1094.161831681022 293.1707009849248
832 0.005 4.16 1 1009.588719806372 924.3173684316984 924.4679450312688 1098.114835055435 1098.331841559945 1098.504917551021 1074.521457684818 414.2524709542985 1094.162131955483 293.1707012265257
833 0.005 4.165 1 1009.607106984618 924.35550869266 924.5061950462336 1098.114832986481 1098.331840828659 1098.50491699542 1074.524458429042 414.3265010934684 1094.162320605064 293.1707015487358
834 0.005 4.17 1 1009.625602537127 924.3934398062752 924.5442352057389 1098.114858545929 1098.331859236598 1098.504931796479 1074.527448627317 414.4003407392385 1094.162621046489 293.170701787063
835 0.005 4.175 1 1009.643786316923 924.4311624829179 924.5820663683775 1098.114853497313 1098.331855892951 1098.504928918282 1074.530418369583 414.4739908333985 1094.162804208542 293.1707021099472
836 0.005 4.18 1 1009.662081919247 924.4686783800144 924.6196900460344 1098.114879379015 1098.331874887127 1098.504944252786 1074.533376987386 414.5474523796576 1094.16310107525 293.1707023502898
837 0.005 4.185 1 1009.680065735095 924.5059882242244 924.657107100144 1098.114873508298 1098.331870446239 1098.504940115857 1074.536314873607 414.6207258457673 1094.163281977522 293.1707026718779
838 0.005 4.19 1 1009.698162640679 924.5430935764462 924.6943189880177 1098.114899644251 1098.331889824132 1098.50495600906 1074.539243020322 414.6938113427019 1094.16357816262 293.1707029093177
839 0.005 4.195 1 1009.715950947397 924.579995200157 924.7313265854904 1098.114895126283 1098.331886324349 1098.504952706062 1074.542150824837 414.7667166635044 1094.163758416563 293.1707032263001
840 0.005 4.2 1 1009.733849100626 924.6166946778603 924.7681313429155 1098.114919277943 1098.331904351698 1098.504967487979 1074.545049984667 414.8394320121641 1094.164048166124 293.1707034573401
841 0.005 4.205 1 1009.751441883917 924.653192764124 924.8047341488183 1098.114916500688 1098.331902335447 1098.504965477295 1074.547927882289 414.9119584299485 1094.164226948792 293.1707037694947
842 0.005 4.21 1 1009.769146684211 924.6894910110196 924.8411364289709 1098.114940019368 1098.331919648764 1098.504979523334 1074.550792679098 414.9842792819066 1094.164514963 293.1707039956512
843 0.005 4.215 1 1009.786546083332 924.7255901296733 924.877339036665 1098.114937631914 1098.331918386054 1098.5049784589 1074.553640108803 415.0564410285545 1094.164691348706 293.170704309816
844 0.005 4.22 1 1009.804059321877 924.7614916988477 924.9133434057755 1098.114961352004 1098.331935630619 1098.504992204382 1074.556475440806 415.128409601295 1094.164977012708 293.1707045366156
845 0.005 4.225 1 1009.821267370787 924.7971964076845 924.9491503747737 1098.114957317346 1098.33193267092 1098.504989593205 1074.559292926807 415.2001807804943 1094.165149363079 293.1707048424479
846 0.005 4.23 1 1009.838587605987 924.8327057606505 924.9847613333569 1098.114980258846 1098.331949433499 1098.505003060771 1074.562096911198 415.2717721877263 1094.165433225873 293.1707050671184
847 0.005 4.235 1 1009.855604578751 924.8680204720125 925.0201771139049 1098.114976421904 1098.331946983643 1098.505000939303 1074.564883904354 415.3431856000848 1094.165603465633 293.1707053712259
848 0.005 4.24 1 1009.872740809594 924.9031420563244 925.0553991073826 1098.114999390411 1098.331963494728 1098.505014091988 1074.567658963138 415.4144181665204 1094.165885778433 293.170705592014
849 0.005 4.245 1 1009.889573934049 924.9380711802426 925.0904281196033 1098.11499539039 1098.331961121949 1098.505012217601 1074.570416511544 415.4854580697465 1094.166051456044 293.1707058940592
850 0.005 4.25 1 1009.906527102402 924.9728093521132 925.1252655321955 1098.115019073501 1098.331978103383 1098.505025751654 1074.573162516585 415.556316457065 1094.166331366447 293.1707061156339
851 0.005 4.255 1 1009.923174866871 925.0073572436346 925.1599121435921 1098.115014809313 1098.331975711376 1098.5050236539 1074.575890815028 415.6270005770381 1094.166495731604 293.1707064167447
852 0.005 4.26 1 1009.939944530758 925.041716390729 925.1943693508887 1098.115038688411 1098.331993070687 1098.50503756937 1074.578607526895 415.697507962532 1094.166773383959 293.1707066302371
853 0.005 4.265 1 1009.956408980538 925.0758874132522 925.2286379260623 1098.11503332107 1098.331989088826 1098.505034321222 1074.58130669365 415.7678371487112 1094.166933594779 293.1707069241224
854 0.005 4.27 1 1009.972997623457 925.1098717871745 925.2627192187277 1098.115057618156 1098.332006744734 1098.505048437048 1074.583995000522 415.8379971098432 1094.167209422955 293.1707071389763
855 0.005 4.275 1 1009.989281626017 925.1436701095549 925.296613978579 1098.115052111192 1098.332003781688 1098.505046158135 1074.586654857317 415.9079734472483 1094.167367496654 293.1707074321478
856 0.005 4.28 1 1010.005692295419 925.1772839054465 925.3303235716928 1098.115077753851 1098.332022275861 1098.505060944076 1074.589312403403 415.977764907117 1094.167643502319 293.1707076374398
857 0.005 4.285 1 1010.021798024681 925.2107137919634 925.363848752973 1098.115072628812 1098.332018540781 1098.505057587475 1074.591955777141 416.047378433525 1094.167800325843 293.17070792235
858 0.005 4.29 1 1010.03803140126 925.2439612353338 925.397190863884 1098.115095911125 1098.332035276938 1098.505070934171 1074.594588808171 416.1168095266551 1094.16807292832 293.1707081262782
859 0.005 4.295 1 1010.053960010687 925.2770268509109 925.4303506518066 1098.115089815574 1098.332031235177 1098.505067665886 1074.59720391023 416.1860672590483 1094.168225464455 293.1707084138536
860 0.005 4.3 1 1010.070017320988 925.3099121115731 925.4633294570128 1098.115113574972 1098.332048527294 1098.505081467997 1074.599809102711 416.2551436934378 1094.168494028039 293.1707086135785
861 0.005 4.305 1 1010.085770956366 925.3426175501658 925.4961279776414 1098.115107440609 1098.332044181843 1098.505077746815 1074.60239593756 416.3240454456571 1094.168644500777 293.1707088950212
862 0.005 4.31 1 1010.101656529654 925.3751446610511 925.5287475494259 1098.115133465463 1098.332063539555 1098.505093464104 1074.604973661488 416.3927642880722 1094.16891456172 293.1707090968604
863 0.005 4.315 1 1010.117236956786 925.4074940070901 925.5611888775348 1098.115124873145 1098.332056983799 1098.505087792448 1074.60752864935 416.4613115900955 1094.16906063279 293.1707093774839
864 0.005 4.32 1 1010.132950552257 925.4396670401807 925.593453283965 1098.115149194707 1098.332075108321 1098.505102742062 1074.610073978241 416.5296894321623 1094.169326244107 293.1707095736967
865 0.005 4.325 1 1010.148360669847 925.4716643177856 925.6255414648797 1098.115143752643 1098.332071596279 1098.505099838483 1074.612604842565 416.5978969693849 1094.169471392053 293.1707098572641
866 0.005 4.33 1 1010.163905861892 925.5034872906726 925.6574547341919 1098.11516845186 1098.332089259093 1098.505113749042 1074.615127731472 416.6659409697193 1094.169736828598 293.1707100557919
867 0.005 4.335 1 1010.179147655353 925.5351364846289 925.6891937653004 1098.115161413313 1098.332084271763 1098.505109507863 1074.617633749244 416.7338055363342 1094.169881629105 293.1707103276766
868 0.005 4.34 1 1010.194523854622 925.5666132998127 925.7207597954007 1098.115188004013 1098.332103461468 1098.505125331555 1074.620146722173 416.8014941427807 1094.170145280981 293.1707105289395
869 0.005 4.345 1 1010.209596892877 925.5979183269535 925.7521535856727 1098.115180210209 1098.332098318171 1098.505120777846 1074.622631684369 416.8690079525196 1094.170284048432 293.1707108071137
870 0.005 4.350000000000001 1 1010.224809294248 925.6290530167328 925.7833764364232 1098.115203974016 1098.332115287577 1098.505134368515 1074.62510351903 416.9363478580643 1094.170544388093 293.1707110049773
871 0.005 4.355 1 1010.239717758176 925.6600178468874 925.8144289848613 1098.115195905427 1098.332109843053 1098.505129876188 1074.627556432716 417.0035141303366 1094.170681100605 293.1707112858581
872 0.005 4.36 1 1010.254766220634 925.6908142337539 925.8453125083178 1098.115220405517 1098.332127234667 1098.505143851903 1074.630000176841 417.0705091108345 1094.170940298082 293.1707114911902
873 0.005 4.365 1 1010.269514651492 925.7214426822234 925.8760276308391 1098.115215234531 1098.332124396333 1098.505141672662 1074.632445034013 417.1373324206223 1094.171077937347 293.1707117627583
874 0.005 4.37 1 1010.28440601004 925.7519045787463 925.9065756381018 1098.115239076957 1098.332141352606 1098.505154954128 1074.634858451665 417.2039855922724 1094.171336335547 293.1707119561282
875 0.005 4.375 1 1010.298991689735 925.7822005465569 925.9369572281704 1098.115229737042 1098.332135237453 1098.505150004348 1074.637255348502 417.2704682524327 1094.171467957183 293.1707122263061
876 0.005 4.38 1 1010.3137200253 925.8123318763712 925.9671736237046 1098.1152543121 1098.3321527768 1098.505164009401 1074.639646226901 417.3367803698169 1094.171722187621 293.1707124234924
877 0.005 4.385 1 1010.328145383026 925.8422990583909 925.9972254402758 1098.115247042968 1098.332148465078 1098.50516077146 1074.64202232882 417.4029223114304 1094.171852215583 293.1707126947439
878 0.005 4.39 1 1010.342715858464 925.8721034631412 926.0271139209776 1098.115271839323 1098.332165840101 1098.505174422189 1074.644391138798 417.4688949754629 1094.172106071493 293.1707128916142
879 0.005 4.395 1 1010.356984220115 925.9017455532995 926.0568396672668 1098.115265167639 1098.332161921182 1098.505171448664 1074.646744103565 417.5346738817505 1094.172236295576 293.1707131563554
880 0.005 4.4 1 1010.371397294143 925.9312267018562 926.0864039117354 1098.115287560311 1098.332177298947 1098.50518343478 1074.649087216999 417.6003317977401 1094.172486273413 293.1707133461144
881 0.005 4.405 1 1010.385509070142 925.9605473597475 926.1158072518671 1098.115281122291 1098.332173985881 1098.505180945266 1074.651415070736 417.6658125854352 1094.172613521893 293.1707136029708
882 0.005 4.41 1 1010.399768703037 925.9897088909862 926.1450509117344 1098.115304730136 1098.332189935795 1098.505193150906 1074.653734571485 417.7311129220461 1094.172862859683 293.1707137842541
883 0.005 4.415 1 1010.413724926588 926.0187117241857 926.174135464731 1098.115296413389 1098.332185258221 1098.505189930964 1074.656037115112 417.7962470725167 1094.172985304165 293.1707140426
884 0.005 4.42 1 1010.42783200308 926.0475572400705 926.203062147912 1098.115321637638 1098.332202645952 1098.505203535583 1074.65833299594 417.8612165300564 1094.173235423924 293.1707142249537
885 0.005 4.425 1 1010.441637112217 926.0762458406189 926.2318315139395 1098.115312991619 1098.332197257685 1098.505199335167 1074.660612008585 417.926006253713 1094.17335739742 293.1707144756131
886 0.005 4.43 1 1010.455592524583 926.1047788694768 926.2604447700171 1098.11533745332 1098.33221458374 1098.505213142203 1074.662883163887 417.9906411001618 1094.173603795436 293.170714662269
887 0.005 4.435 1 1010.469246814176 926.1331567568062 926.2889024826073 1098.115329084697 1098.332209326939 1098.505209026463 1074.665132506378 418.0551097845907 1094.173722335229 293.1707149154433
888 0.005 4.44 1 1010.483055238405 926.1613809674686 926.3172059398036 1098.115353101989 1098.332226684125 1098.505222857305 1074.667380454177 418.1194145382925 1094.173966318827 293.1707150993766
889 0.005 4.445 1 1010.496559359359 926.1894517778069 926.3453556172959 1098.115343744117 1098.332220733339 1098.505217928359 1074.669614286037 418.1835550638289 1094.174082906643 293.170715351812
890 0.005 4.45 1 1010.510218979245 926.2173705351711 926.3733527132202 1098.115369068295 1098.332238365681 1098.505231801775 1074.67183871107 418.2475318672211 1094.17432777284 293.1707155277814
891 0.005 4.455 1 1010.523575221338 926.2451376166622 926.4011977474344 1098.115358436239 1098.332231414443 1098.505226154806 1074.674044324394 418.3113463983464 1094.174440693443 293.1707157747175
892 0.005 4.46 1 1010.537088997132 926.272754355403 926.4288919127649 1098.115383925096 1098.332249337912 1098.505240609607 1074.676243584947 418.374997663785 1094.174683762167 293.1707159535819
893 0.005 4.465 1 1010.550300644193 926.300221113464 926.4564357206356 1098.115374836361 1098.332243981861 1098.505236485694 1074.678427101866 418.4384865499341 1094.174796823465 293.1707162008071
894 0.005 4.47 1 1010.563670003575 926.3275392217453 926.4838303542194 1098.115400062911 1098.332261487509 1098.505250171418 1074.680605395305 418.5018145503948 1094.175037319157 293.1707163814487
895 0.005 4.475000000000001 1 1010.576737383612 926.3547090234194 926.5110763133787 1098.115390262972 1098.332255178213 1098.505245179894 1074.682767485198 418.5649816431663 1094.175146930357 293.1707166282931
896 0.005 4.48 1 1010.589963782753 926.3817318447396 926.5381747713385 1098.115414214708 1098.332271777198 1098.50525836354 1074.684922271235 418.62798854867 1094.175385649376 293.170716805075
897 0.005 4.485 1 1010.602887471926 926.408608014753 926.5651262143691 1098.115403877629 1098.332265617562 1098.505253517465 1074.687059659653 418.6908372639183 1094.175491375128 293.1707170511348
898 0.005 4.49 1 1010.615973846239 926.4353388685357 926.5919318221728 1098.115430321684 1098.332284013399 1098.505268082947 1074.689192286915 418.7535228810331 1094.175731444373 293.1707172319781
899 0.005 4.495 1 1010.628757440742 926.4619247220294 926.618592067472 1098.115419074709 1098.332276808965 1098.505262371887 1074.691307301347 418.8160522039581 1094.175836215149 293.1707174723807
900 0.005 4.5 1 1010.641702443223 926.488366903312 926.6451081268175 1098.115444455463 1098.332294413395 1098.505276281657 1074.693417431287 418.8784184350887 1094.176073310821 293.1707176402274
901 0.005 4.505 1 1010.654346457986 926.5146657147571 926.6714804600753 1098.115434546658 1098.332288230156 1098.505271310224 1074.695512308005 418.9406203305435 1094.176176359359 293.1707178826132
902 0.005 4.51 1 1010.667154440406 926.5408224470799 926.6977102138328 1098.115458907644 1098.332304814037 1098.505284320037 1074.697601414465 419.0026647082323 1094.176410433265 293.1707180568545
903 0.005 4.515 1 1010.67966084356 926.5668374209205 926.7237978528229 1098.115448468544 1098.332299001928 1098.505280118348 1074.699672840072 419.064532231031 1094.176511574573 293.1707182958076
904 0.005 4.52 1 1010.692332572875 926.5927119355073 926.7497445256062 1098.115475179271 1098.332317381029 1098.505294594704 1074.701748563483 419.1262523098789 1094.176746612284 293.1707184657055
905 0.005 4.525 1 1010.704703478244 926.6184462796645 926.7755506835229 1098.115464368042 1098.33231044759 1098.505288991739 1074.703799379365 419.1878171832415 1094.176846302295 293.1707187028244
906 0.005 4.53 1 1010.717241126398 926.6440417444782 926.8012174640296 1098.115490089595 1098.332328348956 1098.505303238864 1074.705844093404 419.2492454884535 1094.177078825723 293.1707188699281
907 0.005 4.535 1 1010.729476323801 926.6694986039988 926.8267452994436 1098.115478119578 1098.332320583199 1098.505297001333 1074.707872116919 419.3105191442421 1094.177174868932 293.170719101225
908 0.005 4.54 1 1010.74188062892 926.6948180880336 926.8521352899703 1098.115505271309 1098.33233990941 1098.505312560352 1074.709895868702 419.3716286935867 1094.177406858408 293.1707192691956
909 0.005 4.545 1 1010.753981607397 926.7200005219098 926.8773878813631 1098.115490716759 1098.33232973436 1098.505304014077 1074.711902086184 419.4325758092138 1094.17749845157 293.1707195018969
910 0.005 4.55 1 1010.766253584516 926.7450471956315 926.9025042174433 1098.115517059001 1098.332348654877 1098.505319290661 1074.713904035838 419.4933660831376 1094.17772873883 293.1707196662398
911 0.005 4.555 1 1010.778223628431 926.7699583410267 926.927484697705 1098.115505812121 1098.33234146292 1098.50531349148 1074.715889947555 419.5540011702541 1094.177820834607 293.1707198902625
912 0.005 4.56 1 1010.790365891561 926.7947352247566 926.9523304408966 1098.115533553215 1098.332361278236 1098.505329612556 1074.717872102458 419.6144868483066 1094.178050631082 293.1707200511764
913 0.005 4.565 1 1010.802206311328 926.8193780959859 926.9770418425933 1098.115519436089 1098.332350995425 1098.505320826887 1074.7198362814 419.6748146715377 1094.178141431905 293.1707202778684
914 0.005 4.57 1 1010.814219802022 926.8438882475423 927.0016200377805 1098.1155466847 1098.332370477956 1098.505336730027 1074.72179854234 419.7349885130868 1094.178368528141 293.170720439763
915 0.005 4.575 1 1010.825930824231 926.8682658878278 927.0260654025827 1098.115532398797 1098.332360754364 1098.505328615846 1074.723742619818 419.7950073341875 1094.178455303291 293.1707206679429
916 0.005 4.58 1 1010.837816588242 926.8925122958757 927.0503790571096 1098.115560947149 1098.332381632603 1098.505345814857 1074.725683875168 419.854872712122 1094.178682701402 293.1707208294178
917 0.005 4.585 1 1010.849399871525 926.9166276772559 927.0745613699302 1098.115546263585 1098.332371246596 1098.505336870867 1074.727606966598 419.9145851986343 1094.178767154059 293.1707210570696
918 0.005 4.59 1 1010.861160234272 926.9406133090496 927.0986134585955 1098.115574593584 1098.33239164802 1098.505353571376 1074.729528491384 419.9741475339052 1094.178993712067 293.1707212131316
919 0.005 4.595 1 1010.872617185603 926.9644694027651 927.1225356883507 1098.115558811401 1098.332380483304 1098.505344157417 1074.731431346781 420.0335570885863 1094.179074791038 293.1707214343329
920 0.005 4.600000000000001 1 1010.884252910941 926.9881972005267 927.1463291617745 1098.115588086587 1098.332401650111 1098.505361613969 1074.733332868586 420.0928214814033 1094.179299851287 293.170721594235
921 0.005 4.605 1 1010.895586270698 927.0117968921925 927.1699942232714 1098.11557311681 1098.332391028075 1098.505352570772 1074.735216535109 420.1519316335867 1094.179381804954 293.1707218085349
922 0.005 4.61 1 1010.90709596059 927.0352696707629 927.1935319370565 1098.115600537271 1098.332410845671 1098.505368857707 1074.737098494422 420.2108909068276 1094.179602503963 293.1707219632805
923 0.005 4.615 1 1010.918309393033 927.0586157430091 927.2169426377014 1098.115586682108 1098.332401631896 1098.505360975068 1074.738961462147 420.2696967145834 1094.179683496001 293.1707221829725
924 0.005 4.62 1 1010.929695943885 927.0818364023396 927.2402274614841 1098.115613286554 1098.332419720131 1098.505375684678 1074.740823799698 420.3283526693478 1094.179902569401 293.1707223385772
925 0.005 4.625 1 1010.940787322321 927.1049317735462 927.2633866999568 1098.115598588805 1098.332410368875 1098.505368025338 1074.742667194052 420.3868596121167 1094.179980739569 293.17072255248
926 0.005 4.63 1 1010.952053201235 927.1279032407147 927.2864215651185 1098.115625001207 1098.332429314016 1098.505383513603 1074.744458588997 420.4452175659262 1094.180199260158 293.1707227028717
927 0.005 4.635 1 1010.963024122242 927.1507508455918 927.3093322709893 1098.115612404576 1098.332421381154 1098.505377044509 1074.746268175887 420.5034185375246 1094.180278279946 293.1707229169309
928 0.005 4.64 1 1010.974170840491 927.1734758559533 927.3321199310651 1098.115639071682 1098.332439321298 1098.505391129847 1074.748091551992 420.5614740683288 1094.180495163752 293.1707230609456
929 0.005 4.645 1 1010.985023462029 927.196078386136 927.3547848206365 1098.115625475303 1098.33243100192 1098.505384435082 1074.749900577032 420.6193828610101 1094.180571320456 293.1707232705577
930 0.005 4.65 1 1010.996052132072 927.2185596945236 927.3773280411776 1098.115650848671 1098.332447848577 1098.505397965816 1074.751707366344 420.6771531013267 1094.180785343825 293.170723422855
931 0.005 4.655 1 1011.006786901428 927.2409198827592 927.3997498604427 1098.115636797632 1098.332439438728 1098.505391170476 1074.753496181095 420.7347741945508 1094.180859002149 293.1707236339966
932 0.005 4.66 1 1011.017699723548 927.2631602150102 927.422051381734 1098.115664374677 1098.332458484644 1098.50540658129 1074.755283128204 420.7922468288572 1094.18107334203 293.1707237822038
933 0.005 4.665 1 1011.028318656126 927.2852807807096 927.4442328601707 1098.11565080483 1098.332449914654 1098.505399594307 1074.757052174352 420.849572676309 1094.18114568575 293.1707239862856
934 0.005 4.67 1 1011.039116012163 927.3072828351141 927.4662953887774 1098.115675965801 1098.332466505972 1098.505412564509 1074.758820014812 420.906752228134 1094.181357729589 293.1707241297275
935 0.005 4.675 1 1011.049619856706 927.3291664695331 927.4882392209926 1098.115662842786 1098.332459159615 1098.50540701412 1074.76056982096 420.9637861307279 1094.181430551211 293.1707243376836
936 0.005 4.68 1 1011.060303770088 927.3509329314663 927.5100654468206 1098.115689752185 1098.332476984254 1098.505420994009 1074.762320030257 421.020672621189 1094.181641576822 293.1707244865835
937 0.005 4.685 1 1011.070693606851 927.3725822901017 927.5317742991608 1098.11567494782 1098.332467695131 1098.505413511727 1074.764052096648 421.0774141017985 1094.181710062267 293.1707246916814
938 0.005 4.69 1 1011.081264453019 927.3941157874289 927.553366861012 1098.115701002644 1098.332485348008 1098.505427685566 1074.76578346433 421.1340109232798 1094.18191865317 293.1707248376289
939 0.005 4.695 1 1011.091540264354 927.4155335338678 927.5748433885256 1098.11568763057 1098.332477420896 1098.50542146046 1074.767497939884 421.1904647885684 1094.181987232634 293.1707250415892
940 0.005 4.7 1 1011.101998639857 927.4368367065613 927.5962049344666 1098.115713833512 1098.332494795391 1098.505435103616 1074.769211652392 421.2467741373105 1094.182197715419 293.1707251875162
941 0.005 4.705 1 1011.112163931965 927.4580253686297 927.617451710499 1098.115698538719 1098.332485201093 1098.505427277234 1074.770907140509 421.3029428972834 1094.182263222698 293.1707253903961
942 0.005 4.71 1 1011.122512712526 927.4791007499881 927.6385847877179 1098.115725632131 1098.332503818942 1098.505442396154 1074.772602780017 421.3589618673975 1094.18246905236 293.1707255317734
943 0.005 4.715 1 1011.132568788294 927.5000629093216 927.6596043827299 1098.115711661141 1098.33249528461 1098.505435568663 1074.774281424233 421.414840249183 1094.18253452383 293.1707257327024
944 0.005 4.72 1 1011.142809346401 927.5209130706021 927.680511559513 1098.115737353893 1098.332512232651 1098.505448798084 1074.775959641155 421.4705770469294 1094.182740239795 293.1707258717054
945 0.005 4.725000000000001 1 1011.152755844775 927.541651268005 927.7013065195166 1098.115722295128 1098.332503033397 1098.505441516374 1074.777620304967 421.5261723632933 1094.182801573141 293.170726068201
946 0.005 4.73 1 1011.162889070137 927.5622787390197 927.7219903337028 1098.115749619294 1098.332521453437 1098.505456365357 1074.779281929948 421.5816265530338 1094.183007726539 293.1707262086293
947 0.005 4.735 1 1011.172728213833 927.5827954888784 927.7425631812308 1098.115733130644 1098.332511065452 1098.505447973631 1074.780924278019 421.6369401686355 1094.183067989205 293.1707264022619
948 0.005 4.74 1 1011.182755127889 927.6032027567865 927.7630261294474 1098.115760922546 1098.332530141882 1098.505463328152 1074.782568658131 421.6921120963012 1094.183271705562 293.1707265451535
949 0.005 4.745 1 1011.192488548952 927.6235005462219 927.7833793569846 1098.115745631649 1098.332520675066 1098.505455671097 1074.784194749016 421.7471442348126 1094.183331208697 293.1707267406447
950 0.005 4.75 1 1011.202409353965 927.6436900685736 927.8036239108259 1098.115771944075 1098.332538179686 1098.505469394157 1074.785821273855 421.8020363876113 1094.183533743269 293.1707268768722
951 0.005 4.755 1 1011.212042771347 927.6637713449441 927.8237599624496 1098.115758978522 1098.332530548147 1098.505463571808 1074.7874325494 421.856789334896 1094.183597061686 293.1707270678735
952 0.005 4.76 1 1011.221862777097 927.6837455585459 927.8437885585818 1098.115785290164 1098.332547933052 1098.505477199974 1074.789043198089 421.9114031055401 1094.18379938879 293.1707272062715
953 0.005 4.765 1 1011.231387031424 927.7036127147675 927.8637098612475 1098.115769213554 1098.332537953117 1098.505469317474 1074.79063606368 421.9658783073044 1094.183854467961 293.1707273993391
954 0.005 4.77 1 1011.241101334919 927.7233740209133 927.8835249146898 1098.115795123746 1098.332555154267 1098.505482923154 1074.792229980395 422.0202157732261 1094.184053297935 293.1707275327346
955 0.005 4.775 1 1011.250522860233 927.7430294738872 927.9032338790182 1098.115780437508 1098.332546225429 1098.505475845643 1074.793807228443 422.0744072202302 1094.184107877418 293.1707277248288
956 0.005 4.78 1 1011.260135772933 927.7625802695045 927.9228377915038 1098.115807030858 1098.332564026055 1098.505489953448 1074.795384761668 422.1284639382748 1094.18430808674 293.1707278579541
957 0.005 4.785 1 1011.269455255709 927.7820263859237 927.9423367962919 1098.115792022493 1098.332555057273 1098.505483040507 1074.796944994802 422.1823851045336 1094.184361283446 293.1707280474009
958 0.005 4.79 1 1011.278966917383 927.8013690153537 927.961731920216 1098.115817907403 1098.332572132884 1098.505496370099 1074.798505561927 422.2361702747087 1094.184558163128 293.1707281840689
959 0.005 4.795 1 1011.288185316713 927.8206081322994 927.9810233074305 1098.115802542108 1098.332562981613 1098.505489224927 1074.800049346514 422.289820779881 1094.184608977845 293.1707283752796
960 0.005 4.8 1 1011.297597446218 927.8397449240439 928.0002119786388 1098.115827496317 1098.332579155295 1098.505501879406 1074.801593381458 422.3433351338219 1094.184805140299 293.1707285063093
961 0.005 4.805 1 1011.306717155121 927.8587793386025 928.0192980594903 1098.11581315357 1098.332571167444 1098.50549605902 1074.803120391897 422.3967178475622 1094.184856798852 293.170728692893
962 0.005 4.81 1 1011.316030348183 927.8777125672972 928.0382825671448 1098.115838305648 1098.332587277806 1098.505508348675 1074.804648238754 422.4499635986262 1094.185051271372 293.1707288225442
963 0.005 4.815 1 1011.325052554797 927.8965445804041 928.0571656386428 1098.115824526898 1098.332579588014 1098.50550262913 1074.806161125072 422.5030737621555 1094.185102259651 293.1707290065612
964 0.005 4.82 1 1011.334268651619 927.9152765452325 928.0759482764777 1098.115849245384 1098.332595464692 1098.505514860386 1074.807673862033 422.5560489896706 1094.185295291088 293.1707291379
965 0.005 4.825 1 1011.343192772991 927.9339084121162 928.0946306042187 1098.115834658895 1098.332587178432 1098.505508505194 1074.809170302989 422.608918232565 1094.185342979358 293.1707293216203
966 0.005 4.83 1 1011.352313012294 927.9524413539696 928.1132136278096 1098.115860739928 1098.332604123046 1098.505521730893 1074.810667849653 422.6616432800651 1094.185535987314 293.1707294532536
967 0.005 4.835 1 1011.361140978884 927.9708753147258 928.1316974575257 1098.115844983144 1098.332594495248 1098.505514112498 1074.81214886824 422.7142225668946 1094.185583296004 293.1707296321914
968 0.005 4.84 1 1011.370166172512 927.9892114601556 928.1500830965671 1098.115870197769 1098.332610992342 1098.50552709288 1074.813631006293 422.7666614301037 1094.185774619889 293.170729754044
969 0.005 4.845 1 1011.378899016518 928.0074497399469 928.1683706564876 1098.115856133604 1098.332603340412 1098.505521532536 1074.815097290338 422.8189657197304 1094.185820481822 293.1707299316229
970 0.005 4.850000000000001 1 1011.387829681728 928.025591302457 928.1865611272337 1098.115881023223 1098.332619038892 1098.505533508407 1074.816563851567 422.8711392770439 1094.186010383924 293.170730056283
971 0.005 4.855 1 1011.396468212043 928.0436360772686 928.204654605416 1098.115865707085 1098.332610263363 1098.505526751321 1074.818014400917 422.9231809434963 1094.186053339849 293.1707302284867
972 0.005 4.86 1 1011.405307428124 928.061585224389 928.222652087108 1098.115893036525 1098.332628338937 1098.505540993376 1074.819467631253 422.9750909540503 1094.186244849838 293.1707303566977
973 0.005 4.865 1 1011.413852977373 928.0794386527932 928.2405536496555 1098.115876573554 1098.332618434323 1098.505533325072 1074.820902633018 423.0268687732351 1094.186285895833 293.1707305323542
974 0.005 4.87 1 1011.422598611422 928.0971975190574 928.2583602837626 1098.115901721412 1098.332634522734 1098.505545692433 1074.822338987587 423.0785151374687 1094.186473969051 293.1707306533991
975 0.005 4.875 1 1011.431042659724 928.114861650521 928.2760720188472 1098.115886397354 1098.332626244093 1098.505539638712 1074.823761023677 423.130031683837 1094.186515364144 293.1707308338677
976 0.005 4.88 1 1011.43969322396 928.1324322667202 928.2936898653101 1098.115911566877 1098.33264212759 1098.505551736484 1074.825184831349 423.1814182231174 1094.186702768143 293.1707309534144
977 0.005 4.885 1 1011.448053015531 928.149909273934 928.3112139068039 1098.115895446566 1098.332632486232 1098.50554440029 1074.826590427343 423.2326740412472 1094.186741134035 293.170731126209
978 0.005 4.89 1 1011.456617268717 928.1672938217852 928.3286451263178 1098.115921721811 1098.332649950092 1098.505558092506 1074.827998110339 423.2837998961502 1094.186928996576 293.170731243669
979 0.005 4.895 1 1011.464888930595 928.1845858059368 928.3459835861893 1098.11590486353 1098.332639625013 1098.505550134711 1074.829388148283 423.3348004699638 1094.186966764807 293.1707314128163
980 0.005 4.9 1 1011.473365557078 928.2017863725313 928.3632302675528 1098.115932089448 1098.332657634422 1098.50556420231 1074.83078250573 423.3856698450299 1094.18715364897 293.1707315345847
981 0.005 4.905 1 1011.481549423155 928.2188954151327 928.3803852338368 1098.115915638789 1098.332647516162 1098.505556361631 1074.832160139282 423.4364082712831 1094.18718991156 293.1707317036565
982 0.005 4.91 1 1011.489937673362 928.2359140582089 928.3974494458047 1098.115940925836 1098.332663975625 1098.50556906703 1074.833539379003 423.4870177077397 1094.187374700382 293.1707318216089
983 0.005 4.915 1 1011.498033161474 928.2528421865482 928.4144229592945 1098.115924576874 1098.332654362872 1098.505561731377 1074.83490244567 423.5374993777309 1094.187408561285 293.1707319899602
984 0.005 4.92 1 1011.506334943196 928.2696809307018 928.4313067367005 1098.11595162795 1098.332672393856 1098.505575984739 1074.836268391853 423.5878527333954 1094.18759338538 293.1707321092695
985 0.005 4.925 1 1011.51434368964 928.286430153919 928.4481008148352 1098.115934408545 1098.332661619963 1098.505567607897 1074.837616732865 423.6380729458307 1094.187625153332 293.1707322807232
986 0.005 4.93 1 1011.522559265365 928.3030909646253 928.4648061433315 1098.11596106539 1098.332679231405 1098.505581264689 1074.838967824929 423.6881681843403 1094.187809167859 293.1707323963011
987 0.005 4.935 1 1011.530481495315 928.3196632376478 928.4814227574338 1098.115942823626 1098.332667830538 1098.505572409042 1074.84030171812 423.7381382420086 1094.187840529135 293.1707325650575
988 0.005 4.94 1 1011.538611847002 928.33614810732 928.4979516194092 1098.115969939303 1098.332685868975 1098.505586626679 1074.841638548009 423.7879826041333 1094.188023638268 293.1707326823151
989 0.005 4.945 1 1011.546449994878 928.3525454395525 928.5143927680051 1098.115953076858 1098.332675551076 1098.505578569777 1074.842960111242 423.8377078890562 1094.188054395647 293.1707328456043
990 0.005 4.95 1 1011.554496691939 928.3688563505692 928.5307471491971 1098.115979889677 1098.332693123175 1098.505592315226 1074.844284799693 423.8873057065348 1094.188235634783 293.1707329584106
991 0.005 4.955 1 1011.562249591948 928.3850806792565 928.5470147823364 1098.115961626356 1098.332681848691 1098.505583588297 1074.845591838739 423.9367769941536 1094.188262925788 293.1707331194323
992 0.005 4.96 1 1011.570213502495 928.4012195580077 928.563196621305 1098.115989938277 1098.332700746327 1098.505598402733 1074.846903446111 423.986122574784 1094.188446524626 293.1707332312338
993 0.005 4.965 1 1011.577884448869 928.417272818626 928.5792926773059 1098.115971919627 1098.332689542531 1098.505589638626 1074.848197823334 424.0353432112447 1094.188474662421 293.1707333930616
994 0.005 4.97 1 1011.58576466078 928.4332415692699 928.595303887134 1098.115997285384 1098.332706210811 1098.505602611659 1074.849493748369 424.0844393884442 1094.188653169412 293.1707335061384
995 0.005 4.975000000000001 1 1011.593352772403 928.4491256596395 928.6112302697335 1098.115980077463 1098.332695920317 1098.505594816873 1074.850773656001 424.1334141466743 1094.188679918324 293.1707336691582
996 0.005 4.98 1 1011.6011528906 928.4649262033491 928.6270727672251 1098.116008043879 1098.332714263493 1098.505609100593 1074.852058505279 424.1822642937728 1094.18885996685 293.1707337830599
997 0.005 4.985 1 1011.608659205052 928.4806430028403 928.642831366594 1098.115988739059 1098.33270198375 1098.505599405105 1074.853325331035 424.2309907561513 1094.188884389 293.1707339404894
998 0.005 4.99 1 1011.616378678271 928.4962771826965 928.6585070115251 1098.116016074178 1098.332720410306 1098.505614127594 1074.854596290729 424.2795939384414 1094.189062479055 293.1707340530245
999 0.005 4.995 1 1011.623805178012 928.5118285633788 928.6740996988917 1098.11599835604 1098.33270951451 1098.505605576856 1074.855850663994 424.3280723977324 1094.189086529198 293.1707342130024
1000 0.005 5 1 1011.631445561793 928.5272982535114 928.6896103633303 1098.116025357537 1098.332727228081 1098.505619516361 1074.857108982365 424.3764288028977 1094.189265888829 293.1707343201962
1001 0.005 5.005 1 1011.638791805571 928.5426860495432 928.705038983604 1098.11600706676 1098.33271627889 1098.505611014242 1074.85835036687 424.424661001602 1094.189287093379 293.170734475198
1002 0.005 5.01 1 1011.6463539344 928.5579930728524 928.7203864989464 1098.116035071357 1098.33273437516 1098.50562508267 1074.859597440624 424.4727732373614 1094.189465243789 293.1707345771936
1003 0.005 5.015 1 1011.653621592659 928.5732191042539 928.7356528757869 1098.116015573438 1098.332722369639 1098.505615725241 1074.86082546206 424.5207647084699 1094.189485182029 293.1707347262265
1004 0.005 5.02 1 1011.661104590613 928.5883652512201 928.7508390439821 1098.116041941001 1098.332739420321 1098.505628950026 1074.862057224329 424.5686356267495 1094.189660611033 293.1707348325125
1005 0.005 5.025 1 1011.668294940316 928.6034313159365 928.7659449804221 1098.116024010081 1098.332728639993 1098.505620652543 1074.863273249865 424.6163858778872 1094.189680473908 293.1707349870154
1006 0.005 5.03 1 1011.675701557747 928.6184183810934 928.7809716000505 1098.116051135486 1098.332746539817 1098.505634754378 1074.864493532795 424.6640159666889 1094.189855737788 293.1707350932904
1007 0.005 5.035 1 1011.682814792868 928.6333262375665 928.7959188665286 1098.116032911792 1098.332735293876 1098.505626052799 1074.865697300514 424.7115265297344 1094.189874579143 293.1707352458872
1008 0.005 5.04 1 1011.69014564438 928.6481559887283 928.8107877054587 1098.11605959124 1098.332752613478 1098.505639591554 1074.866905581117 424.7589298778039 1094.190049922139 293.1707353496645
1009 0.005 5.045 1 1011.697182721956 928.6629073821053 928.8255780554682 1098.116041183685 1098.332741676121 1098.505631122592 1074.86809646291 424.8062085934856 1094.190067821023 293.1707355010793
1010 0.005 5.05 1 1011.704438313636 928.67758154127 928.8402908497608 1098.116069257112 1098.332760165203 1098.505645543073 1074.869292957477 424.8533657246394 1094.190242022164 293.1707356071054
1011 0.005 5.055 1 1011.711400388812 928.6921782305158 928.8549260348307 1098.116049953596 1098.33274801156 1098.505636015914 1074.870471874198 424.900402564348 1094.190258410809 293.1707357572231
1012 0.005 5.06 1 1011.718580799927 928.7066985339699 928.8694845205201 1098.11607604269 1098.332764905167 1098.505649263964 1074.871654862995 424.9473196441664 1094.190429759967 293.1707358686386
1013 0.005 5.065 1 1011.725467781307 928.7211422214435 928.8839662528347 1098.116056790649 1098.332753095916 1098.505639989414 1074.872822068493 424.9941161283898 1094.190442557404 293.1707360220248
1014 0.005 5.07 1 1011.732575942897 928.7355103838313 928.8983721479292 1098.116085577815 1098.33277241279 1098.505655333966 1074.87399446295 425.0407948647923 1094.190616810065 293.1707361289362
1015 0.005 5.075 1 1011.739389194504 928.7498027688941 928.9127021354612 1098.116065658786 1098.332760128244 1098.505645753853 1074.875148343217 425.0873561391527 1094.190629917224 293.1707362791137
1016 0.005 5.08 1 1011.746423851421 928.7640204744957 928.9269571295116 1098.116093413076 1098.332778265354 1098.505659983855 1074.876308026067 425.1337969860447 1094.190802938442 293.1707363806391
1017 0.005 5.085 1 1011.753166203556 928.7781632537473 928.9411370669244 1098.116075665318 1098.332767623217 1098.505651858671 1074.877452181284 425.1801226011286 1094.190817731559 293.170736531392
1018 0.005 5.09 1 1011.760123968842 928.7922321870437 928.9552428503263 1098.116102704233 1098.332784715613 1098.505664883092 1074.878601372063 425.2263335379287 1094.190989836925 293.1707365527371
1019 0.005 5.095 1 1011.766790569857 928.8062270214191 928.9692744074559 1098.116083590039 1098.332773132353 1098.505655931589 1074.879735304079 425.2724274363393 1094.191001897386 293.1707367589843
1020 0.005 5.100000000000001 1 1011.773681694264 928.8201488227041 928.9832326300086 1098.116111440593 1098.332791533584 1098.505670327028 1074.880873680302 425.318404922984 1094.191172477622 293.1707368042384
1021 0.005 5.105 1 1011.780283178982 928.8339973106796 928.9971174178569 1098.116090214038 1098.332778425774 1098.505660084527 1074.881992513839 425.3642735055735 1094.191179860884 293.1707369333275
1022 0.005 5.11 1 1011.787110551488 928.8477735822651 929.0109296816471 1098.116117652135 1098.332796355592 1098.505674383656 1074.883116019218 425.4100224298787 1094.191348581787 293.17073704953
1023 0.005 5.115 1 1011.793643201852 928.861477363401 929.0246693344027 1098.116097615916 1098.332783806179 1098.505664503857 1074.884222400889 425.4556542017534 1094.191357182604 293.1707372250176
1024 0.005 5.12 1 1011.800397116853 928.8751097310271 929.0383372696544 1098.116124150638 1098.332800893937 1098.505677824311 1074.885334653855 425.5011720124353 1094.191524246504 293.1707373727531
1025 0.005 5.125 1 1011.806854973848 928.8886704135267 929.0519334023624 1098.116104635843 1098.332789110518 1098.505668601007 1074.886431014009 425.5465760039393 1094.191532207323 293.1707375776925
1026 0.005 5.13 1 1011.813530364146 928.9021604817256 929.0654586235896 1098.116132962947 1098.332807404324 1098.50568293193 1074.887535004736 425.5918657740178 1094.191700935008 293.1707376586975
1027 0.005 5.135 1 1011.819913278046 928.9155796454634 929.0789128314648 1098.11611314237 1098.332795286906 1098.505673527578 1074.888622779052 425.6370425073866 1094.191708697207 293.1707379112292
1028 0.005 5.14 1 1011.826525321766 928.9289289850294 929.0922969146101 1098.116142059595 1098.332814522931 1098.505688864317 1074.889716617046 425.6821020339787 1094.191877857867 293.1707379841972
1029 0.005 5.145 1 1011.832848216874 928.942208192559 929.1056107533007 1098.116120966034 1098.33280166124 1098.505678733368 1074.89079104441 425.7270495612086 1094.191882200745 293.1707381219077
1030 0.005 5.15 1 1011.839399743875 928.9554183390377 929.1188552352113 1098.116148240276 1098.332819131781 1098.505692267109 1074.891870378366 425.7718825663938 1094.192047134442 293.1707382307042
1031 0.005 5.155 1 1011.845650779386 928.968559068595 929.132030202033 1098.116129405247 1098.332807418083 1098.505683260375 1074.892936136399 425.8166046511794 1094.192053322332 293.1707383813904
1032 0.005 5.16 1 1011.852130392113 928.9816314920058 929.1451365703755 1098.116154883225 1098.332823512925 1098.505695545148 1074.894005373462 425.8612153500569 1094.192217384037 293.1707384910596
1033 0.005 5.165 1 1011.858317455173 928.9946353330082 929.1581742454727 1098.116136768721 1098.332813359406 1098.505688100707 1074.89505895333 425.9057146971296 1094.192223150312 293.1707386464931
1034 0.005 5.17 1 1011.864726107664 929.0075716460054 929.1711441000469 1098.116164929224 1098.332831151354 1098.505701850291 1074.896120014363 425.9501021987995 1094.192388743867 293.1707386732879
1035 0.005 5.175 1 1011.870840210952 929.0204401498524 929.18404603437 1098.116143767842 1098.332818049027 1098.505691701615 1074.897165633917 425.9943778317258 1094.192390000335 293.1707388649882
1036 0.005 5.18 1 1011.877193980456 929.0332418778071 929.1968809030682 1098.116174122074 1098.332838030625 1098.505707168281 1074.898215715683 426.0385422167369 1094.19256008229 293.1707388868693
1037 0.005 5.185 1 1011.883247133343 929.0459765095424 929.2096485773104 1098.116151563326 1098.33282443023 1098.505696875322 1074.899246947529 426.0825960186015 1094.192556806952 293.170738970072
1038 0.005 5.19 1 1011.889543359127 929.0586450978285 929.2223499160023 1098.116180488028 1098.332842889774 1098.505710922357 1074.900283502211 426.1265398203901 1094.192724203088 293.1707390404504
1039 0.005 5.195 1 1011.895532767884 929.0712473235063 929.2349847964208 1098.116156342675 1098.332827732479 1098.505699322142 1074.901301908421 426.170377503599 1094.192718180532 293.1707391494168
1040 0.005 5.2 1 1011.901763804475 929.0837842522772 929.247554090687 1098.11618754495 1098.332848067191 1098.505715087351 1074.902329492704 426.2141036957703 1094.192886851535 293.1707392335528
1041 0.005 5.205 1 1011.90768574176 929.0962555351775 929.2600576513851 1098.116163904583 1098.33283338338 1098.505703896818 1074.90333931715 426.2577200029094 1094.192879886556 293.17073936423
1042 0.005 5.21 1 1011.913845059866 929.1086622509371 929.2724963579365 1098.116196343071 1098.332854460043 1098.505720232401 1074.904359623644 426.3012263923327 1094.193049865165 293.1707393851065
1043 0.005 5.215 1 1011.919699731913 929.1210040621371 929.2848700680295 1098.116172472553 1098.332839471632 1098.505708599249 1074.905362437903 426.3446232490996 1094.193043472839 293.1707395740485
1044 0.005 5.22 1 1011.925800629713 929.1332820245563 929.2971796436918 1098.116204336019 1098.332860613482 1098.505725135999 1074.906372162296 426.3879102450671 1094.193212208216 293.1707396023874
1045 0.005 5.225000000000001 1 1011.931599268387 929.1454957742516 929.3094249205211 1098.116179046237 1098.332844687509 1098.505712764068 1074.90736144047 426.4310891597753 1094.193203261475 293.1707396950657
1046 0.005 5.23 1 1011.93764442484 929.157646368944 929.3216067582057 1098.116210108594 1098.332865180175 1098.505728791276 1074.908357777233 426.474160412394 1094.193368459294 293.170739782594
1047 0.005 5.235 1 1011.943384246206 929.1697334722066 929.3337250141311 1098.116185944501 1098.332849629905 1098.505716691942 1074.909336420957 426.5171251637884 1094.193359705666 293.170739921449
1048 0.005 5.24 1 1011.949366633535 929.1817581155643 929.3457805357732 1098.116216701575 1098.332869844074 1098.50573254945 1074.910323317466 426.559982280464 1094.193524362566 293.1707400389545
1049 0.005 5.245 1 1011.955040375861 929.193719953263 929.3577731679374 1098.116191356114 1098.33285350827 1098.505719683673 1074.911292738226 426.6027323723551 1094.193512423846 293.1707402024563
1050 0.005 5.25 1 1011.960954843978 929.2056200451594 929.3697037749271 1098.116223980727 1098.332875188552 1098.505736796616 1074.912272653351 426.6453751848674 1094.193678794475 293.1707402591432
1051 0.005 5.255 1 1011.966563861081 929.2174580252548 929.3815721884758 1098.116198791188 1098.33285922957 1098.505724296575 1074.913234147597 426.6879110089703 1094.193668006379 293.1707404810393
1052 0.005 5.26 1 1011.972423054326 929.2292349570305 929.3933792723856 1098.116232189873 1098.332881747096 1098.505742117135 1074.914204451626 426.7303426011673 1094.193835505375 293.1707405418846
1053 0.005 5.265 1 1011.977978226394 929.2409504405289 929.4051248321717 1098.116205338755 1098.332864382876 1098.505728358351 1074.915153252191 426.7726671695494 1094.193821077188 293.1707406627761
1054 0.005 5.27 1 1011.983784755955 929.2526055249309 929.4168097200456 1098.116237724606 1098.332886020887 1098.50574549213 1074.91611065825 426.8148872032273 1094.193985401193 293.1707407695336
1055 0.005 5.275 1 1011.989284024918 929.2641998413818 929.4284337614336 1098.116212149341 1098.332869267064 1098.505732210013 1074.91704968837 426.857001211515 1094.193972672893 293.1707409198435
1056 0.005 5.28 1 1011.995029441323 929.27573443674 929.4399978092498 1098.116243955965 1098.332890419891 1098.505748961088 1074.917998506925 426.8990087892296 1094.194136150641 293.1707410490966
1057 0.005 5.285 1 1012.000466712532 929.2872089269252 929.4515016791996 1098.116218144367 1098.332873800529 1098.505735805328 1074.91892921494 426.9409112637364 1094.194121592539 293.1707412173732
1058 0.005 5.29 1 1012.006147727485 929.2986243705514 929.4629462286608 1098.116251950977 1098.33289636195 1098.505753716897 1074.919870742547 426.9827062509391 1094.194287008571 293.1707412687762
1059 0.005 5.295 1 1012.011522573388 929.3099803714466 929.4743312664468 1098.116226015944 1098.332879445331 1098.505740249831 1074.920794049995 427.0243953090728 1094.194272780915 293.1707414805327
1060 0.005 5.3 1 1012.017149511609 929.3212779711967 929.4856576348981 1098.116258385209 1098.33290113196 1098.505757410571 1074.921726259429 427.0659814984929 1094.194436459458 293.1707415327737
1061 0.005 5.305 1 1012.022472890248 929.3325167673908 929.496925128569 1098.11623202324 1098.332884377638 1098.505744222015 1074.922637355677 427.1074653905828 1094.194419136238 293.1707416370636
1062 0.005 5.31 1 1012.0280499382 929.3436978102925 929.5081345990782 1098.116264588106 1098.332905908155 1098.505761195252 1074.923555825276 427.1488450799582 1094.194580801477 293.1707417267208
1063 0.005 5.315 1 1012.033318671815 929.3548206913508 929.5192858424928 1098.116237923186 1098.332888744985 1098.505747655683 1074.924456594405 427.1901304910371 1094.194562693705 293.170741853562
1064 0.005 5.32 1 1012.038837387807 929.3658864615152 929.530379704473 1098.116270360574 1098.332910368177 1098.505764843315 1074.925368651452 427.2313096442049 1094.194723706225 293.1707419541892
1065 0.005 5.325 1 1012.044047042406 929.3768947217346 929.5414159882758 1098.116243849679 1098.332893140747 1098.505751129568 1074.926261837594 427.2723873977869 1094.194705469571 293.170742092496
1066 0.005 5.33 1 1012.049504136299 929.3878465226023 929.5523955452015 1098.116278077922 1098.332915776668 1098.505769064785 1074.92716761061 427.3133445921633 1094.194868536969 293.1707421164708
1067 0.005 5.335 1 1012.054654697487 929.3987414430587 929.563318158728 1098.116251261912 1098.332898340793 1098.50575518433 1074.928054726287 427.354203310777 1094.19484935882 293.1707423020718
1068 0.005 5.34 1 1012.060060064246 929.4095805115915 929.5741846606771 1098.116284266618 1098.332920614228 1098.505772864834 1074.928950815738 427.3949625852824 1094.195011094543 293.1707423251738
1069 0.005 5.345 1 1012.065162109454 929.4203633059927 929.5849948294775 1098.116257355893 1098.332903414967 1098.50575928346 1074.929825706211 427.4356226316569 1094.19499032229 293.1707424113529
1070 0.005 5.350000000000001 1 1012.070519031778 929.4310908574404 929.5957494934415 1098.11628965713 1098.332924765604 1098.50577620626 1074.930709751644 427.4761832977062 1094.19514947105 293.1707424888349
1071 0.005 5.355 1 1012.075568179664 929.4417627527831 929.6064484415401 1098.116262775465 1098.3329072655 1098.505762384721 1074.93157563808 427.5166443237052 1094.195126697809 293.1707426054162
1072 0.005 5.36 1 1012.080870920127 929.4523800297036 929.6170925101376 1098.116296346821 1098.332929757525 1098.505780238802 1074.932453083851 427.5570057230002 1094.19528786496 293.1707426939822
1073 0.005 5.365 1 1012.085863645074 929.4629422442305 929.6276814655567 1098.116268144084 1098.332911102288 1098.505765320652 1074.933310568865 427.5972692733663 1094.195264594787 293.1707428206748
1074 0.005 5.37 1 1012.091105830505 929.4734504453984 929.6382161486126 1098.116302610372 1098.3329342954 1098.505783752523 1074.934180369521 427.6374327322836 1094.195425165796 293.1707428431902
1075 0.005 5.375 1 1012.096042269686 929.4839042041466 929.6486963345293 1098.116276259795 1098.33291722131 1098.505770239019 1074.935031947175 427.6774954345908 1094.195404965718 293.1707430324724
1076 0.005 5.38 1 1012.101235692819 929.4943045392965 929.6591228432308 1098.116308927008 1098.332938816413 1098.505787274021 1074.935893342791 427.7174580975081 1094.19556524668 293.1707430643894
1077 0.005 5.385 1 1012.106124160708 929.5046509930289 929.6694954207597 1098.11628026829 1098.332920654123 1098.505773157657 1074.93673310497 427.7573209966411 1094.195537392543 293.170743156872
1078 0.005 5.39 1 1012.111271459842 929.5149446116189 929.6798149076237 1098.116314370076 1098.33294361075 1098.505791273538 1074.937583648777 427.7970863247357 1094.195695555487 293.1707432415723
1079 0.005 5.395 1 1012.116111379167 929.5251849580291 929.6900810676264 1098.116287891214 1098.332926248268 1098.505777676433 1074.93841544267 427.8367546012615 1094.19567140436 293.1707433643447
1080 0.005 5.4 1 1012.121206067999 929.5353730541586 929.7002947245486 1098.116320343228 1098.332947463255 1098.505794142452 1074.939258390131 427.8763239355782 1094.195828444919 293.1707434680501
1081 0.005 5.405 1 1012.125991572388 929.5455084613585 929.7104556418599 1098.116293316144 1098.332930151774 1098.505780563672 1074.940082867633 427.9158007902303 1094.195803452818 293.1707436051056
1082 0.005 5.41 1 1012.131028630162 929.5555921981953 929.7205646406667 1098.116326760267 1098.332952238225 1098.50579796685 1074.94091877098 427.9551768720499 1094.195962286134 293.1707436318802
1083 0.005 5.415 1 1012.135759347248 929.5656238223265 929.7306214780989 1098.116299985153 1098.33293504835 1098.505784410288 1074.941736746053 427.9944531948012 1094.195937592207 293.1707438252006
1084 0.005 5.42 1 1012.140749802639 929.5756043470374 929.7406269677047 1098.116333084271 1098.332957108885 1098.505801799535 1074.942564554161 428.033630729279 1094.196094886544 293.1707438642057
1085 0.005 5.425 1 1012.145435654151 929.5855333175683 929.7505808580781 1098.116306369087 1098.332940078848 1098.505788531563 1074.943373219276 428.0727092244261 1094.196068138173 293.1707440456864
1086 0.005 5.43 1 1012.15037924495 929.595411749168 929.7604839628268 1098.116339228545 1098.332961722552 1098.505805510741 1074.944192194615 428.1116907737564 1094.196223152193 293.1707440757421
1087 0.005 5.435 1 1012.155017187126 929.6052391798731 929.7703360224814 1098.116311404628 1098.332943856528 1098.505791498112 1074.944990740737 428.1505758346558 1094.196195377602 293.1707441657578
1088 0.005 5.44 1 1012.159914422644 929.6150166242815 929.7801378496254 1098.116343296229 1098.332964828319 1098.505808036677 1074.94579936501 428.1893648072783 1094.196349473239 293.1707442483175
1089 0.005 5.445 1 1012.164502199678 929.624743626154 929.7898891905074 1098.116315602789 1098.332947148483 1098.505794185579 1074.946589403769 428.2280580516676 1094.196319066306 293.1707443700694
1090 0.005 5.45 1 1012.169348219447 929.6344212056379 929.7995908633286 1098.116348994552 1098.332969172774 1098.505811389102 1074.947391354988 428.2666556610402 1094.19647439797 293.1707444702685
1091 0.005 5.455 1 1012.173884825011 929.6440489169984 929.8092426188275 1098.116320890406 1098.332951018615 1098.505797191446 1074.948174597189 428.3051576558727 1094.196444757614 293.1707446077344
1092 0.005 5.46 1 1012.178677522898 929.6536277494998 929.8188452592104 1098.116354641704 1098.332973078309 1098.505814515371 1074.948970378958 428.3435620011197 1094.196601548177 293.1707446345567
1093 0.005 5.465 1 1012.183164246524 929.6631572406368 929.8283985199165 1098.116327721406 1098.332956132159 1098.505801340648 1074.94974842792 428.3818715413141 1094.196572244297 293.1707448158157
1094 0.005 5.47 1 1012.187913070208 929.6726383953381 929.8379032035715 1098.116360910917 1098.332977895147 1098.505818280371 1074.950537318184 428.4200868848029 1094.196726440326 293.1707448427456
1095 0.005 5.475000000000001 1 1012.192356956127 929.682070733495 929.847359032426 1098.116332964445 1098.332959987601 1098.505804318104 1074.95130634104 428.4582077736005 1094.196694822472 293.1707450028475
1096 0.005 5.48 1 1012.197062115775 929.6914552654276 929.8567668174147 1098.116366531801 1098.332982338092 1098.505821939883 1074.952085751434 428.4962305918667 1094.196848861587 293.170745014996
1097 0.005 5.485 1 1012.201461354281 929.7007915061046 929.8661262766158 1098.116338285389 1098.332964249316 1098.505807769502 1074.952845000216 428.5341604943178 1094.196816960737 293.1707450888895
1098 0.005 5.49 1 1012.206122316859 929.7100804518989 929.8754382063751 1098.116370996665 1098.332985607588 1098.505824421015 1074.953615070158 428.5719976760099 1094.196969773519 293.1707451596577
1099 0.005 5.495 1 1012.210473969137 929.7193216321367 929.8847023370838 1098.116343012496 1098.332967670532 1098.505810358596 1074.954366709435 428.6097418277892 1094.196936771286 293.1707452704016
1100 0.005 5.5 1 1012.215086226692 929.7285160507513 929.8939194684042 1098.116375848793 1098.332989253171 1098.505827426301 1074.955130692895 428.6473927698157 1094.197088384049 293.170745366292
1101 0.005 5.505 1 1012.219388750631 929.7376632265158 929.9030893222478 1098.116347589588 1098.332971190667 1098.505813299313 1074.955875682655 428.6849544709573 1094.197054472717 293.17074549506
1102 0.005 5.51 1 1012.223957671698 929.7467642085285 929.9122127388924 1098.116381800763 1098.332993775055 1098.505830975399 1074.956632406779 428.7224219239948 1094.197207834772 293.1707455162264
1103 0.005 5.515 1 1012.228214557979 929.7558184551774 929.9212893937232 1098.116354691473 1098.332976506037 1098.50581746572 1074.957372419769 428.7597961540153 1094.197175504586 293.170745692557
1104 0.005 5.52 1 1012.232737886419 929.7648269730578 929.9303200890985 1098.116388087129 1098.332998313681 1098.505834545596 1074.958123885104 428.797077188208 1094.197328224872 293.170745717636
1105 0.005 5.525 1 1012.236952622837 929.7737892503476 929.9393045190885 1098.116360144298 1098.332980723824 1098.505820824111 1074.958855174031 428.8342672616104 1094.197293831278 293.170745879
1106 0.005 5.53 1 1012.241432930129 929.782706299613 929.9482434878202 1098.116393204072 1098.333002285627 1098.505837623249 1074.959597692771 428.8713643513111 1094.197445403251 293.1707458914647
1107 0.005 5.535 1 1012.245604160887 929.7915776041422 929.9571366868823 1098.116365449909 1098.332985073715 1098.505824438421 1074.960320276916 428.9083695267615 1094.197409715679 293.1707459635304
1108 0.005 5.54 1 1012.250042682863 929.8004042067807 929.9659849394093 1098.11639721356 1098.333005159698 1098.505839894391 1074.96105421074 428.9452828907082 1094.197558362347 293.1707460378161
1109 0.005 5.545 1 1012.254168781044 929.8091855646264 929.974787929037 1098.116368672564 1098.332987040389 1098.505825797927 1074.961768936314 428.9821051595616 1094.197521649749 293.1707461504191
1110 0.005 5.55 1 1012.258560966903 929.8179226896494 929.9835464548253 1098.116401223905 1098.333008377247 1098.505842631949 1074.962495693527 429.0188370620473 1094.19767106258 293.1707462427263
1111 0.005 5.555 1 1012.262641618949 929.8266150550654 929.9922602052055 1098.116374253883 1098.332991467561 1098.505829489178 1074.963204659019 429.0554792052308 1094.197635266694 293.1707463723359
1112 0.005 5.56 1 1012.266985715316 929.8352636794139 930.0009299846764 1098.116407536944 1098.333012615083 1098.505845727151 1074.963927208172 429.0920306261494 1094.19778550964 293.1707463937897
1113 0.005 5.565 1 1012.271020960211 929.8438680415885 930.0095554805714 1098.116380340277 1098.332995861067 1098.505832928981 1074.964631529424 429.1284921866423 1094.19775015191 293.1707465708834
1114 0.005 5.57 1 1012.27532614927 929.852429139855 930.0181374850496 1098.116413052017 1098.33301704452 1098.505849416587 1074.965346500498 429.1648630013522 1094.197900050913 293.1707465989107
1115 0.005 5.575 1 1012.279323304045 929.8609464431687 930.0266756763532 1098.116385357408 1098.332999798282 1098.505836054737 1074.966041940063 429.2011438974111 1094.197861806011 293.1707467680333
1116 0.005 5.58 1 1012.283588772724 929.8694209562035 930.0351708497501 1098.11641745651 1098.333020273198 1098.505851869139 1074.966748904998 429.2373337984369 1094.19800887175 293.1707467877974
1117 0.005 5.585 1 1012.287545581583 929.8778521457624 930.0436226828455 1098.116389372066 1098.333002836615 1098.505838483909 1074.967436282131 429.2734352166382 1094.197970813282 293.1707468619601
1118 0.005 5.59 1 1012.291771772383 929.8862410095139 930.0520319628562 1098.116421670546 1098.33302376087 1098.505854815357 1074.968135122657 429.3094482748999 1094.198118118743 293.1707469333633
1119 0.005 5.595 1 1012.295686185974 929.89458702114 930.0603983758208 1098.116393668741 1098.333005912979 1098.505840828287 1074.968815821905 429.3453730677303 1094.198078889813 293.1707470430422
1120 0.005 5.600000000000001 1 1012.299868639093 929.9028911746041 930.0687227073885 1098.116426319635 1098.333027397898 1098.50585774402 1074.96950818426 429.381209777155 1094.198225964648 293.1707471361202
1121 0.005 5.605 1 1012.303740089242 929.9111529451902 930.0770046389582 1098.1163990633 1098.333010053643 1098.505844216904 1074.970182848128 429.4169584854893 1094.198187137769 293.1707472613925
1122 0.005 5.61 1 1012.307877546739 929.9193733243978 930.0852449596936 1098.116432619768 1098.333031635235 1098.505860951511 1074.970870967167 429.4526178371694 1094.198335998861 293.1707472778168
1123 0.005 5.615 1 1012.311706173312 929.9275517758778 930.0934433373866 1098.116404667843 1098.333013975817 1098.505847177425 1074.971541235325 429.488189500929 1094.198297713652 293.1707474513649
1124 0.005 5.62 1 1012.315806194969 929.9356892831494 930.1016005523314 1098.116437119872 1098.333035152511 1098.50586377852 1074.972222637832 429.5236736725744 1094.198443620528 293.1707474728526
1125 0.005 5.625 1 1012.319598163984 929.9437853109411 930.1097162745765 1098.116409552857 1098.333017995915 1098.505850552587 1074.972884847221 429.5590704198753 1094.198402768237 293.1707476297929
1126 0.005 5.63 1 1012.323661444503 929.9518408530728 930.1177912894495 1098.116442717155 1098.333039440376 1098.505867223462 1074.97355856346 429.5943797919842 1094.198549549058 293.1707476408707
1127 0.005 5.635 1 1012.327414598564 929.9598553578383 930.1258252560001 1098.116414033506 1098.333021297661 1098.505853153375 1074.974212803234 429.6296023091878 1094.198508281557 293.1707477919605
1128 0.005 5.64 1 1012.331437456611 929.9678298203025 930.1338189602639 1098.116446855564 1098.333042498507 1098.505869639837 1074.974880106955 429.6647383899397 1094.198653176138 293.1707478000829
1129 0.005 5.645 1 1012.335149579321 929.97576367752 930.141772055658 1098.116418396553 1098.333024706905 1098.505855753821 1074.975528053987 429.6997853138927 1094.198611135043 293.1707479499604
1130 0.005 5.65 1 1012.339133036924 929.9836579112693 930.1496853155577 1098.11645164969 1098.333046143347 1098.505872475448 1074.976188722193 429.7347460873955 1094.198757388557 293.1707479618231
1131 0.005 5.655 1 1012.342806426087 929.9915119789039 930.1575584034141 1098.116422906909 1098.333027918507 1098.505858264969 1074.976830417226 429.7696230109582 1094.198714712217 293.1707481165724
1132 0.005 5.66 1 1012.346750858129 929.9993268535931 930.1653920860251 1098.116455647 1098.333049087799 1098.505874831274 1074.977484317691 429.804417659469 1094.198859366483 293.1707481311927
1133 0.005 5.665 1 1012.350385578819 930.0071019912217 930.1731860225223 1098.116426957427 1098.333031144501 1098.50586099866 1074.978119478225 429.8391263535491 1094.198816042949 293.1707482868338
1134 0.005 5.67 1 1012.354292630595 930.0148383788558 930.180940993845 1098.116460196894 1098.333052612493 1098.505877662148 1074.978769751373 429.8737497225469 1094.198960316827 293.1707483037956
1135 0.005 5.675 1 1012.357890106844 930.0225354586884 930.1886566524998 1098.116431890791 1098.3330348897 1098.5058639518 1074.979399504801 429.908287989432 1094.198917247099 293.1707484579107
1136 0.005 5.68 1 1012.361760665792 930.0301942034916 930.1963337655536 1098.116465481743 1098.333056526316 1098.50588077203 1074.980041169503 429.9427413461437 1094.199062669914 293.1707484669963
1137 0.005 5.685 1 1012.365320185059 930.0378140603476 930.2039719849388 1098.116436416352 1098.333038284664 1098.505866696314 1074.980664099719 429.9771101551712 1094.199016491115 293.170748615086
1138 0.005 5.69 1 1012.369153139959 930.0453960153533 930.2115720878899 1098.116470005823 1098.333059940902 1098.50588344507 1074.981300005618 430.0113945775208 1094.199161790351 293.170748617933
1139 0.005 5.695 1 1012.372675958751 930.0529394974537 930.2191337181512 1098.116441382606 1098.333041886258 1098.505869516853 1074.981917553134 430.0455948086515 1094.199117076234 293.170748762868
1140 0.005 5.7 1 1012.3764715527 930.0604454868062 930.2266576423384 1098.116473983538 1098.333062989936 1098.505885903984 1074.982547619389 430.0797113166564 1094.19926007066 293.1707487679599
1141 0.005 5.705 1 1012.379957817176 930.0679134022544 930.234143490639 1098.116445130195 1098.333045345902 1098.505872340774 1074.983157921947 430.1137441224192 1094.199214020068 293.1707489119427
1142 0.005 5.71 1 1012.383716863698 930.0753442351133 930.2415920442871 1098.116477964978 1098.333066194992 1098.505888378428 1074.983781339173 430.1476938496656 1094.199356732855 293.1707489141713
1143 0.005 5.715 1 1012.3871665117 930.0827374246318 930.249002954832 1098.116449360969 1098.333048473156 1098.505874916494 1074.98438622288 430.1815602145494 1094.199310790618 293.170749053059
1144 0.005 5.72 1 1012.390889648495 930.0900939481759 930.2563769879503 1098.116482803168 1098.333070066449 1098.505891608734 1074.985004046186 430.2153425258279 1094.199453953472 293.1707490539847
1145 0.005 5.725000000000001 1 1012.39430229438 930.0974132272329 930.2637137795878 1098.116453049584 1098.333051156755 1098.505876816257 1074.985602502857 430.2490424300354 1094.199406282239 293.1707491953169
1146 0.005 5.73 1 1012.397990298848 930.1046962421299 930.271014096078 1098.116486708691 1098.333072765563 1098.505893510755 1074.986215007016 430.2826560965972 1094.19954904671 293.1707491941803
1147 0.005 5.735 1 1012.401373037564 930.111942425326 930.2782775876046 1098.116460520779 1098.333056400604 1098.505880955998 1074.986810052192 430.3161878847901 1094.199505625276 293.1707493313506
1148 0.005 5.74 1 1012.405016142949 930.1191526940063 930.2855049614604 1098.116488133373 1098.333074189229 1098.505894836084 1074.987414106519 430.3496430742223 1094.199639378259 293.1707493244246
1149 0.005 5.745 1 1012.408367539075 930.1263265724926 930.2926959367024 1098.116464077471 1098.333059026591 1098.505883065612 1074.988004270442 430.3830283324709 1094.199600317807 293.1707494646462
1150 0.005 5.75 1 1012.411976229497 930.1334649150987 930.2998511836265 1098.116492386675 1098.333077738477 1098.505897749687 1074.988601199253 430.4163267690437 1094.199733631795 293.1707494580464
1151 0.005 5.755 1 1012.415292347867 930.1405672725444 930.3069704310244 1098.116468732128 1098.333062752734 1098.505886135818 1074.989185871523 430.4495411112602 1094.199692834911 293.1707496012464
1152 0.005 5.76 1 1012.418866336062 930.1476344887386 930.3140543453941 1098.116497367534 1098.33308132708 1098.505900514623 1074.989778204003 430.482672863519 1094.199826545311 293.1707495980331
1153 0.005 5.765 1 1012.422148566862 930.1546660906643 930.321102643542 1098.116473359299 1098.333066083475 1098.505888713416 1074.990357297722 430.5157227343732 1094.199786718309 293.1707497423449
1154 0.005 5.77 1 1012.425690099441 930.1616629397037 930.3281159956796 1098.116501688373 1098.333084338167 1098.505902818159 1074.990944117127 430.5486912934965 1094.199920105613 293.1707497410116
1155 0.005 5.775 1 1012.428935897913 930.1686245363063 930.3350940943983 1098.116476292171 1098.3330686184 1098.505890789965 1074.991516764894 430.5815850083122 1094.199876527771 293.1707498916378
1156 0.005 5.78 1 1012.432444469069 930.1755517590567 930.3420376300387 1098.11650542752 1098.333087224598 1098.505905113303 1074.992097870079 430.6143961670207 1094.200010767817 293.1707498965052
1157 0.005 5.785 1 1012.435656683214 930.1824441025914 930.3489462866046 1098.116480535158 1098.333071918403 1098.505893460404 1074.992664774056 430.6471256338279 1094.199966338014 293.1707500482757
1158 0.005 5.79 1 1012.439131883711 930.1893024497966 930.3558207567265 1098.116509542912 1098.333090202902 1098.505907448185 1074.993240491856 430.6797742217923 1094.200099924722 293.1707500534351
1159 0.005 5.795 1 1012.442310541709 930.1961262940316 930.3626607231357 1098.116483985086 1098.333074419633 1098.505895382117 1074.99380149538 430.712344400548 1094.20005562581 293.1707502088182
1160 0.005 5.8 1 1012.445752875255 930.2029165202041 930.3694668794495 1098.116513151442 1098.333092995111 1098.505909714914 1074.994371951796 430.7448319905321 1094.200188636548 293.1707502184818
1161 0.005 5.805 1 1012.448899342766 930.2096726067507 930.3762389004163 1098.116488506875 1098.333077899531 1098.505898201654 1074.99492810884 430.7772405066323 1094.200145324861 293.1707503725368
1162 0.005 5.81 1 1012.452308922718 930.2163954355839 930.3829774753937 1098.116517427241 1098.333096245647 1098.505912336734 1074.995493151623 430.8095699477204 1094.200277915586 293.1707503822424
1163 0.005 5.815 1 1012.455422235924 930.2230844875755 930.3896822766012 1098.116492733905 1098.333081137132 1098.505900768868 1074.996044061812 430.8418172943264 1094.200233046007 293.1707505364832
1164 0.005 5.82 1 1012.458799865847 930.2297406465733 930.3963539962815 1098.116521430733 1098.333099018681 1098.505914393566 1074.996603654741 430.8739874155413 1094.200365728287 293.1707505509287
1165 0.005 5.825 1 1012.461881297074 930.2363633902081 930.4029923057925 1098.116496749867 1098.333084163423 1098.505903175267 1074.99714916051 430.9060799010285 1094.200320938347 293.1707507080576
1166 0.005 5.83 1 1012.465226560534 930.2429535973322 930.4095978898185 1098.116525406293 1098.333102134801 1098.505916964795 1074.997703542717 430.9380945220728 1094.200452401861 293.1707507170406
1167 0.005 5.835 1 1012.468275211041 930.2495107394521 930.4161704165842 1098.116499963422 1098.333086563576 1098.505905038578 1074.998243460404 430.9700312385303 1094.200405111492 293.1707508705067
1168 0.005 5.84 1 1012.471589299216 930.2560357051572 930.4227105782999 1098.116529112053 1098.333104906601 1098.505919097924 1074.998792919063 431.0018904428337 1094.200537308538 293.1707508759368
1169 0.005 5.845 1 1012.474607306828 930.2625279626141 930.429218039243 1098.116504373582 1098.333089887489 1098.505907800587 1074.999328100602 431.0336723062024 1094.200491701341 293.1707510236253
1170 0.005 5.850000000000001 1 1012.477889935563 930.2689883899751 930.4356934839971 1098.116533230835 1098.333108011032 1098.505921650171 1074.999872174619 431.065376862889 1094.200623200856 293.1707510226962
1171 0.005 5.855 1 1012.480876307454 930.2754164575801 930.4421365775294 1098.116508321316 1098.333092788729 1098.505909981524 1075.00040198342 431.0970042258095 1094.200575916116 293.1707511616998
1172 0.005 5.86 1 1012.484127541288 930.2818130375222 930.4485479980062 1098.116536085684 1098.333110039547 1098.505923083803 1075.000940512383 431.1285565397765 1094.200705412239 293.170751158437
1173 0.005 5.865 1 1012.48708300457 930.2881776055788 930.4549274147072 1098.116512139565 1098.333095908567 1098.505912600314 1075.001465401882 431.1600318221505 1094.200658765256 293.1707512994182
1174 0.005 5.87 1 1012.490304248275 930.2945110318886 930.4612755067784 1098.116540623937 1098.333113416401 1098.505925788551 1075.001999515034 431.1914302600026 1094.200789197542 293.1707512929024
1175 0.005 5.875 1 1012.493228852101 930.3008127796722 930.4675919310196 1098.116515304438 1098.333098085959 1098.505914236899 1075.002519284923 431.2227523045287 1094.200740155893 293.170751432578
1176 0.005 5.88 1 1012.49642019432 930.3070837268418 930.4738773704838 1098.116544607809 1098.333116532307 1098.505928351828 1075.003048092128 431.2539980671187 1094.200871730272 293.1707514210306
1177 0.005 5.885 1 1012.499315159494 930.3133233355313 930.4801314835777 1098.116520233113 1098.333101870498 1098.505917346105 1075.003563013635 431.285169072385 1094.200824461919 293.1707515558019
1178 0.005 5.89 1 1012.502476211479 930.3195324654304 930.4863549414638 1098.116548753669 1098.333119604749 1098.505930719625 1075.004086971137 431.3162641011889 1094.200954332839 293.1707515489826
1179 0.005 5.895 1 1012.505340645322 930.3257105824154 930.4925473983208 1098.116523109388 1098.333103940909 1098.505918788686 1075.004596417097 431.3472836446007 1094.200905596156 293.1707516860207
1180 0.005 5.9 1 1012.508471935095 930.33185855989 930.4987095323642 1098.116552004425 1098.333122175056 1098.505932865339 1075.005115320465 431.3782275460237 1094.201034726995 293.1707516808845
1181 0.005 5.905 1 1012.511306951651 930.3379758411365 930.5048409909614 1098.116527326704 1098.333107277048 1098.505921620414 1075.005619951302 431.4090961682713 1094.200985490823 293.170751818906
1182 0.005 5.91 1 1012.514408943888 930.344063313829 930.5109424550019 1098.116555264556 1098.333124385174 1098.505934506364 1075.00613408514 431.4398910534642 1094.201113986524 293.1707518104479
1183 0.005 5.915 1 1012.517214520799 930.3501204287674 930.517013578053 1098.116530811456 1098.33310994844 1098.505923640146 1075.006634317416 431.4706115623654 1094.201065243419 293.1707519485508
1184 0.005 5.92 1 1012.52028793607 930.3561480555123 930.5230550313948 1098.116559527392 1098.333127665788 1098.505937083316 1075.007143757178 431.5012570307459 1094.2011946281 293.1707519425875
1185 0.005 5.925 1 1012.52306419775 930.3621456432872 930.5290664619118 1098.116533843035 1098.333112207685 1098.505925482047 1075.007638099451 431.5318279200804 1094.201143881354 293.1707520849156
1186 0.005 5.93 1 1012.526108950637 930.3681140636554 930.535048546148 1098.116563386402 1098.33313088287 1098.505939897403 1075.008142455308 431.5623243449892 1094.201273115197 293.170752085276
1187 0.005 5.935 1 1012.528856327214 930.3740527607463 930.5410009248426 1098.116536711056 1098.333114053407 1098.505926768869 1075.00863212434 431.5927467725343 1094.201221198583 293.1707522277982
1188 0.005 5.94 1 1012.5318725608 930.3799626080837 930.546924276666 1098.116566610754 1098.333133271126 1098.505941716863 1075.009132142696 431.6230953127621 1094.201350289152 293.1707522257414
1189 0.005 5.945 1 1012.534591907987 930.3858430459893 930.5528182366191 1098.116540500614 1098.333117136534 1098.505929255702 1075.009617123133 431.6533712357046 1094.20129884323 293.1707523672331
1190 0.005 5.95 1 1012.53758047609 930.3916949478457 930.5586834829793 1098.11656989099 1098.333135600554 1098.505943448262 1075.010111973681 431.6835736413259 1094.201428133667 293.1707523665333
1191 0.005 5.955 1 1012.540271734203 930.3975177521668 930.5645196513575 1098.116544734835 1098.333120439483 1098.505932011506 1075.01059303467 431.7136999590271 1094.201376249802 293.1707525088985
1192 0.005 5.96 1 1012.543232726483 930.4033123307845 930.570327416702 1098.116573925089 1098.333138522307 1098.505945816736 1075.011084214545 431.7437541955398 1094.201504856504 293.1707525086304
1193 0.005 5.965 1 1012.545896035171 930.4090781158529 930.5761064106936 1098.116547438001 1098.333122308351 1098.505933435175 1075.011559902865 431.7737360097879 1094.20145270391 293.1707526471883
1194 0.005 5.97 1 1012.54882918393 930.4148159813393 930.581857307276 1098.116577261995 1098.333141277347 1098.505948090459 1075.012046390946 431.803645566289 1094.201580733291 293.1707526457027
1195 0.005 5.975000000000001 1 1012.551465057487 930.4205253599805 930.5875797389144 1098.116550852583 1098.333124802446 1098.505935344458 1075.012517786433 431.833482935027 1094.201527224298 293.1707527870677
1196 0.005 5.98 1 1012.554371283513 930.4262071401815 930.5932743888383 1098.116580668349 1098.333143792416 1098.505950034855 1075.012999757071 431.863249614507 1094.201654694247 293.1707527840091
1197 0.005 5.985 1 1012.556980115951 930.4318607393915 930.5989408829564 1098.116554623368 1098.333127893423 1098.505937976257 1075.013466857504 431.8929439946264 1094.201601145892 293.1707529236591
1198 0.005 5.99 1 1012.55985949365 930.4374870254445 930.6045798902302 1098.116584329628 1098.333146521304 1098.505952234415 1075.013944246022 431.9225664281972 1094.201728891069 293.1707529191029
1199 0.005 5.995 1 1012.56244107388 930.4430854224914 930.6101910324219 1098.116557704028 1098.333129965614 1098.505939448602 1075.014406403263 431.9521173387392 1094.201674526044 293.1707530554212
1200 0.005 6 1 1012.565293521214 930.4486568008216 930.6157749820832 1098.11658736608 1098.333148911177 1098.505954121564 1075.014879136951 431.981596984256 1094.201801858822 293.1707530462951
1201 0.005 6.005 1 1012.567848840982 930.4542005834398 930.6213313619468 1098.11656113088 1098.333132735577 1098.505941752996 1075.015337173263 432.0110052643761 1094.201747826164 293.1707531819763
1202 0.005 6.01 1 1012.570675279506 930.4597176401339 930.6268608430699 1098.1165906923 1098.333151333485 1098.505956033865 1075.015805647419 432.0403427158816 1094.201875206615 293.170753171208
1203 0.005 6.015000000000001 1 1012.573204276265 930.4652073847943 930.6323630421383 1098.116564123128 1098.333134810214 1098.505943251369 1075.01625935141 432.0696096250163 1094.201819749588 293.1707533006264
1204 0.005 6.02 1 1012.576004452333 930.4706706858893 930.6378386250464 1098.116593635896 1098.333153485672 1098.50595774139 1075.016723447202 432.0988059081761 1094.201945427979 293.1707532881861
1205 0.005 6.025 1 1012.578507210273 930.4761069693676 930.6432872158749 1098.116567151 1098.33313724534 1098.505945301327 1075.017172327372 432.1279317220421 1094.201890618436 293.1707534192618
1206 0.005 6.03 1 1012.581282162261 930.4815171081058 930.6487094888771 1098.116597595171 1098.333156662905 1098.50596038338 1075.017632246457 432.1569894175408 1094.202018567301 293.170753406245
1207 0.005 6.035 1 1012.583758521091 930.4869005139743 930.6541050550489 1098.116570026806 1098.333139228144 1098.505946812836 1075.018077055284 432.1859780517473 1094.201960652308 293.1707535355899
1208 0.005 6.04 1 1012.586508484712 930.4922580573249 930.6594745878434 1098.116601177416 1098.333159370371 1098.505962495848 1075.018533306482 432.214895125237 1094.202089053656 293.1707535207107
1209 0.005 6.045 1 1012.588959556349 930.497589144769 930.6648176938791 1098.116573189635 1098.333141582821 1098.505948573293 1075.018974074866 432.2437424792582 1094.202031248119 293.1707536511598
1210 0.005 6.05 1 1012.591683593731 930.5028946458575 930.670135042145 1098.116603446354 1098.333160902581 1098.505963680211 1075.019425495387 432.2725200616727 1094.202157867498 293.1707536443805
1211 0.005 6.055 1 1012.59410980145 930.5081739714775 930.6754262466343 1098.116576732043 1098.333144568025 1098.5059512254 1075.019861710502 432.3012282025693 1094.202101350536 293.1707537762395
1212 0.005 6.06 1 1012.596809056022 930.5134279882913 930.6806919710901 1098.116607009021 1098.333163593024 1098.505965760596 1075.020309246617 432.3298671029951 1094.202227761833 293.17075376656
1213 0.005 6.065 1 1012.599210469631 930.5186561055871 930.6859318281269 1098.116579998021 1098.333146760307 1098.505952727101 1075.020742076479 432.3584370445549 1094.202170076793 293.1707539010416
1214 0.005 6.07 1 1012.601885021899 930.5238591848127 930.6911464781091 1098.116610010107 1098.333165914033 1098.505967656584 1075.021185443207 432.386938206251 1094.202295908549 293.1707538947818
1215 0.005 6.075 1 1012.604261478769 930.5290366338137 930.6963355279506 1098.116583055418 1098.333149356534 1098.505954979799 1075.021613423622 432.4153708355283 1094.202238272864 293.1707540270174
1216 0.005 6.08 1 1012.606911615612 930.5341893172058 930.7014996464892 1098.116613134798 1098.333168195525 1098.505969426962 1075.022052495561 432.4437350795777 1094.202364044994 293.1707540181316
1217 0.005 6.085 1 1012.6092634925 930.5393166368096 930.7066384338585 1098.116585704058 1098.333151166677 1098.505956221392 1075.022476773402 432.4720311125104 1094.202304982959 293.1707541533141
1218 0.005 6.09 1 1012.611889539318 930.5444194572081 930.7117525543271 1098.116616335387 1098.33317081534 1098.505971633018 1075.022912021153 432.5002584831186 1094.20243097231 293.1707541495968
1219 0.005 6.095 1 1012.614217784208 930.5494971816569 930.7168416108015 1098.116588960962 1098.333153549534 1098.505958131055 1075.023332257885 432.5284182394009 1094.20237210272 293.1707542868054
1220 0.005 6.100000000000001 1 1012.616819708065 930.5545506703884 930.7219062672012 1098.116618873449 1098.333172545155 1098.505972887911 1075.023763224307 432.556510454893 1094.202496979226 293.1707542806118
1221 0.005 6.105 1 1012.619124123422 930.5595793276107 930.7269461251923 1098.116592418102 1098.333156427925 1098.505960614376 1075.024179506729 432.5845352551435 1094.202439086096 293.1707544121263
1222 0.005 6.11 1 1012.621702302787 930.5645840085285 930.7319618404329 1098.116621827636 1098.333174769955 1098.505974662248 1075.024606422675 432.6124927473468 1094.202562560987 293.170754409223
1223 0.005 6.115 1 1012.623982546258 930.569564115805 930.7369530173897 1098.116594775743 1098.333158091505 1098.505961843596 1075.025018415565 432.6403832322748 1094.202503229094 293.1707545484029
1224 0.005 6.12 1 1012.626537630446 930.5745205098608 930.7419203146552 1098.116624937634 1098.333177195069 1098.50597655498 1075.025441818609 432.6682086147697 1094.202627935755 293.1707545395127
1225 0.005 6.125 1 1012.62879512386 930.5794525879069 930.7468633337844 1098.11659823959 1098.333160784937 1098.505964037757 1075.025849982371 432.6959661804432 1094.20257002729 293.1707546723296
1226 0.005 6.13 1 1012.631326755893 930.5843612045447 930.7517827256964 1098.116628159186 1098.333179564383 1098.505978511645 1075.026269418063 432.7236568787055 1094.202693352735 293.1707546660705
1227 0.005 6.135 1 1012.633560613187 930.5892457625245 930.7566780944213 1098.116601195262 1098.333162977753 1098.505965746885 1075.026674422407 432.7512798704348 1094.202632889084 293.1707548003969
1228 0.005 6.140000000000001 1 1012.636069973048 930.5941071074707 930.7615500906721 1098.116631361719 1098.333181992917 1098.505980431948 1075.027090322056 432.7788370403873 1094.202757482342 293.1707547938648
1229 0.005 6.145 1 1012.638280646696 930.5989446307624 930.7663983031767 1098.116603841999 1098.333164842268 1098.50596717175 1075.027490603547 432.8063281506862 1094.20269684315 293.1707549248861
1230 0.005 6.15 1 1012.64076749534 930.6037591966742 930.7712233953589 1098.116634226335 1098.333184158103 1098.505982148063 1075.027902745796 432.8337535657417 1094.202820926314 293.1707549141575
1231 0.005 6.155 1 1012.642955957006 930.6085501980745 930.7760249605186 1098.1166068395 1098.33316717264 1098.505969055734 1075.028299735595 432.8611135423442 1094.202760667733 293.1707550415929
1232 0.005 6.16 1 1012.645419481973 930.6133184867505 930.7808036503811 1098.116636600398 1098.333185926824 1098.505983508453 1075.028707741485 432.888408060322 1094.202883190745 293.1707550322814
1233 0.005 6.165 1 1012.647584966053 930.6180634526057 930.7855590565089 1098.116609237546 1098.333169159326 1098.505970702665 1075.02910075843 432.9156373739138 1094.202821813351 293.1707551636732
1234 0.005 6.17 1 1012.65002715367 930.6227859558336 930.7902918368239 1098.116640236846 1098.33318887725 1098.505985963419 1075.029505145634 432.9428015504008 1094.202946371926 293.1707551508767
1235 0.005 6.175 1 1012.652170694974 930.6274853801104 930.7950015788208 1098.116612606522 1098.333171556373 1098.505972536919 1075.029894575497 432.9699007975775 1094.202884164847 293.170755274911
1236 0.005 6.18 1 1012.654591043167 930.6321625817754 930.7996889365089 1098.116642908768 1098.333190735138 1098.505987325072 1075.030295680403 432.9969352371299 1094.203008258909 293.17075526033
1237 0.005 6.185 1 1012.656712346558 930.6368169448054 930.8043534969395 1098.116615246498 1098.333173724177 1098.505974405867 1075.030681063678 433.0239050627127 1094.202945772792 293.1707553867689
1238 0.005 6.19 1 1012.659110462998 930.6414493211757 930.8089959084195 1098.116645314168 1098.333192566424 1098.505988871414 1075.031077758326 433.0508104561545 1094.20306880937 293.1707553751453
1239 0.005 6.195 1 1012.661210727503 930.6460590996229 930.813615763136 1098.116618495805 1098.333176130381 1098.505976282441 1075.031460341561 433.0776515643554 1094.203007453499 293.17075550231
1240 0.005 6.2 1 1012.663587823814 930.6506471357505 930.8182137151691 1098.116648569685 1098.333194924624 1098.5059906286 1075.03185440351 433.1044285403992 1094.203130702178 293.1707554910576
1241 0.005 6.205 1 1012.665665934166 930.6552128020985 930.8227893409523 1098.116619873118 1098.333177008777 1098.505976780289 1075.032232569015 433.1311416301682 1094.203066822414 293.1707556213044
1242 0.005 6.21 1 1012.66802123233 930.6597569570519 930.827343294411 1098.116650692785 1098.33319678095 1098.505992257579 1075.032622313603 433.1577908903641 1094.203189460174 293.1707556086149
1243 0.005 6.215 1 1012.670078455 930.6642789789837 930.8318751576037 1098.11662377678 1098.333180127947 1098.505979440172 1075.032997607846 433.1843766059708 1094.203126776093 293.1707557341139
1244 0.005 6.22 1 1012.672413251084 930.6687797190503 930.8363855802128 1098.11665354834 1098.333198679521 1098.505993615913 1075.033384204667 433.2108984763026 1094.203248814309 293.1707557232988
1245 0.005 6.225000000000001 1 1012.674449329902 930.6732585552667 930.8408741436059 1098.116626460619 1098.333182031424 1098.505980894335 1075.033755987193 433.237357057667 1094.203185984909 293.1707558507171
1246 0.005 6.23 1 1012.67676268977 930.6777163357402 930.845341493152 1098.116655775068 1098.333200320671 1098.505994946994 1075.03413889658 433.2637547019227 1094.203307170578 293.170755840119
1247 0.005 6.235 1 1012.678778699554 930.6821524513356 930.8497872177311 1098.116629566615 1098.333184572554 1098.505983032783 1075.034507686107 433.2900889586338 1094.203245035199 293.1707559642373
1248 0.005 6.24 1 1012.681071754207 930.6865677381769 930.8542119595791 1098.116659233832 1098.333202950671 1098.505997073526 1075.034887313844 433.3163597435025 1094.203365752506 293.1707559530254
1249 0.005 6.245 1 1012.683066122283 930.6909615726011 930.8586152923176 1098.116631203693 1098.333185687179 1098.505983850974 1075.035251525854 433.3425677555828 1094.203301432933 293.1707560798657
1250 0.005 6.25 1 1012.6853388214 930.6953348030979 930.8629978646967 1098.116661282276 1098.333204649538 1098.505998471677 1075.035627112197 433.3687131338412 1094.203423173363 293.17075606593
1251 0.005 6.255 1 1012.687313143306 930.6996868033879 930.8673592552435 1098.116634529923 1098.333188482026 1098.505986099772 1075.035988372026 433.3947959245799 1094.203359676694 293.170756192864
1252 0.005 6.26 1 1012.689566418577 930.7040184241833 930.8717001082695 1098.116664923954 1098.333207506557 1098.506000682639 1075.036361368592 433.4208166365289 1094.203482271933 293.1707561814331
1253 0.005 6.265000000000001 1 1012.691520627752 930.7083290369559 930.8760199982049 1098.116636944557 1098.333190001858 1098.505987163882 1075.036719090505 433.4467753152205 1094.203417834273 293.1707563084663
1254 0.005 6.27 1 1012.693752964991 930.7126194854245 930.8803195688072 1098.116666808627 1098.333208827817 1098.506001744501 1075.037088355443 433.4726723080029 1094.203538205484 293.1707562968037
1255 0.005 6.275 1 1012.695687073462 930.716889143561 930.8845983960402 1098.116639499964 1098.333191948809 1098.505988768507 1075.037443248326 433.4985077382714 1094.203473663673 293.1707564242489
1256 0.005 6.28 1 1012.697900083226 930.7211388533267 930.8888571208761 1098.116669423011 1098.333210812095 1098.506003306223 1075.037809155492 433.5242817488895 1094.203594441745 293.1707564093721
1257 0.005 6.285 1 1012.69981468651 930.7253679784848 930.8930953112331 1098.116642090877 1098.333194004377 1098.505990397874 1075.038160493342 433.5499932962073 1094.203529469092 293.1707565334787
1258 0.005 6.29 1 1012.702007717445 930.7295773644018 930.8973136079767 1098.116671555286 1098.333212442027 1098.506004599363 1075.038522879563 433.5756442285289 1094.203649340226 293.1707565198842
1259 0.005 6.295 1 1012.703902722515 930.7337663924725 930.9015115923875 1098.116645043361 1098.333196421821 1098.505992464928 1075.038871220941 433.6012337367429 1094.203585052244 293.1707566426875
1260 0.005 6.3 1 1012.706076983388 930.737935903487 930.9056899041161 1098.116675088005 1098.333215169211 1098.506006818684 1075.039231181821 433.6267629190774 1094.203705670459 293.1707566271257
1261 0.005 6.305 1 1012.707952803861 930.7420852610934 930.9098481123588 1098.116646926118 1098.333197519439 1098.5059930861 1075.039576075071 433.6522317352893 1094.203639947741 293.1707567496968
1262 0.005 6.31 1 1012.710107365711 930.7462153023778 930.9139868510879 1098.116676385007 1098.333216127511 1098.506007572016 1075.039931924475 433.6776417910968 1094.203758745469 293.1707567329223
1263 0.005 6.315 1 1012.711964055275 930.7503254002778 930.9181056952341 1098.116649703664 1098.333199687397 1098.505994892524 1075.040273757293 433.7029908315477 1094.203693796098 293.1707568553423
1264 0.005 6.32 1 1012.714100098345 930.7544163907229 930.922205280986 1098.116679326347 1098.333218183961 1098.506009131477 1075.040626862531 433.7282792839035 1094.203813185126 293.1707568386067
1265 0.005 6.325 1 1012.715938238463 930.7584876441323 930.9262851781998 1098.116652825008 1098.333202139455 1098.505996883835 1075.04096583507 433.7535073870167 1094.203748708897 293.1707569598396
1266 0.005 6.33 1 1012.718055245091 930.7625399916233 930.9303460179345 1098.116681792563 1098.333220066304 1098.506010660679 1075.041315507799 433.7786756536948 1094.203867270933 293.1707569397952
1267 0.005 6.335 1 1012.719873577557 930.7665727970331 930.9343873687922 1098.116653538654 1098.33320250951 1098.505997130828 1075.04165025275 433.8037844544353 1094.2037996925 293.1707570590385
1268 0.005 6.34 1 1012.721972059747 930.7705868942656 930.9384098625654 1098.116684251379 1098.333222168901 1098.506012418327 1075.041996832318 433.8288334802297 1094.20391944766 293.1707570399847
1269 0.005 6.345 1 1012.723772690099 930.7745816533787 930.9424130686675 1098.116657036944 1098.333205336133 1098.505999412069 1075.042329403249 433.853823204906 1094.203853118359 293.1707571587219
1270 0.005 6.350000000000001 1 1012.725853020992 930.7785579078736 930.9463976197817 1098.116686580015 1098.333223720135 1098.506013494314 1075.042673162483 433.8787537209947 1094.203971865264 293.1707571391267
1271 0.005 6.355 1 1012.727635254542 930.7825150230557 930.9503630827693 1098.116659467407 1098.333207121774 1098.506000905133 1075.043002664021 433.9036252256732 1094.203905537952 293.1707572575718
1272 0.005 6.36 1 1012.729697517866 930.7864538322348 930.9543100900405 1098.11668905825 1098.333225548563 1098.506014955655 1075.043343532734 433.9284378214444 1094.20402395383 293.1707572378153
1273 0.005 6.365 1 1012.731461220759 930.7903736902764 930.9582382017843 1098.116661416073 1098.333208576167 1098.506002055201 1075.043669662843 433.9531916545613 1094.2039571733 293.1707573564627
1274 0.005 6.37 1 1012.733505646079 930.7942754373032 930.9621480513521 1098.116691431029 1098.333227507054 1098.506016620664 1075.044007087764 433.9778878549052 1094.20407606143 293.1707573388732
1275 0.005 6.375 1 1012.735251196216 930.798158431939 930.9660392011524 1098.116663952819 1098.333210614987 1098.506003693721 1075.044329980745 434.0025252225232 1094.204007666043 293.1707574596592
1276 0.005 6.38 1 1012.73727734378 930.8020235056371 930.969912281865 1098.116693047303 1098.333228556549 1098.506017250033 1075.044663971152 434.0271045722839 1094.204125745517 293.1707574439083
1277 0.005 6.385 1 1012.739005999161 930.8058700250804 930.9737668609476 1098.116666764746 1098.333212809076 1098.506005566342 1075.044984815551 434.0516257739027 1094.204058960896 293.1707575634825
1278 0.005 6.390000000000001 1 1012.741014851234 930.8096988172023 930.9776035648174 1098.116695925303 1098.333230682316 1098.506019040365 1075.045316617362 434.0760896738117 1094.204176263878 293.1707575440441
1279 0.005 6.395 1 1012.742725259812 930.8135092383344 930.9814219508504 1098.116668173629 1098.333213786508 1098.506006192402 1075.045633571538 434.1004953754345 1094.204107937592 293.1707576617178
1280 0.005 6.4 1 1012.744717205406 930.8173021261463 930.9852226558511 1098.116698945319 1098.333233218503 1098.506021108906 1075.045962533111 434.1248431130273 1094.204227164542 293.170757641585
1281 0.005 6.405 1 1012.746409857001 930.8210768307089 930.9890052321947 1098.116671282456 1098.333216193437 1098.506008071097 1075.046276744933 434.1491331810018 1094.204158642855 293.1707577581107
1282 0.005 6.41 1 1012.74838431158 930.8248341844613 930.9927703103841 1098.116700179835 1098.333233817708 1098.506021437158 1075.046602390877 434.17336583017 1094.20427615584 293.170757740149
1283 0.005 6.415 1 1012.750060124204 930.8285735442564 930.996517449466 1098.116673222285 1098.333217766913 1098.506009482041 1075.046913914324 434.1975412454182 1094.204207425619 293.1707578564686
1284 0.005 6.42 1 1012.752017632342 930.8322957555768 931.0002472874764 1098.116703140339 1098.333236395615 1098.506023679566 1075.047237203236 434.2216595849311 1094.204325428906 293.1707578389112
1285 0.005 6.425 1 1012.753676944279 930.8360001624241 931.0039593771369 1098.116675727749 1098.333219469961 1098.506010681467 1075.047545775805 434.2457209868357 1094.204258127677 293.1707579600703
1286 0.005 6.43 1 1012.755617091428 930.8396875808894 931.0076543346828 1098.116705125184 1098.333237833301 1098.506024771795 1075.047865398479 434.2697255808916 1094.204375085191 293.1707579429228
1287 0.005 6.435 1 1012.757258884826 930.8433573733462 931.0113317226072 1098.116677657591 1098.333220957711 1098.506011823383 1075.048171512351 434.2936735801291 1094.204305517326 293.1707580639546
1288 0.005 6.44 1 1012.759183293338 930.8470103699685 931.0149921694818 1098.116708241127 1098.3332402581 1098.506026811202 1075.048489560743 434.3175658331991 1094.204423439053 293.1707580443578
1289 0.005 6.445 1 1012.760807830748 930.8506459111868 931.0186352183581 1098.116679505142 1098.333222328501 1098.506012955243 1075.048791831592 434.3414016469173 1094.204352873475 293.1707581671293
1290 0.005 6.45 1 1012.762715965605 930.8542648406136 931.0222615079267 1098.116710714442 1098.33324208656 1098.506028264955 1075.049107107684 434.3651754958112 1094.204471987891 293.1707581501627
1291 0.005 6.455 1 1012.764323878167 930.8578664923641 931.0258705806058 1098.116681152118 1098.333223489247 1098.506013816107 1075.049406620217 434.3888949942962 1094.204400375495 293.1707582725103
1292 0.005 6.46 1 1012.766215358473 930.8614517060084 931.0294630682972 1098.116712531569 1098.333243623281 1098.506029508177 1075.049718568846 434.4125597378469 1094.204518778125 293.1707582555244
1293 0.005 6.465 1 1012.767806974233 930.8650198198055 931.033038515294 1098.116683598701 1098.333225399583 1098.506015328289 1075.05001564834 434.4361695009136 1094.204447470382 293.1707583780952
1294 0.005 6.47 1 1012.769682676362 930.8685716730694 931.0365975556603 1098.116715065227 1098.333245494536 1098.50603099253 1075.050325492739 434.459724148153 1094.204565746492 293.1707583651162
1295 0.005 6.475000000000001 1 1012.771258389494 930.8721065988659 931.0401397272792 1098.116685583679 1098.333226807106 1098.506016421577 1075.050619759914 434.4832238101519 1094.204494268824 293.1707584881629
1296 0.005 6.48 1 1012.773117132336 930.8756254303764 931.043665662532 1098.116715963474 1098.333246081427 1098.506031359863 1075.050925778888 434.5066683489034 1094.204611130231 293.1707584728903
1297 0.005 6.485 1 1012.774677367026 930.8791275120019 931.0471749068911 1098.116687898238 1098.333228779412 1098.506018044103 1075.051217415053 434.5300579534759 1094.204540977109 293.1707585933104
1298 0.005 6.49 1 1012.776520727605 930.882613671813 931.0506680851288 1098.116718577436 1098.333248119323 1098.506032974603 1075.051521182666 434.553392687419 1094.204657880715 293.1707585760408
1299 0.005 6.495 1 1012.778064577698 930.8860832476262 931.0541447397391 1098.116690046707 1098.333230408032 1098.506019398827 1075.051810203854 434.5766727454641 1094.204585975832 293.1707586989783
1300 0.005 6.5 1 1012.779892664428 930.8895370766307 931.0576055022096 1098.116721562159 1098.333250412596 1098.506034878539 1075.052112617203 434.5998980397377 1094.204703573492 293.1707586839115
1301 0.005 6.505 1 1012.78142060646 930.8929744874615 931.061049909062 1098.116691876201 1098.333231712002 1098.506020343554 1075.052398716485 434.6230685531284 1094.204630805956 293.1707588029358
1302 0.005 6.51 1 1012.783233409126 930.8963963163576 931.0644785909448 1098.11672422333 1098.3332524842 1098.506036651113 1075.052697899289 434.6461847091757 1094.204750037987 293.1707587854064
1303 0.005 6.515000000000001 1 1012.784746103705 930.8998018933313 931.0678910821637 1098.116694427161 1098.333233542052 1098.506021821615 1075.052981837365 434.6692467613672 1094.204676835444 293.170758902738
1304 0.005 6.52 1 1012.786542453005 930.9031920492774 931.0712880098995 1098.116724359002 1098.333252475963 1098.506036381458 1075.053277238816 434.6922546977205 1094.204793264681 293.1707588819276
1305 0.005 6.525 1 1012.788040106198 930.9065661239562 931.0746689170018 1098.116696772521 1098.333235591508 1098.50602361173 1075.053559086595 434.715208653401 1094.204721222302 293.170758996629
1306 0.005 6.53 1 1012.789822001424 930.9099249451059 931.0780344290145 1098.11672749243 1098.333254884296 1098.506038416478 1075.053852952486 434.7381088256029 1094.204838007054 293.1707589754262
1307 0.005 6.535 1 1012.791303974379 930.9132678418291 931.0813840783508 1098.116698171319 1098.333236428384 1098.50602412886 1075.054131353717 434.7609553266751 1094.204765352497 293.1707590920234
1308 0.005 6.54 1 1012.793070488624 930.9165956400408 931.0847184910409 1098.116729101008 1098.333256186367 1098.506039501971 1075.054422193891 434.7837483835737 1094.204881098338 293.1707590677311
1309 0.005 6.545 1 1012.79453825213 930.9199076785792 931.0880372063731 1098.116700996662 1098.33323857314 1098.506025794606 1075.054698737982 434.8064880745546 1094.204809507557 293.1707591777546
1310 0.005 6.55 1 1012.796289303988 930.9232047781899 931.0913408395331 1098.116730572479 1098.333257150938 1098.506040131731 1075.054986428725 434.829174503764 1094.204924525033 293.170759151817
1311 0.005 6.555 1 1012.797742388288 930.926486281842 931.0946289395059 1098.116703204626 1098.333240381746 1098.506027357412 1075.055260761827 434.851807737936 1094.204853113765 293.1707592643619
1312 0.005 6.56 1 1012.799479314595 930.9297530150442 931.0979021257907 1098.116733400281 1098.33325927926 1098.506041881288 1075.055547055944 434.874388103583 1094.204968947651 293.1707592401327
1313 0.005 6.565 1 1012.800916492005 930.9330042926421 931.1011599253953 1098.11670458156 1098.333241547144 1098.506028317757 1075.055817859704 434.896915452362 1094.204895374744 293.170759353708
1314 0.005 6.57 1 1012.802639244389 930.9362409554466 931.1044029676427 1098.1167355023 1098.333260864478 1098.506043153071 1075.056101845243 434.9193900017399 1094.205011897635 293.1707593287412
1315 0.005 6.575 1 1012.804062329539 930.9394623253967 931.1076307806917 1098.116706710036 1098.333243023106 1098.506029457741 1075.056370812273 434.9418120217554 1094.204938140253 293.170759438277
1316 0.005 6.58 1 1012.805770351176 930.9426692342324 931.1108439942217 1098.116737185157 1098.333262152791 1098.506044145778 1075.056651986809 434.9641815155225 1094.205054436152 293.170759412406
1317 0.005 6.585 1 1012.807178957004 930.9458610069605 931.1140421330091 1098.116709109038 1098.333245088807 1098.506031215236 1075.056918254732 434.9864987838834 1094.204980598503 293.1707595233013
1318 0.005 6.59 1 1012.80887276731 930.9490384735439 931.1172258268316 1098.116739849674 1098.333264116551 1098.506045730688 1075.057197729549 435.0087637746748 1094.205096288224 293.1707595004337
1319 0.005 6.595 1 1012.8102673665 930.9522009542668 931.1203946005525 1098.116710538703 1098.333245850716 1098.506031620747 1075.057461483291 435.0309767818625 1094.205022801348 293.1707596142042
1320 0.005 6.600000000000001 1 1012.811946284928 930.9553492749064 931.1235490740621 1098.11674052583 1098.333264614333 1098.50604603656 1075.057737494567 435.0531378269199 1094.205137224896 293.1707595951546
1321 0.005 6.605 1 1012.813326787499 930.9584827632729 931.1266887816914 1098.116712165469 1098.333247212772 1098.506032783275 1075.057998756173 435.0752471544104 1094.205063417306 293.1707597135866
1322 0.005 6.61 1 1012.814992097797 930.9616022460455 931.1298143436487 1098.1167425931 1098.333266325794 1098.506047424862 1075.058272792405 435.0973045710421 1094.205177857631 293.1707596962646
1323 0.005 6.615 1 1012.816358786774 930.9647070514209 931.1329252923044 1098.11671427814 1098.333248914801 1098.50603418186 1075.058531644771 435.1193106586627 1094.205104736442 293.1707598107366
1324 0.005 6.62 1 1012.818010286829 930.9677980015606 931.1360222468363 1098.116745331788 1098.333268479801 1098.506049261207 1075.058803536713 435.141265437275 1094.205220019692 293.1707597896698
1325 0.005 6.625 1 1012.819363414291 930.9708744178045 931.1391047336798 1098.116716386065 1098.333250324857 1098.506035137614 1075.059060537035 435.1631690756915 1094.205146258481 293.1707599052071
1326 0.005 6.63 1 1012.821001022216 930.9739371185842 931.1421733681998 1098.11674677401 1098.333269435387 1098.506049963933 1075.059330102658 435.1850235415496 1094.205260536913 293.1707598858832
1327 0.005 6.635 1 1012.82234042773 930.9769854294381 931.1452276816987 1098.116719013159 1098.333252627494 1098.506037219764 1075.05958487755 435.2068263523032 1094.20518704396 293.1707600039636
1328 0.005 6.640000000000001 1 1012.823963908114 930.9800201713343 931.1482682880967 1098.116748494864 1098.333270670605 1098.506050881628 1075.05985196923 435.2285779354062 1094.205299964438 293.1707599846554
1329 0.005 6.645 1 1012.825289609191 930.9830406644056 931.1512947139175 1098.116719964584 1098.333253154186 1098.506037503169 1075.060104249247 435.2502803835878 1094.205225226534 293.1707600993882
1330 0.005 6.65 1 1012.826900734612 930.9860477371939 931.1543075810926 1098.116751486247 1098.333273146322 1098.506053013117 1075.060369572062 435.2719316519706 1094.205340828766 293.1707600775707
1331 0.005 6.655 1 1012.828212800918 930.9890407011328 931.1573064078289 1098.116721524069 1098.333254185276 1098.50603819314 1075.06061916998 435.2935331363807 1094.205264958296 293.1707601876136
1332 0.005 6.66 1 1012.829809731417 930.992020383301 931.1602918163592 1098.116752467969 1098.333273893633 1098.50605354042 1075.060881425453 435.315083507903 1094.205379384597 293.1707601625652
1333 0.005 6.665 1 1012.831108981815 930.9949861037722 931.1632633300352 1098.116723395865 1098.333255625927 1098.506039412396 1075.061129112372 435.3365833680569 1094.205304309513 293.1707602748945
1334 0.005 6.67 1 1012.832692536655 930.9979386827346 931.1662215650374 1098.116754040671 1098.333275023115 1098.506054448634 1075.061389323103 435.3580329423158 1094.205418018298 293.1707602513172
1335 0.005 6.675 1 1012.833978869674 931.0008774400744 931.1691660461082 1098.116725019303 1098.333257005083 1098.506040550871 1075.061634715156 435.3794323852999 1094.205342829516 293.1707603600905
1336 0.005 6.68 1 1012.835549952146 931.0038031973361 931.1720973925783 1098.11675662437 1098.333277145801 1098.506056228368 1075.061893097188 435.4007818639604 1094.205457860706 293.1707603315426
1337 0.005 6.685 1 1012.836823021762 931.0067152670557 931.1750151195758 1098.116727129455 1098.333258547525 1098.506041729727 1075.06213628723 435.4220816095705 1094.205381888412 293.1707604391467
1338 0.005 6.69 1 1012.838381460474 931.0096144760223 931.177919850336 1098.116758753932 1098.33327878725 1098.506057539226 1075.062392976157 435.4433317352471 1094.205496537293 293.1707604131491
1339 0.005 6.695 1 1012.839641753951 931.0125001333795 931.1808110986273 1098.116729275916 1098.33326014931 1098.506043006047 1075.062633741466 435.4645294501248 1094.205420528389 293.1707605234787
1340 0.005 6.7 1 1012.841187014813 931.0153730732725 931.18368949082 1098.116759857531 1098.33327933012 1098.506057810124 1075.062888138169 435.4856788939482 1094.205533927269 293.17076049626
1341 0.005 6.705 1 1012.842434783431 931.0182326002802 931.1865545404462 1098.116730471108 1098.333261006464 1098.506043715206 1075.063126757855 435.5067798684472 1094.205458137472 293.1707606064127
1342 0.005 6.71 1 1012.843967492597 931.0210795392978 931.1894068641656 1098.116762258167 1098.333281489047 1098.506059744157 1075.063378788003 435.5278324778109 1094.205572533441 293.1707605805551
1343 0.005 6.715 1 1012.84520197818 931.0239131945843 931.1922459765896 1098.116731498828 1098.333261635441 1098.506044016261 1075.063614547933 435.5488364171273 1094.205495241788 293.1707606899982
1344 0.005 6.72 1 1012.84672212862 931.0267343940108 931.1950724996896 1098.116763753696 1098.33328269357 1098.506060670888 1075.063864623381 435.569791659544 1094.20560907147 293.1707606662185
1345 0.005 6.725000000000001 1 1012.847945333917 931.0295424488185 931.1978859479334 1098.116734375693 1098.333263870021 1098.506045829628 1075.064099625915 435.5906983427498 1094.205533923355 293.1707607753902
1346 0.005 6.73 1 1012.849452658315 931.0323381744454 931.2006869343686 1098.116765344315 1098.333283736771 1098.506061464406 1075.064347156126 435.6115565412831 1094.205646540605 293.1707607500755
1347 0.005 6.735 1 1012.850656636304 931.0351208304804 931.203474930421 1098.116731759907 1098.33326269019 1098.506045041912 1075.064576395541 435.6323662913734 1094.205564717715 293.1707608599311
1348 0.005 6.74 1 1012.852162529523 931.0378913683338 931.2062506608537 1098.116770779379 1098.333287227033 1098.506064192362 1075.064826762313 435.6531278367843 1094.205688063227 293.1707608386882
1349 0.005 6.745 1 1012.853351184499 931.0406489292615 931.2090135023469 1098.116733701637 1098.333264255666 1098.506046388681 1075.065052859596 435.6738415759708 1094.205600282776 293.1707609486542
1350 0.005 6.75 1 1012.854844282023 931.0433945074298 931.2117642077425 1098.116772962942 1098.33328891858 1098.50606556038 1075.065301171213 435.6945073932638 1094.205724721889 293.1707609278872
1351 0.005 6.755 1 1012.856020684599 931.0461272403779 931.2145021563283 1098.116735314754 1098.333265363488 1098.50604719105 1075.065524727095 435.7151253371221 1094.205636817512 293.1707610369225
1352 0.005 6.76 1 1012.857501315787 931.048848115449 931.2172280988706 1098.116774074183 1098.33328973324 1098.506066171995 1075.06577088794 435.7356954466348 1094.205759867166 293.1707610155767
1353 0.005 6.765000000000001 1 1012.858666323832 931.0515562760997 931.2199414110841 1098.116737223885 1098.333266751802 1098.506048260057 1075.065992805381 435.7562162203147 1094.205673161467 293.1707611240703
1354 0.005 6.77 1 1012.860135147021 931.0542527020317 931.2226428416081 1098.116775973502 1098.333291219122 1098.506067391979 1075.066236840945 435.7766884591576 1094.205795786792 293.1707611025836
1355 0.005 6.775 1 1012.861288210955 931.0569365341848 931.2253317678329 1098.116738947076 1098.333268012097 1098.50604923334 1075.066456738307 435.7971141588138 1094.205709356084 293.1707612128504
1356 0.005 6.78 1 1012.862744574565 931.0596087535434 931.2280089333879 1098.116776782714 1098.33329187674 1098.506067866421 1075.066698152732 435.8174930574287 1094.205830407148 293.1707611875241
1357 0.005 6.785 1 1012.863885873941 931.062268505921 931.2306737198114 1098.116740668753 1098.333269357174 1098.506050320506 1075.066916071316 435.8378251702722 1094.205744468272 293.1707612974138
1358 0.005 6.79 1 1012.865330960108 931.064916769821 931.2333268699588 1098.116778589116 1098.333293231994 1098.506068986348 1075.067155851706 435.8581105379539 1094.205865493465 293.1707612743492
1359 0.005 6.795 1 1012.866461367707 931.0675526906222 931.2359677653532 1098.116742749373 1098.333271114059 1098.506051854596 1075.06737207937 435.8783491555002 1094.205780006836 293.1707613800191
1360 0.005 6.8 1 1012.867894101109 931.0701772392072 931.2385971417085 1098.116779908894 1098.333294200258 1098.506069701293 1075.067609573893 435.8985410998478 1094.205899735923 293.17076135656
1361 0.005 6.805 1 1012.869013322841 931.0727895683259 931.2412143862832 1098.116744428398 1098.333272373312 1098.506052819051 1075.067824165731 435.9186869487043 1094.20581414903 293.1707614619598
1362 0.005 6.81 1 1012.870435470901 931.0753906496072 931.2438202368864 1098.116782870974 1098.333296615086 1098.506071730787 1075.068060474481 435.9387861071771 1094.205936199385 293.1707614368071
1363 0.005 6.815 1 1012.871542693276 931.0779796219572 931.2464140703685 1098.116746254631 1098.333273720363 1098.506053893725 1075.068272862712 435.9588387695312 1094.205849516236 293.1707615422265
1364 0.005 6.82 1 1012.87295290784 931.0805574661067 931.2489966270621 1098.116783441237 1098.333296757086 1098.506071744966 1075.068506751462 435.9788452352313 1094.205969053778 293.1707615206745
1365 0.005 6.825 1 1012.874049449817 931.0831233275818 931.2515672895779 1098.116747422958 1098.333274493654 1098.506054473149 1075.068717156712 435.9988055210197 1094.205882580988 293.1707616255601
1366 0.005 6.83 1 1012.875448835297 931.085678175321 931.2541267939648 1098.116785754239 1098.333298732479 1098.506073426337 1075.068949277025 436.0187192936439 1094.20600378003 293.1707616022087
1367 0.005 6.835 1 1012.876533551953 931.0882211534181 931.2566745179116 1098.116748862006 1098.333275572972 1098.506055266362 1075.069157444447 436.0385874487804 1094.205916679414 293.1707617071398
1368 0.005 6.84 1 1012.87792167865 931.0907532357267 931.2592112001258 1098.116786687079 1098.333299424834 1098.50607388431 1075.069387408845 436.0584098595513 1094.20603646456 293.1707616839596
1369 0.005 6.845 1 1012.878995280627 931.0932735646098 931.2617362182846 1098.116750044318 1098.333276528097 1098.506056014149 1075.069593911002 436.0781865859254 1094.205948803811 293.1707617903352
1370 0.005 6.850000000000001 1 1012.880373104531 931.0957831186281 931.2642503156715 1098.116789264761 1098.33330152351 1098.506075721723 1075.069822862659 436.0979177227269 1094.206070470464 293.1707617649446
1371 0.005 6.855 1 1012.881436335347 931.0982810339127 931.2667528643331 1098.116752239428 1098.333278108707 1098.506057344332 1075.070027741824 436.1175999156296 1094.20598259751 293.1707618694644
1372 0.005 6.86 1 1012.882802457047 931.1007682863403 931.2692446049957 1098.116790054683 1098.333302000811 1098.506075978292 1075.070254142878 436.1372380618252 1094.206102435658 293.1707618430678
1373 0.005 6.865 1 1012.883854738605 931.1032440127055 931.2717249111519 1098.116753235362 1098.333278874825 1098.506057876266 1075.070456689081 436.1568316486324 1094.206014740142 293.170761948113
1374 0.005 6.87 1 1012.885210506716 931.1057091883036 931.2741945208451 1098.116792027136 1098.333303616247 1098.50607736714 1075.070681583136 436.1763806377461 1094.206135678301 293.1707619240573
1375 0.005 6.875 1 1012.886252220763 931.1081629520506 931.2766528102053 1098.116755166516 1098.333280433847 1098.506059265347 1075.070882366227 436.1958849601133 1094.206048324483 293.1707620300223
1376 0.005 6.88 1 1012.887597240979 931.1106062752847 931.279100514085 1098.116793538464 1098.333304637947 1098.506078084264 1075.071105584032 436.2153446603615 1094.206168084624 293.1707620083833
1377 0.005 6.885 1 1012.888628420938 931.1130382956907 931.2815370078129 1098.116756556181 1098.333281409742 1098.50605984836 1075.07130488765 436.2347596923684 1094.206080133726 293.1707621150087
1378 0.005 6.890000000000001 1 1012.889962969445 931.1154599825134 931.2839630241524 1098.116795067458 1098.333305977858 1098.506079273357 1075.071526070954 436.2541334776253 1094.206200533532 293.1707620916487
1379 0.005 6.895 1 1012.890983836765 931.1178704745403 931.2863779372774 1098.116758022873 1098.333282514378 1098.506060786138 1075.071723302519 436.2734618157255 1094.206112591779 293.1707621960438
1380 0.005 6.9 1 1012.892307378523 931.1202707413353 931.2887824822534 1098.116796110849 1098.333306635474 1098.506079688429 1075.07194249114 436.2927451459013 1094.206231557965 293.1707621705207
1381 0.005 6.905 1 1012.893317891756 931.1226599235829 931.2911760337909 1098.116759057583 1098.3332832272 1098.506061285446 1075.072137982582 436.3119837482536 1094.206143763049 293.1707622733019
1382 0.005 6.91 1 1012.894631403109 931.1250389926723 931.293559327809 1098.116797339072 1098.333307657938 1098.50608057784 1075.072355161439 436.3311779239358 1094.206263214315 293.1707622497707
1383 0.005 6.915 1 1012.895631863233 931.1274070878911 931.2959317399788 1098.116761392937 1098.33328535322 1098.506063166602 1075.072549429566 436.3503278835105 1094.20617513028 293.1707623543735
1384 0.005 6.92 1 1012.89693493726 931.1297651740002 931.2982940002479 1098.11679901611 1098.333308749594 1098.506081288211 1075.07276522185 436.3694338111798 1094.206294533356 293.170762328778
1385 0.005 6.925 1 1012.897925564677 931.132112391384 931.3006454832095 1098.116762957619 1098.33328643851 1098.506064064851 1075.072957684079 436.3884957159304 1094.206206686615 293.1707624275655
1386 0.005 6.93 1 1012.899218409536 931.1344496981462 931.3029869155356 1098.116800673111 1098.333310041128 1098.506082379449 1075.073171935154 436.4075136615343 1094.206325309513 293.1707624013662
1387 0.005 6.935 1 1012.900198342123 931.1367762368884 931.3053176733238 1098.116763871071 1098.333286965295 1098.506064379928 1075.073362187479 436.4264879882531 1094.206236611411 293.1707625023807
1388 0.005 6.94 1 1012.901482084607 931.1390929849415 931.3076384950315 1098.11680252719 1098.333311641362 1098.506083769818 1075.073574996154 436.4454188743818 1094.206357365274 293.1707624742104
1389 0.005 6.945 1 1012.902452391638 931.1413990719955 931.309948748452 1098.116766276697 1098.333288958373 1098.506066034606 1075.073764131119 436.4643062935639 1094.206268842981 293.1707625757363
1390 0.005 6.95 1 1012.903725282556 931.1436954586119 931.3122491610841 1098.11680316948 1098.333311929038 1098.506083817201 1075.073974426538 436.4831505035246 1094.206387122896 293.1707625475215
1391 0.005 6.955 1 1012.904685209915 931.1459812833583 931.314539103769 1098.116766365628 1098.333289027326 1098.506066029214 1075.074161064894 436.5019515717814 1094.206297411523 293.1707626500911
1392 0.005 6.96 1 1012.90594888827 931.1482575179148 931.3168193147623 1098.116804761084 1098.33331316846 1098.506084831602 1075.074370290662 436.5207096159393 1094.206416810926 293.1707626196424
1393 0.005 6.965 1 1012.906899185801 931.1505232915505 931.3190891578998 1098.116767746519 1098.333290135089 1098.5060669298 1075.074555147573 436.5394247450744 1094.206327169117 293.1707627225799
1394 0.005 6.97 1 1012.908153001299 931.152779575405 931.3213493705674 1098.116806236451 1098.333314358845 1098.506085878106 1075.074762511901 436.5580968901943 1094.206446976033 293.1707626944458
1395 0.005 6.975000000000001 1 1012.909094337808 931.1550255029746 931.3235993201469 1098.116769869833 1098.333291691106 1098.506068201199 1075.07494683469 436.5767263242652 1094.20635819968 293.1707627949756
1396 0.005 6.98 1 1012.910338142795 931.1572620346732 931.3258397328835 1098.116807004674 1098.333314844226 1098.506086154238 1075.075152160797 436.5953112951565 1094.206476312467 293.1707627699009
1397 0.005 6.985 1 1012.911269582057 931.1594883104284 931.3280699827583 1098.116771608091 1098.333293283957 1098.506069553718 1075.075334637876 436.6138545342851 1094.20638714168 293.1707628738215
1398 0.005 6.99 1 1012.912504444916 931.1617052952105 931.3302908009654 1098.116809037861 1098.333316423891 1098.506087429729 1075.07553895551 436.6323558857087 1094.206506070539 293.1707628468087
1399 0.005 6.995 1 1012.913426349898 931.1639121201287 931.3325015534499 1098.116772686869 1098.333293937394 1098.506070055212 1075.075719427034 436.6508151179212 1094.206417093396 293.1707629518915
1400 0.005 7 1 1012.914651532593 931.166109749574 931.3347029691733 1098.116810569916 1098.333317660988 1098.506088522178 1075.075922014189 436.6692323509166 1094.206535396105 293.1707629262187
1401 0.005 7.005 1 1012.915564518382 931.1682973176065 931.3368944187232 1098.116773665185 1098.333294511786 1098.506070333026 1075.07610073369 436.6876076181695 1094.206446159158 293.1707630292274
1402 0.005 7.01 1 1012.916779871018 931.1704757867783 931.3390766289365 1098.11681159064 1098.333318613367 1098.506089209409 1075.076303553877 436.7059410421595 1094.206563466656 293.1707630006935
1403 0.005 7.015000000000001 1 1012.917684022511 931.1726442941601 931.341248970652 1098.116775802635 1098.333296215388 1098.506071755538 1075.076482085024 436.724232681766 1094.206475215898 293.170763103982
1404 0.005 7.02 1 1012.918889649568 931.1748037890447 931.3434121626383 1098.116812348198 1098.333318862097 1098.506089331029 1075.076678841407 436.7424826290926 1094.206591932573 293.1707630761749
1405 0.005 7.025 1 1012.919784385021 931.1769534185582 931.3455655829426 1098.116776793829 1098.333297084919 1098.506072569375 1075.076853987493 436.7606908634208 1094.206503352085 293.1707631782517
1406 0.005 7.03 1 1012.920981585687 931.1790941401634 931.3477099547561 1098.116814472906 1098.33332065853 1098.506090843848 1075.077053690131 436.7788576176856 1094.206621177028 293.1707631504474
1407 0.005 7.035 1 1012.92186702871 931.1812250861262 931.3498446458043 1098.116777697114 1098.333297608155 1098.506072856171 1075.077228579975 436.7969828157359 1094.206531327724 293.1707632511619
1408 0.005 7.04 1 1012.923054888181 931.1833472140993 931.3519703797762 1098.116815319812 1098.333321382255 1098.506091404553 1075.07742447446 436.8150667655091 1094.206648688099 293.1707632233916
1409 0.005 7.045 1 1012.923931860392 931.1854596602449 931.3540865289067 1098.116779978637 1098.333299572785 1098.506074578324 1075.077597745541 436.833109600171 1094.206560962144 293.1707633224234
1410 0.005 7.05 1 1012.925110522445 931.1875633755878 931.3561938093105 1098.116817026381 1098.333322674545 1098.506092545694 1075.07779226916 436.8511112682842 1094.206676614364 293.1707632962909
1411 0.005 7.055 1 1012.925978392254 931.1896575025532 931.3582915950396 1098.116780866537 1098.333300180183 1098.506074977108 1075.077963475968 436.8690719270335 1094.206587789128 293.170763396715
1412 0.005 7.06 1 1012.927148421137 931.1917429942132 931.360380608122 1098.116818295428 1098.333323530721 1098.506093094667 1075.078156290619 436.8869917284605 1094.206704725153 293.1707633679003
1413 0.005 7.065 1 1012.928007337386 931.1938189886401 931.3624602184969 1098.116782330558 1098.333301211938 1098.506075819593 1075.078326630375 436.9048707536027 1094.206614496283 293.1707634711282
1414 0.005 7.07 1 1012.929168552286 931.1958864358412 931.3645311453043 1098.116819335186 1098.333324239457 1098.506093671398 1075.078518233316 436.9227091345659 1094.206731562688 293.1707634424149
1415 0.005 7.075 1 1012.930018940722 931.1979444762377 931.3665927585095 1098.116783201315 1098.333301837589 1098.506076298044 1075.078686455181 436.9405069023182 1094.206642138194 293.1707635458025
1416 0.005 7.08 1 1012.931171427181 931.1999940625852 931.3686457815047 1098.116820980259 1098.333325706357 1098.506094897816 1075.078876391983 436.9582641883409 1094.2067593059 293.1707635179944
1417 0.005 7.085 1 1012.932013038381 931.2020343302203 931.370689580312 1098.116784787949 1098.333303098216 1098.506077279801 1075.079043394579 436.9759810105355 1094.206669384605 293.1707636179459
1418 0.005 7.09 1 1012.933156885524 931.204066230596 931.3727248738862 1098.116821911259 1098.333326312201 1098.506095274042 1075.079231858894 436.993657555016 1094.20678629915 293.1707635897811
1419 0.005 7.095 1 1012.933990229656 931.2060889030845 931.3747510356931 1098.116786131398 1098.333304203826 1098.506078220876 1075.079397227403 437.0112939551893 1094.206697135809 293.1707636910925
1420 0.005 7.100000000000001 1 1012.935125222309 931.2081032948939 931.3767687810493 1098.116823215834 1098.333327371435 1098.506096173653 1075.079584001071 437.0288903400855 1094.206813077807 293.1707636648771
1421 0.005 7.105 1 1012.935949914714 931.210108543962 931.3787774785201 1098.116786847582 1098.333304691086 1098.506078517835 1075.079748110407 437.0464467851758 1094.206722492277 293.1707637668502
1422 0.005 7.11 1 1012.937076779249 931.212105602144 931.3807778470077 1098.116824828948 1098.333328687214 1098.506097278372 1075.079934011415 437.0639634448214 1094.206839258205 293.1707637412156
1423 0.005 7.115 1 1012.937893468926 931.2140936057921 931.3827692595278 1098.116788754113 1098.333306020492 1098.506079678883 1075.080096787673 437.081440315493 1094.206750139181 293.170763843335
1424 0.005 7.12 1 1012.93901169426 931.2160734998615 931.384752424972 1098.116825799606 1098.333329377849 1098.506097861383 1075.080280964387 437.0988775705121 1094.206865007599 293.1707638178306
1425 0.005 7.125 1 1012.939819396997 931.2180444232175 931.3867267160412 1098.11678952543 1098.33330667798 1098.506080078667 1075.080441957282 437.1162754142879 1094.206774928134 293.1707639185749
1426 0.005 7.13 1 1012.940929916463 931.2200073284858 931.3886928519375 1098.116827221147 1098.333330470071 1098.506098683736 1075.08062504601 437.1336319361158 1094.206891328477 293.170763887898
1427 0.005 7.135 1 1012.941729666859 931.2219613461148 931.3906501975915 1098.116791088259 1098.333307885101 1098.506081039493 1075.08078506896 437.15094980707 1094.206800714579 293.1707639875324
1428 0.005 7.140000000000001 1 1012.942832044864 931.2239074297728 931.3925994732302 1098.116828607191 1098.333331495688 1098.506099467707 1075.080966375376 437.1682289252398 1094.206917831335 293.170763957623
1429 0.005 7.145 1 1012.943623248373 931.2258447065215 931.39454003887 1098.116791587365 1098.333308368391 1098.506081587474 1075.081123932501 437.1854690636208 1094.206826722485 293.1707640557392
1430 0.005 7.15 1 1012.944717277004 931.2277741341893 931.3964726184855 1098.116829579176 1098.333332164849 1098.506100009377 1075.081304199815 437.2026703093409 1094.206942810418 293.1707640245709
1431 0.005 7.155 1 1012.945500533509 931.229694835971 931.3983965714542 1098.116792708689 1098.333309314853 1098.506082246102 1075.081460792353 437.2198343364962 1094.206850874584 293.1707641225178
1432 0.005 7.16 1 1012.946586616002 931.2316077699802 931.4003126191893 1098.116831091961 1098.333333433663 1098.50610107221 1075.081639726984 437.2369589571729 1094.206968021685 293.170764093404
1433 0.005 7.165 1 1012.947362400023 931.2335120648586 931.4022201254091 1098.116794800497 1098.333310854907 1098.50608355091 1075.08179529924 437.2540444146201 1094.206877572016 293.1707641912274
1434 0.005 7.17 1 1012.948440259368 931.2354086695616 931.4041198065229 1098.116831864709 1098.33333386759 1098.506101288124 1075.081972676024 437.2710912100117 1094.206993015807 293.1707641567072
1435 0.005 7.175 1 1012.949208023674 931.2372967182039 931.4060110285481 1098.116795581513 1098.333311375869 1098.50608387978 1075.082126748714 437.2880992417088 1094.206902570379 293.1707642530085
1436 0.005 7.18 1 1012.950277995339 931.2391771570369 931.4078945057352 1098.11683299752 1098.33333494419 1098.506102300048 1075.082302547613 437.3050687232518 1094.207017704988 293.170764220619
1437 0.005 7.185 1 1012.951037956695 931.2410491177222 931.4097696030029 1098.116796930157 1098.333312447849 1098.506084796326 1075.082455435688 437.3219997888987 1094.206927161535 293.1707643164552
1438 0.005 7.19 1 1012.952100348409 931.2429135500579 931.4116370361563 1098.116834660054 1098.333336109742 1098.506103164842 1075.082630552896 437.3388925721484 1094.207042828639 293.1707642844519
1439 0.005 7.195 1 1012.952852894777 931.2447695840008 931.4134961706923 1098.116798338777 1098.33331351229 1098.506085666066 1075.082782274094 437.3557469121932 1094.206952370362 293.1707643811072
1440 0.005 7.2 1 1012.953906989312 931.246618164535 931.4153477152106 1098.116835575306 1098.333336850243 1098.506103804261 1075.082955467058 437.3725632923197 1094.207067110875 293.1707643470484
1441 0.005 7.205 1 1012.954652021839 931.2484584280724 931.4171910419747 1098.116799699403 1098.333314643848 1098.506086540911 1075.0831057698 437.3893416785913 1094.206976762469 293.1707644423096
1442 0.005 7.21 1 1012.955698832193 931.250291318707 931.41902685984 1098.116836969022 1098.333337790093 1098.506104403158 1075.08327789568 437.4060822172588 1094.207092343355 293.1707644088328
1443 0.005 7.215 1 1012.956435960192 931.2521159661059 931.4208545343305 1098.116800905544 1098.333315702645 1098.506087482296 1075.083426663849 437.4227849364515 1094.207000820459 293.1707645040141
1444 0.005 7.22 1 1012.95747456889 931.2539333155034 931.422674775935 1098.116837457586 1098.333338024165 1098.506104577373 1075.083596977026 437.4394500529322 1094.207115663394 293.1707644735552
1445 0.005 7.225000000000001 1 1012.958204762482 931.2557425039133 931.4244869548799 1098.116802154303 1098.333316551423 1098.50608814917 1075.083744813772 437.4560775265945 1094.207025785284 293.1707645715973
1446 0.005 7.23 1 1012.959235483584 931.2575444654174 931.4262917733283 1098.116837974682 1098.333338564627 1098.506104991926 1075.083913516729 437.4726673576612 1094.207138397973 293.1707645412507
1447 0.005 7.235 1 1012.959958433837 931.2593383446642 931.4280886082291 1098.116803211519 1098.333317422933 1098.506088764394 1075.084060223258 437.4892198104874 1094.207049061602 293.1707646433468
1448 0.005 7.24 1 1012.960982583651 931.2611250770117 931.4298781618484 1098.116840320228 1098.333340409866 1098.506106659924 1075.084228447767 437.5057349883189 1094.207163914688 293.1707646128361
1449 0.005 7.245 1 1012.96169789113 931.2629037979119 931.4316598030654 1098.116804303991 1098.333318099561 1098.506089307312 1075.084373717742 437.5222129373973 1094.207073584232 293.1707647130697
1450 0.005 7.25 1 1012.962713741059 931.2646754421268 931.4334342352442 1098.116840492574 1098.333340610135 1098.506106691515 1075.084539960692 437.538653798839 1094.207186253851 293.1707646874778
1451 0.005 7.255 1 1012.963421773396 931.26643915105 931.4352008288645 1098.116805232492 1098.333318913642 1098.506089925156 1075.084683914931 437.5550576460732 1094.207096266613 293.1707647870038
1452 0.005 7.26 1 1012.964430907636 931.2681958598627 931.43696029078 1098.116841469517 1098.33334115958 1098.506107052988 1075.084849105746 437.5714245871057 1094.207209483563 293.1707647611628
1453 0.005 7.265000000000001 1 1012.965131845812 931.2699447078716 931.438711990722 1098.116806763503 1098.33332021999 1098.506091138752 1075.084991999427 437.5877545857053 1094.20711991919 293.1707648616773
1454 0.005 7.27 1 1012.966133784956 931.2716866279527 931.4404566302039 1098.116843060971 1098.333342512587 1098.506108232257 1075.085156184987 437.6040479070112 1094.207233203457 293.1707648353463
1455 0.005 7.275 1 1012.966827923798 931.2734207606347 931.4421935804776 1098.116808168818 1098.333321207248 1098.506091788652 1075.085298238659 437.6203045863915 1094.207143775185 293.1707649309907
1456 0.005 7.28 1 1012.967822339221 931.2751480357938 931.4439235422374 1098.116844476345 1098.333343705671 1098.506109290363 1075.085460991078 437.6365247002651 1094.207256503139 293.1707649026078
1457 0.005 7.285 1 1012.968509582004 931.2768675971005 931.445645888096 1098.116809523476 1098.333322169363 1098.506092577729 1075.08560189209 437.6527083007593 1094.20716708744 293.1707649999435
1458 0.005 7.29 1 1012.969496583719 931.27858036934 931.447361313097 1098.11684493503 1098.333343941793 1098.506109293761 1075.085763137211 437.668855559631 1094.207278562002 293.1707649677746
1459 0.005 7.295 1 1012.970176461546 931.2802854994886 931.4490691943885 1098.116810339142 1098.333322830025 1098.506093076564 1075.085902498954 437.6849665099854 1094.207189377667 293.1707650656513
1460 0.005 7.3 1 1012.971156764131 931.2819839138745 931.4507702284018 1098.116846258266 1098.333344910873 1098.506110127652 1075.086062766313 437.7010412661415 1094.207301742088 293.1707650328023
1461 0.005 7.305 1 1012.971829452024 931.2836747531446 931.4524637885029 1098.116811225614 1098.333323563014 1098.506093691553 1075.086200845615 437.7170799336411 1094.207211475252 293.1707651290275
1462 0.005 7.31 1 1012.972803334065 931.2853589507779 931.4541505734384 1098.11684750763 1098.333345857341 1098.506110886454 1075.086360395079 437.733082534899 1094.20732461154 293.1707650938696
1463 0.005 7.315 1 1012.973469380982 931.2870356426683 931.4558299512776 1098.116812400983 1098.333324490048 1098.506094415727 1075.086497144365 437.7490496278344 1094.207234634435 293.1707651884523
1464 0.005 7.32 1 1012.974436164061 931.2887057604765 931.4575026249635 1098.116848649238 1098.333346917324 1098.506111796657 1075.086654981755 437.7649809100485 1094.207347286963 293.1707651529575
1465 0.005 7.325 1 1012.97509502806 931.2903684404447 931.4591679603691 1098.116813087917 1098.333324916956 1098.506094725158 1075.086790417099 437.7808763431654 1094.207255820657 293.1707652498775
1466 0.005 7.33 1 1012.976055035251 931.2920246156423 931.4608266589131 1098.116849597654 1098.333347565882 1098.506112253604 1075.086947501443 437.7967359161529 1094.207368687543 293.1707652157291
1467 0.005 7.335 1 1012.976707285396 931.2936734199608 931.4624780872236 1098.116814240781 1098.333325920449 1098.506095582478 1075.087081911462 437.8125599249854 1094.20727752221 293.1707653115207
1468 0.005 7.34 1 1012.977660644246 931.2953157903258 931.4641229506932 1098.116850707506 1098.333348276054 1098.506112784175 1075.087237876282 437.828348343143 1094.207390529474 293.1707652790982
1469 0.005 7.345 1 1012.978306249829 931.2969508551173 931.4657606082982 1098.116815395536 1098.333326774587 1098.506096266897 1075.08737122655 437.8441024249735 1094.207299403506 293.1707653752854
1470 0.005 7.350000000000001 1 1012.979253195241 931.2985795511626 931.4673917669572 1098.116852121444 1098.333349606195 1098.506113982094 1075.087525931206 437.8598207918851 1094.207412801541 293.1707653411518
1471 0.005 7.355 1 1012.979891811548 931.3002010098844 931.4690157880624 1098.116816365561 1098.333327546631 1098.506096851417 1075.087657738965 437.8755037923058 1094.207321351582 293.1707654367637
1472 0.005 7.36 1 1012.980831912177 931.3018161659224 931.470633375779 1098.11685269191 1098.333349828165 1098.50611397071 1075.087811233437 437.8911515461035 1094.207434477887 293.1707654031243
1473 0.005 7.365 1 1012.981464182845 931.3034241488109 931.4722438911343 1098.11681690328 1098.333327848469 1098.506097059467 1075.087942199757 437.9067639753926 1094.207342040213 293.1707654983367
1474 0.005 7.37 1 1012.982398172867 931.3050258986448 931.4738480424794 1098.116854185526 1098.333351142858 1098.506115173139 1075.088094922748 437.9223414265052 1094.207455910038 293.170765464822
1475 0.005 7.375 1 1012.983023965758 931.3066205412536 931.4754451894058 1098.116818470073 1098.333329214552 1098.506098280893 1075.088224438777 437.9378840064214 1094.207364303558 293.170765560857
1476 0.005 7.38 1 1012.983950886055 931.308209010944 931.4770360302325 1098.116854552913 1098.333351300383 1098.506115186573 1075.088375457089 437.9533918289387 1094.207476467772 293.1707655265323
1477 0.005 7.385 1 1012.984570645211 931.3097904428499 931.4786199332824 1098.116819483526 1098.333329837697 1098.506098662474 1075.088504669994 437.9688650356786 1094.207384920211 293.1707656200789
1478 0.005 7.390000000000001 1 1012.985491011258 931.3113657635021 931.480197597411 1098.116855645719 1098.333352171049 1098.506115903657 1075.088654964427 437.9843037741654 1094.207497101935 293.1707655874631
1479 0.005 7.395 1 1012.986104357418 931.3129341087088 931.4817683862369 1098.116820566345 1098.333330758664 1098.5060994634 1075.08878273438 437.9997079317477 1094.207405591974 293.1707656824026
1480 0.005 7.4 1 1012.987018643502 931.3144964090551 931.4833329999833 1098.116856709871 1098.333352886025 1098.506116398271 1075.088931799693 438.0150777089372 1094.207518017712 293.170765647933
1481 0.005 7.405 1 1012.987625639764 931.3160517968083 931.4848908024584 1098.116821489157 1098.333331435157 1098.506100022576 1075.089058193698 438.0304131474788 1094.207426769726 293.1707657396491
1482 0.005 7.41 1 1012.988533493451 931.3176012005804 931.4864424915525 1098.116858047329 1098.333354230527 1098.506117701095 1075.089206082539 438.0457142591278 1094.207539084668 293.1707657074254
1483 0.005 7.415 1 1012.989134260551 931.319143752749 931.4879874301605 1098.116822405997 1098.333332163749 1098.506100548617 1075.089331184477 438.0609812135053 1094.207447660377 293.1707658023843
1484 0.005 7.42 1 1012.990035509386 931.3206803832371 931.4895263177602 1098.116858241879 1098.333354047243 1098.50611732121 1075.08947801698 438.0762141818204 1094.207558416366 293.1707657687065
1485 0.005 7.425 1 1012.990630212083 931.322210226126 931.4910585178944 1098.116823113584 1098.333332779722 1098.506101106391 1075.089602389262 438.0914131051321 1094.207467248891 293.1707658645286
1486 0.005 7.43 1 1012.991526021793 931.3237342120906 931.4925847331106 1098.116860218908 1098.33335587682 1098.506118993374 1075.089748445905 438.10657818312 1094.207580087867 293.1707658303522
1487 0.005 7.435 1 1012.992114647531 931.3252514702397 931.4941043207879 1098.116824585702 1098.333333818288 1098.506101900134 1075.089871820669 438.1217094205728 1094.207488687003 293.170765925954
1488 0.005 7.44 1 1012.993003877772 931.3267629306774 931.495617981689 1098.116860781381 1098.333356083222 1098.506119036061 1075.090016918526 438.1368069703917 1094.207600060659 293.1707658930247
1489 0.005 7.445 1 1012.993586420705 931.3282677244034 931.4971250790023 1098.116825252248 1098.333334350967 1098.506102319151 1075.090139172461 438.1518708508663 1094.207508257685 293.1707659870053
1490 0.005 7.45 1 1012.99446956282 931.3297667796035 931.4986263064676 1098.116861732472 1098.333356943066 1098.506119730206 1075.090282711482 438.1669011759269 1094.207619931389 293.1707659530245
1491 0.005 7.455 1 1012.99504605558 931.3312592300033 931.50012103171 1098.116825896344 1098.333334842364 1098.506102705619 1075.09040377316 438.1818980743014 1094.207527519095 293.1707660454743
1492 0.005 7.46 1 1012.995923139111 931.3327460031053 931.501609950169 1098.116862698666 1098.333357651225 1098.506120323507 1075.090546445155 438.1968616007568 1094.207638871846 293.1707660128785
1493 0.005 7.465 1 1012.996494508298 931.3342262341583 931.5030924288297 1098.116827941884 1098.333336440567 1098.506104097086 1075.090667208691 438.2117917428951 1094.207548693559 293.170766103933
1494 0.005 7.47 1 1012.997365163658 931.335700840944 931.5045691543771 1098.116863336973 1098.333358083011 1098.506120677494 1075.090808518423 438.2266886776133 1094.207658861074 293.170766069819
1495 0.005 7.475000000000001 1 1012.997930195972 931.3371689628333 931.5060394971867 1098.116828498255 1098.333336933636 1098.50610438679 1075.09092778963 438.2415524636828 1094.207567905869 293.1707661602372
1496 0.005 7.48 1 1012.998795397926 931.3386315224916 931.5075041489864 1098.116864372756 1098.333358894695 1098.506121265378 1075.091068205878 438.2563831960396 1094.207678449689 293.1707661268695
1497 0.005 7.485 1 1012.999354400595 931.3400876529898 931.5089624744018 1098.116828997858 1098.33333723276 1098.506104611322 1075.091186401585 438.2711809888645 1094.207586741672 293.1707662197742
1498 0.005 7.49 1 1013.000214063237 931.3415382811206 931.5104151691473 1098.116865640921 1098.333359951464 1098.506122176529 1075.091326293224 438.2859458529106 1094.207698083542 293.1707661849573
1499 0.005 7.495 1 1013.00076728592 931.3429825378963 931.511861593656 1098.116830423927 1098.333338350063 1098.506105546207 1075.091443831539 438.3006779565494 1094.20760630891 293.1707662796445
1500 0.005 7.5 1 1013.001620911661 931.3444213478798 931.5133024446119 1098.116866272059 1098.333360260131 1098.506122362419 1075.091582488522 438.3153772828954 1094.207717016265 293.1707662438312
1501 0.005 7.505 1 1013.00216837293 931.3458538424129 931.5147370825073 1098.116830889608 1098.333338674392 1098.506105756549 1075.091698801253 438.3300439873815 1094.207624816692 293.1707663366453
1502 0.005 7.51 1 1013.00301662125 931.3472809484389 931.5161662025828 1098.116867242721 1098.333361244827 1098.506123220683 1075.091836193447 438.3446780939644 1094.207736291633 293.1707663001684
1503 0.005 7.515000000000001 1 1013.00355853011 931.348701796616 931.5175891684901 1098.116832319086 1098.333339866715 1098.50610676266 1075.091951473658 438.3592797298617 1094.207644715443 293.1707663923192
1504 0.005 7.52 1 1013.004400832193 931.35011730962 931.5190066721822 1098.116868261396 1098.333361973875 1098.506123757438 1075.092088162943 438.373848992211 1094.207755103778 293.1707663541005
1505 0.005 7.525 1 1013.004937208492 931.3515266214683 931.5204180755553 1098.116832950484 1098.333340183589 1098.506106931628 1075.092202522117 438.388385922246 1094.207662980123 293.1707664474573
1506 0.005 7.53 1 1013.005773836178 931.3529306548378 931.5218240726028 1098.116869294415 1098.333362852802 1098.506124527908 1075.092338190471 438.4028904526031 1094.207774020625 293.1707664111449
1507 0.005 7.535 1 1013.006304698384 931.3543285409374 931.5232240256946 1098.116833755337 1098.333340808344 1098.506107459068 1075.092451505724 438.4173628548833 1094.207681628193 293.170766505679
1508 0.005 7.54 1 1013.007135973084 931.3557212047408 931.5246186301875 1098.116870309033 1098.333363482485 1098.506124967575 1075.092586545945 438.4318032617953 1094.207792824759 293.170766469556
1509 0.005 7.545 1 1013.007661132967 931.357107773529 931.5260072413854 1098.116834337341 1098.333341319084 1098.506107886282 1075.092698586875 438.4462116966037 1094.207700099414 293.1707665636612
1510 0.005 7.55 1 1013.008486753677 931.3584891741384 931.5273905571504 1098.116871020607 1098.33336416072 1098.506125541865 1075.092832446494 438.4605879729619 1094.207810964475 293.1707665290647
1511 0.005 7.555 1 1013.009006675362 931.359864536664 931.5287679383313 1098.116835344558 1098.33334198186 1098.506108376517 1075.092943965634 438.4749325075048 1094.20771808483 293.1707666256502
1512 0.005 7.56 1 1013.00982667801 931.3612347813196 931.530140074882 1098.116871647545 1098.333364565079 1098.506125853039 1075.093076851845 438.4892453626951 1094.207828251438 293.1707665908017
1513 0.005 7.565 1 1013.01034153757 931.36259904292 931.5315063306036 1098.116836780335 1098.33334329012 1098.506109535969 1075.093187281371 438.5035253869782 1094.20773700396 293.1707666848836
1514 0.005 7.57 1 1013.011156107319 931.3639582401757 931.5328673956689 1098.116872896019 1098.333365583499 1098.506126715462 1075.09331918264 438.5177742685172 1094.207847437965 293.1707666522855
1515 0.005 7.575 1 1013.011665266913 931.3653115060907 931.534222632939 1098.116837181321 1098.333343489004 1098.506109594259 1075.093428616285 438.531991855444 1094.207754557187 293.1707667443486
1516 0.005 7.58 1 1013.01247491094 931.366659762836 931.535572733017 1098.116873924372 1098.333366478822 1098.506127436925 1075.093559883003 438.5461781672308 1094.20786518027 293.1707667122451
1517 0.005 7.585 1 1013.012978785756 931.3680021390138 931.5369170563774 1098.116838167777 1098.333344058838 1098.506109975137 1075.093668473211 438.5603331561966 1094.207772659829 293.170766804326
1518 0.005 7.59 1 1013.013782962236 931.369339556657 931.5382562940111 1098.116874405165 1098.333366778599 1098.506127651038 1075.09379854833 438.5744569120097 1094.207882862885 293.1707667704406
1519 0.005 7.595 1 1013.014281528777 931.3706711459386 931.5395898073483 1098.116839017135 1098.333344979118 1098.506110844172 1075.093906318179 438.5885495396896 1094.207790249288 293.1707668632917
1520 0.005 7.600000000000001 1 1013.015080667193 931.3719978308449 931.5409182891074 1098.116875689317 1098.333367746674 1098.506128375446 1075.094035746926 438.6026110682445 1094.207900985489 293.1707668287744
1521 0.005 7.605 1 1013.015573558514 931.3733187346494 931.542241094235 1098.116839443667 1098.333345180125 1098.506110928197 1075.094142002964 438.6166415805316 1094.207807493051 293.1707669178618
1522 0.005 7.61 1 1013.016367711814 931.3746347863153 931.5435589210342 1098.116876388779 1098.333368301998 1098.506128872452 1075.094270580737 438.6306411337104 1094.207918509864 293.170766881196
1523 0.005 7.615 1 1013.016855979192 931.375945109923 931.5448711232423 1098.116840841309 1098.333346397343 1098.506111962961 1075.094376446661 438.6446098295612 1094.207825458349 293.1707669721958
1524 0.005 7.62 1 1013.017644516049 931.3772506277855 931.5461783932577 1098.116876890712 1098.333368592354 1098.506129033058 1075.094503759921 438.6585477250529 1094.207935506326 293.1707669341743
1525 0.005 7.625 1 1013.018127389241 931.3785504680908 931.5474800895635 1098.116841223046 1098.333346638498 1098.506112139444 1075.094608263275 438.6724548548647 1094.2078423669 293.1707670249123
1526 0.005 7.63 1 1013.018910960642 931.3798455544617 931.5487769061547 1098.11687806113 1098.333369654413 1098.506130005609 1075.094735205906 438.6863313676338 1094.207952473748 293.170766986024
1527 0.005 7.635 1 1013.019389458044 931.3811350154357 931.5500682013686 1098.116842383523 1098.333347407702 1098.506112705972 1075.094839521051 438.7001772400773 1094.207859323653 293.1707670753499
1528 0.005 7.640000000000001 1 1013.02016803186 931.3824197700029 931.5513546639219 1098.116878767064 1098.333370166713 1098.506130375036 1075.094964859822 438.7139926176671 1094.207970346464 293.1707670366603
1529 0.005 7.645 1 1013.02064095404 931.3836989452583 931.5526356522652 1098.116843110446 1098.333348156179 1098.506113318646 1075.09506782558 438.7277775642203 1094.207876554521 293.1707671282014
1530 0.005 7.65 1 1013.021414496007 931.3849734649252 931.5539118575548 1098.116879525908 1098.333370678902 1098.506130748413 1075.09519268901 438.7415321627301 1094.207987415666 293.1707670905436
1531 0.005 7.655 1 1013.021882884145 931.3862424553342 931.5551826386786 1098.116844460294 1098.333349172247 1098.50611418883 1075.095295328201 438.7552563766346 1094.207894564786 293.1707671806467
1532 0.005 7.66 1 1013.022651568248 931.3875068377632 931.556448684804 1098.116880483165 1098.33337141822 1098.50613134001 1075.095419490483 438.7689504378488 1094.208004305671 293.1707671435773
1533 0.005 7.665 1 1013.023114639717 931.3887657368987 931.5577093541766 1098.116844825099 1098.333349388141 1098.506114272126 1075.095520865298 438.7826141908014 1094.207910596256 293.1707672343597
1534 0.005 7.67 1 1013.023878518908 931.3900200770249 931.5589653375807 1098.116881530718 1098.333372401896 1098.506132158263 1075.095643852909 438.7962479409533 1094.208021532161 293.1707671973281
1535 0.005 7.675 1 1013.024336944398 931.3912689840031 931.5602159917408 1098.11684590245 1098.33335024725 1098.506115013099 1075.095744684593 438.8098517317481 1094.207928019168 293.1707672875848
1536 0.005 7.68 1 1013.025095315707 931.3925133742792 931.5614620046833 1098.116881571203 1098.333372203928 1098.506131886124 1075.095866786468 438.8234256415107 1094.208036803545 293.1707672521408
1537 0.005 7.685 1 1013.025549342402 931.3937523808758 931.5627027384422 1098.116846664093 1098.333350948599 1098.506115659531 1075.095966611472 438.8369697288417 1094.207944562437 293.1707673432314
1538 0.005 7.69 1 1013.026302836338 931.3949869179754 931.5639388773213 1098.116882375975 1098.333372904806 1098.506132504874 1075.096087713731 438.8504840234136 1094.208053113904 293.1707673092151
1539 0.005 7.695 1 1013.026752305298 931.3962161228916 931.5651697872286 1098.116847591373 1098.333351638543 1098.5061161983 1075.096187060808 438.863968687472 1094.207960852951 293.1707674018828
1540 0.005 7.7 1 1013.027501307123 931.3974409063094 931.5663961506212 1098.116883940939 1098.333374138889 1098.506133476872 1075.09630773317 438.8774237220882 1094.208070340217 293.1707673679188
1541 0.005 7.705 1 1013.027945773635 931.3986603974737 931.5676173268984 1098.116847824305 1098.333351651298 1098.506116005715 1075.096406030435 438.8908500542636 1094.207976400649 293.1707674611879
1542 0.005 7.71 1 1013.028689991363 931.3998755146965 931.5688340034409 1098.116884547651 1098.333374605672 1098.506133888107 1075.096525917311 438.9042465499687 1094.208086259834 293.170767428235
1543 0.005 7.715 1 1013.029129636431 931.4010853849346 931.5700455383659 1098.116848630844 1098.333352358412 1098.506116740056 1075.096623023819 438.91761351867 1094.207992783827 293.170767523473
1544 0.005 7.72 1 1013.029869467831 931.4022909300794 931.5712526227609 1098.116885372122 1098.333375309882 1098.50613450192 1075.096742004981 438.930951109166 1094.208103016714 293.1707674907454
1545 0.005 7.725000000000001 1 1013.030304327329 931.4034912730132 931.5724546097824 1098.116849421686 1098.333352961345 1098.506117139909 1075.096838392313 438.9442592615418 1094.208008880493 293.1707675850014
1546 0.005 7.73 1 1013.031039359181 931.4046873331384 931.5736521888471 1098.116885965521 1098.333375788127 1098.506134846528 1075.096956736407 438.957538224499 1094.208118098702 293.1707675519485
1547 0.005 7.735 1 1013.031469878067 931.4058782379307 931.5748447186693 1098.116850625813 1098.333353963959 1098.506117963609 1075.097052516727 438.9707880618182 1094.208024895196 293.1707676452911
1548 0.005 7.74 1 1013.032200000724 931.4070648999992 931.5760328809868 1098.116886300215 1098.333375899546 1098.506134864647 1075.097169694165 438.9840090326934 1094.208133598484 293.1707676097272
1549 0.005 7.745 1 1013.032626067744 931.4082464517677 931.5772160381916 1098.116851191902 1098.333354425387 1098.506118401782 1075.097264712595 438.9972008147661 1094.208040772111 293.1707677004011
1550 0.005 7.75 1 1013.033352116103 931.4094238071541 931.5783948739132 1098.116887571096 1098.333377027753 1098.506135833334 1075.097381460465 439.0103637405121 1094.208149699576 293.1707676650316
1551 0.005 7.755 1 1013.033773155769 931.4105960923624 931.5795687467654 1098.116851491869 1098.333354587929 1098.506118413009 1075.097475263957 439.0234977087077 1094.208055705254 293.1707677563103
1552 0.005 7.76 1 1013.034494969282 931.4117642278278 931.5807383446024 1098.116888267583 1098.33337748525 1098.506136238941 1075.097591182598 439.0366029328181 1094.208165450336 293.1707677204914
1553 0.005 7.765000000000001 1 1013.034911792188 931.4129273369327 931.5819030210141 1098.116852836215 1098.333355683403 1098.506119375122 1075.097684536458 439.0496794148816 1094.208072051663 293.1707678118057
1554 0.005 7.77 1 1013.035628941935 931.414086337561 931.5830634647322 1098.116889078192 1098.333378135059 1098.506136699767 1075.097799709596 439.0627272741073 1094.208181209563 293.1707677745341
1555 0.005 7.775 1 1013.036041361013 931.4152403543255 931.5842190306359 1098.116853643573 1098.333356387884 1098.506119973153 1075.097892232044 439.0757465692578 1094.208087647438 293.1707678658088
1556 0.005 7.78 1 1013.036753875492 931.4163903042188 931.5853704055827 1098.116889410245 1098.333378210823 1098.506136680573 1075.098006449669 439.0887373455071 1094.20819630377 293.1707678268197
1557 0.005 7.785 1 1013.037161951561 931.4175353139943 931.5865169447591 1098.116854092797 1098.333356684529 1098.506120181254 1075.098098294941 439.1016997601084 1094.208102756739 293.1707679168469
1558 0.005 7.79 1 1013.037869867515 931.4186762985531 931.5876593366621 1098.11689024825 1098.333379084805 1098.506137428908 1075.098211868863 439.1146337852921 1094.208210624548 293.1707678789465
1559 0.005 7.795 1 1013.038274100469 931.4198123874899 931.5887969371184 1098.116855222886 1098.333357541509 1098.506120866224 1075.098303150319 439.1275395477718 1094.208117963533 293.1707679662597
1560 0.005 7.8 1 1013.038977800104 931.4209444917803 931.5899304299363 1098.116891204329 1098.333379708318 1098.506137972343 1075.098415917409 439.1404171181683 1094.208226643166 293.1707679282734
1561 0.005 7.805000000000001 1 1013.039377449029 931.4220717394212 931.5910591712752 1098.116855620672 1098.333357828892 1098.506121085562 1075.098506212782 439.1532665086485 1094.208132960714 293.1707680135616
1562 0.005 7.81 1 1013.040076829092 931.4231950445784 931.5921838465488 1098.116891768508 1098.3333802675 1098.506138400779 1075.098617935354 439.1660878836799 1094.208241345289 293.1707679735993
1563 0.005 7.815 1 1013.040472061823 931.4243135329352 931.5933038113616 1098.116856198068 1098.333358221156 1098.50612135901 1075.098707244248 439.1788813304556 1094.208147254438 293.1707680612957
1564 0.005 7.82 1 1013.041167179082 931.4254281202655 931.5944197507285 1098.116892353767 1098.333380702097 1098.50613873604 1075.098818182252 439.1916468726512 1094.208256319472 293.170768020847
1565 0.005 7.825 1 1013.041558582927 931.426537935467 931.5955310235462 1098.11685743607 1098.33335931736 1098.506122394737 1075.098907566224 439.2043845404409 1094.208162653704 293.1707681088438
1566 0.005 7.83 1 1013.042249419628 931.4276438861785 931.5966383110534 1098.116893249576 1098.333381378311 1098.506139266417 1075.099017970754 439.21709407038 1094.208271053609 293.1707680679778
1567 0.005 7.835 1 1013.042636330709 931.4287451023652 931.5977409694196 1098.116857851742 1098.333359499713 1098.506122434123 1075.09910601243 439.2297760401358 1094.208177145153 293.1707681546905
1568 0.005 7.84 1 1013.043322933226 931.429842495137 931.5988396794821 1098.11689350299 1098.333381415177 1098.506139168988 1075.099215724442 439.2424304426623 1094.208285126144 293.1707681141627
1569 0.005 7.845 1 1013.043705987038 931.4309351955061 931.5999338044983 1098.116858730555 1098.333360347619 1098.506123210014 1075.099303287255 439.2550572522712 1094.208191902303 293.1707682025456
1570 0.005 7.850000000000001 1 1013.044388808565 931.4320241144972 931.6010240239239 1098.116895039904 1098.333382765406 1098.506140355942 1075.099412419551 439.267656729972 1094.208300700843 293.1707681614724
1571 0.005 7.855 1 1013.044767305159 931.4331083743283 931.6021096909324 1098.116859099369 1098.333360570506 1098.506123370026 1075.099498554398 439.2802287435755 1094.208206122144 293.1707682499544
1572 0.005 7.86 1 1013.045445987656 931.4341888945365 931.6031914953625 1098.116895511935 1098.333383033784 1098.506140505898 1075.099607224901 439.2927734327806 1094.208314672928 293.170768210623
1573 0.005 7.865 1 1013.045820595251 931.435264799368 931.6042687915232 1098.116859966226 1098.33336128226 1098.506123950726 1075.099692487014 439.3052907247637 1094.208220574212 293.1707682993143
1574 0.005 7.87 1 1013.046495431174 931.4363370037672 931.6053422622221 1098.116896541542 1098.333383956549 1098.506141330232 1075.099800144472 439.3177808368789 1094.208329469291 293.1707682601809
1575 0.005 7.875 1 1013.046865937885 931.4374046268259 931.6064112576686 1098.116860668016 1098.333361771206 1098.506124311184 1075.099885077962 439.330243675257 1094.208235422862 293.1707683486554
1576 0.005 7.88 1 1013.047536314237 931.4384685851562 931.6074764672694 1098.11689667477 1098.333383913873 1098.506141203547 1075.099992157786 439.3426794723032 1094.208343407157 293.170768310488
1577 0.005 7.885 1 1013.047903374676 931.4395280048566 931.6085372448402 1098.116861737087 1098.333362717749 1098.506125133446 1075.100076943684 439.3550881635478 1094.208249892712 293.1707684000085
1578 0.005 7.890000000000001 1 1013.048569779208 931.4405837970381 931.6095942705497 1098.116897707801 1098.333384786309 1098.506141959546 1075.100183176397 439.3674699200766 1094.208358225142 293.1707683616941
1579 0.005 7.895 1 1013.048932374904 931.4416350861671 931.6106469013039 1098.116861959457 1098.333362782565 1098.506125145244 1075.100266724989 439.3798247369013 1094.208263720364 293.1707684522303
1580 0.005 7.9 1 1013.049594903148 931.4426827867196 931.6116958202467 1098.11689842367 1098.33338543894 1098.506142526706 1075.100372297601 439.3921527045997 1094.208372226387 293.1707684167057
1581 0.005 7.905 1 1013.049953686178 931.4437260211962 931.6127403788669 1098.116862736401 1098.333363394906 1098.506125555244 1075.100455397662 439.4044539086891 1094.208277505261 293.1707685066637
1582 0.005 7.91 1 1013.050612232854 931.4447657036463 931.6137812631478 1098.116899089487 1098.333385911246 1098.506142856092 1075.100560279104 439.4167284438153 1094.208385731808 293.1707684701598
1583 0.005 7.915 1 1013.050967359853 931.4458009594183 931.6148178272723 1098.116863476711 1098.333363915264 1098.506125977631 1075.100642821501 439.428976249677 1094.208291643705 293.1707685609538
1584 0.005 7.92 1 1013.051622138623 931.4468327001147 931.6158507532298 1098.116899860363 1098.333386539699 1098.506143394312 1075.100746944231 439.4411975194063 1094.208400012801 293.1707685233964
1585 0.005 7.925 1 1013.051973255308 931.4478600492985 931.6168793956936 1098.116864235744 1098.333364620674 1098.50612662598 1075.100828779182 439.4533921702858 1094.208305330024 293.1707686119797
1586 0.005 7.930000000000001 1 1013.052623826932 931.4488839172367 931.6179044343958 1098.116900462745 1098.333386952149 1098.506143729802 1075.100932204718 439.4655591229284 1094.208412794555 293.1707685738579
1587 0.005 7.935 1 1013.052971421326 931.4499034324907 931.6189252275631 1098.11686516689 1098.333365274867 1098.506127077638 1075.101013781125 439.4777001558977 1094.20831901014 293.1707686619934
1588 0.005 7.94 1 1013.053618405594 931.4509195025678 931.6199424534458 1098.116901080668 1098.333387391511 1098.50614406294 1075.10111625965 439.4898151162852 1094.208427209213 293.1707686222532
1589 0.005 7.945 1 1013.053962156392 931.451931255147 931.6209554687802 1098.116865959349 1098.333365939041 1098.506127647697 1075.101197150643 439.5019039428504 1094.208332828683 293.1707687100467
1590 0.005 7.95 1 1013.054605440558 931.4529395987643 931.6219649520796 1098.116901678694 1098.33338788291 1098.506144466011 1075.101298887926 439.5139666959321 1094.208440779668 293.1707686707493
1591 0.005 7.955 1 1013.054944594444 931.4539436554791 931.6229702559773 1098.116865898649 1098.333365865666 1098.506127577623 1075.101378392272 439.5260048159039 1094.208345325522 293.1707687570727
1592 0.005 7.96 1 1013.055584394179 931.454944343972 931.623972068802 1098.116902242654 1098.333388319038 1098.506144821396 1075.101479906768 439.5380168762779 1094.20845386318 293.1707687205945
1593 0.005 7.965 1 1013.055920356312 931.4559407834538 931.6249697403251 1098.116866797788 1098.333366541489 1098.506128097139 1075.101559119425 439.5500028292233 1094.208358975998 293.1707688070949
1594 0.005 7.97 1 1013.05655642845 931.4569338876919 931.6259639529261 1098.116903174425 1098.333389151423 1098.506145496488 1075.10166011818 439.5619628432472 1094.208467113009 293.1707687690547
1595 0.005 7.975000000000001 1 1013.056888918932 931.4579227782929 931.6269540620642 1098.116867797501 1098.333367248013 1098.506128678979 1075.101738829543 439.5738969564125 1094.208372819082 293.1707688591966
1596 0.005 7.98 1 1013.057520614983 931.4589083639943 931.6279407434288 1098.116902960005 1098.333388915441 1098.506145263311 1075.101838335424 439.5858052446121 1094.208479552773 293.1707688203633
1597 0.005 7.985 1 1013.05784985135 931.459889774088 931.6289233550012 1098.116868557105 1098.333367932287 1098.506129250794 1075.101916593916 439.5976878113732 1094.208385840119 293.1707689100449
1598 0.005 7.99 1 1013.058478300891 931.4608679152283 931.6299025761271 1098.116904217891 1098.333389861028 1098.506146013926 1075.102015937029 439.609544743198 1094.208493085627 293.170768871431
1599 0.005 7.995 1 1013.058803509159 931.4618419115818 931.6308777591489 1098.116868701163 1098.33336806827 1098.506129316884 1075.10209294894 439.6213759928166 1094.208398760472 293.1707689597138
1600 0.005 8 1 1013.059428127175 931.4628126727763 931.6318495880495 1098.116904711133 1098.333390256515 1098.506146387107 1075.102191819378 439.6331817262428 1094.208505997851 293.1707689217025
1601 0.005 8.005000000000001 1 1013.059750303128 931.4637793265432 931.632817413207 1098.116870041782 1098.333369113641 1098.506130242782 1075.102268925004 439.6449619293207 1094.208412054827 293.1707690095566
1602 0.005 8.01 1 1013.060371527 931.4647427770119 931.6337819172898 1098.116905704769 1098.333391067648 1098.506146988859 1075.102367191648 439.6567166970207 1094.208519412909 293.1707689689803
1603 0.005 8.015000000000001 1 1013.060689610041 931.4657021498136 931.6347424490331 1098.116870212093 1098.333369196755 1098.506130251832 1075.102442998676 439.668446029249 1094.208424799579 293.1707690573344
1604 0.005 8.02 1 1013.061307377544 931.4666583536937 931.6356996910653 1098.116906244965 1098.333391433656 1098.506147314235 1075.102540819836 439.6801500776972 1094.208532270706 293.17076901698
1605 0.005 8.025 1 1013.061622027863 931.4676105128158 931.6366529966901 1098.116870853062 1098.333369767124 1098.506130735857 1075.102616108431 439.6918288224568 1094.208437514288 293.1707691038241
1606 0.005 8.029999999999999 1 1013.06223626456 931.4685595381183 931.6376030459395 1098.116907237687 1098.333392242091 1098.506147948414 1075.102713433904 439.7034823884713 1094.208544966216 293.1707690635749
1607 0.005 8.035 1 1013.062547559184 931.4695045558357 931.6385491939296 1098.116871228135 1098.333369834943 1098.50613066119 1075.102788167693 439.7151109073045 1094.208450298429 293.1707691510475
1608 0.005 8.040000000000001 1 1013.063157762839 931.4704464703321 931.6394921172042 1098.116907027817 1098.333392068653 1098.506147815202 1075.10288424944 439.726714358136 1094.208556863046 293.1707691118841
1609 0.005 8.045 1 1013.063465883771 931.471384409087 931.6404311714595 1098.116872311193 1098.333370992896 1098.5061318201 1075.102958474506 439.7382926773777 1094.208462746538 293.170769199805
1610 0.005 8.050000000000001 1 1013.064072909375 931.4723192763672 931.641367034564 1098.116908014608 1098.333392810444 1098.506148336234 1075.103054247357 439.7498460704633 1094.208569415296 293.1707691575747
1611 0.005 8.055 1 1013.0643775482 931.4732501990782 931.6422990616534 1098.116872659226 1098.333371106951 1098.506131770354 1075.103127976239 439.7613745264975 1094.20847516839 293.1707692457359
1612 0.005 8.06 1 1013.064981347332 931.4741780822003 931.6432279274935 1098.116908590057 1098.333393260719 1098.50614873475 1075.103222961982 439.7728781113644 1094.20858205982 293.1707692040792
1613 0.005 8.065 1 1013.06528247532 931.4751020500344 931.6441529854382 1098.116873111159 1098.333371449027 1098.506132044424 1075.103295814993 439.7843567093827 1094.208487401858 293.1707692912148
1614 0.005 8.07 1 1013.06588306565 931.4760230116503 931.6450749166246 1098.116909513084 1098.333394087603 1098.506149472307 1075.103390658925 439.7958107791389 1094.208594575588 293.1707692507006
1615 0.005 8.074999999999999 1 1013.066180750734 931.4769400918559 931.6459930741488 1098.116874214173 1098.3333722841 1098.50613274308 1075.103463156614 439.8072401090623 1094.20850011306 293.1707693367821
1616 0.005 8.08 1 1013.066777562744 931.4778541938672 931.6469081337973 1098.11690934026 1098.333393774853 1098.506149119166 1075.103556822552 439.8186448576874 1094.208606208745 293.170769293207
1617 0.005 8.085000000000001 1 1013.067072090442 931.4787644468804 931.6478194503102 1098.116875003515 1098.333373082229 1098.506133451168 1075.103629057352 439.8300250659691 1094.208512376169 293.1707693796462
1618 0.005 8.09 1 1013.067665918692 931.4796717542731 931.6487277010189 1098.116910496341 1098.333394668164 1098.506149840522 1075.103722470939 439.8413807683325 1094.208619158421 293.1707693370981
1619 0.005 8.095000000000001 1 1013.067956978995 931.4805752403482 931.6496322386571 1098.116875389474 1098.333373247792 1098.506133519033 1075.103793872123 439.8527120619756 1094.208524347959 293.1707694229106
1620 0.005 8.1 1 1013.068547500796 931.4814758132741 931.6505337418788 1098.116910984158 1098.333395156864 1098.506150315094 1075.103886450044 439.8640189297898 1094.208631489243 293.1707693816639
1621 0.005 8.105 1 1013.068835073614 931.4823725940892 931.6514315607832 1098.116875559092 1098.333373380759 1098.506133578637 1075.10395679026 439.8753014651011 1094.208536290001 293.1707694681729
1622 0.005 8.109999999999999 1 1013.069422382354 931.4832664898191 931.6523263745869 1098.116911801364 1098.333395860866 1098.506150876095 1075.104049019349 439.8865597917095 1094.208643313453 293.1707694264585
1623 0.005 8.115 1 1013.069706779486 931.4841566228363 931.6532175352539 1098.116876097268 1098.333373678215 1098.506133777435 1075.104119252041 439.8977938508898 1094.208547693478 293.1707695130096
1624 0.005 8.120000000000001 1 1013.070291281312 931.4850439049394 931.6541057236384 1098.11691266041 1098.333396434374 1098.506151362305 1075.104211418622 439.9090038699088 1094.208655488915 293.1707694701508
1625 0.005 8.125 1 1013.070572733759 931.4859274544884 931.6549902865254 1098.116877133635 1098.333374593619 1098.506134571725 1075.10428101405 439.9201897269697 1094.208560293485 293.1707695554418
1626 0.005 8.130000000000001 1 1013.071153173971 931.4868081778776 931.6558719049849 1098.116912596079 1098.333396434427 1098.506151297378 1075.104371791161 439.9313515887945 1094.20866642942 293.1707695151673
1627 0.005 8.135 1 1013.071431563195 931.487685201223 931.6567499289609 1098.116877338017 1098.333374685492 1098.506134613382 1075.104440601095 439.9424895061928 1094.208571804859 293.1707696015146
1628 0.005 8.140000000000001 1 1013.072008944499 931.4885594286401 931.6576250383919 1098.116913290229 1098.333397034155 1098.50615186184 1075.104531008807 439.9536035098101 1094.208678322417 293.1707695607973
1629 0.005 8.145 1 1013.07228435157 931.4894299864402 931.6584965853772 1098.116878490891 1098.333375659189 1098.506135440554 1075.104599630351 439.9646936228664 1094.208584025317 293.1707696486511
1630 0.005 8.15 1 1013.072858523723 931.4902977750793 931.6593652438853 1098.116913782012 1098.333397342658 1098.5061520175 1075.104689446656 439.975760003937 1094.208690090192 293.1707696069897
1631 0.005 8.154999999999999 1 1013.073130575467 931.4911619222171 931.6602303685524 1098.116878757438 1098.333375829152 1098.506135534533 1075.104757269883 439.9868026653583 1094.208595431325 293.1707696922381
1632 0.005 8.16 1 1013.073701824535 931.4920233296666 931.6610926344521 1098.116914240692 1098.333397726272 1098.506152351001 1075.104846610361 439.9978216490704 1094.208701537087 293.1707696501597
1633 0.005 8.165000000000001 1 1013.073970893266 931.4928811236889 931.6619513943348 1098.116879562204 1098.333376526727 1098.506136150289 1075.104914044013 440.0088169612443 1094.208606799984 293.1707697353199
1634 0.005 8.17 1 1013.074538872808 931.4937362072691 931.6628073235955 1098.116914899343 1098.333398160156 1098.506152680542 1075.105002743992 440.0197887445922 1094.208713188485 293.1707696933265
1635 0.005 8.175000000000001 1 1013.074804918328 931.4945877057784 931.6636597758813 1098.116879894956 1098.333376770311 1098.506136338751 1075.105069721126 440.0307369678403 1094.208617934753 293.1707697788817
1636 0.005 8.18 1 1013.075370064234 931.4954365230097 931.6645094279851 1098.116915864423 1098.333398990892 1098.506153355895 1075.105158319943 440.0416618007241 1094.208724562262 293.1707697378181
1637 0.005 8.185 1 1013.075632970296 931.4962817821441 931.6653556298297 1098.116880064006 1098.33337682027 1098.506136347965 1075.105224259368 440.0525632377378 1094.208629230595 293.1707698230625
1638 0.005 8.19 1 1013.076194958716 931.4971243894739 931.6661990591133 1098.11691640316 1098.333399460843 1098.506153780599 1075.10531196023 440.0634413410143 1094.208736217753 293.1707697795449
1639 0.005 8.195 1 1013.07645508025 931.4979634692461 931.6670390681819 1098.116880801227 1098.333377420153 1098.506136810847 1075.105377679809 440.0742961507363 1094.208640795707 293.1707698644496
1640 0.005 8.199999999999999 1 1013.077013615034 931.4987999216282 931.6678763311128 1098.116916254533 1098.333399301953 1098.506153611807 1075.105464559283 440.0851277284969 1094.208746293466 293.1707698220367
1641 0.005 8.205 1 1013.077270914206 931.4996328766211 931.6687102049585 1098.116881974712 1098.333378476699 1098.50613776471 1075.105530212471 440.095936155118 1094.208652206898 293.1707699069933
1642 0.005 8.210000000000001 1 1013.07782678251 931.5004632315772 931.6695413591448 1098.116917224938 1098.333399987338 1098.506154108515 1075.105616973792 440.1067214363471 1094.208757933112 293.1707698645732
1643 0.005 8.215 1 1013.078080929234 931.5012901128654 931.6703691480373 1098.116882097334 1098.33337845053 1098.506137682071 1075.105681525817 440.1174836925819 1094.20866329078 293.1707699491836
1644 0.005 8.220000000000001 1 1013.078633693211 931.5021144225536 931.6711942470597 1098.116917785373 1098.333400435948 1098.506154529627 1075.105767788874 440.1282228932063 1094.208768576353 293.1707699068263
1645 0.005 8.225 1 1013.078885135264 931.5029352865351 931.6720160073133 1098.116882819609 1098.333379111606 1098.506138175316 1075.105832063005 440.1389391813191 1094.208674352521 293.1707699911511
1646 0.005 8.23 1 1013.079435049322 931.5037536044565 931.6728351032446 1098.116918376773 1098.333400876033 1098.506154898103 1075.105917663119 440.1496326028124 1094.208779893014 293.170769947018
1647 0.005 8.234999999999999 1 1013.07968342249 931.5045685031978 931.6736508864726 1098.116883166741 1098.33337921901 1098.506138261505 1075.105981328826 440.1603031440931 1094.208685157946 293.1707700307554
1648 0.005 8.24 1 1013.080230821726 931.5053808834558 931.6744640340694 1098.11691924661 1098.33340173398 1098.506155643638 1075.106066793736 440.1709509926963 1094.208791228618 293.1707699884955
1649 0.005 8.245000000000001 1 1013.080475956336 931.5061898655825 931.6752738931169 1098.116883777467 1098.333379674365 1098.506138561289 1075.106129815382 440.1815760192935 1094.208695699657 293.1707700702339
1650 0.005 8.25 1 1013.08102033248 931.5069963560678 931.6760811404306 1098.116919418298 1098.333401665704 1098.506155495021 1075.106214622664 440.1921784280951 1094.208801641644 293.1707700284433
1651 0.005 8.255000000000001 1 1013.081262825295 931.5077994767444 931.6768851264895 1098.116884217387 1098.333380129901 1098.506139001711 1075.106276981142 440.2027581952925 1094.208706799257 293.1707701134242
1652 0.005 8.26 1 1013.081804010751 931.5086001327555 931.6776865281225 1098.116919704783 1098.333401960698 1098.506155795396 1075.106360991883 440.2133154230034 1094.208812011583 293.1707700710973
1653 0.005 8.265000000000001 1 1013.08204390537 931.5093974480751 931.678484697261 1098.116884965307 1098.333380771699 1098.506139553012 1075.106423101372 440.223850079955 1094.20871744414 293.1707701558549
1654 0.005 8.27 1 1013.082582553452 931.5101923234685 931.6792803093216 1098.116920753067 1098.333402883393 1098.506156549812 1075.106506932251 440.2343623171912 1094.208823038382 293.1707701142698
1655 0.005 8.275 1 1013.082819405231 931.5109838810417 931.6800727099999 1098.116885327669 1098.333380855179 1098.506139465129 1075.106568468385 440.2448521436779 1094.208728046701 293.170770199695
1656 0.005 8.279999999999999 1 1013.083355426757 931.5117730262048 931.6808625798127 1098.116921084098 1098.333403000295 1098.506156610703 1075.106651858314 440.2553195998385 1094.208834034406 293.1707701565579
1657 0.005 8.285 1 1013.083589262759 931.5125588767845 931.6816492637524 1098.116885682458 1098.333381343999 1098.506140016952 1075.106712640572 440.2657647678118 1094.208738003538 293.1707702430255
1658 0.005 8.290000000000001 1 1013.084122276053 931.5133423396799 931.6824334415587 1098.116921454974 1098.333403258588 1098.50615676444 1075.106795215595 440.2761877042562 1094.208843970144 293.1707701995841
1659 0.005 8.295 1 1013.084353836153 931.5141225355043 931.683214460386 1098.116886273778 1098.333381732187 1098.506140314526 1075.106855654256 440.2865884297883 1094.208748546669 293.1707702871056
1660 0.005 8.300000000000001 1 1013.084884220804 931.514900369369 931.6839929977788 1098.116922353575 1098.333404087355 1098.50615749136 1075.106938107204 440.29696699817 1094.208854902846 293.1707702439691
1661 0.005 8.305 1 1013.085112716786 931.5156749590424 931.6847684022134 1098.116886829307 1098.333382155594 1098.506140637058 1075.106997964471 440.307323514813 1094.208759370403 293.1707703318589
1662 0.005 8.31 1 1013.08564017219 931.5164472100548 931.6855413474938 1098.116922694789 1098.333404283812 1098.506157592517 1075.107079806212 440.3176580023704 1094.208864965289 293.1707702893401
1663 0.005 8.315 1 1013.085866441785 931.5172162444471 931.6863111856965 1098.116887715505 1098.333382891319 1098.506141235232 1075.107139732767 440.3279705299946 1094.208769797395 293.17077037673
1664 0.005 8.32 1 1013.086391014404 931.5179829630733 931.687078588905 1098.116922918721 1098.333404397575 1098.506157647243 1075.107220777381 440.3382611219872 1094.208875093942 293.1707703347266
1665 0.005 8.324999999999999 1 1013.086614523557 931.5187464896259 931.6878429089844 1098.116888184994 1098.333383303068 1098.506141674879 1075.107280157434 440.3485298697246 1094.208779701843 293.170770421711
1666 0.005 8.33 1 1013.087136606512 931.5195077259912 931.6886048206559 1098.116923785533 1098.333405125297 1098.506158220545 1075.107360935418 440.3587767778457 1094.208885312894 293.1707703802673
1667 0.005 8.335000000000001 1 1013.087357208998 931.5202657895665 931.6893636695337 1098.116888439999 1098.333383347232 1098.50614155138 1075.107419338525 440.3690018970516 1094.208790181052 293.170770465562
1668 0.005 8.34 1 1013.087876766452 931.5210215900619 931.6901201344135 1098.116924095047 1098.333405427334 1098.506158582552 1075.107499745078 440.3792053430864 1094.208895548449 293.1707704243386
1669 0.005 8.345000000000001 1 1013.088094599315 931.5217742420002 931.6908735616998 1098.116889021381 1098.333383890229 1098.506142051361 1075.107557965808 440.3893870649471 1094.208799707558 293.1707705101178
1670 0.005 8.35 1 1013.088611262218 931.5225246498809 931.6916246267656 1098.116924308978 1098.333405504263 1098.50615851216 1075.107637412028 440.3995472366524 1094.208905683422 293.1707704677193
1671 0.005 8.355 1 1013.088826961045 931.5232719380632 931.6923726811033 1098.116889836196 1098.333384643582 1098.506142782554 1075.107695452145 440.4096857792703 1094.208810008035 293.1707705536514
1672 0.005 8.359999999999999 1 1013.089341395421 931.5240170063695 931.693118395909 1098.116925359966 1098.333406315177 1098.506159169037 1075.107774975127 440.4198028376373 1094.208915781673 293.1707705118297
1673 0.005 8.365 1 1013.089553724858 931.5247589673431 931.693861116206 1098.11688961501 1098.333384243903 1098.50614226301 1075.107831882372 440.4298985170207 1094.208819477798 293.1707705967354
1674 0.005 8.370000000000001 1 1013.090065552289 931.5254987315379 931.6946015203149 1098.116925638642 1098.333406615829 1098.506159531961 1075.107910737622 440.439973045327 1094.208925473228 293.1707705535313
1675 0.005 8.375 1 1013.090275932388 931.5262354227777 931.6953389590481 1098.116890855102 1098.333385413807 1098.50614336168 1075.107968011346 440.4500261578328 1094.208830067581 293.1707706370401
1676 0.005 8.380000000000001 1 1013.090784904123 931.5269699380622 931.6960741045568 1098.116926050927 1098.333406829443 1098.506159573677 1075.108046213475 440.4600578712864 1094.208935232021 293.1707705929652
1677 0.005 8.385 1 1013.090992802189 931.5277014018632 931.6968063067343 1098.116891187624 1098.333385538725 1098.506143362494 1075.108102746535 440.4700682723361 1094.208840078982 293.1707706773878
1678 0.005 8.390000000000001 1 1013.09149928193 931.5284307140757 931.6975362393387 1098.116926684963 1098.333407476541 1098.506160183947 1075.108180754109 440.4800574991256 1094.208944891165 293.1707706346779
1679 0.005 8.395 1 1013.091704381354 931.5291569954467 931.6982632502758 1098.11689144638 1098.333385719492 1098.506143486391 1075.108236405995 440.490025578436 1094.208849476783 293.1707707176371
1680 0.005 8.4 1 1013.092208345651 931.5298811484937 931.6989880145651 1098.116927076941 1098.333407768356 1098.506160435656 1075.108313642465 440.4999725283996 1094.20895496022 293.1707706734375
1681 0.005 8.404999999999999 1 1013.092411196866 931.5306022955302 931.6997098821236 1098.116892006126 1098.333386135186 1098.506143818873 1075.108369246315 440.5098983834202 1094.208859359211 293.170770757088
1682 0.005 8.41 1 1013.092912255357 931.5313213317569 931.7004295216572 1098.116927039217 1098.333407673229 1098.506160273436 1075.108446162287 440.5198033302919 1094.208963532795 293.1707707144826
1683 0.005 8.415000000000001 1 1013.093112903647 931.5320373872138 931.7011462881521 1098.116892824674 1098.333386938978 1098.506144566323 1075.108501541093 440.5296872960881 1094.208869084318 293.1707707963276
1684 0.005 8.42 1 1013.093611927615 931.5327513578819 931.7018608518216 1098.116928058964 1098.333408445684 1098.506160903908 1075.10857813906 440.5395504000436 1094.208973539866 293.1707707546725
1685 0.005 8.425000000000001 1 1013.093809781163 931.5334623656172 931.7025725623974 1098.116892798014 1098.333386732659 1098.506144290355 1075.108632650851 440.5493926158359 1094.20887827012 293.1707708379764
1686 0.005 8.43 1 1013.094306356143 931.5341713126066 931.7032820936413 1098.11692883708 1098.333409185348 1098.506161650606 1075.108709062194 440.5592140726283 1094.208983414808 293.1707707965995
1687 0.005 8.435 1 1013.094502015593 931.5348773208079 931.7039887951826 1098.116893892898 1098.333387678802 1098.506145098253 1075.108763554225 440.5690147143373 1094.208888430809 293.1707708784587
1688 0.005 8.44 1 1013.094995573244 931.5355812841453 931.7046933353448 1098.116928848934 1098.333409166571 1098.506161508108 1075.108838658857 440.5787946912761 1094.208992751099 293.1707708357603
1689 0.005 8.445 1 1013.095189207208 931.5362823339896 931.7053950696633 1098.116894237028 1098.3333878122 1098.506145111567 1075.108892752544 440.5885540004036 1094.208898100382 293.1707709188876
1690 0.005 8.449999999999999 1 1013.095680307809 931.5369813599576 931.7060946627898 1098.116929044562 1098.333409327091 1098.506161661546 1075.108967777943 440.5982927105596 1094.209001583699 293.1707708761812
1691 0.005 8.455 1 1013.095871050319 931.5376774909073 931.7067914707163 1098.116894473281 1098.333388155335 1098.506145477118 1075.109021036444 440.6080108536848 1094.208906481965 293.1707709602011
1692 0.005 8.460000000000001 1 1013.09636027069 931.5383716243012 931.7074861635756 1098.116929855565 1098.333409830988 1098.506162043418 1075.109095872434 440.6177085073542 1094.209011419556 293.1707709160491
1693 0.005 8.465 1 1013.096548677244 931.5390628828384 931.7081780892945 1098.116894975158 1098.333388467959 1098.506145700275 1075.10914911406 440.6273857107868 1094.208915672027 293.170770999001
1694 0.005 8.470000000000001 1 1013.097035430824 931.5397521647436 931.7088679213017 1098.116930346435 1098.333410253296 1098.506162412991 1075.109223541286 440.6370424534331 1094.209020568958 293.1707709560465
1695 0.005 8.475 1 1013.097221496652 931.5404385918238 931.7095550087597 1098.116895483719 1098.333388993629 1098.506146148356 1075.109275966287 440.6466788578145 1094.208925397979 293.1707710380688
1696 0.005 8.48 1 1013.097705806722 931.5411230611252 931.7102400216822 1098.116930843073 1098.333410711198 1098.506162777843 1075.109349952492 440.656295519985 1094.209029822325 293.1707709931529
1697 0.005 8.484999999999999 1 1013.097889315497 931.54180469638 931.7109223098183 1098.116895479175 1098.333388774394 1098.506145916008 1075.1094020086 440.6658917159747 1094.208933324581 293.1707710767194
1698 0.005 8.49 1 1013.09837189151 931.5424843998625 931.7116025464361 1098.116931802738 1098.333411500001 1098.506163493769 1075.109475862952 440.6754675961985 1094.209039562914 293.170771030778
1699 0.005 8.495000000000001 1 1013.098553202047 931.5431612892961 931.7122800801202 1098.11689670801 1098.333389958659 1098.506146933239 1075.109527460853 440.6850232015203 1094.208943855643 293.1707711119174
1700 0.005 8.5 1 1013.099032817279 931.543836262155 931.7129555787383 1098.116931585578 1098.333411102557 1098.506162976655 1075.109600401662 440.6945586764321 1094.209048458386 293.1707710661148
1701 0.005 8.505000000000001 1 1013.099211795751 931.5445084413982 931.7136283948946 1098.116896032292 1098.333389278434 1098.506146330106 1075.109651408706 440.7040740100294 1094.208951592685 293.1707711491711
1702 0.005 8.51 1 1013.099689190571 931.5451787278818 931.7142991991969 1098.116932612528 1098.333412277718 1098.506164171544 1075.109724339687 440.7135693243 1094.209056914453 293.170771104093
1703 0.005 8.515000000000001 1 1013.099866366625 931.5458462429157 931.7149673419746 1098.116897077459 1098.333390008115 1098.506146893511 1075.109775174705 440.7230445910055 1094.208961344436 293.1707711867046
1704 0.005 8.52 1 1013.100341309588 931.54651188204 931.7156334919797 1098.116932847935 1098.3334123774 1098.506164185207 1075.109847632511 440.7324999565004 1094.209065571687 293.1707711418978
1705 0.005 8.525 1 1013.100515719138 931.5471747676643 931.7162969980928 1098.116897334085 1098.333390377753 1098.506147167622 1075.109897813103 440.741935620335 1094.20896970699 293.1707712255487
1706 0.005 8.529999999999999 1 1013.100988946536 931.5478358005289 931.7169585335881 1098.116933749081 1098.333412953196 1098.506164627098 1075.10997004408 440.7513513669689 1094.20907519987 293.1707711811914
1707 0.005 8.535 1 1013.101161461016 931.5484941004728 931.71761744727 1098.116897733487 1098.333390565019 1098.506147364144 1075.110019972099 440.7607472101008 1094.20897895064 293.1707712643044
1708 0.005 8.540000000000001 1 1013.101631972821 931.5491505653461 931.718274405809 1098.116933792209 1098.333413154773 1098.506164815698 1075.110091610288 440.7701234566521 1094.209083372824 293.1707712204139
1709 0.005 8.545 1 1013.101801999432 931.5498043183723 931.7189287642308 1098.116898206379 1098.333391051996 1098.506147733605 1075.110141115299 440.7794799427745 1094.208987734703 293.1707713048651
1710 0.005 8.550000000000001 1 1013.102270896555 931.5504562589203 931.7195811914301 1098.116934718258 1098.333413726226 1098.506165255859 1075.110212714642 440.7888168043167 1094.209092877907 293.1707712589995
1711 0.005 8.555 1 1013.10243871593 931.5511055045716 931.7202310333857 1098.116898850403 1098.333391481378 1098.506148073755 1075.110261711267 440.7981339699091 1094.208996648893 293.1707713441573
1712 0.005 8.56 1 1013.102904978931 931.5517529542929 931.7208789631596 1098.116934431766 1098.333413471798 1098.506164985033 1075.110332430208 440.8074315759731 1094.209101019442 293.1707713013725
1713 0.005 8.565 1 1013.103070446195 931.5523977295805 931.7215243289914 1098.116899103114 1098.33339184334 1098.506148446586 1075.110380932457 440.816709659604 1094.209004917161 293.1707713863983
1714 0.005 8.57 1 1013.103535080769 931.5530407320135 931.7221678017722 1098.116935651134 1098.333414509637 1098.506165918371 1075.110451864008 440.8259682726409 1094.209110484305 293.1707713417925
1715 0.005 8.575000000000001 1 1013.103698367045 931.5536810762551 931.7228087292692 1098.116899623302 1098.333391990399 1098.506148405556 1075.110500253153 440.8352074653475 1094.209013584903 293.1707714264548
1716 0.005 8.58 1 1013.104160339224 931.5543196627676 931.7234477809861 1098.116935308912 1098.333414203471 1098.506165577834 1075.110570155184 440.8444272382158 1094.20911791583 293.1707713837042
1717 0.005 8.585000000000001 1 1013.104322066667 931.5549556164696 931.724084309285 1098.116900698093 1098.333393087297 1098.506149442517 1075.110618499465 440.8536276959277 1094.20902292271 293.1707714682351
1718 0.005 8.59 1 1013.1047819938 931.555589828575 931.7247189795451 1098.116936286454 1098.333414886621 1098.506166177655 1075.110688251873 440.8628087051587 1094.209127751338 293.1707714246549
1719 0.005 8.595000000000001 1 1013.104941345324 931.5562214230702 931.7253511432839 1098.116900586249 1098.333392744023 1098.506149029654 1075.110735888054 440.8719705195715 1094.209031447495 293.1707715088114
1720 0.005 8.6 1 1013.105398742703 931.556851295364 931.725981467226 1098.116936108645 1098.333414881977 1098.506166153356 1075.110805026744 440.8811131980127 1094.209135025428 293.1707714655624
1721 0.005 8.605 1 1013.10555582287 931.5574785678316 931.7266093011876 1098.116900938562 1098.333393239927 1098.506149500617 1075.11085200918 440.8902367162779 1094.209039123589 293.1707715497028
1722 0.005 8.609999999999999 1 1013.106011594972 931.558104140653 931.7272353171368 1098.116936710866 1098.333415298738 1098.506166554805 1075.110920766801 440.899341169087 1094.209144061585 293.1707715048915
1723 0.005 8.615 1 1013.106166671817 931.558727131579 931.7278588622041 1098.116901658681 1098.333393775293 1098.506149929252 1075.110967802613 440.9084265698943 1094.209047624405 293.1707715870199
1724 0.005 8.620000000000001 1 1013.106620220533 931.5593484379016 931.7284806053243 1098.116936949317 1098.33341533308 1098.506166417901 1075.111036307787 440.9174929355754 1094.209151799933 293.1707715431286
1725 0.005 8.625 1 1013.106773603151 931.5599671835361 931.7290998981389 1098.116902242963 1098.333394321561 1098.506150477862 1075.111082981145 440.9265403173665 1094.20905643707 293.1707716250364
1726 0.005 8.630000000000001 1 1013.10722492807 931.5605842606745 931.7297174058509 1098.116937480739 1098.33341588087 1098.506166930182 1075.111150982766 440.9355687778996 1094.209160269721 293.1707715799612
1727 0.005 8.635 1 1013.107375955398 931.5611987942328 931.730332480333 1098.116902305032 1098.333394227253 1098.50615027959 1075.111197238542 440.9445783808304 1094.209064214165 293.1707716609293
1728 0.005 8.640000000000001 1 1013.107825366646 931.5618116794443 931.7309457889061 1098.116938022643 1098.333416391224 1098.506167365866 1075.111264917397 440.9535691173764 1094.209168473211 293.1707716149481
1729 0.005 8.645 1 1013.1079742808 931.5624220374511 931.7315566807321 1098.116902699599 1098.333394560309 1098.506150539786 1075.111310595046 440.9625410328231 1094.209072656971 293.1707716949697
1730 0.005 8.65 1 1013.108421668626 931.563030765156 931.7321658246575 1098.1169382465 1098.333416420844 1098.506167395382 1075.111378023468 440.9714942279071 1094.209176687883 293.1707716485698
1731 0.005 8.654999999999999 1 1013.108568746139 931.5636369849115 931.7327725708709 1098.116903225626 1098.33339499142 1098.506150948582 1075.111423699323 440.9804287151396 1094.209080723056 293.1707717281136
1732 0.005 8.66 1 1013.109014120294 931.5642415904842 931.733377586585 1098.116938838927 1098.333416999914 1098.506167851657 1075.111490773905 440.9893427754119 1094.20918484023 293.170771681826
1733 0.005 8.665000000000001 1 1013.109159143604 931.5648437051564 931.7339802213621 1098.116903858059 1098.333395458376 1098.506151273094 1075.111535841236 440.9982390788726 1094.209088845151 293.1707717606677
1734 0.005 8.67 1 1013.109602529184 931.5654442237253 931.7345811429691 1098.116938968762 1098.333416934139 1098.506167767704 1075.111602418137 441.0071177864192 1094.209192860081 293.1707717135959
1735 0.005 8.675000000000001 1 1013.109745516336 931.5660422674232 931.735179699883 1098.116903803989 1098.333395500303 1098.506151280362 1075.111646874205 441.0159777982959 1094.20909622584 293.1707717927233
1736 0.005 8.68 1 1013.110186635103 931.5666387323334 931.7357765624364 1098.116939279369 1098.333417216738 1098.506167987142 1075.111713202736 441.0248193640846 1094.209200287202 293.1707717463734
1737 0.005 8.685 1 1013.110328157601 931.5672327432368 931.7363710807306 1098.116904970598 1098.333396454416 1098.506152217064 1075.111757910237 441.0336423994537 1094.209105018419 293.1707718267502
1738 0.005 8.69 1 1013.110767340564 931.5678251888986 931.7369639165837 1098.116939628018 1098.333417478903 1098.506168178697 1075.111823615124 441.0424471149894 1094.209208617636 293.1707717803149
1739 0.005 8.695 1 1013.110906468126 931.5684151958983 931.7375544245532 1098.116904853482 1098.333396341641 1098.506152007374 1075.111867485167 441.0512334280232 1094.209112595314 293.1707718611196
1740 0.005 8.700000000000001 1 1013.111343917552 931.5690036574872 931.7381432710469 1098.116940485089 1098.333418224471 1098.506168833203 1075.111933184141 441.0600013133552 1094.209216639873 293.1707718145465
1741 0.005 8.705 1 1013.111481332847 931.5695896969876 931.7387298036492 1098.116905379246 1098.33339673497 1098.506152306859 1075.111976868293 441.0687509553382 1094.209120841979 293.1707718964207
1742 0.005 8.710000000000001 1 1013.111916482066 931.5701742052457 931.7393146913945 1098.116940581183 1098.333418243614 1098.506168844171 1075.112042019723 441.077482384981 1094.209224083546 293.1707718507725
1743 0.005 8.715 1 1013.112052016239 931.5707563092944 931.7398972850534 1098.116905798091 1098.333397009225 1098.506152554135 1075.112085482283 441.0861956901912 1094.209128568732 293.1707719326642
1744 0.005 8.720000000000001 1 1013.112485443519 931.5713368997106 931.7404782479105 1098.116940864371 1098.333418513371 1098.506169013552 1075.112150380661 441.0948908018178 1094.209231911859 293.1707718875812
1745 0.005 8.725 1 1013.112619078649 931.5719151016351 931.7410569318366 1098.116906361804 1098.333397516111 1098.506152983556 1075.112193552109 441.1035678283516 1094.209136276579 293.1707719713585
1746 0.005 8.73 1 1013.113050721841 931.5724918071617 931.7416340020349 1098.116941510195 1098.333418981317 1098.50616943272 1075.11225799003 441.1122268452233 1094.209240157197 293.170771927389
1747 0.005 8.734999999999999 1 1013.113182200671 931.5730661447972 931.7422088134283 1098.116906422942 1098.333397471 1098.506152866034 1075.112300622858 441.1208678119866 1094.209144107098 293.1707720094503
1748 0.005 8.74 1 1013.113611808647 931.5736390017671 931.7427820281659 1098.116941533855 1098.333418993309 1098.506169398429 1075.112364640954 441.1294908322884 1094.209247396981 293.1707719658954
1749 0.005 8.745000000000001 1 1013.113742012863 931.5742095061371 931.743353001004 1098.116907480601 1098.333398475245 1098.506153860223 1075.112407514373 441.1380958939404 1094.209152032601 293.1707720472075
1750 0.005 8.75 1 1013.114169648624 931.5747785457978 931.7439223945178 1098.116942398537 1098.333419650166 1098.506169896278 1075.112471252898 441.1466830774112 1094.209255622866 293.170772003778
1751 0.005 8.755000000000001 1 1013.114297528401 931.5753452445286 931.7444895568873 1098.116907352218 1098.333398236304 1098.506153498334 1075.112513344291 441.1552524162649 1094.20915894574 293.1707720841032
1752 0.005 8.76 1 1013.114723455543 931.575910492841 931.745055152356 1098.116942701578 1098.333419882098 1098.506170123937 1075.112576878606 441.1638038716252 1094.209262993269 293.1707720416038
1753 0.005 8.765000000000001 1 1013.114849473868 931.5764734153527 931.7456185337916 1098.11690763264 1098.333398507321 1098.506153754903 1075.11261837043 441.1723375736754 1094.209166603746 293.1707721240784
1754 0.005 8.77 1 1013.115273619888 931.577034906882 931.7461803669407 1098.116942815891 1098.333419987145 1098.506170183104 1075.112681418611 441.1808534533342 1094.209270308004 293.1707720801232
1755 0.005 8.775 1 1013.115397910317 931.577594089786 931.746740002166 1098.116908278819 1098.333399120947 1098.506154333903 1075.112722885566 441.1893516935376 1094.209174175005 293.1707721623551
1756 0.005 8.779999999999999 1 1013.115820355683 931.5781518566546 931.7472981056079 1098.11694347545 1098.333420510018 1098.506170567292 1075.112785704033 441.1978323414484 1094.209278276315 293.1707721159069
1757 0.005 8.785 1 1013.115942698916 931.5787073287537 931.7478540239032 1098.116908586042 1098.333399251244 1098.506154400583 1075.11282668228 441.206295392947 1094.209181567241 293.1707722000508
1758 0.005 8.790000000000001 1 1013.116363422404 931.5792614011269 931.7484084263888 1098.116943887448 1098.333420826305 1098.506170879216 1075.112889325449 441.2147408949816 1094.209285559997 293.1707721526711
1759 0.005 8.795 1 1013.116483509208 931.5798131916596 931.7489606591354 1098.116908507964 1098.333399223434 1098.506154286942 1075.112929584981 441.2231689142644 1094.209188619259 293.1707722356906
1760 0.005 8.800000000000001 1 1013.116902844831 931.5803635998224 931.7495113911136 1098.11694433612 1098.333421100224 1098.506171061945 1075.112992238591 441.23157943137 1094.209293363557 293.170772186819
1761 0.005 8.805 1 1013.117021253218 931.5809117402124 931.7500599674248 1098.116908983516 1098.333399685414 1098.506154776634 1075.113032204481 441.2399725214829 1094.20919603311 293.1707722706836
1762 0.005 8.81 1 1013.11743839304 931.5814585117351 931.7506070586687 1098.116944555101 1098.333421456172 1098.506171356868 1075.113094295681 441.2483482507265 1094.209300275277 293.1707722217924
1763 0.005 8.815 1 1013.117555474231 931.5820030347868 931.7511520110615 1098.116909697482 1098.333400092991 1098.506155056491 1075.113134309107 441.2567066099448 1094.209203943208 293.1707723039638
1764 0.005 8.82 1 1013.117971051801 931.5825462032089 931.7516954929819 1098.116945276615 1098.3334219152 1098.506171803235 1075.113196361804 441.2650476731797 1094.209307914148 293.1707722563762
1765 0.005 8.825000000000001 1 1013.118086043188 931.583087134431 931.7522368500335 1098.116909594961 1098.333400075878 1098.506154987868 1075.113235711185 441.2733713386608 1094.20921085957 293.170772338691
1766 0.005 8.83 1 1013.118499475788 931.5836267252809 931.7527767492763 1098.116945133969 1098.333421740133 1098.506171555164 1075.113296808097 441.2816778822984 1094.209314488172 293.1707722922731
1767 0.005 8.835000000000001 1 1013.118613377094 931.5841640990112 931.7533145423986 1098.116910643236 1098.333400901798 1098.506155758871 1075.11333652178 441.2899671921834 1094.209218440692 293.1707723736511
1768 0.005 8.84 1 1013.119024712933 931.5847001429267 931.7538508902849 1098.116945364397 1098.333421969293 1098.506171681306 1075.113397244317 441.2982393611505 1094.209321521191 293.1707723279286
1769 0.005 8.845000000000001 1 1013.119136732298 931.5852339831779 931.7543851446191 1098.116910439674 1098.333400761951 1098.506155642863 1075.113436128522 441.3064943842895 1094.209225462287 293.1707724063918
1770 0.005 8.85 1 1013.119546653078 931.5857665113963 931.7549179722292 1098.116946065932 1098.333422578175 1098.506172304442 1075.113496780269 441.3147323248468 1094.209329151406 293.1707723625204
1771 0.005 8.855 1 1013.119657274085 931.5862968518929 931.7554487203651 1098.116911436474 1098.333401656154 1098.506156356179 1075.113535826961 441.3229532532861 1094.209233167966 293.1707724419404
1772 0.005 8.859999999999999 1 1013.120065055499 931.5868258913573 931.755978053657 1098.11694628584 1098.333422618556 1098.506172173769 1075.113596125865 441.3311571709687 1094.209336092733 293.1707723958046
1773 0.005 8.865 1 1013.120174176274 931.5873527581138 931.7565053236348 1098.116911787731 1098.333401806429 1098.506156530141 1075.113634866162 441.3393440923116 1094.20924024746 293.1707724759228
1774 0.005 8.870000000000001 1 1013.120580246879 931.5878783375074 931.7570311919293 1098.116946551038 1098.333422964105 1098.506172550903 1075.113694411547 441.3475141392364 1094.209342878011 293.170772429053
1775 0.005 8.875 1 1013.120687484038 931.5884017584697 931.7575550117095 1098.116911970917 1098.333401927169 1098.506156546337 1075.113732842579 441.3556671968032 1094.209247091487 293.1707725092725
1776 0.005 8.880000000000001 1 1013.121092211926 931.5889239121448 931.7580774474737 1098.116946982693 1098.333423230664 1098.506172729363 1075.113792539604 441.363803541557 1094.209350332314 293.1707724607855
1777 0.005 8.885 1 1013.121197572704 931.5894439202345 931.7585978472042 1098.116912341538 1098.333402384532 1098.506156978468 1075.113830330593 441.3719230152412 1094.209254339657 293.170772541999
1778 0.005 8.890000000000001 1 1013.121600316721 931.5899626719985 931.7591168770246 1098.116947266853 1098.333423380158 1098.506172817233 1075.113889676497 441.3800258064817 1094.209356982638 293.170772493267
1779 0.005 8.895 1 1013.121704380606 931.5904792947164 931.7596338854788 1098.116912939874 1098.333402763324 1098.506157309268 1075.113927638163 441.3881117521141 1094.209261281388 293.1707725739694
1780 0.005 8.9 1 1013.122105444121 931.5909946718554 931.7601495357379 1098.116947384781 1098.333423520892 1098.506172919789 1075.113986415369 441.3961810625923 1094.209363910242 293.1707725272036
1781 0.005 8.904999999999999 1 1013.122207705818 931.5915079321868 931.7606631791527 1098.116913008091 1098.333402859296 1098.506157359482 1075.11402364003 441.4042336951162 1094.209268060622 293.170772608472
1782 0.005 8.91 1 1013.12260772456 931.5920199654122 931.7611754802301 1098.116948489677 1098.33342434214 1098.506173627502 1075.11408292745 441.4122697868833 1094.209371307208 293.1707725637399
1783 0.005 8.915000000000001 1 1013.122708071365 931.5925298924578 931.7616857858095 1098.116913368528 1098.333403119767 1098.506157529811 1075.114119817589 441.4202892896917 1094.209274818699 293.1707726442614
1784 0.005 8.92 1 1013.123105973328 931.593038603732 931.7621947603051 1098.116948280929 1098.333424225923 1098.506173502662 1075.114178115286 441.4282922508904 1094.209377724593 293.1707725993255
1785 0.005 8.925000000000001 1 1013.1232050572 931.5935452263082 931.7627017566241 1098.116914040375 1098.333403607626 1098.506157973658 1075.11421524326 441.4362787042207 1094.209281997184 293.1707726803043
1786 0.005 8.93 1 1013.123601490432 931.5940506448976 931.7632074323117 1098.116948629069 1098.333424498137 1098.506173668329 1075.114272944161 441.4442487449803 1094.209384937455 293.1707726338446
1787 0.005 8.935 1 1013.123698899642 931.5945539876711 931.7637111449565 1098.116914255305 1098.333403778091 1098.506158119777 1075.114309662684 441.4522023348883 1094.209288482407 293.1707727156221
1788 0.005 8.94 1 1013.12409376607 931.5950561405235 931.7642135511237 1098.116948983185 1098.333424820088 1098.506174032605 1075.114367285561 441.4601395922975 1094.209391545694 293.1707726694543
1789 0.005 8.945 1 1013.124189286651 931.5955562294037 931.7647140043875 1098.116914582679 1098.333404101307 1098.506158331284 1075.11440348133 441.4680604768661 1094.209295014629 293.1707727505311
1790 0.005 8.950000000000001 1 1013.124582826061 931.5960551424926 931.7652131657924 1098.11694942983 1098.333425038396 1098.506174086282 1075.114460909674 441.4759650886244 1094.209398587327 293.1707727049975
1791 0.005 8.955 1 1013.124677114987 931.5965520063072 931.7657103895295 1098.116915016571 1098.333404466044 1098.506158727245 1075.114496992636 441.4838534064774 1094.209302247189 293.170772785492
1792 0.005 8.960000000000001 1 1013.125068319865 931.5970477046734 931.7662063323428 1098.11694955459 1098.333425278772 1098.506174378924 1075.114554013151 441.4917255155328 1094.209404391159 293.1707727405739
1793 0.005 8.965 1 1013.125161192319 931.5975413673235 931.7667003501962 1098.116915170895 1098.333404443588 1098.506158588309 1075.114589788881 441.4995814053175 1094.209308605075 293.1707728205589
1794 0.005 8.970000000000001 1 1013.125551507295 931.5980338805986 931.7671931028902 1098.116950311685 1098.333425844593 1098.506174881972 1075.114646925063 441.5074211178247 1094.209411837015 293.1707727768285
1795 0.005 8.975 1 1013.125642333835 931.5985243677158 931.7676839408774 1098.116915344154 1098.33340465408 1098.506158742507 1075.114682203968 441.5152447141088 1094.209314923481 293.1707728574623
1796 0.005 8.98 1 1013.12603105065 931.5990137186344 931.768173527312 1098.116950479762 1098.333425977557 1098.506174904241 1075.114738889242 441.5230522787943 1094.209418094409 293.1707728105129
1797 0.005 8.984999999999999 1 1013.126120788169 931.5995010586043 931.7686612137384 1098.116916227172 1098.333405379892 1098.506159435899 1075.114774053281 441.530843771701 1094.209322354542 293.1707728902601
1798 0.005 8.99 1 1013.126507701106 931.5999872716901 931.7691476571783 1098.116950790631 1098.333426268212 1098.506175184365 1075.114830402881 441.5386192982358 1094.209424634189 293.1707728455178
1799 0.005 8.995000000000001 1 1013.126595809375 931.6004714863661 931.769632214131 1098.116916095742 1098.333405110313 1098.506159054857 1075.114865202051 441.5463787966367 1094.20932860887 293.1707729230603
1800 0.005 9 1 1013.126981079258 931.600954588559 931.7701155440791 1098.116951088286 1098.333426558505 1098.506175451914 1075.114921223862 441.5541223709511 1094.209430957191 293.1707728773499
1801 0.005 9.005000000000001 1 1013.127067784705 931.6014357055973 931.7705969977935 1098.11691681663 1098.333405851516 1098.506159762661 1075.114955910955 441.5618500665234 1094.209335221953 293.1707729549115
1802 0.005 9.01 1 1013.127451649867 931.601915721081 931.7710772350824 1098.11695126229 1098.333426535925 1098.506175306835 1075.115011513083 441.5695619005991 1094.209437537223 293.1707729076622
1803 0.005 9.015000000000001 1 1013.127537002666 931.6023937653626 931.771555612139 1098.116917286524 1098.33340615697 1098.506160028624 1075.115046159712 441.5772578918654 1094.209341939553 293.1707729867582
1804 0.005 9.02 1 1013.127919340666 931.602870720081 931.7720327850366 1098.116951693946 1098.333426993751 1098.506175735153 1075.11510165226 441.5849381356321 1094.209443983304 293.1707729403159
1805 0.005 9.025 1 1013.128002823801 931.6033457136236 931.7725081076484 1098.116917056079 1098.333405777672 1098.50615962425 1075.11513556672 441.5926026258187 1094.209347845695 293.170773017753
1806 0.005 9.029999999999999 1 1013.128383735239 931.6038196308981 931.7729822386585 1098.116951879626 1098.333427194451 1098.506175976696 1075.115190769003 441.6002513673255 1094.209449988425 293.1707729706455
1807 0.005 9.035 1 1013.128465999928 931.6042916008041 931.7734545328848 1098.116917671246 1098.333406371418 1098.506160100143 1075.115224721518 441.6078844390913 1094.209354279856 293.1707730487443
1808 0.005 9.040000000000001 1 1013.128845136834 931.6047625042886 931.7739256453095 1098.116951840887 1098.333427059129 1098.506175755232 1075.11527914861 441.6155018567864 1094.209456064365 293.1707730004962
1809 0.005 9.045 1 1013.128926145698 931.6052314738597 931.7743949359782 1098.116918116496 1098.333406799455 1098.506160560555 1075.115313087885 441.6231037014251 1094.20936044252 293.170773078604
1810 0.005 9.050000000000001 1 1013.12930389528 931.60569938994 931.7748630576673 1098.116952360693 1098.333427533697 1098.50617616386 1075.115367392233 441.6306899719148 1094.209462269388 293.1707730289364
1811 0.005 9.055 1 1013.129383458222 931.6061653829177 931.7753293671174 1098.116918262576 1098.333406765842 1098.50616043656 1075.115400845301 441.6382606966922 1094.209367205371 293.1707731073837
1812 0.005 9.06 1 1013.129760090873 931.6066303361275 931.7757945215384 1098.116953184267 1098.333428265579 1098.506176863273 1075.115455362064 441.6458158948949 1094.209469428612 293.170773058622
1813 0.005 9.065 1 1013.129837642447 931.6070933747508 931.7762578731621 1098.116918164676 1098.333406728947 1098.506160333185 1075.11548803305 441.6533556411952 1094.209372953512 293.1707731376989
1814 0.005 9.07 1 1013.130212811188 931.6075553851506 931.7767200805609 1098.11695322979 1098.33342824556 1098.506176752814 1075.115542281938 441.6608799484577 1094.209475092719 293.1707730884895
1815 0.005 9.075000000000001 1 1013.130289462223 931.6080154978312 931.7771805006909 1098.116919239387 1098.333407644918 1098.50616120524 1075.115575421188 441.6683888830376 1094.209379617067 293.1707731681182
1816 0.005 9.08 1 1013.130662845456 931.6084745896961 931.7776397870379 1098.116953424853 1098.333428356882 1098.506176838747 1075.115628908167 441.6758820574952 1094.209481495507 293.1707731190843
1817 0.005 9.085000000000001 1 1013.130737902779 931.6089317933723 931.7780972948366 1098.116919106194 1098.333407494303 1098.50616106805 1075.115661504911 441.6833600911727 1094.209385528723 293.1707731994752
1818 0.005 9.09 1 1013.131110118604 931.609387991216 931.7785536822037 1098.116954171129 1098.333428989218 1098.50617737328 1075.115715266806 441.6908229533885 1094.209487830665 293.1707731500754
1819 0.005 9.095000000000001 1 1013.131183872292 931.6098423122573 931.7790083037413 1098.116919358595 1098.333407693264 1098.506161170026 1075.115747376222 441.6982705898964 1094.209391695226 293.1707732288612
1820 0.005 9.1 1 1013.131554358606 931.6102956367561 931.7794618144004 1098.116954192654 1098.333428987963 1098.506177377619 1075.115800433069 441.7057030324304 1094.209493866972 293.1707731807659
1821 0.005 9.105 1 1013.131627322696 931.6107471010171 931.7799135743335 1098.116920399922 1098.333408494836 1098.506161864671 1075.11583336055 441.713120285074 1094.209398377681 293.1707732593723
1822 0.005 9.109999999999999 1 1013.131995889374 931.611197575165 931.7803642320982 1098.116954232564 1098.333428998176 1098.506177314245 1075.115885720698 441.7205224403413 1094.209499794463 293.1707732112197
1823 0.005 9.115 1 1013.132067293964 931.6116461988572 931.7808131477614 1098.116920219739 1098.333408395165 1098.506161800512 1075.115917841977 441.7279092056285 1094.209403876777 293.1707732900951
1824 0.005 9.120000000000001 1 1013.132435064122 931.6120938494468 931.7812609769661 1098.11695514946 1098.333429771869 1098.506178033555 1075.115970588988 441.7352809809659 1094.209506268237 293.1707732422806
1825 0.005 9.125 1 1013.132504408737 931.6125396541236 931.7817070707341 1098.11691978112 1098.333407948427 1098.506161318911 1075.116001673405 441.7426377754084 1094.20940947291 293.1707733202809
1826 0.005 9.130000000000001 1 1013.132870941707 931.6129844992709 931.7821520911139 1098.116955089567 1098.33342979127 1098.506178060636 1075.116054294906 441.7499796114251 1094.209511670486 293.1707732725314
1827 0.005 9.135 1 1013.132939398984 931.6134275142138 931.7825953901469 1098.116921043242 1098.33340901922 1098.506162266958 1075.116085967552 441.7573063860419 1094.20941578722 293.1707733521958
1828 0.005 9.140000000000001 1 1013.133304683028 931.6138695790985 931.783037625999 1098.1169555263 1098.333430020435 1098.506178185142 1075.116138095685 441.7646183364603 1094.209518156396 293.1707733046027
1829 0.005 9.145 1 1013.133371435468 931.6143098211368 931.7834781495052 1098.116921031059 1098.333409070407 1098.50616232067 1075.116168933029 441.7719153260805 1094.209421580446 293.1707733836017
1830 0.005 9.15 1 1013.133735395918 931.6147491263653 931.7839176219655 1098.116955830445 1098.333430160394 1098.50617826137 1075.116221026266 441.7791975041195 1094.209524352965 293.1707733357475
1831 0.005 9.154999999999999 1 1013.133795959958 931.6151865737563 931.7843553533313 1098.116918228329 1098.333407654367 1098.506161297508 1075.116248855415 441.7864648853325 1094.209422999864 293.1707734136221
1832 0.005 9.16 1 1013.134161981918 931.6156231440309 931.7847920836438 1098.116956678337 1098.333430923713 1098.506178948448 1075.116303126865 441.7937173760024 1094.209530197948 293.1707733664039
1833 0.005 9.165000000000001 1 1013.13422683681 931.616057907941 931.7852271221655 1098.116921399842 1098.333409256228 1098.506162408154 1075.11633393205 441.8009550907191 1094.209432839986 293.1707734440091
1834 0.005 9.17 1 1013.134588320279 931.6164917552748 931.7856611293111 1098.116956013842 1098.333430373472 1098.506178437663 1075.11638550712 441.8081780890782 1094.209535393525 293.1707733972551
1835 0.005 9.175000000000001 1 1013.134651582355 931.6169238147996 931.7860934595093 1098.116922469242 1098.333410344311 1098.506163415547 1075.116416191398 441.8153863524077 1094.209439259175 293.1707734761342
1836 0.005 9.18 1 1013.135011374377 931.6173549672112 931.7865247679383 1098.116956485432 1098.333430593957 1098.506178594587 1075.116467371588 441.8225799481913 1094.209541257069 293.1707734304078
1837 0.005 9.185 1 1013.135068196859 931.6177842977031 931.7869543722936 1098.116919648434 1098.333408841771 1098.506162286286 1075.116494782618 441.8297590170686 1094.209441199139 293.1707735072586
1838 0.005 9.19 1 1013.135430013276 931.6182127784363 931.7873830022363 1098.11695681797 1098.333430891468 1098.50617883966 1075.116547559917 441.8369234215153 1094.209547390881 293.1707734591679
1839 0.005 9.195 1 1013.135486647697 931.6186394465238 931.7878099371148 1098.116919913682 1098.333408861225 1098.506162291427 1075.116575472108 441.84407330624 1094.209446838524 293.1707735349864
1840 0.005 9.200000000000001 1 1013.135851665837 931.6190653092715 931.7882359428867 1098.116959606969 1098.333432560225 1098.506180103058 1075.116630774466 441.8512086532888 1094.209556298901 293.1707734886067
1841 0.005 9.205 1 1013.135903839839 931.6194893285265 931.7886602300797 1098.116920203655 1098.333409201437 1098.506162547717 1075.116656336414 441.8583294369706 1094.209452569371 293.1707735648513
1842 0.005 9.210000000000001 1 1013.136267429469 931.6199125598481 931.7890836009831 1098.116960450401 1098.333433094698 1098.506180567567 1075.116711369999 441.8654357819381 1094.209562922009 293.1707735190282
1843 0.005 9.215 1 1013.136318099072 931.6203339568051 931.7895052622391 1098.116920649461 1098.333409550902 1098.506162831357 1075.116736722887 441.8725276892985 1094.209458668901 293.1707735956833
1844 0.005 9.220000000000001 1 1013.13667979721 931.6207545784054 931.7899260188464 1098.11696045576 1098.333433073806 1098.506180477977 1075.116791071959 441.8796051146321 1094.209568207064 293.1707735495316
1845 0.005 9.225 1 1013.136729303095 931.6211733797352 931.7903450780576 1098.116921251188 1098.333410074755 1098.506163320817 1075.116816534548 441.8866682441768 1094.209464243333 293.17077362647
1846 0.005 9.23 1 1013.137089307708 931.6215914061607 931.790763237613 1098.116960076518 1098.333432764247 1098.506180151017 1075.116869991054 441.8937169634485 1094.20957309745 293.1707735817383
1847 0.005 9.234999999999999 1 1013.137137672577 931.622007622978 931.7911797121187 1098.116921242634 1098.333410026414 1098.506163263934 1075.116895114826 441.9007513435891 1094.209469536101 293.170773657704
1848 0.005 9.24 1 1013.137496969562 931.622423082381 931.7915953012597 1098.116961497508 1098.33343396414 1098.506181305153 1075.116949430278 441.9077714296922 1094.209579387494 293.1707736106275
1849 0.005 9.245000000000001 1 1013.137543706896 931.6228367366285 931.7920092087164 1098.116921267636 1098.333409981709 1098.50616311283 1075.116973807841 441.9147773246125 1094.209475410195 293.1707736860856
1850 0.005 9.25 1 1013.137901881067 931.6232496425461 931.7924222399994 1098.116961203972 1098.333433674108 1098.506181017818 1075.117027456663 441.921768972273 1094.209584687157 293.1707736413651
1851 0.005 9.255000000000001 1 1013.137947543156 931.6236607577553 931.7928336059427 1098.116922263425 1098.333411033851 1098.506164125999 1075.117051941713 441.9287464922808 1094.20948114423 293.1707737182957
1852 0.005 9.26 1 1013.138304117544 931.6240711302298 931.793244102989 1098.116961220354 1098.333433559784 1098.506180818565 1075.117105122533 441.9357098050833 1094.209590174393 293.1707736722907
1853 0.005 9.265000000000001 1 1013.138348888428 931.6244797249735 931.7936529434927 1098.116922635116 1098.33341116513 1098.506164233094 1075.117129806558 441.942659056832 1094.209486864622 293.1707737483969
1854 0.005 9.27 1 1013.138704301434 931.6248875871212 931.7940609254915 1098.116962098838 1098.333434382273 1098.506181564883 1075.117183135711 441.9495941819989 1094.209595938201 293.1707737029144
1855 0.005 9.275 1 1013.138747076432 931.6252936746911 931.7944672582441 1098.116921961848 1098.333410549581 1098.506163587092 1075.117206674991 441.9565153084035 1094.209491497273 293.1707737802286
1856 0.005 9.279999999999999 1 1013.139101383299 931.6256990442831 931.794872744724 1098.116962148871 1098.333434458388 1098.506181643921 1075.117259729855 441.9634223300612 1094.209601129927 293.1707737341813
1857 0.005 9.285 1 1013.139143520718 931.6261026505251 931.7952765910276 1098.116922943165 1098.333411451499 1098.506164411038 1075.117283630224 441.9703154086862 1094.20949745894 293.1707738118731
1858 0.005 9.290000000000001 1 1013.139496698697 931.6265055476074 931.7956796018022 1098.116962568561 1098.333434552291 1098.506181637722 1075.117336770704 441.9771944816056 1094.209606916255 293.1707737653954
1859 0.005 9.295 1 1013.139537512109 931.6269066905841 931.796080983449 1098.116923041228 1098.333411510823 1098.506164438173 1075.117360446619 441.9840596687347 1094.209502914397 293.1707738438741
1860 0.005 9.300000000000001 1 1013.139889036903 931.6273071304557 931.7964815336239 1098.116962499814 1098.333434729427 1098.50618184221 1075.117412717813 441.9909109329928 1094.209611818754 293.1707737984338
1861 0.005 9.305 1 1013.139928834677 931.6277058289886 931.796880466365 1098.116923306077 1098.333411697938 1098.50616461932 1075.117435998717 441.9977483556751 1094.209508130277 293.1707738740797
1862 0.005 9.31 1 1013.140279496409 931.6281038354637 931.7972785811251 1098.116963247887 1098.333435285529 1098.506182309183 1075.117488328177 442.0045719236675 1094.209617698051 293.1707738289691
1863 0.005 9.315 1 1013.14031800524 931.6285001071766 931.7976750847999 1098.116923383183 1098.333411703904 1098.506164532394 1075.117511356414 442.011381691331 1094.209513605458 293.1707739044724
1864 0.005 9.32 1 1013.140666962712 931.6288956938577 931.7980707762679 1098.116962889367 1098.333435018499 1098.506182058524 1075.117563041445 442.0181777011924 1094.209622607237 293.1707738564789
1865 0.005 9.325000000000001 1 1013.140704950747 931.6292895609052 931.7984648723453 1098.116924274547 1098.333412516082 1098.506165281025 1075.117586362672 442.0249599709544 1094.209519323568 293.1707739329091
1866 0.005 9.33 1 1013.141052601606 931.6296827506069 931.7988581633566 1098.116963187755 1098.333435137151 1098.50618212583 1075.117637977736 442.0317284971687 1094.209627785885 293.1707738854184
1867 0.005 9.335000000000001 1 1013.141089042114 931.630074227601 931.7992498660775 1098.116924059138 1098.333412311353 1098.506165080173 1075.117660647556 442.0384833814286 1094.209524194015 293.17077396171
1868 0.005 9.34 1 1013.141436005662 931.6304650407199 931.7996407779649 1098.11696415246 1098.333436076168 1098.506183001466 1075.117712596152 442.0452245707187 1094.209633428146 293.1707739132177
1869 0.005 9.345000000000001 1 1013.141471063674 931.630854147126 931.8000301064345 1098.116924293555 1098.333412324964 1098.506165014234 1075.117735206986 442.0519521658433 1094.209529184505 293.1707739886827
1870 0.005 9.35 1 1013.141816623501 931.631242596624 931.8004186537906 1098.116963773397 1098.33343577118 1098.506182668818 1075.117786166546 442.058666150564 1094.209638409142 293.1707739397719
1871 0.005 9.355 1 1013.141851027098 931.6316293519857 931.8008056274273 1098.11692516669 1098.333413216435 1098.506165871089 1075.117808865652 442.0653677126766 1094.209535110657 293.1707740140967
1872 0.005 9.359999999999999 1 1013.142195392806 931.6320154581118 931.8011918267182 1098.116964179491 1098.333435952896 1098.506182801694 1075.117859890117 442.0720553512511 1094.209643459397 293.1707739653058
1873 0.005 9.365 1 1013.14222842888 931.6323998766395 931.8015764643405 1098.116924864844 1098.333412919494 1098.506165510976 1075.117881962323 442.0787293056264 1094.209539998312 293.1707740384988
1874 0.005 9.370000000000001 1 1013.142571720123 931.6327836555811 931.801960333477 1098.116964686899 1098.333436452959 1098.506183275661 1075.117932741779 442.085389625136 1094.20964903154 293.1707739902676
1875 0.005 9.375 1 1013.14260369439 931.6331657578684 931.8023426511691 1098.116925285507 1098.333413182382 1098.506165758015 1075.117954985498 442.0920364159047 1094.20954516078 293.1707740648793
1876 0.005 9.380000000000001 1 1013.142945553758 931.6335472268331 931.8027242082835 1098.116964557705 1098.333436364166 1098.506183153889 1075.118005326921 442.0986697259162 1094.209653673183 293.1707740168924
1877 0.005 9.385 1 1013.142976801667 931.6339270307703 931.8031042240235 1098.116925981177 1098.333413855523 1098.50616634534 1075.118027441566 442.1052896398502 1094.209550870039 293.1707740916909
1878 0.005 9.390000000000001 1 1013.143317619728 931.6343062099918 931.8034834887229 1098.116964970643 1098.333436545322 1098.506183267252 1075.118077681307 442.1118961426529 1094.20965921721 293.1707740438106
1879 0.005 9.395 1 1013.143347390039 931.6346837301116 931.8038612178946 1098.11692572307 1098.333413571191 1098.506166055061 1075.118099277394 442.1184893136308 1094.209555649735 293.1707741201079
1880 0.005 9.4 1 1013.143687086885 931.6350606363131 931.8042382064892 1098.116965458368 1098.333437133063 1098.506183870905 1075.118149574377 442.1250692489945 1094.209664028878 293.1707740730016
1881 0.005 9.404999999999999 1 1013.14371599046 931.6354358928492 931.8046136697783 1098.116926154675 1098.333413876374 1098.506166296145 1075.118171094795 442.1316358794337 1094.209560693269 293.1707741496797
1882 0.005 9.41 1 1013.14405436125 931.6358105415781 931.8049883990132 1098.116965243944 1098.333436865685 1098.506183519815 1075.1182206698 442.1381892554299 1094.20966908827 293.1707741029386
1883 0.005 9.415000000000001 1 1013.144082418738 931.6361835521703 931.8053616123973 1098.11692671169 1098.333414424474 1098.506166835384 1075.118242148389 442.1447294742428 1094.20956645068 293.1707741801612
1884 0.005 9.42 1 1013.144419725941 931.6365559629265 931.8057341003494 1098.116965727624 1098.333437214425 1098.506183828556 1075.118291926965 442.1512564859501 1094.209674052619 293.1707741337814
1885 0.005 9.425000000000001 1 1013.144446078509 931.6369267402944 931.8061050793111 1098.116926412032 1098.333414144879 1098.506166500482 1075.118312861342 442.1577704010121 1094.209570548379 293.1707742117771
1886 0.005 9.43 1 1013.144782878553 931.6372969307643 931.8064753448057 1098.116966511903 1098.3334379353 1098.506184486161 1075.118362668607 442.1642711857443 1094.209679660842 293.1707741641897
1887 0.005 9.435 1 1013.144808448246 931.6376654965985 931.8068441089712 1098.116927033049 1098.333414547207 1098.50616685184 1075.118383519699 442.170758910513 1094.209576492883 293.1707742416312
1888 0.005 9.44 1 1013.145143499323 931.6380334788878 931.8072121632978 1098.116965893313 1098.333437416974 1098.506183991775 1075.118432391719 442.1772335224542 1094.209684243044 293.1707741945597
1889 0.005 9.445 1 1013.145168325551 931.6383998483371 931.807578729165 1098.116927601824 1098.33341515015 1098.506167448116 1075.118453525147 442.1836952000641 1094.209581217983 293.1707742717821
1890 0.005 9.450000000000001 1 1013.145502420196 931.6387656444105 931.8079445943374 1098.116966791603 1098.333438042783 1098.506184486706 1075.118502715471 442.1901438150946 1094.209689537561 293.170774224745
1891 0.005 9.455 1 1013.145525693781 931.6391298327899 931.8083089763059 1098.116927242275 1098.333414765156 1098.506167000195 1075.11852284522 442.1965795744439 1094.209586104002 293.1707742998819
1892 0.005 9.460000000000001 1 1013.145858953773 931.6394934572022 931.8086726673854 1098.116967060678 1098.333438385598 1098.506184854108 1075.118571953992 442.2030023702105 1094.209694236278 293.1707742534825
1893 0.005 9.465 1 1013.145881379264 931.6398554830131 931.8090348840117 1098.116927806423 1098.333415146141 1098.506167300093 1075.118592345593 442.209412310643 1094.209591202945 293.1707743290465
1894 0.005 9.470000000000001 1 1013.14621329929 931.6402169500586 931.8093964160583 1098.116966843628 1098.333438137007 1098.506184533064 1075.118640786533 442.2158093103131 1094.209698817916 293.1707742826008
1895 0.005 9.475 1 1013.146235004364 931.640576830175 931.8097564843265 1098.116928392607 1098.333415695826 1098.506167863139 1075.118661357008 442.2221935200476 1094.209596193323 293.170774357277
1896 0.005 9.48 1 1013.146565759281 931.640936158487 931.8101158758811 1098.116967321537 1098.333438493003 1098.506184880002 1075.118709922419 442.228564850838 1094.209703472639 293.1707743106014
1897 0.005 9.484999999999999 1 1013.146586111918 931.6412939044966 931.8104738069832 1098.116928006171 1098.333415332417 1098.506167452648 1075.118729492627 442.2349234588299 1094.209600583554 293.1707743841222
1898 0.005 9.49 1 1013.146915992946 931.6416511068845 931.8108310708567 1098.116967746464 1098.333438935221 1098.506185292199 1075.118777849384 442.2412691837396 1094.209708746747 293.1707743359567
1899 0.005 9.495000000000001 1 1013.146935452084 931.6420067342808 931.8111868831049 1098.116928621384 1098.333415805039 1098.506167880327 1075.11879757273 442.2476022174377 1094.20960552828 293.1707744112967
1900 0.005 9.5 1 1013.147264287524 931.642361826959 931.811542033765 1098.116967647223 1098.333438768222 1098.506185056871 1075.118845909035 442.2539225560921 1094.209713176169 293.1707743647521
1901 0.005 9.505000000000001 1 1013.147282472011 931.6427153519124 931.8118957412005 1098.116928596425 1098.333415914909 1098.506168003943 1075.1188649691 442.260230261924 1094.209609917554 293.1707744389581
1902 0.005 9.51 1 1013.147610429725 931.6430683526796 931.8122487969806 1098.116968134279 1098.33343917244 1098.506185448098 1075.118912941238 442.2665252961156 1094.20971840795 293.1707743939147
1903 0.005 9.515000000000001 1 1013.147627648274 931.6434197925449 931.8126004178393 1098.116928770814 1098.333416014646 1098.506168029893 1075.118932038587 442.2728077341498 1094.20961512031 293.1707744668753
1904 0.005 9.52 1 1013.147954664878 931.6437707158863 931.8129513948643 1098.116968381742 1098.333439426297 1098.506185667139 1075.118979967083 442.2790775170897 1094.209722907633 293.1707744212402
1905 0.005 9.525 1 1013.147970811437 931.6441200875505 931.8133009431735 1098.116929135515 1098.333416171324 1098.506168103585 1075.118999140228 442.2853348362438 1094.209619440165 293.1707744969116
1906 0.005 9.529999999999999 1 1013.148296945802 931.64446895014 931.8136498563745 1098.116968653732 1098.333439607135 1098.506185790145 1075.119046836646 442.2915795664493 1094.209727813738 293.1707744504687
1907 0.005 9.535 1 1013.148312036623 931.6448162676654 931.8139973489095 1098.116929574259 1098.333416656059 1098.506168614419 1075.119065761668 442.2978117932803 1094.209624396269 293.1707745248351
1908 0.005 9.540000000000001 1 1013.14863685295 931.6451630829766 931.8143442133218 1098.116968729244 1098.333439617888 1098.506185785797 1075.119113231665 442.3040315275276 1094.209732153412 293.1707744766877
1909 0.005 9.545 1 1013.1486510189 931.6455083598538 931.8146896627759 1098.116929507372 1098.333416581438 1098.506168457091 1075.119131721981 442.3102389357391 1094.2096286729 293.1707745500336
1910 0.005 9.550000000000001 1 1013.148975494076 931.6458531482375 931.8150344970425 1098.116969574385 1098.333440366559 1098.506186465682 1075.119179393049 442.3164337973321 1094.209737662834 293.1707745013422
1911 0.005 9.555 1 1013.148988500998 931.6461964052656 931.8153779244219 1098.116930005792 1098.333416956318 1098.506168766384 1075.119197950753 442.3226163101084 1094.20963377238 293.1707745761693
1912 0.005 9.56 1 1013.149311624585 931.6465391768995 931.8157207396664 1098.116969378834 1098.333440178535 1098.506186231836 1075.119244916832 442.3287864322254 1094.209742179712 293.1707745275804
1913 0.005 9.565 1 1013.149323390989 931.6468804244017 931.8160621555793 1098.116929983555 1098.333417012632 1098.506168867617 1075.119262942797 442.3349442809565 1094.209637754478 293.1707746029498
1914 0.005 9.57 1 1013.149645778249 931.6472211972733 931.816402970049 1098.116969826214 1098.33344049542 1098.506186488701 1075.119310388013 442.3410897724724 1094.20974661618 293.170774554641
1915 0.005 9.575000000000001 1 1013.149656700528 931.6475604531727 931.8167423912599 1098.116930212371 1098.333417120222 1098.506168926276 1075.119328051795 442.3472232742969 1094.209642864508 293.170774628041
1916 0.005 9.58 1 1013.14997801083 931.6478992403206 931.8170812181083 1098.116970272848 1098.333440864648 1098.506186817044 1075.119375167604 442.353344441276 1094.209751396885 293.1707745797725
1917 0.005 9.585000000000001 1 1013.149988160763 931.6482365184278 931.8174186595803 1098.116930463299 1098.333417243576 1098.506168976773 1075.119393089717 442.3594533442128 1094.20964713286 293.1707746540707
1918 0.005 9.59 1 1013.150308251377 931.6485733334779 931.8177555120014 1098.116969980078 1098.333440707194 1098.506186674196 1075.1194396369 442.3655500060208 1094.209755527673 293.1707746068689
1919 0.005 9.595000000000001 1 1013.150317530164 931.6489086487713 931.8180909873897 1098.116931246067 1098.333418037477 1098.50616974949 1075.119457362265 442.3716345073717 1094.209652017691 293.1707746809873
1920 0.005 9.6 1 1013.150636873433 931.6492435085975 931.8184258827854 1098.116970421057 1098.333440893557 1098.506186793199 1075.119503850178 442.37770680922 1094.209760335731 293.1707746325522
1921 0.005 9.605 1 1013.150644757954 931.6495768728365 931.8187594063825 1098.116930812268 1098.333417587839 1098.506169261362 1075.119521323587 442.3837669899876 1094.209655823069 293.1707747068205
1922 0.005 9.609999999999999 1 1013.150963609766 931.649909792329 931.8190923600795 1098.116970984101 1098.333441481913 1098.506187338068 1075.119567890946 442.3898150849466 1094.209765268067 293.1707746591508
1923 0.005 9.615 1 1013.150970417373 931.6502412215993 931.819423945943 1098.116931030061 1098.333417746573 1098.506169405549 1075.119584736225 442.3958510768275 1094.209660537333 293.170774734299
1924 0.005 9.620000000000001 1 1013.151287870641 931.6505722111826 931.8197549666542 1098.116970735037 1098.333441289967 1098.506187150436 1075.119630825354 442.401875270719 1094.209769017757 293.1707746853432
1925 0.005 9.625 1 1013.15129429225 931.650901722893 931.8200846333202 1098.11693203774 1098.333418639373 1098.506170203761 1075.119648377027 442.4078875133379 1094.20966528503 293.1707747604144
1926 0.005 9.630000000000001 1 1013.151610819858 931.6512308005053 931.8204137399753 1098.116971076947 1098.333441352878 1098.506187118582 1075.11969448168 442.4138876673532 1094.209773680961 293.1707747118358
1927 0.005 9.635 1 1013.151616029082 931.651558404154 931.8207414974088 1098.116931686926 1098.333418344035 1098.506169891674 1075.119711208644 442.4198758134986 1094.209669637062 293.1707747867339
1928 0.005 9.640000000000001 1 1013.151931616667 931.6518855818492 931.8210687019053 1098.116971401844 1098.333441805057 1098.506187618649 1075.119756970696 442.4258519851011 1094.20977821702 293.1707747390898
1929 0.005 9.645 1 1013.151936028265 931.6522112936084 931.8213945644543 1098.116931903663 1098.333418443421 1098.506169981721 1075.119773755948 442.4318162233662 1094.209674165131 293.1707748127903
1930 0.005 9.65 1 1013.152250666454 931.6525365850869 931.8217198806929 1098.116971348798 1098.33344175679 1098.506187528393 1075.119819207459 442.4377685723803 1094.209782533288 293.1707747654715
1931 0.005 9.654999999999999 1 1013.152254269579 931.6528604190935 931.8220438642004 1098.11693259779 1098.333419092436 1098.506170550681 1075.119835994759 442.4437090323689 1094.209678823527 293.1707748401458
1932 0.005 9.66 1 1013.152567821656 931.653183839188 931.8223673086385 1098.116971480657 1098.333441742076 1098.506187449406 1075.11988137882 442.4496376742924 1094.209786748869 293.1707747917601
1933 0.005 9.665000000000001 1 1013.152570600595 931.653505811812 931.8226894269258 1098.11693265642 1098.33341915514 1098.50617058596 1075.119897890689 442.4555545147784 1094.209683047664 293.1707748660392
1934 0.005 9.67 1 1013.152883442532 931.6538273780395 931.8230110134753 1098.116972089158 1098.333442329132 1098.506187932634 1075.119943219128 442.4614595681645 1094.209791316768 293.17077481826
1935 0.005 9.675000000000001 1 1013.15288518493 931.6541475007848 931.8233312803444 1098.116932852897 1098.33341916382 1098.506170535582 1075.119959679564 442.4673528411744 1094.209687441741 293.1707748919384
1936 0.005 9.68 1 1013.153197091173 931.6544672238839 931.8236510226554 1098.116972280681 1098.333442415234 1098.506188052759 1075.120004940564 442.4732343879654 1094.20979568409 293.1707748435293
1937 0.005 9.685 1 1013.153197633349 931.654785506457 931.8239694483486 1098.116932614221 1098.333419140113 1098.506170528128 1075.120020413218 442.4791042808874 1094.209691246283 293.1707749178757
1938 0.005 9.69 1 1013.153508797125 931.6551033986357 931.8242873582827 1098.116972692409 1098.333442779386 1098.506188359098 1075.120065720591 442.4849624256587 1094.209799850474 293.1707748697689
1939 0.005 9.695 1 1013.153508858026 931.6554198594622 931.8246039595425 1098.116933113148 1098.333419380958 1098.506170728806 1075.120081684592 442.4908089984068 1094.209696044497 293.1707749426248
1940 0.005 9.700000000000001 1 1013.153818686178 931.6557359332766 931.8249200495393 1098.116972797282 1098.333442964726 1098.506188525593 1075.120126359329 442.4966439161421 1094.209804050987 293.1707748942152
1941 0.005 9.705 1 1013.153818032385 931.6560505839834 931.8252348396655 1098.116933439434 1098.333419623991 1098.506170939659 1075.120142307676 442.5024672470144 1094.209700279634 293.1707749678115
1942 0.005 9.710000000000001 1 1013.154127142958 931.6563648539634 931.8255491226258 1098.116972896137 1098.333442974061 1098.506188509234 1075.120187033815 442.5082790178631 1094.209807969013 293.1707749175865
1943 0.005 9.715 1 1013.154125685186 931.6566777084499 931.8258621129029 1098.116934150459 1098.333420290326 1098.506171529693 1075.120202842749 442.5140792449649 1094.209705183422 293.1707749906117
1944 0.005 9.720000000000001 1 1013.154433454915 931.6569901862997 931.8261746043295 1098.116972748273 1098.333442795921 1098.506188309249 1075.120246803593 442.519867955544 1094.209812105295 293.1707749403394
1945 0.005 9.725 1 1013.154430999693 931.6573012548737 931.82648580888 1098.116933814978 1098.333419988365 1098.506171239876 1075.120262314178 442.5256451734269 1094.209708741092 293.1707750142015
1946 0.005 9.73 1 1013.154738328196 931.6576119556779 931.8267965194693 1098.116973379846 1098.333443447394 1098.506188869879 1075.120306454591 442.5314109253409 1094.209816701959 293.1707749631782
1947 0.005 9.734999999999999 1 1013.154734864135 931.6579212525307 931.8271059498959 1098.116934126 1098.333420219905 1098.506171457917 1075.120321877647 442.5371652356899 1094.209712808532 293.1707750376048
1948 0.005 9.74 1 1013.155041348716 931.6582301881998 931.8274148948482 1098.116973580512 1098.333443505868 1098.506188922344 1075.120366051406 442.5429081211585 1094.209820662211 293.1707749869659
1949 0.005 9.745000000000001 1 1013.155037217201 931.6585377271385 931.8277225659452 1098.116934479403 1098.333420495784 1098.50617162558 1075.120381353303 442.5486396252541 1094.209717374416 293.1707750621172
1950 0.005 9.75 1 1013.15534260713 931.6588449089331 931.8280297541105 1098.116973429569 1098.333443329652 1098.506188701051 1075.120425054582 442.5543597413563 1094.209824662337 293.170775012442
1951 0.005 9.755000000000001 1 1013.155337619221 931.6591507018019 931.828335677926 1098.116934576157 1098.33342065071 1098.506171811502 1075.120440094808 442.5600683107873 1094.209721479301 293.1707750872777
1952 0.005 9.76 1 1013.155642323309 931.6594561462205 931.8286411266988 1098.116974154891 1098.333444086067 1098.506189427481 1075.120483868654 442.5657656698946 1094.209829364218 293.1707750384512
1953 0.005 9.765000000000001 1 1013.155636611494 931.6597602061233 931.8289453143892 1098.116934932892 1098.333420796361 1098.50617188882 1075.120498990316 442.571451755592 1094.209725659897 293.1707751134106
1954 0.005 9.77 1 1013.155940383795 931.6600639227674 931.8292490351029 1098.116974144188 1098.333443942112 1098.506189262774 1075.120542563265 442.5771265835846 1094.209833127762 293.1707750651891
1955 0.005 9.775 1 1013.155933627474 931.6603662614897 931.829551500725 1098.116935228049 1098.33342110875 1098.506172186325 1075.120557447106 442.5827902271868 1094.209729549109 293.1707751405218
1956 0.005 9.779999999999999 1 1013.156236614434 931.6606682637808 931.8298535038999 1098.116974454859 1098.333444216364 1098.506189494969 1075.120600752597 442.5884426318332 1094.209837407478 293.1707750907362
1957 0.005 9.785 1 1013.156228967148 931.6609688933258 931.8301542593553 1098.116935209573 1098.33342109973 1098.506172127399 1075.12061514275 442.5940838249447 1094.209733678731 293.1707751648362
1958 0.005 9.790000000000001 1 1013.156531191583 931.661269193925 931.8304545587695 1098.116974967973 1098.333444727815 1098.506189939703 1075.120658552352 442.5997130630927 1094.209841934509 293.1707751148724
1959 0.005 9.795 1 1013.156522865224 931.6615681268812 931.8307536153602 1098.116935078482 1098.333420837968 1098.506171876838 1075.120672830717 442.6053314560346 1094.209737859552 293.1707751885612
1960 0.005 9.800000000000001 1 1013.156823835735 931.6618667338288 931.8310522216108 1098.116974822094 1098.333444640683 1098.506189876013 1075.120715849731 442.6109389287884 1094.209845130166 293.170775138814
1961 0.005 9.805 1 1013.156815015706 931.662163983468 931.8313495931584 1098.116935813784 1098.333421574755 1098.506172504466 1075.12073031095 442.6165353605692 1094.209742156255 293.1707752126651
1962 0.005 9.81 1 1013.157115402981 931.6624609128112 931.8316465192597 1098.11697528467 1098.333444907941 1098.506190080951 1075.120773162043 442.6221208102501 1094.209849944485 293.1707751625066
1963 0.005 9.815 1 1013.157105502446 931.6627564891684 931.8319422170425 1098.116935746169 1098.333421367 1098.506172297706 1075.120787362383 442.6276952542598 1094.209745994063 293.1707752362829
1964 0.005 9.82 1 1013.15740479456 931.6630517511954 931.8322374742152 1098.116975347279 1098.333445134517 1098.506190299991 1075.120830058283 442.6332586821841 1094.209853252878 293.17077518632
1965 0.005 9.825000000000001 1 1013.157394312975 931.6633456663236 931.8325315085031 1098.116936005375 1098.333421610652 1098.506172493328 1075.120844012943 442.6388111974044 1094.209749833246 293.1707752584911
1966 0.005 9.83 1 1013.15769312777 931.6636392754616 931.8328251117185 1098.116975772012 1098.333445295898 1098.506190373886 1075.120886822191 442.6443526663131 1094.209857871541 293.1707752102367
1967 0.005 9.835000000000001 1 1013.157681607884 931.6639315408679 931.8331174937787 1098.116936130736 1098.333421837281 1098.506172737332 1075.120900444313 442.6498834424627 1094.209754074013 293.1707752822642
1968 0.005 9.84 1 1013.157979196273 931.6642235041207 931.833409449941 1098.11697567071 1098.333445285587 1098.50619039742 1075.12094279312 442.6554032387633 1094.209861438202 293.1707752354472
1969 0.005 9.845000000000001 1 1013.157967297932 931.6645141342327 931.8337001950086 1098.116936712564 1098.333422288272 1098.506173071561 1075.120956723341 442.660912079037 1094.209757942604 293.1707753085789
1970 0.005 9.85 1 1013.158264360275 931.6648044672926 931.8339905193768 1098.116976233141 1098.333445739591 1098.506190750143 1075.120999012562 442.666410025475 1094.209865787431 293.1707752612316
1971 0.005 9.855 1 1013.158251133596 931.6650934689833 931.8342796362608 1098.116936284661 1098.333421791806 1098.50617260807 1075.121012244797 442.6718971024435 1094.209761774908 293.1707753355458
1972 0.005 9.859999999999999 1 1013.158547504033 931.6653821831287 931.8345683381921 1098.116976348229 1098.333445772484 1098.506190787892 1075.121054751318 442.6773733270462 1094.209869746075 293.170775286287
1973 0.005 9.865 1 1013.15853350546 931.665669571187 931.8348558394858 1098.11693681525 1098.333422489785 1098.506173267909 1075.121067904469 442.6828387480857 1094.209765756603 293.1707753606223
1974 0.005 9.870000000000001 1 1013.158829164535 931.6659566767079 931.8351429328499 1098.116976668616 1098.333445983974 1098.50619093493 1075.121110153386 442.6882933797372 1094.20987369123 293.1707753110049
1975 0.005 9.875 1 1013.158814607332 931.6662424634295 931.8354288308119 1098.11693714354 1098.333422542991 1098.506173286526 1075.121123421041 442.6937372545637 1094.209770076042 293.1707753847747
1976 0.005 9.880000000000001 1 1013.159109203685 931.6665279706593 931.8357143243265 1098.11697655451 1098.333446017516 1098.506190980349 1075.121165325898 442.6991704281938 1094.209877143673 293.1707753344751
1977 0.005 9.885 1 1013.159093761978 931.6668121646047 931.8359986274315 1098.116937244741 1098.333422726575 1098.506173418423 1075.121178120453 442.7045928740076 1094.209773750124 293.1707754073499
1978 0.005 9.890000000000001 1 1013.159388020145 931.6670960884577 931.8362825373684 1098.11697719363 1098.333446373297 1098.506191251019 1075.121220319255 442.7100046045931 1094.209881676071 293.1707753577209
1979 0.005 9.895 1 1013.159371487024 931.6673787009635 931.8365652587671 1098.116937322385 1098.333422879289 1098.506173539554 1075.12123276606 442.7154057067563 1094.209777251602 293.1707754310814
1980 0.005 9.9 1 1013.159664842193 931.6676610496645 931.836847591526 1098.116977230521 1098.333446455147 1098.5061912941 1075.121274577351 442.7207961018796 1094.209885229101 293.1707753814341
1981 0.005 9.904999999999999 1 1013.15964785428 931.667942095246 931.8371287428821 1098.116937811564 1098.33342314511 1098.506173793654 1075.121287383954 442.7261758943367 1094.209781567042 293.1707754557098
1982 0.005 9.91 1 1013.159940525424 931.6682228820396 931.8374095106244 1098.116977518663 1098.333446736636 1098.506191562201 1075.121328982114 442.7315451590036 1094.209889151344 293.1707754062909
1983 0.005 9.915000000000001 1 1013.159922258284 931.6685023685459 931.8376891034483 1098.116937432652 1098.333422823977 1098.506173443747 1075.121341224238 442.7369038515785 1094.209784450864 293.1707754800944
1984 0.005 9.92 1 1013.160214479142 931.6687816032064 931.837968318104 1098.116977850162 1098.333446952861 1098.506191722672 1075.121383064067 442.7422516554872 1094.209892897911 293.1707754304546
1985 0.005 9.925000000000001 1 1013.160195664545 931.6690595426853 931.8382463627739 1098.116937865821 1098.333423217273 1098.506173805814 1075.121395241941 442.7475890358707 1094.209788752246 293.1707755041787
1986 0.005 9.93 1 1013.160486796073 931.6693372346932 931.8385240335128 1098.116977703672 1098.333446855225 1098.506191678813 1075.121436511855 442.7529160175104 1094.209896707272 293.1707754563859
1987 0.005 9.935 1 1013.160467353824 931.6696136392629 931.8388005423433 1098.116938306626 1098.333423515977 1098.506174072973 1075.121448683064 442.7582325463189 1094.20979253749 293.1707755292492
1988 0.005 9.94 1 1013.160757876568 931.6698898002516 931.8390766793802 1098.116978041327 1098.333447097904 1098.506191841945 1075.121489928905 442.7635386544711 1094.209900650772 293.1707754815751
1989 0.005 9.945 1 1013.160737263927 931.6701646768429 931.8393516587306 1098.116937925468 1098.33342326954 1098.506173840561 1075.121501768021 442.7688343530847 1094.209795681836 293.1707755560151
1990 0.005 9.950000000000001 1 1013.161027286499 931.6704393187206 931.8396262756891 1098.116978671072 1098.333447668705 1098.506192328804 1075.121543230687 442.7741196156921 1094.209904656507 293.1707755075193
1991 0.005 9.955 1 1013.161006362606 931.6707126829791 931.8398997412742 1098.116938619319 1098.333423800328 1098.506174281245 1075.121555008209 442.77939455802 1094.20980014161 293.1707755819878
1992 0.005 9.960000000000001 1 1013.16129507864 931.6709858131679 931.8401728467436 1098.116978253767 1098.333447246835 1098.506191933442 1075.121595805369 442.7846590742774 1094.20990792818 293.1707755328115
1993 0.005 9.965 1 1013.161273401457 931.6712576722036 931.8404448062728 1098.116938752773 1098.333423943889 1098.506174429738 1075.12160759268 442.7899132926637 1094.209803609421 293.1707756078534
1994 0.005 9.970000000000001 1 1013.161561978888 931.6715293059437 931.8407164113207 1098.116978844165 1098.333447780929 1098.50619241872 1075.121648637125 442.795157193624 1094.20991212998 293.1707755575205
1995 0.005 9.975 1 1013.161539045989 931.6717996691681 931.8409868741829 1098.116938650105 1098.333423752943 1098.506174194439 1075.121659856373 442.8003907721769 1094.209806945259 293.1707756325766
1996 0.005 9.98 1 1013.161826974138 931.6720698142868 931.8412569902833 1098.116979044453 1098.333448033051 1098.506192667156 1075.121700607016 442.8056141234041 1094.209915701671 293.1707755798541
1997 0.005 9.984999999999999 1 1013.161803500967 931.6723386953508 931.8415259692522 1098.116939029032 1098.333424043404 1098.506174423457 1075.12171199464 442.8108271554632 1094.209811010703 293.1707756557864
1998 0.005 9.99 1 1013.162090413844 931.6726073603439 931.8417946050781 1098.116979098749 1098.333447999928 1098.506192598644 1075.121752638875 442.8160300139755 1094.209919071326 293.1707756038538
1999 0.005 9.995000000000001 1 1013.162066589082 931.6728747698113 931.8420621093449 1098.116939428895 1098.333424394704 1098.506174747629 1075.121764153733 442.8212227395032 1094.20981470172 293.1707756782072
2000 0.005 10 1 1013.16235261387 931.6731419676191 931.8423292765718 1098.116979239917 1098.33344807911 1098.506192626211 1075.121804500384 442.8264052079371 1094.20992284171 293.1707756262301
2001 0.005 10.005 1 1013.162327791784 931.6734079131958 931.8425953162641 1098.116939269945 1098.333424292658 1098.506174676329 1075.121815576497 442.8315774980321 1094.209817549211 293.1707756997234
2002 0.005 10.01 1 1013.162613278665 931.6736736543986 931.842861025428 1098.116979773453 1098.333448571173 1098.506193061567 1075.121856094706 442.8367397022113 1094.209926387627 293.1707756498798
2003 0.005 10.015 1 1013.162587983215 931.6739381483083 931.8431256130583 1098.116939579288 1098.333424468706 1098.506174780175 1075.12186709874 442.8418917559799 1094.209821798601 293.1707757227122
2004 0.005 10.02 1 1013.162872430943 931.6742024396713 931.8433898708587 1098.11697945606 1098.333448316005 1098.506192840124 1075.121907015471 442.8470336995706 1094.209929671933 293.1707756727105
2005 0.005 10.025 1 1013.162846607462 931.6744654912342 931.8436530138857 1098.116940013568 1098.333424900152 1098.506175209221 1075.121918050394 442.8521655713628 1094.209825474309 293.1707757438898
2006 0.005 10.03 1 1013.163130556456 931.6747283463141 931.8439158357035 1098.11697988165 1098.333448623682 1098.506193068908 1075.121958099663 442.8572874113984 1094.20993335483 293.1707756943387
2007 0.005 10.035 1 1013.163103732774 931.674989963313 931.8441775434118 1098.116939910687 1098.333424735228 1098.50617501212 1075.121968697923 442.8623991516243 1094.209828765638 293.1707757645457
2008 0.005 10.04 1 1013.163386839446 931.6752513889163 931.8444389342526 1098.116979846039 1098.333448634359 1098.506193110729 1075.122008461212 442.8675009154023 1094.209936729478 293.1707757160824
2009 0.005 10.045 1 1013.163359609317 931.6755115827475 931.8446992170141 1098.1169404233 1098.333425248367 1098.50617545964 1075.122019243987 442.8725926870056 1094.209832721378 293.1707757865519
2010 0.005 10.05 1 1013.163642018734 931.6757715914551 931.8449591895846 1098.116980151205 1098.333448792617 1098.506193180116 1075.122059066166 442.8776745126414 1094.209940188864 293.1707757375131
2011 0.005 10.055 1 1013.163614013312 931.6760303728626 931.8452180589384 1098.116940304763 1098.333425046436 1098.506175272988 1075.122069585765 442.8827463941694 1094.209835989143 293.170775808712
2012 0.005 10.06 1 1013.1638958969 931.6762889736124 931.8454766219412 1098.116980641411 1098.333449344242 1098.506193715028 1075.122109330792 442.8878083146332 1094.209944041815 293.1707757588918
2013 0.005 10.065 1 1013.16386706752 931.6765463512303 931.8457340872199 1098.116940581761 1098.333425242648 1098.506175415436 1075.122119607494 442.8928603897224 1094.209839556372 293.1707758313113
2014 0.005 10.07 1 1013.164148137935 931.6768035524026 931.845991249118 1098.116980520515 1098.33344921338 1098.506193594594 1075.12215914979 442.8979025271137 1094.209947203888 293.1707757810192
[truncated: 195,567 more chars]
