# Supplementary material for: Thermocouple Sensor Response in Hot Airstream
Source: Sensors (Basel). 2025 Jul 26;25(15):4634. doi: 10.3390/s25154634 (PMC12349096; doi:10.3390/s25154634)
Supplement: Supplementary file 1 [file sensors-25-04634-s001.zip › report-file-t_11R53.out]

"report-file-t"
"Time Step" "delta-time etc.."
("TimeStep" "delta-time" "flow-time" "iters-per-timestep" "t_1" "t_sensor" "t0" "t1" "t2" "t3" "ty_1" "ty_10" "ty1" "ty10")
0 0.005 0 0 292.9999999999999 292.9999999999999 292.9999999999999 292.9999999999999 292.9999999999999 292.9999999999999 292.9999999999999 292.9999999999999 292.9999999999999 292.9999999999999
1 0.005 0.005 20 293.0097435643265 292.9999746808912 293.0000029963568 293.403466368131 294.5142405331031 296.2995894642397 293.0531068284488 293.0001266775843 293.1396287955542 293.0009305191996
2 0.005 0.01 20 293.0888972828645 293.0075665617176 293.005139100076 296.0774118292416 303.2207644182019 312.9720942853029 293.3943330901577 293.0015488905002 294.1595050935292 293.0046160471646
3 0.005 0.015 20 293.4724985107938 293.0174279840943 293.0142998769296 306.6244185896016 332.0394037847213 361.3653139740942 294.6475725074158 293.0046003540726 298.6500523571311 293.0219245645268
4 0.005 0.02 20 294.7992316963306 293.0356020723895 293.0303212323202 335.3097362719951 397.2746257793468 457.8105446687385 298.0841609117658 293.012846621873 312.3630603007992 293.0881237709659
5 0.005 0.025 20 298.3778177674941 293.0732424513005 293.0621888383337 393.5556007894527 506.1918031905999 596.5246303161907 305.5048231430691 293.0333992845607 343.6033045345252 293.2896969153646
6 0.005 0.03 20 306.3961829824814 293.1488182125429 293.1261887009886 483.9786201875198 641.2588721322874 739.1607648717188 318.301164780721 293.0776260996732 399.0057604924518 293.7826738524598
7 0.005 0.035 20 321.6680593832026 293.2840404222754 293.2433620836151 590.2665468465245 764.4540430495111 846.0937890922709 335.7813484992768 293.1590681690221 475.8180802254233 294.7576882038771
8 0.005 0.04 20 346.5305118402744 293.4932576744841 293.4307885936148 685.1322247877886 850.2527913180797 908.6965034236424 354.4479367863917 293.2882161588256 558.5104269343639 296.3348763414082
9 0.005 0.045 20 380.6770035447814 293.7764083519145 293.6931095820643 751.8462192995634 898.8367877134309 939.5282114606333 370.6157345714171 293.4660851214061 629.1901395512107 298.4400358650984
10 0.005 0.05 20 419.880387921523 294.1224511269273 294.0223577742591 791.6566337403057 922.5791552395132 952.8419661388238 382.9225869717543 293.6804337979348 678.9142733413902 300.7668700645851
11 0.005 0.055 20 457.9598365345755 294.5167664924054 294.4042348112837 813.3834117837448 932.976843742458 957.9729095065463 391.8612437272533 293.9071665540127 709.4835882019997 302.885957974564
12 0.005 0.06 20 489.9685681095841 294.9461675971279 294.8244159485786 824.9982811563963 937.1500177127012 959.7269535195871 398.4434901656945 294.1169447761067 726.9722965065491 304.4224922706475
13 0.005 0.065 20 514.0266019696177 295.4006028119672 295.2715923411151 831.5049759118106 938.7280531186459 960.2496544890284 403.5097854758484 294.2836882322998 736.9272118984335 305.2167490859725
14 0.005 0.07000000000000001 20 530.7341092995069 295.8730938631962 295.7379474342506 835.5116500339903 939.3330677488592 960.3956825262602 407.5966373750459 294.3914825852269 742.9320017623289 305.2155766525549
15 0.005 0.075 20 541.6453728764138 296.3590248864418 296.2184241475253 838.2567121076734 939.6188457625002 960.4641935963015 411.0231630024073 294.436816836725 746.9231613742494 304.5862416308691
16 0.005 0.08 20 548.4633954923462 296.8554013822027 296.7098135013688 840.3069325950411 939.8184955017443 960.5376173671925 413.9806307124515 294.4266490814138 749.8465630277275 303.4950504365068
17 0.005 0.08500000000000001 20 552.6121252065559 297.360256629781 297.2100396386704 841.9214363077068 939.9990589214133 960.6252078221179 416.5842336979659 294.3741739454136 752.1340368925031 302.2326996445435
18 0.005 0.09 20 555.1177595429658 297.8722409707023 297.7176878160282 843.2210526396133 940.1690451956706 960.7161165494036 418.8990309119813 294.2945274472547 753.979061208885 301.0022236916853
19 0.005 0.095 20 556.6545441668585 298.3903769652632 298.2317304177664 844.2746099801285 940.3230219729428 960.8002625927527 420.9688150311097 294.2017052442819 755.4809480148456 299.9112609179692
20 0.005 0.1 20 557.6390725401658 298.9139142180605 298.7513757550188 845.1279063848696 940.4549586673847 960.8713420498133 422.8236059595617 294.1068235935043 756.7008316783036 299.0099489036921
21 0.005 0.105 20 558.3183245628621 299.4422457209443 299.2759847341834 845.8155903100501 940.5621224150889 960.927125449249 424.4851536015142 294.0177517721577 757.6824172049553 298.3002844703153
22 0.005 0.11 20 558.8302515890402 299.9748615520688 299.8050241977882 846.3657447331368 940.6452980463112 960.9682782101969 425.9720417710659 293.9391956626471 758.4635311267162 297.7745463225833
23 0.005 0.115 20 559.2494622529413 300.5113267051647 300.3380424181138 846.8041922942011 940.7077178021013 960.99731651586 427.3026480360632 293.8735094517313 759.080724737159 297.4173758425151
24 0.005 0.12 20 559.6153673799322 301.0512657646065 300.8746533500398 847.1523243963709 940.7529984894502 961.0167941673801 428.4935851861188 293.8213163447132 759.5657128605831 297.2050564363867
25 0.005 0.125 20 559.9495638158925 301.5943523613159 301.4145244498597 847.427900677668 940.7848444286061 961.0292022567601 429.5599726323899 293.7821070344602 759.9452814830395 297.1126481766462
26 0.005 0.13 20 560.2626968681619 302.1403020217134 301.9573678305412 847.6450536657979 940.8065462219359 961.0367292187955 430.5182692295784 293.7547059905438 760.2418300987021 297.1167397414699
27 0.005 0.135 20 560.5617412091879 302.6888667915262 302.5029342055849 847.8164140545174 940.8213988325706 961.0412334044149 431.3785661320044 293.737623805783 760.4744819799452 297.1951050685008
28 0.005 0.14 20 560.8492069680107 303.2398281908676 303.0510032247656 847.9520103454297 940.8311516799587 961.043836416819 432.1608247081888 293.7292395434965 760.6593193992362 297.3255179914452
29 0.005 0.145 20 561.1296816687125 303.7929978013048 303.6013857310696 848.059668624584 940.8380522801367 961.0456485784682 432.8694597531069 293.7279858752801 760.8081435079725 297.4887835326648
30 0.005 0.15 20 561.4034537976049 304.3482056317879 304.1539111206081 848.1446118007835 940.8426377647521 961.0467701479201 433.5186580952368 293.7323935681015 760.9295932889661 297.6686833554481
31 0.005 0.155 20 561.6727935570423 304.9053021444355 304.708428365724 848.2118677773566 940.8458988950356 961.0477814295475 434.1162637326149 293.7411756014938 761.0311486035203 297.8532233183535
32 0.005 0.16 20 561.9388425974189 305.4641527402187 305.2648013997839 848.2646922826459 940.8482371264591 961.0487806416382 434.6694091788352 293.7532254198179 761.1173556900434 298.033046561682
33 0.005 0.165 20 562.2027051734506 306.0246372678179 305.8229075275379 848.3066011386136 940.8502780330435 961.0500988181185 435.185559677353 293.7676296726634 761.1929294460002 298.201106604138
34 0.005 0.17 20 562.4649443503474 306.5866465446878 306.3826351018819 848.3397275241073 940.8522118769862 961.0516623377384 435.6703142641838 293.7836565780639 761.2605076204306 298.3528078338591
35 0.005 0.175 20 562.7263335856346 307.1500812111075 306.9438819630336 848.3658691756929 940.8539968055796 961.0534213489767 436.1288006144297 293.800744031699 761.3223871442547 298.4857413919393
36 0.005 0.18 20 562.9871718887028 307.7148502090281 307.5065540325208 848.3863729610964 940.8556771541816 961.0553298355733 436.5652471437493 293.8184724902346 761.3799455394246 298.5990911632503
37 0.005 0.185 20 563.2473639025 308.2808696160985 308.0705643655506 848.4025819314392 940.8574324568249 961.0573876051853 436.9834323625233 293.8365390900877 761.4347970777326 298.6931676339454
38 0.005 0.19 20 563.5074682935842 308.8480617099497 308.6358320201274 848.4150408569567 940.8590697248176 961.0594226722914 437.3860974671816 293.8547441386801 761.4874251333052 298.7692589890117
39 0.005 0.195 20 563.7672313894067 309.4163545884952 309.2022816993378 848.424807455159 940.8607635876698 961.0615335236009 437.7760883741518 293.8729592457433 761.5387892096767 298.8300033280455
40 0.005 0.2 20 564.0269382320973 309.985681121007 309.7698430612924 848.4324701691079 940.8623967631072 961.0636489619923 438.1555729797433 293.8911175956104 761.5892983534383 298.8776603876272
41 0.005 0.205 20 564.2866823548576 310.5559787930255 310.3384503059745 848.4386472091346 940.8640032176801 961.0657695671259 438.5265739240165 293.909192519784 761.6393683599792 298.9142340875619
42 0.005 0.21 20 564.5466551873677 311.1271893429811 310.9080418766641 848.4438067151965 940.8655826279339 961.0678659588306 438.8907072485058 293.9271871249389 761.6892072823455 298.9407486482175
43 0.005 0.215 20 564.8065585124563 311.6992574546417 311.4785596098405 848.4479768009253 940.8669814775395 961.0698827776753 439.2489399295534 293.9451207963245 761.7387163585182 298.9598977924068
44 0.005 0.22 20 565.0666641023005 312.2721313886536 312.049948650362 848.4515504146301 940.8683137380582 961.071836503712 439.6026681147613 293.9630238677321 761.7881525862114 298.9735648979711
45 0.005 0.225 20 565.3271848294136 312.845762208994 312.6221572930508 848.4547326841119 940.8695814047157 961.0737535972415 439.9526689087176 293.9809377232982 761.8377145679273 298.9831682976163
46 0.005 0.23 20 565.5879467224928 313.4201034844342 313.1951365753019 848.4577249126637 940.8708440383544 961.0756717138574 440.2993054607125 293.9988990951562 761.8873502699349 298.9897841847455
47 0.005 0.235 20 565.848994526709 313.9951109669708 313.7688397514625 848.4608436410015 940.8721065434446 961.0775646521989 440.6439060538902 294.0169427636159 761.937508123713 298.9942306560843
48 0.005 0.24 20 566.1104444319008 314.5707428034538 314.3432226586709 848.4642633369762 940.8733891430919 961.0794386185355 440.9867965469645 294.0350971035498 761.9883256033703 298.997149691955
49 0.005 0.245 20 566.3721454417645 315.1469580529795 314.9182427170246 848.4678601525009 940.8746131566451 961.081242196464 441.3281818976987 294.0533843114754 762.0396036180931 298.9991587749369
50 0.005 0.25 20 566.6343959903925 315.7237179264803 315.4938591442316 848.4718805857019 940.8758116362502 961.0829961750512 441.668689726497 294.0718204325497 762.0915166086131 299.0005839525849
51 0.005 0.255 20 566.8972237710647 316.300985380306 316.0700329018723 848.4763651769148 940.8769725672307 961.0846783434185 442.0085354807719 294.0904154902912 762.1440930222783 299.0012846506486
52 0.005 0.26 20 567.1604458029655 316.8787235771026 316.6467260681925 848.4813839892768 940.8781058042089 961.0862966598314 442.3480979084002 294.1091774803925 762.1974466435657 299.0014601000976
53 0.005 0.265 20 567.4242459890908 317.4568976563609 317.2239022263856 848.4869630467167 940.8792488919696 961.087891766447 442.6871976341248 294.1281104426316 762.2515592904443 299.0013564685121
54 0.005 0.27 20 567.6885506954649 318.0354734803924 317.8015258424535 848.4930881158607 940.8803704208692 961.0894263224438 443.0261085105479 294.1472168244825 762.306376520358 299.0010351130499
55 0.005 0.275 20 567.9534550739525 318.6144182174635 318.3795627446704 848.4998324946805 940.8814822188883 961.0908983859035 443.3650573661546 294.1664981016832 762.3619780798175 299.0005762743679
56 0.005 0.28 20 568.2187387446702 319.1937009941631 318.9579801360923 848.507120710761 940.8825797774016 961.0922996945374 443.7039997648569 294.1859572121154 762.4183504461043 299.0000518094436
57 0.005 0.285 20 568.4846369352133 319.7732921596898 319.5367466769895 848.5149648356082 940.8836586604416 961.0936249299981 444.0428412514453 294.2055955431018 762.4755014687665 298.9995323667466
58 0.005 0.29 20 568.7509090635538 320.3531625110152 320.1158318447157 848.5233269705481 940.8846739695203 961.0948525291172 444.3819856367243 294.2254147499517 762.5334039337413 298.9990909835347
59 0.005 0.295 20 569.0175214527342 320.9332840607754 320.695206275214 848.5321470836143 940.8856271727058 961.0959855366279 444.7212647776605 294.2454171688281 762.59198100034 298.9987626406024
60 0.005 0.3 20 569.2845108094165 321.5136299744553 321.2748417004245 848.5414014550325 940.8865139296122 961.0970253962763 445.0606898803159 294.2656059921926 762.6511998736047 298.99856251994
61 0.005 0.305 20 569.5517737137618 322.0941741269961 321.854710785812 848.5510588764639 940.8873361937921 961.0979818199934 445.4002265672329 294.2859842666655 762.7110116466559 298.9984668545993
62 0.005 0.31 20 569.8192958896975 322.6748913987074 322.4347871253955 848.5610697675252 940.8880881564468 961.09885972336 445.7398514713423 294.3065647255879 762.7713164726549 298.9985119059825
63 0.005 0.315 20 570.0870830354879 323.2557574763111 323.0150451720755 848.5714013571162 940.8887739426439 961.0996640267903 446.0795805098399 294.3273477697023 762.8320515000713 298.9987049418174
64 0.005 0.32 20 570.3550778354947 323.8367488664359 323.5954602292251 848.5820216799008 940.8894026416815 961.100410986498 446.4193795273492 294.348334494505 762.8931830954407 298.9990432005485
65 0.005 0.325 20 570.6232651191981 324.4178426695245 324.1760083717293 848.5929054321609 940.8899784776767 961.1011095493967 446.7592210167727 294.3695313026681 762.9546298755924 298.9995216925548
66 0.005 0.33 20 570.8916498163953 324.9990169508157 324.7566664833968 848.6040292081404 940.8905090946225 961.101768559116 447.0990745721797 294.3909448840345 763.0163728345487 299.0001324452073
67 0.005 0.335 20 571.1601731280889 325.5802502324939 325.3374121093565 848.6153537202986 940.8910070693029 961.1023999745688 447.4388475887953 294.4125809552634 763.0783621776893 299.0008675224656
68 0.005 0.34 20 571.4288255845704 326.1615217832706 325.9182235062628 848.6268639893901 940.8914834341953 961.1030190687517 447.7786192570878 294.43444512799 763.1405705952144 299.0017142400987
69 0.005 0.345 20 571.6976117744548 326.742811420707 326.4990795867622 848.6385522852149 940.8919483225189 961.1036312231303 448.1183113954751 294.4565478858936 763.2029564014543 299.002656872919
70 0.005 0.35 20 571.9664943746189 327.3240994817851 327.0799598386051 848.6504064753892 940.892409715034 961.1042426546896 448.4578922880287 294.4788961884321 763.2655021902025 299.0036815916892
71 0.005 0.355 20 572.235448258787 327.9053670335744 327.6608443960421 848.6624124001798 940.8928726669216 961.104854177875 448.7973602999245 294.5014978909239 763.3281902847548 299.004776784407
72 0.005 0.36 20 572.5044774858547 328.4865952647457 328.241713911241 848.6745733384 940.8933464891278 961.1054779064989 449.1367298824764 294.5243609773983 763.3910356308556 299.0059308666603
73 0.005 0.365 20 572.7735989303154 329.0677660998875 328.8225495393538 848.6868614344478 940.893823449045 961.1061088090378 449.4759663652999 294.547491253363 763.4540129378466 299.0071330251216
74 0.005 0.37 20 573.0427838725219 329.6488617907335 329.403332888246 848.6992685889081 940.8943131433899 961.1067553994261 449.8150549238979 294.5708961059042 763.5171370810668 299.0083536635197
75 0.005 0.375 20 573.3120318674278 330.2298651953791 329.9840460873202 848.7118002993084 940.8948235363156 961.1074161054693 450.1539954558561 294.5945820579577 763.580396219089 299.0095220393168
76 0.005 0.38 20 573.5813426380008 330.8107596190691 330.5646717699654 848.72445606415 940.8953519403105 961.1080911535738 450.492772542217 294.6185554881495 763.6437824479005 299.0106708868185
77 0.005 0.385 20 573.8506948841426 331.3915287375918 331.1451930552702 848.7372307375261 940.8958950850277 961.108778309883 450.8313632692883 294.6428222441825 763.7072817209096 299.0118126854259
78 0.005 0.39 20 574.12007778671 331.9721565491599 331.7255934174181 848.7501122516859 940.8964477981052 961.109475823358 451.1697674833877 294.6673873231298 763.7708777214373 299.0129463222202
79 0.005 0.395 20 574.3894787249369 332.5526275532039 332.3058567952139 848.7630985640445 940.897012123669 961.1101842873536 451.5079823751467 294.6922550434879 763.8345733959948 299.0140693850963
80 0.005 0.4 20 574.6588930702992 333.1329267348178 332.8859675694325 848.7761969853245 940.8975876864357 961.1109043480367 451.8459931360966 294.7174298443386 763.898357264894 299.0151770620589
81 0.005 0.405 20 574.9283022346576 333.7130393483531 333.4659104947185 848.7893990049057 940.8981727630772 961.111632542886 452.18379333118 294.7429150558484 763.9622177746086 299.0162558486915
82 0.005 0.41 20 575.1976997068596 334.292951004405 334.0456706942548 848.8027105928884 940.8987680948909 961.1123698990768 452.5214310345651 294.7687124743937 764.0261621958679 299.0173062836067
83 0.005 0.415 20 575.4670715640165 334.8726476636848 334.6252336497269 848.8161286212321 940.8993724515623 961.1131154141116 452.8588944723684 294.7948254060888 764.0901985450993 299.0183295949955
84 0.005 0.42 20 575.736431884472 335.4521156042952 335.2045851869373 848.8296594023955 940.899986804334 961.1138683008436 453.1961920245201 294.8212558547463 764.154375822468 299.0193241221038
85 0.005 0.425 20 576.005753597807 336.0313414626414 335.7837115194959 848.8433012318468 940.9006115290978 961.1146287002119 453.5333163267407 294.8480051856605 764.218678792482 299.0202878139477
86 0.005 0.43 20 576.275038345545 336.610312277322 336.3625992068274 848.8570586363847 940.90124449871 961.1153934983358 453.8702858364878 294.8750749010072 764.2831054978676 299.0212194415976
87 0.005 0.435 20 576.5442731268117 337.1890153004528 336.9412351339678 848.8709266858931 940.9018839942623 961.1161604524995 454.2070900441577 294.9024656382617 764.3476673762589 299.0221177397165
88 0.005 0.44 20 576.8134285796748 337.7674381118985 337.5196064824029 848.8848941690169 940.9025274442043 961.1169289796796 454.5437039159311 294.930177721412 764.4123641795007 299.0229821809537
89 0.005 0.445 20 577.0825067766879 338.3455685710591 338.0977007307441 848.8989719996231 940.9031770161654 961.1176996973024 454.8801255827611 294.9582117340686 764.4772072515689 299.0238123268173
90 0.005 0.45 20 577.3514980131085 338.9233948561746 338.6755056844729 848.913159064703 940.9038336763629 961.1184738031041 455.2163748630871 294.9865675741181 764.542174588981 299.0246087972811
91 0.005 0.455 20 577.6203874689905 339.5009054448117 339.2530094571242 848.9274588826584 940.9044966328677 961.1192485925781 455.5524493734923 295.0152442046864 764.6072600292912 299.0253726660588
92 0.005 0.46 20 577.8891839844239 340.078089071939 339.8302004203101 848.9418808650507 940.9051660419871 961.1200254398127 455.8883705931087 295.0442416616563 764.6724930662626 299.0261050781556
93 0.005 0.465 20 578.1578534778918 340.654934628598 340.4070671837139 848.9564252456621 940.9058385743451 961.1208020408818 456.2241248608298 295.0735596597657 764.7378680228667 299.0268078949866
94 0.005 0.47 20 578.426407659706 341.2314314080128 340.9835986467642 848.9710902737885 940.9065151447829 961.1215782638239 456.5597493913493 295.103197063306 764.803373010746 299.0274827598595
95 0.005 0.475 20 578.6948445276699 341.8075688901652 341.5597839765343 848.9858721589195 940.907195342621 961.1223553489688 456.895238085527 295.1331529113468 764.869010899626 299.0281316389341
96 0.005 0.48 20 578.9631441539175 342.3833368224788 342.1356125947547 849.0007745270229 940.907878594341 961.1231293750938 457.2305812187043 295.163426881072 764.9347664397027 299.0287565126927
97 0.005 0.485 20 579.2313136435838 342.9587252189863 342.7110741906172 849.015798077448 940.9085655607239 961.1239036157818 457.5657864619042 295.1940179155976 765.0006417750742 299.0293595703234
98 0.005 0.49 20 579.4993343325193 343.5337242780639 343.2861586846998 849.0309234901064 940.9092540104141 961.1246767416376 457.9008425216901 295.2249232805617 765.0666228400925 299.0299434619002
99 0.005 0.495 20 579.7671896381449 344.1083243579483 343.8608562191263 849.0461540880212 940.9099463571678 961.1254493293445 458.2357571198022 295.2561433292683 765.1327404150974 299.0305101417876
100 0.005 0.5 20 580.034908954577 344.682516163563 344.4351571784408 849.0615042794116 940.9106429536796 961.1262227654288 458.5705455140233 295.2876767325113 765.198966700853 299.0310610811139
101 0.005 0.505 20 580.30249419961 345.2562906204116 345.0090521752811 849.0769643729941 940.9113419492177 961.1269940743206 458.9051810775173 295.3195218864987 765.2652958182482 299.0315977107647
102 0.005 0.51 20 580.5699448265002 345.8296387993105 345.582532030943 849.0925305393206 940.9120445840634 961.1277638277479 459.2396587081894 295.3516788016518 765.3317302452856 299.0321215782645
103 0.005 0.515 20 580.8372323698698 346.4025520074693 346.1555877776946 849.1082137469976 940.9127505603037 961.1285342138456 459.573982135468 295.3841462540395 765.3982644392902 299.0326338005594
104 0.005 0.52 20 581.1043511169063 346.9750217647688 346.7282106683907 849.1239993909251 940.9134583247171 961.1293024630328 459.9081451427622 295.4169241619155 765.464894498665 299.0331356196745
105 0.005 0.525 20 581.3712892859796 347.5470397459825 347.3003921352871 849.1398840630907 940.9141684248061 961.1300679597862 460.2421707985791 295.4500116738498 765.531632880677 299.0336282257265
106 0.005 0.53 20 581.6380471554493 348.1185978171142 347.872123808771 849.1558652376317 940.9148801975391 961.1308326847984 460.5760552557002 295.4834079673057 765.5984793190801 299.0341128570534
107 0.005 0.535 20 581.9046313718305 348.689688109094 348.4433975238536 849.1719488666507 940.9155961426384 961.1315974559313 460.9098031022158 295.5171121451717 765.6654261379882 299.0345914095763
108 0.005 0.54 20 582.17104251149 349.2603028606629 349.0142053097134 849.1881233067905 940.9163129758447 961.1323601372368 461.2433886350938 295.5511258071321 765.7324727686713 299.0350660545888
109 0.005 0.545 20 582.4372891380569 349.8304344503791 349.5845393606534 849.2043911692472 940.9170311053582 961.1331205225018 461.5768073424796 295.5854463046771 765.7996158765762 299.0355376821478
110 0.005 0.55 20 582.7033688467209 350.4000754167208 350.1543920217716 849.2207623680382 940.9177525333981 961.1338803622252 461.910092596555 295.6200725130031 765.8668776729049 299.0360064621288
111 0.005 0.555 20 582.969272328896 350.9692185057791 350.7237558055796 849.2372278839869 940.9184758943862 961.1346387624338 462.2432297886028 295.655003160563 765.934239256854 299.0364723796184
112 0.005 0.5600000000000001 20 583.2349888832711 351.5378566395418 351.292623408725 849.2537846040203 940.9192003706024 961.1353959462398 462.5762264607073 295.6902371176259 766.0016855130444 299.0369355116707
113 0.005 0.5650000000000001 20 583.5005197609042 352.1059828893437 351.8609877049601 849.2704335906634 940.9199269091371 961.1361514240068 462.9090709478713 295.725773559726 766.0692153051406 299.0373956278339
114 0.005 0.5700000000000001 20 583.7658718539784 352.6735904881239 352.4288417070549 849.2871740156559 940.9206551722056 961.1369052713248 463.2417650688899 295.7616117170632 766.1368309357152 299.0378529018893
115 0.005 0.5750000000000001 5 584.0227179722342 353.2406802167825 352.9961829187056 849.3085014943706 940.9215624282707 961.1377349798074 463.5912533267032 295.7977425979691 766.2077859357161 299.0384644675951
116 0.005 0.58 5 584.2803012198827 353.8072533267231 353.5630146108145 849.3329011663175 940.9226244161089 961.1384769021615 463.941461651172 295.8341537564062 766.2808958313934 299.0388837306685
117 0.005 0.585 5 584.5386003732697 354.3733038213764 354.1293319485816 849.3568274093143 940.9235657580463 961.139143267172 464.2911633729369 295.8708464985662 766.3537476101932 299.0392123805979
118 0.005 0.59 5 584.7979715277879 354.9388262150685 354.6951289958669 849.3804013965997 940.9244144791161 961.1397404553617 464.6401262432484 295.9078222226106 766.4263369398531 299.039485020502
119 0.005 0.595 5 585.0575307475906 355.5038140743094 355.2603992247243 849.4034379455853 940.9252174251164 961.1403106594571 464.9878305852873 295.9450836615586 766.4986006225183 299.0397203761447
120 0.005 0.6 5 585.3177581055872 356.0682615859106 355.8251360461181 849.4261609466184 940.9260069459002 961.1408826786574 465.3347838013092 295.9826319445565 766.5706355987259 299.0399350442138
121 0.005 0.605 5 585.5781813723543 356.6321624748304 356.3893329493719 849.448570421583 940.9267638931823 961.1414359377352 465.6806473976325 296.0204675088876 766.6424527136597 299.0401297936107
122 0.005 0.61 5 585.8388469933165 357.1955107260775 356.9529837156085 849.4706701637706 940.9275172874054 961.1419961322182 466.0256385267599 296.0585920665952 766.7140814212515 299.0403010569205
123 0.005 0.615 5 586.0996483770326 357.7583004303816 357.5160822261832 849.4925138161742 940.9282698193718 961.1425625563595 466.3696992551736 296.0970065353509 766.785553591084 299.0404551305954
124 0.005 0.62 5 586.3605573457829 358.3205257376592 358.078622551101 849.5141540746476 940.9290267763953 961.1431374510415 466.7128999237889 296.1357088430234 766.8569046393666 299.0405987994532
125 0.005 0.625 5 586.6215535039544 358.8821810226471 358.6405989182105 849.535617941296 940.9297870370991 961.1437172628223 467.0552632383024 296.1747008543447 766.9281607827431 299.0407400551887
126 0.005 0.63 5 586.8826093665764 359.4432607228534 359.2020057103303 849.5569391361483 940.9305552919068 961.1443066844229 467.3968302559534 296.2139828000851 766.999362615358 299.0408857337004
127 0.005 0.635 5 587.1434673763403 360.003758979061 359.7628371300411 849.5779646073247 940.931300794983 961.1448888752319 467.7374771302403 296.2535534588683 767.0703925924513 299.0410417168637
128 0.005 0.64 5 587.4045240160164 360.5636708701605 360.323087884526 849.5990336966581 940.9320698247502 961.1454863548038 468.077470909727 296.2934136184835 767.1414578621238 299.0412193940849
129 0.005 0.645 5 587.6656215703382 361.1229913042937 360.8827528001699 849.6200244215512 940.9328480094156 961.1460926841802 468.4167777266278 296.333562534548 767.2124846075579 299.0414210880375
130 0.005 0.65 5 587.9266999472544 361.6817152764164 361.4418268078124 849.6409315565625 940.9336305526481 961.1467048558118 468.7553911377707 296.3739994834838 767.2834595266817 299.0416474640944
131 0.005 0.655 5 588.1878874732226 362.2398381548794 362.0003051044695 849.6619081424307 940.9344380600789 961.1473354632562 469.0934289509723 296.4147228183031 767.3544789926497 299.0419027044023
132 0.005 0.66 5 588.4489184998852 362.797354892377 362.5581827190621 849.682714076193 940.9352320939172 961.1479615250403 469.430826162303 296.4557319978995 767.4253866289632 299.0421762137344
133 0.005 0.665 5 588.7098454550929 363.3542606925873 363.1154547289383 849.7034536448175 940.9360212815129 961.1485890853229 469.767635264211 296.4970260784226 767.4962299335391 299.0424665181811
134 0.005 0.67 5 588.9706630388946 363.9105508307072 363.6721163226636 849.7241297949654 940.9368067776434 961.1492187553076 470.1038595640887 296.5386045350896 767.5670130492825 299.0427727260695
135 0.005 0.675 5 589.2313670492932 364.4662207737277 364.2281628435554 849.744769436458 940.9375947884777 961.1498524357753 470.4395194920269 296.5804661538945 767.6377610171999 299.0430921532354
136 0.005 0.68 5 589.4919328804525 365.0212660927318 364.7835897579994 849.7653749737721 940.9383809575077 961.150488188679 470.774623142654 296.6226097346391 767.7084737899912 299.0434236140251
137 0.005 0.6850000000000001 5 589.7523691768828 365.575682429606 365.3383926077014 849.7859529857079 940.939166932327 961.1511276876786 471.1092196966295 296.6650342976904 767.779155925039 299.0437632816982
138 0.005 0.6900000000000001 5 590.0125674876554 366.129465384501 365.8925669562559 849.806465619594 940.9399470477222 961.1517692770243 471.4432711992453 296.7077385850085 767.8497794502933 299.0441117668241
139 0.005 0.6950000000000001 5 590.2726691696134 366.6826109166547 366.4461085884397 849.8270097469924 940.940732487255 961.1524155421 471.7768825068196 296.7507215882749 767.9204021642171 299.0444607143377
140 0.005 0.7000000000000001 5 590.5324663539138 367.2351148747431 366.9990133853683 849.847541411831 940.9415436503668 961.1530815483637 472.1099179987819 296.7939816289293 767.9910260260792 299.0448122017239
141 0.005 0.705 5 590.7921602403695 367.7869732892095 367.5512771646003 849.8680541385951 940.9423384033685 961.1537375134246 472.4425544744678 296.8375185002986 768.0616107800477 299.0451657776679
142 0.005 0.71 5 591.0516913274038 368.3381823033284 368.1028959883736 849.888575970061 940.9431326964203 961.1543945269112 472.7747823271307 296.881331397285 768.1321754799895 299.0455210447265
143 0.005 0.715 5 591.3110439074977 368.8887381079535 368.6538659622837 849.9091105819201 940.9439283414285 961.1550533875504 473.106578486955 296.9254184427234 768.2027347495965 299.0458770921561
144 0.005 0.72 5 591.5702098247732 369.4386369607387 369.2041832777535 849.9296441761209 940.9447234224967 961.1557130321321 473.4379963230431 296.9697784530782 768.2732866108707 299.0462339168906
145 0.005 0.725 5 591.8291144889885 369.9878750927912 369.7538441338173 849.9501502631255 940.9455139256783 961.156373779098 473.7689965740827 297.0144100111941 768.34379531813 299.0465945201226
146 0.005 0.73 5 592.0877260525159 370.5364488230638 370.302844781274 849.9706370393263 940.9462850489548 961.1570176712254 474.0995573024811 297.0593122947498 768.4142792032624 299.0469501625277
147 0.005 0.735 5 592.3462399418125 371.0843548173863 370.8511817407876 849.9911932881245 940.9470753427726 961.1576764592979 474.4298218782718 297.1044852189685 768.4848035201435 299.0473070140707
148 0.005 0.74 5 592.6047462931868 371.6315898146771 371.3988516005031 850.0118138690601 940.9478908814843 961.1583555448416 474.7598286721646 297.1499295337178 768.5553634207211 299.0476692795149
149 0.005 0.745 5 592.8630463362766 372.1781503610292 371.9458509055987 850.0324332885986 940.9486947560328 961.1590225850815 475.0894082604387 297.1956409723122 768.6259302211145 299.0480327496928
150 0.005 0.75 5 593.1210975846374 372.7240331156663 372.4921762599488 850.0530439214806 940.9494905403086 961.159685255117 475.4186293102525 297.2416183386831 768.6964777233828 299.0483974111031
151 0.005 0.755 5 593.378793255138 373.2692346970959 373.0378242734326 850.0736225301283 940.9502631002707 961.1603301857117 475.7474324050293 297.2878606849071 768.7669951785294 299.0487608436908
152 0.005 0.76 5 593.6362730604478 373.8137519552909 373.5827916940805 850.0942478157261 940.9510444783939 961.1609878167609 476.0759359372824 297.3343666014235 768.8375269694473 299.0491301295696
153 0.005 0.765 5 593.8934762987499 374.3575818376986 374.1270754277174 850.1149364080426 940.9518597282556 961.1616677703928 476.404055558866 297.3811355735052 768.908126647283 299.0495032730892
154 0.005 0.77 5 594.1508481492903 374.9007216620583 374.6706724059301 850.1357298190239 940.952662605079 961.1623381307072 476.7321243511284 297.428164812855 768.9787425554983 299.049879045658
155 0.005 0.775 5 594.4076004808869 375.4431680472234 375.2135795855411 850.1564582122345 940.9534633693258 961.1630053585013 477.0595580253786 297.4754551671638 769.0493428343966 299.050254551835
156 0.005 0.78 5 594.6643719510312 375.9849184584282 375.7557939747457 850.177272267535 940.9542394277651 961.1636551673876 477.3868782160642 297.5230038341488 769.119942663186 299.0506305264791
157 0.005 0.785 5 594.9207177530789 376.525970025945 376.2973128868456 850.198130336326 940.9550570954365 961.1643350473439 477.7137539665844 297.5708088329621 769.1906133920768 299.0510108960046
158 0.005 0.79 5 595.1768753548008 377.0663199652153 376.8381333370768 850.2190381408292 940.9558616362209 961.1650045971787 478.0403628238201 297.6188696352621 769.2612987377736 299.0513950865695
159 0.005 0.795 5 595.4328017496593 377.6059656985225 377.3782526297617 850.2399868313074 940.9566665198088 961.1656749410228 478.3666491344426 297.6671849012967 769.3320026451904 299.0517820424647
160 0.005 0.8 5 595.688465279473 378.1449046967945 377.9176681507791 850.260978841578 940.9574727253173 961.1663454686325 478.6926406555089 297.7157532429926 769.4027192529792 299.0521709671419
161 0.005 0.805 5 595.9438020166449 378.6831343321274 378.4563772668254 850.2819698518455 940.9582752847083 961.1670153523675 479.0183082540552 297.7645733615136 769.4734192970867 299.0525636471483
162 0.005 0.8100000000000001 5 596.1989198094063 379.2206522462225 378.9943775107201 850.3030296432812 940.9590827901302 961.1676865575358 479.3437346973155 297.8136437985651 769.5441454868255 299.0529552405659
163 0.005 0.8150000000000001 5 596.4537701723408 379.7574560727487 379.5316664598932 850.3241270060455 940.95988968863 961.1683552728273 479.6688831261259 297.8629634831121 769.6148709779625 299.0533468217762
164 0.005 0.8200000000000001 5 596.708337910609 380.2935434705493 380.0682417310025 850.3452551290038 940.9606952726966 961.169022735171 479.9937614021169 297.9125313619504 769.6855892812227 299.0537387609398
165 0.005 0.8250000000000001 5 596.9626564446075 380.8289121969738 380.6041010116244 850.3664358738896 940.9615015630376 961.1696899708685 480.318366471614 297.9623459323431 769.7563231979648 299.0541314251567
166 0.005 0.8300000000000001 5 597.2167053778953 381.3635599768884 381.1392420146481 850.3876550305957 940.9623078622146 961.1703570332547 480.6426808589066 298.0124057261522 769.8270643067619 299.0545243604446
167 0.005 0.835 5 597.4704806202222 381.8974846696447 381.673662505357 850.4089121315039 940.9631142403791 961.17102314448 480.9667203991846 298.062709383418 769.8978193498077 299.0549176938082
168 0.005 0.84 5 597.7239705509998 382.4306842106416 382.2073603327537 850.4302103012873 940.9639234276151 961.1716905267539 481.2904852751893 298.1132558522424 769.9685837386567 299.0553118681112
169 0.005 0.845 5 597.9771599469882 382.9631565445056 382.7403334043881 850.4515428516297 940.9647337483029 961.172357315239 481.6139749481903 298.1640441072631 770.0393524272516 299.0557059529369
170 0.005 0.85 5 598.2300598638811 383.4948996498254 383.2725796661409 850.4729115338623 940.9655452337489 961.1730240117033 481.9371948962233 298.2150725420104 770.1101346111966 299.0561014096979
171 0.005 0.855 5 598.4826677427028 384.0259116090351 383.8040971067686 850.4943184861805 940.9663572726332 961.1736906440321 482.2601411593049 298.2663396617179 770.1809340264117 299.0564979367576
172 0.005 0.86 5 598.7349809406768 384.5561905234882 384.3348837668833 850.5157667095142 940.9671729723125 961.1743576299704 482.5827978760248 298.3178443162987 770.2517467034759 299.0568958060275
173 0.005 0.865 5 598.9870061706471 385.085734519934 384.8649377389901 850.5372545251364 940.9679890960472 961.1750240790772 482.9051714290858 298.3695854411422 770.3225637297897 299.057295046442
174 0.005 0.87 5 599.2387555522633 385.6145417941079 385.3942571414709 850.5587825935802 940.9688067265351 961.1756919000237 483.2272844696824 298.4215615343949 770.3933995477918 299.0576958077774
175 0.005 0.875 5 599.490232601574 386.1426106046833 385.9228401611099 850.5803498341502 940.9696248665808 961.1763583777607 483.5491308488685 298.4737722029874 770.4642471255357 299.0580984812632
176 0.005 0.88 5 599.7414260077791 386.6699392733672 386.4506850729746 850.6019627989414 940.9704474106801 961.1770253697605 483.8706914732762 298.5262161023706 770.5351114258108 299.0585026757167
177 0.005 0.885 5 599.9923141841299 387.1965261289989 386.977790164394 850.6236090241499 940.9712709425993 961.1776919687529 484.1919615533063 298.5788919903293 770.6059782406195 299.0589091768381
178 0.005 0.89 5 600.2428355319386 387.7223694345703 387.5041536987222 850.6452533814017 940.9720879199024 961.1783564301703 484.5129275919014 298.6317985458887 770.6768245730888 299.0593184787453
179 0.005 0.895 5 600.4930849162006 388.247467722935 388.0297740747655 850.666974583022 940.972909764614 961.1790211102276 484.8335857657122 298.6849340421426 770.747697626796 299.0597264961392
180 0.005 0.9 5 600.7431241172196 388.7718196037987 388.5546498048138 850.6887858782364 940.9737382894624 961.1796864852357 485.1539903604696 298.7382985111878 770.8186032658317 299.0601323172367
181 0.005 0.905 5 600.9927802486703 389.2954234111848 389.0787792764147 850.7105768979188 940.9745593260723 961.1803498121018 485.474084829625 298.791889930501 770.8894963997518 299.060542543789
182 0.005 0.91 5 601.2421648988176 389.8182777323455 389.6021609978394 850.7324253395306 940.9753820406164 961.1810135383254 485.7939259294819 298.845706983664 770.9604080535081 299.0609518456671
183 0.005 0.915 5 601.4912554870905 390.3403812097953 390.1247935450878 850.7543268524263 940.9762054240324 961.1816758141916 486.1135026839883 298.8997487487641 771.0313217920143 299.0613601450091
184 0.005 0.92 5 601.7400524974007 390.8617324769281 390.6466755186637 850.7762700363187 940.9770297834007 961.1823386463266 486.4328101881904 298.954014338491 771.1022371663486 299.0617678420152
185 0.005 0.925 5 601.9885451014355 391.3823302488479 391.1678055841938 850.7982586198312 940.9778539241439 961.1829992165242 486.7518589618369 299.0085029887248 771.1731590136063 299.0621750798145
186 0.005 0.93 5 602.2367240060735 391.902173213811 391.688182413023 850.8202930949552 940.97867923392 961.1836594205075 487.0706276595764 299.0632131978118 771.244091863071 299.0625821913318
187 0.005 0.9350000000000001 5 602.4845915872939 392.4212601346671 392.2078047056883 850.8423637866315 940.9795028111081 961.1843198308595 487.3891260392391 299.1181425765064 771.3150465444019 299.0629891017591
188 0.005 0.9400000000000001 5 602.7322073164162 392.9395898524341 392.7266712388213 850.8645074481418 940.9803348059255 961.1849799773097 487.7073597893341 299.1732909880658 771.3860336238488 299.0633945966433
189 0.005 0.9450000000000001 5 602.9794951464572 393.4571611572021 393.2447807736852 850.8866611470601 940.9811637789537 961.1856386421821 488.0253007365186 299.2286583410801 771.4570066596292 299.0638024338112
190 0.005 0.9500000000000001 5 603.2264795840383 393.9739729260863 393.7621321407026 850.9088547603819 940.9819938261401 961.186298512448 488.3429684495709 299.2842437009066 771.527980618314 299.0642108727129
191 0.005 0.9550000000000001 5 603.4730962524443 394.4900239819291 394.2787241614097 850.931067166514 940.9828218360647 961.186957703783 488.6602999654571 299.3400458385963 771.5989335033325 299.0646226742266
192 0.005 0.96 5 603.7194772957231 395.0053134266064 394.7945558170184 850.953368889407 940.9836578389663 961.1876182713046 488.9772675202058 299.3960632707887 771.6699129889331 299.0650310209571
193 0.005 0.965 5 603.9654869516054 395.5198401562166 395.3096260220608 850.9756771999963 940.9844898550371 961.1882767040021 489.2938974029414 299.4522955271594 771.7408668104689 299.0654423358731
194 0.005 0.97 5 604.2112536570397 396.0336033428487 395.8239338368945 850.9980663474504 940.9853281328176 961.1889351018212 489.6103331702294 299.5087410998185 771.8118457186675 299.0658504788713
195 0.005 0.975 5 604.4566215964884 396.5466018924752 396.337478210894 851.0204499952567 940.9861600156656 961.1895896932118 489.9264538692977 299.5653991785567 771.8827948398185 299.0662618428154
196 0.005 0.98 5 604.7014966900116 397.0588345665745 396.8502579650981 851.0427510213569 940.9869670955213 961.1902290807135 490.2422221508418 299.6222696585908 771.9536704930644 299.0666681596021
197 0.005 0.985 5 604.9463770871545 397.5703010941063 397.3622724865742 851.0653500269658 940.9878185526179 961.1908914310529 490.55783811639 299.6793504012261 772.0247222641409 299.0670794393437
198 0.005 0.99 5 605.1909144045388 398.081000438789 397.8735208881166 851.0879169647094 940.9886625477325 961.1915465695353 490.8731548636966 299.7366406075728 772.095730051028 299.0674896822941
199 0.005 0.995 5 605.4351039828342 398.5909317444547 398.3840022856175 851.1105170331352 940.9895032072501 961.1921992477418 491.1881826955017 299.7941369376223 772.1667237085788 299.0678983572232
200 0.005 1 5 605.6789697960411 399.1000942167402 398.8937158366383 851.1331536448504 940.9903414454971 961.1928500053174 491.502942225462 299.8518386890496 772.2377164206242 299.068305634195
201 0.005 1.005 5 605.9224873434391 399.6084870707878 399.4026607320705 851.1558203192759 940.9911790151947 961.1934993801608 491.817419449816 299.9097498216092 772.3086909565002 299.0687118112724
202 0.005 1.01 5 606.165721958894 400.1161096057045 399.9108362370309 851.1785403245407 940.9920184735147 961.1941486831923 492.1316179911939 299.9678625708034 772.3796881201242 299.0691172588351
203 0.005 1.015 5 606.4086507476345 400.6229611134487 400.4182416184309 851.201298223 940.9928580993396 961.1947973617492 492.4455426785971 300.0261773253742 772.4506855663136 299.0695223662105
204 0.005 1.02 5 606.6512799165379 401.1290409405628 400.9248761804695 851.2241080667812 940.9936997012301 961.1954454344714 492.759189714548 300.0846899918543 772.521679555759 299.0699260356485
205 0.005 1.025 5 606.8936163209764 401.6343484768907 401.4307392745339 851.246963549429 940.9945431895435 961.196093431942 493.0725633447048 300.1433954865875 772.5926691849741 299.0703286200977
206 0.005 1.03 5 607.1356304396967 402.1388830997143 401.9358302510209 851.269843160116 940.9953847721201 961.1967395377792 493.3856638481549 300.2022907346671 772.6636410052234 299.0707306201064
207 0.005 1.035 5 607.3773216198309 402.642644255583 402.4401485083998 851.2927724344614 940.9962278913018 961.1973843385641 493.698476210062 300.2613759673577 772.7346092709435 299.0711328044071
208 0.005 1.04 5 607.6186861177324 403.1456313590924 402.9436934210584 851.3157360222773 940.9970695744906 961.1980278219177 494.0110115030523 300.3206511713992 772.8055674087817 299.0715343210915
209 0.005 1.045 5 607.8597565303252 403.6478439390355 403.4464644680378 851.3387615808857 940.9979148754444 961.1986702507226 494.323278008136 300.3801144935318 772.8765346538107 299.0719363793233
210 0.005 1.05 5 608.1004749205861 404.1492814287098 403.9484610830717 851.3618143891614 940.9987589505861 961.1993119073876 494.6352590389859 300.4397629503235 772.9474943653868 299.0723385688336
211 0.005 1.055 5 608.3408952538547 404.6499434067991 404.4496827904599 851.3849264945177 940.9996053171263 961.1999528031801 494.946973686306 300.4995952575659 773.0184655417598 299.0727416291683
212 0.005 1.06 5 608.5808373754726 405.1498292530885 404.9501290833521 851.4080370659426 941.0004714252807 961.2006094641949 495.2583016290794 300.5596099340185 773.0894710775261 299.0731458915575
213 0.005 1.065 5 608.8207157244681 405.6489387027889 405.4497994155752 851.4312325789712 941.0013033355132 961.2012349177506 495.5695070181657 300.6198061577213 773.1604748338173 299.073548676651
214 0.005 1.07 5 609.0600620281825 406.1472712223195 405.9486935039992 851.4544249610577 941.0021698025988 961.2018887736235 495.880275508916 300.6801842828359 773.2314887161122 299.0739526144714
215 0.005 1.075 5 609.299328917765 406.6448265994781 406.4468108241296 851.4776952252819 941.0030033990042 961.2025132813102 496.1909307871828 300.7407407216438 773.3024991325051 299.0743551320243
216 0.005 1.08 5 609.5380468407351 407.1416043782298 406.9441511505574 851.5009721041652 941.0038732086277 961.2031646679906 496.5011352004182 300.8014780397128 773.3735068660579 299.0747588927697
217 0.005 1.085 5 609.7766616346253 407.6376043137888 407.4407139831835 851.5243128156368 941.0047069687838 961.2037862066361 496.8111733378046 300.8623925459289 773.4444996004647 299.0751611940075
218 0.005 1.09 5 610.0147364619602 408.1328259856331 407.9364991150255 851.5476530626445 941.0055746292908 961.2044338673144 497.120771039286 300.9234844715676 773.5154968098062 299.0755647423119
219 0.005 1.095 5 610.2527208743572 408.6272691973643 408.4315060866693 851.5710723032782 941.0064089052105 961.2050521540976 497.4302388644051 300.9847497457019 773.5864894699137 299.0759667776362
220 0.005 1.1 5 610.4901655425692 409.1209335664523 408.9257347242928 851.594500236293 941.0072785213968 961.2056977719408 497.7392699761244 301.0461898587736 773.6574927709145 299.0763700476612
221 0.005 1.105 5 610.7275121066408 409.6138189587024 409.4191846431629 851.6180001569027 941.0081143131732 961.2063136769971 498.0481555114459 301.1078013452795 773.7284834773759 299.0767710776352
222 0.005 1.11 5 610.9643185280883 410.1059250710244 409.9118557236579 851.6414944212673 941.0089832840669 961.20695605786 498.3566063883372 301.1695850597028 773.799471198334 299.077173268131
223 0.005 1.115 5 611.2010388260219 410.5972517917162 410.403747618138 851.6650677249961 941.0098203429213 961.2075703935129 498.6649201779916 301.2315372247604 773.870445323151 299.0775737296853
224 0.005 1.12 5 611.4372469511915 411.08779884955 410.8948602559403 851.6886441667357 941.0106916960103 961.2082110730328 498.9728173488638 301.2936589422685 773.9414184130031 299.0779750835359
225 0.005 1.125 5 611.6731892341171 411.5775660764813 411.385193324002 851.7122718639371 941.0115525894835 961.2088403424697 499.2804738048775 301.3559480067368 774.0123722797557 299.0783777323909
226 0.005 1.13 5 611.9088388009657 412.0665533453144 411.8747466686128 851.7359345684694 941.012411583975 961.2094674028114 499.5878610086544 301.4184034295648 774.0833080213177 299.0787799359674
227 0.005 1.135 5 612.1441772813686 412.5547605384442 412.3635201685974 851.759627180448 941.013270498607 961.2100937072054 499.8949681686269 301.481024235409 774.1542266207118 299.0791813521417
228 0.005 1.14 5 612.3791925714947 413.0421875472654 412.8515136921318 851.7833637969086 941.0141292173985 961.2107182217355 500.2017842625659 301.5438094402343 774.2251474088213 299.0795825192756
229 0.005 1.145 5 612.6139141597715 413.5288342353572 413.3387271301975 851.8071419614795 941.0149885479963 961.2113420254594 500.5083154171623 301.6067571482728 774.2960801706774 299.0799827828909
230 0.005 1.15 5 612.8483187793869 414.0147005326305 413.8251603793716 851.8309540804692 941.0158470282723 961.2119640096399 500.8145562593529 301.6698661007588 774.3670094471297 299.080382246715
231 0.005 1.155 5 613.0824078870846 414.4997864476075 414.3108134070094 851.8548059909492 941.016707166793 961.2125853311358 501.1205060017296 301.7331354293279 774.4379364021205 299.0807807761256
232 0.005 1.16 5 613.3159368057059 414.9840914862523 414.7956858671989 851.8785312244934 941.0175363294661 961.2131891951622 501.4260804686787 301.7965650326876 774.5087416648876 299.0811777537115
233 0.005 1.165 5 613.5492856480605 415.4676159732177 415.279777830514 851.9024339463102 941.0183886920588 961.2138035799327 501.7314431718979 301.8601517729012 774.5796231448973 299.0815734820934
234 0.005 1.17 5 613.7823681097004 415.9503599823198 415.7630893545815 851.9263920951748 941.0192482296745 961.2144198110317 502.0365610030174 301.9238948175827 774.650507710333 299.0819686267287
235 0.005 1.175 5 614.0151588537633 416.4323235568472 416.2456204919462 851.9503886292982 941.020110016094 961.2150348149479 502.3414228511332 301.9877930850015 774.7213833760595 299.0823633305572
236 0.005 1.18 5 614.2476644136923 416.9135067600859 416.7273713147295 851.9744225095493 941.0209731983661 961.2156483190681 502.6459839517682 302.0518455046016 774.7922473593741 299.0827571500888
237 0.005 1.185 5 614.4798629332147 417.3939096603805 417.2083418745287 851.9984885029015 941.0218356301721 961.2162603159574 502.9502474361308 302.1160508764513 774.8630926459297 299.0831511062654
238 0.005 1.19 5 614.7117407185465 417.8735323429497 417.6885322352197 852.0225869004267 941.0226995726712 961.2168713951568 503.254217078421 302.180408206759 774.9339226074356 299.0835449585073
239 0.005 1.195 5 614.9433013404795 418.352374912904 418.1679424636866 852.0467175352137 941.023564959197 961.2174817197923 503.557894006211 302.244916008537 775.0047343453639 299.0839387417887
240 0.005 1.2 5 615.1745418928849 418.8304374692808 418.6465726552216 852.0708804997897 941.0244300384011 961.218090284464 503.8612753042925 302.3095729999489 775.0755277020668 299.0843322383623
241 0.005 1.205 5 615.405456922753 419.3077201417594 419.1244229228307 852.0950740102953 941.0252948645561 961.2186976244528 504.1643688241974 302.3743778837023 775.1463003153677 299.0847261895265
242 0.005 1.21 5 615.6360460311186 419.7842230891821 419.601493410272 852.1192991741824 941.0261594378661 961.219304333675 504.4671990523822 302.4393298530932 775.2170513572349 299.0851204532545
243 0.005 1.215 5 615.8666715447441 420.2599468908224 420.0777844892224 852.1437254372727 941.027033276865 961.2199077484473 504.7699862448827 302.5044247617142 775.2878712306664 299.085513960229
244 0.005 1.22 5 616.0967868571884 420.7348914211968 420.5532963318113 852.1680580356397 941.0279028205375 961.2205128828581 505.0723349115722 302.5696652104679 775.3585962177382 299.0859068562722
245 0.005 1.225 5 616.326492494767 421.2090567491967 421.0280289757653 852.1923791519609 941.0287683015164 961.2211146539687 505.3743521941967 302.6350493825395 775.4292712651426 299.0863001124963
246 0.005 1.23 5 616.5558402725073 421.6824430478867 421.5019825475807 852.2167394014242 941.0296353395304 961.2217154191654 505.676076182683 302.7005760828151 775.499941566189 299.086693777369
247 0.005 1.235 5 616.7848378143417 422.1550505291249 421.9751572136079 852.2411243364701 941.0305041042367 961.2223165127292 505.977538204287 302.7662442167655 775.5705930198634 299.0870872261266
248 0.005 1.24 5 617.013502743509 422.6268794333032 422.4475531685524 852.265538469899 941.0313738578691 961.2229173007744 506.2787390658343 302.8320526684612 775.6412226161868 299.0874808593053
249 0.005 1.245 5 617.2418410925416 423.0979300075347 422.9191706459671 852.2899873460448 941.0322454216065 961.2235176584225 506.5796280461555 302.8980002764594 775.711826518817 299.0878744143688
250 0.005 1.25 5 617.4698553256967 423.5682025016845 423.3900098941145 852.3144684878332 941.033118285795 961.2241179319498 506.8802101687033 302.9640857471817 775.7824213795135 299.0882678816345
251 0.005 1.255 5 617.697541549177 424.037697210522 423.8600711846174 852.3389909751659 941.0339940683855 961.2247170156327 507.1805052294883 303.0303075022209 775.8529915938392 299.088661065006
252 0.005 1.26 5 617.9248990734369 424.5064143951256 424.3293547689902 852.3635255085698 941.0348676699562 961.2253146178067 507.4805128475273 303.0966645282564 775.9235270761419 299.0890538591175
253 0.005 1.265 5 618.151931169205 424.9743543480588 424.7978609185895 852.3880871888744 941.0357418881692 961.2259110303329 507.7802131669119 303.1631560083073 775.9940330867762 299.0894463815136
254 0.005 1.27 5 618.3786410105032 425.4415173934051 425.2655899282965 852.4126753582748 941.0366160946859 961.2265057118749 508.0796244270972 303.2297808093878 776.064511605754 299.0898379912325
255 0.005 1.275 5 618.6050301018282 425.907903864506 425.732542124257 852.4372974822871 941.0374926830257 961.2270997575764 508.3787403953234 303.296537789449 776.1349668744344 299.0902289351315
256 0.005 1.28 5 618.8310960573305 426.3735140557455 426.198717818173 852.4619425135435 941.0383696530782 961.2276929801249 508.6775473802804 303.36342586501 776.2053953823726 299.0906194108468
257 0.005 1.285 5 619.0568418156882 426.8383483067377 426.6641173394034 852.4866156884021 941.0392476478639 961.2282846943733 508.9760697684221 303.43044372516 776.2757964278148 299.0910095015338
258 0.005 1.29 5 619.2822710357301 427.3024069445482 427.1287410210725 852.511313010513 941.0401254623629 961.2288748456081 509.2742732720641 303.4975903708998 776.3461697209608 299.0913989606304
259 0.005 1.295 5 619.507380609376 427.7656903489997 427.5925892133956 852.5360349692482 941.0410037132648 961.2294642387685 509.5721729108258 303.5648646963136 776.4165137274746 299.0917877762788
260 0.005 1.3 5 619.7321655743376 428.2281989004344 428.0556622788653 852.560786020794 941.0418825432769 961.2300522565412 509.8697734737559 303.6322654113324 776.4868268674384 299.0921761495187
261 0.005 1.305 5 619.9566351575936 428.6899329963402 428.5179606075084 852.5855648509435 941.0427615375123 961.2306395006591 510.1670895639797 303.6997913045096 776.5571102967132 299.0925639759147
262 0.005 1.31 5 620.1807928294019 429.1508930288197 428.9794845769107 852.6103683493982 941.0436397821943 961.2312255175488 510.4641198108359 303.7674414247924 776.6273608086348 299.0929511252874
263 0.005 1.315 5 620.4046244801874 429.6110794172095 429.4402345806172 852.6351962910867 941.0445183769489 961.2318099006645 510.7608705724942 303.8352148151329 776.6975775061335 299.0933372294982
264 0.005 1.32 5 620.6281442264915 430.0704925802094 429.9002110385482 852.6600561301426 941.0453976677064 961.2323944619342 511.0573245510919 303.9031104774027 776.7677699307884 299.0937222873911
265 0.005 1.325 5 620.8513440514452 430.5291329202914 430.3594143477457 852.6849412583119 941.0462778595873 961.2329786544208 511.3534936808841 303.9711273656404 776.8379228920583 299.0941066381206
266 0.005 1.33 5 621.074229011908 430.987000853397 430.8178449107002 852.7098599004825 941.0471587351136 961.2335621287094 511.6493835208241 304.039264389649 776.9080430098591 299.0944901475937
267 0.005 1.335 5 621.2968096734028 431.4440968109107 431.2755031478972 852.7348148181255 941.048040997716 961.2341449610713 511.9449863813336 304.107520354524 776.9781379009537 299.0948723129218
268 0.005 1.34 5 621.5190621743601 431.9004212621399 431.7323894969531 852.7597899798211 941.0489235741301 961.2347269265797 512.2403069879605 304.1758944759421 777.0482010285957 299.0952531629153
269 0.005 1.345 5 621.7409814502919 432.355974643636 432.1885043829904 852.7848118708486 941.0498065284514 961.2353068162406 512.5353172910463 304.2443854802862 777.1182330418301 299.0956328809265
270 0.005 1.35 5 621.9625727397591 432.8107574071743 432.6438482550081 852.8098622110639 941.0506904832455 961.2358861178232 512.8300029614686 304.3129922693761 777.1882429023475 299.0960117575012
271 0.005 1.355 5 622.1838532502546 433.2647700646123 433.098421582887 852.834944977467 941.0515758263315 961.2364654530696 513.1243771583785 304.381713851619 777.2582241373665 299.0963893860574
272 0.005 1.36 5 622.4048143901075 433.7180131237606 433.552224867967 852.8600486002481 941.0524605128679 961.2370426491303 513.4184338776386 304.4505491607923 777.3281739873285 299.096766032458
273 0.005 1.365 5 622.625447807896 434.1704870972129 434.005258620381 852.8851792098034 941.0533468485419 961.237618987983 513.7121815490073 304.5194972193349 777.3980881257363 299.0971417823193
274 0.005 1.37 5 622.8457863456497 434.6221924726885 434.4575233470739 852.9103350597819 941.054234610982 961.2381945054302 514.0056210253861 304.5885569388867 777.4679769679881 299.0975169450764
275 0.005 1.375 5 623.0658253397888 435.0731297288652 434.9090195319429 852.9355113007814 941.0551216615265 961.2387684917308 514.2987579744702 304.6577274073654 777.5378471165054 299.0978915228211
276 0.005 1.38 5 623.2855476564841 435.5232993637044 435.3597476566114 852.9607277532385 941.056009257215 961.2393407542199 514.5915753815324 304.7270077590104 777.6076959940691 299.0982655041622
277 0.005 1.385 5 623.5049476563332 435.9727019055429 435.8097082363628 852.9859882778293 941.0568968716261 961.2399117996235 514.8840849079511 304.7963968897196 777.6775139344841 299.0986389673899
278 0.005 1.39 5 623.7240248736267 436.4213379257554 436.2589018155274 853.011273913896 941.0577852326378 961.2404817385927 515.1762904927535 304.8658940523318 777.7472997785408 299.0990119754371
279 0.005 1.395 5 623.9427798285782 436.8692080152542 436.7073289689722 853.0365809042814 941.0586754318977 961.2410522732488 515.4681956529238 304.9354979893883 777.8170477788943 299.0993846513434
280 0.005 1.4 5 624.1612210456212 437.3163127377641 437.1549902760631 853.0619096123946 941.0595664453238 961.2416224192442 515.7597825326153 305.005207432879 777.8867646686236 299.0997570599117
281 0.005 1.405 5 624.3793325324791 437.7626526784752 437.6018863130011 853.0872574095355 941.0604577197252 961.2421913793512 516.0510617719784 305.0750212433036 777.9564413795292 299.1001291226449
282 0.005 1.41 3 624.6017316365059 438.2082395332657 438.0480218632302 853.1173968849342 941.0602844973532 961.2427288567321 516.3552071494927 305.1448654655587 778.0306449656046 299.1004906198579
283 0.005 1.415 5 624.816543097677 438.6530611831517 438.4934020841447 853.1410348400933 941.0621168164264 961.2432071887359 516.6386339697693 305.2148974609305 778.0980451132286 299.1007905448549
284 0.005 1.42 3 625.0373127445346 439.0971290848518 438.9380191036799 853.1710430525951 941.0620159262917 961.2436822007714 516.9411150469115 305.2849310567397 778.1718182111979 299.1011321409632
285 0.005 1.425 4 625.2495845328929 439.5404318944076 439.3818791330048 853.1942899804361 941.0635380981286 961.2442742138398 517.2273068072288 305.3551469224801 778.2393894091757 299.1015349459226
286 0.005 1.43 3 625.4676177259876 439.9829816001514 439.8249784594263 853.2244668886865 941.0637469040106 961.2447090990607 517.52646800021 305.4253952510824 778.3129980536494 299.101882224372
287 0.005 1.435 4 625.680190484328 440.424768783099 440.2673214786803 853.2484371805556 941.0653847772215 961.245333910749 517.8122413855293 305.4957919398834 778.3809623817635 299.1022558849479
288 0.005 1.44 3 625.8979003486165 440.86580438292 440.7089052781413 853.2785778525044 941.0656502388663 961.2458026961916 518.110524038139 305.5662256505458 778.4545281737022 299.1026076324157
289 0.005 1.445 4 626.1100108489849 441.3060785532189 441.149733916566 853.3023934031613 941.0672927899669 961.2464294906249 518.39543972499 305.6368140291723 778.5223237524667 299.1029870309611
290 0.005 1.45 3 626.3272487750942 441.7456022495184 441.5898044826619 853.3324366207257 941.0675564874243 961.2468915689913 518.6928903812862 305.7074361266442 778.5957170252966 299.1033526768867
291 0.005 1.455 4 626.5389039124154 442.1843656365624 442.029120977005 853.3561318541987 941.0691821485226 961.2475090542889 518.9769955789611 305.7782145893441 778.663323277918 299.1037456197022
292 0.005 1.46 3 626.7556213139297 442.6223796857785 442.4676805079345 853.386096319349 941.0694369101861 961.2479606916789 519.2735984148072 305.8490235526855 778.7365356089524 299.1041267083595
293 0.005 1.465 4 626.9667558191506 443.0596345181627 442.9054870179465 853.4096842554877 941.0710444540053 961.248569460774 519.5568871860888 305.9199893677294 778.8039581654392 299.1045266587018
294 0.005 1.47 3 627.182894936363 443.4961410544096 443.3425376799073 853.4395873935156 941.0712904460296 961.2490140959 519.8526476929537 305.9909816551586 778.8769935149478 299.104915047458
295 0.005 1.475 4 627.3935078149074 443.9318894472544 443.7788364077209 853.4631351918134 941.0728890705825 961.2496191599497 520.1351539711471 306.062133138598 778.9442643032423 299.1053143062819
296 0.005 1.48 3 627.6090653201037 444.3668906276883 444.2143804335188 853.4930127470644 941.0731330569286 961.2500604720831 520.430065940729 306.1333070484438 779.0171445439249 299.1057010548576
297 0.005 1.485 4 627.8192556621354 444.801135198142 444.6491738877538 853.5166641622299 941.0747511179991 961.2506774883506 520.7118560333677 306.2046390513336 779.0843452069754 299.1060950048853
298 0.005 1.49 3 628.0343486014333 445.2346339296548 445.083214006351 853.5464613723669 941.0749962857963 961.251119904377 521.0060641294475 306.2759879984056 779.1570484800227 299.1064698317597
299 0.005 1.495 4 628.2438246117317 445.6673769965526 445.516504664149 853.5699784370488 941.0765913163455 961.2517272028173 521.287008191461 306.3475008229021 779.2240547636803 299.1068515755856
300 0.005 1.5 3 628.4580222445022 446.0993750131115 445.9490429787658 853.5996556608638 941.0768147393007 961.2521544997431 521.5802231981428 306.4190292049138 779.2965685065349 299.1072149858113
301 0.005 1.505 4 628.6669665422052 446.5306184589536 446.3808327880099 853.6230850510171 941.0783961394746 961.2527586764951 521.8604523270728 306.4907166902773 779.3634028363052 299.1075806203767
302 0.005 1.51 3 628.8805986358237 446.9611181989847 446.8118715305332 853.6528620188139 941.0786466968128 961.2531970905943 522.1528343481347 306.562416452457 779.4358616691738 299.1079308173605
303 0.005 1.515 4 629.0891024855754 447.3908648534317 447.2421631299792 853.6763329732937 941.0802295670192 961.2538051194623 522.4324328193107 306.6342739967067 779.5025937392312 299.1082857147106
304 0.005 1.52 3 629.302292616891 447.8198691863317 447.6717050625197 853.7061398549047 941.0804843540408 961.2542447003543 522.7241270614761 306.7061379224164 779.5749315289914 299.1086260701378
305 0.005 1.525 4 629.5101720754911 448.2481216898808 448.1005011874327 853.7295519592269 941.0820614268088 961.2548496539482 523.002874123021 306.7781639094807 779.6415105399174 299.1089701754314
306 0.005 1.53 3 629.7227214818182 448.6756331497648 448.5285489655307 853.7593363462853 941.0823152563212 961.2552851954899 523.2937525118557 306.850191605201 779.7136888701642 299.1093005979886
307 0.005 1.535 4 629.9300533966302 449.1023941511247 448.955852265697 853.7827375552905 941.0838885296002 961.2558891810163 523.5717587160982 306.9223811935573 779.7801449683209 299.1096383286608
308 0.005 1.54 3 630.1420201047274 449.5284153062499 449.382408512314 853.8125170603729 941.0841423377542 961.2563223828256 523.8618420275949 306.9945689614944 779.8522274035359 299.1099629369052
309 0.005 1.545 4 630.3488089980777 449.953687315635 449.8082215043329 853.8359331075532 941.0857154006455 961.2569280361039 524.1391244348512 307.0669181233447 779.9186109902985 299.110298582428
310 0.005 1.55 3 630.5601495422534 450.3782208400689 450.2332887656236 853.8657074516648 941.0859725487209 961.2573603118987 524.4283932618226 307.1392611174136 779.9905864679904 299.1106192130119
311 0.005 1.555 4 630.7663756675366 450.8020066312015 450.6576140884165 853.8891312736763 941.087541780944 961.2579667836887 524.7049578908402 307.2117665183717 780.0568734010392 299.1109531105456
312 0.005 1.56 3 630.9771420915175 451.2250552063885 451.0811950352883 853.9189043261661 941.0878007413862 961.2583977985199 524.9934367721835 307.2842619189283 780.1287654779213 299.1112725097383
313 0.005 1.565 4 631.1827622016325 451.6473573880747 451.5040353610368 853.942330973974 941.0893683021475 961.2590035121409 525.2693082656115 307.3569201684031 780.1950095511258 299.1116079588003
314 0.005 1.57 3 631.3929152810608 452.0689237147721 451.9261326953892 853.9721048211051 941.0896316105878 961.2594349476934 525.5570496760849 307.4295637291426 780.2668590741837 299.1119264356659
315 0.005 1.575 4 631.5979070356414 452.4897450847702 452.3474908198766 853.9955592868725 941.0912010415436 961.260040520842 525.8321491310174 307.5023728549344 780.3330791395763 299.1122632837176
316 0.005 1.58 3 631.8074940963178 452.9098320736486 452.7681074254426 854.0252906041546 941.0914604276262 961.2604680516469 526.1191617285572 307.5751605843 780.4048321675427 299.1125799786982
317 0.005 1.585 4 632.011940395995 453.3291754803083 453.1879861862505 854.0487312655905 941.0930249503202 961.261072696356 526.3935588852859 307.6481158525194 780.4709760559277 299.1129198662364
318 0.005 1.59 3 632.2208189212291 453.7477857573949 453.6071248202326 854.0783922393266 941.0932865261684 961.2614987942515 526.6796918974447 307.7210487444554 780.5426200757371 299.1132379278841
319 0.005 1.595 4 632.4247737949098 454.1656540414154 454.0255270061163 854.1018803488842 941.0948510990612 961.2621068674143 526.9534763578863 307.7941444226209 780.6086725581345 299.1135809942581
320 0.005 1.6 3 632.6330505593917 454.5827907015856 454.4431906183646 854.1315422400066 941.0951183364264 961.2625334121921 527.2388567829469 307.8672156539682 780.6801959483314 299.1139008940303
321 0.005 1.605 4 632.836427483668 454.9991869038201 454.8601193178506 854.1550109021711 941.0966827969769 961.2631431429832 527.5119320542664 307.9404508546918 780.7461418139885 299.1142461145569
322 0.005 1.61 3 633.0440453396554 455.4148529028662 455.2763109336518 854.1846347057685 941.0969499587917 961.2635677853029 527.7965108818466 308.013657145805 780.8175444908657 299.1145662738878
323 0.005 1.615 4 633.2468807454021 455.829779989287 455.6917690392252 854.208146379685 941.0985160020622 961.2641768712228 528.0689246904257 308.087028348045 780.8834147027571 299.1149135410327
324 0.005 1.62 3 633.4540142849479 456.243978425747 456.106491574498 854.237818358147 941.0987881128623 961.264599620089 528.3528241859226 308.1603657663457 780.9548204180705 299.1152352124651
325 0.005 1.625 4 633.6561796528142 456.657439414537 456.5204820630909 854.2612765014593 941.1003498160087 961.2652056599236 528.6244917145592 308.2338702665775 781.0205583186792 299.1155823126079
326 0.005 1.63 3 633.8626906561182 457.070173283367 456.9337385689747 854.2909535118272 941.1006265627956 961.2656237240834 528.907618795354 308.3073364260052 781.0918787578488 299.115902573546
327 0.005 1.635 4 634.0642290722047 457.4821711663229 457.3462645003865 854.314404753343 941.1021819354648 961.2662251468707 529.178606567062 308.3809699033056 781.1575448027859 299.1162517861172
328 0.005 1.64 3 634.27010452405 457.8934433913163 457.7580579742772 854.3440641741983 941.1024620821906 961.2666418744226 529.4609853887245 308.454562186257 781.2288267131327 299.1165727575896
329 0.005 1.645 4 634.471040101688 458.3039812110883 458.16912239722 854.3675173009735 941.1040120253375 961.2672417013428 529.7312800955318 308.5283211264716 781.2944469383317 299.1169247547635
330 0.005 1.65 3 634.6762542139435 458.71379494019 458.5794559271018 854.3971787130188 941.1042964412486 961.2676570273711 530.0129206131131 308.6020322773081 781.3656236507974 299.1172463502402
331 0.005 1.655 4 634.8766042113016 459.1228758343672 458.9890619406829 854.4206301333752 941.1058441336846 961.2682573992726 530.2825180234066 308.6759160445513 781.4311730084311 299.1176002396529
332 0.005 1.66 3 635.0811637027736 459.5312340811842 459.3979385859612 854.4502639214306 941.1061279803872 961.2686715159731 530.5633666969218 308.7497481101572 781.5022736763024 299.117922297941
333 0.005 1.665 4 635.2809286723301 459.9388611091798 459.8060892120743 854.4737531173549 941.1076760110498 961.2692713770111 530.8323055345631 308.8237529908634 781.5677821985314 299.118278256459
334 0.005 1.67 3 635.4848762979335 460.3457670599697 460.2135120205618 854.5034342666105 941.107968958194 961.269686861074 531.1124056738462 308.8977009137633 781.638819365184 299.118599506922
335 0.005 1.675 4 635.6840327377116 460.7519433568555 460.6202103832236 854.5269215796648 941.1095096627286 961.2702857827688 531.3806689524602 308.9718224622469 781.7042404558285 299.1189562130847
336 0.005 1.68 3 635.8873545239874 461.1574000894885 461.0261825523576 854.5566256621626 941.1097995567197 961.270700051193 531.6600438491333 309.0458839552152 781.7751608381944 299.1192767247489
337 0.005 1.685 4 636.0859302693488 461.5621287260924 461.4314318361861 854.5801078116814 941.1113421134132 961.2712994250786 531.9276339100339 309.1201189996186 781.8405127208187 299.1196325850582
338 0.005 1.69 3 636.2886264049298 461.966139400514 461.8359564979684 854.6098034057472 941.1116372910172 961.2717136815816 532.206246669371 309.1942907425516 781.9113483468971 299.1199511577631
339 0.005 1.695 4 636.4866283515362 462.3694237035314 462.239759873387 854.633311995153 941.1131754683078 961.2723116318658 532.4731860350078 309.2686369019834 781.976586226806 299.1203058776803
340 0.005 1.7 3 636.6887012812542 462.7719917089446 462.6428403231358 854.66300677061 941.1134727115964 961.2727242003984 532.7510783783953 309.342916339876 782.0472902028844 299.1206220641206
341 0.005 1.705 4 636.8861033561258 463.1738349903756 463.0452012106128 854.6865247323769 941.1150084063325 961.2733214539503 533.0173361890851 309.4173695989579 782.1124326115734 299.1209752370316
342 0.005 1.71 3 637.087532017134 463.5749635992264 463.4468408724541 854.7162237311197 941.1153095607463 961.273733468006 533.2944745373974 309.4917521636411 782.1830144738983 299.1212885640988
343 0.005 1.715 4 637.2843350900071 463.9753691966299 463.8477626177911 854.7397429344427 941.1168426125913 961.2743299745555 533.56007045945 309.5663114039316 782.2480689261271 299.1216403979191
344 0.005 1.72 3 637.4851318795337 464.3750617879697 464.247964827666 854.7694310405351 941.1171463986163 961.2747408473647 533.8364728698382 309.6407961837691 782.3185552563338 299.1219521357636
345 0.005 1.725 4 637.6813507816504 464.7740331276534 464.6474507749272 854.7929572974608 941.1186772718642 961.2753364067414 534.1013829749303 309.7154582550064 782.3835168662582 299.1223024253614
346 0.005 1.73 3 637.8815383571966 465.1722931209262 465.0462188611558 854.8226503925378 941.1189853408638 961.2757463710318 534.3770549297701 309.7900417525484 782.4538766695997 299.1226127936
347 0.005 1.735 4 638.0771721348407 465.5698336219926 465.4442724107393 854.8461718977177 941.1205090513408 961.2763375159058 534.6413307571942 309.8648031206033 782.5187367301057 299.1229611407712
348 0.005 1.74 3 638.2767293953991 465.9666644221804 465.8416098250484 854.8758410171932 941.1208190584296 961.2767468172143 534.9162485147953 309.9394822618036 782.5889878918822 299.1232693161772
349 0.005 1.745 4 638.4717729851704 466.3627774898056 466.2382344150686 854.8993696834812 941.1223392825208 961.2773356456231 535.1798490554548 310.0143406767849 782.6537349667012 299.1236177807695
350 0.005 1.75 3 638.67069216318 466.7581825775993 466.6341446143674 854.9290476843232 941.1226522273453 961.2777432959609 535.4540134417996 310.0891131315552 782.7238671521002 299.1239249433477
351 0.005 1.755 4 638.8651698800273 467.1528716554445 467.0293436405678 854.9525662941865 941.1241702075954 961.2783328932047 535.7169514195929 310.1640657856275 782.7885051103243 299.1242738534838
352 0.005 1.76 3 639.0634790224696 467.5468544580032 467.4238300074779 854.9822123313055 941.1244846495694 961.2787395427351 535.9903521016959 310.2389292598218 782.8585172110268 299.1245801842093
353 0.005 1.765 4 639.2573597184794 467.9401229496959 467.8176069224964 855.0057376693443 941.1259998324622 961.2793275088628 536.2525899828095 310.3139734976523 782.9230285841776 299.1249296810881
354 0.005 1.77 3 639.4550616921895 468.3326868041241 468.2106729336075 855.0353892315362 941.1263196252795 961.2797329268393 536.5252294609634 310.388924824766 782.9929273334435 299.1252351217521
355 0.005 1.775 4 639.6483518357454 468.724538090823 468.6030311883443 855.0589003605689 941.1278313889026 961.2803196060351 536.7868166686773 310.46405785337 783.0573362985001 299.1255862626007
356 0.005 1.78 3 639.8454851877431 469.1156865043986 468.9946802490579 855.0885496498297 941.1281554636257 961.2807241289305 537.0587895774677 310.5390947285077 783.1271312259381 299.1258913952673
357 0.005 1.785 4 640.0381748868084 469.5061240199613 469.385623239919 855.1120554619514 941.1296655443591 961.2813110664356 537.3197196118691 310.6143135995434 783.1914104005422 299.1262426136331
358 0.005 1.79 3 640.2346764450433 469.895860305384 469.7758587248777 855.1416671506648 941.1299915519627 961.2817146300699 537.5909020505962 310.689432958625 783.2610772978858 299.1265474156024
359 0.005 1.795 4 640.4268009232088 470.284887534233 470.1653898678648 855.165218062702 941.1315058334228 961.2823016137368 537.8511775335766 310.7647357032085 783.325256161164 299.1268997422555
360 0.005 1.8 3 640.6227015667572 470.6732151502009 470.5542152240614 855.1947889500336 941.1318327884921 961.2827036432651 538.1216390715796 310.8399364133801 783.3947805967944 299.127203409481
361 0.005 1.805 4 640.8142574006696 471.0608355111556 470.9423380091226 855.2183523622804 941.1333408900424 961.2832869054751 538.3812634472254 310.9153189733357 783.4588466400633 299.1275562192495
362 0.005 1.81 3 641.009544619973 471.4477580322191 471.3297568116368 855.2479146213461 941.1336683083367 961.2836855251019 538.650987105513 310.9905970935819 783.5282397646029 299.127858912122
363 0.005 1.815 4 641.2005431861189 471.8339751810142 471.7164748373158 855.2714879149269 941.1351744025792 961.2842671598136 538.9099464240971 311.0660564065383 783.5921993490778 299.1282132202068
364 0.005 1.82 3 641.3952515665876 472.2194965742584 472.1024908164792 855.3010148777656 941.1355016365917 961.2846642803155 539.1789232432316 311.1414060441095 783.6614523591376 299.1285156377974
365 0.005 1.825 4 641.5856606678267 472.60431517191 472.487808522828 855.3245929347349 941.1370041781613 961.2852423373993 539.4372023258569 311.2169380688277 783.7252914042696 299.1288693233652
366 0.005 1.83 3 641.7797265687915 472.9884412342751 472.8724304983343 855.3541040923166 941.1373335185967 961.2856380658174 539.7054253071798 311.2923598951512 783.7944029049859 299.1291698476495
367 0.005 1.835 4 641.969539505289 473.3718689365148 473.2563669573558 855.3776865387214 941.1388338698126 961.2862146804636 539.9630204760332 311.3679648108309 783.8581207109099 299.1295235322379
368 0.005 1.84 3 642.1629921469396 473.7546085082992 473.6396092291676 855.40718603512 941.1391652784152 961.2866088314045 540.2304918870724 311.443455454576 783.9270901180374 299.1298228584083
369 0.005 1.845 4 642.352221981002 474.1366519170115 474.0221601130253 855.430772047565 941.1406635764419 961.2871844475752 540.4874185507164 311.5191307081703 783.9906867508207 299.1301764690411
370 0.005 1.85 3 642.5450962365261 474.5180072554573 474.4040154525998 855.4603000419251 941.1409995748476 961.2875748282841 540.7541445797006 311.5946888760473 784.0595390009649 299.1304749691416
371 0.005 1.855 4 642.7337573564072 474.8986669975917 474.7851799632177 855.4838265024391 941.1424897142105 961.288150693495 541.0103805016043 311.6704319033152 784.1229902849201 299.1308274706676
372 0.005 1.86 3 642.9259585692408 475.2786396985975 475.1656502927607 855.5133498921742 941.1428331553346 961.2885415797364 541.2763461454074 311.7460551256239 784.1916876189953 299.1311251257034
373 0.005 1.865 4 643.1142011856786 475.6579183428825 475.5454315135822 855.5369657571273 941.1443338962948 961.2891245199442 541.5319966954106 311.8218586424244 784.2550826873272 299.131480278231
374 0.005 1.87 3 643.3057300088294 476.0365110941585 475.9245201186134 855.5664044975194 941.1446668613321 961.2895055322603 541.7971615387079 311.8975455149317 784.323602543478 299.1317755346693
375 0.005 1.875 4 643.4933667554951 476.4144112499556 476.3029211909225 855.5900110983118 941.1461647054315 961.290087348654 542.0521427266897 311.9734131387572 784.3868747142859 299.1321290609385
376 0.005 1.88 3 643.6842377997078 476.7916270219784 476.6806312540693 855.6194207870855 941.1464988784862 961.2904666344143 542.3165604936646 312.049160865311 784.4552656115843 299.1324225905083
377 0.005 1.885 4 643.871272913648 477.1681517707189 477.0576553666473 855.6430333870449 941.1479946176909 961.2910477532325 542.5708511988198 312.1250896009641 784.5184039721032 299.1327753605106
378 0.005 1.89 3 644.0614946095627 477.543993617389 477.4339900430389 855.6724025908052 941.1483282458169 961.29142423089 542.8345272582386 312.2008949312045 784.5866430268278 299.1330643945628
379 0.005 1.895 4 644.2478473293229 477.9191459571971 477.8096402879017 855.6959126528002 941.1498027394213 961.2919953131764 543.0881359335477 312.2768847264743 784.6495947739578 299.1334158283395
380 0.005 1.9 3 644.4375110227671 478.2936172042166 478.1846028496502 855.7253963888744 941.1501589122602 961.2923773221115 543.3510949932014 312.352745004412 784.7177523465493 299.1336997959267
381 0.005 1.905 4 644.6232956398391 478.6674006181286 478.5588826471472 855.7488977166198 941.1516278884339 961.2929448051015 543.6040433844893 312.4287895109626 784.7805856847903 299.1340520087551
382 0.005 1.91 3 644.8123441001636 479.0405045488116 478.9324764204567 855.7783484619794 941.151983692018 961.2933252084978 543.8662640178753 312.5047023635885 784.8485910580707 299.1343319600315
383 0.005 1.915 4 644.9975591212532 479.412922378523 479.3053890928093 855.8018563865235 941.1534516598582 961.2938923290259 544.1185647098135 312.5808017128376 784.9113059797779 299.1346858597644
384 0.005 1.92 3 645.1860204451131 479.7846623854668 479.67761743696 855.8312950847292 941.153810664941 961.2942716963857 544.3800933748772 312.6567697798662 784.9791727446059 299.134961434226
385 0.005 1.925 4 645.3706695720286 480.1557179702778 480.0491663211885 855.8547993393317 941.1552781693653 961.294839436987 544.6317232058477 312.7329197760137 785.0417578071034 299.1353167652724
386 0.005 1.93 3 645.5585446666483 480.5260974002105 480.4200325563711 855.8842293630573 941.1556423047923 961.2952190902594 544.8925088589713 312.8089402222994 785.1094688778925 299.1355864317325
387 0.005 1.935 4 645.7426106309038 480.8957940357329 480.7902209997525 855.9077431323822 941.1571058006235 961.2957838139096 545.1434524459495 312.8851335133336 785.1719585475525 299.1359441009938
388 0.005 1.94 3 645.9298637491055 481.2648161888027 481.159728472326 855.9371592705361 941.1574781145875 961.2961647678836 545.4035032360279 312.9611999819584 785.2395290457392 299.1362095567703
389 0.005 1.945 4 646.1133611670916 481.6331573175878 481.5285598772726 855.960676578862 941.1589393439606 961.2967286451519 545.6537499038628 313.0374431146777 785.301914923859 299.1365690248922
390 0.005 1.95 3 646.3000667052254 482.0008256399587 481.8967120155161 855.990030954848 941.1593037169536 961.2971069184761 545.9131277565197 313.1135529956265 785.3693141865409 299.1368305799246
391 0.005 1.955 4 646.4830644779357 482.3678146549322 482.2641897800718 856.0135088689232 941.1607606537564 961.2976705427742 546.1627565355152 313.1898384718381 785.4315444354529 299.1371912254962
392 0.005 1.96 3 646.6691760195027 482.734132538772 482.6309900181976 856.0428804288789 941.1611322016464 961.2980471820979 546.4213707461174 313.2659920085196 785.4988189474435 299.1374509131779
393 0.005 1.965 4 646.8516057115429 483.0997729041669 482.9971176185912 856.0663558613825 941.1625859227165 961.2986079177006 546.6703410646791 313.3423204595961 785.5609255061948 299.1378088439513
394 0.005 1.97 3 647.0371126048328 483.4647439403748 483.3625694116166 856.0957117630235 941.1629594302093 961.2989830064972 546.9282206985889 313.4185134068435 785.6280532905021 299.1380670992645
395 0.005 1.975 4 647.218910077844 483.8290392156637 483.7273503327304 856.1192072682232 941.1644145568996 961.299543010849 547.1765029776385 313.4948853047134 785.6900523949356 299.138426318182
396 0.005 1.98 3 647.4038492886148 484.1926669275113 484.0914572658559 856.1485051727784 941.1647825200899 961.2999156647995 547.4337137824924 313.5711149593974 785.7570201595616 299.1386828940831
397 0.005 1.985 4 647.585048353 484.5556206765096 484.454895057021 856.1719919983225 941.1662350234488 961.3004755445149 547.6813531553755 313.6475252947396 785.8188809226785 299.1390436322468
398 0.005 1.99 3 647.7693598703182 484.9179086130692 484.8176606324424 856.2012786938764 941.1665966070689 961.3008472421758 547.9378180643545 313.7237907634601 785.8857115226768 299.139300159709
399 0.005 1.995 4 647.9500056828971 485.2795244359409 485.1797588225112 856.2247323647542 941.168055381894 961.3014042196039 548.1848282239375 313.8002351628224 785.9474253283513 299.1396591409311
400 0.005 2 3 648.133674589027 485.6404762096491 485.5411866099379 856.254001257072 941.16842251894 961.3017732163821 548.4405094114907 313.8765357453815 786.0141194305071 299.1399151816124
401 0.005 2.005 4 648.3137302799224 486.0007576554996 485.9019488260775 856.277461507365 941.1698742015029 961.3023273063513 548.6869017172328 313.9530139815411 786.0757100026849 299.1402729936087
402 0.005 2.01 3 648.4967928479061 486.3603768339603 486.2620424445955 856.3067093608739 941.1702430044492 961.3026945988269 548.941876412002 314.0293453191167 786.1422553562113 299.1405275202635
403 0.005 2.015 4 648.6762424991047 486.7193275534695 486.6214722979245 856.3301606465969 941.1716925737339 961.3032476776463 549.1876151103136 314.1058558217689 786.2037214258937 299.1408862156188
404 0.005 2.02 3 648.858676100761 487.0776178580247 486.9802354208637 856.3593943721746 941.1720674950072 961.3036152249222 549.4418694310501 314.1822162955095 786.2701265939988 299.141140479595
405 0.005 2.025 4 649.037528663687 487.435241552647 487.3383365870804 856.3828353646469 941.1735148260725 961.3041663648927 549.6869488250672 314.2587573908101 786.331470014445 299.1414995589217
406 0.005 2.03 3 649.2193394019363 487.792206627171 487.6957728464178 856.4120382415366 941.173892459125 961.3045328716404 549.9404805353273 314.3351446236655 786.3977257024227 299.1417527974591
407 0.005 2.035 4 649.3975938040878 488.1485069485036 488.052548974379 856.4354705086342 941.1753336692179 961.3050811253866 550.184885574167 314.4117142442793 786.458944718469 299.1421120974141
408 0.005 2.04 3 649.5787811328545 488.5041504301453 488.4086620513977 856.4646456866237 941.1757116483722 961.3054452633413 550.4376813266206 314.4881279522594 786.5250514504755 299.1423647535863
409 0.005 2.045 4 649.7564450197451 488.8591310232454 488.7641168230112 856.4880701726141 941.1771500955103 961.305993264569 550.6814243282793 314.5647240971526 786.5861418533425 299.1427243370975
410 0.005 2.05 3 649.9370188276158 489.2134566397621 489.1189104014189 856.5172190859695 941.1775301590467 961.3063570359482 550.9335026301998 314.6411616745539 786.6520964513502 299.1429755007359
411 0.005 2.055 4 650.1140671772697 489.5671212118635 489.4730475200001 856.5406581965029 941.1789690209869 961.306904746318 551.1765514044671 314.7177833278881 786.7130744008711 299.1433366343692
412 0.005 2.06 3 650.2940700863933 489.9201325154502 489.8265252337137 856.5697272007839 941.1793428186421 961.3072661900077 551.4279400124248 314.7942406629671 786.7788576930446 299.1435862698104
413 0.005 2.065 4 650.4705437195997 490.2724847392745 490.1793483326745 856.5931701891625 941.180785822137 961.3078148167966 551.6703391888782 314.870885027343 786.839696840885 299.1439480824599
414 0.005 2.07 3 650.6499356314987 490.6241855822881 490.5315139301225 856.6222073563104 941.1811619176415 961.308176542509 551.9210034177883 314.9473612885733 786.9053323632011 299.1441964944461
415 0.005 2.075 4 650.8258040124607 490.9752292489417 490.883026770474 856.6456527870753 941.1825993521605 961.3087210909717 552.1627374092942 315.0240271671968 786.9660421228974 299.1445573419591
416 0.005 2.08 3 651.0045838704035 491.3256234221795 491.2338840161575 856.6746606853154 941.1829756424487 961.3090804296144 552.4126714516964 315.1005222609142 787.0315287219829 299.1448037474721
417 0.005 2.085 4 651.179841998218 491.6753623031626 491.5840903673596 856.6981007791768 941.1844119680651 961.3096234282048 552.6537184812856 315.1772061780536 787.0921058556502 299.1451634791313
418 0.005 2.09 3 651.3579908158566 492.0244535407912 491.9336430082543 856.7270810684622 941.1847909130759 961.3099812240082 552.9028913662403 315.2537165090817 787.1574438389193 299.1454079422051
419 0.005 2.095 4 651.5326460025226 492.372891417766 492.2825466455524 856.7505100364806 941.1862228844137 961.310521641107 553.1432541580668 315.330417617294 787.2178902041079 299.145766557279
420 0.005 2.1 3 651.7101730420716 492.7206835190971 492.6307984713886 856.7794644334099 941.1866033582777 961.3108774704721 553.3916870594319 315.4069424717982 787.2830760877266 299.1460091732591
421 0.005 2.105 4 651.8842361303799 493.0678241528219 492.9784031766048 856.8028772876658 941.1880333222388 961.3114176742021 553.6313520003877 315.4836591558736 787.3433917499201 299.1463669583417
422 0.005 2.11 3 652.0611427119604 493.4143208865403 493.3253579771211 856.8317956636973 941.188415880845 961.3117727904123 553.8790092461899 315.5601964782726 787.4084272529481 299.1466081941438
423 0.005 2.115 4 652.2346026192491 493.7601681042711 493.6716675555529 856.8551957178287 941.1898445559697 961.3123113671448 554.1179766063822 315.6369267816308 787.4686152516238 299.1469650889373
424 0.005 2.12 3 652.4108644482055 494.1053732943266 494.017329132232 856.884077945708 941.1902281362565 961.3126649835802 554.364869769193 315.7134759713056 787.5335077428816 299.1472055926881
425 0.005 2.125 4 652.5837709886431 494.449930901094 494.3623473718105 856.9074396018791 941.1916509845053 961.3132025018485 554.6032115209835 315.7902153947833 787.5935403335429 299.1475601927443
426 0.005 2.13 3 652.7593250036712 494.7938482836685 494.7067195061047 856.9362840810747 941.1920383953964 961.3135526147231 554.8492897365145 315.8667781721937 787.6582848968072 299.1478008575014
427 0.005 2.135 4 652.9316801829427 495.1371200528171 495.050450198981 856.9596655874778 941.1934589153777 961.314089067598 555.0869956290574 315.9435263971687 787.7181986495432 299.1481548915366
428 0.005 2.14 3 653.1067043112602 495.4797535937193 495.3935367563187 856.9885212155873 941.1938488571581 961.3144399984571 555.3324047676535 316.0200927781865 787.7827984079356 299.1483955427875
429 0.005 2.145 4 653.2783894326765 495.8217434684593 495.7359838457958 857.0118831167739 941.1952691999994 961.3149730517626 555.5693356085266 316.0968538935789 787.8425950812127 299.1487505051885
430 0.005 2.15 3 653.4527935314503 496.163097000176 496.0777887123914 857.0406679419669 941.1956546772388 961.3153199569301 555.8140026163652 316.1734250096927 787.9070250783119 299.1489883052391
431 0.005 2.155 4 653.6237847780518 496.5038085730039 496.418955849401 857.0639012368083 941.1970527046835 961.3158421701637 556.0501949313889 316.2501955195743 787.9666269692574 299.1493414362563
432 0.005 2.16 3 653.7976226037731 496.8438858800063 496.7594827638255 857.0927604158239 941.1974559391308 961.3161947945113 556.294126200184 316.3267695074501 788.0309557675796 299.1495783679737
433 0.005 2.165 4 653.9681610541219 497.1833234083101 497.0993740351705 857.1160633240154 941.198869460579 961.3167276413653 556.5296839136153 316.4035375940662 788.0904732373155 299.1499316320525
434 0.005 2.17 3 654.1413214943777 497.5221283995043 497.4386269586701 857.1448146298351 941.1992630144035 961.317072685261 556.7727947593652 316.4801154653975 788.154603117484 299.1501696657622
435 0.005 2.175 4 654.3111259492076 497.8602953756982 497.7772460280915 857.1680189045952 941.2006563576655 961.3175927438576 557.007564721128 316.5568943702912 788.2139417714071 299.1505212312192
436 0.005 2.18 3 654.4837295194973 498.1978318641047 498.1152287284946 857.1968102990701 941.2010629396103 961.3179430436288 557.2499519817288 316.6334694758552 788.2779571278313 299.1507569694149
437 0.005 2.185 4 654.6530317520453 498.5347325276884 498.4525796730715 857.2201060272879 941.2024741122401 961.3184723350373 557.484038062222 316.7102459689756 788.337230931722 299.1511108188332
438 0.005 2.19 3 654.8249670201428 498.8710044509493 498.7892961201915 857.2487678532791 941.2028660485981 961.3188142827128 557.7256479086053 316.7868211883465 788.4010408064305 299.1513470183401
439 0.005 2.195 4 654.9936697997904 499.2066425347072 499.125382750567 857.2720473087817 941.2042752774819 961.3193423259689 557.9590114264176 316.8635975739806 788.4601806106207 299.1517010450819
440 0.005 2.2 3 655.1649815997374 499.5416538058824 499.4608368361199 857.300680189126 941.2046710423609 961.319683118594 558.1998402141072 316.9401697995739 788.5238386288315 299.1519363787369
441 0.005 2.205 4 655.3330951040773 499.8760331989216 499.7956630312488 857.3239319384937 941.2060726494542 961.3202085802062 558.4324844796831 317.0169444943163 788.5828371463709 299.1522887411622
442 0.005 2.21 3 655.5038017708716 500.2097876969848 500.129858630454 857.3525287157477 941.2064673699017 961.3205467526585 558.6725394152212 317.0935118578138 788.646336600183 299.1525230696974
443 0.005 2.215 4 655.6713141750057 500.5429122776825 500.4634282714426 857.3757615349183 941.2078670454214 961.3210716818588 558.9044650806463 317.1702835650903 788.7051949120959 299.1528740884849
444 0.005 2.22 3 655.8414071668709 500.8754138958747 500.7963692764973 857.4043249071906 941.2082648657207 961.3214090107692 559.143750095886 317.2468459227337 788.7685389064995 299.1531070661717
445 0.005 2.225 4 656.008323612847 501.2072875629268 501.1286862596052 857.4275380142918 941.2096603014512 961.3219319314973 559.3749590312275 317.3236122396885 788.8272590091548 299.1534565427696
446 0.005 2.23 3 656.1778005395049 501.5385401966393 501.4603765669304 857.4560676546396 941.2100600463821 961.3222684155071 559.613472717876 317.400165574395 788.8904452076343 299.1536877379975
447 0.005 2.235 4 656.344114626749 501.8691668497499 501.7914447919746 857.4792648934757 941.2114510625678 961.3227884115993 559.8439713141546 317.4769256334345 788.9490387130248 299.1540350810351
448 0.005 2.24 3 656.512959872476 502.1991743909896 502.1218883051749 857.5077652501121 941.2118540790508 961.3231230281203 560.0817223467346 317.5534699767925 789.0120697529665 299.1542644645917
449 0.005 2.245 4 656.6787071684296 502.5285579368787 502.4517116744918 857.5309430448524 941.2132401362792 961.3236408551137 560.3114961600642 317.6302218321979 789.0705094017969 299.1546096320998
450 0.005 2.25 3 656.8469244016879 502.8573242453419 502.7809122583605 857.5593869110377 941.2136397848761 961.3239743070199 560.54843856784 317.7067560731609 789.1333849752482 299.15483726472
451 0.005 2.255 4 657.0121149140714 503.1854685744211 503.1094946621651 857.5825546749617 941.2150279088331 961.3244928217159 560.7775276674334 317.7834980528397 789.1916956423556 299.1551806800256
452 0.005 2.26 3 657.1797341419975 503.5129976066075 503.4374562547307 857.6109605723317 941.215429547082 961.3248241755404 561.0137096144344 317.8600200395728 789.2544182032707 299.1554074502678
453 0.005 2.265 4 657.344333914794 503.8399066305177 503.7648016154122 857.6341093183595 941.2168150081677 961.3253404234908 561.2420855429502 317.9367508461721 789.3125929054279 299.1557488291843
454 0.005 2.27 3 657.5113492169036 504.1662022970606 504.0915281346579 857.6624796467539 941.2172205970662 961.3256714567098 561.4774937106939 318.0132593386473 789.3751629355227 299.1559761989471
455 0.005 2.275 4 657.6753599011267 504.4918799276044 504.4176403656155 857.6856078896549 941.2185995503254 961.326183710184 561.7051684174526 318.0899776471405 789.4332050545592 299.1563149779266
456 0.005 2.28 3 657.8417606899689 504.8169461269925 504.743135723049 857.7139414429191 941.2190055179143 961.3265119865026 561.9398086426219 318.1664705707852 789.4956279401398 299.156541888631
457 0.005 2.285 4 658.0051909460711 505.1413962438021 505.0680187096589 857.7370453436599 941.2203814536557 961.3270227585588 562.1667733593249 318.2431747271579 789.553523108701 299.1568807554822
458 0.005 2.29 3 658.1709978527138 505.4652368633115 505.3922867839756 857.7653404685454 941.220788902016 961.3273500528624 562.4006417206456 318.319649036456 789.6157945268786 299.1571078761148
459 0.005 2.295 4 658.3338525366154 505.7884633833158 505.7159444363518 857.7884213279394 941.222161392265 961.3278594028754 562.6269223635279 318.3963381386997 789.6735528106452 299.1574465880536
460 0.005 2.3 3 658.4990676497582 506.1110823576979 506.0389891573853 857.8166797520605 941.2225704037963 961.3281844538502 562.8600584868948 318.4727942999795 789.7356712740807 299.1576743821808
461 0.005 2.305 4 658.6613373195256 506.4330891921865 506.3614253981249 857.8397387824017 941.2239402652624 961.3286928838335 563.085597560618 318.5494668334721 789.7932941227891 299.1580128654651
462 0.005 2.31 3 658.8259493580159 506.7544903941843 506.6832506574968 857.8679545038871 941.2243510581596 961.3290171693664 563.3179610012787 318.6259044264129 789.8552539443581 299.1582412241834
463 0.005 2.315 4 658.9876479227834 507.0752814473258 507.0044693862038 857.8909972041071 941.2257184238397 961.329522312733 563.5427978774583 318.7025582116313 789.9127419772086 299.1585793312566
464 0.005 2.32 3 659.151666582143 507.3954688140163 507.325079104753 857.9191731325936 941.2261289503613 961.3298433773399 563.7744138986621 318.7789749548901 789.974548553375 299.1588076826289
465 0.005 2.325 4 659.3127882877028 507.715047993384 507.6450842328744 857.9421934154635 941.2274921794148 961.3303455129694 563.9985321121801 318.8556083886386 790.0318971370855 299.1591450368781
466 0.005 2.33 3 659.4761990077262 508.0340254054621 507.9644823073284 857.9703288119865 941.2279021970231 961.3306631421266 564.2293895549147 318.9320029140097 790.0935452153722 299.1593729484389
467 0.005 2.335 4 659.6367778447483 508.3523965860355 508.2832777162384 857.9932972083293 941.2292565237088 961.3311623361742 564.4528318950559 319.0086120559511 790.1507373939453 299.1597070347231
468 0.005 2.34 3 659.7995715851323 508.6701679428622 508.6014680424991 858.0214178097972 941.2296720463361 961.3314791306893 564.6829077574457 319.0849846457146 790.2122418032498 299.1599354533806
469 0.005 2.345 3 659.9601263511988 508.9873380115953 508.9190583905044 858.0467844192128 941.2303803514615 961.3318624296294 564.9099193760534 319.1614521341122 790.271663695631 299.1602602061604
470 0.005 2.35 3 660.1211361514465 509.3039090547265 509.2360489610261 858.0730039000304 941.2312974782941 961.3322731436125 565.1366546737737 319.2378781821607 790.3312930147841 299.1605278250802
471 0.005 2.355 3 660.28176728674 509.6198816945945 509.5524403007258 858.0990602231841 941.2321965549851 961.3326709026164 565.3629191535099 319.3142859093548 790.3907401365572 299.1607943229477
472 0.005 2.36 3 660.4420241407653 509.9352568193728 509.8682332429568 858.125027261945 941.2330919141878 961.3330656200739 565.5887391622892 319.390681967014 790.4500642553789 299.16105776974
473 0.005 2.365 3 660.6019728415123 510.2500353658422 510.1834286869502 858.1509637147752 941.2339868194393 961.3334575291673 565.8141693733919 319.4670642744309 790.5092923454266 299.1613182716654
474 0.005 2.37 3 660.7616268668936 510.5642182820494 510.4980275742781 858.1768531596714 941.2348786230334 961.3338496684315 566.0392112539354 319.5434318368016 790.5684543624864 299.1615778060002
475 0.005 2.375 3 660.9209875377479 510.8778065076651 510.8120308674436 858.2026904359798 941.2357683194658 961.3342420402345 566.2638638477367 319.6197862739013 790.6275325235988 299.1618376071518
476 0.005 2.38 3 661.0800750812342 511.1908010083877 511.1254395375124 858.2285000538467 941.2366622978 961.3346377738887 566.4881342004174 319.6961268476156 790.686536189525 299.1620983557231
477 0.005 2.385 3 661.2389298276303 511.5032027754827 511.4382545657181 858.2542768271642 941.2375563773464 961.335034153543 566.7120314889531 319.7724538427187 790.7454663468551 299.1623594065228
478 0.005 2.39 3 661.3974880229463 511.8150127510112 511.7504769283235 858.280022883789 941.2384505390825 961.3354294274251 566.9355443939378 319.8487670498916 790.8043122329456 299.1626210247292
479 0.005 2.395 3 661.5557547413205 512.1262318722283 512.0621075737884 858.3057267925175 941.239342318631 961.3358230027973 567.1586694556507 319.925065337075 790.8630681231016 299.162883573243
480 0.005 2.4 3 661.713756878458 512.4368611073172 512.3731474643877 858.3314010205802 941.2402326610779 961.3362161121079 567.3814205960231 320.0013485614955 790.9217408320679 299.1631467815848
481 0.005 2.405 3 661.8714770943864 512.7469014072371 512.6835975608774 858.3570426224645 941.2411210817899 961.3366075427983 567.6037925123057 320.0776168234345 790.9803291508944 299.163410737156
482 0.005 2.41 3 662.0289119538637 513.0563537150319 512.9934588153621 858.3826494732511 941.2420074895341 961.3369979920394 567.8257828003004 320.15386932925 791.0388315317545 299.1636760585779
483 0.005 2.415 3 662.1860675023023 513.365218980093 513.3027321753708 858.4082263492289 941.2428917993554 961.3373863798528 568.047401757784 320.2301074039665 791.097249482869 299.1639421336573
484 0.005 2.42 3 662.3429498762332 513.6734981746242 513.611418597488 858.4337640647079 941.2437766775327 961.3377751368797 568.2686368542192 320.306328698358 791.1555842556578 299.1642089720302
485 0.005 2.425 3 662.4995486657176 513.981192222588 513.919519029852 858.4592801149499 941.2446592938078 961.3381628385388 568.4894987857904 320.3825333534039 791.2138345488212 299.1644761695447
486 0.005 2.43 3 662.6558713469332 514.288302080837 514.2270344335797 858.4847677770856 941.2455399616647 961.3385493060855 568.7099921867455 320.4587211596166 791.2720024639326 299.1647435780168
487 0.005 2.435 3 662.8119189878737 514.5948287252277 514.5339657831988 858.5102293274119 941.246420178409 961.3389359003946 568.9301052959261 320.5348914526766 791.3300881574543 299.1650105211782
488 0.005 2.44 3 662.9676907977782 514.9007730918271 514.8403140195521 858.535664485746 941.247300185215 961.3393220134379 569.1498473342011 320.6110449129326 791.3880906043437 299.1652768976797
489 0.005 2.445 3 663.1231831499812 515.2061361279606 515.1460800958836 858.5610756798517 941.2481794945687 961.3397071782223 569.3692206593358 320.6871806469092 791.4460128748252 299.1655424600057
490 0.005 2.45 3 663.2784155767787 515.5109188173232 515.4512649768167 858.5864650413216 941.2490590280242 961.3400930395618 569.5882184262495 320.7632979592233 791.5038562902835 299.1658070862337
491 0.005 2.455 3 663.4333627548236 515.8151221072299 515.7558696312857 858.61182213786 941.2499371324411 961.3404773974657 569.8068369012833 320.8393969783996 791.5616193272194 299.1660702701097
492 0.005 2.46 3 663.5880271255359 516.1187469090172 516.0598949771893 858.6371536801367 941.2508141245905 961.3408606271784 570.0250975192166 320.9154774019669 791.6193030178792 299.1663324227293
493 0.005 2.465 3 663.7424162762509 516.4217941814235 516.3633419649386 858.6624587396618 941.2516919900411 961.3412444251419 570.2429966116986 320.9915392946037 791.6769083231964 299.1665936581243
494 0.005 2.47 3 663.8965243675933 516.7242648460312 516.6662115349677 858.6877374040794 941.2525677337682 961.3416267298876 570.4605118113941 321.0675815519975 791.7344343468866 299.1668540957601
495 0.005 2.475 3 664.0503545303081 517.0261598739025 516.9685046443942 858.7129907560122 941.2534419792543 961.3420090749195 570.6776661739331 321.1436037236702 791.7918793109551 299.1671128579778
496 0.005 2.48 3 664.203892804265 517.3274801899402 517.2702222311141 858.7382101527941 941.2543155244366 961.3423916766055 570.8944436846632 321.2196075628972 791.8492472028223 299.1673724623221
497 0.005 2.485 3 664.3571771597109 517.628226775288 517.5713652567259 858.7634155954142 941.2551912332137 961.3427756758024 571.1108639994956 321.2955901363005 791.9065417168625 299.1676321833873
498 0.005 2.49 3 664.5101717660162 517.9284005644114 517.8719346732125 858.7885993637185 941.2560661855088 961.3431588152539 571.326917443836 321.371552193509 791.9637569737455 299.1678914031168
499 0.005 2.495 3 664.6628930319981 518.2280025063828 518.1719314258984 858.8137574135171 941.2569397545749 961.3435406601548 571.54260419689 321.4474938314482 792.0208869885267 299.1681501214641
500 0.005 2.5 3 664.8153452612939 518.5270335365877 518.4713564505344 858.8388942154277 941.257811863326 961.3439213499624 571.7579319894575 321.5234136461705 792.0779387839098 299.1684079334694
501 0.005 2.505 3 664.9675256050652 518.8254946093881 518.7702107031175 858.8640043984327 941.2586819243169 961.3443008235666 571.9729014604245 321.5993122813506 792.1349099684115 299.1686653751023
502 0.005 2.51 3 665.1194249796179 519.1233866662493 519.068495127009 858.8890916186697 941.2595518661899 961.3446798600189 572.1875006019872 321.6751891554695 792.1917996843973 299.1689223596302
503 0.005 2.515 3 665.2710459075208 519.4207106401326 519.3662106616846 858.914152369045 941.2604203387255 961.3450582121593 572.4017352807081 321.7510443590319 792.2486088857931 299.1691787271525
504 0.005 2.52 3 665.4223923033389 519.7174674408091 519.6633582139143 858.9391906396025 941.261288470173 961.3454360663559 572.6156074869423 321.8268765751532 792.3053475389771 299.1694347024778
505 0.005 2.525 3 665.5734667581547 520.0136580651372 519.9599387889 858.9642056300464 941.2621554899324 961.3458128507119 572.8291195439716 321.9026865687848 792.3620036807225 299.1696901952006
506 0.005 2.53 3 665.7242744037183 520.3092834924469 520.2559533425969 858.989209264047 941.2630220865586 961.3461883874547 573.0422775464773 321.9784733346457 792.4185751658114 299.1699451030258
507 0.005 2.535 3 665.8748096689194 520.6043446948188 520.5514028559375 859.0141997682796 941.2638854451983 961.3465624624193 573.2550776035665 322.0542368975235 792.4750716051661 299.1701994886934
508 0.005 2.54 3 666.0250754803242 520.8988425190998 520.8462881596768 859.0391471998337 941.2647499551905 961.3469380047662 573.4675180395279 322.1299769025294 792.5314916429207 299.1704533988525
509 0.005 2.545 3 666.1750673799257 521.1927779370482 521.1406102724022 859.0640703365358 941.2656148212048 961.3473129731364 573.6795963351856 322.2056933988786 792.587835644455 299.1707069499179
510 0.005 2.55 3 666.3247873099295 521.486151882236 521.4343701224947 859.0889717870464 941.2664793424722 961.3476870308226 573.8913152700379 322.2813861147105 792.6441035907595 299.1709601875904
511 0.005 2.555 3 666.474238345139 521.7789653312191 521.7275686804904 859.1138523198559 941.2673441290185 961.3480610199167 574.1026747925162 322.3570550455571 792.7002954772167 299.1712131167079
512 0.005 2.56 3 666.6234171949977 522.0712191736239 522.0202068422337 859.138705848969 941.2682084175991 961.3484338631478 574.3136772986505 322.4326994566031 792.7564102343166 299.1714658013208
513 0.005 2.565 3 666.7723260935527 522.3629143637955 522.3122855585156 859.1635342764384 941.2690709414348 961.3488059620902 574.5243210727738 322.5083188903496 792.8124495171066 299.1717186713432
514 0.005 2.57 3 666.9209645827766 522.6540518385303 522.6038057611473 859.1883403020778 941.269934284166 961.3491777117171 574.734606962217 322.5839130415295 792.8684134178033 299.1719711460363
515 0.005 2.575 3 667.0693242851313 522.9446325193123 522.8947683775123 859.2131182647471 941.2707945804731 961.3495474025001 574.9445380667559 322.6594828248857 792.9242997219816 299.1722236263035
516 0.005 2.58 3 667.217441536734 523.2346573919799 523.1851743784996 859.2378920295943 941.27165680058 961.3499179071468 575.1541296864501 322.7350259054563 792.9801170177353 299.1724757242509
517 0.005 2.585 3 667.3652683000289 523.524127358604 523.4750246873657 859.262623632395 941.2725133382868 961.3502865585449 575.3633592073539 322.8105429113888 793.0358403883778 299.1727280046592
518 0.005 2.59 3 667.5128463476804 523.8130433273351 523.7643202155094 859.2873380862121 941.2733719249503 961.3506548461933 575.5722365348551 322.8860340020246 793.0914986882502 299.1729808106211
519 0.005 2.595 3 667.6601282137329 524.1014062591548 524.0530619168489 859.3120273605224 941.27422840357 961.3510225619606 575.7807528408041 322.9614984375934 793.147083082738 299.1732337522343
520 0.005 2.6 3 667.8071571145701 524.3892170910661 524.341250734273 859.3366948760493 941.2750856910891 961.351390392623 575.9889112459864 323.0369366237925 793.2025918297031 299.1734867514359
521 0.005 2.605 3 667.9539242283133 524.6764767667647 524.628887608325 859.3613398443674 941.2759417561552 961.351757105931 576.1967220834724 323.1123473615739 793.2580259443605 299.1737396760549
522 0.005 2.61 3 668.1004252415745 524.9631862167415 524.9159734686405 859.3859617050532 941.2767975361979 961.3521239133812 576.4041852268673 323.1877305091208 793.3133851577303 299.1739924924953
523 0.005 2.615 3 668.2466571404824 525.2493463721269 525.2025092486255 859.4105601980775 941.2776525865808 961.3524899466308 576.6112968401738 323.2630867196564 793.3686678254264 299.1742450216009
524 0.005 2.62 3 668.3926143793793 525.5349581579088 525.4884958779872 859.4351314809429 941.2785061259819 961.3528553547429 576.8180536881862 323.3384152998258 793.4238710431325 299.174497189798
525 0.005 2.625 3 668.5382907227588 525.8200224847039 525.7739342740136 859.4596710763251 941.2793569240113 961.3532190579601 577.0244542023956 323.4137167582982 793.4789963998811 299.1747491132653
526 0.005 2.63 3 668.6837096929236 526.1045403202247 526.058825386701 859.4842070491856 941.2802109586574 961.3535846565014 577.2305172495254 323.4889890716888 793.5340535699499 299.1750006808565
527 0.005 2.635 3 668.828865188006 526.3885125814284 526.3431701484731 859.5087154563482 941.2810638626281 961.3539489657385 577.4362248990378 323.5642328466295 793.5890304631176 299.1752519106002
528 0.005 2.64 3 668.9737639471966 526.6719402077537 526.626969494607 859.5332015242182 941.28191509166 961.3543130851708 577.6415908531837 323.6394479536507 793.643932202518 299.1755026500711
529 0.005 2.645 3 669.1184044224073 526.954824128623 526.9102243532122 859.5576626079966 941.2827643086522 961.3546761522982 577.8466179255006 323.7146345219435 793.6987535212032 299.1757525878029
530 0.005 2.65 3 669.2627788351236 527.2371652874068 527.1929356744695 859.5821037448476 941.2836139180091 961.3550392146642 578.0512867917288 323.7897921345468 793.7534997887191 299.1760016594981
531 0.005 2.655 3 669.406890845617 527.5189645954085 527.4751043714181 859.6065230472821 941.2844635224916 961.3554018085454 578.2556110398876 323.8649206628803 793.8081702746571 299.1762498827089
532 0.005 2.66 3 669.550729940931 527.8002229671259 527.7567313680722 859.6309158976336 941.2853108875831 961.3557634904254 578.4595794572931 323.9400201497304 793.8627603556802 299.1764969023133
533 0.005 2.665 3 669.6943109331522 528.0809413475208 528.0378175940491 859.6552889903328 941.2861583209906 961.3561249745637 578.663207644646 324.0150905270752 793.9172756019608 299.1767434351977
534 0.005 2.67 3 669.8376251101382 528.3611206661751 528.3183639868795 859.6796412299402 941.2870053186195 961.3564864535692 578.8664932801402 324.0901325739256 793.9717176981667 299.1769889936952
535 0.005 2.675 3 669.9807086315531 528.6407618792481 528.598371489766 859.7039742758752 941.287852112796 961.3568473196694 579.0694397884791 324.1651442491593 794.026085023182 299.1772332387711
536 0.005 2.68 3 670.123503819945 528.9198658837225 528.8778410159453 859.7282800978633 941.2886971752332 961.3572068746823 579.272020564003 324.24012554264 794.0803764165607 299.1774765651191
537 0.005 2.685 3 670.2660453036317 529.1984336063956 529.1567734773865 859.7525576650365 941.2895395736922 961.3575650732639 579.4742780126198 324.3150766738005 794.1345836591089 299.1777189627321
538 0.005 2.69 3 670.4083174216471 529.476465950765 529.4351698007722 859.7768154988709 941.2903830258917 961.3579236279011 579.6761863338007 324.3899966338106 794.1887160160611 299.1779605093595
539 0.005 2.695 3 670.5503230416938 529.7539638441797 529.7130309134586 859.8010529133727 941.2912258931107 961.3582813835864 579.8777503079813 324.4648855648713 794.2427741411002 299.1782016489657
540 0.005 2.7 3 670.6920675905404 530.0309282007501 529.9903577333841 859.8252665418336 941.2920682394119 961.3586382687853 580.0789740465184 324.5397428736558 794.296756220035 299.1784420311012
541 0.005 2.705 3 670.8335442456601 530.3073599539796 530.2671511854755 859.8494576686551 941.2929103794615 961.358994564763 580.2798645421738 324.6145678160227 794.3506646846065 299.1786818303723
542 0.005 2.71 3 670.9747653213748 530.5832600209194 530.5434121933121 859.8736275698748 941.2937521661889 961.3593503762323 580.480404464432 324.6893615556035 794.4044988520665 299.1789214471243
543 0.005 2.715 3 671.1157188973268 530.8586293018549 530.8191416744424 859.8977900766249 941.2945946391384 961.3597056783019 580.6805976701104 324.7641237332762 794.4582672919639 299.1791610173848
544 0.005 2.72 3 671.2564275369581 531.133468609468 531.0943405270561 859.9219271409805 941.2954431229429 961.3600631570457 580.8804460928702 324.838853587352 794.5119696067585 299.1794005487172
545 0.005 2.725 3 671.3968774770561 531.4077790485085 531.3690096776633 859.9460373907367 941.2962834699424 961.360416400142 581.0799533321119 324.9135506452135 794.5655958291293 299.1796401612505
546 0.005 2.73 3 671.5370703906743 531.6815615097134 531.6431500633073 859.9701144521395 941.2971225150577 961.3607695116069 581.2791331290632 324.9882149899274 794.6191364755159 299.1798796801412
547 0.005 2.735 3 671.6770024068351 531.9548168919564 531.9167625970786 859.9941640122366 941.2979607232281 961.3611227021499 581.4779745515243 325.0628473699014 794.6725960717303 299.1801192575674
548 0.005 2.74 3 671.8166746896142 532.2275460952573 532.1898482018499 860.0181908401654 941.2987985375493 961.3614747648808 581.6764689834351 325.1374466463304 794.7259748172197 299.1803590123643
549 0.005 2.745 3 671.956090495825 532.4997500094337 532.4624077737905 860.0421951551859 941.2996352953545 961.3618261446333 581.8746188972519 325.2120131265699 794.779284848576 299.1805989170234
550 0.005 2.75 3 672.095255110732 532.7714295893861 532.7344422506757 860.0661766874925 941.3004714389896 961.3621772883728 582.0724356198311 325.2865458373226 794.8325219154261 299.1808390334411
551 0.005 2.755 3 672.2341590554662 533.0425857419464 533.0059525461941 860.0901364568574 941.3013065708003 961.3625267241817 582.2699142053696 325.3610447721744 794.8856835744961 299.1810790413553
552 0.005 2.76 3 672.3728000890495 533.3132193722173 533.2769395708018 860.1140705605715 941.3021405516183 961.3628756489572 582.4670496357273 325.435509775012 794.9387597312029 299.1813190023597
553 0.005 2.765 3 672.5111826941026 533.5833313835309 533.547404237022 860.1379836003214 941.3029733860185 961.3632238430309 582.6638324408988 325.5099409376807 794.9917669586947 299.1815587006228
554 0.005 2.77 3 672.6493077435593 533.8529226673431 533.8173474350416 860.1618712552537 941.3038063545318 961.3635724280851 582.8602920188027 325.5843404087316 795.0447022128943 299.1817987611108
555 0.005 2.775 3 672.787187749328 534.1219941530916 534.086770087062 860.1857384473283 941.3046406669428 961.3639213368657 583.0564220064991 325.6587035668695 795.0975640869492 299.18203893458
556 0.005 2.78 3 672.9248130005724 534.39054675523 534.3556731086358 860.2095861955941 941.3054753271931 961.3642714599498 583.2522019038082 325.7330310491809 795.1503531965425 299.182279301367
557 0.005 2.785 3 673.0621824241572 534.6585813721268 534.624057404656 860.233404840714 941.3063084972235 961.3646199530128 583.4476520333617 325.8073231095749 795.2030669663939 299.1825194208805
558 0.005 2.79 3 673.1993017863183 534.9260989165846 534.8919238844052 860.2572025303558 941.3071415174851 961.3649683446868 583.6427729125193 325.8815806649173 795.2557074696923 299.1827595717198
559 0.005 2.795 3 673.3361688754402 535.1931002900401 535.1592734540582 860.2809866695051 941.3079738712167 961.3653154779124 583.8375609646662 325.9558022473685 795.3082341924311 299.1829994758903
560 0.005 2.8 3 673.472784139193 535.4595863892515 535.4261070186484 860.3047407128274 941.308803203562 961.3656613346996 584.0320047019617 326.029987035189 795.3607041137998 299.1832390227588
561 0.005 2.805 3 673.6091455615763 535.7255581566894 535.6924254991332 860.328451074558 941.3096317786782 961.3660056982636 584.2261160523619 326.1041373592565 795.4131181467517 299.183478175715
562 0.005 2.81 3 673.7452691427789 535.9910164444424 535.9582297683589 860.3521282475245 941.3104623380402 961.3663493320827 584.4198961600372 326.1782511455053 795.4654561102508 299.1837166930664
563 0.005 2.815 3 673.8811442730322 536.2559621649366 536.2235207377615 860.3758074746421 941.3112888613723 961.3666915357705 584.6133495299291 326.2523301779971 795.5177178562674 299.1839545730635
564 0.005 2.82 3 674.0167511106899 536.5203962328571 536.4882993145727 860.3994617500266 941.31211400848 961.3670326391095 584.8064737666797 326.3263731560731 795.5699056288727 299.1841917492357
565 0.005 2.825 3 674.1521035544869 536.7843195384309 536.7525664006106 860.4230935931934 941.3129382639693 961.3673736549295 584.9992630315243 326.4003797243617 795.6220191517008 299.1844281984477
566 0.005 2.83 3 674.2872063492533 537.0477329911826 537.016322897106 860.4467005630402 941.3137619012625 961.3677143143924 585.1917216604721 326.4743492312168 795.6740571648692 299.1846639896492
567 0.005 2.835 3 674.4220651799731 537.310637480241 537.2795697019599 860.4702853152402 941.3145852687015 961.3680546551197 585.383849292763 326.5482824417892 795.7260208027843 299.1848991233055
568 0.005 2.84 3 674.5566712037578 537.5730338985328 537.5423077094458 860.4938464465559 941.3154084254172 961.3683944520538 585.5756451084663 326.6221782549519 795.7779109827374 299.1851337250686
569 0.005 2.845 3 674.691028177946 537.8349231478879 537.8045378205612 860.5173849360738 941.3162307188743 961.3687333516535 585.7671110907885 326.6960372724017 795.8297276118134 299.1853677651239
570 0.005 2.85 3 674.8251320572779 538.096306123024 538.0662609350912 860.5409008446597 941.3170528812507 961.3690719860045 585.9582467785423 326.7698588004437 795.8814711654248 299.1856012000994
571 0.005 2.855 3 674.9589893073078 538.3571837154677 538.327477945491 860.5643928328169 941.3178750887804 961.3694109668941 586.1490508732589 326.8436424347451 795.9331412160755 299.1858344345763
572 0.005 2.86 3 675.0925860646875 538.6175567887096 538.5881897282261 860.5878545169443 941.3186952538005 961.3697483899408 586.3395164699484 326.9173885570314 795.9847345129729 299.1860671094601
573 0.005 2.865 3 675.2259427593265 538.8774262665816 538.8483971885468 860.6112997398598 941.3195151349335 961.3700854931692 586.5296605742931 326.9910970517619 796.0362561955939 299.1862989581117
574 0.005 2.87 3 675.359053301447 539.1367930463192 539.1081012252712 860.6347215838421 941.320334289164 961.3704213427002 586.7194785047204 327.0647673523602 796.0877055804643 299.1865301705639
575 0.005 2.875 3 675.4919225260829 539.3956580261892 539.3673027375495 860.6581234078981 941.3211531423916 961.3707569818403 586.9089742695742 327.1383994069856 796.1390845812438 299.1867609822813
576 0.005 2.88 3 675.6245358355701 539.6540220792699 539.6260026103992 860.6814954556943 941.3219715289335 961.3710930297635 587.0981401766464 327.211993219519 796.1903804855293 299.186991614763
577 0.005 2.885 3 675.7569063005122 539.9118860914392 539.8842017248651 860.704844477339 941.3227886176825 961.3714280559079 587.2869800035545 327.2855482797435 796.2416049695444 299.1872220654948
578 0.005 2.89 3 675.8890319315276 540.1692509553502 540.141900974022 860.7281696084053 941.3236051820558 961.3717628042226 587.4754926065721 327.3590647411551 796.2927557508253 299.1874524019273
579 0.005 2.895 3 676.0209121273544 540.4261175467154 540.3991012387619 860.7514602564332 941.3244211175021 961.3720985481303 587.6636771693313 327.4325425984602 796.3438249006606 299.1876826246103
580 0.005 2.9 3 676.1525409596185 540.6824867529734 540.6558034081228 860.7747387292374 941.3252366638493 961.3724335517879 587.8515404639875 327.5059814194975 796.3948268942568 299.1879126053374
581 0.005 2.905 3 676.2839287107493 540.9383594798696 540.9120083839418 860.7979942980425 941.3260515642072 961.3727670123181 588.0390735265737 327.5793809307103 796.4457569768769 299.1881424962842
582 0.005 2.91 3 676.4150791841088 541.1937366118427 541.1677170513757 860.8212275152054 941.3268653872658 961.3731005679066 588.2262860573372 327.6527405823801 796.4966135098356 299.1883719924115
583 0.005 2.915 3 676.5459820032843 541.4486190218043 541.4229302878113 860.8444327548591 941.3276774032262 961.3734332351427 588.4131695235841 327.7260602865672 796.5473941530146 299.1886011122079
584 0.005 2.92 3 676.6766413808326 541.703007592389 541.6776489777399 860.8676154476052 941.3284888843239 961.3737642647598 588.5997318698911 327.79934042415 796.598101886605 299.1888299283558
585 0.005 2.925 3 676.807084686107 541.9569032370028 541.931874022079 860.8907863418647 941.3293016664437 961.3740958128132 588.7859798045524 327.8725799912531 796.6487442102879 299.1890582985394
586 0.005 2.93 1 676.9351480048272 542.209771975788 542.1851336781375 860.9570356010735 941.3409447726124 961.3788777505487 588.9846930279311 327.9451062516401 796.729156005403 299.1891515576829
587 0.005 2.935 6 677.0695766790639 542.4626949414489 542.4383572845882 860.9463891811746 941.3348819965282 961.3758027699695 589.1571616591864 328.0193896696761 796.7570822782659 299.1893458004073
588 0.005 2.94 3 677.2014718346884 542.7151181209904 542.6910987518482 860.9629942803774 941.3326468854598 961.3752032870408 589.3428644330364 328.0923293920678 796.8030158274131 299.1895789477522
589 0.005 2.945 1 677.3278292849872 542.9665157791296 542.9428800731096 861.0269029290691 941.3433722964002 961.3796143005621 589.5399014163851 328.1647304472286 796.8816683744831 299.1898097254642
590 0.005 2.95 5 677.4590640045036 543.2179676310518 543.1946262036159 861.0147672094079 941.3372518761588 961.3767893965395 589.7112655279552 328.2388648924837 796.9083800939757 299.1902603611564
591 0.005 2.955 3 677.5888748260309 543.4689221500736 543.4458931424668 861.0316036645739 941.3351894341345 961.3763259766279 589.895808867842 328.3116680851649 796.9540985715787 299.1906036050854
592 0.005 2.96 1 677.7145136718274 543.7188582184087 543.6962077008444 861.0954959119002 941.3460275586194 961.3808350285356 590.0918591338308 328.3839071863032 797.0325213411764 299.1908885435791
593 0.005 2.965 6 677.8454066550639 543.968847147463 543.9464867995511 861.0834434758866 941.3399564574103 961.3779838966233 590.2618182835289 328.4579083953884 797.0591162927493 299.191313147391
594 0.005 2.97 3 677.9747461174646 544.2183412929751 544.1962895222678 861.0997231780329 941.3378487757551 961.3775235540567 590.4452978773966 328.5305617405562 797.1045262837065 299.1917332147694
595 0.005 2.975 1 678.0995217098468 544.4668223177708 544.4451456106208 861.1630023675593 941.3485740584703 961.3819857079358 590.6401505141373 328.6027044245726 797.1824402433401 299.1921238372806
596 0.005 2.98 5 678.2288953071378 544.7153559304634 544.6939666262856 861.1512140588592 941.3425328720389 961.379180224836 590.8098431234439 328.6765681565123 797.2091017375114 299.1927029778769
597 0.005 2.985 3 678.3571175300897 544.9633980244323 544.9423147010343 861.1680410804145 941.3404857558202 961.3786971654781 590.9924816710621 328.7491104003281 797.2544489864404 299.1931662452025
598 0.005 2.99 1 678.4814583890894 545.2104340386866 545.189722676247 861.2312090567102 941.3511566857708 961.3831062485388 591.1864098844252 328.8210904583306 797.3320381259631 299.193546221817
599 0.005 2.995 6 678.6107959469728 545.4575215740067 545.4370953623056 861.2195083160576 941.3451028282828 961.3802486661376 591.3547950932102 328.8948387455425 797.3583953987409 299.1940312323146
600 0.005 3 3 678.7386363953285 545.7041199390711 545.6839973551268 861.2357447367851 941.3429739118968 961.3797574931 591.5363981521006 328.96723955024 797.4033200569502 299.1944949413537
601 0.005 3.005 1 678.8620032939363 545.949716909277 545.9299640081765 861.2983651672496 941.3535197567395 961.3841066677954 591.7290954856471 329.039153666742 797.4802665915822 299.1949329876429
602 0.005 3.01 6 678.9906204744956 546.1953651972927 546.1758955588039 861.2866539536453 941.3475148051816 961.3812682421246 591.8962206049586 329.1128020151016 797.5063283830076 299.1954420896803
603 0.005 3.015 3 679.1174519281711 546.4405268295675 546.421358644166 861.3029273945685 941.3453993676445 961.3808010018572 592.0771785784477 329.1850723655756 797.5511635613555 299.1958903086751
604 0.005 3.02 1 679.2400611061732 546.6846929117825 546.6658918975534 861.3652094223658 941.3558741601283 961.3851153489961 592.2688247199704 329.2568385668861 797.6276688178278 299.1963074886906
605 0.005 3.025 6 679.3676922439571 546.9289097284126 546.9103899878276 861.3537742230309 941.3499123410525 961.3823088870975 592.4355946689801 329.3303569632996 797.6538473367571 299.1967789513285
606 0.005 3.03 3 679.4942169250214 547.1726404331351 547.1544196760885 861.3724490355879 941.3474648437135 961.3815157719065 592.6170970918989 329.4024396662572 797.7006655833085 299.1971803403769
607 0.005 3.035 1 679.6162921609148 547.4153846795947 547.3975291122304 861.4330168076989 941.3578606381622 961.3859438310723 592.8071975527596 329.4741054499841 797.7756614568319 299.1975454331775
608 0.005 3.04 6 679.7432463395395 547.6581788214822 547.6406034479679 861.4208039102519 941.3522069422776 961.3832922790669 592.9721416722924 329.5475324740974 797.8007276938546 299.1979739192749
609 0.005 3.045 3 679.868839920653 547.9004889841294 547.8832107109077 861.4393166718331 941.3498369363383 961.3825266091746 593.152525960497 329.6194909219997 797.847117748683 299.1983168939458
610 0.005 3.05 1 679.9901093964905 548.1418180509619 548.1249025186385 861.4995473169553 941.3601673559434 961.3869170992072 593.3415570016944 329.6910167627057 797.9216278480134 299.198628873016
611 0.005 3.055 6 680.1162484010719 548.3831965731366 548.3665592222389 861.4875435535184 941.3545560058764 961.3842770164484 593.5056979996759 329.7643134557482 797.9466435514522 299.1990132734725
612 0.005 3.06 3 680.2410628722015 548.6240937397137 548.607751408369 861.5060300054912 941.3521959875839 961.3835074605753 593.6851345753116 329.8361374704728 797.9928424133029 299.1992985986902
613 0.005 3.065 1 680.3614340509992 548.8640151842819 548.8480331646225 861.5659293462396 941.3624727774207 961.387873309863 593.8730568483275 329.9075374185937 798.0671077901691 299.1995640027616
614 0.005 3.07 6 680.4869461110745 549.1039857926468 549.0882800168498 861.5541354676769 941.356893734016 961.3852463322245 594.0364968297821 329.9806941871576 798.0918936344285 299.1999149969346
615 0.005 3.075 3 680.6110712548865 549.3434777574039 549.3280650109618 861.5726073761874 941.3545492648934 961.3844779001272 594.2150076405546 330.0523784331604 798.1378926878203 299.2001521539437
616 0.005 3.08 1 680.7307605386483 549.5819995260279 549.5669448205696 861.6321848448727 941.3647625958566 961.3888134473096 594.4018793008389 330.1236336074239 798.211742349185 299.2003828884258
617 0.005 3.085 6 680.8555974494096 549.8205699449055 549.8057896270582 861.6205705778548 941.3592189216834 961.3862027050088 594.5645796537282 330.1966550944498 798.2364836125993 299.2007126031115
618 0.005 3.09 3 680.978967069899 550.0586643162693 550.0441751354633 861.6389921215163 941.3568869296831 961.3854349546147 594.7421293858497 330.2682066674269 798.2822707237475 299.2009178840674
619 0.005 3.095 1 681.0980049775831 550.2957942108843 550.281660740634 861.6982784542182 941.3670503522736 961.3897494995001 594.9279892380138 330.339317725166 798.3557262355984 299.2011249039919
620 0.005 3.1 6 681.222173386146 550.5329721636989 550.5191112596873 861.6868513450385 941.3615428074313 961.3871549393682 595.0899478527714 330.4121999146883 798.3804383357798 299.2014442083453
621 0.005 3.105 3 681.3448494263278 550.7696766123643 550.7561050023621 861.7052289687562 941.3592269254854 961.3863897741081 595.2665202636362 330.4836104817304 798.4260413861201 299.2016260659196
622 0.005 3.11 1 681.4631901478891 551.0054216036993 550.9922036545382 861.7640655538487 941.3693593950163 961.3906936215284 595.4512399312135 330.554572757674 798.4990978827151 299.2018225327678
623 0.005 3.115 6 681.5866901263789 551.2412148042521 551.2282674822294 861.7529633176831 941.3638699461907 961.3881033761813 595.6125942054595 330.6273186865489 798.5237754092525 299.2021389808388
624 0.005 3.12 3 681.7086786509876 551.4765370697417 551.4638771195509 861.7713311530318 941.3615649061884 961.387336787628 595.7882619354083 330.69858964193 798.5693059675613 299.2023041111191
625 0.005 3.125 1 681.8263148207982 551.71090488723 551.6985965535689 861.8299505948896 941.3716769666845 961.3916328526565 595.9719685557903 330.7694102047744 798.6424667718353 299.2024973969765
626 0.005 3.13 6 681.9491698636831 551.9453210654677 551.9332814090365 861.8189359255362 941.3661932167672 961.3890447380007 596.1325491816419 330.8420129259109 798.6665777121084 299.2028147371123
627 0.005 3.135 3 682.070480167702 552.1792688653725 552.1675146587799 861.8372465299908 941.3638902202003 961.3882759724571 596.3072916041814 330.9131420301933 798.7119551264577 299.202965364691
628 0.005 3.14 1 682.1874447967328 552.4122678781877 552.4008629334759 861.8955504736898 941.3739414625867 961.3925434413233 596.4899776066801 330.983815726158 798.784654276127 299.2031607869106
629 0.005 3.145 6 682.3096141835048 552.6453146157818 552.6341765533617 861.8846888623435 941.3684884240316 961.3899684205581 596.6497950606 331.0562770202088 798.808658526412 299.2034817250611
630 0.005 3.15 3 682.4301823195666 552.8778955477707 552.8670410776032 861.9029436891991 941.3661951993976 961.3891994197713 596.8235854440439 331.1272716392515 798.8538183934527 299.2036217570234
631 0.005 3.155 1 682.5464975012853 553.1095331458347 553.0990257331101 861.9609509814522 941.376193940822 961.3934446132923 597.0052583386415 331.1977983431957 798.9261314017375 299.2038208546051
632 0.005 3.16 6 682.6679764274675 553.341217870777 553.3309755754968 861.9502031604234 941.3707658548523 961.3908880346721 597.1643474197961 331.2701176640442 798.9500669757474 299.2041461080238
633 0.005 3.165 3 682.7878936996075 553.5724394642127 553.5624788770855 861.9684716396221 941.3685033712899 961.3901296171616 597.3372142909508 331.3409660689815 798.9950655187547 299.2042755669303
634 0.005 3.17 1 682.903561290071 553.8027232714687 553.7931074768414 862.0262013609888 941.3784510594257 961.3943509343958 597.5179157968664 331.4113457313463 799.0669865781006 299.2044754871606
635 0.005 3.175 6 683.0243766914298 554.0330536649114 554.0237012232385 862.0156030005041 941.3730541227261 961.391807810901 597.6762249958487 331.4835212942313 799.0908905309354 299.2048063961008
636 0.005 3.18 3 683.1436161892235 554.2629234887069 554.2538509118932 862.0338131998096 941.3708043618791 961.3910523498625 597.8481684732777 331.5542253257394 799.1356749083678 299.2049241889437
637 0.005 3.185 1 683.2585967796025 554.4918606131982 554.4831308232057 862.0912007637899 941.3806873565823 961.3952481562974 598.0278496738997 331.6244685367616 799.2071632175185 299.2051180082964
638 0.005 3.19 6 683.3787565273518 554.720844071407 554.71237583068 862.0807974743344 941.3753354867447 961.3927234772427 598.1854135277766 331.6964908032621 799.231068457726 299.2054591250065
639 0.005 3.195 3 683.4973322962786 554.9493696305191 554.9411793609019 862.0989722220482 941.3731020024752 961.3919704597511 598.3564564023915 331.767047361865 799.2756678217687 299.20556534487
640 0.005 3.2 1 683.6115459910204 555.17696900028 555.169119011569 862.1560705000215 941.3829331567098 961.3961419084303 598.5351761613415 331.8371495236981 799.3468046972284 299.2057521114052
641 0.005 3.205 6 683.7311429480191 555.4046131479174 555.3970230751951 862.1457990433297 941.3776061676186 961.3936270320131 598.6919415242913 331.9090250258394 799.3706403287331 299.2061031767289
642 0.005 3.21 3 683.8490672272628 555.63180197552 555.6244880777828 862.1639346547149 941.3753872429938 961.3928773931361 598.8620754076272 331.9794336966033 799.4150377264846 299.2061979518351
643 0.005 3.215 1 683.96259100153 555.8580699141535 555.8510941347432 862.2206930054958 941.3851496569694 961.397015025066 599.0397792403414 332.0493688196345 799.4857643860897 299.2063793844676
644 0.005 3.22 6 684.0815593446055 556.0843821946437 556.0776646070664 862.2105952598331 941.3798647641502 961.394522438361 599.1958103748185 332.1211108388329 799.5095807498997 299.2067403175969
645 0.005 3.225 3 684.1985923600117 556.3102438093539 556.3038010346161 862.226349218114 941.3779795749134 961.3940731740809 599.3635212830594 332.1914520176845 799.5515404734442 299.2068387237588
646 0.005 3.23 1 684.311403388675 556.5351869048869 556.5290796520186 862.2841307802609 941.3877091113229 961.3980447779286 599.5407076119099 332.2611697311199 799.6229172513574 299.207001287173
647 0.005 3.235 6 684.4296395803209 556.7601738965475 556.754322439611 862.2750468525201 941.3821859355878 961.3954276630593 599.6967935603154 332.3327584576667 799.6476625113534 299.2073672186114
648 0.005 3.24 3 684.5464339511495 556.9847112409345 556.9791322946442 862.2932553539061 941.379945178983 961.3946609276113 599.8652950818431 332.4028710868037 799.6918965702115 299.2074397581984
649 0.005 3.245 1 684.6587581174684 557.2083384772724 557.2030936109777 862.3494548854812 941.3896077513916 961.3987563141756 600.0410695698387 332.4724814946329 799.7619276016268 299.2076090410323
650 0.005 3.25 5 684.7761121359373 557.4320093207438 557.427019271653 862.3396777311571 941.3843520882418 961.3963137010627 600.1960995729213 332.5439297386557 799.7858119372822 299.2080509354284
651 0.005 3.255 3 684.8916928882528 557.6552350315252 557.6505163206128 862.3558528747026 941.3825341337188 961.395846734339 600.3621237024922 332.6139883232443 799.8275383285576 299.2081045876828
652 0.005 3.26 1 685.0033160386535 557.8775535552188 557.8731660773007 862.4131233866045 941.3921700580569 961.3997708060164 600.5373998168595 332.6833556247409 799.8981930786161 299.2082423641582
653 0.005 3.265 5 685.1200914198896 558.0999151187677 558.0957799925714 862.4044158912598 941.386671892352 961.3971915018643 600.6925823382214 332.7546059954946 799.9229920379538 299.2086385862914
654 0.005 3.27 3 685.2352572807052 558.3218346247662 558.3179688699033 862.4206850373682 941.3847955456956 961.3966908754651 600.857916115986 332.8244988954017 799.9646974401694 299.2086509606321
655 0.005 3.275 1 685.3463599693056 558.5428532265067 558.5393164997259 862.4777331926799 941.3943772813225 961.4005908269214 601.0322636088983 332.8937039173134 800.0349966843459 299.2087661875381
656 0.005 3.28 5 685.4625585873185 558.7639136774341 558.7606278147006 862.4690002920271 941.3888898749118 961.398023740407 601.1866440948439 332.9648057040578 800.0596754750645 299.2091615966532
657 0.005 3.285 3 685.5771373657238 558.984534554452 558.9815163674974 862.4851917136083 941.3870241744482 961.3975286144258 601.351093793929 333.0345463271433 800.1011798451657 299.2091546870503
658 0.005 3.29 1 685.6876194968223 559.2042598754078 559.2015685922115 862.5419280515245 941.3965562715401 961.4014094408839 601.5244624898904 333.1035907558372 800.1710923361009 299.2092556296278
659 0.005 3.295 5 685.8031986436404 559.4240264670264 559.4215844150917 862.5332722402781 941.3911053076364 961.398858596839 601.6780383160766 333.1745489519911 800.1957012723535 299.2096535691769
660 0.005 3.3 3 685.9171316292615 559.6433558885673 559.6411797672595 862.5493700936079 941.3892506567967 961.3983693006192 601.8415827823682 333.2441433514294 800.237027458891 299.2096329703364
661 0.005 3.305 1 686.0270049214539 559.8617954549339 559.8599439825587 862.6059485922774 941.3987582688072 961.4022400785375 602.0140041531063 333.3130348653056 800.3066335024927 299.2097249609769
662 0.005 3.31 4 686.1413340187379 560.0802749895267 560.0786709344846 862.5972512302973 941.3930720698563 961.3997707500945 602.1681608980764 333.3837766588669 800.3314756019096 299.2101147488455
663 0.005 3.315 3 686.2546959271341 560.2983210796823 560.2969814302089 862.6137939507448 941.3915077614587 961.3992522471522 602.3301485739329 333.4532631316742 800.3725998497036 299.2101312475169
664 0.005 3.32 1 686.3640279376434 560.5154825990154 560.5144655365225 862.6700908521301 941.4009657181991 961.403080780369 602.5015953120351 333.5219862795055 800.4417571561671 299.2102118586985
665 0.005 3.325 4 686.4779619625081 560.7326839049296 560.7319125168547 862.6616956743006 941.3953161305565 961.4006027035547 602.6550049472352 333.5925529815925 800.4666037505303 299.2105493584417
666 0.005 3.33 3 686.5907970986118 560.9494542864214 560.9489454592834 862.6781773137823 941.3937470731551 961.400071232192 602.8161260208853 333.6618744647316 800.5075321614113 299.2105421369459
667 0.005 3.335 1 686.6994867567774 561.1653454413007 561.1651569900762 862.7341427870571 941.4031346919364 961.403862630175 602.9865933296578 333.7304323627915 800.5762768367113 299.2106109865448
668 0.005 3.34 4 686.8128513184588 561.3812757747455 561.3813313300717 862.7257996069104 941.3975090182923 961.4013942131895 603.1392079036626 333.8008464650858 800.6010224149616 299.2109367053224
669 0.005 3.345 3 686.9250824011884 561.5967775730356 561.5970939027566 862.7421826895212 941.3959461281877 961.4008631087171 603.2994320121128 333.8700146095742 800.64174388403 299.2109302087115
670 0.005 3.35 1 687.0331749697707 561.8114053090367 561.8120399358088 862.7978367108694 941.4052856020983 961.4046372432731 603.4688647943011 333.9384166905942 800.7101178195858 299.210997460591
671 0.005 3.355 4 687.1459221903411 562.026071670176 562.0269486525436 862.7895545439917 941.3996914524191 961.4021820498529 603.6207115564495 334.0086800909182 800.7347732860137 299.2113208954078
672 0.005 3.36 3 687.2575250579084 562.2403118744693 562.2414478706861 862.8058491834921 941.3981408629624 961.4016561163223 603.7800489744868 334.0776972222975 800.7753070046448 299.2113188775452
673 0.005 3.365 1 687.365014800827 562.4536830918327 562.4551352998453 862.8613118342894 941.4074522730599 961.4054221884596 603.948519692939 334.1459514013895 800.8433322503193 299.2113883494617
674 0.005 3.37 4 687.4771470771021 562.6670924616942 562.668785389988 862.8530100913991 941.4018821354049 961.4029784045648 604.0995629408935 334.2160608446891 800.8678997044907 299.2117129721115
675 0.005 3.375 3 687.588142163384 562.8800780647991 562.882028266576 862.8692264642597 941.4003424173832 961.4024567236673 604.2580280990677 334.2849266285923 800.9082516861458 299.2117177080189
676 0.005 3.38 1 687.6950404532892 563.092200074862 563.0944642705092 862.9243890283097 941.4096114805664 961.4062088316484 604.4255659136099 334.353028076136 800.9759162249588 299.2117925248454
677 0.005 3.385 4 687.806579282638 563.3043595304961 563.3068628543314 862.9161806306757 941.404068742089 961.4037662430044 604.575782189911 334.4229832441144 801.0004242586065 299.2121264377864
678 0.005 3.39 3 687.9170011854904 563.5160976333168 563.5188565103495 862.9323298264541 941.4025411714102 961.4032560737506 604.733403404275 334.4916856327429 801.0405794914191 299.2121301859785
679 0.005 3.395 1 688.0232832416084 563.7269772693257 563.7300480718715 862.9871799873133 941.4117620630744 961.4069894594047 604.8999834461716 334.5596206866087 801.1078688869713 299.2122126036152
680 0.005 3.4 4 688.1341868087125 563.9378937786569 563.9412021462804 862.9790418098841 941.4062496703389 961.4045596263246 605.0493810308576 334.6294363675393 801.1322817690213 299.2125549788788
681 0.005 3.405 3 688.2439788525999 564.1483912627342 564.1519535038502 862.9951184438983 941.4047327555322 961.4040530102653 605.206125907245 334.6979888319208 801.1722460902957 299.2125686234145
682 0.005 3.41 1 688.3496571937306 564.3580353346151 564.3619074544135 863.0496701950771 941.4139037357396 961.4077675910695 605.3717445798804 334.7657652061352 801.2391724008481 299.2126608251967
683 0.005 3.415 4 688.459941747954 564.5677158004183 564.5718239213671 863.0416002769342 941.4084322263573 961.4053660261336 605.5203661567934 334.8354300966214 801.2634877612155 299.2130068634299
684 0.005 3.42 3 688.5690757085471 564.7769795219212 564.7813398564667 863.0576013371755 941.4069251848921 961.4048557906433 605.6762051528979 334.9038437204036 801.3032748300715 299.2130411092907
685 0.005 3.425 1 688.674189684451 564.9853949099726 564.9900630898185 863.111873581894 941.4160558165507 961.4085544539146 605.8408754411024 334.9714825653122 801.3698822568055 299.2131435182935
686 0.005 3.43 4 688.7838934318307 565.193846169503 565.1987487763707 863.1039110338547 941.4106082679657 961.4061545728038 605.9887392438358 335.0409758652813 801.3941260707313 299.2135019693847
687 0.005 3.435 3 688.8924528014073 565.4018830876736 565.4070362264704 863.1198688806552 941.4091165993998 961.4056580936914 606.1437698175902 335.1092204655229 801.4337265438327 299.2135357507206
688 0.005 3.44 1 688.9965262367494 565.6090752326078 565.6145345706511 863.1737879253501 941.4181824457555 961.4093292031014 606.3074473615757 335.176700264475 801.4999212534815 299.2136452550984
689 0.005 3.445 4 689.1059983415506 565.816303944535 565.8219960864672 863.1659117137383 941.4127759068756 961.4069567202447 606.4545519745379 335.2460393373751 801.5240648908991 299.2140052955128
690 0.005 3.45 3 689.2139170021705 566.0231205649275 566.0290615865466 863.1817942418129 941.411291111601 961.4064538169388 606.6086882329895 335.314141709727 801.5634814720546 299.2140533940071
691 0.005 3.455 1 689.3174223880612 566.2290975988353 566.2353427238378 863.2354390417338 941.4203181504272 961.4101123669268 606.771451944166 335.3814625233523 801.6293341785158 299.2141681947277
692 0.005 3.46 4 689.4263277547802 566.435110635853 566.4415870087541 863.2276722785286 941.4149365444524 961.4077411265371 606.917788065971 335.450645626683 801.6534213551965 299.2145356323663
693 0.005 3.465 3 689.5337033410631 566.6407139878224 566.6474375655881 863.2435074548596 941.4134652403097 961.4072502819168 607.071121227695 335.5185805969627 801.692652191952 299.2145766298029
694 0.005 3.47 1 689.6366159359028 566.8454830466246 566.8525085908329 863.2968299306247 941.4224371682971 961.4108869729586 607.2329526119189 335.5857424778184 801.7581277168239 299.2146933156416
695 0.005 3.475 4 689.7448914837993 567.0502872811927 567.0575426043598 863.2891532295148 941.4170854844759 961.4085262633039 607.3785036961697 335.6547732544968 801.7821178038754 299.2150623514684
696 0.005 3.48 3 689.851642235637 567.254684081823 567.2621850218676 863.3049306449637 941.4156242651774 961.4080383101757 607.530989717766 335.7225536418078 801.8211588686888 299.2151032525464
697 0.005 3.485 1 689.9539483132005 567.458251305329 567.4660523519443 863.3579696780422 941.4245517349303 961.4116582245261 607.6918967409787 335.7895621689764 801.8862795576425 299.2152202102762
698 0.005 3.49 4 690.0616357355635 567.6618533645906 567.6698826890708 863.3503716433897 941.4192285358145 961.4093099728883 607.8366781598794 335.8584319383428 801.9101862022842 299.215588272059
699 0.005 3.495 3 690.1677818238234 567.8650502813946 567.8733236142143 863.3660815991076 941.4177761150985 961.4088258699104 607.9883191582123 335.9260547656466 801.9490420675151 299.2156283469158
700 0.005 3.5 1 690.2695482405005 568.0674225406182 568.0759939844842 863.4188399921542 941.4266631369792 961.4124309070203 608.1483510411009 335.992905428265 802.0137958457144 299.2157447089162
701 0.005 3.505 4 690.37654145708 568.2698291074282 568.2786273849982 863.4112650403965 941.4213663862978 961.4101015661462 608.2923094813192 336.0616254577594 802.0375986307657 299.2161103475343
702 0.005 3.51 3 690.482137095034 568.4718328409642 568.4808735003942 863.4269784725449 941.4199286943093 961.4096173533347 608.4431491889451 336.1290823063986 802.076306256193 299.2161532892816
703 0.005 3.515 1 690.5833358266557 568.673016972603 568.6823537097054 863.4794506804178 941.428769175713 961.4132051273176 608.6022839308506 336.1957659442034 802.1407118760004 299.2162701481209
704 0.005 3.52 4 690.689735183228 568.8742348266012 568.8837969289907 863.4719538305777 941.4235016090862 961.4108869819195 608.7454771767799 336.2643288979557 802.1644326580551 299.2166353236788
705 0.005 3.525 3 690.7947238534988 569.0750520900887 569.0848550073023 863.4876184880043 941.4220727444045 961.4104038248008 608.8954882465935 336.3316281499077 802.2029517078583 299.2166779005177
706 0.005 3.53 1 690.8953447059229 569.2750544366125 569.2851515933027 863.5397977268759 941.4308669504445 961.4139738521739 609.0537127602927 336.3981454776179 802.267001329049 299.2167938738186
707 0.005 3.535 4 691.0011577233984 569.4750901617122 569.4854111986031 863.5323898955279 941.4256258537007 961.4116650477821 609.1961507164532 336.4665518115013 802.2906446194979 299.2171571689306
708 0.005 3.54 3 691.105544968729 569.6747275201797 569.6852877980882 863.5479898906902 941.4242033653803 961.4111824330625 609.3453402721983 336.533692559091 802.3289828300798 299.2171987581904
709 0.005 3.545 1 691.2055699641671 569.8735558046571 569.8844081840132 863.5998970085228 941.4329244762796 961.4147126936703 609.5027000556801 336.6000471961263 802.3927060030131 299.2173136842502
710 0.005 3.55 4 691.3108053044508 570.0724160695206 570.083490960565 863.5925596252373 941.4277289985178 961.4124290384449 609.6443588150673 336.6682946399517 802.4162265536412 299.2176753137699
711 0.005 3.555 3 691.4145937194414 570.2708801661935 570.2821927837432 863.6080973927886 941.4263195407681 961.4119517370569 609.7927208845838 336.7352778882936 802.4543744882934 299.217715768202
712 0.005 3.56 1 691.5140456671953 570.4685399098204 570.4801427841658 863.6597226753804 941.4349968659978 961.4154661305454 609.9491737402042 336.8014674008037 802.5177503605722 299.2178304314356
713 0.005 3.565 4 691.6187533364437 570.6662313051751 570.6780552074626 863.6525234343223 941.4298383123078 961.4132004053694 610.0901367121118 336.8695450924764 802.541207236881 299.2181862564525
714 0.005 3.57 3 691.7218496093077 570.863528632323 570.8755887728142 863.6679311290733 941.4284288868606 961.4127196847895 610.2376154126629 336.9363824737861 802.5791431987698 299.2182325632572
715 0.005 3.575 1 691.8207113656155 571.060026401041 571.0723749090017 863.7192768892609 941.4370613784305 961.4162183058467 610.3931841427295 337.0024051852374 802.6421555553908 299.2183452815368
716 0.005 3.58 4 691.9248685795171 571.2565553231509 571.2691234409195 863.7121839391134 941.4319347632839 961.4139658588707 610.5334157824951 337.0703206899536 802.6655551938104 299.2186987970713
717 0.005 3.585 3 692.0273091916438 571.4526922779127 571.465495160353 863.7274522907476 941.4305269895694 961.4134889083309 610.6800626781177 337.1370040406154 802.7032585592854 299.2187537885563
718 0.005 3.59 1 692.1256811588827 571.6480344902997 571.6611239072728 863.7785285186586 941.4391134977321 961.4169636752089 610.8347469894027 337.2028427990561 802.7659548965592 299.218859273853
719 0.005 3.595 4 692.2292613009577 571.8434073231139 571.8567148983287 863.7715916593775 941.4340120377361 961.4147123834632 610.9742532973223 337.2706055446116 802.789291095278 299.2192125002782
720 0.005 3.6 3 692.3312543401537 572.0383906521512 572.0519313778492 863.7869190372171 941.4326322402899 961.4142489893774 611.1201631111613 337.3371095558259 802.8268805886185 299.2192491626149
721 0.005 3.605 1 692.4289943557065 572.2325838233028 572.2464092533631 863.8376515091776 941.4411654388012 961.4177091542485 611.2739399543021 337.4027847462376 802.8891912677967 299.2193601718892
722 0.005 3.61 2 692.5321641178681 572.4268046662658 572.4408413393035 863.8403934161943 941.4344848040375 961.4137683447358 611.4197273298493 337.4697018229863 802.921090198574 299.2193767567868
723 0.005 3.615 2 692.6320876407083 572.6206395931316 572.634911608025 863.8531205185244 941.4329199167506 961.4132379992543 611.5640506250093 337.5363237708779 802.9570859160719 299.2196286582413
724 0.005 3.62 3 692.7328861983837 572.8140993198015 572.8286116389022 863.8659820455349 941.434239119531 961.4147083978171 611.7057875878844 337.6028601412498 802.9912119385273 299.2198653373624
725 0.005 3.625 1 692.8299715563628 573.0067746262019 573.0215707655371 863.9167969317226 941.4433637265086 961.4185504078812 611.8582142422304 337.6683250966989 803.0529931235144 299.2199801072657
726 0.005 3.63 4 692.9324047694896 573.1994798783819 573.2144917345704 863.910787521977 941.4387479244647 961.416405867645 611.9957037916779 337.7357133275484 803.0763120436036 299.220259567059
727 0.005 3.635 3 693.0330330861353 573.3918004487012 573.407042234422 863.926092385114 941.4374676519316 961.415953774523 612.1396601257551 337.8018523415139 803.1135429641453 299.2202633401275
728 0.005 3.64 1 693.1295297108363 573.5833418014907 573.5988640252958 863.9762216710394 941.4459158974108 961.4193779584732 612.2914342163367 337.8671337245871 803.1750823646324 299.2203531997203
729 0.005 3.645 2 693.2314075290716 573.7749098845469 573.7906401932943 863.9790338325736 941.4393294519349 961.4154824341506 612.4353690458806 337.9336674579953 803.2066739376522 299.2203504004099
730 0.005 3.65 2 693.3300358667746 573.9660970397758 573.9820591765988 863.9916375227499 941.4377986178085 961.414968325305 612.5778361655678 337.9999092591194 803.2422616039175 299.220584501629
731 0.005 3.655 3 693.4295576349798 574.1569138174575 574.1731126563861 864.0043100494763 941.4390926907915 961.4164173367242 612.717736777882 338.0660747214006 803.2759892269123 299.2207997049205
732 0.005 3.66 1 693.5253163400129 574.3469567321572 574.3634351173464 864.0544725374342 941.4481134444653 961.4202210358699 612.8681477352591 338.1311541688472 803.3369808337595 299.2209021136937
733 0.005 3.665 2 693.6266542179409 574.5370264343155 574.5537118046918 864.0580860601668 941.442058317968 961.4165018606503 613.0108518576591 338.1974515680151 803.3685459281496 299.2208498905588
734 0.005 3.67 2 693.7245823495425 574.7267179625679 574.7436333804486 864.0708257997716 941.4405984563173 961.4159559891721 613.1521848307922 338.2634775817036 803.404018960326 299.2210538315428
735 0.005 3.675 3 693.8235286893952 574.9160420261668 574.933192096047 864.0835530414247 941.4418903732359 961.4173856638654 613.2910635754964 338.3294099019399 803.43763393906 299.2212337749011
736 0.005 3.68 1 693.91854692991 575.1045976674973 575.1220248412864 864.1331700271521 941.4507545014369 961.4211073616465 613.4402937274937 338.3942763921955 803.4982886614021 299.2213293016408
737 0.005 3.685 2 694.0191059260837 575.2931798388028 575.3108122615531 864.1367334130332 941.4447660629127 961.4174344599113 613.58192521487 338.4603620035448 803.529490161001 299.2212778389599
738 0.005 3.69 2 694.1163035194387 575.4813867465995 575.4992472295936 864.1493712373684 941.4433340121656 961.4169092901328 613.7221811710158 338.5261753591101 803.5646993307244 299.221475692873
739 0.005 3.695 3 694.2144610387624 575.6692288493559 575.6873219751353 864.1620187489723 941.4446253046685 961.4183258859383 613.8599890718211 338.5919006865888 803.5980650179871 299.2216522823547
740 0.005 3.7 1 694.3086688596566 575.8563086710989 575.8746765310202 864.2112035237174 941.453422187461 961.4220237177339 614.0080290839281 338.6565399698496 803.658254091638 299.2217508290528
741 0.005 3.705 2 694.4085037501418 576.0434143486031 576.0619857131815 864.2147823186602 941.4474985529458 961.4183881477572 614.1486188441638 338.7224121743027 803.6892894954044 299.2217021702711
742 0.005 3.71 2 694.5050340680051 576.2301474971993 576.2489449501742 864.2273831335384 941.4460926583718 961.4178744569816 614.2878573546169 338.7880032632393 803.7243021508564 299.2219003638579
743 0.005 3.715 3 694.6025141780297 576.4165185290422 576.4355466203119 864.2399255470144 941.4473716107931 961.4192797433547 614.4246479827993 338.8535141678785 803.7574449319726 299.2220831184383
744 0.005 3.72 1 694.6960299745124 576.6021330898196 576.6214336733154 864.2887419747789 941.4561123938992 961.4229572316892 614.5715480083815 338.9179337681514 803.8172075072666 299.2221880696995
745 0.005 3.725 2 694.7951390182956 576.7877730880648 576.8072754018478 864.292325845872 941.4502385069579 961.4193477417647 614.7110929976016 338.9835852344771 803.8480540751306 299.2221475833735
746 0.005 3.73 2 694.8909661961461 576.9730432934292 576.9927697554836 864.3048542237925 941.4488433006454 961.4188331073952 614.849332033585 339.0489577804702 803.8828446104575 299.2223533504372
747 0.005 3.735 3 694.9877214681354 577.1579540456756 577.177909167465 864.3172761183711 941.4501030220222 961.4202245982798 614.9850764001995 339.1142523291078 803.9157494914944 299.2225479785945
748 0.005 3.74 1 695.0805543134268 577.342114540849 577.3623397301503 864.3657724528446 941.4588078112666 961.4238908126621 615.1309026607553 339.1784406513365 803.9751083656831 299.2226631787508
749 0.005 3.745 2 695.178918450164 577.5262996603419 577.546724895253 864.3693292377416 941.4529598537844 961.4202938538773 615.2694035058374 339.24387396461 804.0057466426362 299.2226328054732
750 0.005 3.75 2 695.2740281745888 577.7101177834927 577.7307652349999 864.3817547596165 941.4515668440038 961.4197807587718 615.4065600647684 339.3090243268543 804.0402912995708 299.2228484106349
751 0.005 3.755 3 695.3700540851261 577.8935791833032 577.9144532858396 864.3940721497642 941.4528152582963 961.4211618006905 615.5412661415204 339.3741019674989 804.0729658782946 299.2230580362675
752 0.005 3.76 1 695.4621872545669 578.0762960290843 578.0974378989364 864.4422157366065 941.4614617018424 961.4248040754425 615.6859929964198 339.4380491517661 804.1318840348549 299.2231844707493
753 0.005 3.765 2 695.5598103038935 578.2590372328277 578.2803773593835 864.4457701253211 941.4556584688767 961.4212329495757 615.8234452155253 339.5032656300059 804.1623372560919 299.2231634386944
754 0.005 3.77 2 695.6542078119014 578.4414141246418 578.4629745334291 864.4581148650489 941.4542755036621 961.4207228471029 615.959572476927 339.5681989457896 804.1966540989131 299.2233877467241
755 0.005 3.775 3 695.7495178593696 578.623436926898 578.6452220173184 864.4703448922503 941.4555137837193 961.4220930100628 616.0932637440968 339.633060899902 804.2291097644503 299.22361077038
756 0.005 3.78 1 695.8408758321257 578.8047202988706 578.8267711298837 864.5181244531491 941.4641013040081 961.4257132392069 616.2368548350562 339.6967819312284 804.287584936606 299.2237462232238
757 0.005 3.785 2 695.9378029923531 578.9860280617895 579.0082753867292 864.521690562504 941.4583465043261 961.4221690553594 616.3732904072972 339.7617758254388 804.3178464851078 299.2237315167523
758 0.005 3.79 2 696.0315046297097 579.1669742961167 579.1894399608503 864.5339649944228 941.4569735470059 961.421661050254 616.5084014396818 339.8264855497702 804.3519359541873 299.2239610608702
759 0.005 3.795 3 696.1260994847536 579.3475690626277 579.370257452955 864.5461033728856 941.4581986034736 961.4230195120393 616.6411071545846 339.891126217932 804.3841772292355 299.2241933573738
760 0.005 3.8 1 696.2167968296848 579.5274300243184 579.5503819736905 864.5935164391342 941.4667228312629 961.4266144994831 616.7836050732715 339.9546193837373 804.4421306821084 299.224333964658
761 0.005 3.805 2 696.3129653384531 579.7073149662124 579.7304616966903 864.5970958442801 941.4610149129508 961.4230966473173 616.9190232110394 340.0193879800743 804.4722694002883 299.2243220803514
762 0.005 3.81 2 696.405946583751 579.8868410950729 579.9102042742035 864.6092975482866 941.4596508488451 961.4225910407077 617.0531257411634 340.0838739757107 804.5061506692645 299.2245537293382
763 0.005 3.815 3 696.4998359008688 580.066018415336 580.0896023766956 864.6213547906935 941.4608670228846 961.4239402096891 617.1848381394176 340.1482920680371 804.5381754865588 299.2247912648612
764 0.005 3.82 1 696.5898356214529 580.2444678277619 580.2683130622081 864.6684258661456 941.4693318631009 961.4275100080853 617.3262566553486 340.2115546554266 804.5957257372228 299.224933903706
765 0.005 3.825 2 696.6852801744868 580.4229405783785 580.4469789407558 864.6720128353763 941.4636687896092 961.424018434123 617.4606540162246 340.2760973655089 804.6256641939034 299.2249231719142
766 0.005 3.83 2 696.7775841479954 580.6010572181904 580.625310156643 864.6841486538636 941.4623142360778 961.4235151461006 617.5937474412481 340.3403576679667 804.6593184239744 299.2251547412249
767 0.005 3.835 3 696.870768620755 580.7788276838916 580.8032994941408 864.6961217502808 941.463520353317 961.4248543655277 617.724486826869 340.404553169932 804.6911236330193 299.2253959059794
768 0.005 3.84 1 696.9601123034467 580.955876129926 580.9806068088619 864.7428472567735 941.4719251335632 961.4283993864605 617.8648690969424 340.4675858365271 804.7482926079754 299.2255393302997
769 0.005 3.845 2 697.0548305076561 581.1329473794843 581.1578695501352 864.7464380916285 941.4663069640875 961.4249342568718 617.9982528509854 340.5319011573897 804.778001291269 299.2255286670475
770 0.005 3.85 2 697.1464305902977 581.3096651512213 581.3348000694707 864.7585052006366 941.4649646770285 961.4244354582894 618.1303596254506 340.5959366057193 804.8114260117198 299.2257588992798
771 0.005 3.855 3 697.2388947064924 581.4860393347313 581.5113912515538 864.7704027514616 941.4661595826591 961.4257633674279 618.260106217835 340.6599074234619 804.8430183697192 299.2259996926149
772 0.005 3.86 1 697.3275484311498 581.6616973702156 581.6873058282359 864.8167748132083 941.4745033507822 961.4292839821082 618.3993967372879 340.7227094758453 804.8997617005305 299.2261440157879
773 0.005 3.865 2 697.4215460960893 581.8373776055888 581.8631759452873 864.8203859093744 941.4689303682967 961.4258446646198 618.5317963832258 340.7867984208087 804.9292901507952 299.2261329555901
774 0.005 3.87 2 697.512451504509 582.012707027111 582.0387162833164 864.8323811534847 941.4675949981101 961.4253474496119 618.6629193336439 340.8506081013438 804.9624912559007 299.2263621526089
775 0.005 3.875 3 697.6042156956689 582.1876954067089 582.2139198038866 864.8442067899957 941.4687802958558 961.4266652183611 618.7917015081415 340.9143537358106 804.9938725266469 299.2266036053769
776 0.005 3.88 1 697.6922213397971 582.3619734288492 582.3884520283967 864.8902633376744 941.4770652001632 961.4301620550348 618.9299647592378 340.9769193954689 805.0502006429344 299.2267451134104
777 0.005 3.885 2 697.7854403727041 582.5362728843672 582.5629398156804 864.8938167296318 941.471524124986 961.4267400930248 619.0613371693369 341.0407913143184 805.0795148274393 299.2267350067357
778 0.005 3.89 2 697.8756669773635 582.7102242364824 582.7371003179242 864.9057757655114 941.4702120278143 961.4262540074621 619.1914771956649 341.1043709719879 805.1125256809794 299.2269645670839
779 0.005 3.895 1 697.9637036740112 582.8834747664528 582.9106063392315 864.9486011391227 941.4782304999137 961.4302155004546 619.3280575636835 341.1668565018049 805.166230149506 299.2271964113762
780 0.005 3.9 2 698.0569328115515 583.0567475309642 583.084066635825 864.9496234633687 941.4731197569039 961.4272717614243 619.457430136218 341.2306266036318 805.192861424624 299.227211820243
781 0.005 3.905 2 698.1467388723472 583.2296738750342 583.2571998528729 864.9613295028252 941.4721243380706 961.4269389031656 619.5863908699127 341.2939882234224 805.2250688731231 299.2274060721518
782 0.005 3.91 1 698.234059633704 583.4019028575283 583.429681876283 865.0038432903336 941.480155969808 961.4309105284131 619.7220491121991 341.3563000343726 805.2783096082985 299.2276457955275
783 0.005 3.915 2 698.3265019175356 583.5741538530077 583.6021183161415 865.0048718449283 941.4751316331601 961.4279921306747 619.8505184364697 341.4198937444845 805.3047609129824 299.2276789055887
784 0.005 3.92 2 698.415688453552 583.7460603984033 583.7742295969904 865.0165503092817 941.4741564227237 961.4276583337697 619.9787012856281 341.4830778373304 805.336837035029 299.2278823382508
785 0.005 3.925 1 698.5024634347614 583.9172736088037 583.9456937995435 865.0588295222362 941.4821499816475 961.4316109101941 620.1135649587901 341.5452090628091 805.389795496122 299.2281368137342
786 0.005 3.93 2 698.594362655988 584.0885086398612 584.1171125890801 865.0598641618041 941.4771501883962 961.4287023848325 620.2413054113146 341.6086299973892 805.4161401105907 299.2281829765834
787 0.005 3.935 2 698.6830380073036 584.2594011830209 584.2882081720679 865.0714671177399 941.476172939192 961.4283649942375 620.3687595923789 341.6716428143708 805.4480520828821 299.2283974367934
788 0.005 3.94 1 698.769296644412 584.4296045627577 584.4586607130198 865.1135034170198 941.4841208114519 961.4322935886868 620.5028502844976 341.7335967119332 805.5007164650201 299.2286660448001
789 0.005 3.945 2 698.8606984097518 584.5998294282808 584.6290679407185 865.1145322801671 941.4791414335197 961.4293949701645 620.6298662903616 341.7968469029412 805.5269266277253 299.2287196945652
790 0.005 3.95 2 698.9488778700595 584.769713794326 584.7991538641813 865.1260564078516 941.4781622260721 961.4290546591762 620.7565900656568 341.8596902603316 805.5586598766407 299.2289406656556
791 0.005 3.955 1 699.0346448894211 584.9389131423328 584.968600651073 865.1678419539871 941.4860577990389 961.4329546370259 620.8899047078316 341.9214762287557 805.6110200442206 299.2292190897679
792 0.005 3.96 2 699.1255312991135 585.1081335368515 585.1380021581508 865.1688624705818 941.4810992478854 961.4300674337519 621.0162054629081 341.9845540999023 805.6370888327605 299.2292761441042
793 0.005 3.965 2 699.2132088651532 585.2770153889978 585.3070841775168 865.180319596129 941.4801224211767 961.4297270209911 621.1422115956107 342.0472260517678 805.6686433048369 299.229499022481
794 0.005 3.97 1 699.2984772850491 585.4452164031878 585.4755309052276 865.2218504664569 941.4879626720932 961.4335970087494 621.2747520676152 342.1088353510179 805.7206918368048 299.2297828201969
795 0.005 3.975 2 699.3888427592063 585.6134381011495 585.6439325077432 865.2228801007948 941.4830336363351 961.4307277799569 621.4003484630058 342.171741416321 805.7466292913402 299.2298391452039
796 0.005 3.98 2 699.4760243971316 585.7813231636311 585.8120164211359 865.2342808626611 941.4820604919757 961.4303880323993 621.5256484475964 342.23424122305 805.7780161646295 299.230059662602
797 0.005 3.985 1 699.5607860023783 585.9485315395458 585.9794688966625 865.2755728405486 941.489853668601 961.4342337054018 621.657423082317 342.2956612796686 805.8297658180556 299.2303425811848
798 0.005 3.99 2 699.6506368636054 586.1157601945773 586.146876284846 865.2766134118202 941.4849506633492 961.4313793961659 621.7823104963675 342.3584053471179 805.8555744209688 299.2303936819189
799 0.005 3.995 2 699.7373294493243 586.2826540633361 586.3139677082238 865.2879449570463 941.4839797003377 961.4310402333108 621.9068985145659 342.4207398128362 805.8867859149699 299.2306071407129
800 0.005 4 1 699.8216046606242 586.4488753723521 586.4804314956143 865.3289983833834 941.4917256329796 961.4348616704776 622.0379094401243 342.4819870426934 805.9382346000318 299.2308835805591
801 0.005 4.005 2 699.9109537548287 586.6151165146971 586.6468502305278 865.3300415240565 941.4868508371717 961.4320244903605 622.1621006167065 342.544561259492 805.9639095685991 299.2309264656871
802 0.005 4.01 2 699.997154535554 586.7810247561916 586.8129547469233 865.341313870057 941.4858844046805 961.4316874651862 622.2859867290387 342.6067257353255 805.9949515683061 299.2311307543443
803 0.005 4.015 1 700.0809433195174 586.9462643944102 586.9784353224995 865.3821332159423 941.493584670658 961.4354872135191 622.4162439266739 342.6678018816158 806.0461045676593 299.2313971533853
804 0.005 4.02 2 700.1697794185627 587.1115235697205 587.1438709281006 865.3831895760565 941.4887383076908 961.432665831685 622.5397366267131 342.7302019281752 806.071650250232 299.2314303811861
805 0.005 4.025 2 700.2554914195683 587.2764517337644 587.308994089064 865.3944079802108 941.4877778163855 961.4323301408972 622.6629171714221 342.7921952460422 806.1025279083963 299.2316245612203
806 0.005 4.03 1 700.3387923321175 587.4407151928066 587.4734969639986 865.4349934537883 941.4954343878314 961.436108816726 622.792422289092 342.8530994400278 806.1533880754066 299.2318799102262
807 0.005 4.035 2 700.4271234126761 587.6049979176441 587.6379549673186 865.4360745485141 941.4906219787041 961.4333055213133 622.9152381423896 342.9153273270248 806.178810315917 299.231905044299
808 0.005 4.04 2 700.5123553341202 587.7689515347566 587.8021022980292 865.4472372402281 941.4896686352578 961.4329740495807 623.0377250668967 342.9771466011728 806.209528871897 299.2320911987323
809 0.005 4.045 1 700.5951879171996 587.9322446951678 587.9656332097459 865.4875944474381 941.4972797683936 961.4367298085909 623.1664849184899 343.0378686233917 806.2601097229785 299.2323361875004
810 0.005 4.05 2 700.6830215788166 588.0955565794288 588.1291192648274 865.4886708015177 941.4924918158418 961.4339407861356 623.288599517124 343.0999244106813 806.2854035378319 299.2323551370935
811 0.005 4.055 2 700.767767428315 588.258541211743 588.2922963704858 865.4997862201159 941.4915437701616 961.4336095429179 623.4103901538676 343.161570915746 806.3159632435573 299.2325353339743
812 0.005 4.06 1 700.8501451068661 588.4208691677381 588.4548606440347 865.5399383664177 941.4991258806044 961.4373523250528 623.5384052710218 343.2221068270276 806.3662679480776 299.2327698220292
813 0.005 4.065 2 700.9374298246029 588.5832155467234 588.617380083073 865.5409958163403 941.4943471980946 961.4345667514184 623.6598260179408 343.2839970260633 806.3914108523584 299.2327861366662
814 0.005 4.07 2 701.0216725495751 588.7452365469914 588.7795923249198 865.552050734426 941.493406554525 961.4342396958551 623.7809183242542 343.3454762668671 806.4218170903818 299.2329643400955
815 0.005 4.075 1 701.1035855857863 588.906604807034 588.941195373616 865.5919854066335 941.5009509425699 961.4379663017231 623.908199449617 343.4058337397696 806.4718449084863 299.2331928030949
816 0.005 4.08 2 701.1904494058125 589.0679913031435 589.1027537837558 865.5931184150661 941.496216695062 961.4352061784053 624.0289787500802 343.4675375842107 806.4968601827251 299.2332042552065
817 0.005 4.085 2 701.2742075326059 589.2290542245753 589.2640067096102 865.6041003659411 941.495271624012 961.4348746658405 624.1493885765924 343.5288439832315 806.527082895557 299.2333810227534
818 0.005 4.09 1 701.3556473324695 589.3894683140182 589.4246540786111 865.6437771100869 941.502765018363 961.4385752616424 624.2759371726064 343.5890289183004 806.5766777263078 299.2336054003248
819 0.005 4.095 2 701.4419830006877 589.5499003516146 589.5852569152999 865.6449336706027 941.498058374822 961.4358295707548 624.3959990202645 343.6505622213267 806.6017186108135 299.2336170440323
820 0.005 4.1 2 701.5252503547321 589.7100106307142 589.7455559681841 865.6558716794697 941.4971216363849 961.4355017324265 624.5157212168832 343.7116978524055 806.6318113278187 299.2337935163392
821 0.005 4.105 1 701.6062128353703 589.8694759292413 589.9052530535946 865.6953270651536 941.504575524351 961.4391837632702 624.6415072110551 343.7716948219718 806.6811369867902 299.2340152515095
822 0.005 4.11 2 701.6920562479954 590.028958877837 590.0649057033821 865.696500496507 941.4998994259436 961.4364557742205 624.7609382855861 343.8330607933663 806.7060633471363 299.2340271784454
823 0.005 4.115 2 701.774851305077 590.1881218790695 590.224256260127 865.7073896025504 941.4989674747384 961.4361291015042 624.879998548918 343.8940228695163 806.7360055242718 299.2342038303116
824 0.005 4.12 1 701.8553554349005 590.3466437340917 590.3830084217792 865.7466268099479 941.5063806689644 961.4397908747111 625.0050670766005 343.9538464381341 806.7850564637217 299.234423888193
825 0.005 4.125 2 701.9407020363607 590.5051829655205 590.5417162611773 865.7478157455403 941.5017319949696 961.4370784940695 625.1238276178545 344.0150383024996 806.8098630718376 299.2344375477837
826 0.005 4.13 2 702.0230205748509 590.6634040522055 590.7001237050351 865.7586576742777 941.5008059217479 961.4367534711317 625.2422178417214 344.0758249598534 806.8396514447903 299.2346145650735
827 0.005 4.135 1 702.1030232243455 590.8209877340091 590.8579362351328 865.7976525471111 941.5081766158078 961.4403950523832 625.3665556969403 344.1354803764396 806.8884176250959 299.234837329429
828 0.005 4.14 2 702.1878756629649 590.9785885485791 591.0157045835224 865.7988576871358 941.503560502465 961.4377017911989 625.4846388063461 344.1964982833931 806.9131134871008 299.2348542063106
829 0.005 4.145 2 702.2697594397149 591.1358730800781 591.1731742648707 865.8096847008616 941.5026485942695 961.4373842384477 625.6023756157869 344.2571045652108 806.9427696981346 299.235029396192
830 0.005 4.15 1 702.3493301065866 591.292524217469 591.3300528199707 865.8485019371533 941.509983484334 961.4410073282851 625.726043670944 344.3165758181246 806.9912553892551 299.235249955294
831 0.005 4.155 2 702.4336870324991 591.4491920634613 591.4868871072435 865.8497186025736 941.5053864528445 961.4383230647816 625.8434662890411 344.3774132833654 807.0158704881219 299.2352666764463
832 0.005 4.16 2 702.51505176696 591.6055453604055 591.6434243837551 865.8604622524398 941.5044679936537 961.4379991609771 625.9605142383822 344.4378499698997 807.0453536697516 299.2354443587108
833 0.005 4.165 1 702.5940510861849 591.7612688455272 591.7993738741668 865.8990280804808 941.5117536893831 961.4415967621369 626.0834367184209 344.4971552531728 807.0935464890943 299.2356667114818
834 0.005 4.17 2 702.6779826945237 591.9170089364408 591.9552793174904 865.9002627552721 941.5071909641117 961.4389334745857 626.2001910548146 344.5578203035641 807.1180348970848 299.2356851933314
835 0.005 4.175 2 702.7589509572922 592.0724363418386 592.1108894536678 865.9109871512857 941.5062886543132 961.4386192683774 626.3166288432319 344.6180754249383 807.1473755165935 299.2358595614455
836 0.005 4.18 1 702.8375545786855 592.2272377120363 592.2659153581233 865.9493605502547 941.5135394449344 961.4422009190353 626.4388903755936 344.677192152157 807.1953143962103 299.2360788901063
837 0.005 4.185 2 702.9209600644147 592.3820552904903 592.4208972238799 865.950563872614 941.5089879603692 961.439541728005 626.5549390734609 344.7376891279361 807.219650058492 299.2360984623707
838 0.005 4.19 2 703.0014406899339 592.5365619771868 592.5755854811483 865.9612376383142 941.5080922202146 961.4392292874959 626.6706515376028 344.7977728935879 807.2488450345865 299.2362746043823
839 0.005 4.195 1 703.0795980681705 592.6904463640445 592.7296929692947 865.99940325297 941.5153059665724 961.4427942886683 626.7921709233545 344.8567090910432 807.2965196205192 299.2364930378131
840 0.005 4.2 2 703.1625931759012 592.8443468857668 592.8837566640161 866.0006883765675 941.510794798461 961.4401589745447 626.9076401598924 344.9170145657491 807.3207680046448 299.2365095567179
841 0.005 4.205 2 703.2425709677489 592.9979381812382 593.0375283658477 866.01127464229 941.5098904157639 961.4398397859425 627.0227152567869 344.9769290942055 807.3497729218061 299.2366866574303
842 0.005 4.21 1 703.3202248997015 593.150911106466 593.1907228831218 866.0491892639525 941.517057693931 961.4433829249067 627.1435200752933 345.035708104424 807.3971639679568 299.2369085311547
843 0.005 4.215 2 703.4027352035355 593.3038996681537 593.3438736098375 866.0504997022873 941.512581319491 961.4407676934928 627.258335523865 345.0958387541194 807.4213035757667 299.2369244123749
844 0.005 4.22 2 703.4823231983077 593.4565808719258 593.4967340340519 866.0610957454153 941.5116950483781 961.4404585951218 627.3727933016079 345.1555633900213 807.4501946109892 299.2370959813381
845 0.005 4.225 1 703.5595624657167 593.6086474227961 593.649020756957 866.0988171649617 941.5188215335162 961.4439796266375 627.4929170733883 345.214152880051 807.4973189616395 299.2373120863585
846 0.005 4.23 2 703.641539617117 593.760729192449 593.8012636871043 866.1000848344912 941.514351795579 961.4413655331201 627.6070676169367 345.274117377365 807.52129104024 299.2373306425323
847 0.005 4.235 2 703.7206428779726 593.9125053751096 593.9532179645324 866.1106273891293 941.5134704835212 961.4410575130432 627.7208649843209 345.3336730968988 807.5500343489634 299.2375035131647
848 0.005 4.24 1 703.7974672078672 594.0636708536942 594.1046021441275 866.1481572575345 941.5205649679667 961.4445655782811 627.840300338775 345.3920829435647 807.5969320248647 299.237717977056
849 0.005 4.245 2 703.8789734333084 594.2148510954622 594.2559425391365 866.1494469754731 941.5161220441305 961.4419672775748 627.9538224743068 345.4518679082053 807.6207798412091 299.2377350276056
850 0.005 4.25 2 703.9576203973372 594.3657274933045 594.4069958995088 866.1599465266981 941.5152466239299 961.4416614810663 628.06697662061 345.5112463876578 807.6493719017944 299.2379070747737
851 0.005 4.255 1 704.0340077478329 594.5159966637635 594.5574824310373 866.1972683308287 941.5223020913393 961.4451501793457 628.1857240494583 345.5694790913401 807.6960063078149 299.2381201469723
852 0.005 4.26 2 704.1150375766788 594.6662805042148 594.7079253829776 866.1985720137293 941.5178846221659 961.4425664631641 628.2986080499114 345.6290843138015 807.7197395177138 299.2381364802216
853 0.005 4.265 2 704.1932278784085 594.8162622489192 594.8580829484047 866.2090218665593 941.517009795412 961.4422602674314 628.4111248995063 345.6882851534356 807.7481879464212 299.2383073885959
854 0.005 4.27 1 704.2691749003641 594.9656402539758 595.0076770086982 866.2461403537447 941.5240275253731 961.4457313963997 628.5291888496002 345.7463382118631 807.7945641709648 299.238519287338
855 0.005 4.275 2 704.3497253593756 595.1150327327957 595.1572275687454 866.2474534850525 941.519633776772 961.4431613086008 628.6414423103877 345.805771854857 807.818185089446 299.2385354341284
856 0.005 4.28 2 704.4274622873804 595.2641248882298 595.306494381613 866.2578612345096 941.5187681321867 961.4428588163215 628.753331380899 345.8647979497974 807.8464801954161 299.2387060620598
857 0.005 4.285 1 704.5029481883709 595.4126173140914 595.4552012595982 866.2947714381163 941.5257470587701 961.4463108878664 628.8707313599178 345.9226722024269 807.8925761637637 299.2389164993814
858 0.005 4.29 2 704.5830572191991 595.5611237414278 595.603864774824 866.2961013011579 941.5213798814536 961.4437558099094 628.9823397967347 345.9819282353488 807.9160954687089 299.2389322716212
859 0.005 4.295 2 704.6603508258562 595.7093315445659 595.7522461346264 866.3064689577752 941.5205210174652 961.4434558167203 629.0935861226912 346.0407753362931 807.9442535915854 299.239102042
860 0.005 4.3 1 704.7354067198563 595.8569432830944 595.9000709002439 866.343165090053 941.5274583896232 961.4468878371212 629.2102899234379 346.0984662390929 807.9900859705859 299.2393115784401
861 0.005 4.305 2 704.8150492898737 596.0045687241872 596.0478524515403 866.3445159188102 941.5231191399457 961.4443477487351 629.3212867115104 346.1575460062369 808.0134996754008 299.2393273222523
862 0.005 4.31 2 704.8918900956461 596.1518972075824 596.1953534053678 866.3548430706197 941.5222665781756 961.4440503233353 629.4319077091719 346.216217991054 808.0415203414448 299.2394966401922
863 0.005 4.315 1 704.9665215666481 596.2986329467416 596.3423009186621 866.3913278224422 941.5291668592323 961.4474632652834 629.5479132605633 346.2737277553991 808.0871045504463 299.2397053655777
864 0.005 4.32 2 705.0456894446277 596.4453823380785 596.4892054150989 866.3927068943274 941.5248514120879 961.4449353969422 629.6583054976237 346.3326350529881 808.1104042649864 299.2397212457255
865 0.005 4.325 2 705.1220896790323 596.5918365018956 596.6358309356962 866.4029884067103 941.5240024761511 961.4446393768907 629.7683079118352 346.391132794536 808.1382755763835 299.2398898875841
866 0.005 4.33 1 705.1962763351124 596.7377013819453 596.781906259184 866.4392477862955 941.530851654357 961.4480260817718 629.883638531104 346.4484724525142 808.183587940372 299.2400979721355
867 0.005 4.335 2 705.2749865860537 596.8835797826483 596.9279387447593 866.4406517387397 941.5265698294432 961.4455186176275 629.9934183410703 346.507198623194 808.2067797287376 299.2401139385509
868 0.005 4.34 2 705.3509506396874 597.0291646479527 597.0736938641494 866.4508900934443 941.5257289618794 961.4452254929225 630.1028034775825 346.5655195426189 808.2345124977743 299.2402821744823
869 0.005 4.345 1 705.4247197306426 597.1741641734474 597.218902266566 866.4868919279809 941.5325389900427 961.4485938410871 630.2174899015303 346.6226793312789 808.2795640681816 299.2404896644043
870 0.005 4.350000000000001 2 705.5030217979229 597.3191767635728 597.3640679723646 866.4883882167754 941.5282954248405 961.4461084163021 630.3267102008839 346.6812140488389 808.3026676722626 299.240503927269
871 0.005 4.355 2 705.5785083761484 597.4638974182088 597.5089578093276 866.4985579958941 941.5274485885483 961.445809011094 630.4354654956434 346.7393646730713 808.3302296877727 299.2406733331422
872 0.005 4.36 1 705.651802605342 597.6080358183747 597.6533039669082 866.5343373410749 941.5342190546565 961.449160373958 630.5494515460239 346.7963602207207 808.3750220310355 299.2408847797766
873 0.005 4.365 1 705.7270589228989 597.7518759854789 597.7973325846619 866.5628496191379 941.5374771784589 961.449872552353 630.6632656272363 346.8534522020008 808.4160615733815 299.2407801184695
874 0.005 4.37 1 705.803007859033 597.8954314956538 597.9410738352656 866.5859750156866 941.5386557327921 961.4496648174622 630.7762507239448 346.9107260392981 808.4538033295894 299.2408367616356
875 0.005 4.375 1 705.8790051554606 598.0387034594693 598.0845297309362 866.6055727799829 941.5388373052413 961.4492201940774 630.8883036542796 346.9681084212124 808.4890105573322 299.240967256598
876 0.005 4.38 1 705.9547680036128 598.1816920824459 598.2277008996283 866.6231314904362 941.5387354858324 961.4488651516355 630.999531669293 347.0255314327195 808.5225447154912 299.2410782622358
877 0.005 4.385 1 706.0301971697742 598.324397425293 598.3705874552824 866.6396294082845 941.5386930106332 961.4487087626042 631.1100946041497 347.0829402900205 808.5550282382482 299.2411637161127
878 0.005 4.39 1 706.1052761157927 598.4668200651967 598.5131898819658 866.6556470183665 941.5388279151232 961.4487307607809 631.2201472824198 347.1403005196103 808.5869018040721 299.2412394684674
879 0.005 4.395 1 706.1800245283251 598.6089605044054 598.6555087997426 866.6714990689699 941.5391503353861 961.4488832948157 631.3297886834645 347.1975849306208 808.6184591034719 299.2413164994119
880 0.005 4.4 1 706.2544838073096 598.750819523532 598.7975450169365 866.6873437046982 941.5396265866682 961.449114193923 631.4390980417696 347.2548058291604 808.6498792567614 299.2413972474859
881 0.005 4.405 1 706.3286925845292 598.8923976101988 598.9392992241607 866.7032110750944 941.540193961567 961.4493746689451 631.5481104883171 347.3119636633123 808.681242117388 299.2414832967831
882 0.005 4.41 1 706.4027004763168 599.0336954504057 599.0807721617369 866.7191340394098 941.5408180262857 961.4496415685218 631.6568851491701 347.3690506905402 808.7126005524676 299.2415748609692
883 0.005 4.415 1 706.4765897738469 599.174713879875 599.2219646205646 866.7350369127853 941.5414472824715 961.4498918529805 631.7654353909634 347.4260709845898 808.7439121134967 299.2416736632783
884 0.005 4.42 1 706.5502884616413 599.3154534399662 599.3628773946925 866.7509434986555 941.5420822321018 961.4501318491823 631.8737392906396 347.4830265108 808.7752132588211 299.2417801636935
885 0.005 4.425 1 706.6238187554741 599.455914748094 599.5035111648527 866.7668326205003 941.5427088595209 961.450356994231 631.9818147186099 347.5399186340103 808.8064864966644 299.2418945911841
886 0.005 4.43 1 706.6971957482234 599.5960984017513 599.6438666015437 866.7826952836411 941.543325762041 961.4505712049773 632.089677774693 347.59675114278 808.8377277520482 299.2420172125366
887 0.005 4.435 1 706.7704248815074 599.7360049646376 599.7839443352279 866.7985212925693 941.5439300712641 961.4507756590447 632.197316989318 347.6535067806356 808.8689225444815 299.2421474202095
888 0.005 4.44 1 706.8435048372651 599.8756351395249 599.9237450660393 866.8143315381714 941.5445374622492 961.4509799091993 632.3047405425596 347.71020581158 808.9000866933674 299.242285358946
889 0.005 4.445 1 706.9164498910677 600.0149892490002 600.063269292074 866.8300925779977 941.5451305299058 961.4511755852438 632.4119488589121 347.766849409058 808.9311901253521 299.2424302198287
890 0.005 4.45 1 706.9892613953272 600.1540679445578 600.2025175921461 866.8458088707008 941.5457139769942 961.4513662158548 632.5189492967626 347.8234366134512 808.9622300790144 299.2425819651816
891 0.005 4.455 1 707.0619361938993 600.2928717495921 600.3414905353249 866.8614822190717 941.5462892115854 961.4515532793276 632.6257407676082 347.8799668785076 808.9932030431551 299.2427401930493
892 0.005 4.46 1 707.1344700402836 600.4314012337297 600.4801886824965 866.8771129572958 941.54685585815 961.451735246029 632.7323252331308 347.9364400597357 809.0241022134574 299.2429045564453
893 0.005 4.465 1 707.2068641031526 600.5696569693597 600.6186126196714 866.8927082068936 941.5474170115436 961.4519146074872 632.8387052531486 347.9928558125836 809.0549335174931 299.2430747253219
894 0.005 4.47 1 707.2791153833136 600.7076394683148 600.7567628912639 866.9082657822842 941.5479720410333 961.4520900553221 632.9448788384846 348.0492125885194 809.0856939199898 299.243249732317
895 0.005 4.475000000000001 1 707.3512268146028 600.8453492728373 600.8946400502742 866.9237909109745 941.548523843633 961.4522634554129 633.0508484213476 348.1055104079165 809.116390978657 299.2434294958475
896 0.005 4.48 1 707.4231970597523 600.9827868363401 601.0322445888255 866.9392850859457 941.549072163935 961.4524355003679 633.1566301345601 348.1617536944193 809.1470222538793 299.2436130361887
897 0.005 4.485 1 707.4950250260456 601.119952754411 601.1695770687782 866.9547393118555 941.5496134994593 961.4526029672849 633.2622034426455 348.2179380433665 809.1775853406763 299.2438001135713
898 0.005 4.49 1 707.5667162563802 601.2568476760376 601.3066380971256 866.9701660183476 941.5501563970726 961.4527727124433 633.3675717863554 348.2740640987072 809.2080930677726 299.2439898800945
899 0.005 4.495 1 707.6382701417255 601.39347205712 601.443428200526 866.9855601174158 941.550698097003 961.4529426480996 633.4727344755253 348.3301313657046 809.2385408033874 299.2441813784268
900 0.005 4.5 1 707.709689713898 601.5298264313766 601.5799479145298 867.0009241666821 941.5512404529239 961.4531133623522 633.5776937387668 348.3861399230953 809.2689337849915 299.2443743749673
901 0.005 4.505 1 707.7809768744602 601.665911323302 601.7161977647096 867.0162585075583 941.5517839353131 961.4532861148913 633.6824502570037 348.4420893681811 809.299272447879 299.2445677401167
902 0.005 4.51 1 707.8521305428973 601.8017272419712 601.8521782755781 867.0315620363349 941.5523280648217 961.4534599684843 633.7870038315394 348.4979811013737 809.3295560953073 299.2447610247074
903 0.005 4.515 1 707.9231636568359 601.9372747618767 601.9878900106977 867.0468481877598 941.5528773300562 961.4536370303842 633.8913585860247 348.5538150132191 809.3597902521896 299.244953626563
904 0.005 4.52 1 707.9940544409241 602.0725543358653 602.1233334391121 867.0620936384793 941.5534193761691 961.4538089399236 633.9955082000766 348.6095900852216 809.3899585785356 299.245144823001
905 0.005 4.525 1 708.0648038509838 602.2075663742048 602.2585090286786 867.0773056169613 941.5539577192553 961.453979169799 634.0994511626124 348.6653068007243 809.420067072116 299.2453342238584
906 0.005 4.53 1 708.1354089752259 602.3423115396708 602.3934173259108 867.0924821058014 941.5544922506231 961.4541479007058 634.2031862717074 348.7209645741691 809.4501167053992 299.2455209129264
907 0.005 4.535 1 708.2058753216799 602.4767902982868 602.5280588529163 867.1076274015176 941.5550246771248 961.4543152709551 634.3067238314252 348.7765632500694 809.4801049879529 299.245704605153
908 0.005 4.54 1 708.2762040899829 602.6110030688038 602.6624340861337 867.1227450876962 941.5555563810356 961.4544823230032 634.4100612168551 348.8321025592655 809.510036416176 299.2458848990512
909 0.005 4.545 1 708.3463955434447 602.7449503986641 602.796543524478 867.137831931536 941.5560858130824 961.4546480066209 634.5131997657746 348.887583707934 809.5399087355515 299.2460612603822
910 0.005 4.55 1 708.4164527264686 602.8786328141948 602.9303876923891 867.152892039786 941.5566147820135 961.4548131844388 634.6161406094798 348.9430067276826 809.5697269532839 299.2462338474303
911 0.005 4.555 1 708.4863841632713 603.0120509784718 603.0639672148828 867.1679144394559 941.5571407185508 961.4549781741401 634.7188765515268 348.9983567776214 809.5994881721142 299.246402159763
912 0.005 4.56 1 708.5561802003049 603.1452053090848 603.1972825438459 867.1829118774115 941.5576670570526 961.4551432621325 634.8214421295709 349.053653201401 809.6291924527958 299.2465664128832
913 0.005 4.565 1 708.6258415787602 603.278096277112 603.330334159246 867.1978836915811 941.5581932704413 961.4553088848588 634.9238012910974 349.1088933491421 809.6588425272893 299.2467268884359
914 0.005 4.57 1 708.6953659185576 603.4107244332038 603.4631225846636 867.2128261465268 941.5587175033077 961.4554734277807 635.0259528648353 349.1640765272546 809.6884349117851 299.246883225679
915 0.005 4.575 1 708.764756911699 603.5430902445114 603.5956483267647 867.2277426750568 941.5592414556922 961.4556381577205 635.1279081379005 349.2192020006812 809.7179735449946 299.2470358285698
916 0.005 4.58 1 708.83402218454 603.6751940318956 603.7279118039388 867.2426255296499 941.5597617812039 961.4558007187787 635.229651187588 349.2742682703803 809.747455684756 299.2471844465883
917 0.005 4.585 1 708.9031519536946 603.807036261948 603.8599134114605 867.2574886196692 941.5602841516112 961.4559650859364 635.3312031167167 349.3292766793571 809.7768867962261 299.2473295221263
918 0.005 4.59 1 708.9721384286735 603.9386176465111 603.9916537583044 867.2723118500979 941.5607995135618 961.4561260330437 635.4325592235415 349.384245115777 809.8062517564109 299.2474708589022
919 0.005 4.595 1 709.0409955010755 604.0699387086642 604.1231334103713 867.2871128159536 941.5613185425368 961.4562901978403 635.5337241047408 349.4391548991207 809.8355669834068 299.2476089677308
920 0.005 4.600000000000001 1 709.1097212540374 604.2009999161769 604.2543528630921 867.3018871832867 941.5618377393334 961.4564545027952 635.6346954948065 349.4939999969832 809.8648276598624 299.2477436111558
921 0.005 4.605 1 709.1783182376352 604.3318017428902 604.385312606679 867.3166372390522 941.5623577537884 961.4566195994132 635.7354738577475 349.548767003413 809.8940373999552 299.2478753597359
922 0.005 4.61 1 709.2467837473201 604.4623447047402 604.5160131387247 867.3313597968971 941.5628769171763 961.4567844837941 635.8360582505701 349.6034722877699 809.9231917806044 299.2480039688298
923 0.005 4.615 1 709.3151377131251 604.5926295191997 604.6464550313993 867.3460202760009 941.5633869015072 961.4569455718812 635.9364515858306 349.6581235869588 809.9522773487117 299.2481301022347
924 0.005 4.62 1 709.3833537300723 604.7226565033785 604.776638766509 867.3606709608728 941.5639023041922 961.4571106465477 636.0366503818119 349.7127002118739 809.9813132136399 299.2482534473407
925 0.005 4.625 1 709.4514346926376 604.8524261477834 604.9065648431055 867.3753061560327 941.5644203573902 961.4572762443929 636.1366642379253 349.7672266824775 810.0103014003611 299.2483746232901
926 0.005 4.63 1 709.5193733759176 604.981939085561 605.0362339108848 867.3899126241947 941.5649361030704 961.4574405175637 636.2364746584936 349.821699518876 810.0392339304103 299.248493400052
927 0.005 4.635 1 709.5871788733696 605.1111956117368 605.1656462589433 867.4044919077577 941.5654471043379 961.4576018446269 636.3361030361373 349.8761149780886 810.0681132180001 299.2486104023304
928 0.005 4.64 1 709.6548574185302 605.2401962569544 605.294802394013 867.4190479090474 941.5659597063503 961.45776497427 636.435534601419 349.9304742793838 810.0969392689964 299.248725386848
929 0.005 4.645 1 709.7224076818786 605.3689414501647 605.4237027874481 867.4335817309279 941.5664733774182 961.4579287344233 636.5347699585093 349.9847804074681 810.1257158964233 299.2488389249078
930 0.005 4.65 1 709.7898282916509 605.4974316828882 605.552347903983 867.4480888443452 941.5669862240047 961.4580924498075 636.6338120702111 350.0390260549267 810.1544394124987 299.2489507902183
931 0.005 4.655 1 709.8571216631733 605.6256675329843 605.6807382709623 867.4625735673543 941.5674996689814 961.4582561530017 636.7326659039798 350.0932138502845 810.1831133500112 299.249061594872
932 0.005 4.66 1 709.9242852096095 605.7536494495359 605.8088743767479 867.4770308001287 941.5680117287211 961.4584193433419 636.8313284197824 350.1473434958441 810.2117335231384 299.2491709920282
933 0.005 4.665 1 709.9913207956445 605.8813779278574 605.9367567130944 867.4914640740438 941.568523528576 961.4585826425298 636.9298010499757 350.2014147592839 810.2403030300521 299.2492795837577
934 0.005 4.67 1 710.0582272244426 606.0088534754904 606.0643857736766 867.5058699767521 941.5690334577986 961.4587450405185 637.0280845574299 350.2554280894242 810.2688180970875 299.2493870649064
935 0.005 4.675 1 710.1250056417998 606.1360765667598 606.1917620545159 867.5202515225058 941.5695438309112 961.4589078342758 637.1261785758273 350.3093816720955 810.2972828152919 299.2494939870182
936 0.005 4.68 1 710.1916551806875 606.2630476877292 606.3188860330534 867.5346052129275 941.5700526167852 961.459070497598 637.2240832343663 350.3632765662329 810.3256929701499 299.2496000414724
937 0.005 4.685 1 710.2581771223806 606.3897673286332 606.4457582020406 867.548935022936 941.5705612727011 961.4592328514593 637.3217996636591 350.4171128944263 810.3540529941708 299.2497057148747
938 0.005 4.69 1 710.3245709213736 606.5162359620098 606.5723790401856 867.5632370980422 941.5710682705709 961.4593948501498 637.4193271166625 350.4708912021643 810.3823582786325 299.2498106704056
939 0.005 4.695 1 710.3908374252659 606.642454051484 606.6987490231019 867.5775144129166 941.5715753590365 961.4595567573841 637.5166658415684 350.5246092686886 810.410613671768 299.2499154493526
940 0.005 4.7 1 710.4569769772154 606.7684221113003 606.8248686370767 867.5917640765341 941.5720808600068 961.4597183772364 637.613819249852 350.5782781028677 810.4388143267718 299.2500196300352
941 0.005 4.705 1 710.5229894974974 606.894140611402 606.9507383694784 867.6059902511571 941.5725865910919 961.4598800748369 637.7107846326915 350.6318848633634 810.466964357282 299.250123770503
942 0.005 4.71 1 710.5888736169079 607.0196099869327 607.0763586772006 867.6201887741443 941.5730903896408 961.4600409798347 637.8075609640614 350.6854310091393 810.4950603644276 299.2502275281828
943 0.005 4.715 1 710.6546311756298 607.144830751958 607.2017300462629 867.6343643660288 941.5735943455151 961.4602022013991 637.904151310275 350.7389227050296 810.523106405255 299.2503313998084
944 0.005 4.72 1 710.7202657068025 607.2698033806856 607.3268529560836 867.6485144629987 941.5740986599096 961.4603649606942 638.0005553505887 350.7923591991699 810.5511006396862 299.2504349072273
945 0.005 4.725000000000001 1 710.7857733684622 607.3945283588763 607.4517278915836 867.6626405398813 941.5746020508633 961.4605261927492 638.0967738271187 350.8457337288648 810.5790445130914 299.2505386148185
946 0.005 4.73 1 710.8511528188216 607.5190061491331 607.576355320695 867.6767391793916 941.5751037102347 961.4606870357085 638.1928059853892 350.8990716205528 810.6069342942754 299.2506420598356
947 0.005 4.735 1 710.9164057247491 607.6432371523232 607.700735672824 867.6908035540756 941.5755953351875 961.4608409676898 638.2886453117584 350.9523456152666 810.6347705933522 299.250745740033
948 0.005 4.74 1 710.9815304433644 607.7672219176641 607.8248694584234 867.7048454312022 941.5760904403426 961.4609983025518 638.3842969491936 351.0055536645548 810.6625551300345 299.2508491791483
949 0.005 4.745 1 711.0465294236867 607.8909609155853 607.94875715256 867.7188654168357 941.5765870478324 961.4611574459988 638.4797648722578 351.0586981167511 810.690289976882 299.250952876625
950 0.005 4.75 1 711.1114038692823 608.01445468462 608.0723992611785 867.7328629161199 941.5770843565917 961.4613166348879 638.5750570387967 351.1117808301465 810.7179733190637 299.2510563841012
951 0.005 4.755 1 711.1761534454655 608.137703664265 608.1957962650557 867.7468377320705 941.5775816505572 961.4614760562262 638.6701663891059 351.164799956046 810.7456079180445 299.2511601674648
952 0.005 4.76 1 711.240776895276 608.2607083158207 608.3189486276341 867.7607862630059 941.5780779146834 961.4616350256574 638.7650924018399 351.217760179775 810.7731902188257 299.2512637446151
953 0.005 4.765 1 711.3052926874363 608.3834691415223 608.4418568363338 867.7747075509839 941.578572399288 961.4617937185145 638.8598377891026 351.2706614315862 810.8007245160186 299.2513676095613
954 0.005 4.77 1 711.36967898492 608.5059865789511 608.5645213491958 867.7886040338362 941.5790666057687 961.4619527238928 638.9543990917709 351.3235018143741 810.8282051961035 299.2514713053322
955 0.005 4.775 1 711.4339379973118 608.628261091012 608.6869426313576 867.8024804343515 941.5795619374871 961.4621119137818 639.0487786216519 351.3762823251277 810.855637869429 299.2515752677288
956 0.005 4.78 1 711.4980519061196 608.7502930401801 608.8091210929809 867.8163304007261 941.5800556188187 961.4622704071224 639.1429711445477 351.4290039967066 810.8830176430738 299.2516790712197
957 0.005 4.785 1 711.562018645778 608.8720828294447 608.931057136895 867.8301588998595 941.5805469357165 961.4624268564994 639.2369731160949 351.4816677423226 810.9103435315178 299.2517831121529
958 0.005 4.79 1 711.6258731923817 608.9936311116503 609.0527513190866 867.8439718355719 941.5810423217182 961.4625870927761 639.3308032742119 351.5342752737362 810.9376271611289 299.2518869688245
959 0.005 4.795 1 711.689611089255 609.1149382158218 609.1742040570279 867.8577576821676 941.5815360206444 961.4627455541262 639.4244536216272 351.5868236708326 810.9648602605181 299.2519909751973
960 0.005 4.8 1 711.7532287198948 609.2360046213862 609.2954158006822 867.8715162083819 941.5820267024461 961.4629029930408 639.5179238242539 351.6393022432293 810.9920433431995 299.2520952537006
961 0.005 4.805 1 711.8167263465272 609.356830844352 609.4163870309186 867.8852466332861 941.5825148420743 961.4630585383704 639.6112131759623 351.691714985063 811.0191738723611 299.2521993719981
962 0.005 4.81 1 711.8801045718272 609.4774173581216 609.5371182323424 867.8989527173729 941.583002795191 961.4632147510969 639.7043229431824 351.744080911344 811.046366472988 299.2523037067547
963 0.005 4.815 1 711.9433612974648 609.5977646392785 609.65760987486 867.9126325206778 941.5834891868518 961.4633699240309 639.7972531036073 351.7963913795821 811.0734259559807 299.2524078394247
964 0.005 4.82 1 712.006497328856 609.7178731500481 609.7778624313315 867.9262904537841 941.5839760061282 961.4635260710262 639.8900047125795 351.8486499459545 811.1004224768864 299.2525121592457
965 0.005 4.825 1 712.0695112127377 609.837743338387 609.8978763573724 867.9399222719602 941.5844611641953 961.463681588104 639.9825766547405 351.9008869986226 811.1273596651491 299.2526162692917
966 0.005 4.83 1 712.1324057210894 609.9573757597425 610.0176521914512 867.9535330061715 941.5849449279903 961.4638357344603 640.0749854979991 351.953049646263 811.1542467632504 299.2527205740341
967 0.005 4.835 1 712.1951803551676 610.0767708154521 610.1371903428765 867.9671180503659 941.5854278259183 961.4639897787628 640.1672126112712 352.0051427569901 811.1810832179744 299.2528246678607
968 0.005 4.84 1 712.2578333933724 610.1959289570833 610.2564912722231 867.9806808279156 941.585911557412 961.4641448953342 640.2592580332401 352.0571723703405 811.2078703705113 299.2529289210487
969 0.005 4.845 1 712.3203643447754 610.3148506374913 610.3755554340087 867.994217637735 941.5863942507272 961.4642998942657 640.3511229625325 352.1091421195947 811.2346062659097 299.2530329654234
970 0.005 4.850000000000001 1 712.3827439094797 610.4335362015066 610.4943832015502 868.0077270095292 941.5868746173962 961.464452797818 640.4428015830993 352.1610610913636 811.2612910195649 299.2531371667344
971 0.005 4.855 1 712.4450131069655 610.5519862186508 610.6129750978854 868.0212178124592 941.5873556780092 961.4646067481789 640.5343067784894 352.2129179435286 811.2879291993789 299.2532413204183
972 0.005 4.86 1 712.5071665577291 610.6702011394444 610.7313315911972 868.0346846926855 941.5878363190585 961.4647606362387 640.62563641837 352.2647138624185 811.31451792466 299.2533451698716
973 0.005 4.865 1 712.5692226458265 610.7881814210394 610.8494531283778 868.0481214861345 941.5883135814659 961.4649128849098 640.7167891576842 352.3164498271556 811.3410564192492 299.2534491281249
974 0.005 4.87 1 712.6311435991948 610.9059275346586 610.9673401840217 868.0615361445936 941.5887902442655 961.4650648107398 640.8077663573831 352.3681271489854 811.3675425398433 299.2535530410094
975 0.005 4.875 1 712.6929433528076 611.0234399500804 611.0849932341234 868.0749334513577 941.5892687981792 961.4652179730695 640.8985701951264 352.4197459709162 811.3939851822643 299.2536567300262
976 0.005 4.88 1 712.7546251330195 611.1407191097408 611.2024127302871 868.0883080427748 941.5897474488889 961.465372271834 640.989199273155 352.4713056929426 811.4203810669101 299.2537600251858
977 0.005 4.885 1 712.8161881973399 611.2577654634476 611.3195991227169 868.1016572144995 941.5902248294602 961.4655250773661 641.0796535568911 352.5228029154677 811.4467269702108 299.2538634278775
978 0.005 4.89 1 712.877631008811 611.3745794562434 611.436552855867 868.1149815535759 941.5907002819444 961.4656774330222 641.1699323942531 352.5742393770736 811.4730227761465 299.2539666967303
979 0.005 4.895 1 712.9389499019474 611.4911615386565 611.5532743818095 868.1282818901642 941.5911743495607 961.4658283114004 641.2600369826459 352.6256191900719 811.4992687317629 299.2540698160727
980 0.005 4.9 1 713.000150123839 611.6075121602602 611.6697641514028 868.1415596938722 941.5916470495501 961.4659792739251 641.3499679227747 352.6769446723698 811.5254667297309 299.2541727584971
981 0.005 4.905 1 713.0612329855356 611.723631779743 611.7860226180562 868.1548142772855 941.5921188844866 961.4661294640954 641.4397261295064 352.7282125545757 811.5516170898886 299.2542755373062
982 0.005 4.91 1 713.1221983073394 611.8395208401355 611.9020502308135 868.1680468892019 941.5925908911501 961.4662805384095 641.5293117885706 352.7794211301925 811.577720599517 299.2543781219948
983 0.005 4.915 1 713.183049971414 611.9551798257115 612.0178474610733 868.1812621671558 941.5930655261668 961.4664333608123 641.6187268124787 352.8305725285546 811.6037836749862 299.2544805397161
984 0.005 4.92 1 713.243786838967 612.070609155804 612.1334147474663 868.194453506253 941.5935406215619 961.4665877224205 641.7079689603451 352.8816654978014 811.629801348973 299.2545825742898
985 0.005 4.925 1 713.3044046748232 612.1858092419321 612.2487525147877 868.2076164588674 941.594012960656 961.4667404515402 641.7970348893948 352.9327003535499 811.6557708814038 299.2546848297642
986 0.005 4.93 1 713.3649082410427 612.3007805497873 612.3638612059461 868.2207565821498 941.5944860763249 961.4668943973699 641.8859302255645 352.9836719843501 811.6816924876491 299.2547867518815
987 0.005 4.935 1 713.4252959333071 612.4155235346566 612.4787412803435 868.2338763925811 941.5949597240113 961.4670488280035 641.9746551175978 353.0345866105114 811.7075679931532 299.2548888671438
988 0.005 4.94 1 713.48556793353 612.5300387169405 612.5933932072686 868.2469734387114 941.5954326135322 961.467203050461 642.0632134868182 353.0854477596077 811.7333944707291 299.2549906111867
989 0.005 4.945 1 713.5457194153408 612.6443264753988 612.7078174290392 868.2600442432314 941.5959015788445 961.4673540878691 642.1515982851181 353.1362501243311 811.7591684515102 299.2550925442706
990 0.005 4.95 1 713.6057525408232 612.7583872639508 612.8220143883328 868.2730961194026 941.5963703111166 961.4675048530283 642.2398127172328 353.1869944705102 811.7848970370036 299.2551943556655
991 0.005 4.955 1 713.6656672746102 612.8722215035624 612.9359845177963 868.2861237001883 941.5968368306613 961.4676544050423 642.327856058575 353.2376782774073 811.8105770680064 299.2552957678352
992 0.005 4.96 1 713.7254601723696 612.9858297158955 613.0497282822464 868.2991317047245 941.5973045185279 961.4678049115108 642.4157240072408 353.2883043436028 811.8362102149491 299.2553973085398
993 0.005 4.965 1 713.7851343261523 613.0992122413599 613.1632461023996 868.3121144730669 941.5977703434695 961.4679549481716 642.503424242468 353.3388689483938 811.8617984251382 299.2554985565012
994 0.005 4.97 1 713.8446960392267 613.2123695764678 613.2765384285119 868.3250777076768 941.5982362526562 961.4681045228796 642.5909600534783 353.3893807190528 811.8873433169754 299.2555999945468
995 0.005 4.975000000000001 1 713.9041423712266 613.3253021299289 613.389605692529 868.3380150843067 941.5986994632697 961.4682530804378 642.6783321261713 353.4398348266066 811.9128388765206 299.2557011497235
996 0.005 4.98 1 713.9634815848493 613.4380104122451 613.5024483279107 868.3509469791957 941.599167202294 961.4684038214817 642.7655435655101 353.4902311838313 811.9382971447606 299.2558024965948
997 0.005 4.985 1 714.0227045661429 613.5504948195926 613.6150668279838 868.3638460150261 941.5996297595409 961.4685518840078 642.8525822510421 353.540571739201 811.9637033995853 299.2559035396206
998 0.005 4.99 1 714.081812229656 613.6627558261147 613.7274616332722 868.3767196728422 941.6000909157243 961.4686995919355 642.9394518494474 353.5908539114309 811.98906236319 299.2560047266231
999 0.005 4.995 1 714.1408023625261 613.774793829175 613.839633159354 868.3895640612618 941.6005488844024 961.4688464226014 643.0261511432933 353.6410785278276 812.0143690651685 299.2561055788005
1000 0.005 5 1 714.1996781553946 613.8866092767972 613.9515818455386 868.4023882802032 941.6010077392068 961.4689941567643 643.1126831309672 353.6912445950335 812.0396313968306 299.2562065231037
1001 0.005 5.005 1 714.2584342847638 613.9982025139986 614.0633080784191 868.4151826019591 941.6014632487488 961.4691406485679 643.199040446215 353.7413539048086 812.064842488551 299.2563071547759
1002 0.005 5.01 1 714.317077212139 614.1095740361509 614.1748123049096 868.4279594563334 941.6019208904428 961.469288376646 643.2852337076873 353.7914039158928 812.0900107611476 299.256407854895
1003 0.005 5.015 1 714.3756049308694 614.2207242369159 614.286094947011 868.4407150944145 941.6023781399502 961.4694357732386 643.3712572934472 353.8413967895514 812.1151321372603 299.2565082154117
1004 0.005 5.02 1 714.434020217554 614.3316535775467 614.3971564414205 868.453450389751 941.6028353541246 961.4695833653178 643.4571178892087 353.8913322764732 812.140209831818 299.256608611656
1005 0.005 5.025 1 714.4923219937491 614.4423624838805 614.5079972182265 868.4661616394311 941.6032906480071 961.4697298041008 643.5428134730255 353.9412103495658 812.1652396819413 299.2567086033358
1006 0.005 5.03 1 714.5505134496033 614.5528513430669 614.6186176967134 868.4788546084967 941.6037474230909 961.4698773326693 643.6283440782975 353.9910305315989 812.1902278551843 299.2568086741549
1007 0.005 5.035 1 714.6085790869055 614.6631203506389 614.7290181638173 868.4915182026195 941.6042002838789 961.4700233008331 643.7137009004975 354.0407934808478 812.2151629333051 299.2569083136214
1008 0.005 5.04 1 714.6665355563014 614.7731701462249 614.8391991032705 868.5041633828808 941.604654279973 961.4701697549646 643.7988970111114 354.0904988850479 812.2400560780114 299.2570079886795
1009 0.005 5.045 1 714.7243806483754 614.8830011504978 614.9491609592802 868.5167854042967 941.605106674263 961.4703156851173 643.8839294036062 354.1401469564835 812.2649011605096 299.2571072565548
1010 0.005 5.05 1 714.7820731494909 614.992613910841 615.058904255652 868.529401963055 941.6055664784673 961.4704657387439 643.9687858824127 354.1897383055428 812.2897012839151 299.2572065697283
1011 0.005 5.055 1 714.839676781998 615.1020087765248 615.1684293766787 868.5419887242153 941.6060207541333 961.4706121243661 644.0534856403073 354.239271903702 812.3144610653492 299.2573054694918
1012 0.005 5.06 1 714.8971791538951 615.2111861546643 615.2777367393351 868.5545519204999 941.6064729771476 961.4707579684358 644.138025078895 354.2887497725098 812.3391775168279 299.2574043720035
1013 0.005 5.065 1 714.9545744476708 615.3201464749119 615.3868267611356 868.5670894063348 941.6069226582465 961.4709023608403 644.2224029982764 354.3381694459457 812.3638456798831 299.2575029226448
1014 0.005 5.07 1 715.0118615506481 615.4288901711164 615.4956998747483 868.5796056057641 941.6073721344956 961.4710472701856 644.3066196803464 354.3875311866117 812.3884692834342 299.257601494658
1015 0.005 5.075 1 715.0690358955104 615.5374176530223 615.6043564968504 868.5920972501533 941.6078197422111 961.4711910151925 644.3906731093325 354.4368353626724 812.4130440398653 299.2576996884229
1016 0.005 5.08 1 715.126100341377 615.6457293532915 615.7127970580157 868.6045685939172 941.6082675660837 961.4713356201373 644.4745655449582 354.4860821831664 812.4375751949943 299.2577979167161
1017 0.005 5.085 1 715.1830534636268 615.7538256875901 615.8210219749697 868.6170161363209 941.6087136556737 961.4714792968756 644.5582961436473 354.5352714923606 812.4620590756695 299.257895796043
1018 0.005 5.09 1 715.2398959087461 615.8617071414532 615.9290317319371 868.6294425860915 941.6091609432615 961.4716248047258 644.6418628939526 354.584403221096 812.4865045781686 299.2579937045797
1019 0.005 5.095 1 715.2966250572917 615.9693741139915 616.0368267321761 868.6418579586026 941.6096114947719 961.4717719106014 644.7252910229971 354.6334778077473 812.5109135266732 299.2580911848248
1020 0.005 5.100000000000001 1 715.3532451774704 616.0768270092857 616.1444073743796 868.6542486839967 941.6100597800869 961.4719173761763 644.8085480676817 354.6824954474612 812.5352737477787 299.2581887121705
1021 0.005 5.105 1 715.4097570325084 616.1840662755285 616.2517740930697 868.6666142765985 941.6105050539198 961.4720607450965 644.8916437030354 354.7314558792068 812.5595848200427 299.2582858475402
1022 0.005 5.11 1 715.4661549147125 616.2910921775516 616.3589272395728 868.6789530585118 941.6109469703348 961.4722026029068 644.9745701771984 354.7803720633216 812.5838449431787 299.2583831006897
1023 0.005 5.115 1 715.5224431074429 616.3979052187633 616.4658672424265 868.6912730796388 941.6113890450098 961.4723444328454 645.0573365528862 354.8292266047272 812.6080622398929 299.2584801482702
1024 0.005 5.12 1 715.5786234456384 616.5045058504677 616.5725945442764 868.7035711167107 941.6118301550994 961.4724863150533 645.1399454255337 354.8780213268908 812.6322353597508 299.2585767512508
1025 0.005 5.125 1 715.6346964818639 616.6108947392365 616.6791097025563 868.7158562725128 941.6122739632672 961.4726294949279 645.2223885404982 354.9267572540788 812.6563687070527 299.2586734601918
1026 0.005 5.13 1 715.6906565266748 616.7170719881517 616.7854130317374 868.7281203493646 941.6127194343402 961.4727746291065 645.3046762956913 354.9754341336074 812.6804537736871 299.2587698354707
1027 0.005 5.135 1 715.7465094662992 616.8230380962694 616.8915049468724 868.7403612018329 941.6131618919184 961.4729180337876 645.386808318498 355.0240571680851 812.704496080686 299.2588663285994
1028 0.005 5.14 1 715.8022539322191 616.9287934662025 616.9973858558004 868.7525760504137 941.6136012720616 961.4730597680151 645.4687819900363 355.0726213029833 812.7284930166896 299.2589625034753
1029 0.005 5.145 1 715.8578883063144 617.0343385092574 617.1030561678707 868.7647646231677 941.614037666753 961.4731997093604 645.5505971276269 355.1211288571436 812.7524417804497 299.2590588378447
1030 0.005 5.15 1 715.9134144663744 617.1396736464631 617.2085163061348 868.7769345285288 941.614474631641 961.4733405379164 645.6322547570862 355.1695780280151 812.7763493317012 299.259155014815
1031 0.005 5.155 1 715.9688318343835 617.2447992773402 617.3137666733415 868.7890815073923 941.614910282404 961.4734808024951 645.713754206611 355.2179695848413 812.8002124642313 299.2592507913984
1032 0.005 5.16 1 716.0241421664717 617.3497158204403 617.4188076850048 868.8012092076023 941.6153466786934 961.4736221982145 645.7950967400587 355.2663036713936 812.8240340517523 299.2593467089656
1033 0.005 5.165 1 716.079342981973 617.454423490878 617.5236396531287 868.8133110096825 941.61578127013 961.4737625221555 645.8762799346969 355.3145790870951 812.8478096942755 299.2594422840305
1034 0.005 5.17 1 716.1344377033744 617.5589228603591 617.6282630225231 868.8253949580646 941.6162166881418 961.4739038744854 645.9573078703295 355.3627922649641 812.871544682861 299.2595379993908
1035 0.005 5.175 1 716.1894266722093 617.6632143222218 617.7326782167594 868.8374561339175 941.6166508843369 961.4740443169572 646.0381791773494 355.4109498138065 812.8952340481059 299.259633395932
1036 0.005 5.18 1 716.2443191819102 617.7672983233601 617.83688566923 868.8495005982049 941.6170855681324 961.4741853264434 646.1188999945734 355.4590534326359 812.9188828256437 299.259728911135
1037 0.005 5.185 1 716.2991031799784 617.8711753283084 617.9408858689867 868.8615216824259 941.6175172692288 961.4743243262649 646.1994667857049 355.5071015267094 812.9424863345185 299.2598241264755
1038 0.005 5.19 1 716.353780981814 617.9748456253039 618.0446791235627 868.8735212640762 941.617948590542 961.4744633562751 646.279886435031 355.5550907383994 812.9660466576448 299.2599194169385
1039 0.005 5.195 1 716.4083481144266 618.0783096389813 618.1482658234002 868.8854979119584 941.6183785296002 961.4746017570152 646.3601419038027 355.6030234185539 812.9895610882799 299.2600144447863
1040 0.005 5.2 1 716.4628065161459 618.1815677835021 618.2516463859728 868.8974555636678 941.6188092201063 961.4747412067758 646.4402388325449 355.6509002242041 813.0130334655399 299.2601095716952
1041 0.005 5.205 1 716.5171576464832 618.2846205070923 618.354821235178 868.9093908766822 941.6192380832672 961.4748792378211 646.5201802713924 355.6987201005208 813.0364611416311 299.2602044499823
1042 0.005 5.21 1 716.5714008664678 618.3874681220179 618.4577907482817 868.9213069406341 941.6196670576874 961.475017715024 646.5999639554888 355.7464778513415 813.0598472264107 299.260299463157
1043 0.005 5.215 1 716.6255382364155 618.4901111368411 618.5605553595707 868.9332110581239 941.6201046076565 961.4751629645336 646.6796014078624 355.7941815946188 813.0831912301452 299.2603942450313
1044 0.005 5.22 1 716.6795693818408 618.5925498580499 618.6631154486311 868.9450899211988 941.6205367588898 961.4753034428336 646.7590798888656 355.8418299797476 813.106491829274 299.2604890455327
1045 0.005 5.225000000000001 1 716.7334947360457 618.6947846939298 618.7654714022315 868.9569469162686 941.6209660959263 961.4754420438582 646.8384027134052 355.8894199763631 813.1297502316016 299.2605840513734
1046 0.005 5.23 1 716.787313460066 618.796816055725 618.8676236200781 868.9687799427915 941.6213922896765 961.4755792002911 646.9175711511372 355.9369551756326 813.1529635014997 299.2606788335193
1047 0.005 5.235 1 716.8410285627911 618.8986443086656 618.9695724387975 868.9805929416374 941.6218184493838 961.4757163574594 646.9965901439725 355.9844346865359 813.1761344842089 299.2607736925321
1048 0.005 5.24 1 716.8946371954655 619.00026990806 619.0713183419834 868.9923836580651 941.6222422470628 961.4758521979601 647.0754549926334 356.031858397 813.1992612905664 299.2608683248208
1049 0.005 5.245 1 716.9482369334108 619.1016934063841 619.1728618595404 869.0041469163973 941.6226634099431 961.4759873708261 647.1541825699138 356.0792273114545 813.2223319484362 299.2609630384231
1050 0.005 5.25 1 717.0016889708329 619.202915051618 619.2742032705182 869.0158914258079 941.6230850950263 961.4761234756548 647.2327493157535 356.1265400444159 813.2453650754992 299.2610574995114
1051 0.005 5.255 1 717.0550145168338 619.3039352295233 619.3753429635834 869.0276145022617 941.6235050040456 961.4762577876145 647.3111597484036 356.1737966147579 813.2683564909587 299.2611520443236
1052 0.005 5.26 1 717.1082235314012 619.4047543454687 619.4762813454432 869.0393219245601 941.6239258303835 961.4763927934458 647.3894172089614 356.2209966108001 813.2913127563473 299.2612464151115
1053 0.005 5.265 1 717.1613201950812 619.505372788021 619.5770188038406 869.0510085072705 941.6243461626395 961.476528147698 647.4675221223607 356.2681401081197 813.3142297605103 299.2613404829101
1054 0.005 5.27 1 717.2143061911478 619.6057909495036 619.6775557316651 869.0626743013107 941.6247655444673 961.476662496162 647.5454780020141 356.3152273326148 813.3371055504674 299.2614346039858
1055 0.005 5.275 1 717.2671839043696 619.7060092212259 619.7778925180852 869.0743183470411 941.625182480079 961.4767954947724 647.6232813573067 356.3622581714975 813.3599385352036 299.2615285579528
1056 0.005 5.28 1 717.3199572309454 619.8060280041038 619.8780295659067 869.0859465850396 941.625601099077 961.4769299375448 647.7009344710114 356.4092329713408 813.3827355249385 299.261622338261
1057 0.005 5.285 1 717.3726286482848 619.9058476766509 619.9779672583579 869.0975538733238 941.6260193098025 961.4770646346773 647.7784375856717 356.4561512790483 813.4054921297563 299.2617157746121
1058 0.005 5.29 1 717.4252017463991 620.0054687515967 620.0777060560191 869.1091518341128 941.6264432961722 961.4772025574725 647.8557990447463 356.5030135242422 813.4282134262209 299.2618093031155
1059 0.005 5.295 1 717.4776765149694 620.1048914000907 620.1772462491933 869.1207201133683 941.6268604655805 961.4773362740793 647.933006690839 356.5498198508472 813.4508875788612 299.2619026941051
1060 0.005 5.3 1 717.530033336439 620.2041161444023 620.2765882218181 869.1322287071073 941.6272525353276 961.4774536300467 648.0100537607359 356.5965727697914 813.4734934820744 299.2619959030196
1061 0.005 5.305 1 717.5822811775024 620.3031433413587 620.3757324018875 869.1437309963018 941.6276556075054 961.4775802010108 648.0869538034212 356.6432688021761 813.4960621070314 299.2620889314937
1062 0.005 5.31 1 717.6344257600471 620.4019733752332 620.4746791813029 869.1552221276702 941.6280641225725 961.477710755437 648.1637051317034 356.6899124594244 813.518595030317 299.2621817658119
1063 0.005 5.315 1 717.6864666269123 620.5006066932997 620.573428967789 869.1666989034512 941.6284754947767 961.4778433930098 648.2403115394296 356.7365038575053 813.5410911981314 299.2622743929138
1064 0.005 5.32 1 717.7384111080718 620.599043625039 620.671982123829 869.1781538469726 941.6288770025487 961.4779654116846 648.3167540913615 356.7830353903419 813.5635617615236 299.2623668441414
1065 0.005 5.325 1 717.7902570183714 620.6972846121455 620.7703390812795 869.1895963412464 941.629284965743 961.4780956288944 648.3930561785398 356.8295088416905 813.5859925165345 299.2624591146558
1066 0.005 5.33 1 717.8420084073217 620.7953301505923 620.8685002713905 869.2010220541123 941.6296968975311 961.4782297442791 648.4692199635891 356.8759297289881 813.6083830958064 299.2625510273924
1067 0.005 5.335 1 717.8936643051633 620.8931805813121 620.9664660956092 869.2124278374259 941.6301110182992 961.4783655155863 648.5452364163707 356.9222907541223 813.6307330429206 299.262643093474
1068 0.005 5.34 1 717.945220172219 620.9908361831345 621.064236895745 869.2238120326626 941.630524846253 961.4785009416277 648.6211043258116 356.9685976069734 813.6530398726214 299.2627348331195
1069 0.005 5.345 1 717.996675558055 621.0882973901588 621.1618130544227 869.2351782058831 941.6309388048132 961.478636599366 648.6968274764295 357.0148479810321 813.6753059033857 299.2628266738684
1070 0.005 5.350000000000001 1 718.0480284787238 621.1855645752433 621.2591949485462 869.2465231483219 941.6313511597572 961.478770883568 648.7724046871778 357.0610413690182 813.6975278892374 299.2629181684815
1071 0.005 5.355 1 718.0992775429801 621.2826381351894 621.3563829674775 869.2578458555653 941.6317602125238 961.4789027143501 648.8478365286683 357.1071821948793 813.7197048382196 299.2630097790313
1072 0.005 5.36 1 718.1504242695423 621.3795184409989 621.4533774932319 869.269153139892 941.6321697103813 961.4790347750687 648.9231233546917 357.1532626515752 813.7418422891488 299.2631012490473
1073 0.005 5.365 1 718.2014691501359 621.4762058761858 621.5501789049249 869.2804391749953 941.6325771940758 961.4791657472525 648.9982645669265 357.1992850595338 813.7639377269956 299.2631923891126
1074 0.005 5.37 1 718.252422539747 621.5727006688239 621.6467875031431 869.2916997332026 941.6329835251465 961.4792962621784 649.0732666328747 357.2452518552884 813.7859940496946 299.2632836120789
1075 0.005 5.375 1 718.3032729668172 621.6690033130907 621.743203693705 869.3029413774118 941.633389064488 961.4794267747199 649.1481199825671 357.2911631958383 813.8080085204232 299.263374523149
1076 0.005 5.38 1 718.3540217519801 621.7651141957393 621.8394278767844 869.3141670202725 941.6337951781508 961.4795573889147 649.2228252736458 357.3370190286375 813.8299840385465 299.2634656079343
1077 0.005 5.385 1 718.4046699681196 621.8610336903151 621.9354604266382 869.3253713619695 941.6341997511782 961.479687754506 649.2973860279966 357.3828194011516 813.8519171564943 299.2635564179616
1078 0.005 5.39 1 718.4552184728483 621.9567621873432 622.0313017311793 869.3365583417162 941.634603842641 961.4798177552788 649.3718029952006 357.4285641595069 813.8738109671643 299.2636473551393
1079 0.005 5.395 1 718.5056652416571 622.0523001195803 622.1269522204998 869.3477211397287 941.6350061251935 961.4799471779752 649.4460722589089 357.474251750871 813.8956619446943 299.2637379817189
1080 0.005 5.4 1 718.5560116069829 622.1476478826888 622.2224122561204 869.3588657747466 941.6354074999869 961.4800761681777 649.5202005654303 357.5198851700203 813.9174726662412 299.2638287361275
1081 0.005 5.405 1 718.6062574255026 622.2428057549287 622.317682192143 869.3699909646328 941.6358083880907 961.4802050808159 649.5941993187736 357.5654605993393 813.9392409887065 299.263919178508
1082 0.005 5.41 1 718.6564056351106 622.3377741378808 622.412762399307 869.3810992932432 941.6362100108862 961.4803348432955 649.6680502200297 357.6109816294184 813.9609708536432 299.2640097143719
1083 0.005 5.415 1 718.7064533830484 622.4325532176786 622.507653161579 869.3921856838576 941.6366098123121 961.4804633788531 649.7417484996711 357.6564476166947 813.9826583588813 299.2640999016443
1084 0.005 5.42 1 718.7564030668715 622.5271436790974 622.6023549453707 869.4032489060118 941.6370056616557 961.4805890558027 649.815310019838 357.7018618864504 814.0043015626503 299.26419015666
1085 0.005 5.425 1 718.8062554567088 622.6215457918895 622.6968681483012 869.4142969788483 941.6374028190723 961.4807167608981 649.8887280635605 357.747220486857 814.025908060376 299.2642802170535
1086 0.005 5.43 1 718.8560106565287 622.7157599169882 622.7911931308619 869.4253262909441 941.6378002138658 961.4808443179426 649.9620032956085 357.7925229892281 814.0474746616508 299.2643698479789
1087 0.005 5.435 1 718.9056697228447 622.8097864135174 622.88533025842 869.4363389629917 941.6381984744683 961.4809728597113 650.0351367612765 357.8377694854209 814.0690046408829 299.2644595089716
1088 0.005 5.44 1 718.9552323947198 622.9036256612233 622.9792798977866 869.4473310950892 941.6385959925215 961.4811011821076 650.1081284194081 357.8829601141537 814.0904944781425 299.264548804109
1089 0.005 5.445 1 719.0046991827588 622.997278034909 623.0730424251625 869.4583056445241 941.6389936718147 961.4812295945551 650.180979528167 357.9280946738702 814.1119466195664 299.2646381014041
1090 0.005 5.45 1 719.0540692414022 623.0907438964135 623.1666182059528 869.4692587924425 941.6393898814666 961.4813577017333 650.253688930702 357.9731719076798 814.1333575071706 299.2647270680318
1091 0.005 5.455 1 719.1033412206986 623.184023670911 623.2600076314076 869.4801897792427 941.6397837640088 961.481483702277 650.326257336614 358.0181952545948 814.1547256224974 299.2648160457233
1092 0.005 5.46 1 719.1525161582772 623.2771176579581 623.3532110605501 869.4911048717707 941.6401781928448 961.481610685176 650.3986846194691 358.0631639692741 814.1760557178334 299.2649047978002
1093 0.005 5.465 1 719.2015947845016 623.3700262751103 623.4462288654771 869.5020010539469 941.6405721428497 961.4817374462132 650.4709739238519 358.1080779219916 814.1973458840952 299.2649931189088
1094 0.005 5.47 1 719.2505778500318 623.4627498666564 623.539061418152 869.5128797845401 941.6409666336217 961.4818650978913 650.5431231772702 358.1529389248641 814.2185991653743 299.265081452975
1095 0.005 5.475000000000001 1 719.2994661050977 623.5552887704659 623.6317090640678 869.5237396294611 941.64136051741 961.4819921534825 650.615137566263 358.1977444655271 814.2398127516533 299.2651694214588
1096 0.005 5.48 1 719.3482592228142 623.6476433747258 623.72417217687 869.5345809420002 941.6417538097853 961.4821191207815 650.6870111309355 358.2424947026043 814.2609887722258 299.2652574724917
1097 0.005 5.485 1 719.3969562366 623.7398140475868 623.8164511214342 869.5454002990883 941.6421452797854 961.4822451740375 650.7587444811901 358.2871864095396 814.2821236932455 299.2653451682774
1098 0.005 5.49 1 719.4455588334444 623.831801166752 623.9085462742462 869.5562034460908 941.642537574006 961.4823718495469 650.8303394861376 358.3318244073891 814.303221382472 299.2654329268813
1099 0.005 5.495 1 719.4940648223609 623.9236050750837 624.0004579871073 869.5669848312867 941.6429276845735 961.4824979041708 650.9017944834553 358.3764082054365 814.3242781410003 299.265520327269
1100 0.005 5.5 1 719.5424757446884 624.015226142321 624.0921866305993 869.577748273906 941.6433179672227 961.4826238800111 650.9731107195911 358.4209355972138 814.3452967997703 299.2656077921504
1101 0.005 5.505 1 719.5907890347496 624.1066645786003 624.1837324931781 869.5884895521921 941.6437056857508 961.4827484747584 651.044282741134 358.4654095128324 814.3662741023247 299.2656948765929
1102 0.005 5.51 1 719.6390063099061 624.1979208455543 624.275095938232 869.5992097992531 941.644091809259 961.4828716037132 651.1153179275875 358.5098312343394 814.3872100986471 299.2657820369561
1103 0.005 5.515 1 719.6871293357229 624.2889953152388 624.3662773498561 869.6099147638657 941.6444782644013 961.4829957906258 651.1862164745264 358.5541977163045 814.4081092307115 299.2658689778123
1104 0.005 5.52 1 719.7351582768146 624.3798883464267 624.4572770918081 869.620600132619 941.644864239417 961.4831199422314 651.2569780187854 358.5985094308683 814.4289695213414 299.2659555428672
1105 0.005 5.525 1 719.7830373785381 624.4706002738747 624.5480955020178 869.6312763953889 941.6452540223679 961.4832459019432 651.3275970835277 358.6427663975637 814.4497946262652 299.2660421616368
1106 0.005 5.53 1 719.8308423745588 624.5611314813397 624.6387329635364 869.6419279105306 941.6456403375601 961.4833702699718 651.3980806957751 358.6869687649908 814.47057743017 299.2661284685651
1107 0.005 5.535 1 719.8785707992057 624.6514823378167 624.7291898405898 869.6525570884004 941.6460239930682 961.483493045513 651.468430120653 358.7311166672114 814.4913183446711 299.2662148848574
1108 0.005 5.54 1 719.9262149139811 624.7416532136667 624.8194665034765 869.6631698535535 941.6464080904615 961.4836163622472 651.5386452618909 358.7752099531613 814.5120236595351 299.2663011998842
1109 0.005 5.545 1 719.9737697016493 624.8316444503179 624.9095633023679 869.6737624093595 941.646791289121 961.4837397610353 651.608724834856 358.8192473697709 814.5326904135538 299.2663871216204
1110 0.005 5.55 1 720.0212343647211 624.9214564233223 624.9994806034929 869.6843374851841 941.6471748961793 961.4838636850774 651.678669947987 358.8632272139969 814.5533218290975 299.2664731543126
1111 0.005 5.555 1 720.0686075985076 625.0110894811173 625.0892187606986 869.6948922041983 941.6475575603953 961.4839869406986 651.7484804661834 358.9071543894482 814.5739140320221 299.2665588869351
1112 0.005 5.56 1 720.1158876106679 625.1005439361056 625.1787781073833 869.705425005665 941.6479379769298 961.4841091940714 651.8181540032488 358.9510308206004 814.5944656748937 299.2666447415534
1113 0.005 5.565 1 720.1630760822665 625.1898202128863 625.2681590249025 869.7159427106192 941.6483194498196 961.4842320276845 651.8876943802119 358.994848909836 814.6149820213332 299.266730455689
1114 0.005 5.57 1 720.2101721525087 625.2789186385786 625.3573618677499 869.7264409411255 941.6486999194801 961.4843549172139 651.9570999365149 359.0386143746722 814.6354598363337 299.2668158397692
1115 0.005 5.575 1 720.2571761672572 625.3678395563251 625.4463869829168 869.7369225249877 941.6490807406412 961.484477600847 652.0263542906289 359.0823256536794 814.6559021028841 299.2669012820324
1116 0.005 5.58 1 720.3040888299714 625.4565833541263 625.5352347370538 869.7473842406222 941.6494607339439 961.4846004346255 652.0954824641475 359.1259844738827 814.6763057759607 299.2669864631508
1117 0.005 5.585 1 720.3509101612893 625.5451503686942 625.6239054854543 869.7578283628624 941.6498401452581 961.4847228361185 652.1644808791639 359.169588965473 814.6966729375906 299.2670717476421
1118 0.005 5.59 1 720.3976407910707 625.6335409179445 625.7123995646633 869.7682538120048 941.6502190799795 961.4848448880761 652.2333477488887 359.2131413813677 814.7170019018678 299.2671567342173
1119 0.005 5.595 1 720.4442798879832 625.7217553708945 625.8007173226197 869.7786610262082 941.6505972575096 961.4849671632074 652.3020822844252 359.2566387120221 814.7372937632285 299.267241817361
1120 0.005 5.600000000000001 1 720.4908266544583 625.8097940884988 625.8888591151729 869.7890475949011 941.6509732875153 961.4850877089297 652.3706825980048 359.3000815650378 814.7575460656424 299.2673266599944
1121 0.005 5.605 1 720.537281575803 625.8976574030755 625.9768252867144 869.7994175591183 941.6513502527074 961.4852092400204 652.4391510299328 359.3434701688458 814.7777614547861 299.267411573344
1122 0.005 5.61 1 720.5836448147389 625.9853456632144 626.064616183671 869.809767363472 941.6517253479695 961.485329813733 652.5074873368545 359.3868045731396 814.7979381697436 299.2674962328048
1123 0.005 5.615 1 720.6299199309527 626.0728591634816 626.1522321379857 869.820100574856 941.6521006207424 961.4854502115198 652.5756888397534 359.4300848108613 814.8180810875367 299.2675809493283
1124 0.005 5.62 1 720.6761029692298 626.1601982796426 626.2396734833567 869.8304136118217 941.6524745479569 961.4855704490449 652.6437588628285 359.4733108082588 814.8381842016857 299.2676654589999
1125 0.005 5.625 1 720.7221961315478 626.2473634285648 626.3269406064157 869.8407072593941 941.6528464747843 961.4856889514436 652.711696973586 359.5164813001197 814.8582506011051 299.2677500172724
1126 0.005 5.63 1 720.7681983217814 626.3343549378095 626.4140338599803 869.8509824131494 941.6532183880693 961.485808174199 652.7795050190032 359.559598424122 814.8782778350012 299.2678343388771
1127 0.005 5.635 1 720.8141098233986 626.4211731263044 626.5009535825367 869.8612409869316 941.6535904181858 961.4859278211688 652.8471821015169 359.602662156335 814.8982687561431 299.267918741151
1128 0.005 5.64 1 720.8599305824654 626.5078183616076 626.5877001221428 869.8714802947683 941.6539612419801 961.4860466517019 652.9147289573332 359.6456717422419 814.9182211839473 299.2680028909429
1129 0.005 5.645 1 720.9056609981494 626.5942909642181 626.6742738201945 869.8817030180692 941.6543321243264 961.4861654614754 652.9821446966698 359.6886312968585 814.9381376960495 299.2680871300425
1130 0.005 5.65 1 720.9513009884839 626.6805912774207 626.7606750143375 869.891906388469 941.6547022404401 961.4862844886752 653.0494297233035 359.73153549369 814.9580162731355 299.2681711118844
1131 0.005 5.655 1 720.9968514386333 626.766719645523 626.8469040488687 869.9020934315173 941.6550722013575 961.4864027322137 653.1165847071884 359.7743825317572 814.977859027151 299.2682551701538
1132 0.005 5.66 1 721.0423120668542 626.852676418654 626.9329612671754 869.9122611915595 941.6554408941446 961.4865209597921 653.1836098046513 359.8171823416207 814.997663729791 299.268338968364
1133 0.005 5.665 1 721.0876695116997 626.938461873963 627.0188469608577 869.9224096872773 941.6558077212445 961.4866372843334 653.2505074212255 359.8599264421536 815.0174291787425 299.2684228508525
1134 0.005 5.67 1 721.132942514875 627.0240763765655 627.1045614977276 869.9325424109668 941.656174606837 961.4867544294549 653.3172739182504 359.9026111989671 815.0371605653841 299.2685065717309
1135 0.005 5.675 1 721.1781293717562 627.1095202905067 627.1901052277528 869.9426568003496 941.656540884589 961.4868716490531 653.3839106201568 359.9452445390582 815.0568551030523 299.2685899821219
1136 0.005 5.68 1 721.2232285212586 627.1947939529076 627.2754784881289 869.9527513517365 941.656905767005 961.4869875129103 653.4504175421727 359.9878253017501 815.0765113491123 299.2686734595197
1137 0.005 5.685 1 721.2682392220938 627.2798977070466 627.3606816247869 869.9628270942507 941.6572694418924 961.4871025762233 653.5167956641923 360.030355402849 815.0961293569093 299.2687568062242
1138 0.005 5.69 1 721.3131615590042 627.3648319129164 627.4457149847267 869.9728851808809 941.6576318004841 961.4872171187948 653.5830454164889 360.072831885841 815.1157100186422 299.2688400284351
1139 0.005 5.695 1 721.357994984128 627.44959681069 627.5305788682907 869.9829243668657 941.6579931681289 961.4873310202248 653.6491639073992 360.115255280541 815.1352544755504 299.2689230695194
1140 0.005 5.7 1 721.4027411520638 627.5341928043105 627.6152736238066 869.9929467366013 941.6583544923401 961.4874458505576 653.7151549984158 360.1576245856592 815.154763420221 299.2690059535723
1141 0.005 5.705 1 721.4474002109472 627.6186202279605 627.699799594614 870.0029518523834 941.6587156368654 961.4875602696699 653.7810186342023 360.1999402148209 815.1742370532218 299.2690886780288
1142 0.005 5.71 1 721.49197261322 627.7028794199684 627.7841571190254 870.0129402080212 941.6590772630069 961.487675327091 653.8467550050029 360.2422021850379 815.1936758643399 299.2691712601214
1143 0.005 5.715 1 721.5364583888647 627.7869707171857 627.868346536275 870.0229111208645 941.6594386682591 961.4877909534845 653.9123642318486 360.2844107158375 815.2130791065773 299.269253680638
1144 0.005 5.72 1 721.5808574742761 627.8708944185771 627.9523681666973 870.0328646154586 941.6598003704194 961.4879066282436 653.9778451688372 360.3265629775475 815.2324477850115 299.269335954914
1145 0.005 5.725000000000001 1 721.6251703655226 627.9546508793752 628.0362223417682 870.0428007581606 941.6601616676382 961.4880221798829 654.0431995977351 360.3686631115962 815.2517806496894 299.2694180675948
1146 0.005 5.73 1 721.6693967175275 628.0382404362493 628.1199094002282 870.0527196503705 941.6605226898549 961.4881381573589 654.1084276919386 360.410710791547 815.2710781794643 299.2695000186143
1147 0.005 5.735 1 721.713536447977 628.1216634236958 628.2034296786999 870.0626209403947 941.6608832968102 961.4882537441728 654.1735293789737 360.4527053070487 815.2903400232555 299.2695818279767
1148 0.005 5.74 1 721.7575917329227 628.2049201857194 628.2867835191726 870.0725088979844 941.6612458465062 961.488371359108 654.2385058410795 360.4946468914558 815.3095699964116 299.2696634741853
1149 0.005 5.745 1 721.8015620731333 628.28801111296 628.369971282387 870.0823791666224 941.6616083283257 961.4884892621058 654.3033581663115 360.5365356820117 815.3287655079017 299.2697447508604
1150 0.005 5.75 1 721.845447627708 628.3709364889072 628.4529932928375 870.0922329185546 941.6619712884241 961.4886075009705 654.3680847997776 360.5783714741313 815.347927732442 299.2698261257671
1151 0.005 5.755 1 721.8892474347865 628.453696723609 628.5358499082212 870.1020566865344 941.662329492966 961.4887235324308 654.4326990856074 360.6201544240652 815.3670457464309 299.2699072240829
1152 0.005 5.76 1 721.932959426034 628.5362920922178 628.6185414496402 870.1118652169303 941.6626871863934 961.488838988632 654.4971810354778 360.6618848482439 815.3861274221456 299.2699884375703
1153 0.005 5.765 1 721.976584182079 628.6187229010364 628.7010682383262 870.1216608521008 941.6630453537755 961.488954543462 654.5615346815787 360.7035627099258 815.4051760708859 299.2700695680922
1154 0.005 5.77 1 722.0201223136233 628.7009895134507 628.7834306125317 870.1314397263333 941.6634021214124 961.4890687950056 654.6257631786382 360.7451876218184 815.4241895395425 299.2701503323415
1155 0.005 5.775 1 722.0635818855852 628.7830923471142 628.865628976792 870.1412151428218 941.6637650067954 961.4891868124045 654.689857856908 360.7867563329596 815.4431783923885 299.2702312139419
1156 0.005 5.78 1 722.1069527047803 628.8650316536052 628.9476636108591 870.1509673039909 941.6641232466677 961.489301637043 654.7538347094252 360.8282706106166 815.462126863966 299.2703118548251
1157 0.005 5.785 1 722.1502366176982 628.9468076523195 629.0295347909463 870.1606992246806 941.664478731505 961.4894149218898 654.8176856124584 360.8697284533987 815.4810384109818 299.2703926514245
1158 0.005 5.79 1 722.193434507349 629.028420732376 629.1112428399606 870.1704106337479 941.6648320831488 961.4895275686478 654.8814140504859 360.9111374623423 815.4999116635626 299.2704732006318
1159 0.005 5.795 1 722.2365473195299 629.1098712137456 629.1927880879641 870.1801047622422 941.6651846605926 961.4896399546311 654.9450196584356 360.9524953222783 815.5187494773838 299.2705539141073
1160 0.005 5.8 1 722.2795746665214 629.1911594225 629.2741708581893 870.189779041253 941.6655355658783 961.4897516067099 655.0085021258501 360.9938023920356 815.5375499728473 299.2706344046208
1161 0.005 5.805 1 722.3225185792419 629.2722855340668 629.3553913090349 870.1994326204551 941.6658855353704 961.4898633169286 655.0719424914237 361.0350573331906 815.5563094934743 299.2707149626141
1162 0.005 5.81 1 722.365377086317 629.3532500541108 629.4364499482587 870.2090703143991 941.6662348813445 961.4899745331586 655.1352256512795 361.0762607895312 815.5750349803727 299.2707952221937
1163 0.005 5.815 1 722.4081511867238 629.43405336976 629.5173471465296 870.2186931010168 941.6665843330509 961.4900863142508 655.1983707130877 361.1174115119566 815.5937278858693 299.2708755790097
1164 0.005 5.82 1 722.4508406188758 629.5146957247588 629.5980832035945 870.2282973417875 941.6669330018531 961.4901973933581 655.2613816336609 361.1585108342722 815.6123856164616 299.270955621689
1165 0.005 5.825 1 722.4934436271143 629.5951773708889 629.6786583940145 870.2378822693163 941.6672793728243 961.4903074311311 655.3242609724097 361.1995571105746 815.6310061219566 299.2710357070988
1166 0.005 5.83 1 722.5359643168417 629.6754987720714 629.7590730886536 870.2474534611338 941.6676266672295 961.4904177435654 655.3870168900238 361.2405488967902 815.649594815992 299.2711156097515
1167 0.005 5.835 1 722.5784010716146 629.755660182875 629.8393276034194 870.2570068810363 941.6679729853145 961.4905279156866 655.4496481441577 361.2814885206773 815.6681486439395 299.2711951093113
1168 0.005 5.84 1 722.620757113787 629.8356620016292 629.9194223635418 870.2665482607133 941.6683197638048 961.4906387065031 655.5121345113999 361.3223772520867 815.6866716844959 299.2712746332565
1169 0.005 5.845 1 722.663030259528 629.9155044863329 629.9993575834894 870.2760727808162 941.6686664583538 961.4907498907529 655.5745104108547 361.3632136440335 815.7051578513691 299.2713538013662
1170 0.005 5.850000000000001 1 722.7052190910953 629.995187921137 630.0791335569654 870.2855780905815 941.6690114565565 961.4908596492155 655.6367683770179 361.4039983671454 815.7236073848155 299.2714329940238
1171 0.005 5.855 1 722.7473246398711 630.0747126298738 630.1587506050546 870.2950674839273 941.6693567849213 961.490969956656 655.698907857425 361.4447307805931 815.7420245381784 299.2715119690338
1172 0.005 5.86 1 722.7893474688483 630.1540789181187 630.2382090345673 870.3045377497966 941.6697011179341 961.491079882584 655.7609291034356 361.4854159354262 815.7604070971748 299.2715905371952
1173 0.005 5.865 1 722.831287286348 630.2332870908995 630.3175091581016 870.3139919798193 941.6700457810197 961.4911901870206 655.8228292632209 361.5260465500598 815.7787569010957 299.2716691061101
1174 0.005 5.87 1 722.8731449899946 630.3123374822541 630.396651295169 870.323427775277 941.6703897128485 961.4913006920192 655.8846100699951 361.5666241577117 815.797071933816 299.2717473414652
1175 0.005 5.875 1 722.9149214919153 630.3912303566827 630.4756357421525 870.3328479858733 941.6707347470852 961.4914118044517 655.9462696266611 361.6071477339545 815.815352383659 299.2718255594098
1176 0.005 5.88 1 722.956615582961 630.4699660582546 630.5544628164964 870.342253112894 941.6710789338899 961.4915224365382 656.0078103583332 361.6476196742289 815.8336002505004 299.2719036036356
1177 0.005 5.885 1 722.998226520704 630.548544840032 630.6331328050518 870.351639360662 941.6714209962585 961.4916315285402 656.0692299495042 361.6880409679296 815.851812965169 299.2719812220566
1178 0.005 5.89 1 723.0397560840288 630.626967057124 630.7116460284451 870.3610102459608 941.6717630166593 961.4917411667747 656.1305311214007 361.7284095782752 815.8699932165281 299.2720588743921
1179 0.005 5.895 1 723.0812036628516 630.7052330163009 630.7900027981211 870.3703623716376 941.6721037794196 961.4918499838611 656.1917133326972 361.7687261195845 815.8881383553251 299.2721362118227
1180 0.005 5.9 1 723.1225690599417 630.7833430346186 630.8682034270236 870.3796961377326 941.672442847844 961.4919575971005 656.2527773863869 361.8089911862692 815.9062471859174 299.2722135876828
1181 0.005 5.905 1 723.1638527151728 630.861297436932 630.9462482393325 870.3890157265246 941.6727822224857 961.4920658567069 656.3137234497885 361.8492042956033 815.9243236243274 299.2722907895267
1182 0.005 5.91 1 723.205055032272 630.9390965855232 631.024137569163 870.3983173759725 941.6731207218501 961.4921738809975 656.3745516980312 361.8893657887202 815.9423660942898 299.2723676006278
1183 0.005 5.915 1 723.2461715144286 631.0167407151996 631.1018717143724 870.4076001887853 941.6734562140524 961.492279743661 656.4352595498033 361.929475455853 815.9603742560868 299.2724444096212
1184 0.005 5.92 1 723.2872087925376 631.0942301505413 631.1794509725656 870.4168664384312 941.673792307489 961.4923868778894 656.4958501403921 361.96953370332 815.9783488050763 299.2725208953954
1185 0.005 5.925 1 723.3281654332802 631.1715651957657 631.2568756491293 870.4261144773616 941.6741276389641 961.4924933200031 656.5563231195144 362.0095310231861 815.9962873695291 299.2725974451922
1186 0.005 5.93 1 723.3690380166904 631.248746179655 631.3341460667828 870.4353491732378 941.6744626889955 961.4925995320585 656.6166710486311 362.0494773281701 816.0141914260178 299.2726738680726
1187 0.005 5.935 1 723.4098271045597 631.3257732928633 631.4112624796835 870.4445685358601 941.6747980955166 961.4927062961876 656.6768949016448 362.0893748988584 816.0320643464723 299.272750063303
1188 0.005 5.94 1 723.4505388389106 631.4026469235545 631.4882252055291 870.4537711324857 941.6751330827991 961.492813310443 656.7370084411692 362.1292228944062 816.0499047477206 299.272825876258
1189 0.005 5.945 1 723.4911719482179 631.4793673735001 631.5650345581427 870.4629552388178 941.6754663304914 961.4929188137678 656.7970082826118 362.1690206109598 816.0677100959176 299.2729018091108
1190 0.005 5.95 1 723.5317276007196 631.5559349640042 631.6416908536977 870.4721256818032 941.6758006403605 961.4930255093903 656.8568941228978 362.2087694364672 816.0854849931937 299.2729776147665
1191 0.005 5.955 1 723.572205922172 631.6323499619533 631.7181943859699 870.4812791959425 941.6761346696469 961.4931324384247 656.9166642560432 362.2484668207173 816.1032272556646 299.2730530932982
1192 0.005 5.96 1 723.6126049815645 631.7086126901139 631.7945454534643 870.4904148879073 941.6764676465837 961.493238589011 656.9763190362007 362.2881129799053 816.120934550564 299.2731286978911
1193 0.005 5.965 1 723.652926400267 631.7847234459482 631.8707443671464 870.4995381279855 941.6768011522951 961.4933457202479 657.03586032925 362.3277016866416 816.138611278801 299.2732041863732
1194 0.005 5.97 1 723.6931674292999 631.8606825819918 631.946791439433 870.5086387006037 941.6771307651426 961.4934502883933 657.0952826043937 362.367240910728 816.1562535833687 299.2732794038762
1195 0.005 5.975000000000001 1 723.7333280903131 631.9364903768391 632.022686978805 870.5177221354513 941.6774601292129 961.4935547274762 657.1545900349853 362.4067299767705 816.1738606372013 299.27335469233
1196 0.005 5.98 1 723.7734098163893 632.0121471337584 632.0984312937321 870.5267928338078 941.6777910275019 961.4936609340627 657.2137833644213 362.4461698329596 816.1914364852348 299.2734299045625
1197 0.005 5.985 1 723.8134127266688 632.0876531489646 632.174024681022 870.5358472234763 941.6781216279812 961.4937669172547 657.2728619564093 362.4855585870048 816.208978877929 299.2735048200208
1198 0.005 5.99 1 723.8533362012189 632.1630086095769 632.2494673618825 870.5448889635211 941.6784541341331 961.4938742061305 657.3318209509989 362.5248971136841 816.2264933692315 299.2735797920292
1199 0.005 5.995 1 723.8931809091004 632.2382138729766 632.3247596707365 870.5539018791186 941.6787822939709 961.4939791738599 657.3906220195382 362.5641850608787 816.2439713766742 299.2736545579714
1200 0.005 6 1 723.9329482817192 632.3132692939514 632.3999019351667 870.5629035877413 941.6791117618455 961.4940852240651 657.4493284613418 362.6034221555842 816.2614174717894 299.2737294035462
1201 0.005 6.005 1 723.9726499678004 632.3881751546804 632.4748944826576 870.5718937908725 941.6794407867227 961.4941905401026 657.507930919101 362.6426159797615 816.2788350558642 299.2738040192867
1202 0.005 6.01 1 724.0122684817424 632.4629317531775 632.5497375683757 870.580868733607 941.6797691929311 961.4942954322501 657.5664269387248 362.6817557123323 816.2962178695657 299.273878720667
1203 0.005 6.015000000000001 1 724.0518058274038 632.537539388751 632.6244314959622 870.5898260710187 941.6800960597969 961.494399204959 657.6248134147889 362.7208433252991 816.3135651234968 299.2739532053544
1204 0.005 6.02 1 724.0912641403763 632.6119983693238 632.6989765765977 870.5987690809718 941.680422980318 961.4945033103743 657.6830900160046 362.7598793148056 816.3308804540104 299.2740277839183
1205 0.005 6.025 1 724.1306425878394 632.6863089103448 632.7733730712566 870.6076947707492 941.680748729467 961.4946070314306 657.7412553968259 362.7988641963705 816.3481615855991 299.2741021523132
1206 0.005 6.03 1 724.1699376793267 632.7604713891931 632.8476212946819 870.6166044237331 941.681073876783 961.4947103100042 657.799296934958 362.83779514341 816.3654116868476 299.2741765427996
1207 0.005 6.035 1 724.2091559630908 632.8344860184091 632.9217215171931 870.6254964791372 941.68139759195 961.4948129438008 657.8572286330822 362.8766769533393 816.3826275375067 299.2742507465226
1208 0.005 6.04 1 724.2483041761817 632.90835321163 632.9956740852749 870.6343796098255 941.6817249151906 961.4949180289694 657.9150530157717 362.9155083867174 816.3998184555643 299.2743250226595
1209 0.005 6.045 1 724.2873738441767 632.9820732275767 633.0694792858613 870.6432427140908 941.6820487582788 961.4950210129967 657.9727665340904 362.9542894018991 816.4169733504265 299.2743990667011
1210 0.005 6.05 1 724.3263670556702 633.0556463296341 633.1431374042113 870.6520920761621 941.682373129506 961.4951240340638 658.0303686360719 362.99302208884 816.4340950045457 299.2744731743296
1211 0.005 6.055 1 724.3652825694862 633.1290728254603 633.2166487295175 870.6609229267003 941.6826954073595 961.4952261734381 658.0878594103973 363.031701552684 816.451182221498 299.2745470817293
1212 0.005 6.06 1 724.4041200799717 633.2023530075245 633.2900135564814 870.6697355635407 941.6830156812899 961.4953272068217 658.1452384004082 363.070331331608 816.4682344938744 299.2746210485706
1213 0.005 6.065 1 724.442881088343 633.2754871808811 633.3632321869255 870.6785338802102 941.6833360874535 961.49542811674 658.2025069125922 363.1089102546238 816.4852564751287 299.2746948786724
1214 0.005 6.07 1 724.4815646701389 633.3484756550682 633.4363049263601 870.6873159276263 941.6836558677834 961.4955296172644 658.2596653906793 363.1474456082627 816.5022461643326 299.2747684678421
1215 0.005 6.075 1 724.5201720263391 633.4213187253204 633.5092320686903 870.6960793483787 941.6839738913899 961.495629427137 658.3167135281855 363.1859280977365 816.5192021754922 299.2748421116361
1216 0.005 6.08 1 724.5586951949172 633.4940167252769 633.5820139095039 870.7048461630296 941.6842948127446 961.4957303843681 658.3736501273079 363.2243584706627 816.5361854006698 299.2749156268993
1217 0.005 6.085 1 724.5971488808036 633.5665699082596 633.6546507598154 870.7135890007753 941.6846137900155 961.4958311067172 658.4304770805134 363.2627381243086 816.5531127246558 299.2749889677581
1218 0.005 6.09 1 724.6355282937421 633.6389785385662 633.727142891819 870.722306915764 941.6849296355263 961.4959308070105 658.4871896102218 363.3010672561298 816.5699931994064 299.2750620840403
1219 0.005 6.095 1 724.6738230831443 633.7112430436298 633.7994906810246 870.7310104479473 941.6852468216946 961.4960313406754 658.5437911194005 363.339344429591 816.5868329879364 299.2751352390658
1220 0.005 6.100000000000001 1 724.7120459803826 633.7833635983167 633.8716943594974 870.7396963074655 941.6855629362517 961.496130852252 658.6002845293268 363.3775718466615 816.603635926023 299.2752082854233
1221 0.005 6.105 1 724.7501950824055 633.8553404982655 633.9437542088222 870.7483661189717 941.6858782363507 961.4962302750488 658.6566694033286 363.4157499555915 816.6204039930052 299.275281209022
1222 0.005 6.11 1 724.7882675925069 633.9271740066328 634.0156704627233 870.7570168025273 941.6861916616207 961.4963290462247 658.7129575632458 363.4538741433815 816.6371321927228 299.2753539426706
1223 0.005 6.115 1 724.826264567811 633.9988643757384 634.0874434453081 870.7656537470543 941.6865051545426 961.4964278569812 658.7691284748848 363.4919495491292 816.653831069608 299.2754265427153
1224 0.005 6.12 1 724.864188743808 634.0704119414398 634.1590734468713 870.7742769680594 941.6868191188535 961.4965268299976 658.8251890103759 363.5299759265644 816.6705008625991 299.2754989779388
1225 0.005 6.125 1 724.9020399789106 634.1418170042479 634.2305607650217 870.7828853457504 941.6871328797498 961.4966258757873 658.8811402023249 363.5679532552384 816.6871410432896 299.2755712447098
1226 0.005 6.13 1 724.9398182548618 634.2130798468962 634.3019056870452 870.7914790544261 941.6874464821005 961.496725128753 658.9369822968945 363.6058809258298 816.7037516017637 299.2756433887005
1227 0.005 6.135 1 724.9775233530447 634.2842007520926 634.3731084967228 870.8000572747831 941.6877598113805 961.4968241679429 658.992715628968 363.6437590990834 816.7203316257808 299.2757153736001
1228 0.005 6.140000000000001 1 725.0151555926209 634.3551800276654 634.4441694893062 870.8086204168159 941.6880729307792 961.4969233670513 659.0483412986621 363.6815879257475 816.7368812638985 299.275787198204
1229 0.005 6.145 1 725.0527143041536 634.4260179204022 634.5150889388176 870.8171677414493 941.688385532472 961.4970226781805 659.1038578895468 363.7193671528453 816.7534000837231 299.2758589334217
1230 0.005 6.15 1 725.0902019959547 634.4967147866611 634.5858671596583 870.8257039665755 941.6886999487077 961.4971232898965 659.1592691807147 363.7570965840519 816.7698925138259 299.2759304815036
1231 0.005 6.155 1 725.1276168462454 634.5672708576928 634.6565044209748 870.8342236462161 941.6890141242027 961.4972240874687 659.2145717803505 363.7947771053273 816.7863542327528 299.2760017358134
1232 0.005 6.16 1 725.1649739275865 634.6376863943514 634.7270009986842 870.8427260778043 941.689327312239 961.4973246395639 659.2697644558347 363.8324074257885 816.802787588932 299.276073055721
1233 0.005 6.165 1 725.2022443024262 634.7079616174203 634.7973571022986 870.8512026854091 941.6896339673872 961.4974204291022 659.3248449618463 363.8699887374639 816.8191778078225 299.2761441112146
1234 0.005 6.17 1 725.2394398371929 634.7780968571459 634.8675730459645 870.8596662608358 941.6899417327278 961.4975174111611 659.3798201432027 363.9075206004073 816.8355379069089 299.2762152612261
1235 0.005 6.175 1 725.2765607928166 634.8480924047074 634.9376491222058 870.8681187465112 941.6902506191295 961.4976155413672 659.4346899089115 363.9450030093295 816.8518698712497 299.2762863389322
1236 0.005 6.18 1 725.3136074057926 634.9179485383792 635.0075856096588 870.8765570233531 941.6905594512743 961.4977136201019 659.4894534419482 363.9824361100496 816.8681713771488 299.276357088752
1237 0.005 6.185 1 725.3505793516446 634.9876655343478 635.0773827866517 870.884979158737 941.6908661954029 961.4978099460062 659.5441105021685 364.0198199717621 816.8844404639508 299.2764279403088
1238 0.005 6.19 1 725.3874781700608 635.0572436813021 635.1470409415161 870.8933890500166 941.6911738824541 961.4979073292528 659.598662175712 364.0571524944557 816.9006814138808 299.2764987179007
1239 0.005 6.195 1 725.4243042100937 635.1266832542758 635.2165603500271 870.9017833691471 941.6914808014295 961.4980042808431 659.6531079823053 364.0944365926324 816.9168914654656 299.276569237424
1240 0.005 6.2 1 725.4610583694963 635.1959845369984 635.2859412942032 870.9101638239865 941.6917876580051 961.4981014626146 659.7074485289771 364.1316717461293 816.9330726396253 299.2766398465075
1241 0.005 6.205 1 725.4977404016379 635.2651477990208 635.3551840495408 870.9185278306684 941.6920932722013 961.4981982384063 659.7616834219765 364.168858704552 816.949222480491 299.2767102237593
1242 0.005 6.21 1 725.53435085174 635.3341733236839 635.4242888967584 870.9268771998094 941.6923990863213 961.4982951598781 659.8158252526019 364.2059963294607 816.9653429786583 299.2767807322201
1243 0.005 6.215 1 725.5708889691861 635.4030613816338 635.4932561052581 870.9352099414403 941.6927033832739 961.4983914140846 659.8698575817339 364.2430849573188 816.9814315175245 299.2768510077132
1244 0.005 6.22 1 725.6073535823783 635.4718123280651 635.5620860030202 870.9434963354093 941.6929957287514 961.4984816613728 659.9237875973605 364.280126245492 816.997479586087 299.2769213554623
1245 0.005 6.225000000000001 1 725.6437475049515 635.5404262883183 635.6307788032404 870.9517854314754 941.693295311808 961.4985766830139 659.9776072039876 364.3171210002557 817.013503670767 299.2769916030456
1246 0.005 6.23 1 725.6800694096785 635.6089035986822 635.6993347729876 870.9600647690434 941.6935963988027 961.4986725187433 660.0313208416945 364.3540647077488 817.0294981885643 299.2770615028638
1247 0.005 6.235 1 725.7163185652191 635.6772444501776 635.7677541540232 870.9683313355348 941.6938974071284 961.498767744126 660.0849256868917 364.3909500536126 817.0454616028427 299.2771314813572
1248 0.005 6.24 1 725.7524972698963 635.7454491705405 635.8360372326205 870.9765882218273 941.6941994031513 961.4988634518496 660.1384267495851 364.4277904848099 817.0613982275089 299.2772012453557
1249 0.005 6.245 1 725.7886050395924 635.8135180381014 635.9041842849263 870.984830741925 941.6945008539984 961.4989592090676 660.1918232250372 364.4645836255903 817.0773048714537 299.2772706900707
1250 0.005 6.25 1 725.8246412926774 635.8814513246274 635.972195587961 870.9930574602395 941.694801301191 961.4990536173826 660.2451154549755 364.5013288879012 817.0931803362117 299.2773401642245
1251 0.005 6.255 1 725.8606070723037 635.9492493081078 636.0400714169949 871.001271944661 941.6951021772883 961.4991486760948 660.2983041411734 364.538029926302 817.1090281311895 299.2774094392082
1252 0.005 6.26 1 725.8965023648299 636.0169122612022 636.1078120459556 871.0094713886685 941.6954023293729 961.4992440818523 660.3513894273145 364.5746816718076 817.1248461673085 299.2774784087823
1253 0.005 6.265000000000001 1 725.932326347813 636.0844404522643 636.1754177450697 871.0176543538785 941.695700950717 961.4993381651103 660.4043711148123 364.6112840782262 817.14063260963 299.2775473357792
1254 0.005 6.27 1 725.9680807716295 636.1518341886748 636.2428888034644 871.0258250776759 941.6960000790976 961.4994326635948 660.4572512010209 364.6478373426904 817.156391620908 299.2776161024138
1255 0.005 6.275 1 726.0037649825533 636.2190937179566 636.3102254912621 871.0339800843411 941.6962981322148 961.4995269238643 660.5100281880773 364.684341623171 817.1721207491188 299.2776845302493
1256 0.005 6.28 1 726.0393783575753 636.2862193047926 636.3774280704141 871.0421187936429 941.6965957055314 961.4996209711406 660.5627020949062 364.7207971146547 817.1878188552646 299.2777529398755
1257 0.005 6.285 1 726.0749235916784 636.3532112356726 636.4444968255054 871.0502459269943 941.6968935950136 961.4997155237113 660.6152743881004 364.7571962666238 817.2034894059385 299.2778212130832
1258 0.005 6.29 1 726.1103987078676 636.4200697737034 636.5114320195313 871.0583571269888 941.6971905567726 961.4998096061153 660.6677445666015 364.7935523138265 817.2191300067834 299.277889143114
1259 0.005 6.295 1 726.1458033076408 636.4867951729591 636.5782339144621 871.0664516713002 941.6974858844111 961.4999025422717 660.7201119637024 364.8298592007724 817.2347388848334 299.2779570881776
1260 0.005 6.3 1 726.1811381070966 636.5533877117601 636.6449027826853 871.0745335933749 941.6977820917091 961.4999961534355 660.7723778179702 364.8661185408191 817.2503205515968 299.2780249125338
1261 0.005 6.305 1 726.2164036562268 636.6198476608838 636.7114388944628 871.0826003723272 941.698077412996 961.5000898116912 660.824542396703 364.9023347445639 817.2658725048018 299.2780923898823
1262 0.005 6.31 1 726.2515988498517 636.6861752874121 636.7778425157461 871.0906511718352 941.6983714835048 961.5001825312914 660.8766052792398 364.9385014156613 817.2813935114817 299.2781599059026
1263 0.005 6.315 1 726.2867248257766 636.7523708422036 636.8441139110736 871.0986892401189 941.6986658443871 961.5002755660971 660.9285667493434 364.9746243090361 817.2968869872163 299.2782272507929
1264 0.005 6.32 1 726.3217818491919 636.8184345964731 636.9102533419222 871.1067122421166 941.6989598578149 961.5003689023797 660.9804270747409 365.0106961832534 817.3123511238149 299.2782942754084
1265 0.005 6.325 1 726.3567690764606 636.8843668107381 636.9762610706595 871.1147189404406 941.6992523262677 961.5004610224315 661.03218641632 365.0467187362706 817.3277846399508 299.2783613288428
1266 0.005 6.33 1 726.3916867233717 636.9501677474949 637.042137362399 871.1227102668086 941.6995435364507 961.5005524154481 661.0838447317075 365.0826913775326 817.3431873019861 299.2784282224056
1267 0.005 6.335 1 726.4265350731065 637.0158376744671 637.1078824830875 871.1306906712659 941.6998351732743 961.5006443067012 661.1354027695164 365.1186158562479 817.3585631459956 299.2784949351808
1268 0.005 6.34 1 726.4613149972339 637.0813768565394 637.1734966968826 871.1386565574728 941.7001268632731 961.5007365061689 661.1868607478397 365.1544922220157 817.373910694878 299.2785613014861
1269 0.005 6.345 1 726.4960068831789 637.1467857920769 637.2389804350909 871.1466063061357 941.7004156215771 961.5008268333538 661.2382267909203 365.1903204251208 817.3892461198068 299.2786277705457
1270 0.005 6.350000000000001 1 726.5306428353182 637.212064677224 637.3043339095458 871.1545421505925 941.7007049982202 961.5009176194038 661.2894940001496 365.2261008204989 817.4045408977146 299.2786941549326
1271 0.005 6.355 1 726.5652117974515 637.2772136838885 637.3695573555068 871.162462283949 941.7009935346699 961.5010086514952 661.3406593441548 365.2618304835595 817.4198021043752 299.2787603828284
1272 0.005 6.36 1 726.5997150054011 637.3422329942152 637.4346509878959 871.1703721290038 941.7012854001792 961.5011002859272 661.3917226590469 365.2975127517643 817.435037189194 299.2788263378732
1273 0.005 6.365 1 726.6341458683711 637.4071229096916 637.4996150658989 871.1782650143432 941.701574609733 961.5011908483017 661.442684940925 365.3331482472978 817.4502414339094 299.278892407927
1274 0.005 6.37 1 726.6685114007771 637.4718836738108 637.5644498442912 871.1861420428497 941.7018621159036 961.5012805474499 661.4935476062984 365.368736403844 817.4654153011286 299.2789583781214
1275 0.005 6.375 1 726.7028121224555 637.5365155610918 637.6291555918853 871.1940098845305 941.7021516852294 961.5013722127314 661.5443130938468 365.4042767477415 817.4805637423902 299.2790242392668
1276 0.005 6.38 1 726.7370475138674 637.6010188229347 637.693732559518 871.2018623806562 941.7024406523649 961.5014640877459 661.5949795819732 365.439769696527 817.4956833549314 299.2790898290324
1277 0.005 6.385 1 726.7712151427454 637.6653936939884 637.7581809885492 871.2096985357223 941.7027277309197 961.5015546867262 661.6455465730988 365.4752153505605 817.510772907158 299.2791555093998
1278 0.005 6.390000000000001 1 726.8053183866487 637.7296404532216 637.8225011485337 871.2175223599951 941.7030153041175 961.5016458616832 661.6960163815078 365.5106132806436 817.5258356854407 299.2792210822751
1279 0.005 6.395 1 726.8393555503253 637.7937593516955 637.8866932917165 871.2253302989313 941.7033020064553 961.5017366201131 661.7463875074769 365.5459638906297 817.5408691265372 299.279286443182
1280 0.005 6.4 1 726.8733257551837 637.8577506431045 637.9507576725626 871.2331221975951 941.7035873396836 961.5018268370584 661.7966601739215 365.5812673167149 817.5558725496884 299.2793518570002
1281 0.005 6.405 1 726.9072297470786 637.9216146196483 638.0146945652432 871.2409017798605 941.7038728272944 961.5019171414237 661.8468359368118 365.61652336162 817.5708488611388 299.2794172034073
1282 0.005 6.41 1 726.941066747709 637.9853515099193 638.0785042213021 871.2486664945393 941.7041579477066 961.5020074254091 661.896913700275 365.651732145421 817.5857967781993 299.2794823356125
1283 0.005 6.415 1 726.9748377056071 638.0489615866346 638.142186899876 871.2564167908162 941.7044417923769 961.502096240907 661.9468954223547 365.6868929584978 817.600715635772 299.2795475503319
1284 0.005 6.42 1 727.0085420394466 638.1124450918765 638.2057428544396 871.2641544816295 941.7047258184687 961.5021858757276 661.996779469311 365.7220092377199 817.6156081271712 299.2796126668608
1285 0.005 6.425 1 727.0421781525771 638.1758022772007 638.269172336084 871.2718766648952 941.7050086100161 961.5022748208288 662.0465660979615 365.7570777768034 817.6304714877201 299.2796775613926
1286 0.005 6.43 1 727.0757485671604 638.2390333914843 638.3324755956335 871.2795862346918 941.7052919893706 961.5023647393022 662.0962556660805 365.792100998817 817.6453082650404 299.2797425340079
1287 0.005 6.435 1 727.1092531101949 638.3021386834367 638.3956528833728 871.2872802409964 941.7055745102332 961.5024538539658 662.1458481973783 365.8270771156029 817.6601165665386 299.2798072768505
1288 0.005 6.44 1 727.1426923363501 638.3651184205985 638.458704456852 871.2949613587454 941.705856949915 961.5025429923376 662.1953447182871 365.862004663393 817.6748979540705 299.2798721248083
1289 0.005 6.445 1 727.1760654520552 638.427972842522 638.5216305650143 871.302627034716 941.7061382405907 961.5026321651964 662.2447445286126 365.8968847557163 817.6896501931172 299.2799368174007
1290 0.005 6.45 1 727.2093730538955 638.4907022032949 638.5844314588007 871.3102794888582 941.7064195655541 961.5027208892336 662.2940482344242 365.9317175479842 817.7043756620978 299.2800015566435
1291 0.005 6.455 1 727.2426147566487 638.5533067537845 638.6471073898599 871.3179165895202 941.7066994551086 961.5028090216031 662.3432559570848 365.9665030263261 817.7190718325857 299.2800661409975
1292 0.005 6.46 1 727.2757899272972 638.6157867372719 638.7096586015454 871.3255383444376 941.7069778767084 961.5028958858056 662.3923674102833 366.0012416338842 817.73373789129 299.2801307865542
1293 0.005 6.465 1 727.3088995085178 638.6781424103434 638.7720853526231 871.333147755642 941.7072562521671 961.5029830302714 662.4413834272538 366.0359332719364 817.7483776887066 299.2801953321899
1294 0.005 6.47 1 727.3419439718688 638.7403740187543 638.8343878894958 871.3407426711535 941.7075342975692 961.50307018072 662.4903040457594 366.0705787623932 817.7629901414527 299.2802596463606
1295 0.005 6.475000000000001 1 727.374922663229 638.802481807983 638.8965664561729 871.3483223281949 941.7078109641267 961.5031563312366 662.5391291894854 366.1051774863159 817.7775730395275 299.2803240443353
1296 0.005 6.48 1 727.4078370505705 638.8644660325336 638.9586213060893 871.3558907048922 941.7080882983857 961.5032433163873 662.5878597033154 366.1397292155489 817.7921306705213 299.2803883091653
1297 0.005 6.485 1 727.4406875559604 638.9263269385042 639.0205526874964 871.3634448497763 941.7083651452182 961.5033304128253 662.6364959450441 366.1742339877493 817.806660505789 299.2804523672224
1298 0.005 6.49 1 727.4734730658112 638.9880647620377 639.0823608407046 871.3709841490113 941.7086410052754 961.5034168519197 662.6850368964309 366.2086903434189 817.8211621692235 299.2805164931709
1299 0.005 6.495 1 727.5061938703931 639.0496797130647 639.1440459969684 871.3785106700539 941.7089165652959 961.5035028854259 662.7334924847187 366.2431007205859 817.8356368411407 299.2805804955596
1300 0.005 6.5 1 727.5388490474452 639.1111720618165 639.2056083983505 871.386022700083 941.7091908379158 961.5035880629106 662.7818488578897 366.2774648077396 817.8500826387342 299.280644373692
1301 0.005 6.505 1 727.5714450075167 639.1725420571678 639.267048296637 871.3935209621643 941.7094646039482 961.5036730641255 662.8301072910169 366.311782590698 817.8645011733801 299.2807081148831
1302 0.005 6.51 1 727.6039743045679 639.2337899441437 639.3283659350033 871.4010057327472 941.7097379676762 961.503758293448 662.8782711661669 366.3460540450344 817.8788918372461 299.2807717115862
1303 0.005 6.515000000000001 1 727.6364382569889 639.2949159677715 639.3895615623366 871.4084766162615 941.7100107612901 961.5038430520832 662.92634074801 366.3802791675449 817.893254954185 299.2808351600441
1304 0.005 6.52 1 727.6688370801364 639.3559203752399 639.4506354219532 871.4159336365319 941.7102831788548 961.5039280451703 662.9743164814839 366.4144579326014 817.9075912564346 299.2808984828481
1305 0.005 6.525 1 727.7011724041291 639.4168033965428 639.5115877542614 871.4233773777612 941.7105558571318 961.5040132264151 663.0221988032823 366.4485945839522 817.9219009867051 299.2809616903268
1306 0.005 6.53 1 727.7334436784979 639.4775652812792 639.5724188014626 871.4308082932046 941.7108284278698 961.5040986771659 663.0699879140103 366.4826836195443 817.9361839739826 299.2810247753584
1307 0.005 6.535 1 727.7656413536015 639.5382061021535 639.6331286791271 871.4382264554425 941.7111009515161 961.5041838160083 663.1176839370545 366.5167256503908 817.950439727437 299.2810877082884
1308 0.005 6.54 1 727.7977870000894 639.5987263182528 639.6937177819178 871.4456273418679 941.7113672558301 961.5042663377166 663.1652853938556 366.5507209913699 817.9646721760005 299.2811505306433
1309 0.005 6.545 1 727.829870434251 639.6591261254026 639.7541863306909 871.4530148833642 941.7116360282357 961.5043506475536 663.212794542838 366.5846650700182 817.978875656797 299.2812132113512
1310 0.005 6.55 1 727.8618913069255 639.7194057710285 639.8145345661599 871.4603895337951 941.7119058037093 961.5044357677201 663.260211681314 366.6185646813982 817.9930518001904 299.2812757789006
1311 0.005 6.555 1 727.8938491674127 639.7795654935333 639.874762726973 871.4677510886349 941.7121760158943 961.5045207298069 663.3075367984351 366.652418544694 818.0072010826186 299.2813381984321
1312 0.005 6.56 1 727.9257454295955 639.8396055669747 639.9348710773111 871.4751031968052 941.7124481054685 961.5046072466761 663.354771390703 366.686226821068 818.0213267596851 299.2814004811965
1313 0.005 6.565 1 727.9575791310815 639.899526221926 639.9948598565741 871.4824409640287 941.7127193511643 961.5046933425423 663.4019142214582 366.7199896877921 818.0354263671826 299.2814624879085
1314 0.005 6.57 1 727.9893502269809 639.9593276889476 640.0547293026002 871.4897646588654 941.7129904385343 961.5047793087203 663.4489651635985 366.7537068867947 818.0494985322641 299.2815245625046
1315 0.005 6.575 1 728.0210591933301 640.0190102149 640.1144796598167 871.4970767085734 941.713261413135 961.5048653427559 663.4959249649952 366.7873795717844 818.0635455169171 299.2815865220295
1316 0.005 6.58 1 728.0527057014084 640.0785740328212 640.1741111650541 871.5043747585942 941.7135312668272 961.5049506953399 663.5427932209975 366.8210058217991 818.0775650984934 299.2816482083851
1317 0.005 6.585 1 728.0842888647978 640.1380193756505 640.233624049434 871.5116575539525 941.7137994867803 961.5050344554766 663.5895699033878 366.8545861774018 818.0915561199456 299.2817099806707
1318 0.005 6.59 1 728.1158073736699 640.1973463698799 640.2930184908562 871.5189293431501 941.7140683253566 961.5051191425274 663.6362303251052 366.8881214659695 818.1055243295649 299.2817716811905
1319 0.005 6.595 1 728.1472642827616 640.2565553666001 640.3522947747932 871.5261864822083 941.7143357095441 961.5052029519295 663.6828108848935 366.9216107474989 818.1194639903691 299.2818331128797
1320 0.005 6.600000000000001 1 728.178658901606 640.3156466113514 640.4114531465808 871.5334290751571 941.7146013630764 961.5052853942333 663.7293065511629 366.9550549001108 818.1333748928854 299.2818946618981
1321 0.005 6.605 1 728.2099918989675 640.3746203308635 640.4704938488643 871.5406597024443 941.7148671130242 961.5053688072805 663.7757148273062 366.9884528072131 818.1472597932951 299.2819561520629
1322 0.005 6.61 1 728.2412635433241 640.4334767624918 640.5294171155608 871.5478766721639 941.7151320286456 961.5054516514996 663.8220347942288 367.0218052605985 818.1611178185759 299.2820174144701
1323 0.005 6.615 1 728.2724724488446 640.4922161315017 640.5882231834163 871.5550827465502 941.7153964925071 961.5055347973306 663.8682642379423 367.0551121174114 818.1749484925319 299.2820787539556
1324 0.005 6.62 1 728.3036233380176 640.5508389131745 640.6469124468841 871.5622707096763 941.7156596313756 961.5056170509614 663.9144172602017 367.08837152943 818.1887521607867 299.2821399100059
1325 0.005 6.625 1 728.3347079234742 640.609345051973 640.7054849748256 871.5694446332423 941.7159217450219 961.5056985369555 663.9604728190079 367.1215859291175 818.2025276129754 299.2822011317114
1326 0.005 6.63 1 728.36573314687 640.6677348598887 640.763941015705 871.5766084472674 941.7161847972581 961.5057807478846 664.0064386335721 367.15475542004 818.2162787896202 299.282262247427
1327 0.005 6.635 1 728.3966943443158 640.7260085325028 640.8222807967463 871.5837596167361 941.716447483167 961.5058631929363 664.0523116941039 367.1878799086917 818.230003607357 299.2823231310661
1328 0.005 6.640000000000001 1 728.4275950663193 640.7841663309629 640.880504559735 871.5908977260997 941.7167095306301 961.505945023343 664.0980984877476 367.2209596952683 818.2437020186435 299.2823840521938
1329 0.005 6.645 1 728.4584348687891 640.8422084741539 640.9386125301831 871.5980237633854 941.7169703266758 961.5060261048242 664.1438020506462 367.2539942652522 818.2573735563547 299.2824448243353
1330 0.005 6.65 1 728.4892151547766 640.9001351947417 640.9966049440015 871.6051383967505 941.7172313397724 961.5061075607529 664.1894138088007 367.2869840212049 818.2710213700338 299.2825054411473
1331 0.005 6.655 1 728.5199354970159 640.9579467377531 641.0544820330645 871.6122386086262 941.7174921013085 961.506188904489 664.2349354176689 367.3199286419288 818.2846438728706 299.2825657031046
1332 0.005 6.66 1 728.5505955172766 641.0156432980325 641.1122440176719 871.6193242255732 941.7177515376756 961.506269895325 664.2803661452739 367.3528281198782 818.2982396073501 299.2826259906239
1333 0.005 6.665 1 728.5811955498652 641.0732251253319 641.1698911281132 871.6263966905059 941.7180103456483 961.5063503157828 664.3257087343706 367.3856825459588 818.3118085757714 299.2826861048134
1334 0.005 6.67 1 728.6117420371081 641.1306924282574 641.2274235707735 871.6334644755236 941.718272987658 961.5064330685101 664.3709701655539 367.4184887754635 818.3253783509932 299.2827460543287
1335 0.005 6.675 1 728.6422284100416 641.1880454858294 641.2848416243507 871.6405153877398 941.7185329062307 961.5065147289885 664.4161402254479 367.4512510763816 818.3389096839254 299.2828056776305
1336 0.005 6.68 1 728.6726540448921 641.2452845214066 641.3421455121438 871.6475502511709 941.7187912675247 961.5065954038675 664.4612205292868 367.4839693007089 818.3524077677887 299.2828653185659
1337 0.005 6.685 1 728.7030182819751 641.3024097658756 641.3993354667446 871.6545703521027 941.719048075463 961.5066751353376 664.50621210405 367.5166430268902 818.3658768989542 299.2829248075839
1338 0.005 6.69 1 728.7333223073489 641.3594214519496 641.456411722391 871.6615796069426 941.7193058143622 961.5067562243333 664.5511157926836 367.5492710518989 818.379320990958 299.282984103926
1339 0.005 6.695 1 728.763566741939 641.4163198061266 641.513374504955 871.6685756872835 941.7195630867602 961.5068370525829 664.595934433856 367.5818548961152 818.3927394013456 299.2830431450635
1340 0.005 6.7 1 728.7937507623286 641.4731050516376 641.570224042776 871.6755576013296 941.7198197235311 961.5069170878677 664.6406640334616 367.6143900626433 818.406131124839 299.2831021746896
1341 0.005 6.705 1 728.8238742262203 641.5297774073915 641.6269605556672 871.6825259407265 941.7200749659645 961.5069966310707 664.6853053458753 367.6468831027252 818.4194962059452 299.2831610662927
1342 0.005 6.71 1 728.8539382876455 641.5863371119351 641.6835842790124 871.6894840258985 941.7203308391935 961.507076706895 664.7298597906529 367.6793309767899 818.4328381553515 299.2832198080599
1343 0.005 6.715 1 728.8839439857226 641.6427843754172 641.7400954303132 871.6964276432681 941.7205862009544 961.5071569169361 664.774326215461 367.7117353910191 818.4461540425623 299.2832782741032
1344 0.005 6.72 1 728.9138901258704 641.6991194314455 641.7964942356915 871.7033581053576 941.720840758967 961.507236399982 664.8187061687692 367.7440960059807 818.4594444799102 299.2833367790564
1345 0.005 6.725000000000001 1 728.9437800485185 641.7553424369496 641.8527808952551 871.7102808861414 941.7210991132135 961.5073192070817 664.8629985673771 367.7764124363424 818.472713036896 299.2833951450952
1346 0.005 6.73 1 728.9736110890119 641.8114536656394 641.9089556348765 871.717189872429 941.7213555065011 961.5074004039221 664.9072053059909 367.8086847567859 818.4859558637772 299.2834532029498
1347 0.005 6.735 1 729.0033824059178 641.8674533426024 641.9650186831014 871.7240838202904 941.7216095081621 961.5074796269823 664.9513258251403 367.8409130625278 818.4991717219378 299.2835112773665
1348 0.005 6.74 1 729.0330940713143 641.9233416917866 642.0209702673519 871.7309637324487 941.7218616338891 961.507558116136 664.9953603179831 367.8730972763856 818.5123606986026 299.2835692662717
1349 0.005 6.745 1 729.0627457410083 641.9791189363573 642.0768106100611 871.7378301334832 941.7221125148028 961.507635323056 665.0393088841771 367.9052363447925 818.5255233673857 299.2836270915296
1350 0.005 6.75 1 729.0923380446549 642.0347852820664 642.1325399285923 871.7446841630867 941.7223627275448 961.5077127470616 665.0831712508744 367.9373311955545 818.5386607651008 299.2836847838615
1351 0.005 6.755 1 729.1218695140886 642.0903409782848 642.1881584482124 871.7515255181904 941.7226131004605 961.5077904584134 665.1269473116837 367.9693843679295 818.5517735171588 299.2837422547091
1352 0.005 6.76 1 729.1513450196404 642.1457862652502 642.2436664126529 871.7583541784763 941.7228636964345 961.5078692162405 665.1706332969912 368.0013908414745 818.5648633224209 299.2837994359825
1353 0.005 6.765000000000001 1 729.1807629238754 642.201121351429 642.2990640423344 871.7651700291399 941.7231142131608 961.5079476194355 665.2142372109203 368.0333536544185 818.5779280700364 299.2838567430805
1354 0.005 6.77 1 729.2101233418402 642.2563464589117 642.3543515596741 871.7719736882498 941.7233642319792 961.5080257480402 665.2577577088396 368.0652727273305 818.5909675216373 299.2839140275938
1355 0.005 6.775 1 729.2394252891127 642.3114617592781 642.4095291611833 871.7787613168191 941.7236127179034 961.5081031064409 665.3012555081652 368.0971477669008 818.6039811944673 299.2839712158366
1356 0.005 6.78 1 729.2686702957631 642.3664675243075 642.4645970837448 871.7855407828263 941.7238626554224 961.5081814653146 665.3446445235645 368.1289789570835 818.6169725186642 299.2840283279743
1357 0.005 6.785 1 729.297858448687 642.4213639727468 642.5195555540733 871.7923085364837 941.7241125987987 961.5082602657168 665.3879355911533 368.1607633905475 818.6299398519689 299.2840852144237
1358 0.005 6.79 1 729.3269895194462 642.4761513439583 642.5744047990379 871.7990633177252 941.7243614648561 961.5083383285955 665.431134615827 368.1925045681372 818.6428820375439 299.2841421828678
1359 0.005 6.795 1 729.3560629581464 642.5308298419114 642.6291450403974 871.8058051854581 941.7246090981952 961.5084153470524 665.4742442885868 368.2242028615528 818.6557984397404 299.2841991093646
1360 0.005 6.8 1 729.3850793127915 642.5853997175612 642.6837765104997 871.8125369362264 941.7248572333801 961.5084929934047 665.5172679896916 368.2558575637092 818.668691629184 299.284255907936
1361 0.005 6.805 1 729.4140391584389 642.6398611730748 642.7382994289138 871.8192558126458 941.7251048091736 961.5085708493074 665.5602060321502 368.2874664405622 818.6815607542659 299.2843125259593
1362 0.005 6.81 1 729.4429394360358 642.6942144566339 642.7927140203492 871.8259518274486 941.7253461540098 961.5086444976224 665.603055743995 368.3190331762012 818.694399806966 299.2843692188659
1363 0.005 6.815 1 729.4717832879734 642.748459762585 642.8470205086337 871.8326408528483 941.7255905890601 961.5087210893317 665.6458224605237 368.350557226902 818.7072170779427 299.2844258259236
1364 0.005 6.82 1 729.5005732520583 642.8025973387322 642.9012191194046 871.8393193944447 941.7258362443777 961.5087980470477 665.6885075590529 368.382038053141 818.7200109993909 299.2844822791307
1365 0.005 6.825 1 729.5293055965873 642.8566273380629 642.955310050835 871.8459855913433 941.7260810512018 961.5088744609648 665.7311078558707 368.413475464252 818.7327797463623 299.2845387695207
1366 0.005 6.83 1 729.5579817907217 642.9105500173007 643.0092935265119 871.8526421919526 941.7263265565173 961.5089521443834 665.7736260150394 368.4448738173398 818.7455264928386 299.2845951963144
1367 0.005 6.835 1 729.586601601365 642.9643655775662 643.0631697573677 871.8592860712881 941.7265713133786 961.5090287117604 665.8160612857429 368.4762269772542 818.7582489067172 299.2846514175127
1368 0.005 6.84 1 729.6151648195231 643.0180742334694 643.1169389571573 871.8659172253646 941.7268150526426 961.5091041060984 665.8584137750158 368.5075359072557 818.7709460518546 299.2847077287636
1369 0.005 6.845 1 729.6436801155926 643.0716762228956 643.1706013550343 871.8725378683838 941.7270591608687 961.5091805259339 665.9006868835024 368.5388102489749 818.7836224293312 299.2847639698211
1370 0.005 6.850000000000001 1 729.6721367065581 643.1251717548943 643.2241571621591 871.8791460093424 941.7273026976161 961.5092562539154 665.9428770189326 368.5700345948787 818.7962738662906 299.2848199844524
1371 0.005 6.855 1 729.7005361854725 643.1785610375758 643.2776065940524 871.8857430013906 941.7275461943794 961.5093322156501 665.9849848613588 368.6012143658036 818.8089019360656 299.2848760933908
1372 0.005 6.86 1 729.7288785980647 643.2318442776927 643.330949858757 871.8923270600094 941.7277890969849 961.5094078278304 666.0270101485966 368.6323553814982 818.8215053426296 299.2849320365765
1373 0.005 6.865 1 729.757163921192 643.2850217024408 643.3841871721689 871.8988973702757 941.7280305421523 961.5094826523886 666.0689536635083 368.6634498198223 818.8340830291824 299.2849880883186
1374 0.005 6.87 1 729.7853932652009 643.3380935187145 643.4373187525013 871.9054573332605 941.7282721904492 961.5095580549778 666.1108155706129 368.6945001250178 818.8466378240624 299.2850440496419
1375 0.005 6.875 1 729.8135663404788 643.3910599324345 643.4903448051167 871.9120044963947 941.7285129676116 961.5096328713263 666.1525956330711 368.7255067459668 818.8591684244457 299.2850998278054
1376 0.005 6.88 1 729.8416833511147 643.4439211601109 643.5432655447611 871.9185384677322 941.7287527797622 961.5097070409672 666.194294317356 368.7564700718707 818.8716740961851 299.2851556487274
1377 0.005 6.885 1 729.8697438350843 643.4966773997767 643.5960811739058 871.9250595085891 941.7289911910968 961.5097802288495 666.2359111090702 368.7873899272437 818.8841542932453 299.28521139342
1378 0.005 6.890000000000001 1 729.8977482826074 643.549328850835 643.6487918975886 871.9315684356819 941.7292288185448 961.5098532478397 666.2774463015924 368.8182656692836 818.8966104667362 299.2852670330626
1379 0.005 6.895 1 729.9256973294526 643.6018757570472 643.701397938515 871.9380658241579 941.7294664280545 961.5099261242898 666.3189016461542 368.8490954252931 818.9090427936773 299.2853225791158
1380 0.005 6.9 1 729.953591152903 643.6543183149811 643.7538995066856 871.9445515069729 941.7297037139491 961.5099991909528 666.3602760633629 368.8798840060548 818.9214520332798 299.2853780111707
1381 0.005 6.905 1 729.9814302232177 643.7066567354254 643.8062968118198 871.9510253696761 941.729940493711 961.5100719020987 666.4015700183755 368.9106307421317 818.9338379547944 299.2854333036782
1382 0.005 6.91 1 730.0092149163602 643.7588912288886 643.8585900642022 871.9574877300882 941.7301775457856 961.5101448743583 666.4427837729365 368.9413345762795 818.9462012620619 299.2854884901368
1383 0.005 6.915 1 730.0369456275528 643.8110220132894 643.9107794768258 871.9639381641488 941.7304144932141 961.5102183021639 666.4839175892295 368.97199716675 818.9585415634527 299.2855435751796
1384 0.005 6.92 1 730.0646222762315 643.8630492888775 643.9628652600267 871.9703770043916 941.7306512920039 961.5102913603315 666.5249713893004 369.0026136542643 818.970858955085 299.2855985587055
1385 0.005 6.925 1 730.0922451043051 643.9149732643136 644.014847617659 871.9768038409647 941.7308877162585 961.5103645894219 666.5659451905942 369.0331864482795 818.9831533555249 299.2856534446731
1386 0.005 6.93 1 730.119813952629 643.9667941474438 644.0667267596209 871.9832193653594 941.7311246351378 961.5104384365942 666.6068392325366 369.0637182019542 818.9954248885875 299.2857082074498
1387 0.005 6.935 1 730.1473287190047 644.0185121450605 644.118502892721 871.989622933855 941.73136075081 961.5105119120889 666.6476536100324 369.0942081996502 819.0076729415166 299.2857628872713
1388 0.005 6.94 1 730.174788220954 644.0701274030853 644.1701761857639 871.9960180748093 941.7315986688554 961.5105861994125 666.6883872786484 369.1246572927963 819.0198975773118 299.2858174809671
1389 0.005 6.945 1 730.2021933581251 644.1216401581931 644.221746855373 872.0024005257001 941.7318351933955 961.5106597201169 666.7290414381641 369.1550629945896 819.0320991984911 299.285871972514
1390 0.005 6.95 1 730.2295446980698 644.1730506322328 644.2732151172243 872.0087710617598 941.7320712513921 961.5107331439414 666.7696168508246 369.1854266994751 819.0442780574028 299.285926354255
1391 0.005 6.955 1 730.2568413427284 644.2243590397113 644.3245811846195 872.0151282673535 941.7323054915876 961.5108055608133 666.8101133888098 369.215748174798 819.0564329590421 299.2859806116543
1392 0.005 6.96 1 730.2840847146142 644.2755655549469 644.3758452504483 872.021472986855 941.7325392434459 961.5108777770077 666.8505304279099 369.246025988537 819.0685650679368 299.2860348176363
1393 0.005 6.965 1 730.3112722203938 644.3266704054728 644.4270075241658 872.0278090131795 941.7327738672709 961.5109503832224 666.8908710694808 369.2762620316561 819.0806744808802 299.2860888876463
1394 0.005 6.97 1 730.3384024662598 644.3776737940514 644.4780682120838 872.0341325755928 941.7330076610781 961.5110229459929 666.9311334703357 369.3064558781429 819.0927606682977 299.286142874732
1395 0.005 6.975000000000001 1 730.3654832523935 644.4285759363668 644.5290275282385 872.040445955451 941.7332419446559 961.5110959322569 666.971317488114 369.3366077293963 819.1048265548269 299.286196713031
1396 0.005 6.98 1 730.3925121410663 644.4793769206973 644.5798856223884 872.0467463107005 941.7334761506393 961.5111690455459 667.011418740027 369.3667174408149 819.1168705362467 299.2862502658597
1397 0.005 6.985 1 730.4194892987099 644.5300770264818 644.6306427035476 872.0530333753251 941.7337089520604 961.5112415488406 667.0514426554494 369.3967852993991 819.1288899222025 299.2863038700728
1398 0.005 6.99 1 730.4464147679781 644.5806764683438 644.6812989921843 872.0593099557618 941.7339421228194 961.5113146533974 667.0913893786606 369.4268111741169 819.1408874116175 299.2863573891601
1399 0.005 6.995 1 730.4732878819518 644.6311754477059 644.7318546932785 872.0655739818994 941.7341742203033 961.5113870872043 667.1312584061791 369.4567952269306 819.1528611357406 299.2864106728876
1400 0.005 7 1 730.5001075960208 644.6815741628765 644.7823100056677 872.0718243630768 941.7344044057716 961.5114582377656 667.1710492357624 369.4867374856811 819.1648095594417 299.2864640523287
1401 0.005 7.005 1 730.5268735550304 644.7318728165264 644.8326651332399 872.0780627901156 941.7346336270034 961.5115285504329 667.2107624005685 369.5166380466688 819.1767335621098 299.2865173859221
1402 0.005 7.01 1 730.5535871249245 644.7820716186188 644.8829202859596 872.0842918375658 941.734863077134 961.5115995117918 667.2503987642648 369.5464968877575 819.1886362176673 299.2865706611494
1403 0.005 7.015000000000001 1 730.5802481107252 644.832170769585 644.9330756632606 872.0905091139512 941.7350921070293 961.5116704503545 667.2899579943141 369.5763139661626 819.2005161966993 299.2866236793761
1404 0.005 7.02 1 730.6068563918349 644.8821704683174 644.9831314669079 872.0967136954447 941.7353204727598 961.5117407463033 667.3294402586267 369.606089322469 819.2123723987506 299.286676799405
1405 0.005 7.025 1 730.6334127940962 644.9320709216149 645.0330879032117 872.102908483768 941.7355486964857 961.5118115546297 667.3688459979022 369.635822935415 819.2242071956243 299.2867298287374
1406 0.005 7.03 1 730.6599173949248 644.981872328801 645.0829451716251 872.1090911428903 941.7357766053346 961.5118823042184 667.40817515336 369.6655147950232 819.2360192380056 299.2867826204066
1407 0.005 7.035 1 730.6863695215377 645.0315748868322 645.1327034709925 872.1152609201566 941.7360032949456 961.5119519485136 667.4474277081194 369.6951647659866 819.2478073645445 299.2868355099078
1408 0.005 7.04 1 730.7127690252593 645.0811787883061 645.1823629960533 872.1214186070433 941.736228968635 961.5120212320742 667.4866033005505 369.7247689189884 819.2595718901656 299.2868883128226
1409 0.005 7.045 1 730.7391169818412 645.1306842405201 645.231923952298 872.1275673575169 941.7364553598072 961.5120912024648 667.525703288261 369.7543331603927 819.2713156278583 299.2869409830947
1410 0.005 7.05 1 730.7654136030843 645.180091442103 645.2813865365748 872.1337047542856 941.7366815210248 961.5121613345846 667.5647271208304 369.7838568418787 819.283037503769 299.2869933851995
1411 0.005 7.055 1 730.7916581341593 645.2294005886428 645.3307509495279 872.1398295782274 941.7369067001156 961.5122309701625 667.6036748526282 369.8133424072673 819.2947359625467 299.2870457957898
1412 0.005 7.06 1 730.8178499851216 645.2786119210587 645.3800174024525 872.1459402637371 941.7371301256838 961.5122995286067 667.6425469756379 369.8427852843474 819.3064098525747 299.2870980859737
1413 0.005 7.065 1 730.8439897224357 645.3277255951881 645.4291860892752 872.1520403848799 941.7373528946514 961.5123679832518 667.6813429835056 369.87218672903 819.3180611326568 299.287150237893
1414 0.005 7.07 1 730.8700789711487 645.3767418156524 645.4782572077122 872.1581322682296 941.7375774240647 961.5124373294032 667.7200639559587 369.9015465009682 819.3296932659756 299.2872021933782
1415 0.005 7.075 1 730.8961176638594 645.4256607866505 645.5272309579959 872.1642130116691 941.7378017875724 961.5125069027607 667.7587099437068 369.9308663395739 819.3413039613718 299.2872538674641
1416 0.005 7.08 1 730.9221051743006 645.4744826975444 645.5761075309059 872.1702818729365 941.7380256440651 961.5125766681647 667.7972804853076 369.9601441749797 819.35289236414 299.2873055891301
1417 0.005 7.085 1 730.9480414894798 645.5232077404042 645.6248871221334 872.1763387266717 941.738248301337 961.5126455459425 667.8357759321152 369.9893807897121 819.3644575248261 299.2873571878046
1418 0.005 7.09 1 730.9739263786562 645.5718361128112 645.6735699263942 872.1823839711024 941.7384704144355 961.5127139327686 667.8741963290835 370.0185763359405 819.3760002124154 299.2874086150958
1419 0.005 7.095 1 730.9997599146939 645.6203680085134 645.7221561368024 872.1884181118202 941.7386917849399 961.5127819163829 667.9125419010874 370.0477310892134 819.3875202655079 299.2874598886557
1420 0.005 7.100000000000001 1 731.0255433345329 645.668803629669 645.7706459566725 872.1944439661703 941.7389141236359 961.5128510249251 667.9508133884996 370.0768444883179 819.3990210401213 299.2875110261268
1421 0.005 7.105 1 731.051276733637 645.7171431672344 645.8190395782992 872.200458500516 941.7391367116376 961.51292051711 667.9890104503917 370.1059165855893 819.4105011224983 299.2875618712443
1422 0.005 7.11 1 731.076959807079 645.7653868135018 645.867337192994 872.2064607352042 941.7393584837495 961.512989149748 668.0271331328081 370.1349478421445 819.4219592098455 299.287612736626
1423 0.005 7.115 1 731.10259216399 645.8135347593359 645.9155389927234 872.2124509285351 941.7395789417611 961.5130573194541 668.0651813988935 370.1639382311492 819.4333949423454 299.2876635359333
1424 0.005 7.12 1 731.1281756366617 645.8615872240778 645.9636451831467 872.2184306453113 941.7397993301929 961.513125432154 668.1031576178329 370.1928878996843 819.4448085284706 299.2877142086236
1425 0.005 7.125 1 731.1537109738202 645.9095445105701 646.0116560234937 872.2244034571918 941.7400207391807 961.5131943361241 668.1410643254599 370.2217986625126 819.456203793217 299.2877647381791
1426 0.005 7.13 1 731.179195545591 645.9574066951408 646.0595716712064 872.2303638668878 941.7402414508924 961.5132628287292 668.1788947585092 370.2506625936474 819.4675770484724 299.2878150249613
1427 0.005 7.135 1 731.2046320867753 646.0051739915914 646.1073923138471 872.2363116698069 941.7404608646204 961.5133305343121 668.2166520735138 370.2794875240387 819.4789276439839 299.2878653572953
1428 0.005 7.140000000000001 1 731.2300160655074 646.0528465579423 646.155118121323 872.242242738111 941.740676456032 961.5133962689114 668.2543342313728 370.3082821928755 819.4902520811231 299.2879155944231
1429 0.005 7.145 1 731.2553486473325 646.1004245952807 646.2027492904774 872.2481639156289 941.740892040893 961.5134621233873 668.291942502123 370.3370323843512 819.5015542762784 299.2879657199841
1430 0.005 7.15 1 731.2806291210508 646.1479082690307 646.250285997118 872.2540745226916 941.7411078256207 961.5135283011699 668.3294759984666 370.365740807385 819.51283448707 299.2880156693031
1431 0.005 7.155 1 731.3058592318283 646.1952977806685 646.2977284317166 872.2599750201642 941.7413235454484 961.5135939785357 668.3669363741673 370.3944089127408 819.52409343145 299.2880654612278
1432 0.005 7.16 1 731.3310391543419 646.2425933187808 646.3450767844325 872.2658654916976 941.7415393002922 961.5136601581594 668.4043236856786 370.423035414647 819.5353317927772 299.2881151322447
1433 0.005 7.165 1 731.3561698511875 646.2897950763553 646.3923312428581 872.271745518138 941.7417547293514 961.5137263712603 668.4416384015822 370.45162129363 819.546549068437 299.2881646889989
1434 0.005 7.17 1 731.3812521767743 646.336903251106 646.439492006338 872.2776171127387 941.7419719363438 961.5137939638527 668.4788809906607 370.4801662739856 819.5577479219347 299.2882141579922
1435 0.005 7.175 1 731.4062863920026 646.3839180287204 646.4865592606031 872.2834778617863 941.7421891884993 961.5138615865199 668.516051320733 370.5086703524753 819.5689267596979 299.2882634225373
1436 0.005 7.18 1 731.4312721268045 646.4308395941169 646.5335331920516 872.2893269000413 941.7424060859901 961.5139293747167 668.553149285611 370.5371338206431 819.5800839623384 299.2883128004041
1437 0.005 7.185 1 731.4562087986501 646.4776681328165 646.5804139860081 872.2951639839009 941.7426217954902 961.5139967459588 668.5901748024437 370.5655568300946 819.5912186703046 299.2883621366659
1438 0.005 7.19 1 731.4810961319388 646.524403832403 646.6272018296023 872.3009901185832 941.7428367388981 961.5140634304798 668.6271281513549 370.5939394190664 819.6023314901494 299.2884114349138
1439 0.005 7.195 1 731.5059338661871 646.5710468775281 646.6738969094222 872.3068053672616 941.7430506586122 961.5141289793086 668.6640094061103 370.6222818942844 819.6134221141908 299.2884606451432
1440 0.005 7.2 1 731.5307238029156 646.6175974609072 646.7204994149955 872.3126102830236 941.743264073421 961.5141946562181 668.7008203174887 370.6505836453881 819.6244919003299 299.2885097387209
1441 0.005 7.205 1 731.5554650890325 646.6640557692358 646.7670095360359 872.3184064370816 941.7434783422923 961.514261303597 668.7375592145053 370.6788453792329 819.6355428013431 299.2885587307497
1442 0.005 7.21 1 731.580158318426 646.7104219878449 646.8134274578857 872.3241920928717 941.743693039912 961.5143283416367 668.7742264316387 370.707067170553 819.6465734316751 299.2886075213373
1443 0.005 7.215 1 731.6048020863716 646.7566962859112 646.8597533535658 872.3299634304215 941.7439046171449 961.5143930128597 668.8108208412427 370.7352494524475 819.6575813974863 299.2886564401069
1444 0.005 7.22 1 731.6293972489185 646.8028788558404 646.9059874118519 872.335724000486 941.7441167234662 961.5144583601592 668.8473440461925 370.7633918287894 819.6685677054114 299.2887052762791
1445 0.005 7.225000000000001 1 731.6539441175051 646.8489698885001 646.9521298218156 872.341475585303 941.7443290956174 961.5145245977512 668.883796428271 370.7914942237628 819.6795344605206 299.2887540550631
1446 0.005 7.23 1 731.6784431093232 646.8949695637368 646.9981807665977 872.347216840527 941.7445417402058 961.5145909090141 668.9201778235571 370.819556775714 819.6904805931259 299.2888026813093
1447 0.005 7.235 1 731.702893136872 646.9408780308876 647.0441404114433 872.3529460859384 941.7447530903127 961.5146559716567 668.9564872941925 370.8475795266473 819.7014045381218 299.2888513598261
1448 0.005 7.24 1 731.7272947510702 646.9866954935634 647.0900089415137 872.3586644706289 941.7449639981946 961.5147209294545 668.9927275331203 370.875562559459 819.7123067519267 299.2889000021642
1449 0.005 7.245 1 731.7516329904946 647.0324218895988 647.1357863752512 872.3643755917576 941.7451760019932 961.5147868737541 669.0288889957174 370.903505714399 819.7231914795876 299.2889485622086
1450 0.005 7.25 1 731.7759305790727 647.0780576494723 647.1814730327637 872.3700754267078 941.7453871052186 961.51485213428 669.0649837243001 370.9314090097633 819.7340550281465 299.2889969685306
1451 0.005 7.255 1 731.8001828486692 647.1236028719447 647.2270690678847 872.3757582846368 941.7455953282414 961.5149157850999 669.1009952733698 370.9592727259347 819.7448962958875 299.2890454823079
1452 0.005 7.26 1 731.8243900604527 647.1690578059456 647.2725746878741 872.3814336291716 941.7458048915026 961.5149806056157 669.1369443221486 370.98709731758 819.7557174999803 299.2890939372381
1453 0.005 7.265000000000001 1 731.8485510459311 647.2144226326956 647.3179900836645 872.3870987272918 941.746014014313 961.5150451805862 669.1728265886596 371.0148821713144 819.7665176928019 299.2891422121088
1454 0.005 7.27 1 731.8726667622217 647.259697494864 647.3633154240094 872.392757906975 941.7462262293712 961.5151118442212 669.2086400774401 371.0426275599564 819.7772985929357 299.2891906072134
1455 0.005 7.275 1 731.8967356102214 647.3048826091928 647.4085508980385 872.3984065845916 941.7464366941094 961.5151770817802 669.2443855157265 371.0703334215555 819.7880593872894 299.2892389415546
1456 0.005 7.28 1 731.9207593798371 647.3499781850206 647.4536967051436 872.4040438873013 941.7466462108658 961.5152416486495 669.280064461184 371.0979997539098 819.798799204646 299.2892871301278
1457 0.005 7.285 1 731.9447350876449 647.3949843809318 647.4987530239712 872.4096682554543 941.7468535523718 961.5153049105264 669.3156733353742 371.1256264226844 819.8095167471797 299.289335366259
1458 0.005 7.29 1 731.96866261295 647.4399013786647 647.5437200345299 872.4152813959636 941.7470599155123 961.5153678944229 669.3512125645528 371.1532140927334 819.8202124184803 299.2893835395932
1459 0.005 7.295 1 731.9925420648415 647.4847293578721 647.5885979188007 872.4208837587963 941.7472655014723 961.5154305051611 669.3866824668142 371.1807627112487 819.8308868092611 299.289431646152
1460 0.005 7.3 1 732.0163738718029 647.529468499427 647.6333868558403 872.4264757442442 941.7474705693868 961.5154928943091 669.4220833184235 371.2082721328874 819.841540690612 299.2894796483476
1461 0.005 7.305 1 732.0401583265727 647.5741189819396 647.6780870269282 872.432058660377 941.7476759305971 961.5155553066434 669.4574166385931 371.2357423880776 819.8521749654808 299.2895275507043
1462 0.005 7.31 1 732.0638960420242 647.6186809863348 647.7226986122787 872.437631337875 941.7478808280848 961.5156177959423 669.4926807257664 371.2631735013001 819.8627892284039 299.2895753902404
1463 0.005 7.315 1 732.0875870756258 647.6631546919451 647.7672217924414 872.4431930937377 941.7480852907994 961.5156797615174 669.5278758777457 371.290565482456 819.8733833403178 299.2896231603405
1464 0.005 7.32 1 732.1112321231254 647.7075402537826 647.8116567349992 872.4487448252534 941.7482899409118 961.5157425808893 669.5630014459008 371.3179182584341 819.8839582697584 299.2896708442108
1465 0.005 7.325 1 732.1348310412814 647.7518378633208 647.8560036174855 872.4542859091925 941.7484944482492 961.515805117006 669.5980587262591 371.3452304208187 819.8945132287627 299.2897184466803
1466 0.005 7.33 1 732.1583837209823 647.7960477000242 647.9002626236224 872.459819166581 941.7486998979748 961.5158684227775 669.6330499168073 371.3725041545522 819.9050493112525 299.2897659412694
1467 0.005 7.335 1 732.1818901975253 647.840169939722 647.9444339288553 872.4653410921914 941.7489044961294 961.5159315501602 669.667972189452 371.3997393261858 819.9155649540738 299.2898133624957
1468 0.005 7.34 1 732.2053506622377 647.8842047604949 647.9885177079898 872.4708526210036 941.7491085595304 961.5159943718754 669.7028260655958 371.4269358514747 819.9260606189937 299.2898607364713
1469 0.005 7.345 1 732.2287652396705 647.9281523454956 648.0325141420553 872.4763535079867 941.7493124831815 961.5160566296901 669.7376120587923 371.4540948741155 819.936536037652 299.2899080003248
1470 0.005 7.350000000000001 1 732.2521338174691 647.9720128686494 648.0764234095798 872.4818441549694 941.7495161007409 961.5161196788698 669.7723301806905 371.4812171611599 819.9469916686033 299.2899551869457
1471 0.005 7.355 1 732.2754566416612 648.0157865045924 648.1202456863411 872.4873241481423 941.7497194723649 961.5161823265328 669.8069806174619 371.5082999335573 819.9574272062412 299.290002267675
1472 0.005 7.36 1 732.298733591849 648.059473429549 648.1639811461264 872.49279432045 941.7499223122313 961.5162445720784 669.841563643677 371.5353435814851 819.967842898962 299.2900492776517
1473 0.005 7.365 1 732.3219648152246 648.1030738113182 648.2076299622398 872.4982538794637 941.7501244351491 961.516306425223 669.8760790104 371.5623473266215 819.9782386269627 299.2900961765009
1474 0.005 7.37 1 732.3451502999349 648.1465878298112 648.2511923113409 872.5037032631004 941.750326518736 961.5163683793878 669.9105272911988 371.5893125861268 819.9886146857848 299.2901430159666
1475 0.005 7.375 1 732.3682949086557 648.1900157345407 648.2946684152818 872.5091394446215 941.7505269733737 961.5164298232709 669.9449117720048 371.6162393944917 819.9989689805974 299.2901897854966
1476 0.005 7.38 1 732.3913917409533 648.2333576247042 648.3380584105263 872.5145667933182 941.7507276829739 961.5164916972228 669.979227769768 371.643130077368 820.0093041159142 299.2902364231857
1477 0.005 7.385 1 732.4144436645266 648.2766136751466 648.381362472574 872.519987643644 941.7509299846423 961.516554532036 670.0134775141456 371.6699809441446 820.0196226475315 299.2902829328125
1478 0.005 7.390000000000001 1 732.4374502071116 648.3197840596245 648.4245807642703 872.525398284175 941.7511319072344 961.516616898686 670.0476600623227 371.6967928222437 820.0299218965491 299.2903291564755
1479 0.005 7.395 1 732.4604113655217 648.3628689478792 648.4677134620712 872.530797533134 941.75133291288 961.5166789400192 670.0817754992214 371.7235660961464 820.0402007335642 299.290375427374
1480 0.005 7.4 1 732.4833267234721 648.4058685120199 648.5107607363004 872.536185936217 941.7515328805439 961.5167404436239 670.1158240750601 371.750300947711 820.0504586709576 299.290421617788
1481 0.005 7.405 1 732.5061970129517 648.448782935215 648.5537227628156 872.5415653969427 941.7517327254246 961.516801685947 670.1498067332782 371.7769983175751 820.0606976897797 299.2904677098314
1482 0.005 7.41 1 732.5290322040726 648.4916124357146 648.5965997432282 872.5469350276021 941.7519320680544 961.5168630821831 670.1837303672714 371.8036570678212 820.0709171869785 299.2905135710588
1483 0.005 7.415 1 732.5518195657874 648.5343571819589 648.6393918697319 872.5522938932024 941.7521306089747 961.5169237191528 670.2175842137635 371.8302774726154 820.0811165207567 299.2905595111455
1484 0.005 7.42 1 732.5745581543799 648.5770172981817 648.6820992726977 872.557641875796 941.7523278810908 961.5169840925106 670.2513708073656 371.856859707668 820.091294536822 299.2906054277993
1485 0.005 7.425 1 732.5972502099792 648.6195929567664 648.7247221217317 872.562981192449 941.7525255364723 961.5170445207501 670.2850910895462 371.8834033207518 820.1014541682169 299.2906512642564
1486 0.005 7.43 1 732.6198962551364 648.6620842918933 648.7672605684138 872.5683102439069 941.7527227259606 961.5171047369115 670.3187438424275 371.909908618095 820.111594091127 299.2906968831454
1487 0.005 7.435 1 732.6424970093451 648.7044914946423 648.8097147802509 872.5736281608811 941.7529193286412 961.5171650715276 670.3523309824506 371.9363760246582 820.1217136728603 299.290742599015
1488 0.005 7.44 1 732.6650526946484 648.7468147361208 648.8520849320759 872.5789355503974 941.7531150002113 961.5172243529089 670.3858525968038 371.9628056380988 820.1318129516696 299.2907882503827
1489 0.005 7.445 1 732.6875634182336 648.7890541798207 648.8943711884552 872.5842329758066 941.7533097712525 961.517283676124 670.4193074328927 371.9891973647986 820.1418921344056 299.2908337766726
1490 0.005 7.45 1 732.7100302607929 648.831210007619 648.9365737266388 872.5895226237421 941.7535054729821 961.5173438705391 670.4526984148005 372.0155511348514 820.1519541263702 299.2908791726385
1491 0.005 7.455 1 732.7324506911604 648.8732824097924 648.9786927418423 872.5947997203788 941.753696673274 961.5174020619137 670.4860310003893 372.0418669148931 820.1619816360172 299.2909243352059
1492 0.005 7.46 1 732.754827227124 648.9152715138709 649.0207283571588 872.6000683028495 941.7538903522127 961.5174618077201 670.5192969854343 372.0681448447227 820.1719957004376 299.2909695382379
1493 0.005 7.465 1 732.7771591762136 648.9571774920121 649.0626807487298 872.6053273198407 941.7540842718295 961.5175213002759 670.5524960619236 372.0943846874664 820.1819935916672 299.2910146503132
1494 0.005 7.47 1 732.7994475270613 648.9990005173593 649.104550088064 872.6105764000066 941.7542778547158 961.5175807479839 670.5856299177597 372.1205871580408 820.1919742443559 299.2910596477451
1495 0.005 7.475000000000001 1 732.8216924414403 649.0407407585127 649.146336542871 872.6158157041572 941.7544709411173 961.5176395956361 670.6186987420872 372.1467521863643 820.2019366833672 299.2911044807388
1496 0.005 7.48 1 732.8438939179304 649.0823983848222 649.1880402851278 872.6210454867336 941.754663763343 961.5176982047078 670.6517028821319 372.1728798163881 820.2118812370088 299.2911491938575
1497 0.005 7.485 1 732.8660519486397 649.1239735620584 649.2296614803183 872.6262652285691 941.7548556337176 961.5177564741606 670.6846425092307 372.1989700067303 820.2218071358019 299.2911937208296
1498 0.005 7.49 1 732.8881668224392 649.1654664587289 649.2712002958426 872.6314754924617 941.7550478634967 961.5178151991877 670.7175178840031 372.2250227786315 820.2317149022483 299.2912381382876
1499 0.005 7.495 1 732.9102364984284 649.2068772522682 649.3126569127555 872.6366751751468 941.7552396003533 961.5178739611501 670.7503267120077 372.2510378109089 820.2416054586695 299.2912824371298
1500 0.005 7.5 1 732.9322658340079 649.2482060902539 649.3540314798867 872.6418651672905 941.7554316127541 961.5179331564332 670.7830724832791 372.2770154120972 820.2514779406628 299.2913264686179
1501 0.005 7.505 1 732.9542510523916 649.2894532066133 649.3953241901194 872.6470436673015 941.7556222214528 961.517991637733 670.8157558696508 372.3029559550845 820.26133026241 299.2913705770475
1502 0.005 7.51 1 732.9761937389987 649.330618724023 649.4365352087276 872.6522129657714 941.7558132910126 961.518050600181 670.8483760287901 372.3288589551822 820.271162997598 299.2914146130219
1503 0.005 7.515000000000001 1 732.9980933157836 649.3717027989929 649.4776646956401 872.6573728630132 941.7560039234663 961.518109066571 670.8809325789205 372.3547247649864 820.2809761949892 299.2914585447224
1504 0.005 7.52 1 733.0199498132366 649.412705595208 649.5187128076999 872.6625237430353 941.7561942578413 961.5181674799616 670.9134259505381 372.3805534783401 820.2907704719387 299.2915023828863
1505 0.005 7.525 1 733.0417631977524 649.4536272765814 649.5596797088899 872.6676655198324 941.7563839153379 961.5182254153228 670.9458563019655 372.4063429925282 820.3005458569611 299.2915461079334
1506 0.005 7.53 1 733.0635339855884 649.4944680427269 649.6005655820163 872.6727985885266 941.7565734212475 961.5182833237363 670.9782247319655 372.4320962907283 820.3103028176936 299.2915897083646
1507 0.005 7.535 1 733.0852619717577 649.5352280324651 649.6413705859952 872.677922044603 941.7567624895429 961.5183406185554 671.0105301763356 372.4578129272022 820.3200412064259 299.2916332029388
1508 0.005 7.54 1 733.1069477132462 649.5759074089532 649.6820948846707 872.6830372278524 941.7569521846 961.5183990203902 671.0427729228807 372.4834921459639 820.3297628959431 299.2916765759551
1509 0.005 7.545 1 733.1285919497388 649.6165063340479 649.7227386364661 872.6881430479239 941.7571420803514 961.5184583292133 671.0749532162653 372.5091346231353 820.3394667832887 299.2917197038878
1510 0.005 7.55 1 733.1501945013326 649.657024967076 649.7633020030755 872.6932386713252 941.7573314836386 961.5185170825812 671.1070707992209 372.534740340678 820.3491516203173 299.2917629083727
1511 0.005 7.555 1 733.1717540585521 649.6974634585288 649.8037851388366 872.698323287914 941.7575194612351 961.5185745558904 671.1391249449562 372.5603093265892 820.3588168623354 299.2918060336149
1512 0.005 7.56 1 733.1932716079989 649.7378219231954 649.8441881804054 872.70339967757 941.7577083409902 961.5186331512617 671.1711151894976 372.5858384202834 820.3684640679262 299.2918490663808
1513 0.005 7.565 1 733.2147463379439 649.7781005566209 649.8845112928285 872.7084657839232 941.757896043467 961.5186903211296 671.203043641717 372.6113320056562 820.3780916316766 299.2918920321738
1514 0.005 7.57 1 733.236178645975 649.8182995239673 649.9247546428372 872.713522725419 941.7580826830731 961.5187470033254 671.2349102223379 372.6367899417214 820.3877010348937 299.2919348904549
1515 0.005 7.575 1 733.2575683423026 649.8584189852031 649.964918392282 872.7185699309622 941.7582685530398 961.5188031683625 671.2667150312149 372.6622117579461 820.3972914882314 299.2919776444057
1516 0.005 7.58 1 733.2789159794357 649.8984591012878 650.0050027024686 872.7236082480445 941.7584544984554 961.5188599731532 671.2984582116346 372.6875971199821 820.4068639211062 299.2920203066607
1517 0.005 7.585 1 733.3002215913926 649.9384200332266 650.0450077323756 872.728636879103 941.7586399670764 961.518916264376 671.3301397154149 372.7129460099576 820.4164180777868 299.2920629097852
1518 0.005 7.59 1 733.3214857319942 649.9783019470403 650.0849336468182 872.7336564846505 941.7588255059808 961.5189730406944 671.361759967032 372.7382581630414 820.4259544234851 299.2921054539667
1519 0.005 7.595 1 733.3427083299553 650.0181049985126 650.1247806060082 872.738666446528 941.7590103865317 961.5190295285015 671.3933187847226 372.7635338914919 820.4354723363042 299.2921479487931
1520 0.005 7.600000000000001 1 733.3638915983465 650.0578293208931 650.1645487395593 872.7436652061522 941.7591957071076 961.51908631009 671.4248185732457 372.788772826564 820.4449659453991 299.2921903700239
1521 0.005 7.605 1 733.3850337426852 650.0974750999837 650.2042382338375 872.7486562628587 941.7593807754367 961.5191429668143 671.4562562742501 372.8139754305859 820.4544441717117 299.2922327269507
1522 0.005 7.61 1 733.4061321748512 650.1370424411198 650.2438492226935 872.7536375498122 941.7595649316985 961.5191992468176 671.4876307765376 372.8391413949714 820.4639046732739 299.2922750084706
1523 0.005 7.615 1 733.4271895922652 650.1765315403997 650.2833818724156 872.7586100321863 941.7597487950196 961.5192553943003 671.5189443614048 372.8642711537623 820.4733486049385 299.2923172330682
1524 0.005 7.62 1 733.4482058659435 650.2159425851422 650.3228363593274 872.7635736980441 941.7599330639971 961.5193119447281 671.5501978363955 372.8893623922147 820.4827760319644 299.2923594261947
1525 0.005 7.625 1 733.4691817473087 650.2552757209742 650.362212844034 872.7685299219527 941.760117648715 961.5193693020084 671.581390714333 372.91441733996 820.4921880598033 299.292401519457
1526 0.005 7.63 1 733.4901171982336 650.2945311035805 650.401511485554 872.7734768799063 941.7603023383144 961.5194266786273 671.6125228978935 372.9394369186915 820.5015827619372 299.2924435056757
1527 0.005 7.635 1 733.5110115719542 650.3337088864834 650.4407324341672 872.778413447925 941.7604864653051 961.5194835344652 671.6435944444477 372.9644229036573 820.510959175054 299.292485551247
1528 0.005 7.640000000000001 1 733.5318671796304 650.3728093117518 650.4798758931026 872.7833420563601 941.7606701670226 961.5195405529932 671.674608368665 372.9893723362752 820.5203182448353 299.2925275807099
1529 0.005 7.645 1 733.5526805440795 650.4118324722817 650.5189420040642 872.7882597980349 941.7608523481975 961.519596334623 671.7055609786129 373.0142839543242 820.5296578646614 299.2925695627792
1530 0.005 7.65 1 733.57345762348 650.4507785611397 650.5579309352336 872.7931677835564 941.7610339487501 961.519651351441 671.7364499691141 373.039160214333 820.5389804697052 299.2926115380013
1531 0.005 7.655 1 733.5941904292032 650.4896476996928 650.5968428346201 872.7980679493645 941.7612157842487 961.5197071145267 671.767279911625 373.0640007937797 820.5482853218959 299.2926534182366
1532 0.005 7.66 1 733.6148812625539 650.5284400380552 650.6356778478851 872.8029591353077 941.7613977707664 961.5197631998269 671.7980504069217 373.088805554388 820.5575724968563 299.2926951783506
1533 0.005 7.665 1 733.6355305032315 650.5671557249918 650.6744361235094 872.8078400629566 941.7615788113678 961.5198185940253 671.82876114875 373.1135760023617 820.5668409233965 299.2927370415602
1534 0.005 7.67 1 733.6561392035447 650.6057949185197 650.7131178194228 872.8127129928173 941.7617603068815 961.5198739927234 671.8594126676007 373.1383102733917 820.5760926550145 299.2927788574095
1535 0.005 7.675 1 733.6767076328842 650.6443577665 650.751723082994 872.8175758822815 941.7619409729879 961.5199290913993 671.8900044759826 373.1630084431699 820.585326400973 299.2928205881486
1536 0.005 7.68 1 733.6972349773149 650.6828444223023 650.7902520663013 872.8224293027313 941.7621208447571 961.5199840818357 671.9205370634394 373.1876707688891 820.5945410539393 299.2928623872137
1537 0.005 7.685 1 733.7177215687765 650.7212550361868 650.8287049196487 872.8272723125523 941.7622993795012 961.5200380646279 671.9510098418177 373.212297177208 820.6037370003592 299.292904176167
1538 0.005 7.69 1 733.7381417567215 650.7595896801095 650.8670817342942 872.8321081926756 941.7624777872836 961.5200916960565 671.9814196966109 373.2368878112276 820.6129424134471 299.2929459305884
1539 0.005 7.695 1 733.7585312551648 650.7978485766631 650.9053827105242 872.8369337680497 941.7626551446793 961.5201448096183 672.0117715977084 373.2614427874266 820.6221168021307 299.2929876024152
1540 0.005 7.7 1 733.7788861766011 650.8360318824288 650.9436080062935 872.8417500605432 941.7628321937597 961.520198106639 672.0420653056286 373.2859611714462 820.6312670470406 299.2930292511027
1541 0.005 7.705 1 733.7992047941991 650.8741397486228 650.9817577715916 872.8465571558208 941.7630089824546 961.5202510668099 672.072300494609 373.3104442847451 820.6403959993484 299.2930708308668
1542 0.005 7.71 1 733.8194861636881 650.912172328143 651.0198321625228 872.8513555376994 941.763185943068 961.5203046617538 672.1024772170039 373.3348919941309 820.6495057639033 299.2931123428623
1543 0.005 7.715 1 733.8397295107118 650.9501297728661 651.0578313284267 872.8561451077362 941.7633627010848 961.5203582854359 672.1325954217715 373.3593042342688 820.6585971674249 299.2931538169579
1544 0.005 7.72 1 733.8599346508073 650.9880122348093 651.0957554236234 872.8609260277373 941.7635384546993 961.5204104652133 672.16265526532 373.3836801333599 820.6676712935033 299.2931952349411
1545 0.005 7.725000000000001 1 733.8801012420457 651.025819860925 651.133604594966 872.8656982039759 941.7637144755433 961.5204632910902 672.1926568899677 373.4080208153488 820.6767280806521 299.2932365645581
1546 0.005 7.73 1 733.900229035139 651.0635528050869 651.1713789976621 872.8704614507766 941.7638905794583 961.5205167455732 672.22260020397 373.4323263219636 820.6857676823582 299.2932778556968
1547 0.005 7.735 1 733.9203176608813 651.1012112174363 651.2090787799949 872.8752158275578 941.7640667713171 961.5205705645279 672.2524853599352 373.4565966375404 820.694790063663 299.2933190730863
1548 0.005 7.74 1 733.9403655780129 651.1387952333467 651.2467040820887 872.8799599810371 941.7642423832435 961.5206238851671 672.2823116881008 373.4808309564858 820.7037933337256 299.2933602200083
1549 0.005 7.745 1 733.9603748185733 651.1763050141845 651.2842550608092 872.8846956945353 941.764418116721 961.5206775149605 672.3120802610796 373.5050304220541 820.7127804049311 299.2934013069944
1550 0.005 7.75 1 733.9803451629896 651.2137407106248 651.3217318669692 872.8894231985943 941.764593755873 961.5207311971096 672.3417910081334 373.5291950949186 820.7217511380986 299.2934422931028
1551 0.005 7.755 1 734.0002765634709 651.2511024709775 651.3591346506313 872.8941419469629 941.76476911624 961.5207844864166 672.3714440764986 373.5533246168566 820.730704959917 299.2934832405128
1552 0.005 7.76 1 734.0201692086382 651.2883904460119 651.3964635606106 872.8988523044496 941.7649443436885 961.5208376404948 672.40103950031 373.5774196082187 820.7396420067801 299.2935240900886
1553 0.005 7.765000000000001 1 734.040022966523 651.3256047853625 651.4337187475996 872.903553527808 941.7651189286664 961.5208907449728 672.430577405339 373.6014792367988 820.7485620736176 299.2935648508584
1554 0.005 7.77 1 734.0598380345529 651.3627456360551 651.4709003602846 872.9082461631767 941.7652934531691 961.520943980101 672.4600580650716 373.6255061139848 820.7574651619996 299.293605563674
1555 0.005 7.775 1 734.0796141059583 651.3998131453545 651.5080085458321 872.912929961264 941.7654673739686 961.5209965971038 672.4894813456026 373.6494970059717 820.7663511059857 299.2936461615833
1556 0.005 7.78 1 734.0993516810005 651.4368074589993 651.5450434494633 872.9176048630837 941.7656410798926 961.521049217224 672.5188473890624 373.6734532099916 820.7752203487714 299.2936867212205
1557 0.005 7.785 1 734.1190504391883 651.4737287255147 651.5820052197486 872.9222708315676 941.7658143239437 961.5211019671484 672.54815630358 373.6973739168164 820.7840721022998 299.293727196208
1558 0.005 7.79 1 734.1387108354576 651.5105770952615 651.6188940062652 872.9269283587777 941.7659872309066 961.5211547049327 672.5774083158304 373.7212641916121 820.7929072661276 299.293767570409
1559 0.005 7.795 1 734.1583332464843 651.5473527174141 651.6557099597259 872.9315784571725 941.7661605961671 961.5212076257707 672.6066038113019 373.7451173093116 820.801726851258 299.2938078116861
1560 0.005 7.8 1 734.1779178622406 651.584055737114 651.6924532252973 872.9362200906119 941.7663341057015 961.5212607025888 672.6357427154929 373.7689344624879 820.8105302059028 299.2938477868125
1561 0.005 7.805000000000001 1 734.197463755441 651.6206862626216 651.7291239296076 872.9408514814045 941.7665066800832 961.5213134788555 672.6648238684804 373.7927185772487 820.8193157822751 299.2938878222831
1562 0.005 7.81 1 734.2169713170674 651.6572444623539 651.7657222196742 872.945473473865 941.7666785477588 961.5213655525652 672.6938485157399 373.8164664180526 820.8280832983493 299.2939277755371
1563 0.005 7.815 1 734.2364408246085 651.6937305072873 651.8022482583912 872.9500874461869 941.7668498182492 961.5214173804817 672.7228177543478 373.840179123476 820.836833870018 299.2939676620821
1564 0.005 7.82 1 734.2558755633798 651.7301445199155 651.8387021856516 872.9546941148285 941.7670215445361 961.5214697279878 672.751730442129 373.8638567762048 820.8455689234424 299.2940074362667
1565 0.005 7.825 1 734.2752705236816 651.7664866527783 651.8750841454055 872.9592914498671 941.7671926545073 961.5215219235155 672.7805868115256 373.887499509971 820.8542867682334 299.2940469715737
1566 0.005 7.83 1 734.2946263203341 651.8027570473929 651.9113942843572 872.9638795820362 941.7673631765728 961.5215738706796 672.8093869975238 373.9111075550052 820.8629872594887 299.2940866115405
1567 0.005 7.835 1 734.313943145231 651.8389558468986 651.947632744613 872.9684580959638 941.7675324144121 961.5216247986906 672.8381310922682 373.9346810516068 820.8716695818229 299.2941261968574
1568 0.005 7.84 1 734.3332212123314 651.8750831944761 651.9837996682693 872.9730280579436 941.7677011457313 961.5216756043068 672.8668190895968 373.9582216425428 820.8803348579379 299.294165735855
1569 0.005 7.845 1 734.3524614915358 651.9111392368757 652.0198952038614 872.9775909955994 941.7678704901441 961.5217268696172 672.8954516373353 373.9817274439461 820.8889847089405 299.2942051837534
1570 0.005 7.850000000000001 1 734.3716644133993 651.94712411828 652.0559194942217 872.9821452734245 941.7680397634028 961.5217786142296 672.9240285990822 374.0051983449453 820.8976181739898 299.2942444163802
1571 0.005 7.855 1 734.3908295835142 651.9830379793761 652.0918726799697 872.9866901750371 941.7682080044841 961.5218294369635 672.9525499163706 374.0286347342065 820.9062345108271 299.2942836640215
1572 0.005 7.86 1 734.4099571026975 652.0188809634669 652.1277549051326 872.9912261550617 941.7683764701657 961.5218808366252 672.9810158368639 374.0520367112019 820.9148337170896 299.2943228876883
1573 0.005 7.865 1 734.4290468897561 652.0546532118095 652.1635663143387 872.9957531454181 941.7685435162487 961.5219310833705 673.0094262578575 374.0754044274357 820.923415721831 299.2943620062656
1574 0.005 7.87 1 734.448098852743 652.090354867183 652.1993070452962 873.0002719619174 941.7687104101356 961.5219815260371 673.0377814787159 374.0987377317174 820.9319811089839 299.2944010344223
1575 0.005 7.875 1 734.4671152904685 652.1259861042244 652.2349772582324 873.0047814032914 941.7688762008007 961.5220309680578 673.0660851644363 374.1220403174504 820.9405292380959 299.2944399126387
1576 0.005 7.88 1 734.4860938172112 652.1615470432789 652.2705770935509 873.0092831599826 941.7690421539683 961.5220810906709 673.0943324531049 374.1453072007697 820.9490614178691 299.2944786513743
1577 0.005 7.885 1 734.5050347696138 652.1970378241311 652.3061066899435 873.0137765581748 941.7692079614538 961.522131322962 673.1225242114674 374.1685393329793 820.9575774851577 299.2945172552189
1578 0.005 7.890000000000001 1 734.5239386147697 652.2324585842701 652.341566186363 873.018262043178 941.7693738510222 961.5221816920896 673.1506608232207 374.1917370860717 820.9660779726759 299.2945557844454
1579 0.005 7.895 1 734.5428129579985 652.2678093577164 652.3769556311155 873.0227338624431 941.7695387074998 961.5222315575127 673.1787439212653 374.2149007588891 820.9745837911552 299.2945941741727
1580 0.005 7.9 1 734.5616483635548 652.3030903901221 652.412275243496 873.027200247475 941.7697037297903 961.5222819115303 673.2067718698379 374.2380292434014 820.983064823428 299.2946324172696
1581 0.005 7.905 1 734.5804455251091 652.3383018261279 652.4475251737532 873.031659309517 941.7698687189276 961.5223317882495 673.2347448139606 374.2611242228238 820.9915260804353 299.2946705918531
1582 0.005 7.91 1 734.5992047466444 652.3734438077267 652.4827055653586 873.0361107240902 941.770033936945 961.5223818635374 673.2626632404821 374.2841855057387 820.9999677499767 299.294708660294
1583 0.005 7.915 1 734.6179262996798 652.408516471056 652.5178165564521 873.0405538812939 941.7701985003567 961.5224317659577 673.2905271274606 374.3072132650087 821.0083906621689 299.2947466184373
1584 0.005 7.92 1 734.636613255051 652.4435199690984 652.552858312169 873.0449928648355 941.7703654965092 961.5224834045941 673.3183364764776 374.3302071883717 821.0168007036142 299.2947845061734
1585 0.005 7.925 1 734.6552628228376 652.4784544233837 652.5878309441656 873.0494220240269 941.7705308507707 961.5225339060911 673.3460910216373 374.3531674582073 821.0251918379957 299.2948222789641
1586 0.005 7.930000000000001 1 734.6738748311171 652.5133199715597 652.6227345892778 873.0538423904775 941.7706957533755 961.5225841727156 673.3737917606901 374.3760941173274 821.0335657861524 299.2948599827995
1587 0.005 7.935 1 734.6924496748611 652.5481167529239 652.6575693882422 873.0582536924036 941.7708593550743 961.5226335437241 673.4014388588358 374.3989855557699 821.0419227771774 299.2948976091423
1588 0.005 7.94 1 734.7109877035435 652.5828449059452 652.6923354768327 873.0626566099196 941.77102300893 961.5226833781755 673.4290323284615 374.421844128149 821.0502633126608 299.294935189238
1589 0.005 7.945 1 734.7294889706645 652.6175045645647 652.7270329934069 873.0670509567437 941.7711861040104 961.522733178865 673.4565721581536 374.4446695597484 821.0585876293314 299.2949726529967
1590 0.005 7.95 1 734.7479536679651 652.6520958692103 652.7616620754511 873.0714370489503 941.7713486267018 961.5227827840537 673.4840585959104 374.4674616722467 821.0668958484838 299.2950100335545
1591 0.005 7.955 1 734.7663819921617 652.6866189568555 652.7962228603418 873.0758147878424 941.7715111107875 961.522831849026 673.511491664558 374.4902204421608 821.0751877503092 299.2950473550717
1592 0.005 7.96 1 734.7847747117168 652.7210740114035 652.830715508312 873.0801849046264 941.7716733411803 961.5228811589225 673.5388729890478 374.5129472260995 821.0834639519627 299.295084569131
1593 0.005 7.965 1 734.803131163527 652.7554611383168 652.8651401546616 873.0845461525314 941.7718347928857 961.5229300837165 673.566200748695 374.5356401779216 821.0917241085317 299.2951216967413
1594 0.005 7.97 1 734.821451717975 652.7897804729004 652.899496930232 873.0888991618677 941.771996423128 961.5229792946529 673.5934753097496 374.5582996147904 821.0999685461753 299.295158739934
1595 0.005 7.975000000000001 1 734.8397361615811 652.8240321490441 652.9337859689197 873.093244327257 941.7721574733415 961.5230280296861 673.6206967842744 374.580925595517 821.1081968122431 299.2951957178518
1596 0.005 7.98 1 734.8579849643676 652.8582162716637 652.9680073943482 873.0975809569511 941.7723182006797 961.5230768034091 673.6478665499986 374.603518237169 821.1164095816972 299.2952326033241
1597 0.005 7.985 1 734.876197849234 652.8923330441174 653.0021613636552 873.101909521441 941.7724783252829 961.523124968425 673.6749839801211 374.626077746615 821.1246059858036 299.2952694577398
1598 0.005 7.99 1 734.8943751795508 652.9263825700179 653.0362480116318 873.1062300700646 941.7726385068846 961.5231736571247 673.7020480446878 374.6486040203902 821.1327869933298 299.2953062514959
1599 0.005 7.995 1 734.9125168441199 652.9603649819585 653.0702674693082 873.1105422867894 941.7727983858332 961.5232221478735 673.729059114906 374.6710971424519 821.1409521132467 299.2953430425716
1600 0.005 8 1 734.9306228690912 652.9942804069118 653.104219866924 873.1148465637598 941.7729580698167 961.5232707910234 673.7560172227489 374.6935569943668 821.1491017423459 299.2953797399016
1601 0.005 8.005000000000001 1 734.9486934529388 653.0281289843061 653.1381053382717 873.1191425949826 941.7731173357269 961.5233192871624 673.7829229082648 374.7159838692817 821.1572356792088 299.2954164331854
1602 0.005 8.01 1 734.9667287506297 653.0619108481974 653.1719240198829 873.1234308570824 941.7732766014005 961.5233675143496 673.809776353523 374.738377740988 821.1653541244133 299.2954530982883
1603 0.005 8.015000000000001 1 734.9847286248641 653.0956261327549 653.2056760450349 873.1277105714656 941.7734352623046 961.5234156296917 673.8365775262774 374.7607386730041 821.1734570231482 299.2954896730186
1604 0.005 8.02 1 735.0026924534645 653.1292749405202 653.2393615315725 873.1319823075304 941.7735937102043 961.5234637457676 673.8633253729674 374.7830667127582 821.1815444444616 299.2955261841641
1605 0.005 8.025 1 735.0206212759558 653.1628574263077 653.2729806166866 873.1362459325102 941.773751880047 961.5235117484229 673.8900215721859 374.8053618656093 821.1896164245175 299.2955626686229
1606 0.005 8.029999999999999 1 735.0385152293766 653.1963737252273 653.306533437383 873.1405018288834 941.7739099819618 961.5235599211456 673.9166661591536 374.8276242131507 821.1976732573391 299.2955990961133
1607 0.005 8.035 1 735.0563743369954 653.2298239703765 653.3400201258753 873.1447496413341 941.7740676147746 961.523607568369 673.9432590997046 374.8498534857121 821.205714525757 299.2956354785427
1608 0.005 8.040000000000001 1 735.074198560192 653.2632082941717 653.3734408155869 873.1489899547964 941.7742251561596 961.5236554597639 673.9698004666361 374.8720488817019 821.2137407202226 299.2956718194762
1609 0.005 8.045 1 735.0919878884208 653.2965268296313 653.4067956405535 873.1532216408631 941.7743821440305 961.5237031318053 673.9962910149852 374.8942121031889 821.221751480971 299.2957080926824
1610 0.005 8.050000000000001 1 735.1097425249487 653.3297797103072 653.4400847337216 873.157445725165 941.7745389146387 961.5237508350083 674.022729873362 374.9163430391007 821.2297469522986 299.2957443257842
1611 0.005 8.055 1 735.1274624461543 653.362967071114 653.4733082280594 873.1616616855046 941.7746953664411 961.523797704147 674.0491173566361 374.9384415387815 821.2377270304528 299.2957805263707
1612 0.005 8.06 1 735.1451492817955 653.3960890961972 653.5064662855052 873.1658716772488 941.774852676195 961.5238460681637 674.0754587440366 374.9605075633565 821.245694149182 299.2958166855913
1613 0.005 8.065 1 735.1628019046948 653.4291458803783 653.5395590297877 873.1700733369071 941.7750096471054 961.5238941856157 674.10174673073 374.9825411104073 821.2536460664727 299.2958527235565
1614 0.005 8.07 1 735.180420043478 653.4621375426824 653.5725865822026 873.1742665345135 941.7751660495156 961.523941755372 674.1279823905311 375.0045393224218 821.2615821163374 299.2958888404257
1615 0.005 8.074999999999999 1 735.198003241806 653.4950642212563 653.6055490739914 873.1784499095223 941.7753213501313 961.5239888808023 674.1541662706187 375.0265042710175 821.2695017758826 299.2959249577647
1616 0.005 8.08 1 735.2155514333147 653.5279260431338 653.6384466343844 873.1826257620636 941.7754761349197 961.5240353694445 674.1802988945493 375.0484381599994 821.2774055341122 299.2959610259854
1617 0.005 8.085000000000001 1 735.2330646925993 653.5607231365193 653.6712793926589 873.186793374863 941.7756303447135 961.5240820093984 674.2063805530473 375.0703406322795 821.2852936903811 299.2959970488403
1618 0.005 8.09 1 735.2505438149253 653.5934556365061 653.704047482312 873.1909551976811 941.7757852845868 961.5241289376928 674.2324117759265 375.0922111605448 821.2931683388588 299.2960330384266
1619 0.005 8.095000000000001 1 735.2679887236533 653.6261236500011 653.7367510199877 873.1951053969512 941.7759400681082 961.5241759293032 674.2583922964697 375.114049419785 821.3010275572008 299.2960689335094
1620 0.005 8.1 1 735.2853991087117 653.6587273168735 653.7693901342661 873.1992475200402 941.7760941441067 961.5242225957193 674.2843217317622 375.1358558403778 821.3088717832039 299.2961048951288
1621 0.005 8.105 1 735.3027759875002 653.6912667802728 653.8019649644 873.2033819055977 941.7762473859955 961.524268803097 674.3102017756135 375.1576303346158 821.3167000384368 299.296140815046
1622 0.005 8.109999999999999 1 735.320118224992 653.7237421611101 653.8344756395476 873.2075093413146 941.7764003802356 961.5243147703328 674.3360311338411 375.1793745756055 821.3245129899083 299.2961767439427
1623 0.005 8.115 1 735.3374262180498 653.7561535881272 653.8669222866407 873.2116293510053 941.7765528468004 961.5243603847845 674.3618102431034 375.2010861940154 821.3323107748234 299.2962126213665
1624 0.005 8.120000000000001 1 735.3547034673013 653.7885012016479 653.8993050427068 873.2157418454926 941.7767048080528 961.5244056615634 674.387542989626 375.2227655510734 821.340094491633 299.296248431547
1625 0.005 8.125 1 735.3719510484093 653.8207851232359 653.9316240342999 873.2198474867337 941.7768564616678 961.5244506384181 674.4132240172466 375.2444113986574 821.3478638119619 299.2962841684342
1626 0.005 8.130000000000001 1 735.3891620236913 653.8530054766965 653.9638793838114 873.2239455581001 941.7770083356226 961.5244959718988 674.4388542954371 375.2660256779645 821.3556178061768 299.296319909195
1627 0.005 8.135 1 735.4063373180384 653.8851623888199 653.9960712215802 873.2280361145952 941.7771599934966 961.5245415836099 674.4644343203366 375.2876081895966 821.3633568872434 299.2963555942743
1628 0.005 8.140000000000001 1 735.4234783538211 653.9172559879984 654.0281996708546 873.2321192405632 941.7773113896833 961.5245871836491 674.4899645289985 375.3091589223974 821.3710814485179 299.2963912379383
1629 0.005 8.145 1 735.4405848429386 653.9492863938674 654.0602648572861 873.2361940648049 941.7774625290061 961.524632225028 674.5154446198338 375.3306778947522 821.3787910430004 299.2964268159526
1630 0.005 8.15 1 735.4576582413995 653.9812537481619 654.0922669137057 873.2402619782188 941.7776136798228 961.5246778504985 674.5408756319875 375.3521654830359 821.386486307683 299.2964623120037
1631 0.005 8.154999999999999 1 735.4746983362099 654.0131581779772 654.1242059708846 873.2443221690528 941.777764731112 961.5247232396805 674.5662574084594 375.3736230027061 821.3941669800608 299.2964978031162
1632 0.005 8.16 1 735.4917048703603 654.0449998050586 654.1560821529762 873.2483749144664 941.7779155613532 961.5247689025232 674.5915896537955 375.3950480649419 821.4018334274826 299.2965332192258
1633 0.005 8.165000000000001 1 735.5086785036198 654.0767787491596 654.1878955832557 873.2524206736945 941.7780662439379 961.5248141012336 674.6168729551017 375.416441110209 821.4094852239432 299.2965685941721
1634 0.005 8.17 1 735.5256189987921 654.1084951349725 654.2196463842462 873.2564585781985 941.7782169567458 961.5248595339604 674.642107016903 375.4378019540168 821.4171226498662 299.2966038818488
1635 0.005 8.175000000000001 1 735.5425264048885 654.1401490977217 654.2513346880954 873.260488697853 941.7783669394557 961.5249044431795 674.6672922861716 375.4591313199508 821.4247452014049 299.2966390848018
1636 0.005 8.18 1 735.5594008691497 654.1717407588706 654.2829606179729 873.2645112434114 941.7785167917261 961.5249494287243 674.6924285588647 375.4804288761769 821.4323533819758 299.2966742322503
1637 0.005 8.185 1 735.5762422354843 654.2032702415526 654.3145242979936 873.2685264466216 941.7786664058949 961.5249946464422 674.7175160907065 375.5016947722546 821.4399470376294 299.2967093156741
1638 0.005 8.19 1 735.5930505599512 654.2347376717563 654.346025854849 873.272534013147 941.7788157365507 961.5250395950445 674.7425547283527 375.5229291106678 821.4475262843428 299.2967443407166
1639 0.005 8.195 1 735.6098261452802 654.2661431732497 654.377465410342 873.2765338481537 941.7789646285615 961.5250842344902 674.7675448692264 375.5441319871712 821.4550907599071 299.296779287191
1640 0.005 8.199999999999999 1 735.6265689849059 654.2974868709637 654.408843090451 873.2805260415098 941.7791133072113 961.5251288780977 674.7924864798794 375.5653034493681 821.4626408484075 299.2968140868072
1641 0.005 8.205 1 735.6432790140565 654.3287688884999 654.4401590195913 873.2845107141959 941.7792616841805 961.5251735865838 674.8173796198455 375.5864435150852 821.4701762678762 299.2968487819168
1642 0.005 8.210000000000001 1 735.6599568702802 654.3599893536757 654.4714133243671 873.2884892446444 941.7794106605669 961.5252190122069 674.8422247691558 375.6075520960711 821.4776987252429 299.2968833567997
1643 0.005 8.215 1 735.6766025807693 654.3911483877692 654.5026061267182 873.2924599722076 941.7795593888208 961.5252640331556 674.8670217211358 375.6286293430861 821.4852068668686 299.2969176517497
1644 0.005 8.220000000000001 1 735.6932160107367 654.4222461131354 654.5337375497992 873.2964226339205 941.7797074819423 961.5253087054517 674.8917705211253 375.6496752104483 821.4927003604548 299.2969519986008
1645 0.005 8.225 1 735.7097966934874 654.4532826507384 654.5648077158895 873.3003770202166 941.7798546496155 961.5253528892121 674.916471097388 375.6706901065265 821.5001782558483 299.2969863005331
1646 0.005 8.23 1 735.726344460216 654.4842581227066 654.5958167439147 873.3043237051354 941.7800013021731 961.5253966811814 674.9411235675069 375.6916740021169 821.5076410182257 299.297020522525
1647 0.005 8.234999999999999 1 735.7428594372102 654.5151726509895 654.6267647592063 873.3082628297536 941.7801473828952 961.5254399790389 674.9657281666899 375.7126267388405 821.5150887911884 299.2970547287682
1648 0.005 8.24 1 735.7593414780364 654.5460263586364 654.6576518836115 873.3121946859993 941.7802928234603 961.5254833257577 674.9902849766912 375.7335483669818 821.5225220159105 299.2970888166305
1649 0.005 8.245000000000001 1 735.7757915169266 654.5768193711838 654.6884782427335 873.3161206408565 941.7804390066145 961.5255273509598 675.0147943572204 375.7544388944079 821.5299423512756 299.2971228338696
1650 0.005 8.25 1 735.7922100568865 654.6075518129912 654.7192439592777 873.320039602166 941.780585244166 961.5255716368243 675.0392565428419 375.7752983729342 821.5373490313826 299.2971566613245
1651 0.005 8.255000000000001 1 735.8085964012217 654.6382237731652 654.7499491387173 873.3239499692972 941.7807308279673 961.5256154305033 675.063670252234 375.7961268596013 821.544741217254 299.2971905464517
1652 0.005 8.26 1 735.8249505843024 654.668835391954 654.7805939052196 873.3278526435317 941.7808757511708 961.5256591202564 675.0880367505633 375.8169244633101 821.5521185282543 299.2972243922276
1653 0.005 8.265000000000001 1 735.8412727513917 654.6993868106181 654.8111783902906 873.331747829553 941.7810203553253 961.5257023891103 675.1123564712144 375.8376907983713 821.5594814738887 299.297258205249
1654 0.005 8.27 1 735.8575626821553 654.7298781369918 654.8417027143106 873.3356355539722 941.7811642165694 961.5257454003937 675.1366289110167 375.8584264659529 821.5668299017942 299.297291906798
1655 0.005 8.275 1 735.8738204220107 654.7603094903463 654.872166997577 873.3395157475171 941.7813077824885 961.5257881882526 675.160854161987 375.8791325792697 821.5741640226139 299.2973255089291
1656 0.005 8.279999999999999 1 735.8900462050963 654.7906809916783 654.9025713593539 873.3433890322297 941.7814510100309 961.5258311374529 675.1850324496722 375.8998073714686 821.5814842825931 299.2973590013672
1657 0.005 8.285 1 735.9062401949658 654.8209927529374 654.9329159162335 873.3472551588023 941.7815940330519 961.5258737650005 675.2091635798531 375.9204503457394 821.5887907129077 299.2973924141563
1658 0.005 8.290000000000001 1 735.9224027183824 654.8512449006301 654.9632007907218 873.3511140646262 941.781737319482 961.5259171028183 675.2332479921041 375.9410629128847 821.5960834206991 299.2974257054464
1659 0.005 8.295 1 735.9385337153783 654.8814375539615 654.9934261003236 873.3549657900887 941.7818802340303 961.525959750421 675.2572857186784 375.9616449717016 821.6033623325376 299.2974589177279
1660 0.005 8.300000000000001 1 735.9546333882249 654.9115708336863 655.0235919691314 873.3588102295497 941.7820227696567 961.5260025084349 675.2812768917715 375.9821964624624 821.6106275085203 299.2974920103498
1661 0.005 8.305 1 735.9707018464911 654.9416448549265 655.0536985103188 873.3626475167985 941.7821653581858 961.5260455941084 675.3052211885019 376.0027174837243 821.6178788625277 299.297525045193
1662 0.005 8.31 1 735.9867396986328 654.9716597664926 655.0837458606009 873.3664778926064 941.7823078473924 961.5260886850605 675.3291203289511 376.0232079470949 821.6251167082261 299.2975579741863
1663 0.005 8.315 1 736.002746069144 655.0016156701671 655.1137341344493 873.3703008339824 941.7824502505953 961.5261320456884 675.3529728777567 376.0436679598074 821.6323407185171 299.2975908209163
1664 0.005 8.32 1 736.0187213360498 655.0315126835253 655.1436634525252 873.3741167046217 941.7825922523745 961.5261746528334 675.3767790138273 376.0640972751943 821.6395507692287 299.2976235629826
1665 0.005 8.324999999999999 1 736.034664694565 655.0613509259335 655.173533928918 873.3779246184287 941.7827333541495 961.5262171974451 675.4005386875865 376.0844968418425 821.64674647395 299.2976562454411
1666 0.005 8.33 1 736.0505768899754 655.0911305134471 655.2033456842231 873.3817256865125 941.7828745536985 961.5262598151105 675.4242523249417 376.1048659071715 821.6539285595254 299.2976888243975
1667 0.005 8.335000000000001 1 736.0664580010366 655.1208515636596 655.2330988349917 873.3855196517771 941.7830156125615 961.5263021521461 675.447920046297 376.1252046471649 821.6610968451328 299.2977213609193
1668 0.005 8.34 1 736.0823080693234 655.150514192658 655.2627934982594 873.3893066895957 941.7831565825669 961.526344843177 675.4715417612085 376.1455136601537 821.6682518772609 299.2977538226273
1669 0.005 8.345000000000001 1 736.098127082491 655.180118499085 655.2924297810507 873.3930864790988 941.7832967993149 961.5263868093841 675.4951171560764 376.1657924711786 821.6753929595911 299.2977861995419
1670 0.005 8.35 1 736.113915271794 655.2096646137794 655.3220078026319 873.3968591967238 941.7834370970888 961.5264292019795 675.5186469889306 376.186040858305 821.6825204265452 299.2978185251073
1671 0.005 8.355 1 736.1296725813497 655.2391526541265 655.3515276831021 873.400624731708 941.7835769660653 961.5264712710518 675.5421312902614 376.2062590402853 821.6896342198658 299.2978507803281
1672 0.005 8.359999999999999 1 736.1453904477966 655.2685827208118 655.3809895313138 873.4043830999717 941.7837166432092 961.526513054697 675.5655705090596 376.2264470328882 821.6967329053514 299.2978829881106
1673 0.005 8.365 1 736.161081132504 655.2979549426882 655.4103934647654 873.4081345652512 941.7838557986282 961.5265545718169 675.5889640154669 376.2466048314528 821.7038186061943 299.2979150864099
1674 0.005 8.370000000000001 1 736.1767431639322 655.3272694415293 655.439739606012 873.4118792327921 941.7839951489242 961.5265963065075 675.6123123106687 376.2667326253438 821.7108911029183 299.2979471098332
1675 0.005 8.375 1 736.1923808319577 655.3565265712974 655.4690282481271 873.4156163205153 941.7841334914411 961.5266378823384 675.6356163869477 376.2868303743284 821.7179440506222 299.2979790408872
1676 0.005 8.380000000000001 1 736.2079875173559 655.3857262109326 655.4982593551706 873.4193464858286 941.784271856376 961.5266796507007 675.6588748081228 376.3068981963705 821.724986409945 299.2980108983973
1677 0.005 8.385 1 736.2235639604313 655.4148684686305 655.5274330266851 873.4230698571105 941.7844100068763 961.5267212382951 675.6820878221819 376.3269360758866 821.7320168442128 299.2980426743696
1678 0.005 8.390000000000001 1 736.2391094745856 655.4439534620184 655.5565493771413 873.426786418727 941.784548208361 961.5267629054331 675.7052557255862 376.3469440621926 821.7390349062858 299.2980744198668
1679 0.005 8.395 1 736.2546241354331 655.4729813087514 655.5856085178588 873.4304957629114 941.784685984994 961.5268041855256 675.7283786783933 376.3669222236607 821.7460396629452 299.298106136087
1680 0.005 8.4 1 736.2701090137442 655.5019521507285 655.6146105769968 873.4341989950034 941.7848239520609 961.526845734163 675.7514594650221 376.3868705804562 821.7530315132327 299.2981378052726
1681 0.005 8.404999999999999 1 736.2855631891088 655.5308660799185 655.6435556645056 873.4378946820319 941.7849612575467 961.5268870399343 675.7744943629441 376.4067892146039 821.760009833456 299.2981694323149
1682 0.005 8.41 1 736.3009869188431 655.5597232093688 655.6724438899727 873.4415834835559 941.785098329886 961.5269283392801 675.7974841652346 376.4266780856487 821.7669748965487 299.2982010027547
1683 0.005 8.415000000000001 1 736.316380325817 655.5885236521136 655.7012753648077 873.4452652803357 941.785235259097 961.5269696894987 675.8204290633296 376.4465373188743 821.7739264113717 299.2982325279863
1684 0.005 8.42 1 736.3317433917504 655.617267520782 655.7300502034328 873.4489400249066 941.7853721363423 961.5270108123873 675.8433291820598 376.466366562854 821.7808648078984 299.2982640083251
1685 0.005 8.425000000000001 1 736.3470680319971 655.6459549572143 655.7587685513504 873.452618516761 941.7855102202925 961.5270522293446 675.8661834830747 376.4861662388551 821.7877955634067 299.2982954571368
1686 0.005 8.43 1 736.362365624857 655.6745860427845 655.7874304869822 873.456284986937 941.78564678551 961.5270930897437 675.8889940512337 376.5059364459279 821.7947131835996 299.2983268577971
1687 0.005 8.435 1 736.3776351765533 655.703160888413 655.8160361206072 873.459941256936 941.785782208403 961.5271336304822 675.911760607668 376.5256773970934 821.8016162146828 299.2983582428665
1688 0.005 8.44 1 736.3928761262397 655.7316796093958 655.8445855649837 873.4635895090009 941.7859175114834 961.527174290749 675.9344830316655 376.5453888044607 821.8085048840516 299.2983895528489
1689 0.005 8.445 1 736.4080881279531 655.7601423159033 655.8730789314681 873.4672298957258 941.7860523271321 961.5272145071708 675.9571614276985 376.5650707544116 821.8153790993958 299.298420803508
1690 0.005 8.449999999999999 1 736.4232710205835 655.7885491205598 655.9015163305751 873.4708630299469 941.7861872567878 961.527255223505 675.979795903185 376.5847232194599 821.8222394562881 299.29845203579
1691 0.005 8.455 1 736.4384246321754 655.8169001351016 655.9298978765306 873.4744892137201 941.7863220224524 961.5272958650786 676.0023864568091 376.6043463730106 821.8290858998056 299.2984832285155
1692 0.005 8.460000000000001 1 736.4535486293141 655.8451954721844 655.9582236810714 873.4781088222833 941.786456864961 961.527336581983 676.0249332335246 376.6239401496246 821.8359189348459 299.2985143813871
1693 0.005 8.465 1 736.4686432203322 655.8734352427352 655.9864938548357 873.4817212193431 941.7865912319361 961.5273771885811 676.0474362770644 376.6435047062476 821.842738606799 299.2985454870389
1694 0.005 8.470000000000001 1 736.4837084761306 655.9016195549515 656.014708507809 873.4853270400206 941.7867253222842 961.527417454829 676.0698956162435 376.6630400804853 821.8495451762445 299.298576594973
1695 0.005 8.475 1 736.4987433274237 655.9297485361762 656.0428677587961 873.4889259003143 941.7868591559978 961.5274576026386 676.0923116379472 376.6825461732637 821.8563380653338 299.2986076585275
1696 0.005 8.48 1 736.5137488760896 655.9578222509178 656.0709717005883 873.4925180585498 941.7869928402157 961.5274974367014 676.1146835548946 376.7020230849847 821.8631183188359 299.2986387280865
1697 0.005 8.484999999999999 1 736.5287258083943 655.9858408390157 656.0990204473412 873.4961048127266 941.787127153373 961.5275381376647 676.1370124654401 376.7214707141699 821.8698872054953 299.2986697300939
1698 0.005 8.49 1 736.5436743210256 656.0138044123408 656.1270141144738 873.4996848087854 941.7872615627119 961.5275791199617 676.1592982211096 376.7408891796618 821.8766435480834 299.2987006796823
1699 0.005 8.495000000000001 1 736.5585937901047 656.0417130796637 656.1549528127604 873.5032573279567 941.7873953391124 961.527619282853 676.1815406858815 376.7602786819953 821.8833866110206 299.2987317149912
1700 0.005 8.5 1 736.5734842497646 656.0695669458868 656.1828366482773 873.5068225698911 941.7875282856985 961.5276592837889 676.2037398039663 376.7796393335921 821.89011607138 299.2987627133014
1701 0.005 8.505000000000001 1 736.5883451067579 656.097366123789 656.210665731075 873.5103803775546 941.7876605026692 961.5276986094486 676.2258957144098 376.7989709688601 821.8968320010877 299.2987936947621
1702 0.005 8.51 1 736.603176638012 656.1251107240855 656.2384401730145 873.5139317027013 941.7877925753603 961.5277380088593 676.2480086604518 376.8182739142249 821.9035346778934 299.2988246573339
1703 0.005 8.515000000000001 1 736.617978842968 656.1528008557527 656.2661600836755 873.5174761014619 941.7879239276532 961.5277770951682 676.2700786665556 376.8375479476238 821.9102242491487 299.2988556128136
1704 0.005 8.52 1 736.6327518126527 656.1804366287971 656.2938255730683 873.5210142005708 941.7880555632402 961.5278163493692 676.2921059293587 376.856793101066 821.9169010288783 299.2988865198422
1705 0.005 8.525 1 736.6474959205219 656.2080181528478 656.3214367510524 873.524545425324 941.788186363126 961.5278552387916 676.3140905539532 376.8760094047052 821.9235650646085 299.2989174090202
1706 0.005 8.529999999999999 1 736.6622135161055 656.2355455537014 656.3489937348864 873.5280711420851 941.7883177946999 961.5278944715748 676.3360331994317 376.895196204416 821.930218256482 299.2989482856395
1707 0.005 8.535 1 736.6769020075577 656.2630189286818 656.3764966331647 873.5315893298601 941.7884484184183 961.5279330899136 676.3579331227057 376.9143545409793 821.9368578903774 299.2989791413198
1708 0.005 8.540000000000001 1 736.6915625839869 656.2904383904387 656.4039455535177 873.5351010200117 941.7885789845795 961.5279715686512 676.3797906302605 376.9334841909377 821.9434851895894 299.299009970333
1709 0.005 8.545 1 736.7061941089067 656.3178040417232 656.4313406021763 873.5386056756837 941.7887095159903 961.5280106106159 676.401605744775 376.9525852349472 821.9500992314373 299.2990407524731
1710 0.005 8.550000000000001 1 736.7207970585716 656.3451160272824 656.458681906082 873.5421041936817 941.7888398329613 961.5280492088411 676.4233796661217 376.9716577173231 821.9567007728087 299.2990714870255
1711 0.005 8.555 1 736.7353713644234 656.3723744283552 656.4859695667858 873.5455959239289 941.7889698270486 961.5280877768095 676.4451111654188 376.9907014046364 821.9632895801906 299.2991022024138
1712 0.005 8.56 1 736.7499170587624 656.3995793530937 656.5132036909976 873.5490811986219 941.7890998721521 961.5281265225256 676.4668004034606 377.0097165561224 821.9698658557185 299.2991328726341
1713 0.005 8.565 1 736.7644341586965 656.4267309054562 656.5403843846553 873.5525599433092 941.7892296314795 961.5281651593712 676.4884475080328 377.0287033109067 821.9764292485218 299.2991635197567
1714 0.005 8.57 1 736.7789230293625 656.4538291926302 656.5675117524864 873.5560321004614 941.7893591758385 961.5282040866787 676.5100526219214 377.0476608284048 821.9829804426496 299.2991941092325
1715 0.005 8.575000000000001 1 736.7933834336038 656.4808743198879 656.5945859003693 873.5594976420484 941.7894885102103 961.5282425774651 676.5316157478509 377.0665902699314 821.9895189313884 299.2992246549458
1716 0.005 8.58 1 736.8078156142285 656.507866394593 656.6216069365719 873.5629567969942 941.7896174910363 961.5282808973353 676.5531371520786 377.0854914963178 821.9960450627428 299.2992551491965
1717 0.005 8.585000000000001 1 736.8222195474656 656.5348055215088 656.6485749637812 873.56640954104 941.7897465813395 961.5283194042836 676.5746168093137 377.1043644623301 822.002558669053 299.2992855786207
1718 0.005 8.59 1 736.8365955603194 656.5616918079377 656.6754900900431 873.5698556971414 941.7898751303588 961.5283579147834 676.5960548133189 377.1232094221918 822.0090600610432 299.299315997955
1719 0.005 8.595000000000001 1 736.8509432503191 656.5885253579127 656.7023524206644 873.5732951140275 941.7900033397042 961.5283956815827 676.6174512830555 377.1420261787586 822.0155487098388 299.2993463287767
1720 0.005 8.6 1 736.8652630436023 656.6153062727915 656.7291620595585 873.5767281626263 941.7901314393885 961.52843373196 676.6388060694964 377.1608147642838 822.0220253129153 299.2993766174445
1721 0.005 8.605 1 736.8795549051041 656.6420346608321 656.7559191115894 873.5801543859233 941.7902589085959 961.5284714480246 676.6601195716929 377.1795750427834 822.0284891905379 299.2994068158513
1722 0.005 8.609999999999999 1 736.8938190301516 656.6687106273143 656.7826236810778 873.5835744397826 941.7903864915801 961.528509441557 676.6813918494259 377.1983071072943 822.0349406703671 299.299436914813
1723 0.005 8.615 1 736.908055199758 656.695334281123 656.8092758770372 873.5869876490077 941.7905136079943 961.5285470949225 676.7026230737462 377.2170109034353 822.0413796984798 299.2994668888323
1724 0.005 8.620000000000001 1 736.9222636740773 656.7219057248595 656.835875803641 873.5903949002593 941.7906407129033 961.528584814602 676.7238131124773 377.2356866049092 822.047806391556 299.2994967327053
1725 0.005 8.625 1 736.9364443787265 656.7484250621865 656.8624235646392 873.5937955138015 941.7907676211222 961.52862252438 676.7449620495638 377.2543342656697 822.054220642992 299.2995264786216
1726 0.005 8.630000000000001 1 736.950597588447 656.774892398084 656.8889192643318 873.5971897035655 941.7908939583302 961.5286600999351 676.7660701527292 377.2729538941829 822.0606225303326 299.2995560949522
1727 0.005 8.635 1 736.9647241077024 656.8013078396694 656.9153630095034 873.6005773458438 941.7910200540282 961.5286971706645 676.787138588683 377.2915455280473 822.0670119491753 299.299585644365
1728 0.005 8.640000000000001 1 736.9788228721313 656.8276714872778 656.9417549011156 873.6039587422969 941.7911461909177 961.5287347329565 676.8081656203507 377.3101082497271 822.0733891693149 299.2996151110875
1729 0.005 8.645 1 736.9928937675787 656.853983445 656.9680950450895 873.6073336194647 941.7912715984909 961.5287720695042 676.8291516537561 377.3286434302553 822.0797538394042 299.2996444769184
1730 0.005 8.65 1 737.0069371912559 656.8802438145859 656.9943835429464 873.6107021177274 941.791397124027 961.5288096704274 676.8500969187279 377.3471511602078 822.0861063539039 299.2996738176877
1731 0.005 8.654999999999999 1 737.0209531856492 656.9064527003399 657.0206204983481 873.6140643406375 941.7915223125319 961.5288470564661 676.8710016389302 377.3656311422993 822.0924464674778 299.2997030853945
1732 0.005 8.66 1 737.0349417639309 656.9326102069582 657.046806014709 873.6174205693966 941.7916474251392 961.5288841943053 676.8918658484467 377.384083429556 822.0987745867495 299.2997323203311
1733 0.005 8.665000000000001 1 737.0489028470856 656.9587164366025 657.0729401965682 873.620770274673 941.7917720729616 961.5289214627559 676.9126896275649 377.402508512938 822.1050902242968 299.2997614868946
1734 0.005 8.67 1 737.0628369909804 656.9847714923795 657.0990231452905 873.6241137212667 941.7918969042648 961.5289584518501 676.9334730725676 377.4209066177535 822.1113936411138 299.2997905973233
1735 0.005 8.675000000000001 1 737.076741212118 657.0107754767763 657.125054958115 873.6274486032494 941.7920200673151 961.5289950328472 676.9542163286344 377.4392765883052 822.1176827775901 299.2998196276133
1736 0.005 8.68 1 737.0906194799753 657.0367284906672 657.151035746372 873.6307786012553 941.7921438030401 961.5290322932981 676.9749207042705 377.4576184593645 822.1239610654615 299.2998485432336
1737 0.005 8.685 1 737.1044711517001 657.0626306379357 657.1769656083321 873.6341024515727 941.7922676967167 961.5290693432288 676.9955844470823 377.4759328886086 822.1302278410702 299.2998774369935
1738 0.005 8.69 1 737.1182960837309 657.0884820220471 657.2028446515041 873.6374206182963 941.7923914436816 961.5291066621289 677.0162079446879 377.4942195873941 822.1364829634146 299.2999062359171
1739 0.005 8.695 1 737.1320948857415 657.1142827442877 657.2286729723226 873.6407324785962 941.792514746744 961.5291434554111 677.0367917094705 377.5124787113102 822.1427261917485 299.299934973823
1740 0.005 8.700000000000001 1 737.1458668418497 657.1400329061599 657.2544506770244 873.644038484674 941.792638126572 961.5291803470996 677.0573353776716 377.5307102486783 822.1489578314392 299.2999636538935
1741 0.005 8.705 1 737.1596120298129 657.1657326091232 657.2801778652235 873.6473378799016 941.7927610000203 961.5292171922616 677.0778390630207 377.5489142722278 822.1551773349495 299.2999922316938
1742 0.005 8.710000000000001 1 737.1733303161608 657.1913819533428 657.3058546373434 873.6506314330144 941.7928836718722 961.5292536501437 677.0983031034235 377.5670908812268 822.1613850752429 299.3000207288283
1743 0.005 8.715 1 737.1870219729637 657.216981041302 657.3314810943614 873.6539184093241 941.7930063270711 961.5292901761103 677.1187273988008 377.5852401851744 822.1675808433627 299.3000491603273
1744 0.005 8.720000000000001 1 737.2006870369477 657.2425299727513 657.3570573384968 873.6571993128647 941.793128401806 961.5293267671055 677.139112160222 377.6033620878321 822.1737648333831 299.3000775214106
1745 0.005 8.725 1 737.2143254395834 657.2680288480499 657.3825834689201 873.6604738653183 941.7932500893759 961.5293629324883 677.1594574597086 377.6214566786128 822.1799368926488 299.3001058194436
1746 0.005 8.73 1 737.2279366460612 657.293477752231 657.4080595780636 873.6637413813636 941.7933715305891 961.529399106729 677.1797641335355 377.6395236806698 822.1860967844659 299.300134073655
1747 0.005 8.734999999999999 1 737.2415213836149 657.3188767974492 657.4334857694504 873.6670029481883 941.7934929146307 961.529435273558 677.2000308343059 377.6575635544633 822.1922448609004 299.3001622501254
1748 0.005 8.74 1 737.2550798215436 657.3442260847461 657.4588621449366 873.6702588040802 941.7936141271745 961.5294713980421 677.2202581444553 377.675576244143 822.1983814492058 299.3001903793042
1749 0.005 8.745000000000001 1 737.2686119176576 657.3695257137432 657.4841888059046 873.6735086274193 941.7937350541124 961.5295075121877 677.2404461285433 377.6935617642944 822.2045061146729 299.3002184513849
1750 0.005 8.75 1 737.2821178778215 657.3947757842426 657.5094658514973 873.6767522867081 941.7938557499808 961.5295435595106 677.26059512497 377.7115201672299 822.2106192355802 299.3002464872341
1751 0.005 8.755000000000001 1 737.2955974385701 657.4199763948928 657.534693380825 873.6799897659503 941.7939760313229 961.5295793617679 677.2807051115036 377.729451477901 822.2167203442251 299.3002744572836
1752 0.005 8.76 1 737.3090510131293 657.4451276462606 657.5598714929185 873.6832214306861 941.7940966086039 961.529615249844 677.3007762160867 377.7473558044377 822.2228100207757 299.300302378232
1753 0.005 8.765000000000001 1 737.322478226554 657.4702296387553 657.5850002897899 873.6864465758841 941.7942165259431 961.5296509878776 677.320808459036 377.7652330066271 822.2288875093911 299.3003302444578
1754 0.005 8.77 1 737.335879288338 657.4952824692875 657.6100798672843 873.6896659871184 941.7943366057655 961.529687226454 677.3408020116418 377.7830833268233 822.2349537520919 299.3003580637895
1755 0.005 8.775 1 737.349254363559 657.5202862358952 657.6351103265872 873.6928791737741 941.7944562029364 961.5297229121247 677.360756813551 377.8009066718786 822.2410080342577 299.3003857903959
1756 0.005 8.779999999999999 1 737.3626031604831 657.5452410309575 657.6600917611946 873.6960863408619 941.7945757503238 961.5297588318434 677.3806728842144 377.8187033972579 822.2470509352562 299.3004134111024
1757 0.005 8.785 1 737.3759260819776 657.5701469553877 657.6850242706782 873.6992873635834 941.7946949191581 961.529794073573 677.4005504266307 377.8364731185931 822.253082015974 299.3004409638353
1758 0.005 8.790000000000001 1 737.389223138635 657.5950041089902 657.7099079509361 873.7024825958949 941.7948138733559 961.5298296058501 677.4203895639434 377.8542161400893 822.2591018047457 299.3004684613131
1759 0.005 8.795 1 737.4024943387725 657.6198125884755 657.734742902333 873.7056714613879 941.7949324060645 961.5298649120116 677.4401904283185 377.8719322744526 822.2651095805327 299.3004958801857
1760 0.005 8.800000000000001 1 737.4157395135296 657.6445724921059 657.7595292224053 873.7088546979265 941.7950510547507 961.5299007216444 677.4599528403417 377.8896216733599 822.2711061283243 299.3005232289315
1761 0.005 8.805 1 737.428959018707 657.6692839170254 657.784267007445 873.7120315415683 941.7951691652253 961.5299358969249 677.4796771743607 377.9072841855851 822.2770909789749 299.3005505429912
1762 0.005 8.81 1 737.4421527254248 657.6939469603425 657.8089563576432 873.7152027422641 941.7952870938769 961.5299709307239 677.4993633052487 377.9249200806277 822.2830644411802 299.3005778222925
1763 0.005 8.815 1 737.4553208154218 657.7185617169823 657.8335973656326 873.7183678717522 941.7954046984388 961.5300059464397 677.5190113244229 377.9425291243522 822.2890263502325 299.3006050797311
1764 0.005 8.82 1 737.4684633822098 657.7431282897569 657.8581901324769 873.7215272450353 941.7955223807626 961.5300410649037 677.5386215118558 377.9601091167368 822.294977057248 299.3006322605972
1765 0.005 8.825000000000001 1 737.4815803912174 657.7676467718994 657.8827347544116 873.7246803553359 941.795639871531 961.5300762646137 677.5581938438438 377.9776635538993 822.3009160771109 299.3006594122284
1766 0.005 8.83 1 737.4946721008771 657.792117260185 657.9072313283842 873.7278277912471 941.7957571297179 961.5301114887641 677.5777282265163 377.9951920380222 822.3068439301608 299.3006865422609
1767 0.005 8.835000000000001 1 737.5077382162576 657.8165398510905 657.9316799496767 873.730968908613 941.7958739403917 961.5301465558804 677.5972249126631 378.0126947531923 822.3127602486024 299.3007136020937
1768 0.005 8.84 1 737.5207789827036 657.8409146401241 657.9560807131835 873.7341044129304 941.7959909597326 961.5301815436405 677.6166838352058 378.03017108969 822.3186653001842 299.3007406207908
1769 0.005 8.845000000000001 1 737.5337943087216 657.8652417225373 657.9804337176289 873.7372338614679 941.7961074210285 961.5302160635016 677.6361050563371 378.0476211072112 822.3245590818373 299.3007675920375
1770 0.005 8.85 1 737.5467843156846 657.8895211934619 658.0047390566275 873.7403574925381 941.7962237023377 961.530250588715 677.655488721501 378.0650449669503 822.3304416419398 299.3007945410668
1771 0.005 8.855 1 737.5597490302305 657.9137531481697 658.0289968239607 873.7434749959723 941.7963396005223 961.530284924632 677.674834945715 378.0824424372239 822.3363128406949 299.3008214418297
1772 0.005 8.859999999999999 1 737.5726885636193 657.9379376785735 658.053207117095 873.7465867675179 941.7964556902848 961.530319694562 677.6941435213892 378.0998124126295 822.3421728481422 299.3008482911708
1773 0.005 8.865 1 737.5855993638105 657.9620748511948 658.0773700067352 873.7496865577541 941.7965694613034 961.5303535796801 677.7134141021788 378.1171566083054 822.3480200883101 299.3008751060212
1774 0.005 8.870000000000001 1 737.598485810022 657.9861647854945 658.1014856018525 873.7527830647981 941.7966845953591 961.5303880951409 677.7326477342651 378.134474835933 822.3538566817474 299.3009018905577
1775 0.005 8.875 1 737.6113478525056 658.0102075797503 658.1255540004485 873.7558750016736 941.7967995715827 961.5304225187986 677.7518443768666 378.1517670151193 822.3596824002286 299.3009286411935
1776 0.005 8.880000000000001 1 737.6241853853653 658.0342033288927 658.1495753005959 873.7589622425894 941.7969147841809 961.5304569629469 677.771004080893 378.169033095664 822.3654976254938 299.3009553941461
1777 0.005 8.885 1 737.6369983808455 658.0581521275116 658.1735495954132 873.7620439688179 941.7970298486126 961.5304912327389 677.7901266142379 378.186273136819 822.3713016699642 299.3009820818989
1778 0.005 8.890000000000001 1 737.6497869295803 658.0820540689622 658.1974769808796 873.7651203521749 941.797145006454 961.5305258343901 677.8092122546564 378.2034901985323 822.37709504117 299.3010087764609
1779 0.005 8.895 1 737.6625506013278 658.105909247556 658.221357549497 873.7681908964286 941.7972594988597 961.5305597980846 677.8282609887995 378.2206799695693 822.3828771822385 299.3010354717987
1780 0.005 8.9 1 737.675290860702 658.1297177612558 658.2451913982418 873.7712575375783 941.797374642421 961.5305943633214 677.8472752370257 378.2378451435404 822.3886489094771 299.3010621251387
1781 0.005 8.904999999999999 1 737.6880061633326 658.1534797008429 658.2689786210767 873.7743175597736 941.7974885922235 961.5306278868823 677.8662517278852 378.2549830914786 822.3944092575713 299.3010887540046
1782 0.005 8.91 1 737.7006968100005 658.1771951600608 658.2927193104331 873.7773712726928 941.7976027500773 961.5306618852884 677.8851911570055 378.2720943862712 822.4001587516165 299.301115413999
1783 0.005 8.915000000000001 1 737.7133627987378 658.2008642328493 658.316413559553 873.7804193940232 941.7977164052348 961.5306956806403 677.9040937615023 378.2891796085913 822.4058971818379 299.3011420406647
1784 0.005 8.92 1 737.7260040976636 658.2244870200258 658.3400614654292 873.7834617764629 941.7978299382705 961.5307296446624 677.9229598670292 378.3062387967412 822.411624713992 299.3011686456915
1785 0.005 8.925000000000001 1 737.7386207388992 658.2480636068412 658.3636631213783 873.7864978815112 941.7979431467561 961.5307633555589 677.9417892664979 378.3232718057757 822.4173411690921 299.3011952537852
1786 0.005 8.93 1 737.7512127676723 658.2715940847582 658.3872186160389 873.78952846283 941.7980562911129 961.5307968331566 677.9605820819037 378.3402801318172 822.4230467807117 299.301221860531
1787 0.005 8.935 1 737.7637800691981 658.295078548636 658.4107280430059 873.7925529687476 941.7981690455006 961.5308300958319 677.9793384726092 378.3572618460855 822.4287412940164 299.3012484653452
1788 0.005 8.94 1 737.7763230191148 658.3185170888137 658.4341914947418 873.7955720245043 941.7982817305864 961.5308634442908 677.9980586523018 378.3742175481772 822.4344251048321 299.3012750454851
1789 0.005 8.945 1 737.7888414107589 658.3419097889529 658.4576090580205 873.7985849048364 941.7983939286055 961.530896256014 678.016742204703 378.3911473252654 822.4400978196843 299.3013016422957
1790 0.005 8.950000000000001 1 737.8013354409219 658.3652567449432 658.4809808271372 873.8015926013051 941.7985063284475 961.5309296940804 678.0353896318663 378.4080513641837 822.4457597189991 299.3013282167418
1791 0.005 8.955 1 737.8138051438461 658.3885580491195 658.5043068914747 873.8045942247725 941.7986184287936 961.5309630424586 678.0540010655396 378.4249296383663 822.4514109211899 299.3013547647727
1792 0.005 8.960000000000001 1 737.8262506589659 658.411813793255 658.5275873431375 873.8075904963963 941.7987305259213 961.530996228056 678.072576566644 378.441780461699 822.4570515635877 299.301381345797
1793 0.005 8.965 1 737.83867192577 658.4350240685656 658.5508222748758 873.8105810097568 941.7988420458463 961.5310291653058 678.0911159799473 378.4586065210591 822.4626812463443 299.3014078783615
1794 0.005 8.970000000000001 1 737.8510689847377 658.4581889659177 658.5740117777846 873.8135657485016 941.7989537347179 961.5310621192099 678.1096195577377 378.4754074097596 822.4683001971708 299.301434390442
1795 0.005 8.975 1 737.8634408099415 658.4813085757842 658.597155940453 873.8165447986064 941.7990649108526 961.5310949860942 678.1280869649354 378.4921833291073 822.4739082421729 299.3014608999526
1796 0.005 8.98 1 737.8757887858076 658.5043829896804 658.6202548558828 873.8195181305327 941.7991759983181 961.5311277153161 678.1465188785138 378.5089337658093 822.4795058182475 299.3014873683664
1797 0.005 8.984999999999999 1 737.8881131830506 658.5274122971375 658.6433086137899 873.8224859438603 941.7992867142517 961.5311603087512 678.1649153674183 378.5256581772803 822.4850924634236 299.3015137936828
1798 0.005 8.99 1 737.9004136583758 658.5503965890626 658.6663173050412 873.8254482895049 941.7993974831423 961.5311929862705 678.1832763607199 378.5423575476478 822.4906686355073 299.3015401754251
1799 0.005 8.995000000000001 1 737.9126903386054 658.5733359485562 658.6892810158848 873.8284053114719 941.7995080814004 961.5312253430145 678.2016012574967 378.5590316259265 822.4962341066907 299.301566536522
1800 0.005 9 1 737.9249429981278 658.5962304559765 658.7121998312123 873.831356548436 941.7996183136926 961.531257716206 678.2198905131389 378.5756804671811 822.501788822051 299.3015928513692
1801 0.005 9.005000000000001 1 737.9371721575083 658.6190802105275 658.7350738414625 873.8343019636047 941.7997281004853 961.5312900678473 678.238144630121 378.5923040206833 822.5073329183757 299.3016191154016
1802 0.005 9.01 1 737.9493775731966 658.6418853034575 658.7579031395093 873.8372418499923 941.7998381090872 961.5313224064995 678.2563636824082 378.6089023083591 822.5128664234862 299.301645321885
1803 0.005 9.015000000000001 1 737.9615593434249 658.6646458321026 658.7806878169761 873.8401764505628 941.7999477063481 961.5313546158656 678.2745479165686 378.6254754491848 822.5183892952161 299.3016714540815
1804 0.005 9.02 1 737.9737175459597 658.6873618804843 658.8034279649056 873.8431051737165 941.8000571506491 961.5313870444309 678.2926970184683 378.6420233452989 822.5239017459155 299.301697480703
1805 0.005 9.025 1 737.9858520374407 658.7100335371429 658.8261236695949 873.8460282871644 941.8001661213784 961.5314193199696 678.3108109444852 378.6585461488362 822.5294033404858 299.3017234045147
1806 0.005 9.029999999999999 1 737.9979629683246 658.7326608912556 658.8487750223532 873.8489458940707 941.8002751392554 961.5314512560024 678.3288899295089 378.6750438078665 822.5348943564612 299.3017491804262
1807 0.005 9.035 1 738.0100501549225 658.7552440305847 658.8713821092019 873.8518579567915 941.8003838128789 961.5314832399553 678.3469340467706 378.6915163709537 822.5403747245265 299.301774854169
1808 0.005 9.040000000000001 1 738.0221139887284 658.777783044271 658.8939450212843 873.8547644655715 941.8004925393072 961.5315155242927 678.364943297338 378.7079639423058 822.545844446006 299.301800411105
1809 0.005 9.045 1 738.0341541872051 658.8002780181116 658.9164638459207 873.8576654086911 941.8006004888489 961.5315473404333 678.3829175767962 378.7243864932226 822.551303493919 299.3018258974139
1810 0.005 9.050000000000001 1 738.0461710066745 658.8227290421861 658.9389386686627 873.8605608868622 941.8007085874764 961.5315791422654 678.4008572362624 378.7407840545547 822.5567522062039 299.3018513099656
1811 0.005 9.055 1 738.0581643302768 658.8451362037964 658.9613695789913 873.8634510519532 941.8008161232927 961.5316106361952 678.4187622571861 378.7571566731248 822.5621902019068 299.3018766330362
1812 0.005 9.06 1 738.0701344849405 658.867499591402 658.9837566666342 873.8663356009953 941.8009238167477 961.5316420219024 678.4366327524214 378.7735043963567 822.567617810761 299.30190190482
1813 0.005 9.065 1 738.0820813433018 658.8898192922127 659.006100017904 873.8692148311965 941.8010311039595 961.5316737441445 678.4544688076846 378.7898272370183 822.5730350247842 299.3019271505324
1814 0.005 9.07 1 738.094005138256 658.9120953941507 659.0283997206528 873.8720888769506 941.8011383659526 961.5317054928457 678.4722703964345 378.806125287536 822.5784419147708 299.301952323503
1815 0.005 9.075000000000001 1 738.1059055929026 658.9343279836982 659.0506558613362 873.8749573064858 941.8012453136655 961.531737168115 678.4900376462685 378.8223984909596 822.5838381893388 299.301977453697
1816 0.005 9.08 1 738.1177831221669 658.9565171487709 659.0728685285279 873.8778203291365 941.801352148307 961.5317692851623 678.5077705987035 378.8386470140143 822.5892241606231 299.3020024939188
1817 0.005 9.085000000000001 1 738.1296371958942 658.9786629419677 659.0950377920137 873.880677905243 941.801458755139 961.5318007673371 678.5254681094088 378.8548705370833 822.594599493034 299.3020274603842
1818 0.005 9.09 1 738.1414680072327 659.0007654401115 659.117163725666 873.883529763717 941.8015653841624 961.5318323949512 678.5431306912383 378.8710694243842 822.5999648376816 299.302052393645
1819 0.005 9.095000000000001 1 738.1532757675956 659.0228247523206 659.1392464218475 873.8863763828982 941.8016714269495 961.5318638182368 678.560759585094 378.8872437017731 822.6053195918761 299.302077200986
1820 0.005 9.1 1 738.1650607517884 659.0448409683706 659.1612859701387 873.8892179962899 941.8017774470827 961.5318956659648 678.5783545689989 378.903393418676 822.6106644386557 299.3021019545796
1821 0.005 9.105 1 738.1768229617397 659.0668141750992 659.1832824587233 873.8920539545072 941.8018831768846 961.5319268247562 678.5959158109051 378.9195185537508 822.6159988610204 299.3021266694013
1822 0.005 9.109999999999999 1 738.1885624443554 659.0887444600448 659.2052359750226 873.8948849625571 941.8019888773218 961.5319583607403 678.6134432411139 378.9356190880316 822.6213232842567 299.3021513139132
1823 0.005 9.115 1 738.2002790332756 659.1106319094737 659.2271466064801 873.8977103879938 941.8020943731237 961.5319897919636 678.6309368895091 378.9516952925343 822.6266373785102 299.3021758984205
1824 0.005 9.120000000000001 1 738.2119729227005 659.1324766103803 659.2490144394956 873.9005304525583 941.8021996611287 961.5320211495292 678.6483968132605 378.9677469808047 822.63194144814 299.3022003853419
1825 0.005 9.125 1 738.2236445106444 659.1542786935156 659.2708395798389 873.9033451942145 941.8023045110338 961.5320523144557 678.6658244813196 378.9837744514754 822.6372349831253 299.302224805362
1826 0.005 9.130000000000001 1 738.2352935503582 659.1760382157323 659.292622116268 873.9061547631228 941.8024093643529 961.5320833973592 678.683218282477 378.9997774223994 822.6425189280467 299.3022491675814
1827 0.005 9.135 1 738.2469198695733 659.1977552589761 659.3143621248983 873.9089585402008 941.8025136643115 961.5321140639234 678.7005784359178 379.0157559451127 822.647792284328 299.3022734970102
1828 0.005 9.140000000000001 1 738.2585235672558 659.2194299082976 659.3360596924343 873.9117572467778 941.8026180330803 961.5321446731964 678.7179050527973 379.0317101151407 822.6530557904759 299.302297777353
1829 0.005 9.145 1 738.2701046017364 659.2410622473363 659.3577149035511 873.9145505017444 941.8027219354824 961.5321752937052 678.7351981367939 379.0476399086709 822.658308894565 299.3023220317604
1830 0.005 9.15 1 738.2816632338364 659.2626523610397 659.379327841366 873.9173386791815 941.8028257317325 961.5322060704611 678.7524578586413 379.0635454743193 822.663552045777 299.3023461946885
1831 0.005 9.154999999999999 1 738.2931992413631 659.2842003335705 659.400898590285 873.9201214440197 941.8029294903995 961.5322369003525 678.769684249399 379.0794267302959 822.6687850805059 299.3023703122681
1832 0.005 9.16 1 738.30471297541 659.3057062489275 659.4224272347961 873.9228991434942 941.8030332217663 961.5322679733378 678.7868773101495 379.0952837951959 822.6740081836109 299.3023943620841
1833 0.005 9.165000000000001 1 738.3162043612117 659.3271701902795 659.4439138597966 873.9256715098747 941.8031366548566 961.5322986027491 678.8040372721166 379.1111166781242 822.6792213233565 299.3024184024155
1834 0.005 9.17 1 738.3276733032537 659.3485922418214 659.4653585469159 873.9284385378481 941.8032397856146 961.5323292123222 678.8211640491605 379.1269254132128 822.6844243930271 299.3024423638932
1835 0.005 9.175000000000001 1 738.3391200074706 659.3699724849101 659.4867613786355 873.9312001638986 941.8033424588457 961.5323594983821 678.8382575840702 379.142710097192 822.6896173389754 299.3024663173452
1836 0.005 9.18 1 738.3505444959319 659.3913110062732 659.5081224416681 873.9339566734194 941.8034452340619 961.5323900184433 678.8553182916754 379.1584705623678 822.6948005527956 299.30249017634
1837 0.005 9.185 1 738.3619467461673 659.4126078880684 659.5294418180466 873.936707945944 941.8035476066383 961.5324201902835 678.8723460757808 379.1742070839234 822.6999736478194 299.3025139925545
1838 0.005 9.19 1 738.3733269356604 659.4338632136079 659.5507195917507 873.9394541104452 941.8036500429976 961.5324504296237 678.88934098273 379.1899196047633 822.7051368340219 299.302537753737
1839 0.005 9.195 1 738.3846849448378 659.4550770652402 659.5719558452882 873.9421949783122 941.8037521850521 961.5324806228932 678.9063031005785 379.2056082091117 822.7102899769845 299.3025613919064
1840 0.005 9.200000000000001 1 738.3960209263939 659.4762495268178 659.5931506614922 873.9449308271093 941.803854185758 961.5325107789936 678.9232325129564 379.2212728657026 822.7154333291638 299.3025849798839
1841 0.005 9.205 1 738.4073347076552 659.4973806731081 659.6143041190381 873.9476611245451 941.8039555644683 961.5325407427116 678.9401289122067 379.2369135822458 822.7205664214353 299.3026085057546
1842 0.005 9.210000000000001 1 738.4186265874314 659.5184705917587 659.6354163023624 873.9503864912963 941.8040570334388 961.5325707792418 678.9569928685011 379.2525303954535 822.7256901749645 299.3026320158831
1843 0.005 9.215 1 738.4298964842485 659.5395193653255 659.6564872951759 873.9531066440748 941.8041581835218 961.5326005989162 678.9738243098794 379.2681233831507 822.7308036499254 299.302655437521
1844 0.005 9.220000000000001 1 738.44114470558 659.5605270760152 659.6775171771119 873.955821887246 941.8042592891823 961.5326304929807 678.9906233479038 379.2836926360084 822.7359074910531 299.3026788390914
1845 0.005 9.225 1 738.4523709639781 659.5814938029899 659.6985060304398 873.9585318114698 941.8043601624438 961.5326602588882 679.0073898262876 379.2992379976835 822.7410013764918 299.3027022178485
1846 0.005 9.23 1 738.4635755123639 659.6024196305115 659.7194539393269 873.9612367855359 941.8044608835978 961.5326903348191 679.0241239678712 379.3147596228934 822.7460858002145 299.302725572022
1847 0.005 9.234999999999999 1 738.474758263286 659.623304640425 659.7403609830727 873.9639365306818 941.8045618076388 961.5327204562315 679.0408259489939 379.3302575503974 822.7511601682415 299.3027489131339
1848 0.005 9.24 1 738.4859194562673 659.6441489144067 659.7612272448292 873.9666315711304 941.8046624174533 961.5327504791543 679.0574956446088 379.34573181556 822.7562252115814 299.3027722170493
1849 0.005 9.245000000000001 1 738.4970589541248 659.664952533888 659.7820528068647 873.9693211234537 941.8047627810238 961.532780317473 679.0741331974608 379.3611824189271 822.761280199926 299.3027954856906
1850 0.005 9.25 1 738.5081765178994 659.6857155419347 659.8028377318087 873.9720054953121 941.8048629945002 961.5328104388055 679.0907373474666 379.3766090476013 822.7663260226504 299.3028187372861
1851 0.005 9.255000000000001 1 738.5192726269859 659.7064380430562 659.8235821007225 873.9746848764752 941.8049629808287 961.532839934757 679.1073097106114 379.3920127023694 822.7713616821341 299.3028419230098
1852 0.005 9.26 1 738.5303471270024 659.7271201210871 659.8442860008345 873.9773593008825 941.8050628342766 961.5328696828917 679.1238503599012 379.4073933628271 822.7763881551198 299.3028650710728
1853 0.005 9.265000000000001 1 738.5414018606431 659.7477619466423 659.864949574855 873.9800282928226 941.8051622065366 961.5328989008844 679.1403616464507 379.4227503291893 822.781403902852 299.3028882084095
1854 0.005 9.27 1 738.5524352025102 659.7683635498337 659.8855728725663 873.9826924908336 941.8052613965557 961.5329283891715 679.1568410875976 379.4380844147179 822.7864104645394 299.3029113078137
1855 0.005 9.275 1 738.5634469755971 659.7889250011907 659.9061559733838 873.9853514286124 941.805360230767 961.5329575295685 679.1732885216037 379.4533947852759 822.7914076110308 299.3029343872332
1856 0.005 9.279999999999999 1 738.5744370648608 659.8094463727246 659.9266989522546 873.9880058617822 941.8054592398026 961.5329868806698 679.1897038148517 379.4686814856022 822.7963953839054 299.3029574397676
1857 0.005 9.285 1 738.585405540926 659.8299277423239 659.9472018850093 873.9906546718461 941.805557925253 961.5330158116053 679.2060871519699 379.483944619823 822.8013737348548 299.3029804834666
1858 0.005 9.290000000000001 1 738.5963526572597 659.8503691896191 659.9676648523963 873.9932987853402 941.8056563604426 961.533045034481 679.2224387516893 379.4991843172443 822.8063426669852 299.303003501615
1859 0.005 9.295 1 738.6072783625739 659.8707707929813 659.9880879351789 873.9959377876368 941.8057548307582 961.5330741239563 679.2387586732792 379.5144006949034 822.8113021169711 299.3030265129574
1860 0.005 9.300000000000001 1 738.6181828950637 659.8911326322518 660.0084712075119 873.9985720890107 941.8058532541617 961.5331035023584 679.2550470194185 379.5295936558836 822.8162522294069 299.3030495203759
1861 0.005 9.305 1 738.629066130416 659.911454785666 660.028814751145 874.0012010147999 941.8059514960122 961.5331323958446 679.2713039102011 379.5447634178853 822.8211928361783 299.3030724913399
1862 0.005 9.31 1 738.639928222692 659.9317373318772 660.0491186446849 874.0038253383026 941.8060494493462 961.5331614314977 679.2875293999656 379.5599097459088 822.8261242088552 299.3030954914348
1863 0.005 9.315 1 738.6507693400685 659.9519803498648 660.0693829664364 874.006444319764 941.8061470464545 961.533190161218 679.3037235207846 379.5750328544384 822.8310459468049 299.3031184625967
1864 0.005 9.32 1 738.6615894098468 659.9721839184308 660.0896077948748 874.0090585240439 941.8062447862969 961.5332191976725 679.3198864346418 379.5901327925799 822.8359584174673 299.3031414290575
1865 0.005 9.325000000000001 1 738.6723884474055 659.9923481161715 660.1097932080584 874.0116678257076 941.806342292597 961.5332481408341 679.3360181599138 379.6052096604661 822.8408615663776 299.3031644146006
1866 0.005 9.33 1 738.6831666553363 660.0124730227315 660.1299392858244 874.0142721725082 941.8064396362658 961.5332765998614 679.3521188180415 379.6202634770835 822.845755290962 299.3031873931537
1867 0.005 9.335000000000001 1 738.69392310734 660.032558704567 660.1500461018646 874.0168719598416 941.8065368037245 961.5333049899905 679.3681882345808 379.6352942703506 822.8506395609355 299.303210329483
1868 0.005 9.34 1 738.7046590702231 660.0526052472754 660.170113734406 874.0194666418007 941.8066339108065 961.5333336565457 679.3842268095264 379.6503020663781 822.8555148017592 299.3032333036809
1869 0.005 9.345000000000001 1 738.7153741497823 660.0726127291277 660.1901422621876 874.0220563378414 941.806730702267 961.5333621942336 679.4002344379991 379.6652869147205 822.8603805172897 299.3032562618998
1870 0.005 9.35 1 738.7260669831986 660.0925812279237 660.2101317606725 874.0246404031496 941.8068270494559 961.5333907072632 679.4162109701716 379.6802488090622 822.8652360416445 299.3032792616923
1871 0.005 9.355 1 738.7367394745463 660.1125108127223 660.2300823072237 874.0272196807191 941.806923359806 961.5334190012684 679.4321563867716 379.6951904172422 822.8700825294799 299.3033022002807
1872 0.005 9.359999999999999 1 738.7473917904639 660.132401563005 660.2499939779052 874.0297944099968 941.8070195937096 961.5334470139262 679.4480711117376 379.7101080199045 822.8749202215645 299.3033251468984
1873 0.005 9.365 1 738.7580235529848 660.1522535603945 660.2698668505649 874.0323640325657 941.8071154819461 961.5334752195962 679.4639551924039 379.7250022699743 822.8797487701944 299.3033480917342
1874 0.005 9.370000000000001 1 738.7686352130653 660.1720668830808 660.2897010043439 874.034929122638 941.8072114572623 961.5335035638735 679.4798086933054 379.739873362621 822.8845683696559 299.3033710331759
1875 0.005 9.375 1 738.7792263598993 660.1918416079028 660.30949651689 874.0374894385633 941.80730708692 961.5335316061219 679.4956316296744 379.7547214782392 822.8893787013818 299.303393959926
1876 0.005 9.380000000000001 1 738.789797110815 660.2115778043031 660.3292534616677 874.040044706348 941.8074028606966 961.53355990605 679.5114239715189 379.7695471087758 822.8941800224073 299.3034168706288
1877 0.005 9.385 1 738.8003474274083 660.2312755548278 660.348971916221 874.0425950432065 941.8074981147522 961.5335873384748 679.5271858426025 379.7843497774703 822.8989720622193 299.3034397818238
1878 0.005 9.390000000000001 1 738.8108773784546 660.2509349372453 660.3686519589779 874.04514084543 941.8075934032228 961.5336154268252 679.5429174018108 379.7991296572162 822.9037549587753 299.3034626500302
1879 0.005 9.395 1 738.821386907897 660.2705560276014 660.3882936651713 874.0476816334424 941.8076880936912 961.533642993404 679.5586185560971 379.8138867511742 822.9085287585142 299.3034855012276
1880 0.005 9.4 1 738.8318762009698 660.2901389049234 660.4078971163244 874.0502177970001 941.8077832767977 961.533671022253 679.5742895923557 379.8286211705489 822.9132936283398 299.3035083302535
1881 0.005 9.404999999999999 1 738.8423450862191 660.3096836439523 660.4274623860081 874.0527488299849 941.8078780110613 961.5336987420077 679.5899303992747 379.8433330173638 822.9180492974548 299.3035311248801
1882 0.005 9.41 1 738.8527932735257 660.3291903158945 660.4469895471263 874.0552736133009 941.8079719304563 961.5337261506496 679.6055400894047 379.8580222634317 822.9227955244778 299.3035538696128
1883 0.005 9.415000000000001 1 738.8632212345578 660.3486589998108 660.4664786769505 874.0577941825718 941.8080659761337 961.533753587688 679.6211199114555 379.8726891665018 822.9275326930731 299.3035765747384
1884 0.005 9.42 1 738.8736290336174 660.3680897796413 660.4859298564776 874.0603106074747 941.8081602189329 961.533781257289 679.6366700979863 379.8873335487144 822.9322609899484 299.3035992428279
1885 0.005 9.425000000000001 1 738.8840166936111 660.3874827254496 660.5053431600243 874.0628224345301 941.8082539295765 961.5338086618412 679.6521904222481 379.9019553770499 822.9369803346175 299.3036218053384
1886 0.005 9.43 1 738.8943843833011 660.4068379213257 660.5247186673531 874.0653295489068 941.8083479095013 961.5338361068052 679.6676804578436 379.9165537450525 822.9416907209859 299.3036443097482
1887 0.005 9.435 1 738.9047319825536 660.4261554365801 660.5440564519159 874.067831931278 941.8084415078672 961.533863134965 679.6831408592009 379.9311296094299 822.9463919470676 299.3036666714118
1888 0.005 9.44 1 738.9150595280672 660.4454353460837 660.5633565890163 874.0703298004235 941.8085349798757 961.5338904475855 679.6985716776687 379.9456834391271 822.9510843719869 299.3036889157452
1889 0.005 9.445 1 738.9253686964419 660.4646777292326 660.5826191548623 874.0728224687487 941.8086279364799 961.5339176706312 679.7139739117108 379.9602151122801 822.9557670859411 299.3037110451965
1890 0.005 9.450000000000001 1 738.9356574142739 660.483882656945 660.6018442237719 874.0753106819217 941.8087208829286 961.5339449111718 679.7293460009886 379.9747246159294 822.9604411447245 299.3037330983165
1891 0.005 9.455 1 738.9459259148099 660.5030502025627 660.6210318704822 874.0777941631861 941.8088136869309 961.5339721525919 679.7446884382086 379.9892118886442 822.9651060488167 299.3037550479067
1892 0.005 9.460000000000001 1 738.9561744539529 660.5221804414329 660.6401821687521 874.0802730685967 941.8089064733266 961.5339992175484 679.7600012261578 380.0036769526752 822.9697622056633 299.3037769589129
1893 0.005 9.465 1 738.9664032432861 660.5412734474849 660.6592951934184 874.0827473431739 941.8089987058969 961.5340261454647 679.7752844716973 380.018119890519 822.9744090259486 299.3037988090508
1894 0.005 9.470000000000001 1 738.9766119265976 660.5603292953591 660.6783710171231 874.0852168334662 941.8090909968016 961.5340533431822 679.7905382829989 380.032540641898 822.9790470652974 299.3038206046074
1895 0.005 9.475 1 738.9868006981932 660.5793480581206 660.6974097159977 874.0876816739958 941.8091826879095 961.534080016081 679.8057627355623 380.046939429659 822.9836761110953 299.3038423669354
1896 0.005 9.48 1 738.9969696329129 660.5983298104462 660.7164113624997 874.0901420759708 941.809274839125 961.5341070304477 679.8209578629547 380.0613160513016 822.9882963514374 299.3038640629466
1897 0.005 9.484999999999999 1 739.0071189727596 660.6172746338672 660.7353760346273 874.0925975252935 941.8093664604822 961.5341340217514 679.8361238922666 380.0756706504506 822.9929077201842 299.3038856835255
1898 0.005 9.49 1 739.0172486266511 660.6361825965964 660.7543038070464 874.0950487991278 941.8094580746018 961.5341613081124 679.8512606684737 380.0900031266314 822.9975102302649 299.3039072734023
1899 0.005 9.495000000000001 1 739.0273584735368 660.6550537678934 660.7731947474712 874.0974950413492 941.809549381185 961.5341883670765 679.8663682451503 380.1043135015425 823.0021040412245 299.3039287933756
1900 0.005 9.5 1 739.0374488800895 660.67388822411 660.7920489330243 874.0999370764171 941.8096405688131 961.5342154751829 679.8814469422364 380.1186019087186 823.0066888775085 299.3039502349006
1901 0.005 9.505000000000001 1 739.0475195916175 660.6926860371367 660.8108664339352 874.1023743010576 941.8097316528995 961.5342419403268 679.8964965742869 380.1328683762153 823.0112648493264 299.3039716471461
1902 0.005 9.51 1 739.0575708986631 660.7114472809075 660.829647326615 874.104806785539 941.809822640744 961.5342687414891 679.9115171864795 380.147112879636 823.0158325433733 299.3039929841268
1903 0.005 9.515000000000001 1 739.0676027248842 660.7301720253879 660.8483916786357 874.1072346050702 941.8099131158906 961.5342952288401 679.9265088586374 380.1613364575979 823.0203910872148 299.3040142465698
1904 0.005 9.52 1 739.0776151921779 660.7488603478596 660.8670995669411 874.1096583259585 941.8100038809787 961.5343220293533 679.9414717220544 380.1755378115498 823.0249411537065 299.3040354722862
1905 0.005 9.525 1 739.0876082219146 660.767512318783 660.8857710633124 874.1120771465862 941.8100942473077 961.5343486111592 679.9564058185084 380.1897172094411 823.0294823792276 299.3040566104826
1906 0.005 9.529999999999999 1 739.097581944828 660.7861280108297 660.9044062404803 874.1144911901586 941.8101844753423 961.5343754285655 679.9713111564701 380.2038747152492 823.0340150486381 299.30407768718
1907 0.005 9.535 1 739.107536260683 660.8047074933404 660.9230051637375 874.1169023840882 941.8102741950719 961.534401830948 679.9861882747396 380.218010154384 823.0385387692821 299.3040987292454
1908 0.005 9.540000000000001 1 739.1174713220288 660.8232508242713 660.9415679038248 874.1193082038385 941.8103637308872 961.5344281844691 680.0010361875345 380.2321237380875 823.0430540318674 299.304119724748
1909 0.005 9.545 1 739.1273870497466 660.8417580869472 660.9600945351185 874.1217089171669 941.8104532882569 961.5344547089009 680.0158554947766 380.246215685283 823.047560554689 299.3041406462589
1910 0.005 9.550000000000001 1 739.137283624201 660.8602293544362 660.9785851302123 874.1241050332466 941.8105427931474 961.5344813640608 680.0306463015763 380.2602859464799 823.0520585574134 299.3041615225797
1911 0.005 9.555 1 739.1471610268392 660.878664698445 660.9970397626521 874.1264965654914 941.8106321626353 961.5345075241411 680.0454085448332 380.2743346104285 823.0565477386589 299.3041823699639
1912 0.005 9.56 1 739.1570193168933 660.8970641914483 661.0154585051489 874.1288835944468 941.8107211342955 961.534533623057 680.0601423777049 380.2883616746628 823.0610286196096 299.3042031492523
1913 0.005 9.565 1 739.1668584884135 660.9154279048869 661.0338414267833 874.1312658461769 941.8108101285707 961.5345597375111 680.0748478597687 380.3023672043136 823.0655007030265 299.3042238845664
1914 0.005 9.57 1 739.1766786396655 660.9337559112652 661.0521886015484 874.1336437762164 941.8108988163199 961.5345859720295 680.0895250144698 380.3163511032572 823.0699643270499 299.3042445526701
1915 0.005 9.575000000000001 1 739.1864669727977 660.952048170197 661.070500013977 874.1360171437028 941.8109879316947 961.5346122227587 680.10417209513 380.3303135196325 823.0744023729719 299.3042651737105
1916 0.005 9.58 1 739.1962405949395 660.9703048569536 661.0887758063948 874.1383867683721 941.8110769962374 961.5346386011888 680.1187918284573 380.3442545171279 823.0788430475454 299.3042857466199
1917 0.005 9.585000000000001 1 739.2059978619011 660.9885260454648 661.1070160564416 874.1407517808411 941.8111653818139 961.5346646196238 680.1333837391841 380.3581743286337 823.0832789776829 299.3043062372298
1918 0.005 9.59 1 739.2157389595652 661.0067118297607 661.1252208508405 874.1431130348852 941.8112539798379 961.5346907740332 680.1479488973127 380.372072532629 823.0877084668485 299.3043266679624
1919 0.005 9.595000000000001 1 739.2254624464007 661.0248622680587 661.1433902580258 874.14546910664 941.8113418404288 961.5347162633059 680.1624858259613 380.3859493065706 823.0921298104728 299.3043470192482
1920 0.005 9.6 1 739.2351678191513 661.0429774297996 661.1615243484031 874.1478206466688 941.8114297226832 961.5347422355762 680.1769947008258 380.3998047244887 823.0965430424844 299.3043673108025
1921 0.005 9.605 1 739.2448550092528 661.0610573864964 661.1796231922012 874.1501669990183 941.8115173694005 961.5347679139585 680.1914756535155 380.4136389205102 823.1009471914899 299.3043875242537
1922 0.005 9.609999999999999 1 739.2545240032263 661.0791022082553 661.1976868606155 874.152509319354 941.8116047706363 961.5347938285666 680.2059288082726 380.4274517710764 823.1053430226942 299.3044076863509
1923 0.005 9.615 1 739.2641741910439 661.0971119633239 661.2157154228142 874.1548467562895 941.8116919679572 961.5348194423991 680.2203540076051 380.4412432814335 823.1097302044384 299.3044277574596
1924 0.005 9.620000000000001 1 739.2738060559583 661.1150867218239 661.2337089508103 874.1571799321678 941.8117790040709 961.5348451289019 680.2347514776149 380.4550136131807 823.1141089255699 299.3044478093858
1925 0.005 9.625 1 739.283419211111 661.1330265531464 661.251667510928 874.159508618246 941.8118657799936 961.5348707051085 680.2491211913762 380.46876267823 823.1184791175127 299.3044678312589
1926 0.005 9.630000000000001 1 739.2930138320207 661.1509315268844 661.2695911750226 874.1618328625326 941.8119525028873 961.5348963539549 680.2634633063731 380.4824905614097 823.1228408252122 299.3044878469731
1927 0.005 9.635 1 739.3025899297771 661.1688017158739 661.2874800129373 874.1641529724403 941.8120393319116 961.5349219167454 680.277777913802 380.4961973233892 823.1271943969725 299.3045078410138
1928 0.005 9.640000000000001 1 739.3121474797679 661.1866371874635 661.3053340955631 874.1664685724724 941.8121257078432 961.5349477450103 680.292064958364 380.5098829157724 823.1315394810338 299.3045278218162
1929 0.005 9.645 1 739.3216865986901 661.2044380092779 661.3231534902226 874.1687798489687 941.8122117592775 961.5349730938786 680.3063244650251 380.5235474541315 823.1358761228265 299.3045477769367
1930 0.005 9.65 1 739.3312071211196 661.2222042511081 661.340938265572 874.1710868287921 941.8122981940307 961.5349986577102 680.3205565472829 380.5371909646557 823.1402047546169 299.3045677245306
1931 0.005 9.654999999999999 1 739.3407093544826 661.2399359809083 661.3586884913796 874.1733891976409 941.8123841636392 961.5350240180252 680.3347612632195 380.5508131064656 823.144524927218 299.3045876522962
1932 0.005 9.66 1 739.3501932361005 661.2576332668492 661.3764042359857 874.1756874407309 941.8124700147475 961.5350495483431 680.3489386230696 380.5644134149977 823.1488369584545 299.3046075371399
1933 0.005 9.665000000000001 1 739.3596586791213 661.2752961778098 661.394085566715 874.1779812223982 941.8125554743924 961.5350746025914 680.3630886946307 380.5779932089018 823.1531408270148 299.3046274069673
1934 0.005 9.67 1 739.3691059450495 661.2929247820543 661.4117325538043 874.1802708280939 941.8126412184329 961.5350999708508 680.3772115196435 380.5915523160371 823.1574365259727 299.3046472393665
1935 0.005 9.675000000000001 1 739.3785340811302 661.310519156567 661.4293452690794 874.1825558420223 941.812726602992 961.5351250975962 680.3913072513889 380.6050906799696 823.1617239869753 299.3046670691711
1936 0.005 9.68 1 739.3879443043555 661.3280793614771 661.4469237789438 874.1848365583776 941.8128121188271 961.5351505674743 680.4053759057419 380.6186082196484 823.1660034359872 299.3046868483348
1937 0.005 9.685 1 739.3973365698512 661.3456054672265 661.4644681498504 874.1871131047823 941.8128970212263 961.535175462416 680.4194175281261 380.6321054658474 823.1702746378481 299.3047066270592
1938 0.005 9.69 1 739.4067108923551 661.3630975399863 661.4819784495695 874.1893852789318 941.8129821219567 961.5352006595416 680.4334321575964 380.6455817029079 823.1745376940519 299.3047264177433
1939 0.005 9.695 1 739.4160670537415 661.3805556466619 661.499454746772 874.1916530970378 941.8130665870857 961.5352253249515 680.4474198266106 380.6590371794163 823.1787925419167 299.3047461838603
1940 0.005 9.700000000000001 1 739.4254051062203 661.3979798534541 661.5168971097315 874.1939166898793 941.813151429665 961.5352501839554 680.4613803763797 380.6724718684961 823.1830394440868 299.3047659617416
1941 0.005 9.705 1 739.4347250482929 661.4153702280546 661.534305600685 874.1961756850029 941.8132356905155 961.5352749021927 680.4753140231754 380.6858858862904 823.1872780692707 299.3047857189028
1942 0.005 9.710000000000001 1 739.4440271305125 661.4327268352457 661.5516802883142 874.1984305679238 941.8133200512824 961.5352998763361 680.4892208466659 380.6992795149966 823.1915088416944 299.3048054769478
1943 0.005 9.715 1 739.4533111985963 661.4500497304283 661.5690212369043 874.2006815152673 941.813404049402 961.5353245025502 680.5031003709666 380.7126523148905 823.1957319211402 299.3048252280668
1944 0.005 9.720000000000001 1 739.4625772896037 661.4673389896504 661.5863285108838 874.2029281414406 941.8134881899489 961.5353494801069 680.5169534124592 380.7260044792553 823.1999468620523 299.3048449777488
1945 0.005 9.725 1 739.4718255691237 661.4845946940445 661.6036021841967 874.2051704389967 941.8135719531128 961.5353739934621 680.530780253088 380.73933714961 823.2041535473296 299.3048647614764
1946 0.005 9.73 1 739.4810561089124 661.5018169012989 661.6208423258224 874.207408354429 941.8136555877813 961.5353983828096 680.5445804505306 380.752648702127 823.208352457325 299.3048845123474
1947 0.005 9.734999999999999 1 739.4902686902421 661.5190056769561 661.6380489967521 874.2096419588884 941.8137390643449 961.535422567381 680.5583541235904 380.7659397352271 823.2125430869734 299.3049042645746
1948 0.005 9.74 1 739.4994632490727 661.5361610856536 661.6552222644358 874.2118708983932 941.8138221211686 961.5354464770693 680.572101031133 380.7792100724561 823.2167255142175 299.3049239902429
1949 0.005 9.745000000000001 1 739.5086399323893 661.5532831953632 661.6723621975597 874.2140956929381 941.8139052307993 961.535470776495 680.5858215920438 380.7924597313756 823.2208998760477 299.3049437611149
1950 0.005 9.75 1 739.5177990773284 661.5703720728919 661.689468860594 874.2163166325855 941.8139885149099 961.5354952676448 680.5995158063971 380.8056888010753 823.2250666300345 299.304963531329
1951 0.005 9.755000000000001 1 739.5269404626946 661.5874277796923 661.7065423179633 874.2185331818882 941.8140714860317 961.5355196822984 680.6131837527697 380.8188971110218 823.2292253048954 299.3049833025427
1952 0.005 9.76 1 739.5360644235005 661.604450386519 661.7235826361098 874.2207457592472 941.8141541644796 961.5355439847614 680.6268255243737 380.8320849692989 823.2333763384755 299.3050030663323
1953 0.005 9.765000000000001 1 739.5451705951122 661.6214399584317 661.740589884735 874.2229540469084 941.8142369923449 961.5355680109301 680.6404410103983 380.8452522182855 823.2375192761983 299.305022854396
1954 0.005 9.77 1 739.5542594973289 661.6383965518 661.7575641222884 874.225158347617 941.8143198079169 961.5355919676068 680.6540301705246 380.8583998554881 823.2416546002702 299.3050426445678
1955 0.005 9.775 1 739.5633306807975 661.6553202386075 661.774505415959 874.2273582422531 941.8144020696094 961.535615839466 680.6675931656898 380.8715271145854 823.2457819960657 299.3050623984429
1956 0.005 9.779999999999999 1 739.5723843167955 661.6722110850743 661.7914138323312 874.2295541825902 941.8144845279427 961.5356402189298 680.6811301642368 380.8846339910534 823.2499016369305 299.305082170724
1957 0.005 9.785 1 739.5814214583386 661.6890691731621 661.8082894458889 874.2317462856878 941.8145669614917 961.5356641424988 680.6946418719432 380.8977205365608 823.2540137796449 299.305101956445
1958 0.005 9.790000000000001 1 739.5904408163849 661.7058945559796 661.8251323202475 874.2339344146341 941.8146491230204 961.5356883256684 680.7081274455178 380.910786794557 823.2581181763554 299.305121729639
1959 0.005 9.795 1 739.5994425851019 661.7226872971092 661.8419425165332 874.2361178245901 941.8147310704469 961.5357121128399 680.7215868727898 380.9238325539406 823.2622142762966 299.3051414726917
1960 0.005 9.800000000000001 1 739.6084268806244 661.7394474618951 661.8587201017594 874.2382972494519 941.8148127868883 961.5357358219071 680.7350204218997 380.9368582257461 823.2663026870969 299.30516121188
1961 0.005 9.805 1 739.6173968643307 661.7561751169684 661.875465138988 874.240472114156 941.8148941955972 961.5357593916784 680.7484280735987 380.9498638219543 823.2703826709989 299.3051809277491
1962 0.005 9.81 1 739.6263480535619 661.7728703255158 661.8921776919161 874.2426429445975 941.8149757216485 961.5357830884305 680.761809922821 380.9628493525027 823.2744550712541 299.3052006169868
1963 0.005 9.815 1 739.6352809799063 661.78953315017 661.9088578281887 874.2448095949538 941.8150567384278 961.5358064815142 680.7751660147384 380.9758148664365 823.2785197627835 299.3052202868588
1964 0.005 9.82 1 739.644196408369 661.8061636558244 661.925505610201 874.24697236744 941.8151377126327 961.5358298383615 680.7884964222583 380.9887603164317 823.2825769477336 299.3052399371343
1965 0.005 9.825000000000001 1 739.6530940943203 661.822761897582 661.9421210959929 874.2491307711966 941.8152183853558 961.5358531457783 680.8018009769729 381.0016860028599 823.2866262778317 299.3052595144871
1966 0.005 9.83 1 739.6619745537948 661.8393279461798 661.958704353162 874.2512852260334 941.8152993723713 961.5358768116239 680.8150800382161 381.0145916048782 823.290667837057 299.3052790583127
1967 0.005 9.835000000000001 1 739.6708377486078 661.8558618650815 661.9752554465157 874.2534356282069 941.81537975523 961.5359000969402 680.8283335819243 381.0274772693648 823.2947017333784 299.3052985152771
1968 0.005 9.84 1 739.6796837999358 661.8723637193004 661.9917744377364 874.2555819662102 941.8154603095577 961.5359235376663 680.8415616787571 381.0403429586035 823.298727912866 299.3053178965319
1969 0.005 9.845000000000001 1 739.6885125201675 661.8888335712725 662.0082613920265 874.2577240987783 941.8155403793702 961.5359462148909 680.8547643949827 381.0531887061589 823.3027461358097 299.3053371587881
1970 0.005 9.85 1 739.6973198899651 661.9052714844659 662.0247163648781 874.2598601960694 941.8156203098428 961.535969246659 680.8679420007635 381.0660147140725 823.3067540951379 299.305356308661
1971 0.005 9.855 1 739.7061113151642 661.9216775268147 662.0411394327183 874.2619933477993 941.8156999855902 961.5359921070915 680.8810942873367 381.0788208259657 823.3107558601656 299.3053753459623
1972 0.005 9.859999999999999 1 739.7148867602675 661.9380517633463 662.0575306590188 874.2641230307419 941.8157797597485 961.5360153360726 680.8942214724572 381.0916071195386 823.314750716484 299.3053943271397
1973 0.005 9.865 1 739.7236456937092 661.9543942431135 662.0738901014396 874.266248574271 941.8158592285492 961.5360382621058 680.9073229566318 381.1043735924698 823.3187380458162 299.305413245265
1974 0.005 9.870000000000001 1 739.7323884556639 661.9707050391195 662.0902178216768 874.2683705899288 941.815938710404 961.5360614087009 680.9203993946428 381.1171200299466 823.3227177991337 299.3054321024552
1975 0.005 9.875 1 739.7411147051322 661.986984221666 662.1065138901739 874.2704883440878 941.8160177162614 961.5360842809298 680.9334509501276 381.1298468401637 823.3266899114703 299.3054509148695
1976 0.005 9.880000000000001 1 739.74982432908 662.0032318493146 662.1227783697391 874.2726024032968 941.8160969418115 961.5361073241639 680.9464774901278 381.1425540335065 823.3306541773497 299.3054696766345
1977 0.005 9.885 1 739.7585174259046 662.0194479838874 662.1390113213558 874.2747123783814 941.8161757273392 961.5361303329905 680.9594790337253 381.1552415871656 823.3346109749774 299.3054884275235
1978 0.005 9.890000000000001 1 739.7671938973808 662.0356326882279 662.1552128083044 874.2768185338088 941.8162544195151 961.536153456026 680.9724556244939 381.1679096771622 823.338560020336 299.3055071078396
1979 0.005 9.895 1 739.77585373685 662.0517860239107 662.1713828915832 874.2789206841067 941.8163331088817 961.5361763140704 680.9854073973447 381.1805578350202 823.3425014072051 299.3055257120312
1980 0.005 9.9 1 739.7844968861353 662.0679080542136 662.1875216348008 874.2810188993654 941.8164116000589 961.5361994241858 680.9983342008428 381.1931865825954 823.3464354392771 299.3055442739991
1981 0.005 9.904999999999999 1 739.7931231964074 662.083998831234 662.2036290971098 874.2831129583493 941.8164898652806 961.536222452122 681.0112359336769 381.2057958963252 823.3503616778532 299.3055627938068
1982 0.005 9.91 1 739.8017329770156 662.1000584239283 662.2197053371092 874.285203325924 941.8165683951531 961.5362457300702 681.0241129948909 381.2183857251137 823.3542807495779 299.3055812558167
1983 0.005 9.915000000000001 1 739.810326191205 662.116086893821 662.2357504206893 874.2872897148603 941.8166465062742 961.5362685246222 681.0369652990702 381.2309560225843 823.3581921519367 299.3055996678127
1984 0.005 9.92 1 739.818902897685 662.1320843151127 662.2517644151411 874.289372070592 941.8167245040603 961.5362912737157 681.0497933080098 381.2435064203966 823.3620962215649 299.3056180088397
1985 0.005 9.925000000000001 1 739.8274630478979 662.1480507406072 662.2677473811181 874.2914506039492 941.8168022041182 961.5363138176874 681.0625966414051 381.256037569443 823.3659927448942 299.3056362996192
1986 0.005 9.93 1 739.8360066188729 662.1639862255228 662.2836993761002 874.2935252266373 941.8168797611405 961.5363366923008 681.0753752408126 381.2685493109434 823.3698820027565 299.3056545098819
1987 0.005 9.935 1 739.8445336674496 662.1798908351957 662.2996204607111 874.2955957874597 941.8169570263249 961.536359227732 681.0881291958436 381.2810416687332 823.373763689273 299.3056726927989
1988 0.005 9.94 1 739.8530444300287 662.1957646316047 662.3155106982482 874.2976623779899 941.8170343002027 961.5363818630233 681.1008587524885 381.2935147260584 823.3776381032488 299.3056908336815
1989 0.005 9.945 1 739.8615387392904 662.2116076755278 662.3313701492245 874.2997249640272 941.8171112369215 961.5364042519104 681.1135638312981 381.3059697558985 823.3815048660546 299.3057089133529
1990 0.005 9.950000000000001 1 739.8700164573165 662.227420028553 662.347198876465 874.3017838689929 941.8171882426001 961.5364267939499 681.126244588964 381.3184050927082 823.3853643654102 299.3057269551943
1991 0.005 9.955 1 739.87847802029 662.2432017513486 662.3629969380221 874.3038386972433 941.817265131181 961.5364493343293 681.1389009603299 381.3308209144959 823.3892163960867 299.3057449300876
1992 0.005 9.960000000000001 1 739.8869232230309 662.2589529047867 662.3787643970621 874.3058897187653 941.8173417148423 961.5364718778853 681.1515330309644 381.3432173435456 823.393061283731 299.3057628622071
1993 0.005 9.965 1 739.8953522022115 662.2746735513555 662.3945013145691 874.3079366728549 941.8174180271059 961.5364942166118 681.164140982419 381.3555948805521 823.3968986458078 299.3057807849399
1994 0.005 9.970000000000001 1 739.9037648756204 662.2903637505074 662.410207751043 874.3099799824581 941.81749459272 961.5365165893385 681.1767247118618 381.3679530593335 823.4007287586152 299.3057986604408
1995 0.005 9.975 1 739.9121612118644 662.3060235629521 662.4258837685136 874.3120192019613 941.8175709549757 961.5365390462491 681.1892843112395 381.3802919718454 823.4045513851036 299.3058165380942
1996 0.005 9.98 1 739.9205415524204 662.3216530484692 662.4415294239324 874.3140549131256 941.8176469119497 961.5365617399523 681.2018198019839 381.3926116997586 823.408366734816 299.3058343515813
1997 0.005 9.984999999999999 1 739.9289055235059 662.3372522676212 662.4571447807945 874.3160863113184 941.8177225830193 961.536583691504 681.2143311859663 381.4049121074288 823.4121747297633 299.3058521217321
1998 0.005 9.99 1 739.9372533899358 662.3528212809132 662.4727298977367 874.3181142591429 941.817798507822 961.5366059462922 681.22681866344 381.4171938219494 823.4159755574586 299.3058698492795
1999 0.005 9.995000000000001 1 739.9455852246499 662.3683601474692 662.4882848339779 874.3201381527231 941.817874083074 961.5366278527782 681.2392820593083 381.4294563295997 823.4197690159695 299.3058875308938
2000 0.005 10 1 739.9539009229342 662.3838689262916 662.503809651232 874.3221582933373 941.8179496233938 961.5366502556935 681.2517215808848 381.4416998754119 823.4235553450716 299.3059051637567
2001 0.005 10.005 1 739.9622006933744 662.399347677286 662.5193044077693 874.3241746360477 941.8180249033146 961.5366723148891 681.2641372563629 381.4539243036002 823.4273342024677 299.305922720052
2002 0.005 10.01 1 739.9704843061196 662.4147964550722 662.5347691597885 874.3261872328916 941.8181003245885 961.5366946232988 681.2765289001831 381.4661292907647 823.4311058478477 299.3059402227701
2003 0.005 10.015 1 739.9787528593116 662.4302153316479 662.5502039742952 874.3281962976665 941.8181754557075 961.5367165507237 681.2888977819586 381.4783155732399 823.4348706039559 299.3059576970426
2004 0.005 10.02 1 739.9870053657354 662.4456043605645 662.5656089069356 874.3302015167172 941.8182502797495 961.5367384761149 681.3012426621228 381.4904829802036 823.4386280007149 299.3059750860435
2005 0.005 10.025 1 739.9952417914474 662.4609635999925 662.5809840200775 874.3322026325493 941.8183249191546 961.536760146244 681.3135636560496 381.5026315528318 823.4423776529994 299.305992447931
2006 0.005 10.03 1 740.0034621164032 662.4762931099268 662.5963293696902 874.3341999683363 941.8183995194212 961.5367819387993 681.3258609089768 381.5147612797317 823.4461204958683 299.3060097673777
2007 0.005 10.035 1 740.0116664680897 662.4915929444996 662.6116450139657 874.3361933651212 941.8184737313778 961.5368034870451 681.3381343910838 381.5268722291458 823.4498558695101 299.3060270884877
2008 0.005 10.04 1 740.0198549203122 662.506863165746 662.6269310108712 874.3381832030339 941.8185480882665 961.5368249564194 681.3503843526597 381.5389649876809 823.4535844413233 299.3060443702976
2009 0.005 10.045 1 740.0280275963056 662.5221038311734 662.6421874201578 874.3401692851481 941.8186220852804 961.5368465409875 681.3626107918042 381.5510387660974 823.4573055672711 299.3060616192052
2010 0.005 10.05 1 740.0361844002789 662.5373149961082 662.6574142988712 874.3421514451521 941.8186963696944 961.5368685984226 681.374813619152 381.5630936533553 823.4610197346067 299.3060788658318
2011 0.005 10.055 1 740.0443255061444 662.552496732806 662.672611711751 874.3441301517018 941.8187703066332 961.5368906167831 681.3869934537684 381.575128170746 823.4647267402224 299.3060960688715
2012 0.005 10.06 1 740.0524509855713 662.5676490933466 662.6877797167185 874.3461051562496 941.81884419749 961.536912444981 681.3991499231281 381.5871445867084 823.4684270570735 299.3061132697079
2013 0.005 10.065 1 740.0605608485023 662.5827721343198 662.7029183694839 874.3480762202385 941.8189178936279 961.5369341025524 681.4112830050994 381.5991426353219 823.4721199607204 299.3061304589414
2014 0.005 10.07 1 740.0686550597383 662.5978659144582 662.7180277287019 874.3500437698699 941.8189915262068 961.536955667486 681.4233928016282 381.6111222395842 823.4758060903354 299.3061476087338
2015 0.005 10.075 1 740.0767336539806 662.6129304915705 662.7331078527641 874.3520076604769 941.8190647931884 961.5369770544537 681.4354793798085 381.6230833567396 823.4794851667525 299.3061647648042
2016 0.005 10.08 1 740.0847966945736 662.6279659241831 662.7481588011193 874.3539676891068 941.8191380850192 961.5369986922386 681.4475427650624 381.6350259370868 823.4831574010273 299.3061819081041
[truncated: 195,151 more chars]
