# Supplementary material for: Thermocouple Sensor Response in Hot Airstream
Source: Sensors (Basel). 2025 Jul 26;25(15):4634. doi: 10.3390/s25154634 (PMC12349096; doi:10.3390/s25154634)
Supplement: Supplementary file 1 [file sensors-25-04634-s001.zip › report-file-t_11R55.out]

"report-file-t"
"Time Step" "delta-time etc.."
("TimeStep" "delta-time" "flow-time" "iters-per-timestep" "t_1" "t_sensor" "t0" "t1" "t2" "t3" "ty_1" "ty_10" "ty1" "ty10")
0 0.005 0 0 292.9999999999999 292.9999999999999 292.9999999999999 292.9999999999999 292.9999999999999 292.9999999999999 292.9999999999999 292.9999999999999 292.9999999999999 292.9999999999999
1 0.005 0.005 20 294.5096389212312 293.0086748675686 293.0056062798536 317.1090330331691 342.7163037684992 366.042852302505 299.8893641487339 293.1301295784987 305.9991424060295 293.4779058600794
2 0.005 0.01 20 304.6640758478244 293.0755150154331 293.0520399309931 437.4523536826034 542.9356001171141 617.2198400993916 333.4803863284608 294.0985303362388 379.8518354800549 298.6996373201871
3 0.005 0.015 20 339.1492934292916 293.3009667385203 293.2219989219107 697.9355081409898 859.0354498166529 929.159030210555 405.2475774062885 297.1858055091736 565.5652429029625 320.1057743335108
4 0.005 0.02 20 412.6851338567097 293.7812841369646 293.6133483425423 937.9837809915265 1038.756540531759 1061.527925574661 485.913048960912 302.6281213521871 789.7819648652803 351.177647281139
5 0.005 0.025 20 505.6938333419144 294.4772301283309 294.2348286992254 1034.776750414599 1080.391513952042 1085.805253587536 544.137963397781 308.7045719615902 913.7715031222449 366.3351694688716
6 0.005 0.03 20 575.7847141668736 295.3132561790728 295.0297536339008 1060.436546997358 1085.333908974065 1087.886363710195 585.4378039563687 313.1665725066022 960.6458601652829 360.7098366114477
7 0.005 0.035 20 611.3004530777479 296.2433152216542 295.9409059921638 1067.186205180873 1084.866945634684 1087.29091715553 619.4233946967357 314.9412727957898 983.0908538467979 346.683425360682
8 0.005 0.04 20 624.8397336084192 297.2410918174361 296.9299036605426 1068.776586743636 1083.685870833861 1086.400223385432 648.6119211649864 314.3490273613605 996.3146541823625 332.7708888973324
9 0.005 0.045 20 628.6784208013779 298.2895988128564 297.9729949931927 1068.537039123785 1082.33895100022 1085.333733915636 673.1324349975067 312.2891564838642 1003.572515144053 321.7458917532342
10 0.005 0.05 20 629.3552954128604 299.3775010467808 299.0554277655353 1067.711330965853 1081.089816613393 1084.348841152617 693.2571338390069 309.5960094614662 1006.825443306617 313.7296595334847
11 0.005 0.055 20 629.778434422493 300.4973488101938 300.1681387567849 1066.90306738812 1080.121828049 1083.588055400418 709.5504406558316 306.8213407077706 1007.763227443345 308.0499214844062
12 0.005 0.06 20 631.0836954347063 301.6444853738996 301.3058375389137 1066.49540443216 1079.556310175304 1083.189523792351 722.7346968678992 304.2661737586585 1007.695515160163 304.0781042710109
13 0.005 0.065 20 633.3597488850598 302.8156300673772 302.4653787086576 1066.370890497956 1079.25169745843 1083.014986928487 733.2943058988108 302.0552644251803 1007.465725771189 301.3245544531372
14 0.005 0.07000000000000001 20 636.2929640733505 304.0082562583271 303.6446982012685 1066.473090185209 1079.230025809654 1083.069651774643 741.6260759587396 300.2151657511794 1007.730180647601 299.4564057458974
15 0.005 0.075 20 639.496148176549 305.2201010873604 304.8421391007536 1066.631920920706 1079.290424136908 1083.150138352846 748.122590886031 298.7283093984636 1008.415345558947 298.1983802208118
16 0.005 0.08 20 642.6331643757469 306.4490271138751 306.0561504053199 1066.762215861531 1079.339778318497 1083.197617117382 753.1661665728186 297.5578335281189 1009.101519512582 297.3440727942082
17 0.005 0.08500000000000001 20 645.5030409519347 307.6931033919654 307.2852545482348 1066.847785330584 1079.356653270369 1083.211848999009 757.0826519749684 296.6561064067088 1009.596586282203 296.7724582397832
18 0.005 0.09 20 648.0253334656903 308.9506747501856 308.5280934465847 1066.900804470769 1079.353387951651 1083.210258840127 760.1238120986193 295.9757349331077 1009.909102078963 296.3971843317997
19 0.005 0.095 20 650.1956170390209 310.2203352675911 309.7834440546276 1066.933699986535 1079.343667744482 1083.20436370756 762.4822770578381 295.4723479383821 1010.104704191835 296.1615244454412
20 0.005 0.1 20 652.0341093700907 311.5008688558765 311.0502024113723 1066.953908360662 1079.334101670857 1083.198874107483 764.3038491727377 295.107338806316 1010.234128201568 296.0280405414528
21 0.005 0.105 20 653.5838822485196 312.7912127023283 312.3273716432804 1066.96625629338 1079.326967014131 1083.194858809684 765.7050586290726 294.8478931236506 1010.32591800061 295.9702445138586
22 0.005 0.11 20 654.8872926820446 314.0904344258257 313.6140540528663 1066.973680521146 1079.322516397468 1083.192306671805 766.779336931823 294.6674988982414 1010.396544683756 295.9715331679873
23 0.005 0.115 20 655.9936571805205 315.3977136491424 314.909444157072 1066.978070379299 1079.320335128431 1083.190945806317 767.6039334532285 294.5455982909159 1010.455673656606 296.0191352366792
24 0.005 0.12 20 656.9479731848631 316.7123445775792 316.2128249884074 1066.980606502781 1079.319785673637 1083.190469383936 768.241651525851 294.4667498310014 1010.507075062876 296.1012804636986
25 0.005 0.125 20 657.7882583865727 318.0337146225944 317.5235589499434 1066.981912140318 1079.320370578477 1083.190636958567 768.7418200768726 294.4196080253733 1010.552181324293 296.2068232734674
26 0.005 0.13 20 658.5447498769835 319.3612777751305 318.8410730279717 1066.982182732666 1079.32181060595 1083.191322332528 769.1409867474558 294.395974514646 1010.592071542391 296.3276520140493
27 0.005 0.135 20 659.241832025654 320.6945392671853 320.1648462804669 1066.981660958995 1079.32393301881 1083.19242674969 769.4668895393637 294.3898445373636 1010.626725145249 296.4584803060269
28 0.005 0.14 20 659.8974597782508 322.0330545113767 321.4944027750643 1066.980464140309 1079.326525755849 1083.193807394871 769.7389274436753 294.3968123547918 1010.655887886349 296.5925522664202
29 0.005 0.145 20 660.5272962687606 323.3764207276589 322.8293074601171 1066.978729654281 1079.329438583115 1083.195383052102 769.9717638741099 294.4135148273483 1010.680025211478 296.7248248464398
30 0.005 0.15 20 661.141379498737 324.72426905899 324.1691610434839 1066.976590145729 1079.332573785292 1083.197087075878 770.1754708337266 294.4373813351546 1010.699894821589 296.8511957022297
31 0.005 0.155 20 661.7464070935716 326.0762609647514 325.5135960682649 1066.974163675079 1079.335836891091 1083.198893483379 770.3576319358102 294.4663988597516 1010.716246148577 296.9683984623887
32 0.005 0.16 20 662.349597149205 327.4320864357101 326.8622745182962 1066.971500923701 1079.339070155731 1083.200672692002 770.5243397012417 294.4989274180951 1010.729823065142 297.0737986687367
33 0.005 0.165 20 662.9529381715118 328.7914564871429 328.2148830805517 1066.968743906658 1079.342284004671 1083.202444847818 770.6795980617966 294.5336607053714 1010.741526814701 297.1655578010206
34 0.005 0.17 20 663.5601772025362 330.1541043774122 329.5711314905142 1066.96595369489 1079.34542077718 1083.204163558887 770.8273336533622 294.5695722534512 1010.751924794667 297.2428644959952
35 0.005 0.175 20 664.1717222085391 331.5197812889436 330.930749553323 1066.963150284344 1079.348474126241 1083.205826497468 770.9698449056118 294.6058608331671 1010.761567984396 297.3056349301325
36 0.005 0.18 20 664.7887081347367 332.8882516384326 332.2934839594713 1066.96033279074 1079.351404590247 1083.207412948376 771.1090841155414 294.6419291915435 1010.770882626471 297.3542989316915
37 0.005 0.185 20 665.4114203930058 334.2592948195501 333.6590966625966 1066.957605737799 1079.354300897306 1083.20902023108 771.2465395294448 294.6773470209077 1010.780191344958 297.3898354977625
38 0.005 0.19 20 666.0404200546544 335.632702212511 335.0273630067736 1066.954882634948 1079.357065924761 1083.210522013163 771.3833981705668 294.7118315857153 1010.789680208283 297.4135614981621
39 0.005 0.195 20 666.6752664352664 337.0082755176138 336.3980699946084 1066.952235878726 1079.359779221344 1083.212013338126 771.5204890672612 294.7452264400919 1010.799521997694 297.4270056646664
40 0.005 0.2 20 667.3160578690641 338.3858247165438 337.771015130801 1066.949649977062 1079.362410774218 1083.213451021239 771.6584930752049 294.7774758511699 1010.809812354325 297.431801005214
41 0.005 0.205 20 667.9615105351696 339.765170960434 339.1460057559657 1066.947123273879 1079.364981062706 1083.214856612659 771.7975594064529 294.8086079729853 1010.820570789847 297.4295873546558
42 0.005 0.21 20 668.6118283102761 341.1461402714622 340.522857730403 1066.944647700125 1079.367485517619 1083.216222268755 771.9380971260575 294.8387087285126 1010.831828287081 297.4219204994575
43 0.005 0.215 20 669.2664552871807 342.528569409691 341.9013956123089 1066.942232256911 1079.369975566663 1083.217585577757 772.0803322105976 294.8679080481256 1010.84364098699 297.410212148907
44 0.005 0.22 20 669.9242805661355 343.9122977930272 343.2814505608281 1066.939853633422 1079.37242220521 1083.218923774854 772.2241128594189 294.8963682409164 1010.855923024163 297.3956956891
45 0.005 0.225 20 670.5853636180693 345.2971746702273 344.6628611183255 1066.937551340469 1079.374849223392 1083.220261777294 772.3694678214912 294.9242630134096 1010.868691528583 297.3794183488767
46 0.005 0.23 20 671.2491091196403 346.683052425616 346.0454719926951 1066.93536449557 1079.377318951944 1083.221618800931 772.516380148681 294.9517736104977 1010.881918039065 297.362230499739
47 0.005 0.235 20 671.9151371547692 348.0697909823344 347.4291342016211 1066.933180732428 1079.379735785356 1083.222931237356 772.6648213596554 294.9790788926371 1010.895470550514 297.3448104126165
48 0.005 0.24 20 672.5834156017823 349.4572553302113 348.8137046108399 1066.931079177908 1079.382182835623 1083.224290640539 772.8149631533221 295.0063466388424 1010.909457407902 297.3276754724685
49 0.005 0.245 20 673.2527151748611 350.8453142422292 350.1990451045137 1066.929010585476 1079.38462236272 1083.225641545034 772.9661925096018 295.0337333358135 1010.923888324258 297.3112137551727
50 0.005 0.25 20 673.9232694578756 352.2338417974819 351.585022809984 1066.926979219455 1079.387036854666 1083.226971384936 773.1186383275709 295.0613789526715 1010.938606122168 297.2956806238339
51 0.005 0.255 20 674.5949701630107 353.6227169389513 352.9715098918322 1066.924976524346 1079.389430112958 1083.228283708472 773.272265230875 295.0894058845298 1010.953640964435 297.2812387489553
52 0.005 0.26 20 675.2675415536528 355.0118222364861 354.3583828962251 1066.922997882036 1079.391793840123 1083.229572644798 773.4269983142019 295.1179192782216 1010.968959709103 297.267993929744
53 0.005 0.265 20 675.9406637394111 356.4010445704513 355.745522823439 1066.921061587321 1079.394160209067 1083.230872043372 773.5828208185151 295.1470075251273 1010.984567712565 297.2559959386269
54 0.005 0.27 20 676.6145210289699 357.790274546742 357.132814673585 1066.919156896295 1079.396508865633 1083.232161946713 773.7396718194761 295.1767425409569 1011.000436863052 297.2452440633275
55 0.005 0.275 20 677.2886433844687 359.1794055892039 358.5201468807504 1066.917276881524 1079.398845747851 1083.233444980872 773.8974494600174 295.2071822319274 1011.016676951888 297.2357033792603
56 0.005 0.28 20 677.9636671392909 360.568336439474 359.9074122829378 1066.915425515519 1079.401160329693 1083.234712451363 774.0562594333804 295.2383723890163 1011.033222158924 297.2273104521614
57 0.005 0.285 20 678.6388896654237 361.9569684410898 361.2945074524307 1066.913599834691 1079.403464748069 1083.235976607054 774.2159909158372 295.2703468137759 1011.050031742326 297.2199890262621
58 0.005 0.29 20 679.3142130352705 363.345206139545 362.6813323955295 1066.911798240309 1079.405754639814 1083.237232792212 774.3766301490338 295.3031319459363 1011.067096679919 297.2136516552185
59 0.005 0.295 20 679.9897396526252 364.7329578627968 364.0677909079353 1066.910039375472 1079.408038358164 1083.23849086847 774.5381634451409 295.3367456735933 1011.0843861419 297.2082053226322
60 0.005 0.3 20 680.6650695429462 366.1201348265218 365.4537901252789 1066.908300523603 1079.41030037969 1083.239728853923 774.7005566003834 295.3711998986378 1011.10189955517 297.2035565322529
61 0.005 0.305 20 681.3404594113937 367.5066510515203 366.8392399583058 1066.906591352001 1079.412548460023 1083.240960060275 774.86381523066 295.4065012107868 1011.119737471693 297.1996125312743
62 0.005 0.31 20 682.015932099627 368.8924233485447 368.2240533678831 1066.904906387152 1079.414779049285 1083.242181287887 775.0279214076098 295.4426530183308 1011.137837667576 297.196285890781
63 0.005 0.315 20 682.6913553673974 370.2773712669418 369.608146006245 1066.903254677454 1079.417002543785 1083.243405156932 775.1929410527233 295.4796560383633 1011.156187237564 297.1934980363953
64 0.005 0.32 20 683.3666098933166 371.6614165897236 370.991436357857 1066.901615827348 1079.419197241042 1083.244604580453 775.3589089614657 295.5175082774214 1011.174791013129 297.1911786532656
65 0.005 0.325 20 684.0417128968122 373.0444839716412 372.3738456801092 1066.900012264252 1079.421389306889 1083.245808634552 775.5257771955629 295.5562078899997 1011.193657187095 297.1892621122199
66 0.005 0.33 20 684.716657077885 374.4265004165403 373.755297903194 1066.898425129019 1079.423558124408 1083.246992269588 775.6935571352788 295.59575239249 1011.212792947097 297.1876912885944
67 0.005 0.335 20 685.3915055102741 375.8073949768747 375.135719214322 1066.89687076437 1079.425713175946 1083.248170055929 775.862281691873 295.6361355892138 1011.232159761168 297.1864147770127
68 0.005 0.34 20 686.066098035363 377.1870996804633 376.5150380568869 1066.895344853492 1079.427857206663 1083.249347343764 776.0318709892692 295.6773531946645 1011.251729532152 297.1853866794363
69 0.005 0.345 20 686.7404142003778 378.5655481129506 377.8931852158352 1066.893857494793 1079.430003629897 1083.250568304524 776.2023847474202 295.7194008617092 1011.271507899488 297.1845678849679
70 0.005 0.35 20 687.414417762007 379.9426758474502 379.2700934889342 1066.89240943038 1079.432142270548 1083.251787279203 776.3738041391382 295.7622744851183 1011.29150190543 297.1839257447856
71 0.005 0.355 20 688.0883291715327 381.318421094483 380.6456981400912 1066.89099844036 1079.434268107657 1083.252999244498 776.5461057090386 295.8059704079383 1011.311712589122 297.1834312485274
72 0.005 0.36 20 688.761834520768 382.692723674308 382.0199364741936 1066.889613367378 1079.436375145989 1083.254196725835 776.7192836572713 295.8504859467974 1011.332129480983 297.1830603841513
73 0.005 0.365 20 689.4349710979938 384.0655249104593 383.392747647962 1066.888269630379 1079.438470404541 1083.255386667989 776.8934070795324 295.8958185489824 1011.352797743759 297.1827938301708
74 0.005 0.37 20 690.1077896339533 385.4367687118401 384.7640728989024 1066.88697020745 1079.440553576428 1083.256569355907 777.0684916159962 295.9419663468595 1011.37367870258 297.1826137318823
75 0.005 0.375 20 690.7801404953836 386.8064003966444 386.1338551802335 1066.885704503886 1079.442624557282 1083.257744678871 777.2444585222961 295.9889274933444 1011.394776546823 297.1825061346378
76 0.005 0.38 20 691.4520813477079 388.1743672530562 387.5020390990029 1066.884470418058 1079.444682181482 1083.258911841591 777.4213323263243 296.0367006213357 1011.41607094711 297.1824584587262
77 0.005 0.385 20 692.1234999844592 389.5406176327032 388.8685710243455 1066.883268824246 1079.44672907891 1083.260070802101 777.5991251614819 296.0852849248238 1011.437585383158 297.1824609420714
78 0.005 0.39 20 692.7944347949484 390.9051020133527 390.2333993496092 1066.882085563633 1079.448749650872 1083.261204290895 777.7778379275102 296.1346799734281 1011.459277977051 297.1825039400687
79 0.005 0.395 20 693.4648529641784 392.2677726555131 391.5964743009781 1066.880941334926 1079.450774000975 1083.262395377484 777.9574118827894 296.1848859860213 1011.481160232152 297.1825805682338
80 0.005 0.4 20 694.1344390777848 393.6285829594928 392.9577474925723 1066.879847395749 1079.452806283752 1083.263601082193 778.1378466149704 296.2359015537734 1011.503208812604 297.1826855913215
81 0.005 0.405 20 694.8035161351444 394.9874871560987 394.3171716380637 1066.87882162661 1079.454860481529 1083.264835710802 778.3192420757842 296.2877269251794 1011.525565020678 297.1828151600314
82 0.005 0.41 20 695.4720579676127 396.3444410559971 395.6747007428025 1066.877812784928 1079.456885765171 1083.266044966733 778.5015063712023 296.3403630866409 1011.548082231626 297.1829656007915
83 0.005 0.415 20 696.1399539093163 397.6994021940453 397.0302904215436 1066.87677434147 1079.458838670826 1083.267181324924 778.6846466381774 296.3938097933205 1011.570690225304 297.1831331973117
84 0.005 0.42 20 696.8073962846709 399.0523286156987 398.3838973996332 1066.875780766963 1079.460796147655 1083.268331032419 778.8688038317537 296.4480667171217 1011.593504070269 297.1833141387327
85 0.005 0.425 20 697.4741885122253 400.4031798911412 399.7354796871518 1066.874831779358 1079.46275674254 1083.269488508101 779.053945957464 296.5031348434732 1011.616551739516 297.1835061417652
86 0.005 0.43 20 698.1405705254839 401.7519173293862 401.0849967373101 1066.873944668873 1079.464741197185 1083.270659807738 779.2400794468072 296.5590144046998 1011.639811421162 297.1837067971495
87 0.005 0.435 20 698.8061074540279 403.0985032006283 402.4324094259375 1066.873086144298 1079.4667187201 1083.271809595976 779.4271182591505 296.6157050678669 1011.663255879573 297.1839161728115
88 0.005 0.44 20 699.4709990916454 404.4429009794353 403.7776798738899 1066.872299983858 1079.468726134193 1083.27299827117 779.6150500470463 296.6732072790083 1011.686917001087 297.1841331255721
89 0.005 0.445 20 700.1351460960658 405.7850755048424 405.12077129628 1066.871532596155 1079.470707775271 1083.27415934982 779.8038641933091 296.7315213103528 1011.710762547166 297.1843569611473
90 0.005 0.45 20 700.7986114119414 407.1249920238754 406.4616477233608 1066.870793090742 1079.472673864376 1083.275308503843 779.9935409290296 296.7906478229615 1011.734774883996 297.1845862001869
91 0.005 0.455 20 701.4613089092579 408.4626163474039 407.8002742635854 1066.870069974514 1079.474615871488 1083.276438424156 780.1841369900453 296.8505845754049 1011.75897241786 297.1848190395746
92 0.005 0.46 20 702.1232306561222 409.7979164970384 409.1366172934918 1066.869400143217 1079.476552064952 1083.277568006998 780.375649749789 296.9113336929574 1011.783398168707 297.1850541864935
93 0.005 0.465 20 702.7844201565795 411.1308613431676 410.4706440705859 1066.868766061719 1079.47847815687 1083.278693384318 780.5679169759291 296.9728965990882 1011.808011538098 297.1852914099512
94 0.005 0.47 20 703.4448832741248 412.4614203337405 411.8023228841273 1066.868162647596 1079.480398026658 1083.279825415277 780.7609373375495 297.0352729517016 1011.832795174383 297.1855306511305
95 0.005 0.475 20 704.1044427893606 413.789563768172 413.131622975839 1066.867604440823 1079.482323379057 1083.280967949225 780.9546805947101 297.0984624272298 1011.857773706888 297.1857720007953
96 0.005 0.48 20 704.7632802031503 415.1152627866539 414.4585144838681 1066.867058598306 1079.48421417496 1083.282078575346 781.1491607442724 297.1624646606297 1011.882891815386 297.1860141072663
97 0.005 0.485 20 705.4212211994253 416.4384894957003 415.7829684668262 1066.866552648243 1079.48610536711 1083.283191631224 781.3443957204189 297.2272795282356 1011.908190710568 297.1862574977484
98 0.005 0.49 20 706.0783710147317 417.7592171769642 417.1049568978021 1066.866103780854 1079.488018015722 1083.284338214492 781.5403602922546 297.2929075890905 1011.933650688183 297.1865004031628
99 0.005 0.495 20 706.7346457768492 419.0774200191485 418.4244527886202 1066.865691407583 1079.489917423337 1083.285474110972 781.7370683157521 297.3593480529176 1011.959285013611 297.1867424286967
100 0.005 0.5 20 707.3900020618877 420.3930729363275 419.741430092452 1066.865310612786 1079.491803659364 1083.286598126559 781.9344657692013 297.4266001946079 1011.985092763121 297.1869831580042
101 0.005 0.505 20 708.0443604948865 421.7061515406916 421.0558634719756 1066.864961106848 1079.493679882195 1083.287713077851 782.1326488094628 297.4946634348814 1012.011076232664 297.1872228833289
102 0.005 0.51 20 708.6977824794083 423.0166322383757 422.3677283940661 1066.864641547998 1079.495540137929 1083.288812388199 782.3316526213353 297.5635368381138 1012.037234382977 297.1874619281382
103 0.005 0.515 20 709.3503327559694 424.3244921900458 423.6770010560734 1066.864354566574 1079.497390110556 1083.289907488318 782.5313897010997 297.6332198684378 1012.063563005737 297.1876999826456
104 0.005 0.52 20 710.0019264350959 425.6297092404684 424.9836583837437 1066.864103603527 1079.499234414716 1083.291002363249 782.7318586373435 297.7037123356715 1012.090059805362 297.1879359312783
105 0.005 0.525 20 710.6524797387897 426.9322620778869 426.2876781692921 1066.863891152431 1079.501069932416 1083.292091152968 782.9330435686886 297.7750129536888 1012.116727920546 297.188169342832
106 0.005 0.53 20 711.3020285136495 428.2321299761411 427.5890388092172 1066.863709562374 1079.502894740585 1083.293175955532 783.134831566773 297.8471211277109 1012.143557067866 297.1883997977311
107 0.005 0.535 20 711.950649068961 429.5292925333252 428.8877191830338 1066.863560327465 1079.504709735481 1083.294259229441 783.3372688494436 297.9200359023509 1012.17054812581 297.1886273271591
108 0.005 0.54 20 712.5984085471706 430.8237297093716 430.1836987625331 1066.863440637055 1079.506512788288 1083.295335249491 783.5403921047525 297.9937561594544 1012.197689911649 297.1888521008063
109 0.005 0.545 20 713.2452157878199 432.1154217678356 431.476957617145 1066.863347282295 1079.508304688957 1083.296404336216 783.7441693293754 298.0682805083721 1012.224962796894 297.1890746271976
110 0.005 0.55 20 713.8908108390648 433.4043510351351 432.7674767008414 1066.863289737524 1079.510092926076 1083.297472732969 783.9486126188471 298.1436092213848 1012.252391608701 297.1892950431548
111 0.005 0.555 20 714.5354622398922 434.690500226112 434.0552377223879 1066.863274413428 1079.511872078583 1083.29853427879 784.1537330028194 298.219742627458 1012.27998705968 297.1895131525091
112 0.005 0.5600000000000001 20 715.1790316147531 435.973852433395 435.3402231292498 1066.863290634396 1079.513640173211 1083.299588488528 784.3594976937143 298.2966773127597 1012.307734565206 297.1897289960392
113 0.005 0.5650000000000001 20 715.8215614615418 437.2543917420369 436.6224161015986 1066.863337131856 1079.515398807643 1083.300637488619 784.5658652927714 298.3744115867676 1012.335629760788 297.1899428895663
114 0.005 0.5700000000000001 20 716.4630153092049 438.5321032134793 437.9018007364629 1066.863414146702 1079.517147777293 1083.301680845428 784.772815730814 298.4529446467539 1012.363675349792 297.1901551904845
115 0.005 0.5750000000000001 20 717.103477861943 439.8069726608727 439.1783618907297 1066.863521468071 1079.518887645283 1083.302718755379 784.9803092359576 298.532275914064 1012.391871525668 297.1903661580535
116 0.005 0.58 20 717.7429207093963 441.0789865239315 440.4520851817413 1066.863659473708 1079.520617828334 1083.303750522159 785.1883702806801 298.6124037370918 1012.420216496662 297.1905759076164
117 0.005 0.585 20 718.3812907208662 442.3481320564611 441.7229568586358 1066.863825484589 1079.5223362934 1083.304774927247 785.3969948395884 298.69332817869 1012.448704790256 297.1907843690295
118 0.005 0.59 20 719.0185697038462 443.6143971489226 442.9909639271647 1066.864027402051 1079.524050709418 1083.305797978342 785.606205466238 298.7750457768627 1012.477343487377 297.1909914084229
119 0.005 0.595 20 719.6548902449211 444.8777699376667 444.2560940307316 1066.864265380243 1079.525759187358 1083.306816903395 785.8159863769206 298.8575558095874 1012.506122539245 297.1911973185947
120 0.005 0.6 20 720.2901849713546 446.1382400503115 445.518335523639 1066.864538193153 1079.527458850414 1083.307829129116 786.0262799733066 298.9408565660777 1012.535038799107 297.1914023921055
121 0.005 0.605 20 720.9244087245794 447.3957976297102 446.7776774838127 1066.864835125467 1079.529144237382 1083.308831506439 786.2370992845191 299.0249467605893 1012.564088269874 297.1916071954115
122 0.005 0.61 20 721.5574697964909 448.6504335260229 448.0341098292238 1066.865164694969 1079.530822310528 1083.309830860791 786.4484145763344 299.1098253611633 1012.593285879724 297.1918114657983
123 0.005 0.615 20 722.1894105252902 449.902138958873 449.2876231174534 1066.865522281322 1079.532490081486 1083.31082375566 786.6602643184483 299.1954907748397 1012.622626681492 297.1920153957452
124 0.005 0.62 20 722.8202747391084 451.1509054698693 450.5382083746761 1066.865908543356 1079.534147999608 1083.311810446872 786.8726141842391 299.2819435823853 1012.652111493736 297.1922192747401
125 0.005 0.625 20 723.4500078251461 452.3967254663081 451.785857146026 1066.866323728564 1079.535797753798 1083.312792728223 787.0854218050135 299.3691808255563 1012.68173777911 297.1924234537863
126 0.005 0.63 20 724.0788009286032 453.6395915497982 453.0305613994639 1066.866768531735 1079.537437603049 1083.313769386413 787.2987021734706 299.4571998375001 1012.711499600869 297.1926279780743
127 0.005 0.635 20 724.7064008322311 454.8794966648003 454.2723136283585 1066.867238504093 1079.539066929087 1083.314740208452 787.5124299651167 299.5460005669021 1012.741394441067 297.1928333103136
128 0.005 0.64 20 725.3328557337335 456.1164346838697 455.5111069089428 1066.867744513942 1079.540691984491 1083.31570865859 787.7266434092003 299.635581012769 1012.771428203873 297.1930390066477
129 0.005 0.645 20 725.9581407560536 457.3503996896774 456.7469348144205 1066.868279425709 1079.542304372225 1083.31667048125 787.9413001860229 299.7259390573416 1012.801588229859 297.1932449174259
130 0.005 0.65 20 726.5822570878099 458.5813862947704 457.9797914064669 1066.868841849282 1079.543904510746 1083.317624813465 788.1564077884863 299.8170739388486 1012.831881107985 297.1934508985507
131 0.005 0.655 20 727.2050779997453 459.8093896033919 459.2096712781748 1066.86943405495 1079.545494705313 1083.318572938371 788.3719419457581 299.9089846139591 1012.862317618675 297.1936568696491
132 0.005 0.66 20 727.826671269327 461.0344050205197 460.4365693852623 1066.870059468271 1079.547075680237 1083.319515321974 788.5879096484978 300.0016612637079 1012.892884429223 297.1938628772687
133 0.005 0.665 20 728.4470049719063 462.2564283377125 461.6604810160486 1066.870713906992 1079.548647687824 1083.320452243721 788.8042968549943 300.0950995664563 1012.923572220231 297.1940690752585
134 0.005 0.67 20 729.0659771037735 463.4754559065638 462.8814019454273 1066.871395292756 1079.550209109495 1083.321382134017 789.0210945358098 300.1892857674784 1012.954380754665 297.1942756828061
135 0.005 0.675 20 729.6836596018361 464.6914844489084 464.0993284296699 1066.872106723936 1079.551762186347 1083.322307156375 789.238305208253 300.2842116322952 1012.985309855366 297.1944828890083
136 0.005 0.68 20 730.3001619935113 465.9045109428038 465.3142571047172 1066.87284927763 1079.553307275146 1083.323227410282 789.4558972876586 300.3798784026301 1013.016374376004 297.1946907812654
137 0.005 0.6850000000000001 20 730.915449876003 467.1145327972808 466.5261850057776 1066.873620773069 1079.554842072617 1083.324141115261 789.6738872336568 300.4762838743748 1013.047561025467 297.1948993206594
138 0.005 0.6900000000000001 20 731.5295522469212 468.3215473225292 467.7351094632309 1066.874421556545 1079.556368328918 1083.325048733839 789.8922600263166 300.5734196120367 1013.078863651307 297.1951085784368
139 0.005 0.6950000000000001 20 732.1424803855259 469.5255524183064 468.9410281306913 1066.875252163458 1079.557885856683 1083.325947962064 790.1110006668897 300.6712854575894 1013.110285294519 297.1953185403178
140 0.005 0.7000000000000001 20 732.7543380771596 470.7265467707774 470.1439392114656 1066.876114354136 1079.559398749484 1083.326845558647 790.3301098122505 300.769877380952 1013.141828622619 297.195529249929
141 0.005 0.705 20 733.3649519998431 471.9245288423415 471.343845540192 1066.877002789743 1079.560901189834 1083.327736083325 790.5495773406155 300.8691938666875 1013.173484916224 297.1957406880994
142 0.005 0.71 20 733.9742025840872 473.1194868203336 472.5407860231023 1066.877920376787 1079.562393893694 1083.328620556118 790.7693965444244 300.9692297262905 1013.205249599171 297.195952727672
143 0.005 0.715 20 734.5820742329516 474.3114225920582 473.7348156352781 1066.878866015412 1079.563877875418 1083.329499594729 790.9895583949418 301.0699837486236 1013.237118661978 297.1961653376985
144 0.005 0.72 20 735.1886051180029 475.5003334440141 474.9258490814325 1066.87983801404 1079.56535167018 1083.33037100022 791.2100646966311 301.1714527756051 1013.269088575515 297.1963784945258
145 0.005 0.725 20 735.7938311706379 476.6862047000466 476.113856126326 1066.880835474728 1079.566816637604 1083.331237330779 791.4309230174892 301.2736320569967 1013.301164561465 297.1965922211086
146 0.005 0.73 20 736.3976661677937 477.8690265082075 477.2988221280686 1066.881865393525 1079.568278990236 1083.332102442711 791.6521350401135 301.3765200491267 1013.333356571962 297.1968066530304
147 0.005 0.735 20 737.0000786835286 479.0487913539334 478.4807384958579 1066.882924774056 1079.56973524943 1083.33296435834 791.8736844094324 301.480111741468 1013.365661664207 297.1970218879933
148 0.005 0.74 20 737.6010952781311 480.2254927929901 479.6595986184097 1066.884019255412 1079.57119563986 1083.33383976705 792.0955741419619 301.5844035245812 1013.398080466978 297.1972378136844
149 0.005 0.745 20 738.2007090560397 481.3991249682797 480.8353965861858 1066.885143785756 1079.572650685046 1083.334713728937 792.3177944077698 301.6893928937859 1013.43061317601 297.1974544101954
150 0.005 0.75 20 738.7988965598273 482.569682622624 482.0081268619306 1066.886298465404 1079.574104874968 1083.335597268766 792.5403412420203 301.7950763817882 1013.463252412769 297.1976715053311
151 0.005 0.755 20 739.3956828929925 483.7371609985655 483.177784244876 1066.887484623841 1079.575556578893 1083.336485135836 792.7632079686612 301.9014482699364 1013.495989487109 297.1978889755485
152 0.005 0.76 20 739.9910310735172 484.9015554322506 484.3443638279163 1066.888699652852 1079.577000640036 1083.337367623694 792.9863956351089 302.008505900647 1013.528829169473 297.1981066526113
153 0.005 0.765 20 740.5849167239255 486.0628617007342 485.5078610196677 1066.889939970166 1079.578434819458 1083.338243594244 793.2098936921445 302.1162452909964 1013.561761828985 297.198324410162
154 0.005 0.77 20 741.1773774559557 487.2210762270005 486.6682716042388 1066.89121328072 1079.579861001033 1083.3391145073 793.4337024108092 302.2246623273909 1013.594783074451 297.1985422382174
155 0.005 0.775 20 741.7683563924373 488.3761956394748 487.8255917333374 1066.892523251959 1079.581281387649 1083.339981046404 793.6578051159288 302.3337544258382 1013.627899334763 297.1987601573657
156 0.005 0.78 20 742.3578326056892 489.5282168438308 488.9798178684538 1066.893859607707 1079.582692915023 1083.340841329988 793.8822128259252 302.4435178044262 1013.661109816215 297.1989781361411
157 0.005 0.785 20 742.9458030820327 490.6771370634567 490.1309468053415 1066.895223027399 1079.584097265939 1083.341697476758 794.106915259089 302.5539478119494 1013.694410862378 297.1991961669622
158 0.005 0.79 20 743.5322604960594 491.8229537808808 491.2789756471558 1066.896614353912 1079.585492925369 1083.342548157568 794.3318985554398 302.6650406658702 1013.727790362259 297.1994141555477
159 0.005 0.795 20 744.1172303895837 492.9656647995695 492.4239018159211 1066.898035112634 1079.586883333282 1083.343395847828 794.5571656858133 302.7767918780198 1013.761268939453 297.1996320521448
160 0.005 0.8 20 744.7006862510794 494.1052681677926 493.5657230054636 1066.899480403828 1079.588265660102 1083.344238065452 794.7827076055108 302.8891974186931 1013.794853924994 297.1998496328432
161 0.005 0.805 20 745.2826357179705 495.2417621938928 494.7044371803026 1066.900951409521 1079.589641682836 1083.345076281253 795.0085305390861 303.0022533990457 1013.828530626052 297.2000668594155
162 0.005 0.8100000000000001 20 745.8630720937689 496.3751454179194 495.8400425568323 1066.902450966724 1079.591013053233 1083.34591190541 795.2346247798432 303.1159557366609 1013.862297768449 297.2002836493838
163 0.005 0.8150000000000001 20 746.4419739023654 497.5054165790249 496.9725375877309 1066.903978418165 1079.592379252897 1083.346744248826 795.4609756734875 303.2303001794257 1013.89614945926 297.2005001966571
164 0.005 0.8200000000000001 20 747.0193624748525 498.6325746207488 498.1019209481748 1066.905530964829 1079.593739078488 1083.347574712367 795.6875819754514 303.3452824706015 1013.930077672201 297.2007165261826
165 0.005 0.8250000000000001 20 747.5952493630534 499.7566187432462 499.2281915566488 1066.907107570302 1079.595092015424 1083.348404234339 795.9144381709682 303.4608985559184 1013.964085821398 297.2009326064089
166 0.005 0.8300000000000001 20 748.1696106719978 500.877548316518 500.3513485425535 1066.908709543172 1079.596437165462 1083.349227946645 796.1415379791142 303.5771443438372 1013.998172397538 297.2011483694045
167 0.005 0.835 20 748.7424481500396 501.9953629038832 501.4713912378081 1066.910337712223 1079.597776080668 1083.350047867045 796.3688850953578 303.694015523542 1014.032337159626 297.2013637265133
168 0.005 0.84 20 749.3137730993277 503.1100622946579 502.5883192054389 1066.911992885067 1079.599109627671 1083.350864032977 796.5964716273393 303.8115079864744 1014.066582615164 297.2015786110458
169 0.005 0.845 20 749.8836009558676 504.2216464725335 503.7021322087821 1066.913675898855 1079.600436610281 1083.351676005846 796.8242859911647 303.9296173840672 1014.100917172356 297.2017928974161
170 0.005 0.85 20 750.4519195537437 505.3301156034604 504.8128301827549 1066.915381809576 1079.601754376841 1083.352482138574 797.0523303059563 304.0483391567814 1014.135344784853 297.2020066255381
171 0.005 0.855 20 751.018722333833 506.4354700062884 505.92041324244 1066.917112133618 1079.603066336676 1083.353285272216 797.2805909159088 304.1676689388102 1014.169869227318 297.2022200192007
172 0.005 0.86 20 751.5840351685474 507.5377101470875 507.0248816707637 1066.918870775541 1079.604374070952 1083.354085645637 797.5090657171748 304.2876024806873 1014.204479522505 297.2024331124326
173 0.005 0.865 20 752.1478167942072 508.6368366510802 508.126235938808 1066.920656869667 1079.605678092617 1083.354884006353 797.7377388420948 304.4081357506074 1014.239167000346 297.2026460172681
174 0.005 0.87 20 752.7101599903665 509.7328503931996 509.2244767122095 1066.922470228051 1079.606976875913 1083.355676942895 797.9666376421843 304.5292638608084 1014.273927415872 297.2028585368896
175 0.005 0.875 20 753.2709167729519 510.8257522759505 510.3196047630828 1066.924311412953 1079.608274016505 1083.356468721634 798.1957094873231 304.6509830535628 1014.308763116755 297.2030707852812
176 0.005 0.88 20 753.8302233683587 511.9155434785231 511.4116210665696 1066.926176923536 1079.60956225705 1083.357254691689 798.4249959707496 304.7732885077317 1014.343666022403 297.2032825210348
177 0.005 0.885 20 754.3879941809497 513.0022252613029 512.50052673624 1066.928066391837 1079.610845241081 1083.358037404857 798.65446269425 304.8961762320989 1014.378633821941 297.2034937359952
178 0.005 0.89 20 754.9442425304314 514.0857990314366 513.5863230307468 1066.929983054371 1079.61212725412 1083.358816745417 798.884095179561 305.0196426278091 1014.413664246556 297.2037045365069
179 0.005 0.895 20 755.4989473645733 515.166266356952 514.6690113713985 1066.931928162692 1079.613408687092 1083.359593026477 799.1139167768674 305.1436821057793 1014.448764199782 297.2039148733287
180 0.005 0.9 20 756.0521100213363 516.2436289226101 515.7485932998298 1066.93389960129 1079.614684696212 1083.36036564249 799.3438810157249 305.2682903134786 1014.483931665418 297.2041249068159
181 0.005 0.905 20 756.6038051145221 517.3178886072131 516.8250705275622 1066.935897038487 1079.615953925956 1083.361134538143 799.574025681386 305.3934626473807 1014.519162880112 297.2043344338707
182 0.005 0.91 20 757.1540075168888 518.3890473897782 517.8984448916523 1066.937919527348 1079.617215502488 1083.361898043607 799.8043363359994 305.5191941514813 1014.554461804651 297.2045433700641
183 0.005 0.915 20 757.7027196580465 519.4571073821537 518.9687183753856 1066.939965912249 1079.618469890772 1083.362657084109 800.0348018905463 305.6454804150874 1014.589835249342 297.2047517304256
184 0.005 0.92 20 758.2499793722848 520.5220708578435 520.0358930901668 1066.942036659041 1079.619716794816 1083.363411737193 800.26539354235 305.7723173985969 1014.625268014537 297.2049593151312
185 0.005 0.925 20 758.7956607455112 521.583940094677 521.099971238344 1066.944128203064 1079.620958700111 1083.364163317331 800.4961079869782 305.8997011862605 1014.660782176434 297.2051664470748
186 0.005 0.93 20 759.3398653261036 522.6427175696519 522.1609551345047 1066.946240694573 1079.622193997901 1083.364911138442 800.7269790577393 306.0276265698069 1014.696365325936 297.2053734229188
187 0.005 0.9350000000000001 20 759.8826417415702 523.6984058612429 523.2188472366643 1066.948375341526 1079.62342260589 1083.365654292714 800.9579796729286 306.1560902248733 1014.732005804694 297.2055803224276
188 0.005 0.9400000000000001 20 760.4239123453265 524.751007613671 524.2736501063938 1066.950528742831 1079.624644734233 1083.366393755921 801.1891013571782 306.2850867211794 1014.767713326792 297.2057872647739
189 0.005 0.9450000000000001 20 760.9636837424684 525.8005256422406 525.3253664438438 1066.952702859876 1079.62586238036 1083.367130969071 801.4203479037278 306.4146110240852 1014.803482989697 297.2059943194865
190 0.005 0.9500000000000001 20 761.5019813189923 526.846962852698 526.3739990590137 1066.954898666213 1079.627074461224 1083.367865134096 801.6517132086616 306.5446583303736 1014.83930824061 297.2062013467651
191 0.005 0.9550000000000001 20 762.0387597203901 527.8903222509608 527.4195508595516 1066.957113901995 1079.628279800212 1083.368594610699 801.8831957683303 306.6752264990868 1014.875186296863 297.2064085088867
192 0.005 0.96 20 762.5740390459517 528.9306069461491 528.4620248478445 1066.959347940731 1079.629477584761 1083.369319140552 802.1147904763396 306.8063101378901 1014.911116650552 297.2066158154612
193 0.005 0.965 20 763.1077871799545 529.967820117375 529.5014241295594 1066.96160289167 1079.630671800757 1083.370042367189 802.3464835990917 306.9379043160853 1014.947098767341 297.2068234124993
194 0.005 0.97 20 763.6400776048049 531.0019651003652 530.5377519181359 1066.963879478757 1079.631859033589 1083.370761136144 802.5782985482534 307.070004654653 1014.983118812533 297.2070310914797
195 0.005 0.975 20 764.1709000196475 532.0330453483188 531.571011566282 1066.966179461923 1079.633042217713 1083.371475421081 802.8102091549206 307.2026066331561 1015.019172391067 297.2072389388242
196 0.005 0.98 20 764.700243004289 533.0610643636621 532.601206496286 1066.968506597112 1079.634222091386 1083.37218608192 803.0422029843342 307.3357057350015 1015.055277160081 297.2074469942303
197 0.005 0.985 20 765.2281083107523 534.0860257450821 533.6283402252416 1066.970855985277 1079.63539650472 1083.372893691708 803.2742838720674 307.4692972183059 1015.091426876031 297.2076552333372
198 0.005 0.99 20 765.7544740369987 535.1079331751187 534.6524163511315 1066.9732259496 1079.636565638415 1083.373598134211 803.5064376701833 307.6033768141315 1015.127618939801 297.2078636723925
199 0.005 0.995 20 766.2793603389297 536.1267904308089 535.673438559814 1066.975616467562 1079.637730119465 1083.374305064848 803.7386355707423 307.737940212 1015.163855012487 297.2080722153542
200 0.005 1 20 766.8027536920179 537.1426013574311 536.6914106299718 1066.978028248496 1079.638896919728 1083.375054678065 803.9709020132608 307.8729825336508 1015.200138998543 297.2082807525794
201 0.005 1.005 20 767.3246863626641 538.1553699180193 537.7063364263415 1066.980465134125 1079.64006184291 1083.375804399981 804.2032406455438 308.0084994791296 1015.236465964647 297.2084891296404
202 0.005 1.01 20 767.8451355667301 539.1651001282239 538.7182199005499 1066.982924239314 1079.641223157759 1083.376549487058 804.4356278543512 308.1444867125987 1015.272831906888 297.2086972668109
203 0.005 1.015 20 768.3641018563624 540.1717960862007 539.7270650852364 1066.985406014894 1079.642381877078 1083.37729135911 804.6680661745805 308.2809396771839 1015.309236953298 297.2089049584833
204 0.005 1.02 20 768.8815763989618 541.1754619780144 540.7328760867319 1066.987910429028 1079.643537268485 1083.37803058205 804.900554994719 308.4178537133324 1015.345684077434 297.209111966645
205 0.005 1.025 20 769.3975669536558 542.176102042375 541.7356570822853 1066.990434175375 1079.644687023344 1083.378765948328 805.1330862206289 308.555224470895 1015.382169721241 297.2093181419039
206 0.005 1.03 20 769.9120760031552 543.1737205882027 542.7354123251222 1066.992973924274 1079.64583073855 1083.379497430182 805.365658369971 308.6930478293335 1015.418699715578 297.2095232322108
207 0.005 1.035 20 770.4251059310142 544.1683219980409 543.7321461343854 1066.995531101983 1079.646968214851 1083.380224801298 805.5982665004141 308.8313195149354 1015.455268468886 297.2097271566906
208 0.005 1.04 20 770.936668066116 545.1599107399452 544.7258629068702 1066.998108847702 1079.648107863789 1083.380963706485 805.8309088629111 308.9700352253912 1015.491871418839 297.2099298999787
209 0.005 1.045 20 771.4467677211137 546.1484913471701 545.7165671429417 1067.000705177938 1079.64924435772 1083.381701143683 806.0635807816151 309.1091903710512 1015.528506768934 297.2101313516935
210 0.005 1.05 20 771.9554218707699 547.1340684205758 546.7042633751134 1067.003318380282 1079.650373842864 1083.382433440557 806.2962750757375 309.248780521976 1015.565173401807 297.2103315322399
211 0.005 1.055 20 772.4626131164786 548.1166466260079 547.6889562117819 1067.005953214742 1079.651502152272 1083.383163041632 806.5289880791931 309.3888015048372 1015.601876816652 297.2105304935429
212 0.005 1.06 20 772.9683361288659 549.0962306799107 548.6706503121603 1067.008608457681 1079.652628104845 1083.383888062923 806.761717035037 309.5292487638891 1015.638615921036 297.2107282669016
213 0.005 1.065 20 773.4725959759554 550.0728253798917 549.6493504105115 1067.011287208886 1079.653752467759 1083.384610582616 806.9944519462962 309.670117903273 1015.675387456086 297.2109250823507
214 0.005 1.07 20 773.9753821778173 551.046435567341 550.6250613174362 1067.013987974679 1079.654875227001 1083.385332523059 807.2271849119722 309.8114045779821 1015.712184190187 297.2111209570401
215 0.005 1.075 20 774.4767265775616 552.0170661453681 551.597787870363 1067.016707820726 1079.655994634167 1083.386052998619 807.4599085604549 309.9531044530488 1015.749000604639 297.2113157756681
216 0.005 1.08 20 774.9766199832767 552.9847220589327 552.5675349755635 1067.019445484179 1079.657108392636 1083.38676945053 807.6926295418981 310.0952132764883 1015.785835891023 297.2115096430957
217 0.005 1.085 20 775.4750632661664 553.9494083183955 553.5343075948497 1067.022199387963 1079.658216185463 1083.387482107011 807.9253378950409 310.2377266547332 1015.822692512035 297.2117026471382
218 0.005 1.09 20 775.9720495797005 554.9111299991223 554.4981107590081 1067.024973782964 1079.659329903494 1083.38820892813 808.15803225107 310.3806402629659 1015.859572166912 297.2118948545325
219 0.005 1.095 20 776.4675936225963 555.8698922569001 555.4589495673439 1067.027770012322 1079.660444254266 1083.388936664425 808.3907112783343 310.5239497133448 1015.896501072641 297.2120863131468
220 0.005 1.1 20 776.9616942656495 556.8257002826748 556.416829175174 1067.030583145495 1079.661560354296 1083.389673168871 808.6233673395637 310.6676510368276 1015.933454927095 297.2122770196423
221 0.005 1.105 20 777.4543485973948 557.7785593236823 557.3717547874767 1067.033418186791 1079.662681076439 1083.390420430732 808.8559997590046 310.811739883026 1015.970432438886 297.2124669802627
222 0.005 1.11 20 777.9455419601875 558.728474650228 558.3237316461942 1067.036270760107 1079.66379809489 1083.391165545783 809.0885881390443 310.9562118400212 1016.007431426784 297.2126562577629
223 0.005 1.115 20 778.4353274987731 559.6754516233793 559.2727650566914 1067.039136891627 1079.664906858993 1083.391904629593 809.321149424457 311.1010628185885 1016.044444898427 297.2128447699498
224 0.005 1.12 20 778.9236881713472 560.6194955865883 560.2188603409062 1067.042019575813 1079.666012672701 1083.392642479624 809.5536654439879 311.2462890195116 1016.081477567346 297.2130326504953
225 0.005 1.125 20 779.4105878696757 561.5606119196281 561.162022870134 1067.044919569596 1079.667114341625 1083.393377443171 809.7861285142877 311.3918867413825 1016.118531376162 297.2132201984122
226 0.005 1.13 20 779.8960790492109 562.4988061093613 562.1022580699022 1067.047834720719 1079.668209572772 1083.394107892724 810.0185179966451 311.5378519389872 1016.15560199483 297.2134073759304
227 0.005 1.135 20 780.3801343893952 563.4340836609674 563.0395714214561 1067.050764390149 1079.669300280979 1083.394837004207 810.2508453254345 311.684179690811 1016.192691208104 297.213594208618
228 0.005 1.14 20 780.8627812000273 564.3664501350128 563.9739684429859 1067.053707184117 1079.670383917229 1083.395560859223 810.4831192402499 311.8308659684282 1016.22980043418 297.2137807293867
229 0.005 1.145 20 781.3439918405419 565.2959111157295 564.9054546968409 1067.05665996065 1079.671462716235 1083.3962814974 810.715329253997 311.9779064307631 1016.266927393879 297.2139670378436
230 0.005 1.15 20 781.8237726950737 566.2224722174411 565.8340357697167 1067.059626687928 1079.672535710296 1083.396998095723 810.9474742594585 312.1252968814866 1016.304075144408 297.2141530865634
231 0.005 1.155 20 782.3021481760651 567.1461391172647 566.7597173087557 1067.062610623358 1079.673605412762 1083.39771315952 811.1795462479165 312.2730334486038 1016.341231650658 297.2143387578739
232 0.005 1.16 20 782.7790862232612 568.0669174882737 567.682504980918 1067.065605837341 1079.674667620027 1083.398422398713 811.4115433131502 312.4211122430986 1016.378402110342 297.2145241284077
233 0.005 1.165 20 783.2545810233388 568.9848130606597 568.6024044786204 1067.068617319447 1079.675727291943 1083.399130654192 811.6434558000547 312.5695289243573 1016.415591862514 297.2147092847649
234 0.005 1.17 20 783.7286810903947 569.8998316314068 569.5194215597938 1067.071644235299 1079.676782280739 1083.399836255689 811.8753010926304 312.7182788849744 1016.452796092204 297.2148941657431
235 0.005 1.175 20 784.2013500502658 570.8119789857182 570.4335620090234 1067.074683358871 1079.677830623386 1083.40053668067 812.1070442579986 312.8673587273881 1016.4900078743 297.2150790602117
236 0.005 1.18 20 784.6726220513821 571.7212609597716 571.3448316363584 1067.077738544632 1079.678876427736 1083.401235953206 812.3386761859849 313.0167647542292 1016.527227922792 297.2152640211282
237 0.005 1.185 20 785.1425007745955 572.6276834348372 572.2532362936984 1067.080805459558 1079.679915169774 1083.401929581046 812.5702114947011 313.1664929247389 1016.564456210805 297.2154490158924
238 0.005 1.19 20 785.6109802485971 573.531252320709 573.1587818698288 1067.08388626858 1079.680949714361 1083.402620690438 812.8016457898284 313.3165390058318 1016.601692941678 297.2156339905944
239 0.005 1.195 20 786.0780478751406 574.4319735625397 574.0614742845123 1067.086987746338 1079.681985413956 1083.4033109063 813.032982728098 313.4668993002123 1016.638939859294 297.2158189952966
240 0.005 1.2 20 786.5437088675818 575.3298531510881 574.9613195143997 1067.090111409492 1079.683030903541 1083.404009229483 813.2642226622939 313.6175695093459 1016.676196801349 297.2160039325605
241 0.005 1.205 20 787.0079788912459 576.2248970926913 575.8583235468556 1067.093251143089 1079.684075727642 1083.404710054415 813.4953537946626 313.7685458673006 1016.713457715036 297.2161886688437
242 0.005 1.21 20 787.4708855362825 577.1171114354967 576.7524924187567 1067.096408129102 1079.685118641654 1083.405410356804 813.7263679008468 313.9198243177228 1016.750727995158 297.2163731293002
243 0.005 1.215 20 787.9324664272517 578.0065022429047 577.6438321737476 1067.099579965355 1079.686157292732 1083.406107140783 813.9572589674873 314.0714007849716 1016.78800468189 297.2165572614542
244 0.005 1.22 20 788.3926493866112 578.8930756279387 578.5323489040062 1067.102764167636 1079.687191064847 1083.406800306626 814.1880305216046 314.2232716655212 1016.82527930806 297.2167410647491
245 0.005 1.225 20 788.8514403145263 579.7768377076276 579.4180487314013 1067.105961674481 1079.688221857859 1083.407492079393 814.4186858969273 314.3754330648694 1016.862553380793 297.2169245344087
246 0.005 1.23 20 789.3088411208603 580.657794629538 580.3009377789296 1067.109171006119 1079.689246592445 1083.408179589295 814.6492193288914 314.5278811317696 1016.899824290302 297.2171076673519
247 0.005 1.235 20 789.7648493097437 581.5359525526735 581.1810221975026 1067.112391584069 1079.690266416589 1083.408863643461 814.879588065072 314.6806120116814 1016.937095827681 297.2172904551271
248 0.005 1.24 20 790.2194643249967 582.4113176581043 582.0583081536723 1067.11562679058 1079.6912893393 1083.409545825689 815.109800375091 314.8336220935996 1016.974367576787 297.2174729179932
249 0.005 1.245 20 790.6727165929751 583.2838961626322 582.9328018454238 1067.11887900126 1079.692316424571 1083.410227571876 815.3398868031679 314.9869076937761 1017.011638685293 297.2176550190811
250 0.005 1.25 20 791.1245807265213 584.1536942886863 583.8045094945238 1067.122143946116 1079.693340364621 1083.410907262514 815.5698359790345 315.1404649413401 1017.048908288313 297.2178366987838
251 0.005 1.255 20 791.5750615389533 585.0207182834141 584.6734373342819 1067.12542000336 1079.694360287535 1083.411584629824 815.799644111622 315.2942901468601 1017.08617271141 297.2180179689861
252 0.005 1.26 20 792.0241702800278 585.8849744399976 585.5395916390422 1067.128707117298 1079.695378670096 1083.412273067824 816.0292966134227 315.448379633801 1017.12343095558 297.2181987343454
253 0.005 1.265 20 792.471919173268 586.7464690569233 586.4029786996081 1067.132006870256 1079.696399562258 1083.412981756903 816.2588009927156 315.6027297169402 1017.160680681277 297.21837887803
254 0.005 1.27 20 792.9183083526281 587.6052084485735 587.2636048309375 1067.135318029842 1079.69741616669 1083.413688386237 816.4881539779537 315.7573366069176 1017.197923941986 297.2185583307827
255 0.005 1.275 20 793.3633419275958 588.4611989486551 588.1214763524907 1067.138639829978 1079.698428386825 1083.414392219773 816.7173537062341 315.9121967890419 1017.235169507956 297.2187369029595
256 0.005 1.28 20 793.8070101050395 589.3144469151503 588.9765996234935 1067.141973509129 1079.699438139935 1083.415096931643 816.9463959918127 316.0673066837205 1017.272407886436 297.2189144063771
257 0.005 1.285 20 794.2493126707012 590.1649587297836 589.8289810206675 1067.145317809615 1079.700444077692 1083.415799281757 817.175272058516 316.2226626511015 1017.309638522045 297.2190907553774
258 0.005 1.29 20 794.6902328512894 591.0127407683942 590.6786269238834 1067.148677950494 1079.701448482826 1083.416499795664 817.4039821550731 316.3782612413551 1017.346861329839 297.2192659546942
259 0.005 1.295 2 795.1301536810103 591.8578088457331 591.5254927208434 1067.136885329148 1079.700765156784 1083.417367615294 817.7500160363917 316.5326862724248 1017.393351196242 297.2192425479694
260 0.005 1.3 2 795.5592543272159 592.7001986202692 592.369725861876 1067.138775040302 1079.702087398908 1083.418017314869 818.0288210804829 316.6883318907822 1017.432933405425 297.2193216618234
261 0.005 1.305 2 795.9865628370352 593.5399275572352 593.2113016762398 1067.144198123927 1079.703064910255 1083.418797616954 818.2969962132233 316.8442975317166 1017.476012197798 297.2195266850727
262 0.005 1.31 2 796.4233540266728 594.3770140551658 594.0502218779415 1067.148984872126 1079.703519292078 1083.419012088204 818.566803010415 317.0000501588233 1017.518714673518 297.2197487418728
263 0.005 1.315 2 796.8549882051432 595.2114526317923 594.8864849592122 1067.152816323795 1079.704295903356 1083.419581437976 818.8357621327799 317.1561418961951 1017.560132681297 297.2200563345967
264 0.005 1.32 2 797.2853205592404 596.0432507811745 595.72009737368 1067.157095605585 1079.705048428295 1083.420104370801 819.1022556938141 317.312410712125 1017.601752590633 297.2204408835833
265 0.005 1.325 2 797.7160818361195 596.8724144627877 596.5510651861597 1067.161213181629 1079.705723770681 1083.420565978549 819.3676904068976 317.4688205436547 1017.642968717972 297.2208838742081
266 0.005 1.33 2 798.1455195108217 597.6989483411909 597.379394416512 1067.165258965428 1079.706445827888 1083.42107198146 819.6319119660981 317.6254280893729 1017.683796467591 297.2213827937364
267 0.005 1.335 2 798.5738713268308 598.5228574596143 598.2050910053186 1067.16928736579 1079.707184772597 1083.421589585376 819.8943903054069 317.7822458580212 1017.724401841934 297.2219291700288
268 0.005 1.34 2 799.0011979020735 599.3441470928474 599.028160634141 1067.173298701818 1079.7079266259 1083.422107235829 820.1559857576461 317.9392714810731 1017.764746148609 297.2225088245544
269 0.005 1.345 2 799.4275151931727 600.162822205726 599.8486086118036 1067.177304255228 1079.708675289035 1083.422629043116 820.4164062742038 318.0965728249626 1017.804812555043 297.2231054114461
270 0.005 1.35 2 799.8529599685805 600.9788887504789 600.6664412270909 1067.181239815633 1079.70940134862 1083.423146494262 820.6750652545852 318.2540333316545 1017.84463115052 297.223701428096
271 0.005 1.355 2 800.2774061606688 601.7923516131692 601.4816640697793 1067.185180720971 1079.71016207199 1083.423675419443 820.9322580314782 318.4116957782808 1017.884238993891 297.2242794236098
272 0.005 1.36 2 800.7006810069123 602.6032162442293 602.2942827289527 1067.189050361191 1079.710917329974 1083.424207904294 821.1880450815094 318.5695623900422 1017.92362369643 297.2248227898165
273 0.005 1.365 2 801.1229371769305 603.4114883801172 603.1043028739493 1067.192996890329 1079.711684456365 1083.424743691738 821.4427594061649 318.7276330031208 1017.962864715627 297.2253164153707
274 0.005 1.37 2 801.5440791883464 604.2171734716751 603.9117301619984 1067.196934281327 1079.712462875017 1083.425286240029 821.6961017543969 318.8859075497601 1018.001900123375 297.2257480262299
275 0.005 1.375 2 801.9640254299046 605.0202767543034 604.7165700979037 1067.200871473291 1079.713242343569 1083.425827811159 821.9485212369003 319.0443884788762 1018.040719469645 297.2261081695647
276 0.005 1.38 2 802.3829318653648 605.8208042200832 605.5188285311249 1067.204792576438 1079.714021093626 1083.426367182437 822.1996909900521 319.2030589977057 1018.079233310452 297.2263908564197
277 0.005 1.385 2 802.8007446828116 606.618761954757 606.3185115656867 1067.208705920281 1079.714799217556 1083.426907569498 822.449555324797 319.3619264129716 1018.117754593768 297.2265944176501
278 0.005 1.39 2 803.2174279652683 607.4141545843734 607.11562415218 1067.212631085274 1079.715582571599 1083.427448201291 822.6981601456982 319.5209811256556 1018.15615830631 297.2267209152317
279 0.005 1.395 2 803.632887415211 608.2069876746632 607.9101719987248 1067.216541744053 1079.716376903258 1083.427992857983 822.9457563276211 319.680210749548 1018.194373938647 297.2267763220132
280 0.005 1.4 20 804.0870986606685 608.9971254387123 608.7021263499356 1067.231526474456 1079.719242893859 1083.428962574541 822.9401680566299 319.8411828216295 1018.201394561213 297.2267243861457
281 0.005 1.405 20 804.5165367171318 609.7845700107067 609.4913220782274 1067.233955251648 1079.720555478475 1083.429749357252 823.0332667944507 320.0020889851293 1018.222766476431 297.226373181114
282 0.005 1.41 20 804.9323705378083 610.5693568492449 610.2778393651573 1067.236378352784 1079.721818493562 1083.430610003697 823.1589249673339 320.1632964362689 1018.251866422886 297.2258329062876
283 0.005 1.415 20 805.3405573742718 611.3515088198984 611.0617186765506 1067.239120338659 1079.723097639903 1083.43151340402 823.3084682413408 320.3248273226017 1018.284675756471 297.2252475337519
284 0.005 1.42 20 805.7440274633574 612.131043776974 611.8429815734268 1067.242062648263 1079.724370182636 1083.432419146201 823.4757212720446 320.4866313325751 1018.31908763656 297.2247386217685
285 0.005 1.425 20 806.1442173055131 612.9079767260421 612.6216420325455 1067.245141337931 1079.725605991629 1083.433296807668 823.6560390847081 320.6486444465759 1018.354171172991 297.2243761194348
286 0.005 1.43 20 806.542166304444 613.6823209154024 613.3977112648602 1067.248326296213 1079.726792240271 1083.43413663542 823.846047302157 320.8108042349805 1018.38953614107 297.2241773589957
287 0.005 1.435 20 806.9387034635877 614.4540884040296 614.17119951073 1067.251600465908 1079.727927061781 1083.434934955826 824.0432617291348 320.9730591257299 1018.425046000112 297.224122583031
288 0.005 1.44 2 807.3374513357672 615.2233018869683 614.942072725505 1067.241831280597 1079.727275745987 1083.435724649947 824.3685271022846 321.133546820916 1018.470110360135 297.2239740856022
289 0.005 1.445 2 807.7298270574917 615.990003814324 615.7104713152282 1067.244050672541 1079.728483768577 1083.436321449012 824.6330431971243 321.2951269278347 1018.508773325784 297.2239870688624
290 0.005 1.45 2 808.1206807550305 616.7542127772663 616.4763775146065 1067.24947591374 1079.729348733705 1083.437027079223 824.8870772131587 321.4568427389067 1018.550300995771 297.2241652113822
291 0.005 1.455 2 808.5190454821125 617.5159464959804 617.23979540347 1067.254323613449 1079.729827049151 1083.43726398298 825.1424701397951 321.6181024025844 1018.591471432569 297.2243967777737
292 0.005 1.46 2 808.9130499552708 618.2752035045979 618.0007267718013 1067.258326119937 1079.730541923678 1083.437774512804 825.3967139981601 321.7795350145922 1018.631608769113 297.2247256071068
293 0.005 1.465 2 809.3058681238967 619.0319923566082 618.7591793729007 1067.262728512712 1079.731244481007 1083.438262501789 825.6487897862609 321.940974132465 1018.671751732363 297.2251322367404
294 0.005 1.47 2 809.6991047846242 619.7863208446114 619.5151610583152 1067.267017699098 1079.731866846097 1083.438685250193 825.9000316371321 322.1023677575337 1018.711644630308 297.2255859319969
295 0.005 1.475 2 810.0905819734646 620.5381932491578 620.2686779687291 1067.2711193501 1079.732556961622 1083.439162024174 826.1501543595999 322.2638929983729 1018.75110692715 297.226091905579
296 0.005 1.48 2 810.481179255385 621.2876167226044 621.0197379312701 1067.275322307046 1079.733247616458 1083.439638047216 826.3983672251161 322.4254930078362 1018.790437215423 297.2266310286457
297 0.005 1.485 2 810.8710128365643 622.0345969133301 621.7683470509664 1067.279537018761 1079.733926345414 1083.44010409864 826.6457705808168 322.5871788583863 1018.829479606505 297.2271886102089
298 0.005 1.49 2 811.259789901502 622.7791402638441 622.5145118040244 1067.283668656085 1079.734632475687 1083.440591955478 826.8919605656839 322.7489742460534 1018.868292119154 297.2277517902917
299 0.005 1.495 2 811.6475335155618 623.5212526865167 623.2582386953484 1067.287790915196 1079.735349594371 1083.441079654094 827.1369909261402 322.910886694492 1018.906897042417 297.2283054015867
300 0.005 1.5 2 812.0342598361112 624.2609402473848 623.9995341294868 1067.29190321525 1079.736077148712 1083.441574964637 827.3808860347996 323.0729152560354 1018.945290781953 297.2288349409249
301 0.005 1.505 2 812.4199982431501 624.9982089719894 624.7384043945139 1067.295969086713 1079.736813831912 1083.442076709333 827.6236869633663 323.2350634073758 1018.983475228703 297.2293264068849
302 0.005 1.51 2 812.8046980891949 625.7330650352286 625.4748558494881 1067.300070148519 1079.737557391623 1083.442583592912 827.865326769656 323.3973276618788 1019.021492958156 297.2297679711875
303 0.005 1.515 2 813.1884164222655 626.465514421682 626.2088946468361 1067.304162237233 1079.738305041514 1083.443092178246 828.1060838282124 323.5597085103256 1019.059341348363 297.2301499147022
304 0.005 1.52 2 813.5710667524443 627.1955632147171 626.9405269678118 1067.308230617106 1079.739048024168 1083.44359810712 828.3455748692687 323.7222126717076 1019.097012563465 297.2304649540244
305 0.005 1.525 2 813.9527526068867 627.9232180014734 627.6697593725298 1067.312308834408 1079.739797759971 1083.444105758219 828.583983620758 323.8848261865015 1019.134546601251 297.2307093180002
306 0.005 1.53 2 814.3330834248595 628.6484843565842 628.3965978698789 1067.316378664291 1079.740545114004 1083.44460919601 828.8213239869907 324.0475479813729 1019.171930775664 297.2308817807037
307 0.005 1.535 2 814.7124677182117 629.3713681665469 629.1210483821317 1067.320453548962 1079.741292323399 1083.445111764918 829.0577334776744 324.2103724170831 1019.20923544571 297.2309850068805
308 0.005 1.54 2 815.0907757062726 630.0918761513384 629.8431171595107 1067.324521364704 1079.74203465011 1083.445609270838 829.2928026951392 324.3732956345735 1019.246366686044 297.2310247832457
309 0.005 1.545 2 815.4680538815394 630.8100135229508 630.5628101873376 1067.328561041617 1079.742775187597 1083.446106276236 829.5278209985438 324.5363150972898 1019.283365489444 297.2310096822828
310 0.005 1.55 2 815.8441081227594 631.5257863822658 631.2801335669291 1067.33261331962 1079.743514321021 1083.446599384374 829.7615775010356 324.6994203399183 1019.320253174743 297.2309503760866
311 0.005 1.555 2 816.2190350413806 632.2392011867278 631.9950935746932 1067.336649018545 1079.744255263292 1083.447094407101 829.9940048238365 324.8626069833147 1019.357035208369 297.2308596184112
312 0.005 1.56 2 816.5928121524813 632.9502637086462 632.7076961542741 1067.340670078468 1079.744982520668 1083.447579207047 830.225381583818 325.0258866984543 1019.393672299726 297.2307502665994
313 0.005 1.565 2 816.9654004133378 633.6589799748057 633.4179473296971 1067.34470877048 1079.745716006354 1083.448069344892 830.4558740139482 325.1892699407324 1019.430243150174 297.2306359319945
314 0.005 1.57 2 817.3369002653928 634.3653560009227 634.1258531420176 1067.348745101863 1079.746448619478 1083.448557592418 830.6854612223159 325.3527112850324 1019.466728077481 297.2305278275041
315 0.005 1.575 2 817.7072401600645 635.0693978477161 634.8314196835245 1067.35278503904 1079.747190670206 1083.449048659326 830.9142002847726 325.5162275223784 1019.503109418573 297.2304370249601
316 0.005 1.58 2 818.0764648549231 635.7711113837486 635.5346528874353 1067.35681332947 1079.747930442261 1083.449536958479 831.1420376772995 325.6798250168474 1019.53939259512 297.2303719744453
317 0.005 1.585 2 818.4445330640533 636.4705025867024 636.2355587283251 1067.360772126099 1079.748674376959 1083.450026606176 831.3689185072426 325.8434977999462 1019.575560530299 297.2303392839844
318 0.005 1.59 2 818.8114469179642 637.1675772621899 636.9341430575017 1067.36479615526 1079.749423410479 1083.450514511844 831.5949928573581 326.0072392170948 1019.611690858349 297.2303426499854
319 0.005 1.595 2 819.1772068179373 637.8623415579825 637.6304119931306 1067.368815942061 1079.750160628242 1083.451001514065 831.820294535417 326.1710457802736 1019.6477415218 297.2303835728094
320 0.005 1.6 2 819.5418447362083 638.5548016878403 638.324371762509 1067.372828567885 1079.750895998338 1083.451487013609 832.0447634337822 326.3349108496843 1019.683697033696 297.230460749979
321 0.005 1.605 2 819.9053256640005 639.2449637506861 639.016028453524 1067.376850523272 1079.751627959688 1083.451969555763 832.2684520463181 326.4988252080593 1019.719588669837 297.2305715589104
322 0.005 1.61 2 820.2676590642816 639.9328336841515 639.7053881046986 1067.380878359213 1079.752362874517 1083.452455488442 832.4914028642263 326.6627866783071 1019.755390418894 297.230711898936
323 0.005 1.615 2 820.6288670070101 640.6184174482806 640.3924567662357 1067.384876935236 1079.753095505026 1083.452940529673 832.713472503291 326.82680770911 1019.79113055349 297.2308767294692
324 0.005 1.62 2 820.9887409121297 641.3017209307931 641.0772403706513 1067.388943466488 1079.753846812625 1083.453429616178 832.9346782967577 326.9908708716761 1019.826797154011 297.2310606712816
325 0.005 1.625 2 821.3475534115011 641.9827502864188 641.7597449417879 1067.392977047282 1079.754587464225 1083.453917693813 833.1552893512122 327.1550010133233 1019.862415378137 297.2312582908784
326 0.005 1.63 2 821.7052129237468 642.6615114702971 642.4399763992265 1067.396986958327 1079.755320849614 1083.454402590582 833.3751775373432 327.3191869978451 1019.897961711687 297.2314642406824
327 0.005 1.635 2 822.0617453215151 643.3380106144018 643.1179410060212 1067.40098436386 1079.75606038038 1083.454894353972 833.5942428092294 327.4834198700522 1019.933423125855 297.2316735659361
328 0.005 1.64 2 822.4171813991244 644.012253906011 643.7936448698242 1067.404978213955 1079.756790313921 1083.455377736835 833.8125366116158 327.6476952310502 1019.968812986272 297.2318822049253
329 0.005 1.645 2 822.7714474285219 644.6842473902609 644.4670940207446 1067.408960434128 1079.757512629813 1083.455855417793 834.0302153634202 327.8120143828878 1020.00414590701 297.2320869047988
330 0.005 1.65 2 823.1245722187314 645.3539974207604 645.1382947804848 1067.412965104882 1079.758241532137 1083.456334981182 834.2472917149287 327.97637441125 1020.039416461388 297.232285267909
331 0.005 1.655 2 823.4764292189417 646.0215097208069 645.8072531758284 1067.416910917996 1079.758981092721 1083.456825499414 834.4638710451983 328.1407754004285 1020.074681877762 297.2324756344935
332 0.005 1.66 2 823.8272178411485 646.6867901850021 646.4739749225059 1067.420938466668 1079.759703653311 1083.457309034223 834.6795924569931 328.3052081599278 1020.109862416705 297.2326570380187
333 0.005 1.665 2 824.176894497029 647.3498449020299 647.1384660831445 1067.424941696796 1079.760435879091 1083.457795467927 834.8945938172377 328.4696677302564 1020.145023737064 297.2328291528405
334 0.005 1.67 2 824.5255183669016 648.0106796746695 647.8007325439927 1067.428920735016 1079.761166802492 1083.458282076436 835.1088989853099 328.6341659777649 1020.180052062599 297.2329924268109
335 0.005 1.675 2 824.8729633379539 648.6693007189565 648.4607805327273 1067.432907573993 1079.76189809948 1083.458769467388 835.3225536514102 328.7986888056651 1020.214993517862 297.2331474328527
336 0.005 1.68 2 825.2192405136257 649.325714663703 649.118616520647 1067.436880826422 1079.762633896062 1083.459259839511 835.5356005958671 328.9632392966006 1020.249771608814 297.2332953212972
337 0.005 1.685 2 825.5643665656382 649.9799266290129 649.774245967628 1067.440871429033 1079.763364435428 1083.459747088732 835.7479566452961 329.1278097984325 1020.284576368521 297.2334369546834
338 0.005 1.69 2 825.9078313752387 650.631942610495 650.4276747632148 1067.444913734804 1079.764100146743 1083.460232325673 835.9597662419505 329.292404212057 1020.319122879019 297.2335731775732
339 0.005 1.695 2 826.2506149297798 651.2817689852336 651.0789090769813 1067.448918081028 1079.76483399843 1083.460721978018 836.1707044290846 329.4570167491447 1020.353777875489 297.2337051422561
340 0.005 1.7 2 826.592055764718 651.9294114462532 651.7279547937475 1067.452900210135 1079.765563712941 1083.461208617794 836.3811026784903 329.6216466249508 1020.388474316107 297.2338338714094
341 0.005 1.705 2 826.9326215758367 652.5748765804155 652.3748183739089 1067.456874758625 1079.766289115216 1083.461692632228 836.5911735220465 329.7862935753897 1020.423073973732 297.233960503124
342 0.005 1.71 2 827.2720733752769 653.2181704054145 653.0195059167052 1067.460768514016 1079.766997757531 1083.462174329812 836.8005731967442 329.9509501750954 1020.457626315372 297.2340856415906
343 0.005 1.715 2 827.6103216314493 653.8592986618345 653.6620232921022 1067.464754368202 1079.767711798087 1083.462655406926 837.009296523976 330.1156109622858 1020.492161083923 297.2342100556239
344 0.005 1.72 2 827.9475467254073 654.4982674754306 654.302376422797 1067.468714410483 1079.768439811859 1083.463140884867 837.2174692262801 330.2802816719825 1020.52659125452 297.2343341337519
345 0.005 1.725 2 828.2836694216575 655.1350825486427 654.9405713054776 1067.472686514588 1079.769162239377 1083.46362185101 837.4248451834102 330.4449601893866 1020.560986370881 297.2344578050086
346 0.005 1.73 2 828.6186060930797 655.7697503092091 655.5766141391564 1067.476657636812 1079.769881283009 1083.464101048479 837.6317431723409 330.6096406842809 1020.595310905477 297.2345819376546
347 0.005 1.735 2 828.9523991295454 656.4022763262548 656.2105108342066 1067.480661361579 1079.770606319634 1083.464582459976 837.8380603498202 330.7743313749684 1020.629591017453 297.2347068085253
348 0.005 1.74 2 829.2850836091366 657.0326667735444 656.8422672900957 1067.484622171401 1079.77132273669 1083.465060668053 838.0438681029859 330.9390190123268 1020.663797495365 297.2348321898555
349 0.005 1.745 2 829.6166664742548 657.6609279787014 657.4718897092506 1067.48859174707 1079.772043574207 1083.465540259725 838.2491786737166 331.1037108900543 1020.697953497163 297.234958613447
350 0.005 1.75 2 829.9473101371741 658.2870661858767 658.0993843288458 1067.492559780764 1079.772743307469 1083.46599982886 838.4539508879792 331.2683752359539 1020.732047921814 297.2350819548195
351 0.005 1.755 2 830.2764600981614 658.9110866024632 658.7247567281536 1067.496481874271 1079.773479215984 1083.466498110657 838.6581681903466 331.4331003797334 1020.766066569461 297.2352116618329
352 0.005 1.76 2 830.6047408306839 659.5329957201498 659.3480131121397 1067.500421460908 1079.774205634566 1083.466973956312 838.8617564296223 331.5977708931559 1020.800023719501 297.2353406856279
353 0.005 1.765 2 830.9321810537447 660.1528001209916 659.9691599352496 1067.504501448166 1079.774885151587 1083.467427342559 839.06491072053 331.7623988240863 1020.834069223177 297.2354637931211
354 0.005 1.77 2 831.2580265354751 660.7705049579753 660.5882029479095 1067.508522791375 1079.77560116201 1083.467921964842 839.2673470369573 331.9270915926863 1020.867811703969 297.2355927173839
355 0.005 1.775 2 831.5829774253069 661.3861169415684 661.2051484991935 1067.512553991959 1079.776316716589 1083.468395961437 839.4690155899478 332.091733489406 1020.901638108476 297.2357208495788
356 0.005 1.78 2 831.9070367455919 661.9996421429847 661.8200025266046 1067.516491596984 1079.776999352432 1083.468842612912 839.6704739278854 332.2563204914511 1020.935381587776 297.2358429189131
357 0.005 1.785 2 832.2295233163212 662.6110851419388 662.4327702308389 1067.520434348652 1079.777729012167 1083.469336701648 839.8715051821032 332.420968805912 1020.968983853532 297.2359704728066
358 0.005 1.79 2 832.5512239793438 663.2204529442537 663.0434579511149 1067.524440203111 1079.778433934921 1083.469804564291 840.0719857479064 332.5855685435592 1021.002642837142 297.2360968180943
359 0.005 1.795 2 832.8720230572389 663.8277514608578 663.6520717796284 1067.528394236341 1079.779113870313 1083.470250719239 840.2720499135972 332.7501069360124 1021.036208805061 297.2362166610733
360 0.005 1.8 2 833.1912935073276 664.4329856862655 664.258617015308 1067.532287600064 1079.779833849438 1083.470738960584 840.4715269540093 332.9146954347609 1021.069684421217 297.2363416446657
361 0.005 1.805 2 833.5097561824281 665.0361622981635 664.8630999172417 1067.536276234399 1079.78053477416 1083.47120524738 840.6707368177223 333.0792262608388 1021.103168671993 297.2364653622599
362 0.005 1.81 2 833.8273858937182 665.6372874351689 665.4655266033806 1067.540225003398 1079.781209327092 1083.471647647907 840.8694362657458 333.2436841852595 1021.136557534395 297.2365827934582
363 0.005 1.815 2 834.1434525533609 666.2363660753497 666.0659025493909 1067.544145737315 1079.781930813767 1083.472133735021 841.0673968244205 333.4081985218197 1021.169861719261 297.2367054615256
364 0.005 1.82 2 834.4586629636246 666.8334048105175 666.6642339793668 1067.548060917779 1079.782625988098 1083.472598399209 841.2647602463514 333.5726484881505 1021.203184976971 297.2368269764752
365 0.005 1.825 2 834.7730499136849 667.4284098867723 667.2605270795921 1067.55201365548 1079.78329582806 1083.473036387071 841.4617990812344 333.7370319161461 1021.236384547201 297.2369426363343
366 0.005 1.83 2 835.0860183189162 668.0213865073109 667.8547874836158 1067.555906738004 1079.78400664857 1083.473518883926 841.6583545821009 333.9014594415198 1021.269532315346 297.2370639478535
367 0.005 1.835 2 835.3980807986039 668.6123409440412 668.4470212275988 1067.559865073564 1079.784692775273 1083.473974448753 841.8542962810054 334.0658190327997 1021.302659510718 297.2371846352251
368 0.005 1.84 2 835.7092751489799 669.2012791182782 669.0372342327368 1067.563787627903 1079.785358080392 1083.474411463644 842.0498158008585 334.2300999404144 1021.335684747581 297.2372998501925
369 0.005 1.845 2 836.0189574081695 669.7882060515186 669.6254317956236 1067.567662458305 1079.786062489992 1083.474889115299 842.2449455584825 334.3944191554996 1021.368619187441 297.2374209356879
370 0.005 1.85 2 836.3277592279359 670.3731281736746 670.2116201279345 1067.57161875188 1079.786749260555 1083.47534509253 842.4394764110237 334.558666064393 1021.40156327128 297.2375416833746
371 0.005 1.855 2 836.635755432712 670.9560509282069 670.795804803675 1067.575549952878 1079.787412466765 1083.475778889438 842.6334843721844 334.722840342641 1021.434372390341 297.2376573786383
372 0.005 1.86 2 836.9423471305084 671.5369792254836 671.377991056847 1067.579423574064 1079.788112652705 1083.476253387741 842.8271022374809 334.8870485136879 1021.46713059597 297.2377791898575
373 0.005 1.865 2 837.248054581998 672.1159192122407 671.9581848301052 1067.583369525541 1079.788784901712 1083.476699785056 843.0202341142586 335.0511910906624 1021.499878538937 297.2379007978306
374 0.005 1.87 2 837.5529098193738 672.6928759959671 672.5363903765949 1067.587280348413 1079.789440650613 1083.47712921702 843.2130067821925 335.215239833965 1021.532530161129 297.2380173263083
375 0.005 1.875 2 837.8562918598013 673.2678532240043 673.1126055834845 1067.591147684249 1079.790137209491 1083.477601658144 843.4052182943549 335.3793134884196 1021.565112069596 297.238139953108
376 0.005 1.88 2 838.1588418631421 673.8408562512575 673.6868380766476 1067.595084194313 1079.790813283924 1083.478050450659 843.5970882373221 335.5433004528095 1021.597678303345 297.2382622833305
377 0.005 1.885 2 838.4603417372053 674.4118909341668 674.2590978056164 1067.598973927472 1079.791476887432 1083.478492956477 843.7884874941116 335.7072227015902 1021.630150415136 297.238383457449
378 0.005 1.89 2 838.7607782199653 674.9809642558629 674.8293923280801 1067.602866867274 1079.792145468607 1083.478938656265 843.9793651739853 335.8711019288496 1021.662564567527 297.2385044024214
379 0.005 1.895 2 839.0602560955472 675.5480829311956 675.3977282290404 1067.606753179273 1079.792812754407 1083.479383388555 844.1697996441394 336.034929602336 1021.694892677218 297.238625548368
380 0.005 1.9 2 839.3586982618165 676.113253283352 675.9641117493037 1067.610639730166 1079.793479082279 1083.479827923869 844.3597586066116 336.1987036410176 1021.727182492373 297.2387468199733
381 0.005 1.905 2 839.6560943473396 676.6764812328155 676.5285487266768 1067.614522812486 1079.794143308342 1083.480269991495 844.5493793543593 336.3624224940976 1021.759404020362 297.2388681781553
382 0.005 1.91 2 839.9524851345368 677.2377731634592 677.0910454380065 1067.618407872811 1079.79480422114 1083.480709335515 844.7385724323311 336.5260865394213 1021.791578082502 297.238989511948
383 0.005 1.915 2 840.247872028369 677.79713545805 677.6516081753432 1067.622284599546 1079.79546387792 1083.481149219156 844.92720652451 336.6896932748057 1021.823690124672 297.2391108335793
384 0.005 1.92 2 840.542223893618 678.3545742152789 678.2102430049168 1067.626166946971 1079.796127208303 1083.481590408737 845.1155008484633 336.8532363333396 1021.855720381661 297.2392319970032
385 0.005 1.925 2 840.8355820720354 678.9100956192281 678.7669561367899 1067.630031612408 1079.79678147431 1083.482026566293 845.3032768693693 337.0167283149376 1021.88763866652 297.2393527088606
386 0.005 1.93 2 841.127917184288 679.4637056402036 679.3217535321918 1067.633894170951 1079.797433510045 1083.482461098841 845.4905677028839 337.1801545329584 1021.919554694722 297.2394731552195
387 0.005 1.935 2 841.4193182724342 680.0154100995392 679.8746410984496 1067.637755629883 1079.798083655435 1083.482895273628 845.6774157092634 337.3435147864633 1021.951422736354 297.2395933405175
388 0.005 1.94 2 841.7097371876946 680.5652152045035 680.4256249342142 1067.641596460883 1079.798730872932 1083.483328019126 845.8638416812797 337.5068058766447 1021.983218042896 297.2397129568814
389 0.005 1.945 2 841.9991377901483 681.1131268568253 680.9747110562276 1067.645444646207 1079.799377596128 1083.483759237922 846.049796066298 337.6700274637371 1022.014948974255 297.2398320393796
390 0.005 1.95 2 842.2875923136955 681.6591513364998 681.5219056004441 1067.649291198261 1079.800021171386 1083.48418812557 846.2353315221899 337.833178746642 1022.04661206148 297.2399506636498
391 0.005 1.955 2 842.5750886750078 682.2032945750504 682.0672146115236 1067.653136044439 1079.800663183701 1083.48461626124 846.4203918867893 337.9962564457466 1022.078222256136 297.2400684993375
392 0.005 1.96 2 842.8615799571683 682.7455624040444 682.6106438824303 1067.656967516376 1079.801306103708 1083.485046434197 846.6046606195149 338.1592708515669 1022.109758879077 297.2401854526718
393 0.005 1.965 2 843.1470370185669 683.2859607779865 683.1521995169231 1067.660805832608 1079.801944020261 1083.485472916995 846.7887298771481 338.3222117857397 1022.141228757487 297.2403013938976
394 0.005 1.97 2 843.4315064286689 683.8244955166899 683.6918873855287 1067.664639839543 1079.802584236408 1083.485900570097 846.9724985126908 338.4850789344954 1022.172638024499 297.2404164108132
395 0.005 1.975 2 843.7150909705016 684.3611725145981 684.2297133229105 1067.668473667393 1079.803220746965 1083.486325782764 847.1558119142912 338.6478727371568 1022.203976678822 297.2405303557606
396 0.005 1.98 2 843.9976025057143 684.8959978003757 684.7656833693839 1067.672302934486 1079.803855267641 1083.486750526771 847.3386939919292 338.810593831243 1022.235264826188 297.2406433164296
397 0.005 1.985 2 844.2791135886648 685.4289770731517 685.2998033242347 1067.676125115798 1079.804485944001 1083.487173780216 847.5212696093232 338.9732385632674 1022.26648497033 297.2407551622903
398 0.005 1.99 2 844.5597158505061 685.9601162287411 685.8320790431446 1067.679939667665 1079.805118073549 1083.487602370923 847.7032656039542 339.1358025810406 1022.297641835439 297.2408659038958
399 0.005 1.995 2 844.8393650975941 686.4894209644352 686.3625161975331 1067.683675398632 1079.805750626152 1083.488030761372 847.8848612732944 339.2982792414984 1022.328716390379 297.240975503466
400 0.005 2 2 845.1180255115788 687.0168969784714 686.8911206520047 1067.687504993785 1079.806378683607 1083.488462016747 848.0655923822288 339.4606771740411 1022.359755184902 297.241084013395
401 0.005 2.005 2 845.3956885546726 687.5425508278319 687.417898682472 1067.691309583763 1079.807000231559 1083.488889271476 848.2462449133076 339.6229941798465 1022.390770457073 297.2411914753375
402 0.005 2.01 2 845.6723574026762 688.0663881105631 687.9428560401751 1067.695112864689 1079.807624568342 1083.489316863192 848.4266077574275 339.7852237979498 1022.421695353364 297.2412978826181
403 0.005 2.015 2 845.9481330718393 688.5884143025891 688.4659981006479 1067.698953270809 1079.808249719773 1083.48974361883 848.6065486598388 339.947370891506 1022.45254090098 297.2414034589634
404 0.005 2.02 2 846.2230411040957 689.1086350079516 688.9873306848459 1067.70267992072 1079.808873529347 1083.490172208016 848.7860266385956 340.1094305108675 1022.483233864911 297.2415084164792
405 0.005 2.025 2 846.4969537776485 689.6270562874892 689.5068597705347 1067.706477916386 1079.809496993585 1083.490597569903 848.9650506891996 340.2714012367853 1022.513936470985 297.2416127343943
406 0.005 2.03 2 846.7699377108377 690.1436841440185 690.024591305784 1067.710289211678 1079.810117823704 1083.491022603089 849.143654408623 340.4332842039145 1022.544605200882 297.241716522576
407 0.005 2.035 2 847.0419967930839 690.6585241603154 690.5405310346708 1067.714081548579 1079.81073797271 1083.491444739538 849.3218062796999 340.5950822441332 1022.575195934992 297.2418198092796
408 0.005 2.04 2 847.3131206670771 691.1715818833688 691.0546844930257 1067.717867744149 1079.811351813992 1083.491864564904 849.4995313108188 340.7567896046947 1022.605730988954 297.2419226279703
409 0.005 2.045 2 847.583347315179 691.6828630965373 691.5670574874789 1067.721640189615 1079.811958636392 1083.492279971421 849.6769015564478 340.9183990918629 1022.636188249065 297.2420250642894
410 0.005 2.05 2 847.8526192078933 692.1923735160195 692.0776556681495 1067.725412915452 1079.812566052956 1083.492694607334 849.8538777605579 341.0799153220543 1022.666591224716 297.2421270853396
411 0.005 2.055 2 848.1209548481768 692.7001189360394 692.5864848180562 1067.729190397584 1079.813176624046 1083.493110918059 850.0303816817774 341.2413382866412 1022.696933729352 297.2422288415856
412 0.005 2.06 2 848.3883692681181 693.2061052442585 693.0935508068438 1067.732964830642 1079.813784284281 1083.4935263529 850.2065570271964 341.4026652829527 1022.727219972467 297.2423302434044
413 0.005 2.065 2 848.6548606268254 693.7103381666508 693.5988593693259 1067.736740231809 1079.814389690387 1083.493939042501 850.382163589602 341.5638921045815 1022.757446840914 297.2424313463599
414 0.005 2.07 2 848.920434603334 694.2128231287949 694.1024161557328 1067.740499693408 1079.814992772199 1083.494350541159 850.5575381871005 341.7250221128873 1022.787589815173 297.2425320486437
415 0.005 2.075 2 849.1850700825329 694.7135655766239 694.6042265869631 1067.744260361733 1079.815591688943 1083.494759653475 850.7324100978817 341.8860565590592 1022.817676541988 297.2426324138846
416 0.005 2.08 2 849.4489010901783 695.2125713844686 695.1042963879567 1067.748013117207 1079.816195528386 1083.495170120271 850.9068519854932 342.0469887526882 1022.84769632676 297.2427324545539
417 0.005 2.085 2 849.7118009865117 695.7098460035883 695.6026310906074 1067.751768973995 1079.816799019686 1083.495577495139 851.0808385923715 342.2078200315896 1022.877646454405 297.2428321817246
418 0.005 2.09 2 849.9738823457369 696.2053953284469 696.099236523449 1067.755526629888 1079.817397668511 1083.495983235936 851.2544876128885 342.3685406895025 1022.907542778232 297.2429316311016
419 0.005 2.095 2 850.2349762857947 696.6992249010101 696.5941183352591 1067.75929471473 1079.817993879983 1083.496386333624 851.4276922153113 342.5291644289219 1022.937389620802 297.2430306361402
420 0.005 2.1 2 850.4951511934632 697.1913400065897 697.0872818893722 1067.763028651555 1079.818592148532 1083.496792143015 851.6005078497913 342.6896871069333 1022.967161736705 297.2431291894085
421 0.005 2.105 2 850.7544202212936 697.6817464533191 697.5787328352437 1067.766762653921 1079.819188135948 1083.497196824306 851.7729033098066 342.8501035377253 1022.99684611458 297.243227608922
422 0.005 2.11 2 851.0127647655395 698.170449745075 698.0684767354105 1067.770499834688 1079.819779014465 1083.497595989795 851.9449247024841 343.0104146744312 1023.026497204056 297.2433258167135
423 0.005 2.115 2 851.2702369252753 698.6574555749198 698.5565191864574 1067.774230025492 1079.820365132457 1083.497993367174 852.116534214143 343.1706163350671 1023.056128758668 297.2434237984439
424 0.005 2.12 2 851.5268542051244 699.1427693988069 699.0428658687738 1067.777964720066 1079.82095577288 1083.498391702295 852.2876613859646 343.3307087431484 1023.085641254491 297.243521295671
425 0.005 2.125 2 851.7826497334262 699.6263966404662 699.5275221777083 1067.781678142224 1079.821547033364 1083.498792375914 852.4583697247423 343.4906946566822 1023.115031222103 297.2436185585086
426 0.005 2.13 2 852.0375903482554 700.1083424399361 700.0104931624229 1067.785415099188 1079.822137149886 1083.499189358297 852.6287014618152 343.6505702708387 1023.144430431678 297.2437157372298
427 0.005 2.135 2 852.2916586683136 700.5886125930697 700.491784701571 1067.789114862783 1079.822723752345 1083.49958492459 852.7986344326101 343.810328456919 1023.173735547153 297.2438134612627
428 0.005 2.14 2 852.5448523685877 701.0672124126713 700.9714021862418 1067.79282867974 1079.823309651102 1083.49997816914 852.9681616248575 343.9699793311738 1023.202987005237 297.2439114680885
429 0.005 2.145 2 852.7970614227969 701.544147312003 701.4493511350364 1067.796532806521 1079.823894273477 1083.500371478047 853.1372927386225 344.1295213361578 1023.232171210372 297.2440097431626
430 0.005 2.15 2 853.0484172131347 702.0194229081806 701.9256370239 1067.800239448957 1079.824478156162 1083.500765723698 853.3059928852753 344.2889438637366 1023.261294990891 297.2441081218129
431 0.005 2.155 2 853.2988751483347 702.493044565122 702.4002652564353 1067.803941903875 1079.825059426294 1083.501164064639 853.4743122839996 344.4482497317293 1023.290363751036 297.2442065420357
432 0.005 2.16 2 853.5484661928768 702.9650177524877 702.8732412994359 1067.807617306101 1079.825638735353 1083.501564915145 853.6421791004168 344.607438746877 1023.319398265431 297.2443051246962
433 0.005 2.165 2 853.7972136977502 703.4353475490643 703.3445703584077 1067.811312638952 1079.826219772793 1083.501965493016 853.8095953011169 344.7665067831748 1023.348338542863 297.2444038033202
434 0.005 2.17 2 854.045115834507 703.9040394831677 703.8142579491425 1067.814992592987 1079.826798431537 1083.502364652021 853.9766389133059 344.925459282214 1023.377211271268 297.2445026252585
435 0.005 2.175 2 854.2921833817647 704.3710993527891 704.2823096497389 1067.818671534706 1079.827378551804 1083.502763940442 854.1433100509936 345.0843002108198 1023.406006982839 297.2446014741038
436 0.005 2.18 2 854.5384022538224 704.836532212412 704.7487306255683 1067.822349886455 1079.827955431556 1083.50316575908 854.3096810521394 345.2430156399638 1023.434739818319 297.2447003616639
437 0.005 2.185 2 854.783776857676 705.3003434451055 705.2135263050275 1067.826029652661 1079.828531271212 1083.503568979306 854.4755960328724 345.4016104103261 1023.463412365385 297.244799163466
438 0.005 2.19 2 855.0283049709777 705.7625384377416 705.6767020835089 1067.829698119296 1079.8291055787 1083.503973600748 854.6411281226195 345.5600827626838 1023.492016380555 297.2448977669484
439 0.005 2.195 2 855.2719744040118 706.2231224100564 706.1382632199226 1067.83336322158 1079.829677494983 1083.504376004943 854.8062105766162 345.7184334000433 1023.520560157974 297.2449960916068
440 0.005 2.2 2 855.5148213671032 706.6821008617303 706.5982151297501 1067.837027539816 1079.830248169234 1083.504777641034 854.9709479404997 345.8766612441725 1023.54904177133 297.2450940670657
441 0.005 2.205 2 855.7567351958701 707.1394788445684 707.0565629667295 1067.840685826595 1079.830815786619 1083.505176897636 855.1353356742266 346.0347619991247 1023.577457971406 297.2451915909494
442 0.005 2.21 2 855.9979058706118 707.5952617618797 707.5133121327974 1067.844337660072 1079.831383657786 1083.505576086191 855.2992433275351 346.1927356717687 1023.605815609906 297.2452885938546
443 0.005 2.215 2 856.2381998150669 708.0494548663211 707.9684679717313 1067.847982074348 1079.83194811978 1083.505972078621 855.4627226814928 346.3505852517657 1023.634102454622 297.2453850266108
444 0.005 2.22 2 856.4777326861949 708.5020633876351 708.4220356153443 1067.851616520742 1079.832503574925 1083.506363881899 855.6258762945771 346.5083133156506 1023.662332789442 297.2454809134122
445 0.005 2.225 2 856.7164350846838 708.9530923538973 708.8740201821606 1067.855217434192 1079.833054312734 1083.506754320362 855.7886227356936 346.6659187552291 1023.690473226293 297.2455762218262
446 0.005 2.23 2 856.9543306246353 709.4025471885008 709.3244270230518 1067.858850561413 1079.833611870973 1083.50714535845 855.9508997275389 346.8233955514062 1023.718575026291 297.2456709306294
447 0.005 2.235 2 857.1914179545073 709.8504329924716 709.7732613168772 1067.862478968682 1079.834165977893 1083.507535147786 856.1128620474529 346.9807372729978 1023.746608795375 297.2457650445136
448 0.005 2.24 2 857.4277352634188 710.2967550945472 710.220528384302 1067.866116633029 1079.83472307277 1083.507926100561 856.2743562438451 347.1379457277867 1023.774606057248 297.2458586055358
449 0.005 2.245 2 857.6631950460622 710.7415187110253 710.6662334299148 1067.869735441426 1079.835274976803 1083.508314260207 856.4354965899219 347.2950212771706 1023.802518082102 297.2459517064677
450 0.005 2.25 2 857.8978456871235 711.1847289756075 711.1103816402463 1067.873341959139 1079.8358244171 1083.508701736365 856.5962227503522 347.4519669201711 1023.830362859247 297.2460443279496
451 0.005 2.255 2 858.1316890329593 711.6263910642925 711.5529781526304 1067.876945896957 1079.836370177007 1083.509085446091 856.7565276290551 347.6087802254423 1023.85814259922 297.2461365647707
452 0.005 2.26 2 858.3647328985003 712.0665100796112 711.9940280608035 1067.880546548023 1079.836916456524 1083.509470233466 856.9164388806789 347.7654601248531 1023.885860705852 297.2462284896465
453 0.005 2.265 2 858.596988967258 712.5050912340309 712.4335365723987 1067.884140244651 1079.837459316683 1083.509852239615 857.0759572454795 347.9220082903238 1023.913512603086 297.2463201115924
454 0.005 2.27 2 858.8284404777555 712.9421396592239 712.8715088879411 1067.887732565454 1079.838000487707 1083.510232720912 857.2350752423351 348.0784181412743 1023.941102373812 297.2464114868769
455 0.005 2.275 2 859.0590982104967 713.3776604080803 713.3079500835212 1067.8913147448 1079.838537905512 1083.510610657321 857.3938228894137 348.234691059621 1023.96862045861 297.2465025452233
456 0.005 2.28 2 859.2889667909565 713.8116585817365 713.7428652301203 1067.894888345664 1079.839072218832 1083.510986565866 857.5523392920942 348.3908266494983 1023.996067853679 297.2465933488255
457 0.005 2.285 2 859.5180018409731 714.2441391288663 714.1762593433569 1067.898466420184 1079.839607593684 1083.511363114727 857.7102680717632 348.5468380636682 1024.023455992704 297.246683882657
458 0.005 2.29 2 859.7463851971906 714.6751071888289 714.6081374738458 1067.902030885417 1079.840140471476 1083.511738089725 857.8678175745322 348.702703268443 1024.050764649207 297.2467741156709
459 0.005 2.295 2 859.9739456717951 715.1045678852453 715.038504822119 1067.905595617892 1079.840671634098 1083.512112069531 858.0249604728184 348.8584261749465 1024.078029996303 297.2468639924813
460 0.005 2.3 2 860.2006757391077 715.5325261711491 715.4673664177892 1067.909150686557 1079.841198961143 1083.512483489005 858.1816741160294 349.0140117824627 1024.105230214717 297.246953392395
461 0.005 2.305 2 860.4266188192669 715.9589870580224 715.8947272861913 1067.91270021201 1079.841725859161 1083.512854206943 858.3380273824242 349.1694576520883 1024.132348013546 297.2470423332942
462 0.005 2.31 2 860.6517357100164 716.3839556907124 716.320592464619 1067.916247719306 1079.842248927698 1083.513222096925 858.4939830293896 349.3247616627808 1024.159464557696 297.2471307878209
463 0.005 2.315 2 860.8761070415406 716.8074369622949 716.7449669750707 1067.919781931828 1079.842771922918 1083.513590355967 858.6495630535049 349.4799227527529 1024.186475227998 297.2472186299265
464 0.005 2.32 2 861.0997211541165 717.2294358762681 717.1678557812163 1067.923315027831 1079.843290715909 1083.513955176395 858.8047602145048 349.6349359093833 1024.213412665849 297.2473057813005
465 0.005 2.325 2 861.3225581177048 717.6499574853484 717.5892639096479 1067.92683896123 1079.843809766661 1083.514320434902 858.9595961289863 349.7898187023645 1024.240287325776 297.2473922438652
466 0.005 2.33 2 861.5446313845563 718.0690066410593 718.0091962798881 1067.930360682402 1079.844325317378 1083.514682950596 859.1140724852246 349.9445494864885 1024.267099097217 297.2474779781434
467 0.005 2.335 1 861.7561593508906 718.4851379780965 718.4263609335961 1067.981527362273 1079.847447211277 1083.5149294387 859.3663121679086 350.0959652790857 1024.347066775717 297.2475169593027
468 0.005 2.34 2 861.9877337953773 718.9012885755067 718.8432984004045 1067.936703299581 1079.846353829573 1083.51633728618 859.4529752074668 350.2523718987969 1024.325867945048 297.2476012471681
469 0.005 2.345 1 862.1966134131675 719.314518030111 719.2575365357162 1067.986426579854 1079.848756114767 1083.515756977052 859.6931155220152 350.4040472671301 1024.401142948381 297.2476729614984
470 0.005 2.35 1 862.4128806996634 719.7262574174543 719.6701877846141 1067.995006192494 1079.844708076487 1083.513613699227 859.9058027900809 350.5560182270718 1024.446937622519 297.2477295033255
471 0.005 2.355 1 862.6306917208256 720.1365603287337 720.0813890585551 1067.992776118576 1079.843314183743 1083.513891157817 860.0967719622117 350.7082293324955 1024.477115070746 297.2477854638456
472 0.005 2.36 1 862.8483199163015 720.5454414927029 720.4911574833274 1067.99232988419 1079.84479925866 1083.515238095546 860.27428247225 350.8605571857346 1024.503697567441 297.2478562446395
473 0.005 2.365 1 863.0650100537819 720.9529067066591 720.8995007302227 1067.993835383976 1079.845984075708 1083.515712865597 860.4429659987709 351.0130327369867 1024.529429908438 297.2479491403278
474 0.005 2.37 1 863.2807175369016 721.3589644442316 721.3064270870984 1067.997540784175 1079.847116021684 1083.516231013474 860.6066412498362 351.1655717755251 1024.55626656828 297.2480676805533
475 0.005 2.375 1 863.4951449599871 721.7636185299542 721.7119416795196 1068.001066950281 1079.847264042258 1083.516196938098 860.7671702215169 351.3180845887736 1024.582744818576 297.2482124877815
476 0.005 2.38 1 863.7088534803224 722.166876501938 722.1160519482685 1068.005103639473 1079.847812512674 1083.516668610461 860.926030179425 351.4705127873321 1024.609755973852 297.2483861379207
477 0.005 2.385 1 863.921644842462 722.56874187424 722.5187626507362 1068.008383644936 1079.847869837331 1083.516738862544 861.0836724533982 351.6228031437133 1024.636132415653 297.2485879066483
478 0.005 2.39 1 864.1339401409074 722.9692215155249 722.9200808936334 1068.01217769045 1079.848528830594 1083.51728104668 861.2403805854793 351.7749593336277 1024.662982196578 297.2488179397731
479 0.005 2.395 1 864.3453264520233 723.3683181835949 723.3200105923974 1068.015349894898 1079.848690767938 1083.517362928277 861.3965601749935 351.9269623023097 1024.689206267948 297.2490739767375
480 0.005 2.4 1 864.5564115826536 723.7660381547601 723.7185581769934 1068.019134373309 1079.84939327518 1083.517894805988 861.5523582772122 352.0788054693507 1024.715913035521 297.2493538116311
481 0.005 2.405 1 864.7667861509799 724.1623808884626 724.1157244265549 1068.022255046962 1079.849516723123 1083.517929653493 861.7082168893081 352.2304498227186 1024.74192783994 297.2496539019403
482 0.005 2.41 1 864.9766523017493 724.5573609908821 724.5115219674391 1068.025840391136 1079.850163020997 1083.51843556645 861.8633345741974 352.3820138405025 1024.76832311346 297.2499712908107
483 0.005 2.415 1 865.185594461114 724.9509791472258 724.9059531930465 1068.028878428941 1079.850272064032 1083.518467456351 862.0177647344588 352.533406856063 1024.794054294413 297.250302019632
484 0.005 2.42 1 865.3940017160965 725.3432417376944 725.2990242024908 1068.032548047417 1079.850932889715 1083.51897633499 862.1718094578791 352.6846267419581 1024.820279887147 297.2506431583554
485 0.005 2.425 1 865.6016257151097 725.7341515433806 725.6907386365307 1068.035714032309 1079.851106245829 1083.51905794195 862.3252714681128 352.835689246013 1024.846005454242 297.2509903518638
486 0.005 2.43 1 865.8087720546847 726.1237137509019 726.0811018645297 1068.039424947348 1079.851814904298 1083.519613472059 862.4783342347895 352.986616093286 1024.872195112906 297.2513401435573
487 0.005 2.435 1 866.0150592714225 726.5119312592223 726.4701170578912 1068.04250460441 1079.851960702393 1083.519671562677 862.6307748954393 353.1373850761608 1024.897724908823 297.2516882093837
488 0.005 2.44 1 866.2208138268899 726.8988101492021 726.8577899534895 1068.046048199512 1079.852631710927 1083.520189422873 862.7828508650124 353.2879902272711 1024.923713049319 297.2520316265647
489 0.005 2.445 1 866.4256758666596 727.2843519290466 727.2441231461917 1068.04905193065 1079.852770751128 1083.520239009633 862.9342661868011 353.4384170121401 1024.949031254505 297.2523663840917
490 0.005 2.45 1 866.6299932638601 727.6685627724049 727.6291222162189 1068.052678253762 1079.853453265705 1083.520763872597 863.0852324550949 353.5886959619635 1024.97479496339 297.252689896461
491 0.005 2.455 1 866.8334782267976 728.0514449045585 728.0127899807624 1068.055736109118 1079.853610876056 1083.520832474616 863.2355779080657 353.7388491596369 1024.999952374968 297.2529985312344
492 0.005 2.46 1 867.0365030297939 728.4330046056431 728.3951321314331 1068.059389144433 1079.854307814249 1083.521374117932 863.3855793648834 353.888898298479 1025.02557683299 297.2532902343618
493 0.005 2.465 1 867.2387226822248 728.8132439242606 728.7761515416656 1068.062475412226 1079.854470619839 1083.521449463268 863.5347743386073 354.0387354366526 1025.050620804841 297.2535619336677
494 0.005 2.47 1 867.4404266280401 729.1921687254091 729.1558534530332 1068.066108090892 1079.855162632638 1083.521988575964 863.6836388755711 354.1884088056942 1025.076107396619 297.2538121969761
495 0.005 2.475 1 867.6413166610866 729.5697811675728 729.5342405145694 1068.069159622336 1079.855326765233 1083.522063918963 863.831957584357 354.3379134786076 1025.100990546531 297.2540386369814
496 0.005 2.48 1 867.8417253838558 729.9460876767973 729.9113184703376 1068.072747701263 1079.856012929007 1083.522596946988 863.9799505656304 354.4872567135878 1025.126287007151 297.2542405207839
497 0.005 2.485 1 868.0412921351037 730.3210899704804 730.2870899220995 1068.075762078266 1079.856173595078 1083.522668376817 864.1273326340116 354.636445509176 1025.150976499345 297.2544163514661
498 0.005 2.49 1 868.240341200605 730.6947942055764 730.6615603913872 1068.079351698073 1079.856861682071 1083.5231996988 864.2743345968843 354.7854691137483 1025.176127269171 297.2545662233535
499 0.005 2.495 1 868.4385573377218 731.0672029204153 731.0347327659329 1068.082352001034 1079.857015576806 1083.523265441572 864.4207770280481 354.9343053480268 1025.200672979165 297.2546894815883
500 0.005 2.5 1 868.6364167658829 731.4383213819598 731.4066120667708 1068.085913394509 1079.857695963457 1083.523792611204 864.5668119731118 355.0829969719578 1025.2256530629 297.2547871661678
501 0.005 2.505 1 868.8334297406752 731.8081523300557 731.7772013957519 1068.088901453055 1079.857848098314 1083.523857830341 864.7122876495989 355.2315299444403 1025.250035000349 297.2548594442901
502 0.005 2.51 1 869.0298863585041 732.1767011979369 732.1465059657295 1068.092449931387 1079.858530746292 1083.524386283847 864.8573577055722 355.3798965284806 1025.274876138561 297.2549080558547
503 0.005 2.515 1 869.2255245459083 732.5439710259088 732.5145289863428 1068.095433072782 1079.858692030675 1083.524455781646 865.0018808156443 355.5281026743336 1025.299131023572 297.2549339476779
504 0.005 2.52 1 869.4206836741373 732.9099675523427 732.8812757810084 1068.098981609415 1079.859374757136 1083.524981472343 865.1460398625489 355.676146720439 1025.323852315215 297.254939559471
505 0.005 2.525 1 869.6149710266225 733.2746931156499 733.2467492017682 1068.10197872747 1079.859533597043 1083.525047575887 865.2896116252814 355.8240345109811 1025.347976783354 297.2549263468469
506 0.005 2.53 1 869.8087453424598 733.6381530629355 733.610954351422 1068.10551529028 1079.860211183946 1083.525569269644 865.4328032373695 355.9717648799333 1025.372538818393 297.2548972065538
507 0.005 2.535 1 870.0016562328072 734.0003501010746 733.9738942901469 1068.108414967902 1079.860423279008 1083.525659170325 865.5754090714778 356.1193180015207 1025.396415139063 297.2548539521841
508 0.005 2.54 1 870.1940726008564 734.3612896231098 734.3355739159341 1068.111972103462 1079.861113548762 1083.526177363578 865.7176788201159 356.2666942385995 1025.420783337292 297.2547997098171
509 0.005 2.545 1 870.3857144802735 734.7209727088609 734.695995076136 1068.114943472184 1079.861266874692 1083.5262362294 865.8590782573448 356.4139069131877 1025.444611694853 297.2547363836157
510 0.005 2.55 1 870.5768727893666 735.0794066760531 735.0551640563402 1068.118440449139 1079.861928618664 1083.526748574188 866.0002300911979 356.5609398489019 1025.468880899887 297.2546670927827
511 0.005 2.555 1 870.7672185667213 735.4365931992962 735.4130833075255 1068.121366156465 1079.862072433561 1083.526806031964 866.1409902662072 356.7078101947176 1025.492556968377 297.254593774861
512 0.005 2.56 1 870.9570948651545 735.7925386128686 735.7697585157885 1068.124860749795 1079.862740312996 1083.52731977029 866.2813784421138 356.8545166869854 1025.516682865259 297.2545193884829
513 0.005 2.565 1 871.146150441934 736.1472447366983 736.125192122269 1068.12776894757 1079.862881633186 1083.527372839176 866.4212046220913 357.0010569700517 1025.54021236826 297.2544456023038
514 0.005 2.57 1 871.3347081362328 736.5007174709524 736.4793895212567 1068.131241016504 1079.863545411518 1083.527882949961 866.5606757438991 357.1474386593377 1025.564201605142 297.2543750801374
515 0.005 2.575 1 871.5224612326665 736.8529591074717 736.8323533053699 1068.134033371985 1079.863672180309 1083.527933730804 866.6995417367392 357.2936337648987 1025.587537596657 297.2543091155173
516 0.005 2.58 1 871.7097194157401 737.203975346401 737.1840889428975 1068.13747078471 1079.864340032745 1083.52844694162 866.8380478691854 357.4396687053804 1025.611356195867 297.2542499781541
517 0.005 2.585 1 871.8961751752428 737.5537683875963 737.5345990915597 1068.140354733294 1079.864479672615 1083.528496130193 866.9760398636994 357.5855294528279 1025.634598785607 297.2541984189834
518 0.005 2.59 1 872.0822057030388 737.9023441283243 737.883889150115 1068.143803197264 1079.865136330617 1083.529000305022 867.1137443644951 357.7312227490955 1025.658308095585 297.2541561713327
519 0.005 2.595 1 872.2674223609732 738.2497043182052 738.2319615190371 1068.146662296379 1079.865267746296 1083.52904711716 867.2508616272576 357.8767418888945 1025.681420419295 297.2541234807935
520 0.005 2.6 1 872.4521524845907 738.5958551973433 738.5788216945163 1068.150091772774 1079.865923074492 1083.529551408237 867.3876419109985 358.0220825939699 1025.704992066808 297.2541015443293
521 0.005 2.605 1 872.6360807041615 738.9407979766719 738.9244718510795 1068.15293913923 1079.866053566319 1083.529596230748 867.5238566722954 358.1672611753245 1025.727973595039 297.254090083191
522 0.005 2.61 1 872.8195501732924 739.2845390656606 739.2689174644941 1068.156351107126 1079.866703831808 1083.530097023162 867.6597591985404 358.3122711147186 1025.751415090015 297.2540898578296
523 0.005 2.615 1 873.0022234015239 739.6270806983148 739.6121612444489 1068.159179086326 1079.866828800971 1083.530138763121 867.7951188575169 358.4571227866126 1025.774259961823 297.254100122535
524 0.005 2.62 1 873.1844792892496 739.9684279117522 739.954207310212 1068.162719046737 1079.8674745537 1083.530633477212 867.9299857996102 358.6017883977577 1025.798264306775 297.2541211819387
525 0.005 2.625 1 873.3659375150237 740.3085832946231 740.2950594102017 1068.165527796636 1079.867588833245 1083.530671932177 868.0643506477072 358.7462698480548 1025.821371447923 297.2541519816458
526 0.005 2.63 1 873.5469806658809 740.6475529443491 740.6347230447336 1068.168869718428 1079.868232040444 1083.531169830266 868.1983857059604 358.8905838589569 1025.844741725047 297.2541925321937
527 0.005 2.635 1 873.7272021441634 740.9853395710333 740.9732012246859 1068.171565688672 1079.868313665404 1083.531186929522 868.3318993608503 359.0347255434592 1025.867400770556 297.2542415448084
528 0.005 2.64 1 873.9069164015672 741.3219479259927 741.3104986169682 1068.174915408774 1079.868964978335 1083.531692306819 868.4651493775651 359.1786959037796 1025.890476167661 297.2542988064443
529 0.005 2.645 1 874.0858532683008 741.6573798738274 741.6466175690753 1068.177709322733 1079.869093272104 1083.531733248638 868.5978907186709 359.3225091471414 1025.912948282541 297.2543628568225
530 0.005 2.65 1 874.2643440496433 741.9916412383715 741.981563339244 1068.181074357 1079.869733873127 1083.532225459943 868.7303374123875 359.4661327847893 1025.935864825836 297.2544333785546
531 0.005 2.655 1 874.4420364601519 742.3247337476981 742.3153382472789 1068.183903652086 1079.869882896343 1083.532273721714 868.8622560997476 359.6095562617075 1025.958173183996 297.2545088296463
532 0.005 2.66 1 874.6192749351869 742.6566628234256 742.6479473268283 1068.187276121218 1079.870527299141 1083.532765228658 868.9938640832586 359.7528194297342 1025.980958727587 297.254588968086
533 0.005 2.665 1 874.7956918699973 742.9874310820015 742.9793933361951 1068.189992783075 1079.870649902504 1083.532806454916 869.1249423098244 359.8959131510335 1026.003207307679 297.2546722352955
534 0.005 2.67 1 874.9716040734353 743.3170456245622 743.3096815027831 1068.193120130923 1079.871265516964 1083.533292917736 869.2558057943679 360.0388135069709 1026.025534406061 297.2547583977599
535 0.005 2.675 1 875.1468226022508 743.6455071561472 743.6388147680443 1068.195842330386 1079.871388989011 1083.533334832642 869.3861614570721 360.1815476083604 1026.047461047707 297.2548460785387
536 0.005 2.68 1 875.3216250128661 743.9728206494198 743.9667978349635 1068.199140147218 1079.872026541959 1083.533826737502 869.5161576987438 360.3241171053235 1026.069916746999 297.254935211903
537 0.005 2.685 1 875.4956735310236 744.2989882073527 744.2936330521077 1068.201879851376 1079.872149480317 1083.533866731122 869.6455868606608 360.4665069164785 1026.091830019941 297.2550244404766
538 0.005 2.69 1 875.6692816540816 744.6240154179968 744.6193254761658 1068.205177723384 1079.872782886402 1083.534355828521 869.7746860569683 360.6087187307037 1026.114215190366 297.2551138443857
539 0.005 2.695 1 875.8421256897288 744.9479044096192 744.9438775809815 1068.207904919255 1079.872899302205 1083.534392796689 869.9034308149752 360.7507449090197 1026.136024236057 297.25520231705
540 0.005 2.7 1 876.0145773759065 745.2706602600383 745.2672942607372 1068.211234891022 1079.873526201976 1083.534876163638 870.0317973283411 360.892612321426 1026.158310981525 297.2552900243188
541 0.005 2.705 1 876.1862588448466 745.5922861366174 745.5895785502323 1068.213934425744 1079.873635110777 1083.534910149897 870.1595825243002 361.0342969606148 1026.180000246128 297.2553760596159
542 0.005 2.71 1 876.3575385252785 745.9127865171371 745.9107350824178 1068.217155004901 1079.874227952749 1083.535379120232 870.2870374999337 361.1758027780743 1026.202196301256 297.2554607389192
543 0.005 2.715 1 876.5280485319428 746.2321641270207 746.2307664183895 1068.219785262556 1079.874337770238 1083.535415093189 870.4141722983134 361.3171186285641 1026.223699639229 297.2555432864129
544 0.005 2.72 1 876.6981274123024 746.5504243874599 746.5496777892832 1068.223019193484 1079.874969786786 1083.53590288772 870.5409672095792 361.4582456148948 1026.245693460231 297.2556241558877
545 0.005 2.725 1 876.8674328993964 746.8675691834148 746.8674715672518 1068.225689202785 1079.875078797172 1083.535932656057 870.6671787436712 361.5992082725421 1026.267129081977 297.2557026714486
546 0.005 2.73 1 877.0362941309519 747.1836036400222 747.184152602735 1068.228920881298 1079.875703211808 1083.536416403502 870.7930523505012 361.7399925524562 1026.2890213951 297.2557793708916
547 0.005 2.735 1 877.2044026691538 747.4985296756565 747.4997232027592 1068.231593300643 1079.875812580846 1083.536447309006 870.9183960947671 361.8806155221213 1026.310348836346 297.2558537146647
548 0.005 2.74 1 877.3720860633489 747.8123531590529 747.8141885871897 1068.234815524045 1079.876434010025 1083.536929499049 871.0435704257897 362.0210658050124 1026.332125960322 297.2559262857528
549 0.005 2.745 1 877.5390256136864 748.125076068597 748.1275512256651 1068.237471389215 1079.876539815128 1083.536958570526 871.1681748344802 362.1613341200779 1026.353332603398 297.2559965725252
550 0.005 2.75 1 877.7055139518922 748.4367036751776 748.439815995762 1068.240658827843 1079.877155721013 1083.537437675816 871.2925350743036 362.3014080389428 1026.374971278005 297.2560652701483
551 0.005 2.755 1 877.8712845172953 748.7472379281616 748.7509853511741 1068.243288771272 1079.877258748214 1083.537464264373 871.4163556172711 362.4413031196125 1026.396049652566 297.2561318968807
552 0.005 2.76 1 878.0366347437629 749.0566840396285 749.0610641437283 1068.246475134755 1079.877878453596 1083.537945476195 871.53985542285 362.5810179685633 1026.417577563841 297.2561972041907
553 0.005 2.765 1 878.2012697310296 749.3650437315254 749.3700546434288 1068.249101338679 1079.877981508938 1083.537972012675 871.6629503612786 362.7205297155903 1026.438540502605 297.2562607238853
554 0.005 2.77 1 878.3654810103801 749.6723221474673 749.677961580529 1068.252276765685 1079.878598097957 1083.538450703079 871.7856672188257 362.8598756157913 1026.459952111464 297.2563232216754
555 0.005 2.775 1 878.5291146459626 749.9785210883616 749.9847868832557 1068.254857564223 1079.878688489272 1083.538470406329 871.9079049139525 362.9990513996661 1026.480753474678 297.2563842285264
556 0.005 2.78 1 878.6923453895304 750.2836470986609 750.2905366558014 1068.257935927254 1079.879293269024 1083.5389447614 872.0298617752435 363.1380460755962 1026.502060695776 297.2564445176897
557 0.005 2.785 1 878.8547258675763 750.5877009422643 750.5952123468455 1068.260505888008 1079.87939284623 1083.538969217753 872.1512595610836 363.2768582920426 1026.522760558558 297.2565036185712
558 0.005 2.79 1 879.0166809722282 750.8906882051559 750.8988189844846 1068.263652370341 1079.880004421889 1083.539442775117 872.272401894053 363.4154962169277 1026.54391814825 297.2565622990846
559 0.005 2.795 1 879.1780819912206 751.1926115381449 751.2013594397215 1068.266269707864 1079.880109510604 1083.539468979167 872.3931186639755 363.5539445059011 1026.564553068441 297.2566200625341
560 0.005 2.8 1 879.3389938759352 751.4934760342862 751.5028385622574 1068.269408734218 1079.880722168469 1083.539944496983 872.5135443870741 363.6922109760097 1026.585620064493 297.2566776189561
561 0.005 2.805 1 879.4991833569286 751.7932822363404 751.8032576926439 1068.271985556873 1079.880816787898 1083.539965765033 872.6334732510102 363.8302926922836 1026.606127554309 297.2567345147949
562 0.005 2.81 1 879.6588696651266 752.0920359560539 752.1026221634563 1068.275069618689 1079.881417879205 1083.540435372564 872.7530923853583 363.9681982317933 1026.627046325902 297.2567914261455
563 0.005 2.815 1 879.81787305238 752.3897391169695 752.400934048873 1068.277632500608 1079.881517344084 1083.540459224626 872.8722917451311 364.105918093583 1026.647418848 297.2568478551557
564 0.005 2.82 1 879.9764647193183 752.6863974709132 752.6981984445763 1068.280747613173 1079.882122766224 1083.540928396669 872.991195695971 364.2434532381748 1026.66824185846 297.2569044414826
565 0.005 2.825 1 880.1339041774613 752.982012333084 752.9944176963386 1068.283319627153 1079.882216645765 1083.540947059223 873.1095956528007 364.3808046501391 1026.688568067814 297.2569606663574
566 0.005 2.83 1 880.2910992508945 753.2765887717242 753.2895961366054 1068.286454261128 1079.882812363783 1083.541406877076 873.2280686557214 364.5179731082873 1026.709282512927 297.2570171436686
567 0.005 2.835 1 880.4477256881128 753.5701289144148 753.5837362167024 1068.288986103081 1079.88289444586 1083.541421413573 873.346127771306 364.6549544696761 1026.729408224874 297.2570732887879
568 0.005 2.84 1 880.6040467743528 753.8626384757863 753.8768430422796 1068.292057189874 1079.883492963241 1083.541889414744 873.4638387917137 364.7917663534047 1026.74997807402 297.257129722198
569 0.005 2.845 1 880.7596968254431 754.1541188999742 754.1689187355236 1068.29456451504 1079.883579199287 1083.541904787214 873.580963105358 364.9283899986899 1026.769986021643 297.257185849765
570 0.005 2.85 1 880.9149770179622 754.4445755034767 754.459968140432 1068.297625059148 1079.884180587089 1083.542373233154 873.6977571634363 365.064826842875 1026.790448829375 297.2572422766631
571 0.005 2.855 1 881.0695747146382 754.7340102228612 754.7499935751059 1068.300129200653 1079.884267816304 1083.542388264991 873.8140458643416 365.2010763724012 1026.81035027007 297.2572983528012
572 0.005 2.86 1 881.223795687552 755.0224278669272 755.0389996303963 1068.3031827779 1079.884864698674 1083.542852739724 873.9300408344508 365.3371611468178 1026.830690418571 297.2573546876876
573 0.005 2.865 1 881.3773150397246 755.3098299182733 755.3269883448692 1068.305669108333 1079.884951576015 1083.542868503562 874.0453034402766 365.4730513480924 1026.850472783936 297.2574106451557
574 0.005 2.87 1 881.5304290465947 755.5962205714601 755.6139638304654 1068.308714229823 1079.885549792419 1083.54333375658 874.1603965142122 365.6087502443302 1026.870709818935 297.2574668247595
575 0.005 2.875 1 881.682856143704 755.8816030263372 755.8999288064581 1068.311193539874 1079.88562926062 1083.543344385136 874.2751075648792 365.7442469780537 1026.890367390706 297.2575226136062
576 0.005 2.88 1 881.8349084222508 756.1659817132669 756.1848878206781 1068.314234363125 1079.886227182444 1083.543809600089 874.3895931856108 365.8795540934035 1026.91048274344 297.2575786072695
577 0.005 2.885 1 881.9862633903092 756.4493581849517 756.4688428398517 1068.316702685259 1079.886304012014 1083.543817840615 874.5036303647365 366.014682638112 1026.930027598895 297.2576341255489
578 0.005 2.89 1 882.1372186244233 756.7317370201807 756.7517980615454 1068.319708138 1079.88689451793 1083.54427908011 874.6172965415433 366.1496485599399 1026.950020876217 297.2576897493789
579 0.005 2.895 1 882.2875217832909 757.0131210972828 757.033756354701 1068.322164324615 1079.886973237964 1083.544289122929 874.730598355238 366.2844192512728 1026.969451779024 297.2577449047515
580 0.005 2.9 1 882.4374437290465 757.29351505902 757.3147222695055 1068.325164159172 1079.887563572302 1083.544749172831 874.8435889947463 366.4190010362167 1026.989331172492 297.2578001470811
581 0.005 2.905 1 882.586687942479 757.572920865889 757.5946980573127 1068.327606758179 1079.887637869536 1083.544755313671 874.9561661503432 366.5533969634703 1027.008645706196 297.2578548682819
582 0.005 2.91 1 882.7355553984565 757.8513438285013 757.8736885530957 1068.330598714352 1079.888223849196 1083.54521264897 875.0685037648391 366.6876049677014 1027.028412432285 297.2579096273399
583 0.005 2.915 1 882.883761551962 758.1287854785979 758.1516957745898 1068.33303598892 1079.888291685225 1083.54521508833 875.1804837174354 366.8216275157811 1027.047614288349 297.2579638422991
584 0.005 2.92 1 883.0315972025003 758.4052502991437 758.4287238823387 1068.336098158527 1079.888881875579 1083.545673260759 875.2922040064059 366.9554614280285 1027.067366853771 297.2580181104188
585 0.005 2.925 1 883.1787628031979 758.6807409234 758.7047757514928 1068.338520581949 1079.888946737781 1083.545675222013 875.4034216037177 367.0891100500658 1027.086500721288 297.2580718345534
586 0.005 2.93 1 883.3255728925659 758.9552619462296 758.9798558335167 1068.341467157306 1079.889525452984 1083.546129358257 875.5144039374278 367.2225795044557 1027.106053070077 297.2581256258752
587 0.005 2.935 1 883.4717193504918 759.2288152081251 759.2539662306708 1068.343856942729 1079.889595744605 1083.546133807807 875.6249451161019 367.3558361509445 1027.125031604718 297.2581788385454
588 0.005 2.94 1 883.617527315903 759.5014052768422 759.5271113189896 1068.346823137006 1079.890185905253 1083.546591814296 875.7352492808002 367.4889156241091 1027.144465006551 297.2582321018497
589 0.005 2.945 1 883.7626541525271 759.7730340157485 759.7992932039447 1068.349217661706 1079.89025337665 1083.546592755304 875.8451104702978 367.6218154091646 1027.163331972311 297.2582847839362
590 0.005 2.95 1 883.9074441863758 760.0437068825146 760.0705167293426 1068.352164305848 1079.890829956404 1083.547042655093 875.9551756999879 367.754551761231 1027.18265561116 297.2583374290137
591 0.005 2.955 1 884.0515662818382 760.3134254863082 760.340784427888 1068.3543478469 1079.890881879637 1083.547043389556 876.0645549445925 367.8870950993297 1027.201155600472 297.2583894488837
592 0.005 2.96 1 884.1953195234486 760.5821939218326 760.6100997835629 1068.357243183911 1079.891473676435 1083.547502273879 876.1737217456368 368.0194435301864 1027.220260666489 297.2584414480252
593 0.005 2.965 1 884.3384109799273 760.8500138739784 760.8784648838677 1068.359622592899 1079.891541907274 1083.54750060098 876.2821908335131 368.1516896224186 1027.238873748289 297.2584927580298
594 0.005 2.97 1 884.4811729828973 761.1168906449609 761.145884458658 1068.362553597736 1079.892117828664 1083.547950202151 876.3905263060117 368.2837258706809 1027.257970504678 297.2585440127203
595 0.005 2.975 1 884.6232747176927 761.3828256159112 761.4123604562367 1068.364909722351 1079.892175981059 1083.547946580001 876.4983559700501 368.4155380637283 1027.27650824713 297.2585946139521
596 0.005 2.98 1 884.7649509143681 761.6478226018834 761.6778966370147 1068.367809566633 1079.892751308215 1083.548397136579 876.6058515640648 368.5471465138894 1027.295513618322 297.2586451481022
597 0.005 2.985 1 884.9061933736353 761.9118854337381 761.9424963839695 1068.370148508665 1079.892811468865 1083.54839355676 876.7130185517617 368.6785583551185 1027.313980531699 297.2586950083168
598 0.005 2.99 1 885.0470321279108 762.1750177467811 762.206163541432 1068.373034015195 1079.893381990101 1083.548839547318 876.8199242331523 368.8097785568994 1027.332871071673 297.258744851738
599 0.005 2.995 1 885.1871851910014 762.4372211308105 762.4689000226488 1068.37535804692 1079.893440898583 1083.548837014332 876.9266530863392 368.9408073202443 1027.351197037507 297.2587940928964
600 0.005 3 1 885.3269845651508 762.6985003994849 762.7307102622843 1068.378226285277 1079.894013797891 1083.5492880335 877.0329999658519 369.0716440629195 1027.369977013749 297.2588433520708
601 0.005 3.005 1 885.4661568556832 762.9588567794925 762.9915959783823 1068.380526918774 1079.894070598919 1083.549284915911 877.1388448994587 369.2022876756511 1027.388189194927 297.2588920318449
602 0.005 3.01 1 885.605187276061 763.2182947569804 763.2515603228732 1068.383494301769 1079.894651281566 1083.549734467534 877.2445940105912 369.3327442739485 1027.407095317261 297.2589407928851
603 0.005 3.015 1 885.7434721027757 763.4768161623306 763.510606538656 1068.385770290601 1079.894695475157 1083.549724873578 877.3498310717781 369.4630277170556 1027.425215342923 297.2589890420713
604 0.005 3.02 1 885.8813664668619 763.7344254970577 763.7687388138337 1068.388613063671 1079.89526610068 1083.550175045308 877.4547929606491 369.5931140068528 1027.443738676582 297.2590374465474
605 0.005 3.025 1 886.0186166758576 763.9911247652539 764.0259593704753 1068.390895934062 1079.895324856707 1083.550173063745 877.559319484006 369.7230170415895 1027.461703653452 297.2590853541783
606 0.005 3.03 1 886.155499807628 764.2469184608932 764.2822723608979 1068.393628404502 1079.895892309875 1083.550619138761 877.6635951127774 369.8527340668597 1027.480135006622 297.2591334567023
607 0.005 3.035 1 886.2917120229451 764.5018097224087 764.5376808638458 1068.39587330784 1079.895947989884 1083.550614328577 877.7674529554182 369.982244355763 1027.49803828803 297.2591811272606
608 0.005 3.04 1 886.4276250803515 764.7558020332077 764.792188507261 1068.398678340094 1079.896511302292 1083.551057278549 877.8710616036626 370.1115682699748 1027.516382442385 297.2592290108782
609 0.005 3.045 1 886.5628929863342 765.0088971555784 765.0457971858647 1068.40092242611 1079.896555619093 1083.551045447704 877.9742376582275 370.240704072127 1027.534151793424 297.2592764652153
610 0.005 3.05 1 886.6978217543102 765.2611004996829 765.2985118512497 1068.403728338712 1079.897119612217 1083.551489343008 878.0771885543154 370.3696568828678 1027.552384262721 297.2593241044317
611 0.005 3.055 1 886.8321207079994 765.5124127471037 765.55033381531 1068.405976269133 1079.8971677778 1083.551479027212 878.1797355305072 370.4984114825331 1027.570059163821 297.2593713502895
612 0.005 3.06 1 886.9661058117974 765.7628387226044 765.8012674212241 1068.40877144482 1079.897728113247 1083.551920120773 878.2820549426099 370.6269730100691 1027.58819299604 297.2594187564114
613 0.005 3.065 1 887.0994621850226 766.0123794700595 766.0513142800307 1068.411003799451 1079.897775351872 1083.551910210957 878.3839551892615 370.7553464508725 1027.605767325379 297.2594657590046
614 0.005 3.07 1 887.232477018705 766.261040086451 766.3004788946264 1068.413795953357 1079.898338129689 1083.552352850986 878.4859299766141 370.8835316705135 1027.623797690327 297.2595129549334
615 0.005 3.075 1 887.3648156193972 766.508821583369 766.5487628385847 1068.416025015836 1079.898386741854 1083.552342771942 878.5872570609754 371.0115294014497 1027.64127428595 297.2595597290664
616 0.005 3.08 1 887.4968711557567 766.7557289185764 766.7961705340507 1068.418796542148 1079.89894431864 1083.55278140476 878.6883617916825 371.1393382278671 1027.659201642501 297.2596067037258
617 0.005 3.085 1 887.6283333153862 767.0017632838239 767.0427036719107 1068.421012971744 1079.898990789522 1083.55276988799 878.7890213052124 371.2669463425757 1027.676572847005 297.2596532469543
618 0.005 3.09 1 887.7594261023411 767.2469289801531 767.288366236825 1068.42374864115 1079.899540700595 1083.553204701501 878.8893664238822 371.3943680390371 1027.694372736291 297.2596999279991
619 0.005 3.095 1 887.8898890409495 767.491228170023 767.5331603518279 1068.42594608531 1079.899586075998 1083.553193042576 878.9892871826202 371.5216052287702 1027.711615295976 297.2597461790137
620 0.005 3.1 1 888.0200805726066 767.7346649428556 767.7770901151397 1068.42869604874 1079.90014176683 1083.553630030527 879.0890336685086 371.6486663537872 1027.72929029153 297.2597925779734
621 0.005 3.105 1 888.1496791039982 767.9772407822861 768.0201573441661 1068.430879359115 1079.900179683067 1083.553612788561 879.1883748626784 371.7755082757741 1027.746431132784 297.2598385193289
622 0.005 3.11 1 888.2789870368268 768.2189604304587 768.2623662957344 1068.433596400075 1079.900729620633 1083.554047606424 879.2874591170649 371.9021733003257 1027.764037034477 297.2598846124651
623 0.005 3.115 1 888.4077017036019 768.4598251322985 768.5037187453754 1068.435767438529 1079.900768607967 1083.554030607464 879.3861745610383 372.0286428507912 1027.781099989166 297.2599302427672
624 0.005 3.12 1 888.5361301812983 768.699839750483 768.7442190285319 1068.438493344531 1079.901321919416 1083.554466030982 879.4847042861178 372.1549240336992 1027.798617135984 297.2599760481397
625 0.005 3.125 1 888.6639596362726 768.9390051184913 768.9838686044264 1068.440645950178 1079.901354580382 1083.55444554902 879.5828055194294 372.2810245063613 1027.815564429352 297.2600214508279
626 0.005 3.13 1 888.7914899631551 769.1773261868857 769.2226718108091 1068.443351905281 1079.901903668309 1083.554878951502 879.6807176222467 372.4069344295642 1027.832967167941 297.2600669999761
627 0.005 3.135 1 888.9184045207902 769.4148042997952 769.4606303865268 1068.445492348858 1079.901936219361 1083.554858173975 879.7782335553291 372.5326584743592 1027.849805644676 297.2601121647361
628 0.005 3.14 1 889.0450435588458 769.6514431779281 769.6977479503355 1068.448197971868 1079.902483358872 1083.55528869098 879.8755310366647 372.6581921893427 1027.867108086549 297.2601575534397
629 0.005 3.145 1 889.1710772019615 769.8872448629435 769.9340266443174 1068.450324245325 1079.902511471163 1083.555265090985 879.9723303791474 372.7835370853269 1027.883846789396 297.2602025640705
630 0.005 3.15 1 889.2968416388804 770.1222144736257 770.1694710574302 1068.453038385032 1079.903075652221 1083.555708295387 880.069030257491 372.9086892459593 1027.901065884011 297.2602478057495
631 0.005 3.155 1 889.4218084062724 770.3563525561307 770.4040824874528 1068.455170641535 1079.903108491986 1083.555685656808 880.1651982910239 373.0336513134689 1027.917724712114 297.2602926410047
632 0.005 3.16 1 889.5465625942973 770.5896639346871 770.6378651908472 1068.457833678689 1079.90364800633 1083.556112160398 880.2612547579473 373.1584189059301 1027.934827667726 297.2603377276756
633 0.005 3.165 1 889.670758307627 770.8221497909203 770.8708207948962 1068.45993171907 1079.903672957854 1083.556086564731 880.3569339746551 373.2829950241182 1027.951367775222 297.260382470013
634 0.005 3.17 1 889.7946734865313 771.0538140536344 771.102953057557 1068.462588733586 1079.904218931192 1083.55651786873 880.4524092939209 373.4073926002669 1027.96838096188 297.2604274785817
635 0.005 3.175 1 889.9179979614447 771.2846597184974 771.3342648644942 1068.464676801833 1079.904243332894 1083.556490220279 880.5474835934685 373.5315958846458 1027.984829559194 297.2604721205498
636 0.005 3.18 1 890.0410811256694 771.5146897327332 771.5647592573621 1068.467317037153 1079.904782935058 1083.556916481675 880.6422933128513 373.6556078070842 1028.001732525783 297.2605170315848
637 0.005 3.185 1 890.1635785551983 771.743905586047 771.7944379228104 1068.469395503982 1079.904805230836 1083.556888133796 880.7367449387526 373.779429356719 1028.018072889763 297.2605615992293
638 0.005 3.19 1 890.2857626695875 771.9723123912464 772.0233054174989 1068.472037613752 1079.905343624228 1083.557313248728 880.8310172819753 373.9030600724187 1028.034881174968 297.2606064606878
639 0.005 3.195 1 890.4073939199751 772.1999107906571 772.2513630357353 1068.474100875802 1079.905361715404 1083.557282569838 880.9249222246225 374.026499673928 1028.051124864652 297.2606509901399
640 0.005 3.2 1 890.5287494048816 772.4267052163458 772.4786148273845 1068.476716935342 1079.905898460877 1083.557707571339 881.018639970684 374.1497521284272 1028.067831366047 297.2606958212982
641 0.005 3.205 1 890.6495300214738 772.652696694983 772.7050622149559 1068.478806645222 1079.905916716822 1083.557675004453 881.1120107416219 374.2728184439919 1028.083981785413 297.2607403787705
642 0.005 3.21 1 890.770051603025 772.8778901051235 772.930709533078 1068.481416629848 1079.906448278361 1083.558096974305 881.2051773755007 374.3957092305187 1028.100589994221 297.2607852175216
643 0.005 3.215 1 890.8899959175254 773.1022862518269 773.1555581480234 1068.483453741331 1079.906465681475 1083.558066315558 881.2979460854373 374.5183909673324 1028.116637328549 297.2608297630134
644 0.005 3.22 1 891.0096735632524 773.3258895909742 773.379612104749 1068.486042798765 1079.907000174048 1083.558489048967 881.3905139418728 374.6408812041075 1028.133146829036 297.2608746370367
645 0.005 3.225 1 891.1287723754933 773.5487012973551 773.6028729135547 1068.488065951934 1079.907015226912 1083.558455377642 881.4826904278666 374.7631624473946 1028.149097887003 297.2609192027917
646 0.005 3.23 1 891.2476164022183 773.770726103614 773.8253448097601 1068.490637210635 1079.90754070952 1083.558871877578 881.5746833382824 374.8852707497364 1028.16544480948 297.2609641034144
647 0.005 3.235 1 891.3658664212078 773.9919649282159 774.047029240789 1068.492648512218 1079.907559033923 1083.558839927746 881.6662738316945 375.007185200535 1028.181215308128 297.2610087175149
648 0.005 3.24 1 891.4838633054608 774.212422250741 774.2679302767342 1068.4952189234 1079.908091762287 1083.559260183341 881.7576832080526 375.1289110167619 1028.197444861781 297.2610536629983
649 0.005 3.245 1 891.6012862186093 774.4320988413854 774.4880492214376 1068.497221365549 1079.908102420954 1083.559223219495 881.8487018702833 375.2504478155841 1028.213115480192 297.2610983325004
650 0.005 3.25 1 891.718447700355 774.6509991793005 774.7073900908113 1068.499776921482 1079.908629763326 1083.559641082562 881.9395303917812 375.3717948490294 1028.229248492084 297.2611433097915
651 0.005 3.255 1 891.8350375114569 774.8691242392581 774.9259542706709 1068.501768931463 1079.90863947182 1083.559604171417 882.0299659057762 375.4929724452748 1028.244824895723 297.2611879950376
652 0.005 3.26 1 891.9513774423699 775.0864788103059 775.1437459289222 1068.504312440273 1079.909165159026 1083.560020898041 882.120202787916 375.6139528638899 1028.260864959659 297.2612329630077
653 0.005 3.265 1 892.0671397128607 775.3030638635913 775.3607665942462 1068.506289941306 1079.909174357869 1083.559983872285 882.2100500697848 375.7347390100828 1028.27635021185 297.2612776485258
654 0.005 3.27 1 892.1826526635466 775.5188836757795 775.577020207425 1068.508823937317 1079.909699857428 1083.5603998228 882.2997306881674 375.8553312698203 1028.29229808866 297.2613226131683
655 0.005 3.275 1 892.2976037590182 775.7339391581784 775.7925080953453 1068.510794064667 1079.909708435523 1083.560362293212 882.3890405839101 375.9757299107096 1028.307690622408 297.2613672239895
656 0.005 3.28 1 892.4122836801266 775.948234959245 776.007234450724 1068.513335125744 1079.910231663952 1083.560775962794 882.4781812037288 376.0959394023763 1028.323699707181 297.2614120800073
657 0.005 3.285 1 892.5264231555092 776.1617718412032 776.2212004536166 1068.515286837165 1079.910233221438 1083.560733411942 882.5669484273568 376.2159623973307 1028.339030231256 297.2614566078592
658 0.005 3.29 1 892.6403470298197 776.3745541630168 776.4344101172099 1068.517793067308 1079.91075549592 1083.561148061792 882.6555342356673 376.335792085436 1028.354789173181 297.2615013891419
659 0.005 3.295 1 892.7537297074086 776.5865832020263 776.6468649824243 1068.51973102773 1079.910761962157 1083.561109134944 882.7436298662398 376.4554683841498 1028.369985433098 297.2615457702382
660 0.005 3.3 1 892.8668546693888 776.7978630411239 776.8585688689575 1068.522225045474 1079.911280876203 1083.561520358593 882.8316470180764 376.5749334259959 1028.385645345156 297.2615903704056
661 0.005 3.305 1 892.9794121131276 777.0083945209705 777.0695230322452 1068.524153768111 1079.911281602107 1083.561477180161 882.919285602553 376.6942046530889 1028.400752373864 297.2616345603103
662 0.005 3.31 1 893.0917253846758 777.2181819188369 777.2797313663805 1068.526613085827 1079.911778636097 1083.561879930047 883.0067503629994 376.8132780626303 1028.416330076732 297.2616789269956
663 0.005 3.315 1 893.2035048718316 777.4272262050299 777.48919520299 1068.52852010412 1079.911772370257 1083.561835992019 883.0938493977249 376.9321503541127 1028.431348345919 297.2617228347065
664 0.005 3.32 1 893.314513392313 777.6355299679435 777.6979171608906 1068.530962714671 1079.912282513357 1083.562244910292 883.1807325469779 377.0508322970697 1028.446791786909 297.2617668940667
665 0.005 3.325 1 893.4251754930822 777.8430956124994 777.9058995124266 1068.532812138311 1079.912259447252 1083.562188237765 883.2672296328927 377.169333377908 1028.461674436932 297.2618104884457
666 0.005 3.33 1 893.5357484492964 778.0499277961094 778.1131464656916 1068.535224453787 1079.912768715551 1083.562596971691 883.3536253689367 377.2876431222399 1028.477038270257 297.2618541824522
667 0.005 3.335 1 893.6458459214664 778.2560273246255 778.3196593418121 1068.537112168497 1079.912769342791 1083.562552892471 883.4396393476236 377.4057535847126 1028.491866490259 297.2618972810219
668 0.005 3.34 1 893.7557341213411 778.4613986858042 778.5254421040632 1068.539577184352 1079.913287213817 1083.56296184828 883.5254901784251 377.5236758321108 1028.507253049669 297.2619404081284
669 0.005 3.345 1 893.8651055678234 778.666042660106 778.7304961178448 1068.541464888211 1079.913281476468 1083.562913717415 883.6109681762139 377.6414123761503 1028.522015691909 297.261982917366
670 0.005 3.35 1 893.9742617671822 778.8699633518288 778.9348251557111 1068.543897240492 1079.91378780232 1083.563316398996 883.6962685338891 377.7589592047216 1028.537219530597 297.2620253438104
671 0.005 3.355 1 894.082871108108 779.0731617948899 779.1384305763 1068.545769045784 1079.913782235191 1083.563269580452 883.7812072853168 377.8763164456346 1028.551869229562 297.2620671062231
672 0.005 3.36 1 894.1912817072093 779.2756422586485 779.3413162408257 1068.548203902886 1079.914296703495 1083.563677503205 883.8659888135801 377.9934938400225 1028.566991079357 297.262108751309
673 0.005 3.365 1 894.2991448843625 779.4774051785904 779.5434831610793 1068.550058864191 1079.914287878894 1083.563627347511 883.9502834137244 378.1104777708077 1028.581586612568 297.2621497078492
674 0.005 3.37 1 894.406787482452 779.6784553474209 779.7449354487298 1068.552505309165 1079.914851066579 1083.564060304873 884.0344061270204 378.2272711821289 1028.596596940055 297.262190554111
675 0.005 3.375 1 894.5138882261663 779.8787932160966 779.9456741681444 1068.554415758663 1079.914859521848 1083.564010501451 884.1182127702943 378.3438725192158 1028.611068240739 297.2622307087157
676 0.005 3.38 1 894.6207590311597 780.0784228625229 780.1457030777794 1068.556795810264 1079.91536091477 1083.564409693097 884.2018679054293 378.4602915319206 1028.625970962438 297.2622707490713
677 0.005 3.385 1 894.7270967843673 780.2773451503837 780.3450233367663 1068.558635867654 1079.915348088477 1083.564358094822 884.2851813834104 378.5765185062907 1028.640331467891 297.2623101019088
678 0.005 3.39 1 894.8332169405681 780.475564213794 780.5436387178169 1068.561038476081 1079.915850529612 1083.564758228983 884.368339033189 378.6925541976577 1028.655175689921 297.2623493435946
679 0.005 3.395 1 894.938805527489 780.6730809266522 780.7415504313398 1068.562869127721 1079.91583611147 1083.564704945594 884.4511447455735 378.8084003036105 1028.669468157038 297.2623879138326
680 0.005 3.4 1 895.044182454346 780.8698994880042 780.9387622983381 1068.565251155158 1079.916338696697 1083.565105510195 884.5337915369314 378.9240547584662 1028.684228188243 297.2624263695869
681 0.005 3.405 1 895.1490350076795 781.06602071508 781.1352755440995 1068.567076461041 1079.91632847578 1083.565054118935 884.6161113076805 379.0395186374396 1028.698440701151 297.2624641564125
682 0.005 3.41 1 895.2536766166792 781.2614488268572 781.3310939569236 1068.569449067771 1079.91682803259 1083.565451218471 884.6983191847179 379.1547939702663 1028.713113338056 297.2625018423199
683 0.005 3.415 1 895.3577835583053 781.4561842659042 781.5262183928969 1068.571293601765 1079.916809329629 1083.565393158535 884.7802294986114 379.2698745749635 1028.727218662031 297.2625388183117
684 0.005 3.42 1 895.4616849492229 781.6502316328658 781.7206530845824 1068.573673705454 1079.917309965348 1083.565791911207 884.8619092870381 379.3847726682502 1028.741810177946 297.2625757267687
685 0.005 3.425 1 895.5650600170234 781.8435913626856 781.9143989048398 1068.575467099786 1079.917291956427 1083.565736223618 884.9432140366115 379.4994812994324 1028.755843757465 297.262611975569
686 0.005 3.43 1 895.6682335266318 782.0362675952186 782.1074595864486 1068.577808774207 1079.917789382449 1083.566133149271 885.0243446008471 379.6139991458277 1028.770339743688 297.2626482011699
687 0.005 3.435 1 895.7708969701775 782.2282606173017 782.2998359990527 1068.579585162112 1079.91776790329 1083.566074677408 885.105080698956 379.7283337499196 1028.784331976603 297.2626838736004
688 0.005 3.44 1 895.8733460265813 782.4195747396479 782.4915318920728 1068.581913359485 1079.918263038194 1083.566469713447 885.1853015099859 379.8424711267953 1028.798748635144 297.2627195904245
689 0.005 3.445 1 895.9752719073427 782.6102106661671 782.6825484051601 1068.583687728203 1079.91824613948 1083.566413573503 885.2653528582904 379.9564293659726 1028.812614854214 297.2627548088641
690 0.005 3.45 1 896.0769961565385 782.8001725934515 782.8728892465996 1068.586009678247 1079.918739275588 1083.566806535999 885.3453642432781 380.0701977715106 1028.826935503864 297.2627901371568
691 0.005 3.455 1 896.1781995434483 782.9894612386291 783.0625555411317 1068.587765347651 1079.918716354267 1083.566746801146 885.425067417965 380.1837825723637 1028.840703652912 297.2628250124224
692 0.005 3.46 1 896.2791752126343 783.1780801746024 783.2515507364574 1068.590081484787 1079.919200252977 1083.567136677586 885.5046431415137 380.2971908917279 1028.854963815163 297.2628600144232
693 0.005 3.465 1 896.379646604947 783.3660306821442 783.4398761317379 1068.591814382336 1079.919172109198 1083.567076015762 885.5838824207689 380.4104272131369 1028.868654165209 297.2628946038536
694 0.005 3.47 1 896.4799344495314 783.5533166663986 783.627535376402 1068.594100044619 1079.91966095623 1083.567467235894 885.6630083825767 380.5234635458882 1028.882799261831 297.2629293847835
695 0.005 3.475 1 896.5797089713834 783.7399387938594 783.8145295358225 1068.595829239725 1079.919637017874 1083.567406225041 885.7417740334226 380.6363029185911 1028.896393938138 297.2629637352522
696 0.005 3.48 1 896.6792967711511 783.9259011325807 784.0008622752229 1068.598113019084 1079.920126325458 1083.567796633527 885.8203723596267 380.7489297969298 1028.910453853853 297.262998299921
697 0.005 3.485 1 896.7783938022354 784.1112044581407 784.1865348091185 1068.599834521487 1079.920098059081 1083.567733008001 885.8986088419613 380.8613627727578 1028.923961675992 297.2630324629608
698 0.005 3.49 1 896.8772930923137 784.2958524742404 784.37155051097 1068.602104843079 1079.920584997827 1083.568122557456 885.9766789952827 380.9736021857913 1028.937934999857 297.263066830532
699 0.005 3.495 1 896.9757332223754 784.4798458096068 784.5559102682457 1068.603780589347 1079.920587494092 1083.568083285562 886.0544111848418 381.0856637425236 1028.951407610205 297.2631008198486
700 0.005 3.5 1 897.0739631181231 784.6631886069928 784.7396178298981 1068.606060262559 1079.921082585781 1083.568473150203 886.1320510141506 381.1975416678635 1028.965313584187 297.2631349770627
701 0.005 3.505 1 897.1716782600121 784.8458815723916 784.9226743346049 1068.607775614833 1079.921053303357 1083.56840739092 886.2093211060647 381.3092354611256 1028.978654036041 297.2631687762319
702 0.005 3.51 1 897.2691982792948 785.0279286257627 785.1050833759349 1068.610035448805 1079.921536710403 1083.56879469967 886.2864252131693 381.4207477671498 1028.992452971651 297.2632027935693
703 0.005 3.515 1 897.3662016812668 785.2093306384324 785.286846094159 1068.611722173413 1079.921502498692 1083.56872813769 886.3631952694381 381.5320802762175 1029.005692816735 297.2632364681396
704 0.005 3.52 1 897.4630087985539 785.3900914615245 785.4679660902491 1068.613963456264 1079.921984680858 1083.569114145177 886.4398061400134 381.6432134941981 1029.019408780949 297.2632703724271
705 0.005 3.525 1 897.5593259038014 785.5702116621923 785.6484443094704 1068.615642505217 1079.921952448763 1083.56904772587 886.5160694921345 381.7541607961369 1029.032584295997 297.263303942001
706 0.005 3.53 1 897.6554639954172 785.749695231027 785.8282843494065 1068.617867939461 1079.922432448213 1083.569431598328 886.5921822802412 381.8649162555231 1029.046227834757 297.2633377623727
707 0.005 3.535 1 897.7511108043285 785.928542549374 786.0074871029718 1068.619560899509 1079.922403913809 1083.569364585157 886.6679396740095 381.9754872577657 1029.05935153109 297.26337123932
708 0.005 3.54 1 897.8465819432575 786.1067575928154 786.1860560806895 1068.62178694478 1079.922885898467 1083.569748904051 886.7435677293813 382.0858878039819 1029.072928954049 297.2634049607682
709 0.005 3.545 1 897.9415515733829 786.2843410651816 786.3639922743693 1068.623431603704 1079.922844166026 1083.569676446084 886.8188599478491 382.1960923907733 1029.085938021938 297.2634383811791
710 0.005 3.55 1 898.0363391223225 786.4612968671781 786.5412992613066 1068.625643030623 1079.923325238339 1083.570061628123 886.8940119193612 382.306107741973 1029.099415917265 297.2634720572547
711 0.005 3.555 1 898.1306953587863 786.6376248605048 786.7179771373894 1068.627332166255 1079.923287679369 1083.569989336498 886.9688259121854 382.4159323332363 1029.11238620382 297.2635054052276
712 0.005 3.56 1 898.2248649764456 786.8133297656786 786.8940303473478 1068.629536643604 1079.923763067037 1083.570370803981 887.0434995240647 382.5255923974236 1029.125787758764 297.2635389951211
713 0.005 3.565 1 898.3185341711225 786.9884125163461 787.0694601334825 1068.631157854116 1079.923719291746 1083.570297556281 887.117856605612 382.6350626708005 1029.138624323372 297.2635722677791
714 0.005 3.57 1 898.4120200216261 787.1628766301809 787.2442698840555 1068.633360589852 1079.924204480089 1083.570684141457 887.1920778819004 382.7443565358491 1029.151793298172 297.2636058157497
715 0.005 3.575 1 898.5050325496979 787.3367221543066 787.4184601252583 1068.634976807751 1079.924159437001 1083.570608590246 887.2659651637279 382.8534413394946 1029.16452647507 297.2636390508622
716 0.005 3.58 1 898.5978404348391 787.5099529682739 787.5920342535014 1068.637168635205 1079.924636380528 1083.570989847019 887.3397763650978 382.962341982658 1029.177777520829 297.2636725695547
717 0.005 3.585 1 898.6901593237577 787.6825700528298 787.7649934253878 1068.638775096913 1079.924588295116 1083.570912817585 887.4132221281013 383.071051459852 1029.190481559241 297.2637057345663
718 0.005 3.59 1 898.7823169824757 787.8545771457838 787.9373411270467 1068.640942888688 1079.925062692645 1083.571293348781 887.4865120884843 383.1795730589638 1029.203651774793 297.2637391595214
719 0.005 3.595 1 898.8740259586123 788.0259747480286 788.1090781982209 1068.6425289365 1079.925014812263 1083.571216991954 887.5594134420531 383.287908562941 1029.216252504153 297.2637722194373
720 0.005 3.6 1 898.9655557120861 788.1967667599645 788.2802081842977 1068.644689082666 1079.925490619874 1083.571597486043 887.6321692662966 383.3960608930997 1029.229327756909 297.2638055304868
721 0.005 3.605 1 899.0565883666848 788.3669535398509 788.4507318702333 1068.646274394546 1079.925442484473 1083.571519222183 887.7046054003523 383.5040270752975 1029.241846509948 297.2638384615749
722 0.005 3.61 1 899.1474490230403 788.5365384159039 788.6206524266266 1068.648420027587 1079.925913418259 1083.57189660849 887.776910331058 383.6118125150716 1029.254838146625 297.2638716486541
723 0.005 3.615 1 899.2377915606836 788.7055223440898 788.7899709043048 1068.649996640974 1079.925866078435 1083.571820188844 887.8488741985082 383.7194219356638 1029.267270800252 297.2639044755948
724 0.005 3.62 1 899.328002207434 788.8739091316229 788.9586907596522 1068.65213885505 1079.926338020261 1083.572197960825 887.9207338478335 383.8268423133664 1029.280181955665 297.2639375218609
725 0.005 3.625 1 899.4177354397459 789.0416992262302 789.1268128191574 1068.653713079667 1079.926291182807 1083.572120858347 887.9922421236946 383.9340691285166 1029.292542757892 297.2639702617342
726 0.005 3.63 1 899.5073125545645 789.2088963268434 789.2943404765686 1068.655842565681 1079.926760530952 1083.572496679104 888.0636299883045 384.041103843313 1029.305373204948 297.264003219888
727 0.005 3.635 1 899.5964614761509 789.3755014743447 789.4612749721899 1068.657383266604 1079.926703350077 1083.572414163269 888.1347071861292 384.1479763557679 1029.317670550332 297.2640358905425
728 0.005 3.64 1 899.6854396261459 789.5415178380758 789.6276193244088 1068.659493703923 1079.927171813215 1083.572790410472 888.2056526796454 384.2546715631248 1029.330412291869 297.2640688448358
729 0.005 3.645 1 899.7739264586929 789.7069458718253 789.7933742919165 1068.661029977853 1079.927116709133 1083.572707806308 888.2762701187157 384.3611801021125 1029.342597008148 297.2641015368513
730 0.005 3.65 1 899.8622558275584 789.8717892261175 789.9585432272688 1068.663129437588 1079.927580827061 1083.573080566865 888.3467567816328 384.4674989440711 1029.35526026373 297.2641345302632
731 0.005 3.655 1 899.9501117770664 790.0360485381111 790.123127002355 1068.66465980959 1079.92752662872 1083.57299929256 888.4169252672983 384.5736322565291 1029.367376590818 297.2641672941426
732 0.005 3.66 1 900.0378160491717 790.1997273570564 790.2871289355654 1068.666761809336 1079.927994176669 1083.573373278998 888.4869597413833 384.6795822958372 1029.379975801396 297.2642003884642
733 0.005 3.665 1 900.1250468209613 790.362826711126 790.4505501230226 1068.66828926788 1079.927937518323 1083.573288654176 888.5566625160629 384.7853452526261 1029.392021780281 297.2642332125327
734 0.005 3.67 1 900.2121502950991 790.5253497457164 790.6133936616606 1068.670371509418 1079.928399615545 1083.573659758895 888.6262554665713 384.8909220698076 1029.404442791341 297.2642664113034
735 0.005 3.675 1 900.2987818967553 790.687297066671 790.7756604273133 1068.671880075028 1079.928340692996 1083.573575255138 888.6955361331006 384.9963025876711 1029.416354995098 297.2642993342475
736 0.005 3.68 1 900.3853258608782 790.8486707333262 790.9373529205891 1068.674435775004 1079.928803086807 1083.573942523932 888.7645445006407 385.1015092224347 1029.428917343179 297.2643326579788
737 0.005 3.685 1 900.4713792181709 791.0094732253676 791.0984727525263 1068.675955736365 1079.928727591529 1083.573851018089 888.8333017785902 385.2065311123677 1029.440841787751 297.2643656927537
738 0.005 3.69 1 900.5572702942445 791.1697077781438 791.2590232533018 1068.677973259634 1079.929185992645 1083.574223481891 888.9019095800672 385.311365426362 1029.453205428946 297.2643991107286
739 0.005 3.695 1 900.6426917418424 791.3293750505345 791.419005274082 1068.679430713124 1079.929128906979 1083.574139417316 888.9702547476305 385.4160172079128 1029.46501180519 297.2644322784301
740 0.005 3.7 1 900.7279402742431 791.4884787906226 791.5784223248399 1068.681471695926 1079.929593261638 1083.574510124546 889.0385041379803 385.5204836773636 1029.477306115877 297.2644658021902
741 0.005 3.705 1 900.8126932754759 791.6470189631414 791.7372748022135 1068.68294450774 1079.92953272863 1083.57442307792 889.106446771088 385.6247625835131 1029.489036303751 297.2644990974961
742 0.005 3.71 1 900.8973419978139 791.8049993987335 791.8955661200448 1068.684983195321 1079.929991075038 1083.574791364339 889.1742891333656 385.7288634890077 1029.501243719576 297.2645327042329
743 0.005 3.715 1 900.98154363519 791.9624203091605 792.0532969146724 1068.686448913949 1079.929925453038 1083.574701521377 889.2418140465049 385.8327752967901 1029.512896402167 297.2645661048107
744 0.005 3.72 1 901.0656223552612 792.1192854619834 792.2104705494721 1068.688478026355 1079.93038265183 1083.575069761302 889.3092240996772 385.9365111198908 1029.525026079093 297.2645997936801
745 0.005 3.725 1 901.1492483732947 792.2755950650688 792.3670876538825 1068.689936103928 1079.930317616682 1083.574980246699 889.3763155922718 386.0400603672899 1029.536604818925 297.2646332239167
746 0.005 3.73 1 901.2327392365153 792.4313528346527 792.5231515610387 1068.691955887513 1079.93077299781 1083.575346598397 889.4432836368492 386.1434341269455 1029.548657258078 297.2646669178407
747 0.005 3.735 1 901.315748462412 792.5865579196337 792.6786621142591 1068.693408641766 1079.930707113465 1083.575256094948 889.5099124898909 386.2466255270317 1029.560197992856 297.264700267723
748 0.005 3.74 1 901.3986294311126 792.7412149114758 792.8336231667627 1068.695418598903 1079.931159870484 1083.575621019907 889.5764394213478 386.3496338005021 1029.572210749493 297.2647338245444
749 0.005 3.745 1 901.4810227962006 792.8953246749306 792.9880358266145 1068.696855451404 1079.931093157461 1083.575531076652 889.6426707205728 386.4524563940917 1029.583657930852 297.2647669780661
750 0.005 3.75 1 901.5633139494355 793.0488905723798 793.1419032164137 1068.698855632148 1079.931545259398 1083.575894533634 889.7087948316939 386.5550989653775 1029.595574994216 297.2648002698468
751 0.005 3.755 1 901.6451641302461 793.2019126874735 793.295225873955 1068.70027980892 1079.931474438889 1083.575801192922 889.7746007007534 386.6575481935501 1029.606933142858 297.2648331142029
752 0.005 3.76 1 901.7268988763882 793.3543941104975 793.4480066646103 1068.702285575989 1079.931928284864 1083.576165924181 889.8402783790802 386.759820957473 1029.618779297081 297.2648661234965
753 0.005 3.765 1 901.8081923790045 793.5063357797104 793.6002466531036 1068.703704317072 1079.931857056963 1083.576072742197 889.9056569769674 386.8619220418288 1029.630069558471 297.2648986303888
754 0.005 3.77 1 901.8893772544567 793.657741303896 793.7519491249581 1068.705678769676 1079.932305466316 1083.576434390374 889.9709380749193 386.963842390299 1029.641829162857 297.264931283525
755 0.005 3.775 1 901.9701115218644 793.8086108990543 793.9031146790052 1068.70708318521 1079.932233716953 1083.576340631791 890.0359054476421 387.0655827047788 1029.653037477923 297.2649634442856
756 0.005 3.78 1 902.0507262091298 793.9589480591186 794.053746510659 1068.70905116862 1079.932683566059 1083.57670347019 890.1007602422435 387.1671414283683 1029.664723066018 297.2649957386514
757 0.005 3.785 1 902.130895661939 794.1087530450734 794.2038452112487 1068.710447643179 1079.932610423905 1083.576608684777 890.1653054916836 387.268523040176 1029.675859432302 297.2650275827851
758 0.005 3.79 1 902.2109475613531 794.2580295213135 794.3534140610092 1068.712406834449 1079.933058112789 1083.576970081431 890.2297456603046 387.3697253926142 1029.687473747042 297.2650595056764
759 0.005 3.795 1 902.2905538629302 794.4067775655085 794.5024535742392 1068.713795987469 1079.932986046681 1083.576877060777 890.2938795510767 387.4707466383642 1029.698539523662 297.2650909195867
760 0.005 3.8 1 902.3700439019171 794.5550008098342 794.6509669909484 1068.715748002549 1079.933435447301 1083.577240333513 890.3579061463608 387.5715880092482 1029.710085297124 297.2651224514858
761 0.005 3.805 1 902.4490903318141 794.7026992972095 794.7989547875137 1068.717127198064 1079.933361074742 1083.577144640955 890.4216268130766 387.6722468706164 1029.721079580734 297.2651535054477
762 0.005 3.81 1 902.5280276811693 794.8498769120819 794.9464203113677 1068.719072113254 1079.933808499581 1083.577505385221 890.4852587291986 387.7727285756068 1029.732553599314 297.2651846187807
763 0.005 3.815 1 902.6065231409523 794.9965336467171 795.0933640687206 1068.720441878658 1079.93373170685 1083.577408396849 890.5485816614162 387.8730267717473 1029.743478067822 297.2652152518897
764 0.005 3.82 1 902.6848833669524 795.1426738571031 795.2397898587323 1068.722341813909 1079.934173655868 1083.577767490599 890.6118204927766 387.973146233294 1029.754851705516 297.2652459799185
765 0.005 3.825 1 902.7628143592642 795.2882968741297 795.3856976450288 1068.723698235198 1079.934099982028 1083.577672725858 890.6747433172773 388.073084538959 1029.765700541846 297.2652761964599
766 0.005 3.83 1 902.8406396235406 795.4334063220635 795.5310906004203 1068.725622293492 1079.934544851183 1083.578031620833 890.7375587691996 388.1728487559079 1029.777034089215 297.2653064597621
767 0.005 3.835 1 902.9180328766637 795.5780020847811 795.675969094955 1068.726973602142 1079.934466065265 1083.57793322158 890.8000628490516 388.2724329136768 1029.78782186382 297.2653362406466
768 0.005 3.84 1 902.9953219313525 795.7220879183162 795.8203363629633 1068.728887681999 1079.93490994737 1083.578292520531 890.8624913596982 388.3718290567808 1029.799087719681 297.265366082988
769 0.005 3.845 1 903.0721460838781 795.8656639425477 795.9641930401415 1068.730237148612 1079.93483329923 1083.578195232014 890.9245890502215 388.4710505053236 1029.809809087403 297.2653954221478
770 0.005 3.85 1 903.148880304837 796.0087335907416 796.1075420638193 1068.732144469162 1079.93527384206 1083.57855091921 890.9865911019456 388.5700949836973 1029.821013392369 297.2654248435554
771 0.005 3.855 1 903.2251922149248 796.1512970108421 796.2503839602138 1068.733476003723 1079.935192700151 1083.578450989 891.0482944105509 388.6689629982719 1029.831667209899 297.2654537735395
772 0.005 3.86 1 903.3014023326144 796.2933575259417 796.3927217802864 1068.73536717169 1079.935631657182 1083.578806158302 891.1098973893596 388.7676541999936 1029.842793547413 297.2654827532094
773 0.005 3.865 1 903.3771822183288 796.4349153203051 796.5345560163813 1068.736686235399 1079.935548522435 1083.578704354551 891.1712013499867 388.8661677901406 1029.853369501689 297.2655112392834
774 0.005 3.87 1 903.4528600662762 796.5759738736554 796.6758897919373 1068.738568754764 1079.935988678319 1083.579061193182 891.2324112718838 388.9645035924952 1029.864424128521 297.2655398100907
775 0.005 3.875 1 903.5281098932307 796.7165334583068 796.8167236795584 1068.739882152151 1079.935907283897 1083.578961097876 891.2933220594953 389.0626621180588 1029.874932964633 297.2655678687731
776 0.005 3.88 1 903.6033487723797 796.8565971718199 796.9570606057664 1068.74175318039 1079.936345021948 1083.57931551697 891.3541315649277 389.1606444858207 1029.885921463035 297.2655959729967
777 0.005 3.885 1 903.6781418615807 796.9961657262678 797.0969013341195 1068.743058909679 1079.936260562373 1083.579212652381 891.414692837212 389.258447736954 1029.896362980607 297.265623553905
778 0.005 3.89 1 903.7527719703937 797.1352420542602 797.2362486668756 1068.74485164773 1079.936666598987 1083.579550489001 891.475122139349 389.3560880630675 1029.907226372918 297.2656511863074
779 0.005 3.895 1 903.827035986891 797.2738269910712 797.3751036408137 1068.746194607283 1079.936611442455 1083.579467164941 891.5352620330109 389.4535455317685 1029.917631430635 297.2656782442949
780 0.005 3.9 1 903.9011483754798 797.4119231899867 797.5134687620563 1068.747994745034 1079.937019337706 1083.57980170393 891.5952876613984 389.5508044696442 1029.928441815056 297.2657053345089
781 0.005 3.905 1 903.9748652720791 797.5495316226459 797.6513451384585 1068.749334103135 1079.93696149272 1083.57971561515 891.6550477589078 389.6478961446883 1029.938783260391 297.2657318346872
782 0.005 3.91 1 904.0484450320804 797.6866549422781 797.7887352610161 1068.751127712729 1079.937366896623 1083.580048737786 891.7146972484817 389.7448132473658 1029.949527409708 297.2657583741646
783 0.005 3.915 1 904.1216606692381 797.8232935776294 797.9256398561746 1068.752458290492 1079.93730726032 1083.579961894875 891.7740649691971 389.8415573673305 1029.959808266638 297.2657843291673
784 0.005 3.92 1 904.1947349233145 797.9594505382111 798.0620616344065 1068.754241552142 1079.937710953415 1083.580294104086 891.8333264414285 389.9381237391665 1029.970486385572 297.2658103274272
785 0.005 3.925 1 904.2674163956132 798.0951261653738 798.1980012562237 1068.755559643456 1079.937650515765 1083.580207231251 891.8923049173362 390.0345108714403 1029.980692832863 297.2658357611352
786 0.005 3.93 1 904.3399602214338 798.2303234878948 798.3334614518376 1068.757333262398 1079.938054325215 1083.580539710622 891.9511795340732 390.1307246592622 1029.991303062469 297.2658612070299
787 0.005 3.935 1 904.4121212035578 798.3650428104813 798.4684428516686 1068.758642209873 1079.937992383095 1083.580451324853 892.0097742136545 390.2267631177323 1030.001443105743 297.2658860971038
788 0.005 3.94 1 904.4842804228456 798.4992870172734 798.6029479300017 1068.760406462378 1079.93839347934 1083.58078171428 892.0682811754735 390.322630543649 1030.011997098228 297.2659110283644
789 0.005 3.945 1 904.5560009160722 798.6330566111943 798.7369776147361 1068.761705584688 1079.938330215478 1083.580692272893 892.1264966864585 390.4183118700219 1030.02206456778 297.2659354874064
790 0.005 3.95 1 904.6275666057616 798.7663546690404 798.8705346384402 1068.763461742335 1079.938731483602 1083.581022449181 892.184615907747 390.513821994725 1030.032537539309 297.2659600682254
791 0.005 3.955 1 904.6987377740927 798.8991815505016 799.0036196699458 1068.764752555009 1079.938667500213 1083.580932905081 892.2424593377298 390.609158106625 1030.042544714069 297.2659842706536
792 0.005 3.96 1 904.7697805602213 799.0315403781965 799.1362354784236 1068.766499826445 1079.939067115447 1083.581261882832 892.3002081901889 390.7043215714907 1030.052958976652 297.266008635791
793 0.005 3.965 1 904.8404426260706 799.1634314528886 799.2683827136797 1068.767779410243 1079.938999973259 1083.581169837297 892.3576818806785 390.799310171126 1030.062901784081 297.2660326301441
794 0.005 3.97 1 904.9109891077327 799.2948576798873 799.4000640052906 1068.769516273102 1079.939399314231 1083.581499200097 892.4151377685162 390.8941276120219 1030.07325124147 297.266056861593
795 0.005 3.975 1 904.9811565499205 799.4258195374384 799.5312800753294 1068.770786371523 1079.939331518247 1083.581406545654 892.4722633815049 390.9887646034425 1030.083128309975 297.2660807339956
796 0.005 3.98 1 905.0512491736392 799.5563197522889 799.6620333877136 1068.772510355864 1079.93972960684 1083.581734882262 892.5292564397342 391.0832312489359 1030.093413091399 297.2661048712513
797 0.005 3.985 1 905.1209487477425 799.6863586965168 799.7923246920956 1068.773772635216 1079.939661400494 1083.58164225409 892.5859731379733 391.1775255053753 1030.103226982226 297.26612868384
798 0.005 3.99 1 905.1905184035248 799.8159394160926 799.9221566570083 1068.775494075378 1079.940057857323 1083.581969287278 892.6425957193408 391.2716442419645 1030.113436972028 297.2661527567202
799 0.005 3.995 1 905.2597105860824 799.9450622890698 800.0515299670112 1068.776748587343 1079.939988360087 1083.581875664507 892.6989536907937 391.3655924734225 1030.123183304086 297.2661765212179
800 0.005 4 1 905.328793909023 800.0737305733252 800.1804475485288 1068.778418787741 1079.940380799396 1083.582201507409 892.7552257203306 391.4593599459857 1030.133304605934 297.266200559663
801 0.005 4.005 1 905.3975037724909 800.2019442516985 800.3089097609568 1068.779653416213 1079.940311188884 1083.582107472197 892.811228429716 391.5529721727528 1030.142965607695 297.2662243395797
802 0.005 4.01 1 905.4661009342175 800.3297063751172 800.4369192963675 1068.781358706929 1079.940707749887 1083.582433628337 892.8671433900048 391.6463907186228 1030.153046538528 297.2662483882647
803 0.005 4.015 1 905.5343043140531 800.4570172511725 800.5644768071649 1068.782603883387 1079.940634873053 1083.582336619429 892.9229321301819 391.7396403445854 1030.162663725725 297.2662722140358
804 0.005 4.02 1 905.6024100358125 800.5838796703866 800.6915848221395 1068.784299868957 1079.9410268484 1083.582660273597 892.9785684050403 391.8327283888856 1030.172690068609 297.2662963795605
805 0.005 4.025 1 905.6701527961677 800.7102939589566 800.8182439272836 1068.78552341098 1079.940953250648 1083.582564693928 893.0338989486554 391.9256390897634 1030.182243866252 297.2663203255611
806 0.005 4.03 1 905.7376877063766 800.8362624127939 800.9444562144214 1068.78720202386 1079.941347482447 1083.582890769914 893.0891291301898 392.0183784670727 1030.192172004699 297.2663446437881
807 0.005 4.035 1 905.8047711258835 800.9617868117153 801.0702234028014 1068.788414026276 1079.941274458559 1083.582794773376 893.1440704911257 392.1109456700795 1030.201643437515 297.2663687596347
808 0.005 4.04 1 905.8718320534647 801.0868693615449 801.1955476894053 1068.790098531457 1079.941669348225 1083.583119631059 893.1989158563091 392.2033389998957 1030.211559006354 297.2663932746165
809 0.005 4.045 1 905.938577369678 801.2115101532937 801.3204295144325 1068.791306929464 1079.941591357669 1083.583019495836 893.2534865525664 392.2955608210776 1030.220997478976 297.2664175716903
810 0.005 4.05 1 906.0052494850196 801.3357121767617 801.4448714990525 1068.792974682427 1079.941981958006 1083.583342382941 893.3080663921243 392.3876136920663 1030.230840746036 297.2664422641877
811 0.005 4.055 1 906.0715715050765 801.4594756455708 801.5688741844752 1068.794172481003 1079.941904854175 1083.583243793866 893.3623280584591 392.4794901926894 1030.240207810142 297.2664667390825
812 0.005 4.06 1 906.1378010335668 801.5828034990997 801.6924401903686 1068.795834817101 1079.942296515776 1083.583567060238 893.4164804654705 392.5711970920512 1030.24998607115 297.2664915761335
813 0.005 4.065 1 906.2036711106964 801.7056958896088 801.8155700073142 1068.797023156696 1079.942216876128 1083.583466016602 893.4703536326457 392.6627252810147 1030.259289112108 297.2665161778458
814 0.005 4.07 1 906.2694453231124 801.8281558242508 801.9382662898281 1068.798676002517 1079.942606040423 1083.583787282613 893.5241382894687 392.7540965814729 1030.269006032918 297.2665411622386
815 0.005 4.075 1 906.334856751817 801.9501833210072 802.0605294566758 1068.799856720413 1079.942527070436 1083.583687534198 893.5776571226671 392.8452931964775 1030.278247405717 297.2665659411456
816 0.005 4.08 1 906.400169487889 802.0717820844033 802.1823627547767 1068.801512698859 1079.942915230431 1083.584007453841 893.6309177349539 392.9363200864148 1030.287915061998 297.2665910806336
817 0.005 4.085 1 906.4651221598129 802.1929519365297 802.3037663518066 1068.8026829652 1079.942832173572 1083.583904989234 893.6842614860797 393.0272031237346 1030.297098350401 297.2666159813
818 0.005 4.09 1 906.5299822122784 802.3136955623079 802.4247426822626 1068.804320471632 1079.94322115595 1083.584226781747 893.7374087794711 393.1179055732406 1030.306693956206 297.2666412008836
819 0.005 4.095 1 906.5944850168255 802.4340131893629 802.5452922509626 1068.80547899544 1079.943135419646 1083.584121325053 893.7902593849033 393.2084342817241 1030.315813729834 297.2666661316081
820 0.005 4.1 1 906.6588949505219 802.5539075426415 802.66541756138 1068.807105899668 1079.943521863025 1083.584440965026 893.8430134347421 393.2987909476348 1030.325348196077 297.2666914193527
821 0.005 4.105 1 906.7229624811079 802.6733789124567 802.7851191364474 1068.808261195873 1079.94343816122 1083.584337080728 893.8955126729212 393.3889768381085 1030.334411788851 297.266716434286
822 0.005 4.11 1 906.786933202019 802.7924300753782 802.9043995065172 1068.809882009788 1079.943823884227 1083.584655737263 893.947923106185 393.4789894383918 1030.343888590424 297.2667417410524
823 0.005 4.115 1 906.8505367797675 802.9110611069672 803.0232590607562 1068.811018271305 1079.943735660225 1083.584549971007 894.0000631531524 393.5688738114437 1030.352884415795 297.2667667154603
824 0.005 4.12 1 906.9140556097325 803.0292749892355 803.1417004302751 1068.812634047532 1079.944124859716 1083.584871540594 894.0521266179885 393.6585670322559 1030.362304244312 297.2667919476117
825 0.005 4.125 1 906.9772218724631 803.1470717329357 803.2597239993617 1068.81377959452 1079.944041993484 1083.584767193526 894.1039383731181 393.7480895752947 1030.371249969114 297.2668168299149
826 0.005 4.13 1 907.0402998709094 803.264454311448 803.377332358055 1068.81537828495 1079.944422460492 1083.585082650622 894.1556650172895 393.8374393323983 1030.380605990872 297.2668418955976
827 0.005 4.135 1 907.1030256830751 803.3814228198862 803.4945259457552 1068.816510598618 1079.94433833413 1083.584979422136 894.2071396323239 393.9266194809881 1030.389490070026 297.2668665712454
828 0.005 4.14 1 907.1656616526853 803.4979801117934 803.6113073063256 1068.818101426286 1079.944718772999 1083.585294606637 894.2585310865492 394.015632448161 1030.398787577375 297.2668913697779
829 0.005 4.145 1 907.2279576762407 803.614126333171 803.727676891752 1068.819227202083 1079.944633108078 1083.585189435355 894.3096868557698 394.1044572883952 1030.407613327409 297.266915731029
830 0.005 4.15 1 907.2901653777307 803.7298642982812 803.8436372154732 1068.820809491384 1079.945011973221 1083.585503359105 894.3607535239864 394.193121545859 1030.416851915684 297.2669402236606
831 0.005 4.155 1 907.3520193504819 803.845193994947 803.9591886424502 1068.821928626392 1079.944926667037 1083.585398712598 894.4115456997553 394.2816259350786 1030.425622479062 297.2669642554264
832 0.005 4.16 1 907.4137871973912 803.9601183933391 804.0743337442863 1068.823503256167 1079.945306156664 1083.585713654883 894.4622554449041 394.369962710572 1030.434804760722 297.2669884459057
833 0.005 4.165 1 907.4752056950155 804.0746373633793 804.1890728071772 1068.824610875672 1079.94521905035 1083.585607627422 894.5127257684451 394.4581422255618 1030.443513695772 297.2670121936144
834 0.005 4.17 1 907.5365392570059 804.1887538991001 804.3034084160771 1068.826176105976 1079.945596036572 1083.58591984539 894.563142665384 394.5461490576338 1030.452636888485 297.2670361210103
835 0.005 4.175 1 907.597524281563 804.3024679518162 804.4173409047773 1068.82727387296 1079.945506061203 1083.585811683 894.61330235984 394.6339903949594 1030.461286920577 297.2670596061182
836 0.005 4.18 1 907.6584301603762 804.415782530784 804.5308728736807 1068.828834020756 1079.945882709055 1083.586124459023 894.6634046071331 394.7216570892896 1030.470353922938 297.2670832851563
837 0.005 4.185 1 907.7189914512845 804.5286975002188 804.644004614904 1068.82992356812 1079.945791580441 1083.586015870311 894.7132500736644 394.8091610656123 1030.478946044759 297.2671065383045
838 0.005 4.19 1 907.7794769683117 804.6412159138032 804.756738740806 1068.831474724361 1079.946167138265 1083.586327518618 894.7630158887453 394.8965077711195 1030.487955108258 297.2671300135013
839 0.005 4.195 1 907.8396180287256 804.753337506088 804.8690754742321 1068.832554411003 1079.94607460527 1083.58621789304 894.8125262346488 394.9837028930408 1030.49648764144 297.2671530975098
840 0.005 4.2 1 907.8996865087171 804.865065258847 804.9810173680356 1068.834097702636 1079.946449982777 1083.586529395215 894.8619619156418 395.0707251923049 1030.50543974651 297.2671763719879
841 0.005 4.205 1 907.9594115265553 804.9763991258008 805.0925647395543 1068.83517126262 1079.946357434982 1083.586419703337 894.9111489168768 395.1575831753673 1030.513918697157 297.2671992765221
842 0.005 4.21 1 908.0190605457274 805.0873419458107 805.2037200913931 1068.836707351726 1079.94673237036 1083.586731355322 894.9602576346996 395.2442715803164 1030.522815346743 297.2672223792295
843 0.005 4.215 1 908.0783681632298 805.1978939076412 805.3144838848775 1068.837776802189 1079.946638576668 1083.586620142123 895.0091399934423 395.3307871301481 1030.53123627919 297.2672451015661
844 0.005 4.22 1 908.1376064078454 805.3080578196718 805.4248586011232 1068.839305707473 1079.947011194836 1083.586929463353 895.0579419006469 395.41714452207 1030.540076298621 297.2672680700463
845 0.005 4.225 1 908.1964998137489 805.4178328458435 805.5348440088908 1068.840376082177 1079.946896766969 1083.586808716419 895.1064881393704 395.5033417548793 1030.548463039401 297.2672906450316
846 0.005 4.23 1 908.2553168466649 805.5272224688465 805.6444429909047 1068.841882722617 1079.947264951047 1083.587118783674 895.1549612398265 395.5893724535694 1030.55725147355 297.2673134989995
847 0.005 4.235 1 908.3137942621887 805.6362263918284 805.7536557361143 1068.842920361305 1079.947169031666 1083.587007050817 895.2031888192016 395.6752450855596 1030.565561560474 297.2673360111246
848 0.005 4.24 1 908.3722045654961 805.744847765778 805.8624848685438 1068.844426958671 1079.947542465037 1083.587316413744 895.2513505856233 395.7609514590872 1030.574289462076 297.2673587489001
849 0.005 4.245 1 908.4302795494781 805.853086171326 805.9709305224467 1068.845464740853 1079.947445146376 1083.587203034124 895.2992652500886 395.8465059854421 1030.582548018758 297.2673811632723
850 0.005 4.25 1 908.4882892283044 805.9609441503944 806.0789946879036 1068.846980775019 1079.947819220952 1083.587512825964 895.3472207758412 395.9318680988038 1030.591211585624 297.2674038534735
851 0.005 4.255 1 908.5459682418154 806.0684216407627 806.1866779008323 1068.848014436139 1079.947718072663 1083.587396768439 895.3948886677393 396.0170722425984 1030.599410236581 297.2674262279842
852 0.005 4.26 1 908.6035787803771 806.1755222147626 806.2939830582445 1068.849507708286 1079.948087149483 1083.587704377793 895.4424653361722 396.1021104663284 1030.608027407334 297.2674489083494
853 0.005 4.265 1 908.660850669346 806.2822451932028 806.4009101810117 1068.8505291798 1079.94798772681 1083.587590460764 895.4897756768487 396.1869716844595 1030.616172772101 297.2674712835258
854 0.005 4.27 1 908.7180612760866 806.3885939743777 806.507461985703 1068.852019160124 1079.948359223016 1083.587899025776 895.5370164983431 396.2716848057681 1030.624739350723 297.2674939263562
855 0.005 4.275 1 908.7749228265203 806.4945669938691 806.6136378098298 1068.8530246393 1079.948257199069 1083.587782629911 895.5839858562538 396.356232773093 1030.632829929091 297.2675162821534
856 0.005 4.28 1 908.83171781716 806.6001689003567 806.7194412963325 1068.854497894279 1079.948625961296 1083.588089532623 895.6309009887614 396.4406177994034 1030.641334786217 297.267538905803
857 0.005 4.285 1 908.8881838086553 806.705398866857 806.8248722646581 1068.85550855322 1079.948524179774 1083.587972329137 895.677580648422 396.5248436038017 1030.649371295655 297.267561209444
858 0.005 4.29 1 908.9445893148678 806.8102597147287 806.9299331588081 1068.856983917034 1079.948891554989 1083.588277849655 895.7241988887483 396.6089088623176 1030.657828326793 297.2675837641658
859 0.005 4.295 1 909.0006937274577 806.9147514396243 807.0346243236872 1068.857985991312 1079.948788748917 1083.588161200921 895.7705792237235 396.6928155590827 1030.665809561583 297.2676059892099
860 0.005 4.3 1 909.0567239779651 807.018876731922 807.1389481058089 1068.859452188794 1079.949154992249 1083.588465873373 895.8168955658736 396.7765619973849 1030.674213443098 297.2676284541705
861 0.005 4.305 1 909.1124184160381 807.1226353360889 807.2429046592961 1068.86044609327 1079.949052293376 1083.588349369355 895.8629704906921 396.8601687084439 1030.682146079254 297.267650561039
862 0.005 4.31 1 909.1680508795871 807.226030132232 807.3464964525394 1068.861905417661 1079.949419301359 1083.588654993289 895.9089844292442 396.9436072933253 1030.690497284852 297.2676729094876
863 0.005 4.315 1 909.2233737883228 807.329060866469 807.4497236108971 1068.862880682095 1079.949311784922 1083.588534870123 895.9547543571266 397.0268816726962 1030.698367763129 297.2676948764122
864 0.005 4.32 1 909.278627942174 807.4317303950675 807.5525886170909 1068.864331285284 1079.949676953627 1083.588838881752 896.0004636672139 397.1099704746119 1030.706660984677 297.2677171127705
865 0.005 4.325 1 909.333540513837 807.5340385765483 807.6550916683889 1068.865272594104 1079.949555281137 1083.588712175731 896.0459371927703 397.1929081305034 1030.714461928127 297.2677389948058
866 0.005 4.33 1 909.3884111384833 807.6359880881246 807.7572352077782 1068.866744174701 1079.949934349433 1083.589024830544 896.0913575728556 397.2756893962525 1030.722726740121 297.2677610791637
867 0.005 4.335 1 909.4429379034078 807.7375790705486 807.8590195534983 1068.867685642551 1079.949814698397 1083.588897481399 896.1365385454313 397.3583126854658 1030.730480957456 297.2677827823214
868 0.005 4.34 1 909.4974294306554 807.8388142006372 807.9604471106236 1068.869151464709 1079.950191955916 1083.589208610421 896.1816727950157 397.440782286679 1030.73869341953 297.267804718233
869 0.005 4.345 1 909.5515750918336 807.9396930410319 808.0615178611141 1068.870085421875 1079.950070243839 1083.589079688221 896.2265573428109 397.5230806769678 1030.746395049779 297.2678262542547
870 0.005 4.350000000000001 1 909.6056859007961 808.0402185292087 808.1622343507807 1068.871543175383 1079.950446245911 1083.589390051148 896.271395724226 397.6052228582413 1030.75455599723 297.2678480141412
871 0.005 4.355 1 909.6594514380032 808.1403900851718 808.2625964679964 1068.872470796702 1079.950324695985 1083.589261340298 896.3159159078139 397.6872108564125 1030.762206880558 297.2678693446691
872 0.005 4.36 1 909.7131853926239 808.2402107959028 808.3626068090814 1068.873922270682 1079.950700051003 1083.589571072447 896.3604378166777 397.7690423497384 1030.770317117548 297.2678908524498
873 0.005 4.365 1 909.7665824306598 808.3396804429333 808.4622654725947 1068.874838864938 1079.950575199634 1083.589440088049 896.4047346916066 397.8507064641187 1030.777913486053 297.2679119750536
874 0.005 4.37 1 909.8199478089086 808.4388018197532 808.5615749716135 1068.876281710318 1079.95094999796 1083.589749555921 896.4489940200054 397.9322162262582 1030.785971714321 297.2679332623919
875 0.005 4.375 1 909.8729712802947 808.5375744623457 808.6605352426769 1068.877192522424 1079.950826149609 1083.589619309991 896.493006906329 398.0135700284938 1030.793518248713 297.2679541239428
876 0.005 4.38 1 909.9259391535261 808.6360009816799 808.7591486280456 1068.878650063144 1079.951202650469 1083.589928520726 896.5369802644527 398.094769006659 1030.801550687816 297.2679751844992
877 0.005 4.385 1 909.9785778091604 808.7340813318928 808.8574152615547 1068.879562605611 1079.951078035071 1083.589797519223 896.5807039523039 398.1758172095928 1030.8090620341 297.2679957962208
878 0.005 4.39 1 910.0311922200634 808.8318182432398 808.9553375980244 1068.880990471312 1079.951448747766 1083.590103874268 896.6243853708806 398.2567080023141 1030.817026433966 297.2680165606724
879 0.005 4.395 1 910.0834699313053 808.9292114296625 809.0529156669398 1068.881887136571 1079.951323864936 1083.589973463483 896.6678232965298 398.3374428150241 1030.824475465215 297.2680369333368
880 0.005 4.4 1 910.1357232331507 809.0262636294597 809.1501518997602 1068.883307874501 1079.951696904182 1083.590281833691 896.711215848023 398.418021354383 1030.832382896943 297.268057416976
881 0.005 4.405 1 910.1876424498697 809.1229746280715 809.2470463495264 1068.884198178646 1079.951570770364 1083.590149493337 896.7543715631451 398.4984428408387 1030.839778480431 297.2680774758891
882 0.005 4.41 1 910.2395319780728 809.2193467308056 809.3436012155709 1068.885609546461 1079.951942077946 1083.590456348191 896.7974693252406 398.5787243715663 1030.847631344511 297.2680976782688
883 0.005 4.415 1 910.2910875794768 809.3153800121964 809.439816651655 1068.886494457161 1079.951816103071 1083.590324387266 896.8403111340723 398.6588453490366 1030.854977559674 297.268117449966
884 0.005 4.42 1 910.3426176758101 809.4110771086706 809.5356950731683 1068.887900805732 1079.952185452936 1083.590629962753 896.8831250422198 398.7388074394057 1030.862781934194 297.2681373586862
885 0.005 4.425 1 910.3938172584938 809.5064377542459 809.6312364953576 1068.888777132649 1079.952057567696 1083.590496873546 896.9257086034963 398.8186042689757 1030.870077908264 297.2681568231499
886 0.005 4.43 1 910.4449881146895 809.601464507161 809.7264432470112 1068.890167239104 1079.952422854401 1083.590800248731 896.968236265397 398.8982479174339 1030.877829141567 297.2681764165372
887 0.005 4.435 1 910.4958310125664 809.696157280152 809.8213154269872 1068.891033725526 1079.952295123523 1083.590667740563 897.010537236453 398.9777398792515 1030.885075281916 297.2681955496525
888 0.005 4.44 1 910.5466504090633 809.7905186127213 809.9158553757775 1068.892425002904 1079.952664037619 1083.590972685849 897.0528021333803 399.0570765915486 1030.892782017888 297.2682148796953
889 0.005 4.445 1 910.5971401493924 809.8845481906152 810.0100630600685 1068.89328282052 1079.952534100617 1083.590838646338 897.0948386757807 399.1362591449265 1030.899976832583 297.2682337361907
890 0.005 4.45 1 910.6476080035891 809.9782488445173 810.103940956663 1068.894670889657 1079.952903520715 1083.591143603848 897.1368292613631 399.2152878522252 1030.907638727412 297.2682527696189
891 0.005 4.455 1 910.6977484986028 810.0716202098957 810.1974890343292 1068.895523647277 1079.952772562708 1083.5910084408 897.1785920631847 399.294157730685 1030.914785565833 297.2682713682511
892 0.005 4.46 1 910.747867963702 810.1646650506908 810.290709735347 1068.896905905351 1079.953141725165 1083.591313535228 897.2203108681988 399.3728783919047 1030.922388640533 297.2682901356042
893 0.005 4.465 1 910.7976445877848 810.2573828669916 810.3836029443659 1068.897752309061 1079.953010418813 1083.591178151771 897.2617998775523 399.4514451449675 1030.929477063094 297.2683085616068
894 0.005 4.47 1 910.847410042633 810.3497765440524 810.4761711231636 1068.899126751422 1079.953378703262 1083.59148278763 897.3032471110203 399.5298556662223 1030.937034814946 297.2683272511355
895 0.005 4.475000000000001 1 910.896853280203 810.441845530939 810.5684141737053 1068.89996883778 1079.953246105994 1083.591345732353 897.3444652097264 399.6081197501731 1030.944078824653 297.268345616132
896 0.005 4.48 1 910.9462804050319 810.5335927175501 810.6603345550561 1068.901337020688 1079.953612065934 1083.591648146871 897.3856431983069 399.6862308074427 1030.951588120085 297.2683642534739
897 0.005 4.485 1 910.9953824719692 810.625017601703 810.7519321564785 1068.902167637028 1079.953477262593 1083.591510145082 897.4265977562154 399.7641913367544 1030.958580644244 297.2683826038104
898 0.005 4.49 1 911.0444678411218 810.7161226945224 810.8432091152939 1068.90361747669 1079.953849418728 1083.591814512068 897.4675124870013 399.8420026027038 1030.966112644518 297.26840124811
899 0.005 4.495 1 911.0932332956404 810.8069077127378 810.9341655630759 1068.904454763671 1079.953710602046 1083.591674469451 897.5082035439613 399.9196573368502 1030.973091306779 297.2684195762417
900 0.005 4.5 1 911.141982741124 810.8973755378876 811.0248039704585 1068.90579989228 1079.954074984794 1083.591977303482 897.5488516211433 399.9971577765852 1030.98051674727 297.2684382041076
901 0.005 4.505 1 911.1904118863787 810.9875256136704 811.1151241610005 1068.906608233747 1079.953940846106 1083.591840602032 897.5892629704163 400.0744958878302 1030.987421946891 297.2684564937989
902 0.005 4.51 1 911.238846963075 811.0773604969982 811.205128434205 1068.907940364366 1079.954304912805 1083.592141744135 897.6296262469339 400.1516949116344 1030.994794127838 297.2684750767006
903 0.005 4.515 1 911.2869269770613 811.1668800577808 811.2948168296754 1068.908740882621 1079.954168798829 1083.592002624521 897.6697834635436 400.2287405547839 1031.001641716993 297.2684933462463
904 0.005 4.52 1 911.3349990479689 811.2560861999391 811.384191143535 1068.910094155794 1079.954535195244 1083.592304561536 897.7099549101815 400.3056337940877 1031.008962070384 297.2685118935671
905 0.005 4.525 1 911.3827519231503 811.3449792160387 811.4732517968083 1068.910899705277 1079.954395669945 1083.592163178132 897.7498783543597 400.382376319958 1031.015766588012 297.2685300927957
906 0.005 4.53 1 911.4304919508987 811.4335618587653 811.5620012230921 1068.912231915648 1079.95475744025 1083.592463414791 897.7897474975038 400.4589688808289 1031.023038966747 297.2685485606944
907 0.005 4.535 1 911.4779118573381 811.5218336166635 811.6504392844063 1068.913028989755 1079.954621055689 1083.592325076999 897.8293884289188 400.5354104889115 1031.029797618227 297.2685666248332
908 0.005 4.54 1 911.5253198811421 811.60979746447 811.7385685141745 1068.914362425104 1079.954984135981 1083.592625011357 897.8689905770144 400.6116990967083 1031.037025053918 297.2685849170952
909 0.005 4.545 1 911.5724061910349 811.6974524882636 811.8263885739384 1068.915154771852 1079.95484486239 1083.59248333142 897.9083636193545 400.6878405724942 1031.043739430202 297.2686028224571
910 0.005 4.55 1 911.6194854009927 811.7848015804896 811.9139018754781 1068.916475439409 1079.955205685509 1083.5927824716 897.9477007260618 400.7638358694053 1031.050922864014 297.2686209342722
911 0.005 4.555 1 911.6662487534107 811.8718440864629 812.0011081705564 1068.917254366926 1079.95506632522 1083.592642027184 897.9868209152665 400.8396921314733 1031.057579193504 297.268638624555
912 0.005 4.56 1 911.7130027202874 811.9585828432835 812.088009900264 1068.918567300582 1079.955426877384 1083.592940770341 898.0258986220824 400.915395445306 1031.064709455783 297.2686565121651
913 0.005 4.565 1 911.7594411039478 812.0450172437885 812.1746068569091 1068.919344630666 1079.95528617173 1083.592798245353 898.0647555829876 400.9909490428324 1031.071329794981 297.2686740268099
914 0.005 4.57 1 911.8058719292063 812.1311500792821 812.260901435776 1068.920651504882 1079.955645307497 1083.593096007445 898.1035760481673 401.0663514863465 1031.078419768089 297.2686917222449
915 0.005 4.575 1 911.851989333452 812.2169807975898 812.3468934593609 1068.921423662151 1079.955505261214 1083.592954505412 898.1421815714483 401.1416073350844 1031.08499849772 297.2687090598178
916 0.005 4.58 1 911.8981000194605 812.3025121235529 812.432585291073 1068.922724415968 1079.955864326997 1083.593252607768 898.1807501068491 401.2166941083773 1031.092045214297 297.2687265678139
917 0.005 4.585 1 911.9438984895094 812.3877434816761 812.5179767336169 1068.923489340433 1079.95572323319 1083.593110390445 898.2191022856451 401.291641618574 1031.098579174629 297.2687437029434
918 0.005 4.59 1 911.9896890387928 812.4726775415354 812.6030701064714 1068.924781945642 1079.956080189959 1083.59340623048 898.2574162900978 401.3664457666885 1031.105580560565 297.2687610352515
919 0.005 4.595 1 912.0351668324325 812.5573137589395 812.6878652188119 1068.925540114518 1079.955937958601 1083.593262895394 898.2955156994517 401.4411029699124 1031.112069570321 297.2687779708969
920 0.005 4.600000000000001 1 912.0806431318937 812.6416548842602 812.7723644406327 1068.926828484063 1079.956295500112 1083.593559394318 898.3335827676128 401.5156168648323 1031.119028858232 297.2687951096912
921 0.005 4.605 1 912.1258083794711 812.7257003093466 812.8565675470219 1068.927579270773 1079.956151444207 1083.593414742387 898.371434323921 401.5900017699415 1031.125474054514 297.2688118380229
922 0.005 4.61 1 912.1708808261621 812.8094535604073 812.9404775206687 1068.928866465298 1079.956509225401 1083.593711379033 898.409270258317 401.6642347183303 1031.132399046674 297.2688287780143
923 0.005 4.615 1 912.2156905317399 812.892913285766 813.0240936217508 1068.929610899255 1079.956364415146 1083.593566468742 898.446884819978 401.7383187600405 1031.138812553965 297.2688453483435
924 0.005 4.62 1 912.2605198005905 812.9760821823741 813.1074181373764 1068.930883208655 1079.956719674466 1083.593861743786 898.4844617317996 401.8122563615685 1031.145687260939 297.2688620892667
925 0.005 4.625 1 912.3050516276168 813.0589596069085 813.1904508065197 1068.931621236124 1079.956576059219 1083.593717964164 898.5218219238693 401.8860488647808 1031.152045293954 297.2688784490757
926 0.005 4.63 1 912.3495865201792 813.1415482733352 813.2731939535685 1068.932889521095 1079.956931960314 1083.59401355247 898.5591481759391 401.9596949991702 1031.158871968869 297.2688950165917
927 0.005 4.635 1 912.3938199518857 813.2238475663819 813.3556473316144 1068.933622034268 1079.956787314475 1083.593868641521 898.5963093275282 402.0331958413115 1031.165186472328 297.2689112175066
928 0.005 4.64 1 912.4380531723557 813.3058601683691 813.4378132560996 1068.934883641731 1079.957141041292 1083.594162144375 898.63340746911 402.1065520190486 1031.171969871276 297.2689276362142
929 0.005 4.645 1 912.4819808967248 813.3875854514878 813.5196914783697 1068.935610037065 1079.956994174038 1083.594015524742 898.6702806880162 402.1797606869123 1031.178240812437 297.2689436765633
930 0.005 4.65 1 912.5259085602974 813.4690261394938 813.6012843253628 1068.936864989191 1079.957346543268 1083.594308394717 898.7071225997039 402.2528253480286 1031.184979652143 297.2689599564125
931 0.005 4.655 1 912.5695305197838 813.5501814996361 813.6825914939185 1068.937585664889 1079.957201436173 1083.594163868156 898.7437497849382 402.3257439689831 1031.191208670824 297.2689759276672
932 0.005 4.66 1 912.6131538438816 813.631054232749 813.7636152837446 1068.938834552543 1079.957554024125 1083.594456798285 898.7803461810364 402.3985204406997 1031.197906232852 297.2689921441119
933 0.005 4.665 1 912.6564738244675 813.7116437327804 813.8443554493615 1068.939548253511 1079.957406463786 1083.594309753854 898.8167341712868 402.4711542422981 1031.20409149592 297.2690080400575
934 0.005 4.67 1 912.6997959181325 813.7919526573561 813.9248142846958 1068.940790400959 1079.957757648775 1083.594601771068 898.8530921488384 402.5436454960571 1031.21074516916 297.2690242371559
935 0.005 4.675 1 912.7428156902289 813.8719803706958 814.0049915277133 1068.941498200053 1079.957609384316 1083.594453939869 898.8892418975652 402.6159945331752 1031.216889064405 297.2690400943201
936 0.005 4.68 1 912.7858391690653 813.9517295798486 814.0848894914702 1068.942733599362 1079.957958972876 1083.594744659518 898.9253636805072 402.6881994578798 1031.223501157324 297.2690562564291
937 0.005 4.685 1 912.8285609575772 814.0311995627193 814.1645078720836 1068.943434933985 1079.957811020548 1083.594598016973 898.9612762916078 402.7602624152278 1031.229602509515 297.2690721096787
938 0.005 4.69 1 912.8712877493987 814.1103930236163 814.243848971079 1068.944666575073 1079.958163308696 1083.594891448307 898.9971615090897 402.8321828933119 1031.236174606003 297.2690882448586
939 0.005 4.695 1 912.9137144935704 814.1893092845863 814.3229125005611 1068.945362838254 1079.95801484774 1083.594743869576 899.0328391606047 402.9039611805208 1031.242235825888 297.269104057672
940 0.005 4.7 1 912.9561552591708 814.2679512192548 814.4017008897334 1068.946602309371 1079.95837209612 1083.595037012946 899.0684881163529 402.9755906632898 1031.24877712224 297.2691201711429
941 0.005 4.705 1 912.9982982986251 814.3463179724394 814.480213750653 1068.947297426821 1079.958222588372 1083.594887331104 899.103959143093 403.047080623031 1031.254800095432 297.2691360092214
942 0.005 4.71 1 913.0404421987265 814.4244121197512 814.5584532963566 1068.948519909365 1079.95857140765 1083.595177698467 899.1393613186209 403.1184322337932 1031.261289720211 297.269152161834
943 0.005 4.715 1 913.082287248443 814.5022329956768 814.6364192186204 1068.949205743117 1079.958419538311 1083.595027623777 899.1745872037166 403.1896428371624 1031.267267131049 297.269168017293
944 0.005 4.72 1 913.1241088923515 814.5797831914502 814.7141137468557 1068.950417874716 1079.958767284077 1083.595317627003 899.2097493774921 403.2607162475936 1031.273715302021 297.2691842300098
945 0.005 4.725000000000001 1 913.1656384064843 814.6570619929072 814.7915365574239 1068.951094528311 1079.958616030219 1083.595168258356 899.2447191049457 403.3316599789577 1031.279651426246 297.2692001847177
946 0.005 4.73 1 913.2071835088146 814.7340721350203 814.86868995179 1068.95230151492 1079.958963838307 1083.595457757744 899.2796715283703 403.4024600976664 1031.286058261197 297.2692165114842
947 0.005 4.735 1 913.248428726325 814.810812715904 814.9455734946206 1068.952975754688 1079.958813610801 1083.595309168172 899.3144212059527 403.473128933355 1031.291959006424 297.26923256923
948 0.005 4.74 1 913.2896879728187 814.8872865222138 815.0221895077522 1068.954175829027 1079.959160245199 1083.595597869099 899.3491508827722 403.5436489929094 1031.298327292751 297.2692489901199
949 0.005 4.745 1 913.3306472053906 814.9634929149551 815.0985377212852 1068.954833985863 1079.95900481767 1083.595445347519 899.3836741519478 403.6140247671055 1031.304178499711 297.2692651563319
950 0.005 4.75 1 913.3716260384316 815.0394344712273 815.1746203716461 1068.956026564933 1079.95935060529 1083.595733729296 899.4181763648372 403.6842607013837 1031.31050220899 297.2692816749205
951 0.005 4.755 1 913.4123151211677 815.1151104902522 815.2504371352535 1068.956684924609 1079.959197100573 1083.59558268467 899.4524743654388 403.7543554940938 1031.316316906722 297.2692979733031
952 0.005 4.76 1 913.4530191597776 815.1905235545514 815.3259902337102 1068.957874251584 1079.959543342411 1083.595871288834 899.486747461916 403.8243075779506 1031.322604295826 297.2693146386235
953 0.005 4.765 1 913.4934303879039 815.2656729683886 815.4012793375763 1068.958527463368 1079.95938934992 1083.595719861182 899.520817899552 403.8941202797044 1031.328381280018 297.2693310292819
954 0.005 4.77 1 913.5338436183056 815.3405613401166 815.4763066564456 1068.959702420272 1079.959732452106 1083.596006876253 899.5548557441476 403.9637949103196 1031.334619556593 297.2693477749925
955 0.005 4.775 1 913.573968878697 815.4151879714624 815.5510718949804 1068.960346242027 1079.959575418357 1083.595852518123 899.5886969997754 404.0333318251411 1031.340353402289 297.2693643031745
956 0.005 4.78 1 913.6141122801487 815.4895554441755 815.6255772672838 1068.961523100032 1079.959920143756 1083.596140314549 899.6225192762184 404.1027343024589 1031.34656029396 297.2693811695709
957 0.005 4.785 1 913.6539633032513 815.5636629199694 815.6998223613014 1068.962164475062 1079.959764715717 1083.595987854593 899.6561392541256 404.1719992273018 1031.352258056867 297.2693977899994
958 0.005 4.79 1 913.6938298338029 815.6375132473243 815.7738095147333 1068.963335143733 1079.96010794254 1083.596274080595 899.689742153344 404.2411233372788 1031.358425744689 297.2694147596356
959 0.005 4.795 1 913.7334078743838 815.7111055710166 815.8475383417717 1068.963969225267 1079.95995031262 1083.59611981238 899.7231462788111 404.3101151645888 1031.364083556748 297.269431495172
960 0.005 4.8 1 913.7730025053444 815.7844424393453 815.9210110275142 1068.965134633894 1079.960294328237 1083.596407353153 899.7565292946765 404.3789647204272 1031.370212209809 297.2694486123349
961 0.005 4.805 1 913.8123084380903 815.8575231187757 815.994227204465 1068.965764607968 1079.960137813783 1083.596254080921 899.7897137009688 404.4476751930243 1031.375832413271 297.2694654958982
962 0.005 4.81 1 913.8516318432008 815.9303501425828 816.0671890469583 1068.966924900301 1079.960481128429 1083.596540454202 899.8228776767504 404.5162595797816 1031.381924094597 297.2694827256199
963 0.005 4.815 1 913.8906629467259 816.0029228230309 816.1398962157892 1068.967548786556 1079.960322974662 1083.596385594204 899.8558390471887 404.5847004621118 1031.387505120698 297.2694997308761
964 0.005 4.82 1 913.9297134864524 816.0752436984999 816.2123508881791 1068.96870199693 1079.96066366924 1083.59667001096 899.8887848548464 404.6530056416649 1031.39355633064 297.2695171063287
965 0.005 4.825 1 913.9684792974016 816.1473120100835 816.2845526861579 1068.969322825865 1079.960507160846 1083.596517056561 899.9215368482813 404.7211717901841 1031.399099765387 297.269534237572
966 0.005 4.83 1 914.0072642684735 816.219130331367 816.3565037997 1068.970471666896 1079.96084827195 1083.596801891744 899.954270196625 404.7891989425981 1031.405113833553 297.2695517071343
967 0.005 4.835 1 914.0457612549598 816.2906978906049 816.4282038422821 1068.971083623088 1079.960688760933 1083.59664635923 899.9868055179979 404.8570837146805 1031.410617853074 297.2695689266897
968 0.005 4.84 1 914.0842775365791 816.3620172382471 816.4996549897875 1068.972225558546 1079.961029023773 1083.596930723826 900.019322817132 404.9248331450825 1031.41659271745 297.2695865156696
969 0.005 4.845 1 914.1227984196262 816.4330877175404 816.5708568809812 1068.972831606874 1079.960870190083 1083.596775762706 900.0516423655622 404.9924471315638 1031.422046183742 297.2696038632448
970 0.005 4.850000000000001 1 914.1611382357554 816.5039118055877 816.641811702352 1068.973970149468 1079.961211086324 1083.597060414107 900.0839444210774 405.059925745351 1031.427980753912 297.2696215580161
971 0.005 4.855 1 914.1991558346848 816.5744884825067 816.7125188959491 1068.974572931772 1079.961051265605 1083.596904519987 900.1160515848665 405.1272693692051 1031.433411008143 297.2696389481629
972 0.005 4.86 1 914.2371731890827 816.644820443933 816.7829807008833 1068.975704225103 1079.961389683412 1083.597187238617 900.1481423185616 405.1944809238125 1031.439313106157 297.2696566595312
973 0.005 4.865 1 914.2748917972143 816.7149069338757 816.8531967412408 1068.97629885187 1079.961227678642 1083.597029842421 900.1800383245705 405.2615577399632 1031.444705484722 297.2696740843601
974 0.005 4.87 1 914.3126265249716 816.7847504984484 816.9231691755099 1068.977424774849 1079.961566770751 1083.597313600417 900.2119200391276 405.3285002351906 1031.450569096067 297.269691807934
975 0.005 4.875 1 914.3500727684761 816.8543503520551 816.9928976032489 1068.978015614169 1079.961405938608 1083.59715736296 900.2436074667878 405.3952999245528 1031.455924418968 297.2697091687604
976 0.005 4.88 1 914.3875417806898 816.923709160279 817.0623843042707 1068.979131982459 1079.961742900346 1083.59743923323 900.275274153257 405.4619709194343 1031.461748601141 297.2697268094207
977 0.005 4.885 1 914.4247257545959 816.9928260285861 817.1316287611286 1068.979716738842 1079.961581195237 1083.597282061186 900.3067502277402 405.5285019667904 1031.46706669293 297.2697441200331
978 0.005 4.89 1 914.4619338578035 817.0617034498449 817.2006331095783 1068.980831259425 1079.961918059993 1083.59756385618 900.3382126429408 405.5949211732315 1031.472855866247 297.2697615899491
979 0.005 4.895 1 914.4988594902652 817.1303406499983 817.2693969426911 1068.981411299082 1079.961756065581 1083.597406999786 900.3694837976003 405.6612060734884 1031.478137659539 297.2697786652856
980 0.005 4.9 1 914.5358137150032 817.1987401919384 817.3379224496747 1068.98252141308 1079.962092085972 1083.597687925445 900.4007444467389 405.7273535161065 1031.48389065403 297.2697959551608
981 0.005 4.905 1 914.5724850446509 817.2669011904779 817.4062091406735 1068.983095264681 1079.961928546513 1083.597529781763 900.4318119153595 405.7933663205147 1031.489134994622 297.2698128021978
982 0.005 4.91 1 914.6091832669434 817.334826142227 817.4742591349174 1068.984198779647 1079.962264572772 1083.597810960932 900.4628653773862 405.8592449468458 1031.494850831265 297.269829774509
983 0.005 4.915 1 914.6456003651078 817.4025141786376 817.5420719646861 1068.984767912831 1079.962101244741 1083.59765270552 900.4937254695431 405.9249897547554 1031.500060308359 297.2698462541591
984 0.005 4.92 1 914.6820461430765 817.4699678950888 817.6096497935847 1068.98586664954 1079.962436852959 1083.597933729046 900.524575031377 405.9906025401917 1031.505740635495 297.2698628089086
985 0.005 4.925 1 914.7182121564805 817.5371863979701 817.6769921559894 1068.986429843731 1079.962271923293 1083.597774412893 900.5552325404923 406.0560794314385 1031.510913443151 297.2698788424489
986 0.005 4.93 1 914.7544077273661 817.604172319704 817.744101232772 1068.98752328928 1079.96260722083 1083.598055285229 900.585881193542 406.121432274572 1031.516557080021 297.2698948754748
987 0.005 4.935 1 914.7903217228125 817.6709247755579 817.8109765727422 1068.988081378766 1079.962442387721 1083.59789605183 900.6163393880249 406.1866531134741 1031.521692444008 297.2699102899313
988 0.005 4.94 1 914.8262879984031 817.7374464937787 817.8776204440239 1068.989157714859 1079.962772208877 1083.598173534854 900.6467941675139 406.2517429249486 1031.527293817816 297.269925679035
989 0.005 4.945 1 914.8619667371955 817.8037364101018 817.9440322743475 1068.989707815841 1079.962607500941 1083.598014764064 900.6770532215771 406.3167022227572 1031.532392249472 297.2699404224986
990 0.005 4.95 1 914.8976723384908 817.8697970708403 818.0102141858717 1068.990789426857 1079.962940415766 1083.598293273778 900.707301504921 406.3815285924215 1031.537964343195 297.2699551097456
991 0.005 4.955 1 914.9330982916293 817.9356276072955 818.076165714024 1068.991335799588 1079.962772071086 1083.598130893288 900.7373600913982 406.44622391231 1031.543027969157 297.2699691535676
992 0.005 4.96 1 914.9685536500654 818.0012304651731 818.1418889381281 1068.992413036026 1079.96310515618 1083.598410519263 900.7674078357984 406.5107880309359 1031.548564885685 297.2699831700936
993 0.005 4.965 1 915.0037329031554 818.0666048271914 818.2073834035064 1068.992956417853 1079.962939734568 1083.598251575039 900.7972682439946 406.575221506652 1031.553595951803 297.2699965622855
994 0.005 4.97 1 915.0389443031878 818.1317531238341 818.272651184748 1068.994029314635 1079.963272529211 1083.598530506408 900.8271198063196 406.639523390229 1031.559099319017 297.2700099374866
995 0.005 4.975000000000001 1 915.0738830173902 818.196674541139 818.3376918227955 1068.994567466161 1079.963105652545 1083.598369702816 900.856787511715 406.7036953915587 1031.564096558268 297.2700227240563
996 0.005 4.98 1 915.1088565164829 818.261371247462 818.402507187139 1068.995634589712 1079.96343769338 1083.598647690981 900.8864238210448 406.7677373496933 1031.569568956534 297.2700355795938
997 0.005 4.985 1 915.1435504181618 818.3258428332647 818.4670971076185 1068.996189774929 1079.963269989417 1083.598486159613 900.9158861519663 406.8316502503704 1031.574543603074 297.2700479473348
998 0.005 4.99 1 915.1782802092431 818.39009163832 818.5314636225479 1068.99725349993 1079.963599710932 1083.598763605037 900.9453437831372 406.8954339915553 1031.579990443961 297.2700604371614
999 0.005 4.995 1 915.2127370048045 818.4541167863595 818.5956062220181 1068.997778597897 1079.963430918385 1083.598601915124 900.9746177128683 406.9590887981696 1031.584924769586 297.2700724734047
1000 0.005 5 1 915.2472284772929 818.5179207418 818.6595269934492 1068.998834077764 1079.963762266954 1083.59887983379 901.0038895606156 407.0226154158253 1031.590326810358 297.2700846303785
1001 0.005 5.005 1 915.2814444755238 818.5815025970962 818.7232254237389 1068.999354888995 1079.963593137207 1083.598717331864 901.0329708605484 407.0860127863134 1031.595219453469 297.2700963849441
1002 0.005 5.01 1 915.3156969180753 818.6448648370945 818.7867036054533 1069.000405964086 1079.963923036408 1083.598994212903 901.062049674502 407.1492815551843 1031.600583832889 297.2701083172615
1003 0.005 5.015 1 915.3496785457598 818.7080065937765 818.8499610505055 1069.000923187651 1079.963754022352 1083.598832334266 901.0909443698204 407.2124229785832 1031.605443824879 297.2701197958672
1004 0.005 5.02 1 915.3836959723291 818.7709302978016 818.9129998267465 1069.001968579397 1079.964083928598 1083.599109370388 901.1198137818817 407.2754376910076 1031.610774956751 297.2701314653571
1005 0.005 5.025 1 915.4174430353065 818.8336350697419 818.9758194288618 1069.002480835927 1079.963913629182 1083.598945895588 901.1485032341479 407.3383243746014 1031.615601198817 297.2701427371986
1006 0.005 5.03 1 915.4512298403391 818.8961234067391 819.038421955873 1069.003522945659 1079.964242485852 1083.599221964511 901.1771993594665 407.401082690785 1031.620899437245 297.2701542461158
1007 0.005 5.035 1 915.4847477040896 818.9583943491461 819.1008068678016 1069.004030401921 1079.964071924281 1083.599058818975 901.2057092497159 407.4637136972883 1031.625692800409 297.2701654084002
1008 0.005 5.04 1 915.5183033753869 819.0204503561104 819.1629762233589 1069.005066666103 1079.96440031572 1083.599334916857 901.234216226188 407.5262163612579 1031.630957122814 297.2701768085998
1009 0.005 5.045 1 915.5515897411336 819.082290544684 819.2249295237986 1069.005569253868 1079.964229541385 1083.599171254519 901.2625406270455 407.5885921317291 1031.635716440739 297.2701879094682
1010 0.005 5.05 1 915.5849146955061 819.1439173367708 819.2866688144443 1069.006600685038 1079.964556906366 1083.599446046211 901.2908625171202 407.6508417223149 1031.640947357495 297.2701992978861
1011 0.005 5.055 1 915.6179709341752 819.205329841014 819.3481935828216 1069.00709735478 1079.964384260522 1083.599281103072 901.3190017654158 407.7129652550279 1031.645673343902 297.2702103793981
1012 0.005 5.06 1 915.6510669490031 819.2665305031881 819.4095058886692 1069.008123833613 1079.964711613696 1083.599556465077 901.3471392860873 407.774962713416 1031.650871460811 297.2702217951961
1013 0.005 5.065 1 915.6838962241759 819.3275184453776 819.4706052277721 1069.008616301023 1079.964539289273 1083.599392135386 901.3750964957882 407.8368344535303 1031.655564212339 297.27023293381
1014 0.005 5.07 1 915.716764473374 819.3882961478068 819.5314937055167 1069.009639071618 1079.964867114248 1083.599667887067 901.4030562606254 407.8985801643784 1031.660729358732 297.2702444096379
1015 0.005 5.075 1 915.7493675523681 819.4488626131773 819.5921707288576 1069.01012728367 1079.96469417605 1083.599502356408 901.4308312906209 407.960200806885 1031.665390441948 297.27025562115
1016 0.005 5.08 1 915.7820119147789 819.5092202380533 819.6526383188746 1069.011143498959 1079.965019646325 1083.599775963796 901.4586029676922 408.0216973796656 1031.670521936415 297.2702671616354
1017 0.005 5.085 1 915.8143901560861 819.5693680513891 819.7128959058823 1069.011627079967 1079.964847118946 1083.599611478316 901.4861916569889 408.0830591131707 1031.675147152275 297.270278426373
1018 0.005 5.09 1 915.8467810662124 819.6293084660265 819.7729454964917 1069.012638174774 1079.965172657492 1083.599884930243 901.5137721316476 408.1442991542766 1031.680240150521 297.2702900015003
1019 0.005 5.095 1 915.8789224278562 819.6890406208438 819.832786601471 1069.013116087401 1079.964998322437 1083.599718740483 901.5411784828395 408.2054074866435 1031.68482987268 297.2703012663239
1020 0.005 5.100000000000001 1 915.9111006229402 819.7485675313364 819.892421615364 1069.013942193414 1079.965324098844 1083.599994586144 901.5685871881446 408.2663960469336 1031.68985006179 297.2703128625571
1021 0.005 5.105 1 915.9430226104639 819.8078875040319 819.9518496070724 1069.014404786675 1079.965154533053 1083.599830258837 901.5958185386613 408.3272632242687 1031.694391240197 297.270324197293
1022 0.005 5.11 1 915.9749931679722 819.8670030188781 820.0110725793727 1069.015425276039 1079.965481713298 1083.600103890676 901.6230495812823 408.3880084306965 1031.699419103411 297.2703358518237
1023 0.005 5.115 1 916.0067045419813 819.9259132139448 820.070090022424 1069.015904240194 1079.96530434128 1083.599935508494 901.6501015592038 408.448630984557 1031.703945000269 297.270347232739
1024 0.005 5.12 1 916.038457514684 819.9846204508085 820.1289039416688 1069.016912360645 1079.965628985927 1083.60020937023 901.6771510862509 408.5091307223108 1031.70894591511 297.2703589410312
1025 0.005 5.125 1 916.0699509600521 820.0431238013803 820.1875137820691 1069.017377420248 1079.965452419531 1083.600041979518 901.7040214217028 408.5695079764216 1031.713441094163 297.2703703753076
1026 0.005 5.13 1 916.1014918864046 820.1014257280692 820.2459215857691 1069.018374949866 1079.965777219756 1083.600315352043 901.7308934078579 408.6297650815507 1031.718410138519 297.2703821215167
1027 0.005 5.135 1 916.1327720749347 820.1595252663382 820.3041267956337 1069.018831644094 1079.965599252886 1083.600146259331 901.7575876256957 408.6898979156139 1031.722872794782 297.2703935673174
1028 0.005 5.14 1 916.1640944447001 820.217424802275 820.3621314199495 1069.01982334063 1079.96592390659 1083.60041986773 901.7842876077401 408.7499078621058 1031.72780975908 297.2704053547949
1029 0.005 5.145 1 916.1951577214548 820.2751234272899 820.4199349167363 1069.020276239863 1079.965746986013 1083.600252158027 901.8108098126263 408.8097955008324 1031.73224149961 297.2704168678945
1030 0.005 5.15 1 916.2262688567148 820.3326234736043 820.4775392633654 1069.021263109955 1079.966070650179 1083.600524578043 901.8373326239101 408.8695608845319 1031.73714837875 297.270428699649
1031 0.005 5.155 1 916.2571197907322 820.3899239879336 820.5349438868147 1069.021711522769 1079.965893630622 1083.600356648117 901.8636767022484 408.9292029270171 1031.741550129659 297.270440265439
1032 0.005 5.16 1 916.2880177594068 820.4470272698634 820.5921507347911 1069.022694559602 1079.966216957769 1083.600628507096 901.8900218949374 408.9887177379809 1031.74642625566 297.2704521409383
1033 0.005 5.165 1 916.3186569138551 820.5039324293457 820.6491592579097 1069.023137877767 1079.966038662885 1083.600459627984 901.9161872296712 409.0481139379089 1031.750796564008 297.2704637576027
1034 0.005 5.17 1 916.3493445500922 820.5606418194668 820.7059714376069 1069.024115181302 1079.966360635048 1083.600730749787 901.9423577204205 409.1073907991362 1031.75564244114 297.2704756953069
1035 0.005 5.175 1 916.3797735806021 820.6171545472121 820.7625867323428 1069.024553384123 1079.966181286693 1083.600561196054 901.96835364679 409.1665471477137 1031.759981411429 297.2704873514768
1036 0.005 5.18 1 916.4102506597435 820.6734728596754 820.819007070361 1069.025527161447 1079.966503772092 1083.600832988709 901.994355099689 409.2255797930008 1031.764795924923 297.2704993679388
1037 0.005 5.185 1 916.4404706539174 820.7295958526839 820.8752318904678 1069.025961940745 1079.966325211549 1083.600664183694 902.0201815718518 409.2844931265228 1031.769105754222 297.2705111506696
1038 0.005 5.19 1 916.4707409078093 820.7855259223907 820.931263192641 1069.026930291689 1079.966646782522 1083.600935081696 902.0460129750514 409.3432874335778 1031.773890304634 297.2705233019551
1039 0.005 5.195 1 916.5007537502413 820.8412620581256 820.9871003770925 1069.027359259383 1079.966466194572 1083.600764110769 902.0716691229986 409.4019615197232 1031.778169583819 297.2705352156357
1040 0.005 5.2 1 916.5308582359463 820.8968067692091 821.0427455276528 1069.028321486543 1079.966786233801 1083.601034058636 902.0973330915524 409.4605051069816 1031.782919039907 297.2705474888739
1041 0.005 5.205 1 916.5606800492914 820.9521590025086 821.0981980297488 1069.028743350926 1079.966605588021 1083.600863804228 902.1228236029863 409.5189308192767 1031.78715703311 297.2705595788703
1042 0.005 5.21 1 916.590546395838 821.0073210416039 821.1534597717441 1069.029702345704 1079.966925406048 1083.601133562724 902.1483187808996 409.5772384150823 1031.791877841491 297.2705720342902
1043 0.005 5.215 1 916.6201505459603 821.0622918755915 821.2085301290782 1069.030123444523 1079.966744014552 1083.600963000512 902.1736415811939 409.6354282378782 1031.796094611471 297.270584308608
1044 0.005 5.22 1 916.6498070213269 821.1170737852323 821.2634110461885 1069.031081504186 1079.967065773518 1083.601234333121 902.198973308194 409.6935013732763 1031.800791472129 297.2705970174634
1045 0.005 5.225000000000001 1 916.6792079148753 821.1716658276298 821.318101914937 1069.031497173736 1079.96688400841 1083.601062704709 902.2241324099517 409.7514498839211 1031.804982214846 297.2706095029491
1046 0.005 5.23 1 916.7086565776074 821.2260701695332 821.3726045867811 1069.032448721833 1079.967204296832 1083.601332483228 902.2492739986676 409.8092798963231 1031.809651155162 297.2706224298183
1047 0.005 5.235 1 916.7378528088946 821.2802860004058 821.4269185439219 1069.032861031721 1079.96702285525 1083.601161324918 902.2742516375728 409.866995764548 1031.813816479116 297.2706351840884
1048 0.005 5.24 1 916.767103446427 821.3343156841669 821.4810457748416 1069.033807057962 1079.967342008892 1083.601430590418 902.2992410108578 409.9245924676265 1031.818458130884 297.2706483841137
1049 0.005 5.245 1 916.7961002939458 821.3881582035173 821.5349856598825 1069.034213797202 1079.96715881488 1083.601257835046 902.3240604742645 409.9820693421237 1031.822594678537 297.2706614364588
1050 0.005 5.25 1 916.8251507100853 821.4418158650865 821.5887401375837 1069.03515534951 1079.967477952067 1083.601527426754 902.3488879153883 410.0394379987645 1031.82720678958 297.2706749230192
1051 0.005 5.255 1 916.8539488315004 821.4952876935034 821.6423085996727 1069.035558765339 1079.967295358042 1083.601355388268 902.3735460309822 410.0966854970946 1031.831315003204 297.27068824882
1052 0.005 5.26 1 916.8828011343232 821.5485760060836 821.6956929926415 1069.036495315098 1079.967612966685 1083.601623454168 902.3982117226664 410.1538125681117 1031.835897747604 297.2707020255719
1053 0.005 5.265 1 916.9114011246743 821.6016798023494 821.7488926931029 1069.036893367713 1079.967429278739 1083.601450793109 902.4227077647281 410.2108214058979 1031.839975512669 297.2707156279209
1054 0.005 5.27 1 916.9400568317137 821.6546013878863 821.8019096402983 1069.037827298676 1079.96774878433 1083.601720877978 902.4472118139964 410.2677128320311 1031.84453067166 297.2707296478824
1055 0.005 5.275 1 916.9684631280486 821.7073397558499 821.8547431893419 1069.038217072386 1079.967563318997 1083.601546949522 902.471533011878 410.3244870440427 1031.848578114735 297.2707434967663
1056 0.005 5.28 1 916.9969237080873 821.7598972900917 821.9073953321117 1069.039144054602 1079.967880620158 1083.601814910027 902.4958695232204 410.3811442355329 1031.853102544672 297.2707577482145
1057 0.005 5.285 1 917.0251332046723 821.8122729403108 821.9598654228221 1069.039533841308 1079.967696030173 1083.601641167927 902.5200398730243 410.4376848627388 1031.857123802718 297.2707717989926
1058 0.005 5.29 1 917.05340470806 821.8644689905411 822.0121553749777 1069.040457150393 1079.968013291584 1083.601909305794 902.5442273107921 410.494109606283 1031.861621180501 297.2707862134328
1059 0.005 5.295 1 917.0814240549066 821.9164844388467 822.0642645579534 1069.040842501023 1079.967827536495 1083.601734739082 902.5682423468157 410.5504180810357 1031.86561376859 297.2708004367142
1060 0.005 5.3 1 917.1095000974874 821.9683215704287 822.1161948998428 1069.041764223188 1079.968144129826 1083.602002041262 902.5922628933738 410.6066105039507 1031.870084352084 297.2708150519191
1061 0.005 5.305 1 917.1373260772167 822.0199793749402 822.1679457488702 1069.042145254879 1079.967958490005 1083.601828026358 902.6161184932657 410.6626860364907 1031.874049699869 297.2708293721934
1062 0.005 5.31 1 917.1652096409227 822.0714601356119 822.219519021448 1069.043061284081 1079.968275438332 1083.602096088407 902.6399858574697 410.7186464822898 1031.878492233987 297.2708440348448
1063 0.005 5.315 1 917.1928414882849 822.122762819959 822.2709140652406 1069.043439164688 1079.968090066078 1083.601922137029 902.6636983834037 410.7744955961942 1031.882429512518 297.2708584211702
1064 0.005 5.32 1 917.2205321514353 822.1738897205371 822.3221327953092 1069.044351482758 1079.968406599915 1083.602189782599 902.6874188767081 410.8302298952617 1031.886844015705 297.270873087963
1065 0.005 5.325 1 917.2479754341286 822.2248397548609 822.3731745249668 1069.044724681379 1079.968220063432 1083.60201471588 902.7109684131187 410.8858458450386 1031.890754276976 297.2708873677218
1066 0.005 5.33 1 917.2754787884412 822.2756153134764 822.4240412049618 1069.045632070686 1079.968535781228 1083.602281509062 902.7345255211562 410.9413477121652 1031.895142584579 297.2709018771073
1067 0.005 5.335 1 917.302735512679 822.3262153037545 822.4747321706611 1069.046002113583 1079.968350137082 1083.602107541938 902.75791629883 410.9967351548028 1031.899026422335 297.2709159914754
1068 0.005 5.34 1 917.3300520673397 822.3766420789447 822.5252493665106 1069.046904829421 1079.968663885325 1083.602372735405 902.7813200068611 411.0520063185498 1031.903384977737 297.2709302897498
1069 0.005 5.345 1 917.3571220885459 822.4268945489088 822.5755921154243 1069.047269583253 1079.968476819064 1083.602197783112 902.8045567209659 411.1071646171691 1031.907239682694 297.2709441331959
1070 0.005 5.350000000000001 1 917.3842523563773 822.4769749723762 822.62576230638 1069.048169024352 1079.96879170364 1083.602464287814 902.8278050854901 411.1622086273257 1031.911571071676 297.2709581202224
1071 0.005 5.355 1 917.4111370463686 822.5268823197287 822.67575927323 1069.04853058213 1079.968604402933 1083.602288690935 902.8508881931988 411.217139665092 1031.915399124559 297.2709716771391
1072 0.005 5.36 1 917.4380793402297 822.576618851283 822.7255849114424 1069.049425467626 1079.968918231536 1083.602554356716 902.8739829207009 411.2719580021705 1031.919703237924 297.2709853677638
1073 0.005 5.365 1 917.4647778245309 822.6261835358004 822.7752385532243 1069.049783071424 1079.968731106171 1083.602379392213 902.8969137503761 411.3266635801504 1031.923504906108 297.2709986246482
1074 0.005 5.37 1 917.4915383679626 822.6755786725195 822.8247221152168 1069.050674067009 1079.969044114603 1083.602644016597 902.9198575174053 411.381256428228 1031.927782287915 297.2710120179684
1075 0.005 5.375 1 917.5180550806675 822.7248031454208 822.8740348892673 1069.051027291174 1079.968856091205 1083.602468157371 902.9426366005137 411.4357364757991 1031.931557384736 297.271024956393
1076 0.005 5.38 1 917.5446342111968 822.7738592337204 822.9231787632476 1069.051912745687 1079.969167093255 1083.602731362681 902.9654296621329 411.4901041896923 1031.935807186372 297.2710380359489
1077 0.005 5.385 1 917.5709704655995 822.8227459025696 822.9721530712991 1069.052261326607 1079.968978438388 1083.602555319394 902.988059481593 411.5443604904127 1031.939554958639 297.2710506250799
1078 0.005 5.39 1 917.5973693193002 822.8714653889799 823.0209596872843 1069.053143732259 1079.969290334903 1083.602819319982 903.0107034988085 411.5985068697146 1031.943779104228 297.271063313508
1079 0.005 5.395 1 917.623525431338 822.9200166500025 823.0695979357718 1069.053489336605 1079.969102722981 1083.602644334289 903.0331846591674 411.6525387359274 1031.947500193989 297.2710754870182
1080 0.005 5.4 1 917.6497455167146 822.9684019302747 823.1180696940836 1069.054368979762 1079.969415281941 1083.602908764254 903.0556806263854 411.7064591189749 1031.951698754945 297.2710877543306
1081 0.005 5.405 1 917.67572228394 823.0166201681916 823.1663742712637 1069.054708932661 1079.969224606148 1083.602730760994 903.0780135593858 411.7602680615655 1031.955393060063 297.2710994873555
1082 0.005 5.41 1 917.7017631335468 823.0646735358724 823.2145135024087 1069.055584434612 1079.969536837979 1083.602995322588 903.1003606965636 411.813947408085 1031.959565813824 297.2711113162882
1083 0.005 5.415 1 917.727562703078 823.1125610538498 823.2624867297498 1069.055921299788 1079.969346583793 1083.602817796158 903.1225463744053 411.8675296785374 1031.963235589947 297.2711226116248
1084 0.005 5.42 1 917.753426620592 823.1602849305676 823.3102958152966 1069.056791774964 1079.969657503398 1083.603081480288 903.1447474765553 411.9210031075743 1031.967380990983 297.27113398475
1085 0.005 5.425 1 917.779050425012 823.2078441228621 823.3579400785026 1069.057126761183 1079.969468007374 1083.602904558685 903.1667955422531 411.974366835686 1031.97102495274 297.2711448203614
1086 0.005 5.43 1 917.8047393507286 823.2552408638223 823.4054213822944 1069.057994259203 1079.969779194254 1083.60316842825 903.1888566903683 412.02762214495 1031.975145736693 297.2711557119529
1087 0.005 5.435 1 917.8301875545836 823.3024740860923 823.4527390333559 1069.058324144612 1079.969589211737 1083.602991409967 903.2107547741506 412.0807709248117 1031.978763637059 297.2711660673446
1088 0.005 5.44 1 917.8557022066133 823.349546006111 823.4998948869817 1069.059187911881 1079.969900164539 1083.603254903983 903.2326678945539 412.1338059407515 1031.982858778367 297.2711765049918
1089 0.005 5.445 1 917.8809759453359 823.3964555659021 823.5468882440009 1069.059512700732 1079.969708192314 1083.60307586844 903.2544198977108 412.1867314361832 1031.986450630558 297.2711864283913
1090 0.005 5.45 1 917.9063165694891 823.443204996361 823.5937209689813 1069.060371316216 1079.970017584886 1083.603338222144 903.2761886846698 412.2395465405332 1031.990518451974 297.2711964072286
1091 0.005 5.455 1 917.9314179521002 823.4897932116983 823.6403923522226 1069.060693003594 1079.969826237879 1083.603159890739 903.297797029458 412.2922522225786 1031.994084555812 297.2712058574746
1092 0.005 5.46 1 917.9565881792867 823.5362224490809 823.6869042564689 1069.061548990852 1079.970135921449 1083.603422540554 903.3194231440705 412.344848489253 1031.998128933257 297.2712154018604
1093 0.005 5.465 1 917.9815165761397 823.5824915544333 823.7332559286016 1069.061864169696 1079.969941796518 1083.603242196054 903.3408870862854 412.3973321050264 1032.001666629143 297.2712243380034
1094 0.005 5.47 1 918.0065169668145 823.6286026914863 823.7794491573827 1069.062715077706 1079.970250204472 1083.603503522823 903.3623683735702 412.4497083334393 1032.005683025527 297.2712333785458
1095 0.005 5.475000000000001 1 918.0312784576741 823.6745548343459 823.8254832725676 1069.063026286586 1079.970054708959 1083.603321382938 903.3836906056049 412.5019786678299 1032.009195677452 297.2712419298336
1096 0.005 5.48 1 918.0560939537921 823.7203503610373 823.8713602311026 1069.063871747643 1079.970363166575 1083.603583407908 903.4050358737137 412.554139734296 1032.013182736841 297.2712504944057
1097 0.005 5.485 1 918.0806769058261 823.7659880605105 823.9170792497837 1069.064183907067 1079.970172400119 1083.603406148945 903.4262210404396 412.6061933767281 1032.016675718966 297.2712585792308
1098 0.005 5.49 1 918.1053342339297 823.8114701511697 823.9626421707109 1069.065031659545 1079.9704842635 1083.60367110253 903.4474249270254 412.6581349040044 1032.020649194007 297.2712668109835
1099 0.005 5.495 1 918.1297547896315 823.8567955654669 824.0080482836789 1069.065336379298 1079.9702892876 1083.6034903063 903.4684703855372 412.7099733966325 1032.024113350507 297.2712745671913
1100 0.005 5.5 1 918.1542470128443 823.9019664511097 824.0532993984234 1069.0661766843 1079.970596703328 1083.603751039635 903.4895344693548 412.7617047846456 1032.028056234932 297.2712825765087
1101 0.005 5.505 1 918.1785036383974 823.946981733528 824.0983947959941 1069.06647940613 1079.970402888386 1083.603570961609 903.5104406123099 412.8133311338432 1032.031497454658 297.2712902351789
1102 0.005 5.51 1 918.2028302175912 823.9918435979755 824.1433362976491 1069.067317339694 1079.970711661658 1083.60383304483 903.5313679892303 412.8648497702382 1032.035417208091 297.2712981564696
1103 0.005 5.515 1 918.2269227705464 824.0365509618896 824.1881231858963 1069.067618836856 1079.970519962626 1083.603655020021 903.5521381236537 412.9162609990543 1032.038838326053 297.2713058237782
1104 0.005 5.52 1 918.2510901703556 824.0811060579045 824.232757305927 1069.06845485591 1079.970828432243 1083.603916689074 903.5729301929707 412.9675644839489 1032.042739052823 297.2713138191687
1105 0.005 5.525 1 918.2750178808672 824.1255077360817 824.2772379054046 1069.068748732428 1079.970632486842 1083.60373500595 903.5935639228106 413.0187614559097 1032.046131385559 297.2713215159908
1106 0.005 5.53 1 918.2990160667975 824.1697581324803 824.3215667702831 1069.069576372103 1079.970937587183 1083.603993979573 903.6142175874861 413.0698519209192 1032.050000977544 297.2713295755884
1107 0.005 5.535 1 918.322779822506 824.2138561877645 824.3657431814909 1069.069868583412 1079.970743838773 1083.603814215218 903.6347151392598 413.1208355063876 1032.053371014629 297.2713373924001
1108 0.005 5.54 1 918.3466146287309 824.2578040753043 824.4097689510138 1069.070694799254 1079.971050959491 1083.604074811874 903.655232698141 413.1717134744115 1032.057218876494 297.2713455231561
1109 0.005 5.545 1 918.370214986986 824.3016006926738 824.4536433444022 1069.07098196689 1079.970855271925 1083.603893597993 903.6755947528736 413.2224858130699 1032.060563079422 297.2713533421745
1110 0.005 5.55 1 918.3938893046962 824.3452482174497 824.4973681724941 1069.071804963878 1079.971161895253 1083.604153935492 903.695976317152 413.2731522660216 1032.064388156893 297.2713615250874
1111 0.005 5.555 1 918.4173299886068 824.3887454821837 824.5409426612531 1069.072089754527 1079.970966297818 1083.603972416239 903.7162028385841 413.3237138546436 1032.067711412934 297.2713694669417
1112 0.005 5.56 1 918.4408378199912 824.4320946413127 824.5843685939157 1069.072909243409 1079.971271615658 1083.604231718537 903.7364480363963 413.3741701537199 1032.071511363112 297.2713776862308
1113 0.005 5.565 1 918.4641156493842 824.4752947501623 824.6276453209067 1069.073189357419 1079.971074917906 1083.604049836217 903.7565422829199 413.424521922845 1032.074808440133 297.2713856029765
1114 0.005 5.57 1 918.487469704863 824.5183479070215 824.6707746245213 1069.074005126053 1079.971381141557 1083.604310312687 903.7766604104168 413.4747685963908 1032.078586925865 297.2713938589521
1115 0.005 5.575 1 918.5105917891198 824.561252935648 824.7137557185015 1069.074282664769 1079.971184947324 1083.604128558348 903.7966221197819 413.5249105370624 1032.081863249196 297.2714018532569
1116 0.005 5.58 1 918.5337866351596 824.6040120268596 824.7565904062394 1069.075093641617 1079.971489935632 1083.604387930802 903.8166068729137 413.5749472363499 1032.08561643984 297.2714101468516
1117 0.005 5.585 1 918.5567497535245 824.6466240625127 824.7992779387929 1069.075367104744 1079.97129392271 1083.604206804267 903.836438330593 413.6248803889712 1032.088866604444 297.2714181288769
1118 0.005 5.59 1 918.5797897249471 824.6890911864828 824.8418201048045 1069.07617707243 1079.971600077498 1083.604466772133 903.8562928033724 413.6747098583854 1032.092598805062 297.271426492305
1119 0.005 5.595 1 918.6025982405969 824.7314123636148 824.8842161913983 1069.076445608781 1079.971400042161 1083.604281545107 903.8759958561012 413.7244362052859 1032.095825182357 297.2714346006294
1120 0.005 5.600000000000001 1 918.6254806389836 824.7735896865356 824.9264679700782 1069.077248291555 1079.97170233289 1083.6045384249 903.89572084902 413.7740638496449 1032.099529667024 297.2714430553647
1121 0.005 5.605 1 918.6481350770946 824.8156220429272 824.9685746835337 1069.077516350735 1079.971506361613 1083.604357162875 903.915293552302 413.8235860599046 1032.102736988497 297.2714513482331
1122 0.005 5.61 1 918.6708642394653 824.857511578339 825.0105381194664 1069.078318635807 1079.971811635873 1083.604616774574 903.9348895622685 413.8730012583458 1032.106422572205 297.2714600610617
1123 0.005 5.615 1 918.6933634965254 824.8992570520586 825.0523574474968 1069.078581534924 1079.971613303509 1083.604433757161 903.9543304475199 413.9223172326247 1032.109606027684 297.2714685753832
1124 0.005 5.62 1 918.7159423979206 824.9408607712169 825.0940345322683 1069.07938450688 1079.97191905932 1083.60469361437 903.973802836379 413.9715340554832 1032.113274148103 297.2714775712625
1125 0.005 5.625 1 918.7382886357248 824.982321510804 825.1355685583094 1069.079646113402 1079.971719868435 1083.604509534106 903.9931219818775 414.0206462538701 1032.116434295691 297.2714863927845
1126 0.005 5.63 1 918.7607109498994 825.0236414781351 825.1769613355822 1069.080440667577 1079.972022154337 1083.604766414005 904.0124657666979 414.0696455157065 1032.120072158173 297.2714956421651
1127 0.005 5.635 1 918.7829058147739 825.0648195131344 825.2182120914928 1069.080697377753 1079.971823331161 1083.60458275169 904.0316571307552 414.1185462516524 1032.123210795401 297.2715048090344
1128 0.005 5.64 1 918.8051893816989 825.1058577889929 825.2593226181298 1069.081487570945 1079.972127421356 1083.60484212559 904.0508741972444 414.1673420819108 1032.126828477531 297.2715144398538
1129 0.005 5.645 1 918.8272376387158 825.1467551303095 825.3002921281417 1069.081740783631 1079.971929652782 1083.604659753487 904.0699379372279 414.2160390576742 1032.129944829682 297.2715239010722
1130 0.005 5.65 1 918.8493623397926 825.1875136915215 825.3411224022848 1069.082529241155 1079.972233174937 1083.604917885569 904.0890267642303 414.2646359722481 1032.133541916929 297.2715338590138
1131 0.005 5.655 1 918.8712560981589 825.2281322998043 825.3818126473466 1069.082777327044 1079.972031574982 1083.604731484554 904.1079641540649 414.3131325508064 1032.136634285964 297.2715436216067
1132 0.005 5.66 1 918.8932263406699 825.2686130938431 825.4223646290086 1069.083559637432 1079.972332375133 1083.604987455599 904.1269266651128 414.3615287156905 1032.140204370722 297.2715537740992
1133 0.005 5.665 1 918.9149689606882 825.3089548698725 825.4627775375325 1069.083803684414 1079.972130773224 1083.604801632808 904.1457377846318 414.4098245715492 1032.143273204005 297.2715637204522
1134 0.005 5.67 1 918.936790607745 825.3491597738353 825.5030531353157 1069.084583995248 1079.972432380521 1083.605058298365 904.164573619726 414.4580189371071 1032.146822864548 297.2715740656448
1135 0.005 5.675 1 918.9583892261999 825.3892266846419 825.5431906573938 1069.08483053401 1079.972235154371 1083.604876164601 904.1832635604984 414.5061120212805 1032.149876725497 297.27158424125
1136 0.005 5.68 1 918.9800658556314 825.4291577067797 825.5831918484183 1069.08561003542 1079.972539126875 1083.605135444264 904.2019793201558 414.55410481085 1032.153408625278 297.2715947378694
1137 0.005 5.685 1 919.0015159632441 825.4689517220746 825.6230559407929 1069.085851322505 1079.972340542716 1083.604952689938 904.2205461465235 414.6019984889878 1032.156438997488 297.2716049432765
1138 0.005 5.69 1 919.0230458417716 825.5086109161899 825.6627847336805 1069.086626152755 1079.972642630883 1083.605210045572 904.2391408092351 414.6497927919042 1032.159947519613 297.2716154957437
1139 0.005 5.695 1 919.0443411695246 825.5481339430568 825.7023773351995 1069.086860999401 1079.972442070927 1083.605025612161 904.2575807052036 414.6974872537616 1032.162951285351 297.2716257727445
1140 0.005 5.7 1 919.0657196320697 825.5875230171172 825.7418355371954 1069.087631185628 1079.972742981949 1083.605281814178 904.2760495693943 414.7450826182529 1032.166436846718 297.2716363285296
1141 0.005 5.705 1 919.0868675509111 825.6267770465863 825.7811585839102 1069.087863941553 1079.972541726157 1083.60509646331 904.2943721601573 414.7925777668836 1032.16942090981 297.2716466010295
1142 0.005 5.71 1 919.1081012960708 825.6658981105516 825.8203482276726 1069.088631293985 1079.97284223731 1083.605352424872 904.3127235424189 414.8399749806057 1032.172885201144 297.2716572006969
1143 0.005 5.715 1 919.1291131389711 825.7048850446935 825.8594036670498 1069.08886155965 1079.972641336085 1083.605167387652 904.3309270143264 414.8872731464607 1032.175849676853 297.2716674668834
1144 0.005 5.72 1 919.150207733302 825.7437399558162 825.8983266453204 1069.089625764964 1079.972941462199 1083.605422826497 904.3491580854553 414.9344724618443 1032.179293613941 297.2716779782923
1145 0.005 5.725000000000001 1 919.1710783829777 825.7824616359823 825.9371163375868 1069.089850911519 1079.972737862044 1083.605235213673 904.367240631649 414.9815760633697 1032.182235227852 297.271688144443
1146 0.005 5.73 1 919.1920314565095 825.8210522470575 825.9757745108774 1069.090611067505 1079.973037015188 1083.605490154873 904.3853522537173 415.0285775049005 1032.18565675544 297.271698529853
1147 0.005 5.735 1 919.2127617296717 825.8595106007724 826.0143003575949 1069.090834145282 1079.972834437489 1083.605303903045 904.4033146856387 415.0754804478732 1032.188577674802 297.2717085093045
1148 0.005 5.74 1 919.2335741045592 825.8978387967016 826.0526956163627 1069.091591717883 1079.973134076442 1083.605559585121 904.4213065066294 415.1222851337449 1032.191978083169 297.2717186645749
1149 0.005 5.745 1 919.2541636139492 825.9360356602037 826.090959475102 1069.091811976357 1079.972931674657 1083.605373521884 904.4391524086295 415.1689919031707 1032.194878475285 297.2717283837085
1150 0.005 5.75 1 919.2748357259464 825.9741032908 826.1290936683063 1069.092566475571 1079.973230739389 1083.60562836387 904.4570277439133 415.2156010544526 1032.198258672528 297.271738286989
1151 0.005 5.755 1 919.2952851441248 826.0120405063308 826.1670973842126 1069.092782934026 1079.97302729461 1083.605441531162 904.4747568968705 415.26211272078 1032.201136954605 297.2717477693025
1152 0.005 5.76 1 919.3158179728165 826.049849408188 826.2049723545326 1069.093534001722 1079.973326217353 1083.605696667225 904.4925160014898 415.3085270872831 1032.204495749725 297.2717574633404
1153 0.005 5.765 1 919.336127710267 826.0875287962103 826.2427177576928 1069.093747881378 1079.973123818534 1083.605510985255 904.5101284312141 415.354833119733 1032.207353711421 297.2717667827039
1154 0.005 5.77 1 919.3565218300854 826.1250807791037 826.2803353256579 1069.094496416999 1079.973422580804 1083.605765863424 904.5277710064648 415.401045743531 1032.210692322378 297.2717763068814
1155 0.005 5.775 1 919.3766958891969 826.1625041705621 826.3178242384297 1069.094705858158 1079.973218247614 1083.605578305083 904.5452680800477 415.4471641783912 1032.213530345334 297.2717854863326
1156 0.005 5.78 1 919.396953646918 826.1998010633629 826.3551862253277 1069.0954508113 1079.973516843066 1083.605833147837 904.5627950659762 415.4931878009008 1032.216847862389 297.2717949654034
1157 0.005 5.785 1 919.416990152006 826.2369702701779 826.3924204679294 1069.095659468062 1079.973314184751 1083.605646840593 904.5801770852503 415.5391162751359 1032.219666289557 297.2718041231664
1158 0.005 5.79 1 919.4371115369674 826.2740138796894 826.4295286882242 1069.096401353253 1079.973611260507 1083.605899902417 904.5975899843185 415.5849487998278 1032.222964338309 297.2718136502889
1159 0.005 5.795 1 919.4570114765974 826.3109306821472 826.4665100509415 1069.096604831911 1079.973406526684 1083.605712444592 904.6148574618003 415.6306860986448 1032.22576094293 297.2718229255083
1160 0.005 5.8 1 919.4769967300242 826.347722776199 826.5033662809892 1069.097343869 1079.973704277858 1083.605966578272 904.6321563105776 415.6763279872941 1032.229039435656 297.2718325657762
1161 0.005 5.805 1 919.496761636414 826.3843889614656 826.5400965463657 1069.097544420774 1079.973499452969 1083.605778901568 904.6493109334209 415.7218762920128 1032.231815953483 297.2718420172006
1162 0.005 5.81 1 919.5166123285683 826.4209313246803 826.5767025701922 1069.098281303358 1079.973798183951 1083.60603412663 904.666497073571 415.7673250136087 1032.235074544645 297.2718518694534
1163 0.005 5.815 1 919.5362418415802 826.4573486621387 826.6131835131936 1069.098479945063 1079.973593218051 1083.605845909619 904.6835380988538 415.8126797970237 1032.237833100659 297.2718614816707
1164 0.005 5.82 1 919.5559595428515 826.4936430645844 826.6495411003377 1069.099213060655 1079.973889789512 1083.606098911826 904.7006129433286 415.8579403136218 1032.241072673326 297.2718715265907
1165 0.005 5.825 1 919.5754574253752 826.529813318842 826.68577448953 1069.099406791614 1079.973682983592 1083.605909515492 904.7175440044662 415.9031068985495 1032.243809716062 297.2718813628405
1166 0.005 5.83 1 919.5950424226895 826.5658615342574 826.7218854072224 1069.100136656798 1079.97398057874 1083.606164084031 904.7345079686172 415.9481787978207 1032.247027224741 297.2718915697033
1167 0.005 5.835 1 919.6144080023156 826.6017864182414 826.7578729749999 1069.100328529263 1079.973774867563 1083.605975405977 904.7513268255674 415.9931565535782 1032.249745021583 297.2719015209674
1168 0.005 5.84 1 919.6338609355205 826.6375900927227 826.7937389125443 1069.101055378205 1079.974071552357 1083.606228897214 904.7681784407393 416.0380400541254 1032.252943823378 297.2719117987406
1169 0.005 5.845 1 919.653095717416 826.6732713516571 826.8294823835595 1069.101245576745 1079.973866986491 1083.606041549685 904.7848874956358 416.0828296107922 1032.255642736633 297.2719217896156
1170 0.005 5.850000000000001 1 919.6724207942452 826.7088322605649 826.8651051073588 1069.101976389065 1079.974163722291 1083.60629436219 904.8016338702798 416.1275257875782 1032.258826420957 297.2719320523845
1171 0.005 5.855 1 919.691527382854 826.74427162784 826.9006062306001 1069.102162746592 1079.9739560703 1083.606104439448 904.8182370018837 416.1721284193376 1032.261505578702 297.2719419785844
1172 0.005 5.86 1 919.710721364132 826.7795915067478 826.9359874512662 1069.102883507609 1079.974252215561 1083.606357697421 904.8348718536321 416.2166382501649 1032.264665262995 297.2719521904916
1173 0.005 5.865 1 919.7296970374641 826.8147906931958 826.9712479285573 1069.103065715701 1079.974045554277 1083.606168535551 904.8513639992639 416.2610543999174 1032.267324186487 297.2719619927103
1174 0.005 5.87 1 919.7487613394165 826.8498712444291 827.0063893582603 1069.103783717099 1079.974341625715 1083.60642137884 904.8678891524887 416.3053770483847 1032.270465224199 297.27197201377
1175 0.005 5.875 1 919.7676087758765 826.8848319497148 827.041410895245 1069.103963660462 1079.974134518844 1083.60623172225 904.8842727247209 416.3496061467312 1032.273106547167 297.2719815946913
1176 0.005 5.88 1 919.7865447722332 826.9196748634176 827.0763142304331 1069.104678333872 1079.97442962189 1083.606484086219 904.9006894906378 416.3937422634588 1032.276228609796 297.2719913100298
1177 0.005 5.885 1 919.8052639731482 826.9543987620108 827.1110985090372 1069.104855743135 1079.974223205643 1083.606295435297 904.9169648584243 416.437785770126 1032.278850119627 297.2720005569157
1178 0.005 5.89 1 919.8240722661249 826.9890056805 827.1457654113527 1069.105568384571 1079.974518617405 1083.606547819798 904.9332736169746 416.4817531236442 1032.281952775804 297.2720099609995
1179 0.005 5.895 1 919.8426644227568 827.0234944105424 827.1803140831527 1069.1057423925 1079.974310472126 1083.606357452822 904.9494421328473 416.5256186330128 1032.284554045948 297.272018907191
1180 0.005 5.9 1 919.861346517452 827.0578670004843 827.2147462117773 1069.106451615059 1079.974605057572 1083.606609381823 904.9656450149332 416.5693907431114 1032.287637589089 297.2720279854961
1181 0.005 5.905 1 919.8798126607453 827.092122228176 827.2490609391741 1069.106623123392 1079.974397129712 1083.606419440889 904.9817071845146 416.6130684580766 1032.290221395153 297.2720366158005
1182 0.005 5.91 1 919.8983699049462 827.1262621512841 827.2832599563517 1069.107329828192 1079.974692019257 1083.606671678787 904.9978044545895 416.6566531883911 1032.293286877226 297.272045396867
1183 0.005 5.915 1 919.9167124145774 827.1602855632709 827.317342414658 1069.107499919168 1079.974485280971 1083.606482519648 905.0137648114932 416.7001462399319 1032.295853239675 297.2720537413128
1184 0.005 5.92 1 919.9351435586638 827.1941944524737 827.3513099621446 1069.108201712396 1079.974777693791 1083.606732583423 905.0297569506703 416.7435472175522 1032.298898515072 297.2720622735365
1185 0.005 5.925 1 919.9533609644999 827.227987632709 827.3851617566742 1069.108367411359 1079.974569813665 1083.606542952849 905.0456096102446 416.7868566880856 1032.3014449758 297.2720703305996
1186 0.005 5.93 1 919.9716696693445 827.2616671453643 827.4188994811855 1069.109068673122 1079.974864585234 1083.60679532605 905.0614981470654 416.8300756309849 1032.304473079096 297.2720785479628
1187 0.005 5.935 1 919.9897644035977 827.2952317478691 827.4525222635407 1069.109231216375 1079.97465533323 1083.606604128586 905.0772467635494 416.873203536899 1032.307001510722 297.2720863393027
1188 0.005 5.94 1 920.007952051611 827.3286835124985 827.48603178964 1069.109933596962 1079.974950066103 1083.606856210218 905.0930339536908 416.9162385852438 1032.3100114817 297.2720943055763
1189 0.005 5.945 1 920.0259278568017 827.3620211622904 827.5194271734805 1069.110094387865 1079.974741108241 1083.606665405755 905.1086812206526 416.9591834185414 1032.312523003321 297.2721018442024
1190 0.005 5.95 1 920.0439954313495 827.3952467456938 827.5527100978128 1069.11078955336 1079.975034924728 1083.606916760847 905.1243642143484 417.0020384155545 1032.315515098855 297.2721095246441
1191 0.005 5.955 1 920.0618499710836 827.4283591007686 827.585879727104 1069.110945485786 1079.974824814384 1083.60672509702 905.1399097855822 417.0448040558892 1032.318006056321 297.2721167894457
1192 0.005 5.96 1 920.0797966194698 827.4613601626654 827.6189376834225 1069.111638788311 1079.975118350957 1083.606976374856 905.1554929874358 417.087479957789 1032.320980315593 297.2721242342375
1193 0.005 5.965 1 920.0975288495702 827.4942487198604 827.651883110817 1069.111794169706 1079.974909890348 1083.606786219096 905.1709365720918 417.1300661887436 1032.323455469297 297.2721312850356
1194 0.005 5.97 1 920.1153532595615 827.5270267673283 827.6847176563746 1069.112484642449 1079.975203599096 1083.607037513064 905.1864160691625 417.1725681391285 1032.326411822079 297.2721384792524
1195 0.005 5.975000000000001 1 920.1329645717059 827.5596930766279 827.7174404392364 1069.112636466418 1079.974993301523 1083.606845219704 905.2017567623171 417.214978554755 1032.328868299813 297.2721452457909
1196 0.005 5.98 1 920.1506690869758 827.5922496826197 827.750053129314 1069.113323094008 1079.97528558224 1083.607095353423 905.2171347665023 417.2572989397304 1032.331805867206 297.2721521698654
1197 0.005 5.985 1 920.1681612916295 827.624695344274 827.7825548478057 1069.113471565196 1079.975074768571 1083.606903029005 905.2323745872209 417.2995308455993 1032.334244318129 297.2721586905017
1198 0.005 5.99 1 920.1857470495397 827.6570320879741 827.8149472581526 1069.114155059948 1079.975366384204 1083.607152861898 905.2476521083262 417.3416729414948 1032.33716400447 297.272165379697
1199 0.005 5.995 1 920.2031205128325 827.6892586512987 827.8472294667031 1069.11430017322 1079.97515505401 1083.606960367683 905.2627917134971 417.3837254184642 1032.339583099443 297.2721716590307
1200 0.005 6 1 920.2205888934785 827.7213771206855 827.8794031704242 1069.114982349967 1079.975448299422 1083.607211877399 905.2779710339713 417.4256890790989 1032.342485003303 297.272178150811
1201 0.005 6.005 1 920.2378457062724 827.7533861415295 827.911467432421 1069.115126200143 1079.975237360004 1083.607019287781 905.2930110120898 417.4675643544016 1032.344888247381 297.272184305848
1202 0.005 6.01 1 920.255201397732 827.7852878638827 827.9434239752812 1069.115805641954 1079.975528908012 1083.607268832915 905.3080969769399 417.509351480665 1032.347773833106 297.2721907373026
1203 0.005 6.015000000000001 1 920.2723448503305 827.8170809565771 827.975271874895 1069.115946733639 1079.975317963676 1083.607076690638 905.3230413216983 417.5510507418893 1032.350159160899 297.2721968739668
1204 0.005 6.02 1 920.2895818089879 827.8487674350919 828.0070127777178 1069.116622757318 1079.975609488309 1083.607326349235 905.3380219564435 417.5926622663487 1032.353026443671 297.2722033396167
1205 0.005 6.025 1 920.3066080454008 827.8803460386173 828.0386457890247 1069.116761969521 1079.975399137048 1083.607134620865 905.3528658117658 417.6341863729555 1032.355396289988 297.2722095535443
1206 0.005 6.03 1 920.3237286562514 827.9118187860313 828.0701725621453 1069.117435304934 1079.975690046251 1083.607383796756 905.3677484067171 417.6756203927144 1032.358246721619 297.2722161103129
1207 0.005 6.035 1 920.3406282435096 827.9431844189814 828.1015922045063 1069.117572081845 1079.975479143225 1083.607191702735 905.3824951639605 417.7169680549121 1032.360603347851 297.2722224580008
1208 0.005 6.04 1 920.3576287079096 827.9744449410958 828.132906357908 1069.118242098245 1079.975769292735 1083.607440296899 905.3972812338128 417.7582291382876 1032.36343630192 297.2722291628428
1209 0.005 6.045 1 920.3744247566452 828.0055990963552 828.1641141222639 1069.118375467798 1079.975557712542 1083.607247558406 905.4119332764999 417.7994128992997 1032.36577065951 297.2722356524296
1210 0.005 6.05 1 920.3913160314725 828.0366488832647 828.1952171419255 1069.119042843441 1079.975848010456 1083.607496496184 905.4266240969379 417.8405060594526 1032.368585871926 297.2722425080545
1211 0.005 6.055 1 920.4080169008479 828.067592993599 828.22621447642 1069.119173268873 1079.975637463049 1083.607304827726 905.4411786439557 417.8815100525818 1032.370899924865 297.2722491482039
1212 0.005 6.06 1 920.4248029445188 828.0984334122923 828.2571077637072 1069.119838395492 1079.975927018213 1083.607552672091 905.4557736415305 417.9224269601226 1032.373698602661 297.2722561486076
1213 0.005 6.065 1 920.441377062488 828.1291689177716 828.2878961182309 1069.119966481369 1079.975715102398 1083.607359974547 905.4702333878311 417.9632565069711 1032.375999905438 297.2722629350491
1214 0.005 6.07 1 920.458044804816 828.1598014791348 828.3185811638513 1069.12062970543 1079.976005449508 1083.607608917024 905.4847320216861 418.0039992627036 1032.378783345403 297.2722700913992
1215 0.005 6.075 1 920.4745046593742 828.1903298554679 828.3491620090354 1069.12075602398 1079.97579387913 1083.607416260909 905.499096581676 418.0446557209398 1032.381068323691 297.2722770367205
1216 0.005 6.08 1 920.491060425649 828.2207560463344 828.3796402880446 1069.121416612937 1079.976083817989 1083.607664775511 905.5135018688356 418.0852271242593 1032.383834374113 297.2722843611138
1217 0.005 6.085 1 920.5074084777957 828.2510787794461 828.4100150975135 1069.121539096744 1079.975870582517 1083.607470663633 905.5277729717443 418.1257131859249 1032.386101164717 297.2722914779931
1218 0.005 6.09 1 920.5238526961131 828.2812999646441 828.4402880201592 1069.122196586073 1079.976159974331 1083.607718923573 905.5420829595379 418.1661106709153 1032.388849513815 297.2722989686932
1219 0.005 6.095 1 920.5400905317406 828.3114183846978 828.4704581638358 1069.122316612451 1079.975947383863 1083.607525561364 905.5562577731953 418.206419619875 1032.391100453969 297.272306267883
1220 0.005 6.100000000000001 1 920.5564253377089 828.3414360449447 828.5005271686553 1069.122972396424 1079.976237419471 1083.607774187822 905.5704745469628 418.2466462662204 1032.393833238702 297.2723139105022
1221 0.005 6.105 1 920.5725531224342 828.371351668324 828.5304941239972 1069.123089979959 1079.976023314421 1083.607579191566 905.58455819238 418.2867893854177 1032.39606775022 297.2723212963485
1222 0.005 6.11 1 920.5887789915161 828.4011672516236 828.5603606643148 1069.123742918736 1079.976312472128 1083.607827465564 905.5986835973499 418.3268488580055 1032.398784874037 297.2723290284108
1223 0.005 6.115 1 920.6047988254431 828.4308815452845 828.5901258913276 1069.123857816852 1079.976098711707 1083.607633306617 905.612676316752 418.3668243099449 1032.401002493176 297.2723364854195
1224 0.005 6.12 1 920.6209171130873 828.4604965546024 828.6197914489213 1069.124508386694 1079.976387938065 1083.607881351191 905.6267117455578 418.4067106943432 1032.403702682022 297.2723442267396
1225 0.005 6.125 1 920.6368287221721 828.4900109638872 828.6493564046891 1069.124620585153 1079.976173661427 1083.607686650004 905.6406135378187 418.4465149320778 1032.405903524671 297.2723516183159
1226 0.005 6.13 1 920.6528390586847 828.5194267626638 828.6788223811635 1069.125268967039 1079.97646294078 1083.60793497434 905.6545572959095 418.4862362003312 1032.408588042716 297.272359299031
1227 0.005 6.135 1 920.6686443875026 828.5487426648394 828.7081884550646 1069.125379404489 1079.976248981509 1083.607740426585 905.6683685362465 418.5258744872253 1032.410773983586 297.2723666095921
1228 0.005 6.140000000000001 1 920.6845483443132 828.5779606554495 828.7374562518354 1069.126024993 1079.976537596258 1083.607988252457 905.6822218386684 418.5654296734548 1032.413442046989 297.2723741662367
1229 0.005 6.145 1 920.7002471189518 828.6070794426178 828.76662484059 1069.12613289705 1079.976323067124 1083.60779326223 905.6959427234827 418.6049016973498 1032.415611003462 297.2723813314821
1230 0.005 6.15 1 920.7160449515573 828.6361010108429 828.7956958476068 1069.126776414776 1079.976611676931 1083.608041086188 905.7097061173156 418.6442905691461 1032.418263060848 297.2723887536252
1231 0.005 6.155 1 920.7316379775633 828.6650240672593 828.8246683386221 1069.126881672702 1079.976396772051 1083.607845938645 905.7233373161556 418.6835965130821 1032.420416758683 297.2723957899937
1232 0.005 6.16 1 920.7473308055278 828.6938505929742 828.8535439361134 1069.12752312577 1079.976685678789 1083.608094084323 905.7370114853461 418.722819544735 1032.423053918516 297.2724030704978
1233 0.005 6.165 1 920.7628202793054 828.7225792959887 828.8823217109521 1069.127626451874 1079.976470827349 1083.607899033362 905.7505543724667 418.7619598943515 1032.425192719013 297.2724099802378
1234 0.005 6.17 1 920.7784093551376 828.7512121501808 828.9110032736688 1069.128264964385 1079.976758711646 1083.608146074762 905.7641391196794 418.8010176286524 1032.427813814216 297.2724171207836
1235 0.005 6.175 1 920.7937940908367 828.7797478577929 828.9395876910492 1069.128364866471 1079.9765428106 1083.60795010796 905.7775924750281 418.8399929508614 1032.429935942929 297.2724238703305
1236 0.005 6.18 1 920.8092786331413 828.8081883931892 828.9680765749285 1069.12900025746 1079.976830034185 1083.608196938654 905.7910893041221 418.8788860814908 1032.43254009231 297.2724308491179
1237 0.005 6.185 1 920.8245596408 828.8365324586384 828.9964689905632 1069.129098010162 1079.976614137873 1083.608001002378 905.8044550993895 418.9176970602298 1032.434646490103 297.2724374614712
1238 0.005 6.19 1 920.839940963713 828.8647820326069 829.0247665534673 1069.129731755975 1079.976901741033 1083.608248143378 905.8178648279846 418.9564259541615 1032.437236416796 297.2724443069397
1239 0.005 6.195 1 920.8551205097672 828.8929358296148 829.0529683347382 1069.129826838716 1079.976685476167 1083.608051909926 905.8311452034952 418.995073072505 1032.439327755658 297.272450753533
1240 0.005 6.2 1 920.8703993425298 828.9209957245491 829.0810758894023 1069.130457212767 1079.976972202716 1083.608298399894 905.8444667176142 419.0336397113332 1032.441900842842 297.2724574130964
1241 0.005 6.205 1 920.8854757170704 828.9489604741955 829.1090882971231 1069.130551393124 1079.976757482777 1083.608103651192 905.857658090988 419.0721246861689 1032.443977363519 297.2724636902818
1242 0.005 6.21 1 920.9006532619562 828.9768320475639 829.1370071707074 1069.131180508344 1079.977044430889 1083.608350124583 905.8708941404961 419.1105281706266 1032.446536057289 297.2724702314354
1243 0.005 6.215 1 920.9156283011353 829.0046091406663 829.1648315677434 1069.131271871524 1079.976828470369 1083.608154267198 905.8839996855334 419.1488504146558 1032.448597556254 297.2724764041921
1244 0.005 6.22 1 920.930705336149 829.0322937207676 829.1925630932577 1069.131899003091 1079.977115721981 1083.608401154386 905.8971500454448 419.1870856527603 1032.4511428868 297.2724828477275
1245 0.005 6.225000000000001 1 920.945580220947 829.0598844713428 829.2202007998735 1069.131987845601 1079.976899376799 1083.608204975381 905.9101700183215 419.2252438873527 1032.453189286876 297.2724889494467
1246 0.005 6.23 1 920.9605563518975 829.0873833586675 829.2477462874739 1069.132611124345 1079.977185081581 1083.608450506097 905.9232347801621 419.2633216460227 1032.455717532993 297.2724953620765
1247 0.005 6.235 1 920.9753327247737 829.1147890435742 829.2751985874864 1069.132696645085 1079.976969596379 1083.608255283938 905.9361729344395 419.3013194953141 1032.457749099583 297.2725014619227
1248 0.005 6.24 1 920.9902118589998 829.1421036101916 829.302559370856 1069.133318205055 1079.977255272483 1083.608500434213 905.9491514480957 419.3392467519429 1032.460263544985 297.2725078799248
1249 0.005 6.245 1 921.0048888744315 829.1693257042486 829.3298276862296 1069.133402657111 1079.977038907852 1083.608304629354 905.9619995998798 419.3770908288643 1032.462279737393 297.2725140120143
1250 0.005 6.25 1 921.0196675053089 829.196457189965 829.3570050755236 1069.13402253352 1079.977325097286 1083.608550677085 905.9748922967011 419.4148532597143 1032.464778174382 297.2725204516777
1251 0.005 6.255 1 921.0342449709891 829.223496801277 829.3840905990501 1069.134104689153 1079.977107767122 1083.608353554777 905.9876566510402 419.4525344452742 1032.466779313666 297.2725266371977
1252 0.005 6.26 1 921.048926055177 829.2504466431393 829.411085956242 1069.134722683244 1079.977393611425 1083.608599284575 906.0004719268004 419.4901336307599 1032.469263660268 297.2725331563353
1253 0.005 6.265000000000001 1 921.0634049824228 829.2773052492844 829.4379901094394 1069.134801957901 1079.977175808316 1083.608401936702 906.013156158961 419.5276526952331 1032.471249158164 297.2725394531661
1254 0.005 6.27 1 921.0779875831965 829.3040745707715 829.464804639006 1069.135416285065 1079.977460869891 1083.608647111857 906.025886099642 419.5650920221007 1032.473717509293 297.272546066787
1255 0.005 6.275 1 921.0923759011904 829.3307532531718 829.4915285769802 1069.13549530218 1079.977243637867 1083.608450147756 906.0384858090949 419.6024523224318 1032.475691236762 297.2725524144157
1256 0.005 6.28 1 921.1068648635395 829.357343316113 829.5181635239829 1069.136107622775 1079.977528203883 1083.608694989961 906.0511337300366 419.639735640158 1032.478145567438 297.2725590928923
1257 0.005 6.285 1 921.121152631685 829.3838434017194 829.5447085117986 1069.136182202712 1079.97731051896 1083.608498241479 906.0636531497003 419.6769396371866 1032.480101163462 297.2725655115328
1258 0.005 6.29 1 921.1355431253477 829.4102554615614 829.5711651299155 1069.136792865644 1079.977596098295 1083.608744045321 906.0762197733048 419.7140648431265 1032.482540261433 297.2725722782293
1259 0.005 6.295 1 921.1497338022377 829.436578168328 829.5975324122617 1069.136866320517 1079.977378278974 1083.608546663671 906.0886570780548 419.7511114543109 1032.484482527791 297.2725787817742
1260 0.005 6.3 1 921.1640283012797 829.4628134723259 829.6238119477107 1069.137475035724 1079.977663420259 1083.608791940301 906.1011422005621 419.788079440487 1032.486908306778 297.2725856480159
1261 0.005 6.305 1 921.1781234466304 829.4889600396037 829.6500027637686 1069.137545661731 1079.977444840695 1083.608594117995 906.1134992794879 419.8249691799754 1032.488835752542 297.2725923013662
1262 0.005 6.31 1 921.1923231899578 829.5150198403155 829.6761064591433 1069.13815066612 1079.977728229616 1083.608838028163 906.1259041510592 419.8617816222012 1032.491245556438 297.2725993115131
1263 0.005 6.315 1 921.2063244346926 829.5409915265279 829.7021220611291 1069.138219438881 1079.977510628213 1083.608641561951 906.1381811264296 419.8985160381801 1032.49315892475 297.2726061172333
1264 0.005 6.32 1 921.2204295699081 829.5668769626624 829.7280511059915 1069.138823378446 1079.97779512179 1083.608886213086 906.150503535598 419.9351694384796 1032.495555466908 297.2726132671785
1265 0.005 6.325 1 921.2343363195341 829.5926748569281 829.7538926288643 1069.138889808355 1079.977577238136 1083.608689216046 906.1626986731989 419.9717463767654 1032.497455188942 297.2726202008502
1266 0.005 6.33 1 921.2483481596871 829.6183871718375 829.7796482247879 1069.139491620758 1079.977861720848 1083.608933922009 906.1749417882005 420.0082469637284 1032.49983850843 297.2726274888551
1267 0.005 6.335 1 921.2621439677821 829.644012654377 829.8053169802835 1069.139556494293 1079.977644147485 1083.608736895548 906.1870578949868 420.0446706694425 1032.501723473895 297.2726345664262
1268 0.005 6.34 1 921.2760539410676 829.6695531906705 829.8309004504654 1069.140156160602 1079.977927960791 1083.608981050661 906.1992227809185 420.0810149652232 1032.504093392095 297.2726419914957
1269 0.005 6.345 1 921.2897734671303 829.6950074391647 829.8563976625318 1069.140220796378 1079.977709237685 1083.60878279598 906.2112620410829 420.1172836276605 1032.505967164949 297.2726491873458
1270 0.005 6.350000000000001 1 921.3035973431854 829.7203773003773 829.881810152098 1069.140816213205 1079.977992585138 1083.609027383616 906.2233473100847 420.1534803782227 1032.508320498375 297.2726567363804
1271 0.005 6.355 1 921.3172250781117 829.7456614548444 829.9071369579716 1069.140875040722 1079.977772571853 1083.608828513748 906.2353064003232 420.1895984295957 1032.510177397732 297.2726640549991
1272 0.005 6.36 1 921.3309602172079 829.7708618408845 829.9323796549789 1069.141469838152 1079.978055947897 1083.609072419113 906.2473144707122 420.2256394021448 1032.512518368983 297.2726717215721
1273 0.005 6.365 1 921.3445010458584 829.7959771526305 829.9575372934445 1069.141529880537 1079.977837164325 1083.608874260216 906.259198106286 420.2616041827033 1032.51436371212 297.2726791293833
1274 0.005 6.37 1 921.3581477103196 829.8210092947879 829.9826114253077 1069.142123349387 1079.9781197966 1083.609117310385 906.2711298591005 420.2974938683083 1032.51669105681 297.2726868864671
1275 0.005 6.375 1 921.371597107518 829.8459569510991 830.0076010873787 1069.142178744843 1079.97789985489 1083.608918611887 906.2829354314555 420.3333069213216 1032.518521895918 297.2726943984122
1276 0.005 6.38 1 921.3851564516945 829.87082203333 830.0325078403793 1069.142770276525 1079.978183541988 1083.609162966347 906.2947893446495 420.3690436941969 1032.520835997328 297.2727022433154
1277 0.005 6.385 1 921.3985175436503 829.8956031854816 830.0573306945449 1069.142822836697 1079.977962845702 1083.608963686464 906.3065171663092 420.4047046198306 1032.52265168838 297.272709842043
1278 0.005 6.390000000000001 1 921.4119841656239 829.920302333551 830.0820712103657 1069.143412117974 1079.978246392874 1083.609208131627 906.3182949347301 420.4402899302007 1032.524951538383 297.2727177645758
1279 0.005 6.395 1 921.4252585662621 829.944918047868 830.1067283592827 1069.143462581413 1079.978025476934 1083.60900881597 906.3299480402534 420.4757992476882 1032.526755249319 297.2727254404385
1280 0.005 6.4 1 921.4386372270279 829.9694523173411 830.1313037246072 1069.144050845845 1079.978309487266 1083.609253249571 906.3416498681895 420.5112335897266 1032.529041411573 297.2727334417608
1281 0.005 6.405 1 921.4518189472368 829.9939037832598 830.1557963147591 1069.14409759088 1079.978087266056 1083.609052637721 906.3532252654567 420.5465927581082 1032.530828502912 297.2727411398642
1282 0.005 6.41 1 921.4651064925397 830.0182743490891 830.1802076843777 1069.144683484186 1079.978371031118 1083.609297074717 906.3648495312457 420.5818766393672 1032.533102064963 297.2727491465088
1283 0.005 6.415 1 921.4781995122346 830.0425626767363 830.2045368444726 1069.144730096365 1079.978150537632 1083.609098012106 906.3763488667589 420.617089581743 1032.534878902042 297.2727568680858
1284 0.005 6.42 1 921.4913988771875 830.0667706992321 830.2287853644104 1069.145313738855 1079.978433104199 1083.609341094191 906.3878989372681 420.6522261889708 1032.537138610354 297.2727649219917
1285 0.005 6.425 1 921.5044037674693 830.0908970587128 830.2529522527369 1069.14535759996 1079.978211772358 1083.609141608384 906.3993238275898 420.6872873513843 1032.538901028865 297.2727726504253
1286 0.005 6.43 1 921.5175164853605 830.1149436887505 830.2770390745834 1069.145940858809 1079.978495627131 1083.60938579904 906.4107997247694 420.7222737437083 1032.541149654784 297.2727806603218
1287 0.005 6.435 1 921.5304347498167 830.1389092211491 830.301044833348 1069.145982475485 1079.978273610471 1083.609185623217 906.4221507533144 420.7571858757236 1032.542899013124 297.2727883361708
1288 0.005 6.44 1 921.543460990289 830.1627956286854 830.3249711166676 1069.14656207626 1079.978555643129 1083.609428350679 906.4335535224023 420.7920238960018 1032.545132834433 297.2727963082577
1289 0.005 6.445 1 921.5562934978927 830.1866015168965 830.3488169151432 1069.146602230248 1079.978334395608 1083.609228990159 906.4448311234942 420.8267890383769 1032.546870127678 297.2728039047587
1290 0.005 6.45 1 921.5692335066083 830.2103288650452 830.3725838217871 1069.147180949776 1079.978617496987 1083.609472682178 906.4561619247975 420.8614805168519 1032.549092386318 297.2728117642332
1291 0.005 6.455 1 921.5819794780284 830.2339762593338 830.3962708137753 1069.14721838838 1079.978395065486 1083.609272300735 906.467367253256 420.8960983381294 1032.550815732408 297.272819256467
1292 0.005 6.46 1 921.5948348051558 830.2575456082633 830.4198794465128 1069.147795066719 1079.978677981392 1083.609515741696 906.4786275185088 420.9306430613081 1032.55302485485 297.2728269340237
1293 0.005 6.465 1 921.6074961300272 830.281035551173 830.4434087087321 1069.147830303813 1079.978454687762 1083.609314369598 906.4897609533333 420.9651151272211 1032.554734592094 297.2728342128467
1294 0.005 6.47 1 921.6202667736858 830.3044480111868 830.4668601619977 1069.148404545725 1079.978737339477 1083.609557995687 906.500945079528 420.9995137263663 1032.55693040514 297.2728416825738
1295 0.005 6.475000000000001 1 921.6328383597892 830.3277815635561 830.4902327665802 1069.148437665719 1079.978513890085 1083.609356668585 906.5119997127498 421.0338448104981 1032.558627790607 297.2728487501167
1296 0.005 6.48 1 921.645521373278 830.3510381679126 830.5135280930702 1069.149010120381 1079.978796438625 1083.609600113533 906.5231098506786 421.0681004377024 1032.560810767718 297.2728559585053
1297 0.005 6.485 1 921.6580125092775 830.374216445226 830.5367451304542 1069.14904122249 1079.978573119867 1083.609398907618 906.5340971499551 421.1022820109673 1032.56249509492 297.2728627303704
1298 0.005 6.49 1 921.6706137547372 830.3973183086929 830.5598854312161 1069.149611203901 1079.978854903701 1083.609641658474 906.5451367880195 421.1363899839449 1032.564665075726 297.2728696545969
1299 0.005 6.495 1 921.6830229954087 830.4203423860854 830.582947983229 1069.149641176846 1079.978632027178 1083.609440968102 906.5560528829462 421.1704256306758 1032.566337482922 297.2728761463808
1300 0.005 6.5 1 921.6955424742787 830.4432905949732 830.6059343444978 1069.150210014407 1079.978914316773 1083.60968415223 906.5670217802236 421.2043890380666 1032.568496055991 297.2728827491355
1301 0.005 6.505 1 921.7078699358506 830.4661615586882 830.6288434971286 1069.150237750118 1079.978690599737 1083.609482618644 906.5778670272098 421.2382772411528 1032.570155826132 297.2728888323122
1302 0.005 6.51 1 921.7203070630195 830.4889571898835 830.6516769952141 1069.1508043637 1079.978972525348 1083.609725671444 906.5887652117385 421.2720948827067 1032.572301450427 297.2728950190713
1303 0.005 6.515000000000001 1 921.7325526625468 830.5116761323704 830.6744338334936 1069.150829692163 1079.978748244237 1083.609523738165 906.5995407201236 421.3058414581657 1032.573948233283 297.2729006772003
1304 0.005 6.52 1 921.7449064323979 830.5343202570107 830.6971155406234 1069.151391314371 1079.979028492366 1083.609765796997 906.6103682155785 421.3395183055462 1032.576078557358 297.2729064586365
1305 0.005 6.525 1 921.7570708931995 830.5568882237271 830.7197211265081 1069.151417120167 1079.978805946263 1083.609565225575 906.6210741750714 421.3731259656221 1032.577713751596 297.2729117296671
1306 0.005 6.53 1 921.7693434657557 830.579381879022 830.7422520942068 1069.151977993087 1079.979086529051 1083.609807274171 906.6318314700469 421.406661241555 1032.579832621072 297.2729171293527
1307 0.005 6.535 1 921.781425661525 830.6017998838897 830.7647074492245 1069.151999672492 1079.97886236869 1083.609605538267 906.6424669866672 421.4401242720888 1032.581455329571 297.2729220669516
1308 0.005 6.54 1 921.7936201414852 830.6241441586927 830.7870887496047 1069.152561915328 1079.97914360674 1083.609847504222 906.6531564980438 421.4735159118399 1032.583564377138 297.2729271579498
1309 0.005 6.545 1 921.8056211886089 830.6464132704381 830.8093949426442 1069.152581237947 1079.978919643446 1083.609646531087 906.663722533582 421.5068368256936 1032.585174312529 297.2729318411847
1310 0.005 6.55 1 921.8177336146504 830.6686091461065 830.831627578779 1069.153139322416 1079.979200146785 1083.609888429235 906.6743423246414 421.5400869620222 1032.587269651419 297.2729366671538
1311 0.005 6.555 1 921.8296557992559 830.6907303884936 830.8537856333799 1069.153158573549 1079.978976956835 1083.609687564673 906.6848402419691 421.5732661349084 1032.588868738113 297.272941051912
1312 0.005 6.56 1 921.8416892057868 830.7127789157876 830.8758706515218 1069.153715176699 1079.979257016757 1083.609928946527 906.6953921671161 421.606374530833 1032.590952759383 297.2729456475496
1313 0.005 6.565 1 921.8535325269186 830.7347533543847 830.8978816204041 1069.153732179346 1079.979032628052 1083.609726898291 906.7058232640397 421.6394130230722 1032.592539177222 297.2729498262389
1314 0.005 6.57 1 921.8654869375598 830.7566555996115 830.9198200764088 1069.154286500547 1079.979312532731 1083.609968469637 906.7163080074241 421.6723814511512 1032.594610250042 297.2729542092898
1315 0.005 6.575 1 921.8772516828121 830.7784842518129 830.941684990278 1069.154302166521 1079.979088984506 1083.609767453661 906.7266711089602 421.7052805550462 1032.596185663293 297.272958206395
1316 0.005 6.58 1 921.88912774337 830.8002412065199 830.9634778940674 1069.154854633364 1079.979368366551 1083.610008461486 906.7370882694338 421.7381097328863 1032.598245374506 297.2729624275674
1317 0.005 6.585 1 921.9008144746171 830.821925075061 830.9851977596134 1069.154867450181 1079.979142975656 1083.609805747052 906.7473840735507 421.7708692787654 1032.599808532607 297.2729662850482
1318 0.005 6.59 1 921.9126124255544 830.8435377486315 831.0068461179737 1069.155417490108 1079.979422105307 1083.610046836874 906.7577338662219 421.8035593218077 1032.601855997864 297.272970383932
1319 0.005 6.595 1 921.9242209633876 830.865077825072 831.028421935554 1069.155429140268 1079.979197979219 1083.609845349188 906.7679627425038 421.8361801043136 1032.603406799687 297.2729741741356
1320 0.005 6.600000000000001 1 921.9359419106853 830.8865472145681 831.0499267495799 1069.15597966583 1079.979479016375 1083.610087895153 906.7782466547907 421.8687314859986 1032.605444233518 297.2729782011416
1321 0.005 6.605 1 921.9474738797667 830.9079445150182 831.0713595255137 1069.155989406476 1079.979253729679 1083.609885011834 906.7884097178872 421.9012139128031 1032.606983748341 297.2729818814346
1322 0.005 6.61 1 921.9591180579254 830.9292716177782 831.092721793062 1069.156536773522 1079.979532981848 1083.610126022939 906.7986271010419 421.9336274178589 1032.609008585373 297.2729858426914
1323 0.005 6.615 1 921.9705729923635 830.950527118844 831.1140125141978 1069.156543594551 1079.979306702206 1083.609922553918 906.8087239325769 421.9659723291306 1032.610535782774 297.2729894914235
1324 0.005 6.62 1 921.9821422257758 830.9717129308941 831.1352332339821 1069.157086709282 1079.97958535293 1083.610163398253 906.818859832086 421.9982484524215 1032.612547619026 297.272993427927
1325 0.005 6.625 1 921.9935215699461 830.9928276319401 831.1563828979934 1069.157091221221 1079.979359383907 1083.609960392236 906.8288817501148 422.0304582477621 1032.614062002634 297.272997081728
1326 0.005 6.63 1 922.0050137398915 831.0138731257362 831.1774630399979 1069.157635218991 1079.97963909967 1083.610201990258 906.8389629258377 422.0625990442635 1032.616063647287 297.2730010541767
1327 0.005 6.635 1 922.0163173486752 831.0348480044083 831.1984726225623 1069.157640048883 1079.979414199349 1083.609999875312 906.8489261995579 422.094671304656 1032.617569130507 297.2730047418617
1328 0.005 6.640000000000001 1 922.0277339725084 831.0557541503052 831.2194131643606 1069.15818226433 1079.979693227624 1083.610240847912 906.8589463145346 422.1266752376727 1032.619559580632 297.2730087593113
1329 0.005 6.645 1 922.0389625343967 831.07659016317 831.240283630053 1069.158184992018 1079.979467763358 1083.610038187366 906.8688474092065 422.1586110336191 1032.621053730559 297.2730125358173
1330 0.005 6.65 1 922.0503038048472 831.0973578907002 831.2610855179607 1069.158725408341 1079.979746728257 1083.610279008937 906.8788037225236 422.1904800893916 1032.623032853191 297.2730166565427
1331 0.005 6.655 1 922.0614574998682 831.1180559576745 831.2818177981594 1069.158726232016 1079.979520941112 1083.610076168209 906.8886410825829 422.2222810002334 1032.624515391713 297.2730205205078
1332 0.005 6.66 1 922.0727251495008 831.138686248466 831.3024819940562 1069.159264740566 1079.979799263123 1083.610316405203 906.8985345338284 422.254014078928 1032.626483367392 297.2730247490302
1333 0.005 6.665 1 922.0838046618774 831.1592473692892 831.3230770704339 1069.159263543061 1079.979573264963 1083.610113552256 906.9083088272106 422.2856794228142 1032.627953923701 297.2730286727504
1334 0.005 6.67 1 922.0949982070043 831.1797411923044 831.3436045443879 1069.159799800954 1079.97985110376 1083.610353704588 906.9181394522616 422.317277506596 1032.629909216055 297.2730329049544
1335 0.005 6.675 1 922.1060045600368 831.2001663036755 831.3640633698869 1069.159798342955 1079.97962657785 1083.610152243366 906.9278507928595 422.3488066596356 1032.631369475695 297.2730368453562
1336 0.005 6.68 1 922.1171252544553 831.2205245903065 831.3844550626078 1069.16033401008 1079.979905056838 1083.610392306451 906.9376182465379 422.3802695677061 1032.633314986966 297.2730411046469
1337 0.005 6.685 1 922.1280589580351 831.2408146431851 831.4047785780216 1069.160329930569 1079.979678607714 1083.610188622459 906.9472671021599 422.4116660228723 1032.634763871741 297.2730450647178
1338 0.005 6.69 1 922.1391067737403 831.2610383378634 831.4250354345007 1069.160862745066 1079.979955901673 1083.610428085141 906.9569718381427 422.4429957219288 1032.636697355481 297.2730493692253
1339 0.005 6.695 1 922.1499675473577 831.2811942650699 831.4452245819267 1069.160856613128 1079.979729695492 1083.610225106917 906.9665577875107 422.4742591218748 1032.638134591967 297.2730533646731
1340 0.005 6.7 1 922.1609431485657 831.3012843094676 831.4653475401543 1069.161388494746 1079.980007798449 1083.610465375921 906.9762008998715 422.5054567551299 1032.640058356595 297.2730576751192
1341 0.005 6.705 1 922.1717318491712 831.3213070509659 831.485403256196 1069.161380244539 1079.979780457599 1083.61026137025 906.9857250126148 422.5365879126909 1032.641483982671 297.2730617007467
1342 0.005 6.71 1 922.1826355230835 831.3412643675482 831.5053932455255 1069.1619105959 1079.980058790527 1083.610502137055 906.9953061277708 422.5676529030389 1032.643396503719 297.2730660520108
1343 0.005 6.715 1 922.1933531282156 831.3611548480507 831.5253164597982 1069.161900894492 1079.97983169799 1083.61029840268 907.0047688729442 422.5986519826246 1032.644812270958 297.2730701074428
1344 0.005 6.72 1 922.2041855363149 831.3809803586712 831.54517440263 1069.162429240738 1079.980109393832 1083.610538349195 907.0142885308225 422.6295849126217 1032.646713926019 297.2730745152775
1345 0.005 6.725000000000001 1 922.2148318967987 831.4007394859946 831.5649660249099 1069.162417823254 1079.979881994587 1083.610334207305 907.0236899244842 422.6604522084405 1032.648119135899 297.2730786735462
1346 0.005 6.73 1 922.2255934117528 831.420434100136 831.5846928343966 1069.162943414568 1079.980158465556 1083.610573306958 907.0331484718702 422.6912540113543 1032.650008886942 297.2730831688864
1347 0.005 6.735 1 922.236169328675 831.4400627864042 831.6043537787267 1069.162931045712 1079.97993210754 1083.610370110717 907.0424892658987 422.7219905322616 1032.651403525142 297.2730874175345
1348 0.005 6.74 1 922.2468610339109 831.4596274154354 831.6239503658231 1069.163456645379 1079.98020989741 1083.610610038973 907.0518875620952 422.7526618244729 1032.653284430083 297.2730920334039
1349 0.005 6.745 1 922.257366722582 831.4791265646963 831.6434815396167 1069.163441467141 1079.979981308485 1083.610404641521 907.0611676761995 422.7832658906209 1032.654667710878 297.2730964177268
1350 0.005 6.75 1 922.2679883912084 831.4985621044697 831.6629488043408 1069.163964463378 1079.980258303795 1083.610644313091 907.0705058154409 422.8138060418732 1032.65653734981 297.2731011729809
1351 0.005 6.755 1 922.2784246253993 831.5179326139056 831.6823511021698 1069.163947678182 1079.980030724275 1083.610440574795 907.0797261207504 422.8442813522289 1032.657910553899 297.2731057311667
1352 0.005 6.76 1 922.2889769489356 831.537239962007 831.7016899406418 1069.164469971103 1079.980308896838 1083.610681139761 907.0890043461127 422.8746924623227 1032.659769490363 297.273110669954
1353 0.005 6.765000000000001 1 922.2993448884997 831.556482727794 831.7209642630909 1069.164453507492 1079.980082238743 1083.610477355544 907.0981656164679 422.9050392576519 1032.661133920637 297.2731154203793
1354 0.005 6.77 1 922.309828620816 831.5756627776564 831.7401755700924 1069.164973612186 1079.980358241807 1083.610715638815 907.1073847170247 422.9353223760378 1032.662982444792 297.2731205704671
1355 0.005 6.775 1 922.320127199738 831.5947786742757 831.7593227976748 1069.164953642725 1079.9801299545 1083.610511212609 907.1164864554985 422.9655410705424 1032.664334238415 297.2731255101924
1356 0.005 6.78 1 922.3305425062606 831.613832290026 831.7784074459246 1069.165471816754 1079.980406277839 1083.610750171499 907.125646629651 422.9956956442319 1032.666172875668 297.2731308805742
1357 0.005 6.785 1 922.340772546505 831.6328222003749 831.7974284547888 1069.165449899396 1079.980177741894 1083.610545299605 907.1346895996815 423.0257849892532 1032.667513924832 297.2731360594075
1358 0.005 6.79 1 922.3511200999093 831.6517502710478 831.8163873272085 1069.165967154456 1079.980454837333 1083.61078491586 907.1437912227582 423.0558109280317 1032.669342614411 297.2731416634057
1359 0.005 6.795 1 922.3612828163797 831.6706150525442 831.8352829855976 1069.165943335857 1079.980225527298 1083.610579198841 907.1527762835648 423.0857733733141 1032.670673864279 297.2731471579455
1360 0.005 6.8 1 922.371563307101 831.6894184250879 831.8541169384278 1069.16645940701 1079.98050333809 1083.610819708772 907.1618198186917 423.1156841617491 1032.672492917561 297.2731530741166
1361 0.005 6.805 1 922.381659123572 831.7081589566029 831.8728881195157 1069.166435263539 1079.980274925689 1083.610614848329 907.1707464736421 423.1455256166162 1032.673814534639 297.2731588246219
1362 0.005 6.81 1 922.3918723704227 831.7268385081882 831.8915980267597 1069.166948867583 1079.980550841856 1083.610853431081 907.1797319614752 423.1753030027526 1032.675621664548 297.2731650237122
1363 0.005 6.815 1 922.401901094475 831.745455646857 831.9102455920727 1069.166922482203 1079.980321924498 1083.610648172449 907.1886011750001 423.2050151449787 1032.676932135402 297.2731710603377
1364 0.005 6.82 1 922.4120475825666 831.7640122320602 831.9288323100916 1069.167434852149 1079.980598777629 1083.610887763785 907.1975291483451 423.2346629881926 1032.678729975905 297.2731775773068
1365 0.005 6.825 1 922.4220101871512 831.7825068328675 831.9473571147961 1069.167407307365 1079.980369727333 1083.610682212116 907.2063405077753 423.2642472226148 1032.680031174272 297.2731839600422
1366 0.005 6.83 1 922.4320906089953 831.8009412931675 831.9658214913114 1069.167917774017 1079.980645617911 1083.610920790913 907.2152108055069 423.2937666316088 1032.681818891918 297.2731908200442
1367 0.005 6.835 1 922.441987545762 831.8193141852862 831.9842243720809 1069.167888418658 1079.980416628094 1083.610715634108 907.2239654814402 423.3232236481962 1032.683109935441 297.2731975076979
1368 0.005 6.84 1 922.4520025908927 831.8376273689978 832.0025672511874 1069.168397358636 1079.980692330791 1083.610954075501 907.2327797402544 423.352618215726 1032.684887210149 297.2732046556788
1369 0.005 6.845 1 922.4618339148308 831.8558794060592 832.0208490567966 1069.168366505852 1079.980463213268 1083.610748845281 907.2414782011007 423.381950471293 1032.686168381875 297.2732116197752
1370 0.005 6.850000000000001 1 922.4717837340121 831.8740721524489 832.0390712805305 1069.168873971598 1079.98073892396 1083.610987460801 907.2502365419738 423.4112204487009 1032.687935954368 297.2732190455385
1371 0.005 6.855 1 922.4815502153026 831.8922041473447 832.0572328372582 1069.168842719037 1079.980511093725 1083.610783319842 907.2588789898786 423.4404262518506 1032.689208092396 297.2732262962728
1372 0.005 6.86 1 922.4914356590756 831.9102772832016 832.0753352330522 1069.169349038345 1079.980786523448 1083.611021294533 907.2675819303153 423.4695690186468 1032.690966895209 297.273233956506
1373 0.005 6.865 1 922.5011380472406 831.9282901032466 832.0933773908299 1069.169315695745 1079.980557852141 1083.610816703708 907.276169080776 423.4986512864446 1032.692228873829 297.27324140095
1374 0.005 6.87 1 922.5109589341989 831.9462444583833 832.1113607917898 1069.16982001514 1079.980832953497 1083.611054582211 907.2848162132157 423.5276730233 1032.693976705741 297.2732492346703
1375 0.005 6.875 1 922.520597471608 831.9641389095699 832.1292843682518 1069.169786029617 1079.980604709983 1083.610849967273 907.2933484144877 423.5566332347748 1032.695229877803 297.2732568354074
1376 0.005 6.88 1 922.5303550469249 831.9819753054686 832.1471495992972 1069.170289119354 1079.9808797884 1083.611087755736 907.301940507644 423.5855321442017 1032.696968567333 297.2732648142481
1377 0.005 6.885 1 922.539929785864 831.9997522043565 832.1649554094488 1069.170252644158 1079.980650580676 1083.610882574642 907.3104175715565 423.6143698717533 1032.698210824196 297.2732725126627
1378 0.005 6.890000000000001 1 922.5496224488527 832.0174714158459 832.1827032554044 1069.170754079867 1079.980924936475 1083.611119771064 907.3189595247615 423.6431464459383 1032.699938698243 297.2732805695688
1379 0.005 6.895 1 922.5591333576697 832.0351315314323 832.2003920790143 1069.170716258926 1079.980695258589 1083.610914329349 907.3273849512273 423.671861958481 1032.701171309332 297.2732883210974
1380 0.005 6.9 1 922.5687638069909 832.0527343993434 832.218023366861 1069.171216167665 1079.980970153602 1083.611152447691 907.3358645643085 423.7005165193178 1032.702890209377 297.2732963735566
1381 0.005 6.905 1 922.5782122845785 832.0702785732523 832.235596039338 1069.171176483645 1079.98074065775 1083.610947048883 907.3442304812902 423.7291102222525 1032.704113516526 297.2733040812786
1382 0.005 6.91 1 922.5877800024035 832.0877658893332 832.2531115715489 1069.171674725136 1079.981015158454 1083.611184450208 907.3526582404174 423.7576379468297 1032.705822873274 297.2733120103869
1383 0.005 6.915 1 922.5971661680368 832.1051949104489 832.2705688869822 1069.171633840278 1079.980785323086 1083.610978590429 907.3609717112745 423.7861069045414 1032.707036694732 297.2733195266564
1384 0.005 6.92 1 922.6066721426178 832.1225674811116 832.2879694627786 1069.172129591864 1079.981058329797 1083.611214917129 907.369346568935 423.8145166071224 1032.708736154889 297.2733272141841
1385 0.005 6.925 1 922.6159966405143 832.1398821556093 832.3053122230076 1069.172087330572 1079.980828989944 1083.61100992178 907.3776072955657 423.8428666558548 1032.709940039192 297.2733344103605
1386 0.005 6.93 1 922.6254408626813 832.1571408049696 832.3225986594737 1069.172582983929 1079.981103880544 1083.611247920577 907.3859295682422 423.8711567099156 1032.711629925659 297.2733417590047
1387 0.005 6.935 1 922.6347052951855 832.1743419667351 832.3398276897123 1069.172541036855 1079.98087488031 1083.611042600143 907.3941381040312 423.8993841628169 1032.712826767319 297.273348570347
1388 0.005 6.94 1 922.6440881062944 832.1914874485899 832.3570007648457 1069.173034188082 1079.981147983378 1083.61127902108 907.4024071085896 423.9275540984161 1032.714506395706 297.2733555091085
1389 0.005 6.945 1 922.6532910017382 832.2085758238746 832.3741168142305 1069.172988980669 1079.980917509471 1083.611072745386 907.4105624426807 423.9556642960104 1032.715691604719 297.2733619213514
1390 0.005 6.95 1 922.6626128655869 832.2256089284817 832.3911773088496 1069.173480648674 1079.981191130517 1083.611309927294 907.418779038427 423.9837148666863 1032.717362237061 297.2733684408182
1391 0.005 6.955 1 922.6717551722048 832.2425853189118 832.4081811681004 1069.17343482264 1079.980961237692 1083.611104205691 907.4268820729424 424.0117062149232 1032.718538356157 297.2733744114735
1392 0.005 6.96 1 922.6810165767497 832.259506834969 832.4251298668631 1069.173924674727 1079.981234337621 1083.611340875423 907.4350469380089 424.0396398329629 1032.720198821503 297.2733804445143
1393 0.005 6.965 1 922.6900989361616 832.2763720259255 832.4420223215552 1069.173877304008 1079.981004111429 1083.611134642939 907.4430980419385 424.0675136893893 1032.721366751962 297.27338595278
1394 0.005 6.97 1 922.6993005840367 832.2931827143835 832.4588599945583 1069.174365659518 1079.98127711174 1083.611371312723 907.4512106322336 424.0953283352467 1032.723018454178 297.2733914922934
1395 0.005 6.975000000000001 1 922.708323586189 832.309937459975 832.4756418086549 1069.174317706053 1079.981047692054 1083.611165985169 907.4592101927967 424.1230837051752 1032.724177799727 297.2733965132203
1396 0.005 6.98 1 922.7174657282735 832.3266380870461 832.4923692232881 1069.17480538785 1079.981321124144 1083.611403049257 907.4672714665176 424.1507803363915 1032.72582093777 297.2734015465542
1397 0.005 6.985 1 922.726429355238 832.3432831431027 832.5090411534705 1069.17475593484 1079.981091268254 1083.611197342898 907.4752199280855 424.1784180412932 1032.726971141122 297.2734060177033
1398 0.005 6.99 1 922.7355124649856 832.3598744619774 832.5256590632089 1069.175241358028 1079.981363252235 1083.61143297961 907.4832297870989 424.2060017938419 1032.728605130465 297.2734105350118
1399 0.005 6.995 1 922.7444171292817 832.3764105950462 832.5422218718745 1069.175190605652 1079.981133919008 1083.611227847869 907.4911270163092 424.2335278557625 1032.729747026828 297.27341447182
1400 0.005 7 1 922.7534411989789 832.3928933449631 832.558731026482 1069.175675016948 1079.981406315085 1083.611463760749 907.4990857745256 424.2609942599849 1032.731372213051 297.2734184374438
1401 0.005 7.005 1 922.7622868090451 832.4093212710092 832.5751854431317 1069.175622404576 1079.98117589921 1083.611257645184 907.506931919246 424.2884014977099 1032.7325041099 297.2734218310727
1402 0.005 7.01 1 922.7712525751733 832.4256961948196 832.5915865791594 1069.176104511174 1079.981447328096 1083.611492964538 907.5148401528635 424.3157502522865 1032.734119443127 297.2734252832935
1403 0.005 7.015000000000001 1 922.7800400658923 832.4420166730912 832.6079333544317 1069.176049921886 1079.981216556432 1083.61128677387 907.5226361091177 424.3430409768504 1032.735241848443 297.2734281732835
1404 0.005 7.02 1 922.7889472730345 832.458284525507 832.6242272245676 1069.176530917986 1079.981488541358 1083.611522584673 907.5304941544509 424.3702736578974 1032.736847805454 297.2734311231465
1405 0.005 7.025 1 922.7976774983041 832.4744983052195 832.6404671067722 1069.176476386794 1079.981259178849 1083.611317440158 907.5382402634984 424.3974485461526 1032.737962059807 297.273433552849
1406 0.005 7.03 1 922.8065276957029 832.4906598221071 832.6566544515939 1069.176956599658 1079.981531181405 1083.611553087424 907.5460486557347 424.424565193911 1032.739560575118 297.2734360968669
1407 0.005 7.035 1 922.8152007615392 832.5067676314667 832.6727881745246 1069.176900514453 1079.981301036527 1083.611347251844 907.553745196706 424.4516245610925 1032.740666842065 297.2734381860105
1408 0.005 7.04 1 922.8239942390779 832.5228235448966 832.688869727217 1069.177379280775 1079.981572870632 1083.611582947559 907.5615040750606 424.4786265277057 1032.742256509052 297.2734404618049
1409 0.005 7.045 1 922.8326065890125 832.5388261110622 832.7048980179251 1069.177320207522 1079.981342199504 1083.611376749152 907.5691498433303 424.5055752046761 1032.74335184975 297.2734423506986
1410 0.005 7.05 1 922.8413414445135 832.5547771456945 832.7208745026237 1069.177797514541 1079.981613540895 1083.611611813066 907.5768591600088 424.5324662446462 1032.744933442658 297.2734445022039
1411 0.005 7.055 1 922.8498982687544 832.5706751833527 832.7367980814463 1069.177736141615 1079.981381074763 1083.611404233104 907.5844530452046 424.5592991219693 1032.746019594085 297.2734463038183
1412 0.005 7.06 1 922.8585772062492 832.5865220501908 832.7526702156263 1069.178212726375 1079.981653594003 1083.611640787242 907.5921123855031 424.5860743533663 1032.747591879323 297.2734483701432
1413 0.005 7.065 1 922.8670794607858 832.6023163106863 832.7684898212392 1069.178151448114 1079.981421869806 1083.611433483092 907.5996618617937 424.6127923864424 1032.748670603755 297.2734501109165
1414 0.005 7.07 1 922.8757038474387 832.6180597628079 832.7842583466888 1069.1786264431 1079.981693471538 1083.611669047013 907.6072744753747 424.6394533774858 1032.750234228387 297.2734521111333
1415 0.005 7.075 1 922.8841506798091 832.6337509498806 832.799974696704 1069.178563953406 1079.981461872504 1083.611462158069 907.6147756869534 424.6660576377677 1032.751304843129 297.2734537666674
1416 0.005 7.08 1 922.8927197732116 832.6493916657762 832.8156403101754 1069.179037443178 1079.981733765222 1083.611698114605 907.6223390843593 424.6926052377266 1032.752860873004 297.2734557025671
1417 0.005 7.085 1 922.9011100096715 832.6649804740723 832.8312541009527 1069.17897255023 1079.98150139503 1083.611490544577 907.6297913919269 424.7190964619555 1032.753922279913 297.2734573198265
1418 0.005 7.09 1 922.9096228390458 832.6805191805059 832.8468175186911 1069.179444815402 1079.981773253443 1083.611726357273 907.637307569142 424.7455312740494 1032.755469420103 297.2734592639099
1419 0.005 7.095 1 922.9179591727234 832.6960063247357 832.862329463686 1069.179379964834 1079.981541463621 1083.611519313743 907.6447128833191 424.7719099824955 1032.756522787846 297.2734609200012
1420 0.005 7.100000000000001 1 922.9264177005368 832.7114437172812 832.8777913849915 1069.179851440479 1079.981813176223 1083.611754946757 907.6521820106594 424.7982326614022 1032.758061391185 297.2734629102336
1421 0.005 7.105 1 922.9346997059362 832.7268298955684 832.8932021836195 1069.179784860081 1079.981580501945 1083.61154687176 907.6595402729021 424.8244994278015 1032.759106389007 297.2734646410712
1422 0.005 7.11 1 922.9431039505739 832.7421666673491 832.9085633060604 1069.180254718068 1079.98185205299 1083.611782672061 907.6669620862664 424.8507103173612 1032.760636511011 297.2734667340689
1423 0.005 7.115 1 922.9513316813475 832.7574525707024 832.9238736529137 1069.180187448281 1079.981620181074 1083.611575399713 907.6742731494007 424.876865602834 1032.761673668235 297.2734686022085
1424 0.005 7.12 1 922.9596820820805 832.7726894091702 832.9391346658435 1069.180656250078 1079.981891803749 1083.611811132532 907.6816481277746 424.902963053602 1032.763196033584 297.2734708514744
1425 0.005 7.125 1 922.9678561344632 832.7878757170548 832.954345242879 1069.180587619438 1079.981659669135 1083.611603562004 907.6889124736107 424.9290061407337 1032.764225508036 297.2734728776057
1426 0.005 7.13 1 922.976152545846 832.8030133030205 832.9695068278978 1069.18105484745 1079.981930554098 1083.611838574677 907.6962406511614 424.9549942269 1032.765739542907 297.2734752898911
1427 0.005 7.135 1 922.9842731680025 832.8181007094843 832.9846183229577 1069.180985152752 1079.981698817264 1083.611631758072 907.703458793433 424.9809289595276 1032.766760969262 297.2734774806514
1428 0.005 7.140000000000001 1 922.9925161047888 832.8331397346276 832.9996811700511 1069.181449900628 1079.981968316515 1083.611865697299 907.7107405390458 425.0068082054227 1032.768265347947 297.2734800662107
1429 0.005 7.145 1 923.0005832424522 832.8481289162181 833.0146942668349 1069.181378851468 1079.981736698225 1083.6116590125 907.7179121994893 425.0326324371341 1032.769278286407 297.2734824624433
1430 0.005 7.15 1 923.0087736455688 832.8630700543299 833.0296590526708 1069.18184370876 1079.98200775104 1083.611894286217 907.7251482132301 425.0584016655645 1032.770776050575 297.2734852505741
1431 0.005 7.155 1 923.0167886052346 832.8779616831704 833.0445744237184 1069.181772073382 1079.981775905332 1083.611686874642 907.7322739601593 425.0841162814004 1032.771782201118 297.2734878289699
1432 0.005 7.16 1 923.024926353175 832.8928056048935 833.0594418212241 1069.182234900559 1079.982046161635 1083.611921500229 907.7394641244023 425.1097760985382 1032.773271679031 297.273490808417
1433 0.005 7.165 1 923.0328878442043 832.9076003433156 833.0742601344675 1069.182161358821 1079.981813970987 1083.611713999832 907.7465442910228 425.1353816560302 1032.774268279198 297.2734936168531
1434 0.005 7.17 1 923.0409728755315 832.9223476971066 833.0890307966437 1069.182623546356 1079.982084747714 1083.611948912773 907.7536883284549 425.1609328660036 1032.775750232091 297.2734968316245
1435 0.005 7.175 1 923.0488831980367 832.9370462094372 833.1037527126986 1069.182548901354 1079.981851904078 1083.6117407164 907.7607236735433 425.1864296773883 1032.776739934211 297.2734998335395
1436 0.005 7.18 1 923.0569164299998 832.9516976673068 833.1184273082577 1069.183008568048 1079.982121211882 1083.611974646218 907.7678228043965 425.2118724229089 1032.778212819105 297.2735032428823
1437 0.005 7.185 1 923.0647744716953 832.966300611007 833.1330534856734 1069.18293218834 1079.981888602177 1083.611767137472 907.7748130436074 425.2372610272043 1032.779193547296 297.2735064404007
1438 0.005 7.19 1 923.0727559356664 832.9808568343001 833.1476326770518 1069.18339110377 1079.982158544461 1083.612001675249 907.7818673873664 425.2625957001808 1032.780657968583 297.2735100871332
1439 0.005 7.195 1 923.0805636805973 832.9953648769367 833.1621637821808 1069.183315470478 1079.981927269135 1083.611795079994 907.7888134841197 425.2878766071726 1032.781632639864 297.2735135357527
1440 0.005 7.2 1 923.088493971142 833.0098265189334 833.1766482236699 1069.18377273895 1079.98219602662 1083.612028284883 907.795823403134 425.3131036990271 1032.783090191137 297.2735173861267
1441 0.005 7.205 1 923.0962494523512 833.0242402867996 833.191084894708 1069.183694145167 1079.981963532671 1083.611820956041 907.8027246414122 425.3382772775767 1032.784054873973 297.2735210655154
1442 0.005 7.21 1 923.1041287623638 833.0386079539564 833.2054752098086 1069.184151473914 1079.982233634951 1083.612055141742 907.8096898483553 425.3633973480228 1032.785505199493 297.2735251463925
1443 0.005 7.215 1 923.1118343999826 833.0529280728067 833.2198180737956 1069.184071908548 1079.981999962778 1083.611846297006 907.8165468496213 425.388464088542 1032.786463181072 297.2735290325237
1444 0.005 7.22 1 923.1196633035084 833.0672024305755 833.2341149117721 1069.184527222963 1079.982269576374 1083.612080563574 907.8234684822306 425.4134769841363 1032.787906128418 297.2735333183954
1445 0.005 7.225000000000001 1 923.1273182042804 833.0814295628945 833.2483646189928 1069.184446128182 1079.982036484673 1083.611872668939 907.8302816530294 425.4384370993261 1032.788856041157 297.2735374303815
1446 0.005 7.23 1 923.1350961233795 833.0956113138742 833.262568667159 1069.184900816345 1079.982306494368 1083.612107107363 907.8371599375032 425.4633443355837 1032.790290565646 297.2735419548792
1447 0.005 7.235 1 923.1427005532989 833.1097461654249 833.276725918003 1069.184819570754 1079.982073688552 1083.611899220757 907.8439301236348 425.4881988366794 1032.791233359802 297.2735462940545
1448 0.005 7.24 1 923.1504293694353 833.1238358990825 833.2908377910263 1069.185273259565 1079.982343657305 1083.612133666366 907.8507651968171 425.5130005231914 1032.792660540547 297.2735510816848
1449 0.005 7.245 1 923.1579846532733 833.1378790465993 833.3049031790541 1069.185190503947 1079.982110407106 1083.61192532072 907.8574923319883 425.5377483209057 1032.793595597146 297.2735556883941
1450 0.005 7.25 1 923.1656636865147 833.151877386817 833.3189234990651 1069.185641838782 1079.982379141401 1083.612158719927 907.8642843024392 425.5624443276761 1032.795014000483 297.2735606974887
1451 0.005 7.255 1 923.1731699117179 833.165829450423 833.3328976468049 1069.185557875727 1079.982146098844 1083.611950632244 907.870968540554 425.5870866431045 1032.79594246274 297.2735655296276
1452 0.005 7.26 1 923.1808003389598 833.1797370178383 833.3468270358685 1069.186008108195 1079.982415089172 1083.612184519786 907.877717407716 425.6116774092585 1032.797354268411 297.2735707626184
1453 0.005 7.265000000000001 1 923.1882577036251 833.1935986189887 833.3607105616721 1069.185923586335 1079.982182826614 1083.611977172339 907.8843587746094 425.6362163619762 1032.798275558497 297.2735757915034
1454 0.005 7.27 1 923.1958391878884 833.2074160333764 833.3745496420295 1069.186373589215 1079.982452202408 1083.6122110348 907.8910652799455 425.6607038829331 1032.799680521914 297.2735812596706
1455 0.005 7.275 1 923.2032476959855 833.2211877909278 833.3883431664167 1069.186286839228 1079.98221813561 1083.612001946718 907.8976644244859 425.6851394541459 1032.800593330243 297.2735865082976
1456 0.005 7.28 1 923.21078095831 833.2349156684437 833.4020925511415 1069.186734880131 1079.982486676312 1083.612235292462 907.9043287170352 425.7095232400203 1032.801990294113 297.2735921521084
1457 0.005 7.285 1 923.2181413091191 833.2485981940099 833.4157966855623 1069.186647116585 1079.982252897106 1083.612026781696 907.9108859755714 425.733855056452 1032.802895640779 297.2735975765412
1458 0.005 7.29 1 923.2256265573783 833.2622371451727 833.4294569906922 1069.187093898671 1079.982521193658 1083.612259952178 907.917508642888 425.7581353006278 1032.804284679926 297.2736033847388
1459 0.005 7.295 1 923.2329384520309 833.2758310724211 833.4430723599028 1069.18700360964 1079.982286015976 1083.612050259394 907.9240244381791 425.782365211324 1032.805181127691 297.2736089711844
1460 0.005 7.3 1 923.240375422641 833.2893817473322 833.4566442174097 1069.187450084015 1079.982555855619 1083.612285063658 907.9306057746528 425.8065432651242 1032.806563284588 297.2736149036702
1461 0.005 7.305 1 923.2476402376907 833.3028876852056 833.4701714419529 1069.187359319361 1079.982320825238 1083.612075168053 907.9370798555649 425.83066981474 1032.807453880893 297.2736205705577
1462 0.005 7.31 1 923.2550297287288 833.3163506605237 833.4836554488394 1069.187803750947 1079.982589462182 1083.612308888245 907.9436194765831 425.8547450328765 1032.808828252369 297.2736265517515
1463 0.005 7.315 1 923.2622470180701 833.3297691981503 833.4970951215471 1069.187712810636 1079.982355716324 1083.61210044737 907.9500522675301 425.8787690985604 1032.809711324391 297.2736322354794
1464 0.005 7.32 1 923.2695895921208 833.3431450718391 833.5104918759333 1069.188157230423 1079.982625060381 1083.61233459295 907.9565508173613 425.9027420993062 1032.811079328477 297.2736382216387
1465 0.005 7.325 1 923.2767599455 833.3564768063014 833.5238445940028 1069.188065531001 1079.982391413809 1083.612126085194 907.9629428655222 425.9266642413305 1032.811955497499 297.2736438400558
1466 0.005 7.33 1 923.2840560901739 833.369766174507 833.537154690589 1069.188508472643 1079.982659888537 1083.612359300904 907.9694010431108 425.9505355185906 1032.813316264899 297.2736497168095
1467 0.005 7.335 1 923.2911799301842 833.3830116983579 833.5504210483122 1069.188415667798 1079.982426253652 1083.612150679102 907.9757524924329 425.9743561652662 1032.814185675139 297.2736552421062
1468 0.005 7.34 1 923.2984293861231 833.3962151486276 833.5636450760134 1069.188857088861 1079.982694038169 1083.612383267736 907.9821700087472 425.9981261907329 1032.815539120471 297.2736610246014
1469 0.005 7.345 1 923.3055067486913 833.4093750471321 833.5768256582767 1069.188762800595 1079.982459812717 1083.612174485789 907.9884811609876 426.021845810535 1032.816400854208 297.2736664761599
1470 0.005 7.350000000000001 1 923.3127102317422 833.4224931652807 833.5899642058616 1069.189203713773 1079.982728208604 1083.612407790154 907.9948584775476 426.0455150785045 1032.817747470915 297.273672210002
1471 0.005 7.355 1 923.3197410308084 833.4355680196845 833.6030595946829 1069.189107220718 1079.982492767853 1083.612198024017 908.0011292663706 426.0691341471589 1032.81860049731 297.2736776063772
1472 0.005 7.36 1 923.3268953656655 833.4486013228774 833.6161131971116 1069.189547697908 1079.9827612934 1083.612431335634 908.0074662637364 426.0927030192437 1032.819940878341 297.2736832293818
1473 0.005 7.365 1 923.3338785149788 833.4615916427159 833.6291239169285 1069.189450992083 1079.98252643901 1083.612222062475 908.0136968307498 426.1162219739693 1032.820788706772 297.2736885092943
1474 0.005 7.37 1 923.3409882189388 833.4745407272453 833.6420931587052 1069.18988940431 1079.982794877366 1083.612455775841 908.0199931021056 426.1396910041828 1032.822120698399 297.2736940271761
1475 0.005 7.375 1 923.3479267558721 833.487447114196 833.6550198049405 1069.189792014426 1079.982560739706 1083.612247150512 908.0261838503603 426.1631103090007 1032.82296110459 297.2736992138452
1476 0.005 7.38 1 923.3549927150821 833.5003125764915 833.6679052718013 1069.190229764048 1079.982829005872 1083.612480343806 908.0324415082953 426.1864798740792 1032.824287038229 297.2737046363639
1477 0.005 7.385 1 923.3618870869643 833.5131356293195 833.6807484347693 1069.190131946652 1079.982595070034 1083.612271675815 908.0385933254839 426.209799814751 1032.825121321892 297.2737096861488
1478 0.005 7.390000000000001 1 923.3689080858936 833.5259180381639 833.6935507002107 1069.19056695102 1079.982860765076 1083.612502471484 908.044811812693 426.2330702115952 1032.826438726225 297.2737149931328
1479 0.005 7.395 1 923.375757847809 833.5386583499757 833.7063109633016 1069.190467166107 1079.982626315089 1083.612293647418 908.0509249715356 426.2562942897163 1032.827265758202 297.2737199137046
1480 0.005 7.4 1 923.382735302971 833.5513582939371 833.7190306169999 1069.190902571809 1079.982893909455 1083.612526439413 908.0571051797452 426.2794677700775 1032.828576774139 297.273725060057
1481 0.005 7.405 1 923.3895410232982 833.564016395625 833.7317085341909 1069.190801895661 1079.982659071372 1083.612316988599 908.0631794922867 426.3025916083124 1032.829397355495 297.2737298369987
1482 0.005 7.41 1 923.3964737066652 833.5766344218924 833.7443461252118 1069.19123570215 1079.98292668632 1083.612549989272 908.0693206017039 426.3256660361698 1032.830702253764 297.2737348457877
1483 0.005 7.415 1 923.4032344776271 833.5892108830969 833.7569422589233 1069.191133459801 1079.982691484741 1083.612340359629 908.0753558746974 426.3486913107857 1032.831514826613 297.2737394722812
1484 0.005 7.42 1 923.4101226489789 833.6017475490449 833.7694983463091 1069.191566510727 1079.982959245959 1083.612573306769 908.0814583428031 426.371667519437 1032.832812771977 297.2737443372293
1485 0.005 7.425 1 923.4168400236834 833.6142429308601 833.7820132574316 1069.191463847924 1079.982724218365 1083.612363783196 908.0874554561079 426.3945949420201 1032.833620088367 297.2737488051952
1486 0.005 7.43 1 923.423684645244 833.6266987941248 833.7944884004278 1069.191895903167 1079.98299144595 1083.612596052247 908.0935199798303 426.4174736489814 1032.834910859876 297.2737535088197
1487 0.005 7.435 1 923.4303582115973 833.6391136477839 833.8069226429626 1069.191791673241 1079.982755940025 1083.612386186775 908.0994789949422 426.4403031875644 1032.835710957446 297.2737578211691
1488 0.005 7.44 1 923.4371598514184 833.6514892312097 833.8193173728663 1069.192222900042 1079.983023205661 1083.612618690972 908.105507120964 426.4630844672397 1032.836995767409 297.2737623821059
1489 0.005 7.445 1 923.4437902887934 833.6638240737921 833.8316714702339 1069.192116385223 1079.982786198193 1083.612407658467 908.1114296805531 426.4858177865145 1032.837787961863 297.2737665422487
1490 0.005 7.45 1 923.4505486119809 833.6761199503386 833.843986347401 1069.192546604609 1079.983054396493 1083.612641353167 908.1174193725674 426.5085016900279 1032.839065724456 297.2737709146675
1491 0.005 7.455 1 923.4571359050046 833.688375364231 833.8562608730196 1069.192440603734 1079.98281877275 1083.612431131442 908.1233037288754 426.5311383085192 1032.839852295548 297.2737748915036
1492 0.005 7.46 1 923.4638513010674 833.7005920782689 833.8684964488109 1069.192869808503 1079.983086282887 1083.612663915004 908.1292554624249 426.5537270465937 1032.841123971344 297.2737790477583
1493 0.005 7.465 1 923.4703949880518 833.7127685948808 833.8806919378533 1069.192761786887 1079.982850067187 1083.612453652639 908.1351018725951 426.5762680403677 1032.841902397439 297.2737827517317
1494 0.005 7.47 1 923.4770671499484 833.7249066804156 833.8928487479262 1069.193189759026 1079.983117325983 1083.612686208283 908.1410161328754 426.5987612526818 1032.843166761381 297.2737866043021
1495 0.005 7.475000000000001 1 923.4835693180297 833.7370048419915 833.9049657460517 1069.193082314819 1079.982882149215 1083.612476661111 908.1468258574064 426.6212069074322 1032.843940863898 297.2737900262777
1496 0.005 7.48 1 923.490199836596 833.7490648412916 833.917044332621 1069.193509258726 1079.983148971959 1083.612708751541 908.1527035432906 426.6436054531011 1032.845198822101 297.2737935889252
1497 0.005 7.485 1 923.4966593249162 833.7610851792681 833.9290833691285 1069.193399438237 1079.982912381737 1083.612498203712 908.1584762152148 426.665956361591 1032.845965079665 297.2737966940046
1498 0.005 7.49 1 923.5032476759699 833.7730676211141 833.9410842635434 1069.19382603675 1079.983180061536 1083.612731217546 908.1643170570092 426.6882597636292 1032.847216994329 297.2737999263781
1499 0.005 7.495 1 923.5096654161896 833.7850106664092 833.9530458723034 1069.193715555061 1079.982943694627 1083.612520746253 908.1700532496865 426.7105158770751 1032.847976695513 297.2738026987116
1500 0.005 7.5 1 923.5162118800365 833.7969160759973 833.9649695987122 1069.194140415607 1079.983210311586 1083.612752907725 908.1758575534908 426.7327247121293 1032.849220932256 297.2738055942482
1501 0.005 7.505 1 923.5225881184463 833.8087823517884 833.9768543062187 1069.194029578074 1079.982974488667 1083.612542897994 908.1815576422498 426.7548890148896 1032.84997476931 297.2738080198847
1502 0.005 7.51 1 923.5290933368914 833.8206112558796 833.9887013934624 1069.194454371675 1079.983241869651 1083.612775588445 908.1873261564022 426.7770048666347 1032.851214145984 297.2738105851089
1503 0.005 7.515000000000001 1 923.5354287549866 833.8324012881753 834.0005097243622 1069.19434224625 1079.983005496347 1083.612564882706 908.1929900556202 426.7990735297984 1032.851962150454 297.2738126855027
1504 0.005 7.52 1 923.5418922702789 833.8441542236312 834.0122807042172 1069.194764680522 1079.983271937591 1083.612796869291 908.1987223064513 426.8210952374706 1032.853194234571 297.2738149412609
1505 0.005 7.525 1 923.5481858846388 833.8558685496382 834.0240131893346 1069.194650886262 1079.983034807863 1083.612585761503 908.2043507385681 426.8430701949861 1032.853935443876 297.2738167426813
1506 0.005 7.53 1 923.5546090377381 833.8675460239505 834.0357085781482 1069.195073221137 1079.983302325909 1083.612819035162 908.2100476523775 426.8649984632097 1032.855161634631 297.2738186798386
1507 0.005 7.535 1 923.5608623936814 833.879185145617 834.0473657294292 1069.194958957634 1079.983065669028 1083.612608119221 908.2156403871604 426.8868814437606 1032.855896784562 297.2738201648819
1508 0.005 7.54 1 923.5672445034473 833.8907876687913 834.0589860366331 1069.195379708275 1079.983331743637 1083.612839726116 908.2213014882357 426.9087176362522 1032.857116516911 297.2738218206774
1509 0.005 7.545 1 923.5734568495769 833.9023520787088 834.0705683556704 1069.195265366828 1079.983096235282 1083.61263003501 908.2268579901212 426.9305073153861 1032.857846019108 297.273823049203
1510 0.005 7.55 1 923.579798135476 833.913880137365 834.0821140768778 1069.195684870355 1079.983361701342 1083.612861004321 908.2324833304469 426.9522512676091 1032.85905949499 297.2738245412766
1511 0.005 7.555 1 923.5859707508455 833.9253703426159 834.0936220618004 1069.195569074494 1079.983125307986 1083.61265060499 908.2380053967285 426.9739489134585 1032.859782989332 297.2738256789155
1512 0.005 7.56 1 923.5922724596279 833.9368244517916 834.10509370784 1069.195987386369 1079.983390865597 1083.612881856517 908.2435957840694 426.9956015375946 1032.860990379278 297.2738271086751
1513 0.005 7.565 1 923.5984051134952 833.948240961911 834.1165278671615 1069.195870529085 1079.983154576196 1083.612671478863 908.2490829738554 427.017207596784 1032.861707031455 297.2738282494943
1514 0.005 7.57 1 923.6046671763319 833.9596216262271 834.1279259391556 1069.19628818156 1079.983420503533 1083.612903021018 908.254638722933 427.0387675135158 1032.8629081008 297.2738297229772
1515 0.005 7.575 1 923.6107599820905 833.970964944476 834.1392867784044 1069.196169587697 1079.983183251008 1083.612691839483 908.2600909460905 427.0602813276575 1032.863617854163 297.2738309324516
1516 0.005 7.58 1 923.6169822013816 833.9822726756431 834.1506117845215 1069.19658636693 1079.983449053109 1083.612923336964 908.2656123873755 427.0817491979544 1032.864812987971 297.2738324914086
1517 0.005 7.585 1 923.623035742602 833.9935433084656 834.1618998096631 1069.196467647341 1079.983212519004 1083.612712806099 908.2710302518758 427.1031715945033 1032.865518564458 297.2738338058188
1518 0.005 7.59 1 923.6292191081844 834.0047785952254 834.1731522463493 1069.196884135601 1079.983478808163 1083.612944706344 908.2765174106455 427.1245486547804 1032.866708312275 297.2738354875389
1519 0.005 7.595 1 923.6352337744227 834.0159770263238 834.1843679472573 1069.196764420694 1079.98324209535 1083.612733996237 908.2819010402899 427.1458804867461 1032.867407276402 297.2738369520328
1520 0.005 7.600000000000001 1 923.6413779684523 834.0271403503345 834.1955483008529 1069.197179107849 1079.983507140727 1083.612964713645 908.2873536198523 427.1671675623199 1032.868590776319 297.2738388126383
1521 0.005 7.605 1 923.6473535578706 834.0382670629756 834.2066921610397 1069.1970582376 1079.983270396453 1083.612753976891 908.2927031952637 427.1884094772751 1032.869283520752 297.2738404762216
1522 0.005 7.61 1 923.6534589742242 834.0493589140547 834.2178009161711 1069.19747191886 1079.98353570104 1083.61298507583 908.298122096249 427.2096064011865 1032.870460394081 297.273842563685
1523 0.005 7.615 1 923.659395842874 834.0604143903039 834.2288734198103 1069.19735064407 1079.983299432258 1083.612774877301 908.3034378108598 427.2307586046041 1032.871147384033 297.2738444736069
1524 0.005 7.62 1 923.6654627797392 834.0714352462549 834.2399110602707 1069.197764148684 1079.983565246254 1083.613006318334 908.3088230160309 427.2518657841812 1032.872319186822 297.2738468347565
1525 0.005 7.625 1 923.6713619814174 834.0824199744433 834.2509126920064 1069.197642254588 1079.983328715438 1083.612795794108 908.3141055722789 427.2729281683372 1032.873000668188 297.2738490312712
1526 0.005 7.63 1 923.6773910352844 834.0933703214846 834.2618797023081 1069.198054475632 1079.983593865865 1083.613026538158 908.3194574960526 427.2939458533208 1032.874166786053 297.2738516742019
1527 0.005 7.635 1 923.6832512499093 834.1042847762351 834.272810939558 1069.197930196872 1079.983356149288 1083.612815163453 908.3247064395761 427.3149190842275 1032.874840675902 297.2738541739723
1528 0.005 7.640000000000001 1 923.6892420592178 834.1151650905989 834.2837077948535 1069.198342250809 1079.983622435027 1083.613047078063 908.3300250304213 427.3358478264569 1032.876001196695 297.2738571183691
1529 0.005 7.645 1 923.6950650637933 834.1260097532786 834.2945691195933 1069.19821794551 1079.983384844473 1083.612835458932 908.3352411236601 427.3567322537473 1032.876670754137 297.273859893467
1530 0.005 7.65 1 923.7010184069275 834.136820510106 834.3053962976152 1069.198628368304 1079.983650105923 1083.613066659267 908.3405267913896 427.377572380283 1032.877825080512 297.273863111649
1531 0.005 7.655 1 923.7068036257219 834.1475958498571 834.3161881792389 1069.198502952132 1079.983413131446 1083.612856143018 908.3457099175832 427.3983684757237 1032.87848838503 297.2738661546326
1532 0.005 7.66 1 923.7127192479924 834.1583375129317 834.3269461474637 1069.198912669984 1079.98367840475 1083.613086994415 908.3509625871337 427.4191205531532 1032.879636488557 297.2738696364933
1533 0.005 7.665 1 923.7184672017767 834.1690439930687 834.3376690528603 1069.198787024427 1079.983441436552 1083.612876091618 908.3561129808637 427.4398287570415 1032.880295201205 297.2738729485541
1534 0.005 7.67 1 923.7243460160187 834.1797170422648 834.3483582842659 1069.199195166103 1079.983705947648 1083.613106448342 908.361333217725 427.4604938284596 1032.881437768325 297.2738767222561
1535 0.005 7.675 1 923.7300566720502 834.1903551417063 834.3590126869442 1069.199068089375 1079.983468777658 1083.612895667708 908.366451124497 427.4811149103101 1032.882089781064 297.2738802721606
1536 0.005 7.68 1 923.7358982057286 834.2009600353632 834.3696336474417 1069.199475525617 1079.983733452246 1083.613126138112 908.3716389392994 427.5016921220299 1032.883226450178 297.2738842019955
1537 0.005 7.685 1 923.7415729198995 834.2115302147172 834.380220012967 1069.199348246932 1079.983496439217 1083.612915275698 908.3767249188976 427.522226031826 1032.883874785496 297.2738879140949
1538 0.005 7.69 1 923.7473774811059 834.2220673795713 834.3907731426488 1069.199754174657 1079.983760512221 1083.613145357501 908.3818798338245 427.5427164780542 1032.885005316027 297.273892005083
1539 0.005 7.695 1 923.7530144921037 834.2325700479026 834.4012918947213 1069.199625475101 1079.98352331211 1083.612934498539 908.3869331400361 427.5631624987464 1032.885645426842 297.273895836301
1540 0.005 7.7 1 923.7587828426122 834.2430399626691 834.4117776532859 1069.20003166388 1079.9837881585 1083.613165157038 908.3920567917457 427.5835655092757 1032.886771415317 297.273900010559
1541 0.005 7.705 1 923.7643834901893 834.2534756083072 834.422229264251 1069.199901387917 1079.983549856767 1083.61295327254 908.3970784699859 427.6039255107664 1032.887405603966 297.273903868242
1542 0.005 7.71 1 923.770115976087 834.2638787607063 834.4326481304602 1069.200307092717 1079.983815083448 1083.613184343533 908.4021710409643 427.6242431702513 1032.888526062076 297.2739080035122
1543 0.005 7.715 1 923.775680839072 834.2742478821673 834.4430330889718 1069.2001759076 1079.983576660751 1083.612972398638 908.4071616761878 427.6445176384716 1032.88915532533 297.2739117707311
1544 0.005 7.72 1 923.781377223323 834.2845847130309 834.4533855202105 1069.200580295314 1079.983841503614 1083.613203185615 908.4122225512086 427.6647492289181 1032.890269319098 297.273915757571
1545 0.005 7.725000000000001 1 923.7869070054913 834.2948877350321 834.4637042672181 1069.200449288702 1079.983603953652 1083.612991955548 908.4171818005588 427.6849386126883 1032.890893064821 297.2739193771798
1546 0.005 7.73 1 923.7925678474039 834.305158687856 834.4739907091639 1069.200852925792 1079.983868699564 1083.613222677857 908.4222115486117 427.7050850069307 1032.892002147654 297.2739231931716
1547 0.005 7.735 1 923.7980614132208 834.3153960537059 834.4842436874449 1069.200720935392 1079.983630908978 1083.613011300216 908.4271396545935 427.7251886415389 1032.892621015948 297.2739266338455
1548 0.005 7.74 1 923.8036863136994 834.3256015703937 834.4944645812129 1069.201122759878 1079.983894602057 1083.613241231508 908.4321379737409 427.7452497528249 1032.893723763637 297.2739302834119
1549 0.005 7.745 1 923.8091451202059 834.3357737235187 834.5046522372818 1069.200990583874 1079.983657541356 1083.613030493299 908.4370352469756 427.765268358705 1032.89433792539 297.2739335594937
1550 0.005 7.75 1 923.8147351032607 834.3459142465269 834.5148080266276 1069.201391220724 1079.983920711979 1083.613259841385 908.4420028082476 427.7852445286628 1032.895435238155 297.2739370481725
1551 0.005 7.755 1 923.8201582020229 834.3560216248228 834.5249307954267 1069.201257547295 1079.983683345894 1083.613049032039 908.446868864579 427.8051785383782 1032.896042747452 297.2739401554729
1552 0.005 7.76 1 923.8257133040167 834.3660975946711 834.5350219203069 1069.201658539644 1079.983947335797 1083.613278982735 908.4518059212586 427.8250702997907 1032.897135047285 297.2739435029193
1553 0.005 7.765000000000001 1 923.8311015591696 834.3761406352048 834.5450802410538 1069.201523263236 1079.983708535834 1083.613066685712 908.4566415440721 427.8449200641604 1032.897737179842 297.2739464824928
1554 0.005 7.77 1 923.8366217971126 834.3861524850007 834.5551071365443 1069.201923181965 1079.983972773393 1083.613297221834 908.4615481914674 427.8647278079506 1032.898824396181 297.2739497323976
1555 0.005 7.775 1 923.841975710885 834.3961316237844 834.5651014480023 1069.201788255485 1079.983735109599 1083.613085968833 908.4663535356696 427.8844936937693 1032.89942240653 297.27395262252
1556 0.005 7.78 1 923.8474614951313 834.4060797874979 834.5750645485887 1069.202187703904 1079.983999313176 1083.613316274005 908.4712297995524 427.9042177293081 1032.900504807121 297.2739557692332
1557 0.005 7.785 1 923.8527806572662 834.4159954528155 834.5849952774669 1069.202050723062 1079.983760756805 1083.613104236599 908.47600484179 427.9239001360766 1032.901095938735 297.2739585560349
1558 0.005 7.79 1 923.8582319714965 834.4258803557999 834.5948950104929 1069.202449005324 1079.984024764956 1083.613334314261 908.4808508081095 427.9435409394804 1032.902172476195 297.2739616337422
1559 0.005 7.795 1 923.8635170573907 834.4357329752048 834.6047625857144 1069.202311457073 1079.98378595286 1083.613122055711 908.4855958794818 427.9631402818695 1032.902758693741 297.2739643965974
1560 0.005 7.8 1 923.8689347131595 834.4455550478488 834.614599379784 1069.202709902317 1079.98405106637 1083.613353163177 908.4904123104776 427.98269823498 1032.90383091156 297.273967430323
1561 0.005 7.805000000000001 1 923.8741860985928 834.4553450495879 834.624404229245 1069.202571713827 1079.983811946975 1083.613140517511 908.4951275465451 428.0022148904829 1032.904412507236 297.2739701561308
1562 0.005 7.81 1 923.8795695569983 834.4651047108937 834.6341785076747 1069.202968199477 1079.984075756547 1083.613370740255 908.4999138564065 428.0216901978429 1032.905478822514 297.2739731765051
1563 0.005 7.815 1 923.8847868311324 834.4748325110404 834.6439210510289 1069.202828577741 1079.983836367343 1083.613158131676 908.5045993946667 428.0411237849502 1032.906055091862 297.2739759022332
1564 0.005 7.82 1 923.8901368254978 834.4845301837621 834.6536332336042 1069.20322515223 1079.984101266455 1083.613389363591 908.5093562700733 428.0605157146676 1032.907116788383 297.2739789638191
1565 0.005 7.825 1 923.8953210132016 834.4941962064137 834.663313892828 1069.203084947746 1079.983861722774 1083.613176293574 908.5140126512692 428.0798672477683 1032.907688443737 297.2739817559138
1566 0.005 7.83 1 923.9006374483373 834.5038323111914 834.6729643994457 1069.203480186746 1079.984126058403 1083.613407055946 908.5187404232209 428.0991795667377 1032.908744614494 297.2739848968934
1567 0.005 7.835 1 923.9057884015851 834.5134369726144 834.6825835931572 1069.203339457349 1079.983886689866 1083.613194223613 908.5233675597962 428.118450730066 1032.909310614228 297.2739878066528
1568 0.005 7.84 1 923.9110713784045 834.5230119208395 834.6921728425332 1069.203733347876 1079.984150098961 1083.613424126189 908.5280663116629 428.1376809022645 1032.91036037437 297.2739910735314
1569 0.005 7.845 1 923.9161887975646 834.5325556297823 834.7017309791305 1069.203591422982 1079.983910565161 1083.613211441984 908.5326643749253 428.1568703960419 1032.910919739494 297.2739941200346
1570 0.005 7.850000000000001 1 923.9214390423333 834.542069829871 834.7112593764174 1069.203984762914 1079.984174202822 1083.613441365943 908.5373340180756 428.1760191397398 1032.911964908244 297.2739975182757
1571 0.005 7.855 1 923.9265237620687 834.5515529955783 834.7207568692808 1069.203842634842 1079.983935380867 1083.613229122025 908.5419033807835 428.19512745225 1032.912520829469 297.274000662028
1572 0.005 7.86 1 923.9317414225312 834.561006858824 834.730224825615 1069.204235784801 1079.984199384247 1083.613459290644 908.5465447104502 428.2141953330519 1032.913562028612 297.2740041510211
1573 0.005 7.865 1 923.9367936033116 834.5704298907492 834.7396620808196 1069.204092765425 1079.983960080107 1083.613246765418 908.5510852521415 428.2332230498981 1032.914112531489 297.2740074134362
1574 0.005 7.87 1 923.9419789140677 834.5798238226631 834.749070005674 1069.204484956485 1079.984223995775 1083.613477075522 908.5556978779625 428.2522105053451 1032.915148873131 297.2740110031023
1575 0.005 7.875 1 923.9469987412689 834.5891871318087 834.7584474339629 1069.204341185056 1079.983984706837 1083.613264482267 908.560210413078 428.2711580583036 1032.915694077371 297.2740143321561
1576 0.005 7.88 1 923.9521517482592 834.5985215451316 834.7677957358802 1069.204732680208 1079.98424823455 1083.613494279284 908.5647948665954 428.290065529882 1032.916725338594 297.2740179857723
1577 0.005 7.885 1 923.9571395616987 834.6078255292066 834.7771137401952 1069.204587892323 1079.984008599781 1083.613281393557 908.5692789580448 428.3089327782841 1032.917266131436 297.274021399428
1578 0.005 7.890000000000001 1 923.9622603973647 834.6171008152554 834.7864028153354 1069.204978613004 1079.984272256957 1083.6135115784 908.5738353889664 428.3277599138333 1032.918291752073 297.2740251644271
1579 0.005 7.895 1 923.9672164872555 834.6263458747887 834.7956617939709 1069.204834090593 1079.984033597905 1083.61329954558 908.5782916738287 428.3465474945217 1032.918827255452 297.2740286465316
1580 0.005 7.9 1 923.9723052543774 834.6355624324842 834.8048920407845 1069.205223338175 1079.98429613917 1083.613528585581 908.5828199184446 428.3652954543529 1032.919847515321 297.2740324546398
1581 0.005 7.905 1 923.9772296452168 834.6447489611211 834.8140923899269 1069.20507763456 1079.984057083403 1083.613316394369 908.5872483759728 428.3840038416058 1032.920378815542 297.2740359938455
1582 0.005 7.91 1 923.9822872799599 834.6539071874979 834.8232642074864 1069.205466828002 1079.984320689995 1083.61354641123 908.5917489724746 428.4026728877623 1032.921394770425 297.2740398620646
1583 0.005 7.915 1 923.9871798570191 834.6630355784469 834.8324063186373 1069.205319716106 1079.984080643321 1083.61333311544 908.5961495934963 428.4213025786495 1032.92192105386 297.2740434787713
1584 0.005 7.92 1 923.9922057179696 834.6721358607225 834.8415200948145 1069.20570764534 1079.98434382046 1083.613563054704 908.6006221783668 428.4398929446792 1032.922932460814 297.2740474137116
1585 0.005 7.925 1 923.9970667953568 834.68120650294 834.850604360909 1069.205560084413 1079.984104633449 1083.61335061942 908.6049949671161 428.4584440996316 1032.923454029909 297.2740511000449
1586 0.005 7.930000000000001 1 924.0020616389461 834.6902492313169 834.8596604838314 1069.205947458247 1079.984367594386 1083.613579960973 908.6094403235402 428.4769561946099 1032.924460037791 297.27405507224
1587 0.005 7.935 1 924.0068921832762 834.6992625139994 834.8686872926933 1069.205799538288 1079.984128152289 1083.613367170703 908.6137861944085 428.4954292636688 1032.924976285255 297.2740587382976
1588 0.005 7.94 1 924.0118561382669 834.7082480740962 834.8776861519445 1069.206186362113 1079.984391156883 1083.613596548277 908.6182047113593 428.5138629124478 1032.925978064821 297.2740627061314
1589 0.005 7.945 1 924.0166553654617 834.7172043744686 834.8866558862502 1069.206037248002 1079.984151079514 1083.613383363383 908.6225234648118 428.5322579036826 1032.926490234615 297.2740663657215
1590 0.005 7.95 1 924.0215880995654 834.7261331423369 834.8955978589777 1069.206422773874 1079.984413711173 1083.613612700201 908.6269146180447 428.550614147097 1032.927486792265 297.2740703103565
1591 0.005 7.955 1 924.0263562152576 834.7350328438724 834.9045108970814 1069.206272663831 1079.984173874081 1083.613399768494 908.6312060723584 428.5689317863831 1032.927993698129 297.2740739284678
1592 0.005 7.96 1 924.0312586385382 834.7439052052135 834.9133963679013 1069.206658038931 1079.98443708042 1083.61362955226 908.6355703104663 428.5872107734139 1032.928986416248 297.2740778198254
1593 0.005 7.965 1 924.0359962974408 834.752748689098 834.9222530941995 1069.206506630726 1079.984196332319 1083.613415863919 908.6398348731049 428.6054513461152 1032.929487983532 297.274081426365
1594 0.005 7.97 1 924.0408679485031 834.7615650026422 834.93108243022 1069.206891942617 1079.984460447322 1083.613646529433 908.6441717481787 428.6236539694498 1032.930475721176 297.2740852844586
1595 0.005 7.975000000000001 1 924.0455757447011 834.7703526231014 834.93988320438 1069.20673988011 1079.984219201697 1083.613432020351 908.6484094881588 428.6418181039766 1032.930973346178 297.2740888115507
1596 0.005 7.98 1 924.0504174603797 834.7791132743934 834.9486567815593 1069.207123611175 1079.9844825294 1083.613662176539 908.6527200609038 428.6599419845583 1032.931956360125 297.2740925734158
1597 0.005 7.985 1 924.0550945832085 834.7878454196521 834.9574019858751 1069.206970630551 1079.984241434131 1083.613447917831 908.6569312777636 428.678028486592 1032.932448049901 297.2740960207029
1598 0.005 7.99 1 924.059906316605 834.7965507856985 834.9661201829175 1069.207354190144 1079.984504918146 1083.613678001575 908.6612154913557 428.6960753204804 1032.933426784809 297.2740996985562
1599 0.005 7.995 1 924.0645534472754 834.8052278476686 834.9748102021388 1069.207200974703 1079.984264369743 1083.613464344664 908.6654008960952 428.7140851421644 1032.933914504018 297.2741030197756
1600 0.005 8 1 924.0693358638955 834.8138783244102 834.9834734094291 1069.20758384512 1079.984527412307 1083.613694056722 908.6696594390643 428.7320575639624 1032.934888598582 297.2741065767175
1601 0.005 8.005000000000001 1 924.0739540961903 834.8225006729617 834.9921086221126 1069.207430649262 1079.984287336034 1083.613480874773 908.6738187822523 428.7499923475492 1032.935373218329 297.2741097616875
1602 0.005 8.01 1 924.0787068456299 834.8310966130936 835.0007172012532 1069.207812212007 1079.98455011046 1083.613710401661 908.678051166533 428.7678893148137 1032.936341805805 297.2741131719903
1603 0.005 8.015000000000001 1 924.0832954661572 834.839664607213 835.0092979699054 1069.207658746906 1079.984310634663 1083.613497635645 908.682184716198 428.785748735511 1032.936820847931 297.27411621597
1604 0.005 8.02 1 924.0880186163397 834.8482063750565 835.01785228634 1069.208039515082 1079.984572651226 1083.613726119153 908.6863914269419 428.8035705560413 1032.937785590007 297.27411947234
1605 0.005 8.025 1 924.0925779433973 834.856720377202 835.02637897163 1069.207884771213 1079.984332520453 1083.613513064522 908.6904990788951 428.8213549067731 1032.93825989966 297.2741223522957
1606 0.005 8.029999999999999 1 924.0972716850765 834.8652083341204 835.0348793871933 1069.2082649696 1079.984595156852 1083.613742335124 908.694680041687 428.8391017490564 1032.939219671373 297.2741254463793
1607 0.005 8.035 1 924.1018018657572 834.8736687064672 835.0433523523743 1069.208109549368 1079.984354945581 1083.613529145832 908.6987620754421 428.8568112838609 1032.939689925292 297.2741281391698
1608 0.005 8.040000000000001 1 924.1064668587943 834.8821032147479 835.0517992295602 1069.208488672029 1079.984616567512 1083.613757425441 908.7029166554547 428.8744834461114 1032.940645005483 297.2741310490657
1609 0.005 8.045 1 924.1109686354114 834.8905103197167 835.0602188368707 1069.208333188743 1079.984376742337 1083.613544523526 908.7069727668686 428.8921184242449 1032.941111881563 297.2741335574948
1610 0.005 8.050000000000001 1 924.1156048978246 834.8988917353081 835.0686125321885 1069.208711145107 1079.98463817548 1083.613772700783 908.7111022004731 428.9097155672869 1032.9420621221 297.2741362539555
1611 0.005 8.055 1 924.1200772387829 834.9072459214484 835.0769791336114 1069.20855385039 1079.984397568251 1083.613559301831 908.7151330850755 428.9272758224456 1032.94252328677 297.2741385984992
1612 0.005 8.06 1 924.1246844246275 834.915574596612 835.0853199996332 1069.208931605446 1079.98465975211 1083.613788244237 908.7192376962187 428.9447990223048 1032.943468890532 297.274141140588
1613 0.005 8.065 1 924.1291283961433 834.9238762208349 835.0936339519782 1069.20877381112 1079.984418929124 1083.613574453722 908.7232438883962 428.9622854522057 1032.94392538296 297.2741433218292
1614 0.005 8.07 1 924.133707248466 834.9321525106399 835.1019223440113 1069.209151449661 1079.984681410652 1083.613803715085 908.7273236475788 428.9797351022343 1032.944867733241 297.2741457743753
1615 0.005 8.074999999999999 1 924.138123191912 834.940401925359 835.11018399761 1069.208993533533 1079.984441130449 1083.613590406271 908.7313049286975 428.9971480499267 1032.945320712791 297.274147921106
1616 0.005 8.08 1 924.1426740276316 834.9486261802315 835.1184202687753 1069.209370244909 1079.984703234637 1083.61381929871 908.7353599392833 429.0145244021464 1032.946258567675 297.2741503655379
1617 0.005 8.085000000000001 1 924.1470618413426 834.9568237342385 835.1266299749105 1069.209211966094 1079.984463282776 1083.613606117575 908.7393164648173 429.0318642377819 1032.946708069607 297.2741525255161
1618 0.005 8.09 1 924.1515847683058 834.9649963017646 835.1348144708404 1069.209587813853 1079.984725132755 1083.613834718294 908.7433467856479 429.0491675748695 1032.94764199927 297.2741549895467
1619 0.005 8.095000000000001 1 924.1559447866568 834.9731423398645 835.1429725754699 1069.20942822293 1079.98448442769 1083.613621104809 908.7472787696593 429.0664345089439 1032.948085858506 297.2741571277297
1620 0.005 8.1 1 924.1604396430697 834.9812635628488 835.1511056424538 1069.209803008355 1079.98474577372 1083.613849214693 908.7512843342968 429.0836651045021 1032.949015620972 297.2741595202447
1621 0.005 8.105 1 924.1647710810545 834.9893584261948 835.1592124857067 1069.209642057911 1079.984504636487 1083.613635473745 908.7551916487533 429.1008594432745 1032.949454210022 297.2741615329243
1622 0.005 8.109999999999999 1 924.1692381532778 834.9974286455677 835.1672944635521 1069.210016637922 1079.984766674582 1083.613864325446 908.7591729122058 429.1180176458436 1032.950379523336 297.2741637776911
1623 0.005 8.115 1 924.1735425843337 835.0054726788402 835.1753503929638 1069.209856274739 1079.984526674592 1083.613651414209 908.7630560869525 429.1351397966073 1032.950815052669 297.2741656413182
1624 0.005 8.120000000000001 1 924.1779822678172 835.0134922365478 835.1833816247214 1069.210230155362 1079.98478804286 1083.613879391282 908.7670132204705 429.1522256567829 1032.951735578767 297.2741677162634
1625 0.005 8.125 1 924.1822593282271 835.0214857776456 835.1913869774078 1069.210069096412 1079.984547675282 1083.613666172638 908.770872384034 429.1692754754486 1032.952167458769 297.2741693978045
1626 0.005 8.130000000000001 1 924.1866719628094 835.0294550136927 835.1993678023712 1069.210442091302 1079.984808789036 1083.613894381627 908.7748054949673 429.1862894954741 1032.953083442163 297.2741713160758
1627 0.005 8.135 1 924.1909217378472 835.0373984005752 835.207322917236 1069.210280600425 1079.984568736366 1083.613681430299 908.7786408543242 429.2032677887292 1032.953510457787 297.2741728541238
1628 0.005 8.140000000000001 1 924.1953071081975 835.0453176492075 835.2152536721331 1069.210652543178 1079.98482939072 1083.613909066217 908.7825501069364 429.2202103015829 1032.954421816892 297.2741746389115
1629 0.005 8.145 1 924.1995297578077 835.0532112151324 835.2231588809863 1069.210490114582 1079.984589047902 1083.613695971343 908.786361475556 429.2371172670717 1032.954844611093 297.2741760759952
1630 0.005 8.15 1 924.2038881934234 835.061080809174 835.2310398990757 1069.210861777771 1079.984849953612 1083.613923798517 908.7902469299881 429.2539886307645 1032.955752283286 297.274177783216
1631 0.005 8.154999999999999 1 924.2080841848269 835.0689248863196 835.2388955374144 1069.210698231592 1079.984609050745 1083.613710162 908.7940347079845 429.270824514796 1032.956170963889 297.2741791614905
1632 0.005 8.16 1 924.2124158881295 835.0767451401828 835.2467271395407 1069.211069370461 1079.984870158982 1083.613938380838 908.7978967147 429.2876255957709 1032.957074225012 297.2741808025528
1633 0.005 8.165000000000001 1 924.2165850075926 835.0845400361642 835.2545335209102 1069.210905438315 1079.984629231138 1083.613724664037 908.8016607170803 429.30439087715 1032.95748851018 297.2741821058096
1634 0.005 8.17 1 924.2208876138695 835.0923112868278 835.262316036192 1069.211276196468 1079.984890659168 1083.613953072136 908.8054991599652 429.3211204402454 1032.958388476134 297.2741836849152
1635 0.005 8.175000000000001 1 924.2250291646756 835.1000573449789 835.2700734972116 1069.211111445543 1079.984649750935 1083.613739548554 908.8092398855016 429.3378150743993 1032.958799279755 297.2741849420441
1636 0.005 8.18 1 924.2293075300145 835.1077799228094 835.2778072556176 1069.21148187058 1079.984911460589 1083.613968140681 908.813055172517 429.3544745693776 1032.959695250931 297.2741864779392
1637 0.005 8.185 1 924.233423763008 835.1154774704697 835.2855161260228 1069.211316246436 1079.984670127109 1083.613754190504 908.8167723063929 429.3710991569117 1032.960102013783 297.2741876850392
1638 0.005 8.19 1 924.2376760243536 835.1231516994654 835.2932014545971 1069.21168599238 1079.98493186678 1083.613982984188 908.8205643640797 429.3876887827446 1032.960994120229 297.2741891688744
1639 0.005 8.195 1 924.2417662734284 835.1308010605234 835.3008620568298 1069.211519707527 1079.984689903261 1083.613768276293 908.8242589868825 429.4042435818779 1032.961396486052 297.2741903375384
1640 0.005 8.199999999999999 1 924.2459924991396 835.1384272621933 835.3084992791324 1069.211888170803 1079.984950858028 1083.613996470226 908.8280279498608 429.4207635959867 1032.962283937713 297.2741918399207
1641 0.005 8.205 1 924.2500562406474 835.1460287542767 835.3161119320494 1069.211720725094 1079.984708896508 1083.613781970982 908.8316993254082 429.4372489290038 1032.96268106346 297.2741930260718
1642 0.005 8.210000000000001 1 924.2542566862003 835.1536072493168 835.3237013677124 1069.21208935564 1079.98497077696 1083.614010780488 908.8354455621497 429.4536996085694 1032.963564925026 297.2741944800887
1643 0.005 8.215 1 924.2582954225675 835.1611611966104 835.3312663948159 1069.211921637371 1079.984728791071 1083.613796050785 908.8390943286121 429.4701163416405 1032.963959122986 297.2741956196398
1644 0.005 8.220000000000001 1 924.262469988358 835.1686923029755 835.338808362058 1069.212289108078 1079.984989890514 1083.614024160696 908.8428177989108 429.4864983850526 1032.964838446532 297.2741970619526
1645 0.005 8.225 1 924.2664826296669 835.1761990198509 835.3463260804723 1069.212121056018 1079.984748288698 1083.613810027062 908.846443909929 429.5028459173108 1032.965228559072 297.2741982106191
1646 0.005 8.23 1 924.270632049447 835.1836830555259 835.3538208990116 1069.212488230021 1079.985009569021 1083.614038282978 908.8501450643796 429.5191589833632 1032.966104810946 297.2741996766484
1647 0.005 8.234999999999999 1 924.2746192289351 835.1911428563113 835.3612916228501 1069.21231907952 1079.98476760268 1083.613823874909 908.8537486275333 429.5354377924378 1032.96649013814 297.2742008574566
1648 0.005 8.24 1 924.2787428897421 835.1985801315531 835.3687396035569 1069.212685320842 1079.985028570342 1083.614051914453 908.8574273064821 429.5516824789711 1032.967361477489 297.2742023591213
1649 0.005 8.245000000000001 1 924.28270487798 835.2059933312937 835.3761636483728 1069.212516641918 1079.984787622901 1083.613838363102 908.8610087898473 429.5678930466337 1032.967744583847 297.274203588586
1650 0.005 8.25 1 924.2868036399325 835.2133841603942 835.3835651042394 1069.212882126645 1079.985048393144 1083.614066261244 908.8646650863102 429.5840694437546 1032.96861248652 297.2742051253356
1651 0.005 8.255000000000001 1 924.2907406450637 835.2207510684324 835.3909427815253 1069.212713273984 1079.984807734876 1083.613852920069 908.8682244354294 429.600211881114 1032.96899159795 297.2742063531967
1652 0.005 8.26 1 924.2948145142118 835.228095760731 835.3982980235074 1069.213078466106 1079.985068331353 1083.614080448249 908.8718590638624 429.616320369704 1032.969855895999 297.2742078849402
1653 0.005 8.265000000000001 1 924.2987266679786 835.2354166850678 835.4056296403656 1069.212908011927 1079.984826448951 1083.613866028687 908.8753963326068 429.6323950351543 1032.970231078219 297.274209108598
1654 0.005 8.27 1 924.3027751181205 835.2427155450189 835.4129389739306 1069.213272025021 1079.985086589248 1083.614093491253 908.8790087419937 429.6484359461968 1032.971090449581 297.274210634326
1655 0.005 8.275 1 924.3066622304301 835.2499907884686 835.4202248357949 1069.213100913498 1079.984845047912 1083.613879472764 908.8825243030395 429.6644425849072 1032.971460926516 297.2742118820557
1656 0.005 8.279999999999999 1 924.3106860155139 835.2572441207809 835.4274885658012 1069.213464563367 1079.985105569234 1083.61410718145 908.8861147241374 429.6804158633501 1032.972316676099 297.2742134639354
1657 0.005 8.285 1 924.3145477028098 835.264473996918 835.4347289787435 1069.213292552436 1079.984863563264 1083.61389275736 908.8896082067035 429.6963560950921 1032.972682554194 297.274214787803
1658 0.005 8.290000000000001 1 924.3185472934289 835.2716821189512 835.441947420994 1069.213656202314 1079.985124414382 1083.614120666961 908.8931771420292 429.7122627720174 1032.973536117666 297.2742164612457
1659 0.005 8.295 1 924.3223852567023 835.2788669299225 835.4491426940655 1069.21348440031 1079.984883004551 1083.613906853984 908.8966493844196 429.7281360699417 1032.973899998361 297.2742178877927
1660 0.005 8.300000000000001 1 924.3263604021275 835.2860301334414 835.4563161430071 1069.213847063856 1079.985143574421 1083.614134559717 908.9001969826191 429.7439760056355 1032.974749127681 297.2742196785053
1661 0.005 8.305 1 924.3301746230819 835.2931701833916 835.46346657873 1069.213674305066 1079.984901623018 1083.613920159688 908.9036479620174 429.7597827209139 1032.97510843077 297.2742212397305
1662 0.005 8.31 1 924.3341256324829 835.3002887758232 835.470595342153 1069.214036890551 1079.985162433535 1083.614147922466 908.9071742321973 429.7755562422305 1032.975953716162 297.2742231852577
1663 0.005 8.315 1 924.3379154659276 835.3073843565267 835.477701234737 1069.21386324247 1079.984920074674 1083.613933224406 908.9106038376136 429.7912966854824 1032.976309197465 297.2742249042646
1664 0.005 8.32 1 924.3418423758467 835.3144586270136 835.4847856038709 1069.214224851261 1079.9851806525 1083.614160950706 908.9141086594449 429.8070040791724 1032.977150830249 297.2742270140919
1665 0.005 8.324999999999999 1 924.3456074215271 835.3215100153898 835.4918472410066 1069.214050333651 1079.984937990191 1083.613945967787 908.9175164176345 429.8226784330482 1032.97750247333 297.2742289121989
1666 0.005 8.33 1 924.3495097591089 835.3285402380241 835.4988874931686 1069.214411011664 1079.985198427639 1083.614173694164 908.9209999383039 429.8383198876443 1032.978339748923 297.2742312307279
1667 0.005 8.335000000000001 1 924.3532516626598 835.3355477362669 835.5059051660478 1069.214236689745 1079.984956550134 1083.613959430394 908.9243870383227 429.8539285731624 1032.978688538072 297.2742333432992
1668 0.005 8.34 1 924.3571306502214 835.3425342151323 835.5129016014851 1069.214596798189 1079.985216781338 1083.614187026947 908.9278497273489 429.8695044886199 1032.979522731914 297.2742358632497
1669 0.005 8.345000000000001 1 924.3608487534144 835.3494981141929 835.5198756035712 1069.214421861317 1079.984974925267 1083.613972660109 908.9312161653205 429.8850478023227 1032.979867574241 297.2742382012844
1670 0.005 8.35 1 924.3647043050697 835.3564411395374 835.5268285133069 1069.214781529348 1079.985235024804 1083.614200019389 908.9346579253465 429.9005585290774 1032.980698155603 297.2742409617811
1671 0.005 8.355 1 924.368399241158 835.3633617312182 835.5337591356714 1069.214606157989 1079.984992985045 1083.613985492247 908.9380034345564 429.9160367315658 1032.981040177392 297.2742435674696
1672 0.005 8.359999999999999 1 924.3722309851648 835.3702615909037 835.5406688092799 1069.214964725822 1079.985252630961 1083.614212492933 908.9414245446728 429.9314823569718 1032.981866842356 297.2742465902837
1673 0.005 8.365 1 924.3759026429052 835.3771391603358 835.5475563381235 1069.214788857087 1079.985010760145 1083.613998107998 908.9447491130674 429.9468957468458 1032.982205187773 297.2742494406105
1674 0.005 8.370000000000001 1 924.3797117034526 835.3839961417831 835.5544230624863 1069.215147311457 1079.985271036529 1083.6142258484 908.9481498836013 429.9622766772149 1032.983028666842 297.2742527126123
1675 0.005 8.375 1 924.3833599557868 835.390830973005 835.5612677840452 1069.214970719892 1079.985028888499 1083.614011180638 908.9514540448801 429.9776254930922 1032.983363169523 297.27425582357
1676 0.005 8.380000000000001 1 924.3871458395234 835.3976453574471 835.568091841641 1069.21532877761 1079.98528932451 1083.614238888126 908.9548339614749 429.9929420519281 1032.984182979126 297.274259416467
1677 0.005 8.385 1 924.3907710259134 835.4044377335437 835.574894037225 1069.215151571458 1079.985046800317 1083.614023855882 908.9581179025242 430.0082265261547 1032.984514119423 297.2742628177047
1678 0.005 8.390000000000001 1 924.3945338678161 835.4112098048636 835.581675712588 1069.215509283837 1079.98530738797 1083.614251799902 908.9614774886201 430.0234789681777 1032.985330681508 297.2742666485852
1679 0.005 8.395 1 924.3981361074092 835.4179600075532 835.588435665008 1069.215331147384 1079.985064507516 1083.614036523999 908.9647412841301 430.0386994487652 1032.985657701079 297.2742703106122
1680 0.005 8.4 1 924.4018759272302 835.4246900441502 835.5951752367777 1069.215688031803 1079.985324770838 1083.614264184493 908.9680807551674 430.053887061075 1032.986470208201 297.274274413042
1681 0.005 8.404999999999999 1 924.4054553963782 835.4313983538933 835.6018932275176 1069.215509645813 1079.985082379869 1083.614049400164 908.9713242860711 430.069043362842 1032.986793768247 297.2742783396409
1682 0.005 8.41 1 924.4091727295315 835.4380866381478 835.6085909765239 1069.215866034366 1079.985342336617 1083.614276701744 908.9746440431367 430.0841680262701 1032.987603118653 297.2742826792693
1683 0.005 8.415000000000001 1 924.4127294041798 835.4447533303787 835.6152672813075 1069.215686676802 1079.985099513543 1083.614061613142 908.9778675153758 430.0992611215086 1032.987923200571 297.2742868402735
1684 0.005 8.42 1 924.4164238776214 835.4514001343085 835.621923483335 1069.216042110999 1079.985359140768 1083.614288518147 908.9811672615926 430.1143226420132 1032.988728359793 297.2742914388531
1685 0.005 8.425000000000001 1 924.4199583303691 835.4580254853018 835.6285583793523 1069.215862547926 1079.985116657757 1083.614073748184 908.9843708494965 430.1293526662204 1032.989044879384 297.2742958359678
1686 0.005 8.43 1 924.423630304452 835.4646310839552 835.6351733067617 1069.21621737707 1079.98537615403 1083.614300539462 908.9876506979099 430.1443512851667 1032.98984642792 297.2743006338909
1687 0.005 8.435 1 924.4271425067562 835.4712153676765 835.6417670678085 1069.216037537693 1079.985134016607 1083.614086191143 908.990834682607 430.1593184449823 1032.99015978977 297.2743052456984
1688 0.005 8.44 1 924.4307927404516 835.4777800367947 835.6483409989248 1069.216392374277 1079.98539380558 1083.614313075068 908.9940949786678 430.1742542134826 1032.990959031381 297.2743102330431
1689 0.005 8.445 1 924.434283025812 835.4843235254375 835.6548938987787 1069.216212031718 1079.985151729853 1083.614098797484 908.9972593710603 430.189157379447 1032.991269141976 297.2743149644975
1690 0.005 8.449999999999999 1 924.4379109558297 835.4908475330525 835.6614271010469 1069.216566001488 1079.985411116066 1083.614325442609 909.0005000890784 430.2040298075189 1032.992064801233 297.2743200388975
1691 0.005 8.455 1 924.4413791961612 835.4973504954612 835.6679394070471 1069.216385684111 1079.985169514605 1083.614111484021 909.0036449292319 430.2188714946826 1032.992372002412 297.2743248634575
1692 0.005 8.460000000000001 1 924.4449852910751 835.5038341103328 835.6744321525264 1069.216738711163 1079.985428152949 1083.614337298683 909.0068662513353 430.2336822219802 1032.993163791448 297.2743299862453
1693 0.005 8.465 1 924.4484315139357 835.5102968129202 835.6809041324539 1069.216556858393 1079.98518534752 1083.614122336051 909.0099920159681 430.2484621408251 1032.993467586917 297.2743348041137
1694 0.005 8.470000000000001 1 924.4520155635761 835.5167403006732 835.6873566848998 1069.216909148517 1079.985444460486 1083.614349164136 909.0131938110226 430.2632111688119 1032.994255847366 297.2743399099932
1695 0.005 8.475 1 924.4554401536976 835.5231630102367 835.6937886067424 1069.216727632627 1079.985202578545 1083.614134932575 909.0163003533141 430.277929446888 1032.994556575988 297.2743446828154
1696 0.005 8.48 1 924.4590029374963 835.5295666362152 835.7002012322674 1069.21707984584 1079.985461836879 1083.614361635678 909.0194832069097 430.2926168405084 1032.995340945586 297.2743496977889
1697 0.005 8.484999999999999 1 924.4624056066697 835.5359496139963 835.7065933584373 1069.216897016418 1079.98521908621 1083.614146622064 909.0225705606105 430.3072736393769 1032.995637017848 297.2743543759466
1698 0.005 8.49 1 924.4659465559785 835.5423136421246 835.7129663208265 1069.217248940458 1079.985478676827 1083.614373680875 909.0257344085874 430.3219025434788 1032.996418568937 297.2743592308871
1699 0.005 8.495000000000001 1 924.4693279861825 835.5486571493881 835.7193189134628 1069.217066178387 1079.985236286883 1083.614158960693 909.0288026682218 430.3364997106301 1032.996711564456 297.2743636378121
1700 0.005 8.5 1 924.4728477438623 835.5549818370432 835.7256524716449 1069.217417736794 1079.985495691053 1083.614385807457 909.0319476589536 430.3510657032779 1032.997490092434 297.2743681654007
1701 0.005 8.505000000000001 1 924.4762082390441 835.561286137883 835.731965792956 1069.217234553129 1079.985253141632 1083.614170909985 909.034997420958 430.3656008889633 1032.997780098885 297.2743722145332
1702 0.005 8.51 1 924.47970685064 835.5675717469985 835.7382602084215 1069.217585434038 1079.98551241865 1083.614397627908 909.0381237527773 430.3801054374514 1032.998554610663 297.2743763183818
1703 0.005 8.515000000000001 1 924.4830456049059 835.5738371007674 835.7445345176941 1069.217401291761 1079.985269539481 1083.614182492015 909.0411547562621 430.394578305927 1032.998839925171 297.2743798652274
1704 0.005 8.52 1 924.4865230366227 835.5800838936176 835.7507900537273 1069.217751519548 1079.985528168255 1083.614408509892 909.044262640857 430.4090211152972 1032.999611733331 297.2743834515115
1705 0.005 8.525 1 924.4898413433405 835.5863105601165 835.7570256110776 1069.217566845369 1079.985285586485 1083.614194031385 909.0472750799966 430.4234340343205 1032.999894598416 297.2743864826423
1706 0.005 8.529999999999999 1 924.4932979854922 835.5925187943008 835.7632425238713 1069.217916716718 1079.985544555513 1083.614420426892 909.0503645465687 430.4378168213531 1033.000662626796 297.2743895345836
1707 0.005 8.535 1 924.4965952286159 835.5987070270062 835.7694395849348 1069.217731853593 1079.985301974687 1083.614205744724 909.0533585833459 430.4521696857057 1033.000942211827 297.2743920044743
1708 0.005 8.540000000000001 1 924.5000309783308 835.6048769527547 835.7756181271234 1069.218081105673 1079.985560666148 1083.614431969982 909.056429417779 430.4664922082179 1033.001706911102 297.2743944940926
1709 0.005 8.545 1 924.5033073232458 835.6110270037601 835.7817769445219 1069.21789614414 1079.985318547693 1083.614217589337 909.0594053245112 430.4807849161064 1033.00198345139 297.2743964070045
1710 0.005 8.550000000000001 1 924.5067224845806 835.6171588741578 835.7879173704148 1069.218244759861 1079.985576858599 1083.614443443793 909.0624578479126 430.4950477415615 1033.002744702024 297.2743983696951
1711 0.005 8.555 1 924.5099783439002 835.6232709878141 835.794038193209 1069.218058876122 1079.985334240723 1083.614228760735 909.0654151419953 430.509280866745 1033.003018647696 297.2743997452379
1712 0.005 8.56 1 924.5133731493918 835.62936504433 835.8001407459949 1069.218407214945 1079.985593027035 1083.614455163186 909.0684494382045 430.5234843383062 1033.003777544684 297.2744011315947
1713 0.005 8.565 1 924.5166085480348 835.6354394741732 835.8062238216963 1069.218221035947 1079.985350558626 1083.614240695332 909.0713886865153 430.5376581648101 1033.004048214371 297.2744019453261
1714 0.005 8.57 1 924.5199830185626 835.6414959727786 835.8122887547967 1069.218569175606 1079.98560940763 1083.614467045258 909.0744051709136 430.5518029272331 1033.004804129468 297.2744028030606
1715 0.005 8.575000000000001 1 924.5231978823423 835.6475329667811 835.8183343336888 1069.218381779914 1079.985366114189 1083.614251771538 909.077326358199 430.5659181318001 1033.005071216269 297.2744031284603
1716 0.005 8.58 1 924.5265518352371 835.6535521531213 835.824361894242 1069.218729335776 1079.985624869584 1083.614478235986 909.0803248136235 430.5800036481572 1033.005823710962 297.2744035776682
1717 0.005 8.585000000000001 1 924.5297463025614 835.6595519568297 835.8303702231117 1069.218541011307 1079.985381142076 1083.614262527188 909.0832280783146 430.5940597546777 1033.006086778606 297.274403566618
1718 0.005 8.59 1 924.5330800931001 835.6655340754119 835.8363606537368 1069.218887922198 1079.985640262264 1083.614489500837 909.0862084029059 430.6080863413642 1033.006835623103 297.2744037325101
1719 0.005 8.595000000000001 1 924.5362546011892 835.6714969350003 835.842331978828 1069.218699814108 1079.985397027588 1083.614274080134 909.0890939084742 430.6220837202657 1033.007096292331 297.2744034955982
1720 0.005 8.6 1 924.5395685761249 835.6774422324482 835.848285530663 1069.219047142372 1079.985656656476 1083.614501207776 909.0920566957443 430.6360517325575 1033.007844252548 297.2744034783639
1721 0.005 8.605 1 924.5427239394108 835.6833683930633 835.8542200973434 1069.218858704656 1079.985413219568 1083.614285604297 909.0949246449997 430.6499906196693 1033.008102773063 297.2744030805845
1722 0.005 8.609999999999999 1 924.5460177221782 835.6892771094887 835.8601370085452 1069.219204191485 1079.985671589609 1083.614511843569 909.0978696948156 430.663899938448 1033.008845976449 297.2744029207391
1723 0.005 8.615 1 924.5491526537203 835.6951668091288 835.8660350542316 1069.219015206447 1079.985428657857 1083.614296787873 909.1007198191444 430.6777803787637 1033.009101040418 297.2744024135719
1724 0.005 8.620000000000001 1 924.5524268928086 835.7010391854735 835.8719155659098 1069.219360783027 1079.98568749792 1083.614523343898 909.1036474867275 430.6916318358634 1033.009841374741 297.2744021733056
1725 0.005 8.625 1 924.5555421340711 835.7068926636711 835.8777773322051 1069.219171039952 1079.98544406099 1083.614307866883 909.1064800670015 430.7054545320532 1033.010092964736 297.2744016100081
1726 0.005 8.630000000000001 1 924.5587965797453 835.712728938166 835.8836216836421 1069.219516164088 1079.985702764908 1083.614534245606 909.1093904742772 430.7192483713499 1033.010830389344 297.274401345042
1727 0.005 8.635 1 924.5618925767221 835.7185464358962 835.8894474092573 1069.21932664107 1079.985459703706 1083.614319021734 909.1122060361766 430.733013463239 1033.011079200959 297.2744007900948
1728 0.005 8.640000000000001 1 924.5651278777789 835.7243468483764 835.8952558413605 1069.21967140965 1079.985718579929 1083.614545472179 909.1150991110487 430.7467497917839 1033.011813808464 297.2744005596369
1729 0.005 8.645 1 924.5682045043983 835.730128601614 835.9010457658737 1069.219480596775 1079.985474637841 1083.614329551794 909.117897586069 430.7604575974468 1033.012059403928 297.2744000533324
1730 0.005 8.65 1 924.571419943212 835.7358933855761 835.9068185100065 1069.219824160882 1079.985732868789 1083.614555633409 909.1207733807996 430.774136723373 1033.012790038147 297.2743998783826
1731 0.005 8.654999999999999 1 924.5744617768239 835.7416397913114 835.9125731998386 1069.219625496421 1079.98548659276 1083.614338744568 909.1235267868808 430.7877992743773 1033.013026640662 297.2743994378723
1732 0.005 8.66 1 924.5776463390531 835.7473690454618 835.9183105433451 1069.219965939353 1079.985744678579 1083.614564821288 909.126367189819 430.8014319829551 1033.013750960752 297.2743993364166
1733 0.005 8.665000000000001 1 924.5806793954838 835.7530797802716 835.9240295066178 1069.219777036398 1079.985502176398 1083.614349740707 909.1291221736427 430.8150360183468 1033.013991883061 297.2743989751445
1734 0.005 8.67 1 924.5838687275794 835.7587734528124 835.9297310290652 1069.220128673413 1079.985762996125 1083.614576838412 909.1319855325721 430.8285993999649 1033.014723878327 297.2743989574992
1735 0.005 8.675000000000001 1 924.5868946844494 835.7644488647986 835.9354144329498 1069.219937339753 1079.985518298472 1083.614360648548 909.1347437231515 430.8421353514755 1033.014960974524 297.2743986858472
1736 0.005 8.68 1 924.590057581102 835.770107683262 835.9410810313881 1069.220279492945 1079.985776689308 1083.614587162253 909.1375742025631 430.8556434625032 1033.015683091962 297.2743987776778
1737 0.005 8.685 1 924.5930592849188 835.7757483237923 835.9467296044339 1069.220086467978 1079.985533433791 1083.614372220796 909.1403073966333 430.8691235874957 1033.01591575554 297.274398632276
1738 0.005 8.69 1 924.5962001791349 835.7813724798224 835.9523614835631 1069.220429664463 1079.985792636382 1083.614598639297 909.1431173354734 430.882575726922 1033.016635767246 297.2743988619904
1739 0.005 8.695 1 924.5991819657781 835.7869785708469 835.9579754492544 1069.220236798117 1079.985548751101 1083.614382837979 909.1458323154319 430.8959999514495 1033.016866271068 297.2743988563354
1740 0.005 8.700000000000001 1 924.6023031824644 835.7925682848615 835.9635728300319 1069.220578802169 1079.985807117291 1083.614608914839 909.1486247778672 430.9093961994529 1033.017582592872 297.2743992364074
1741 0.005 8.705 1 924.6052662739958 835.7981400464184 835.9691524108961 1069.220385960972 1079.985563614087 1083.614393634223 909.151322788293 430.9227646092169 1033.017810933999 297.274399392308
1742 0.005 8.710000000000001 1 924.608368674232 835.8036955408501 835.9747155172558 1069.220727170941 1079.98582164261 1083.614619288722 909.1540983233739 430.9361051148074 1033.018524478523 297.2743999319858
1743 0.005 8.715 1 924.6113122027386 835.8092331896628 835.9802609322082 1069.220532628852 1079.985577368323 1083.614403390422 909.1567794618642 430.9494178552936 1033.018748349763 297.274400250053
1744 0.005 8.720000000000001 1 924.6143957515681 835.8147546832273 835.9857899830065 1069.220873762868 1079.985835896603 1083.614629526064 909.1595383776687 430.962702838105 1033.019459426645 297.2744009522556
1745 0.005 8.725 1 924.6173210844614 835.8202584437404 835.9913014562177 1069.220679635331 1079.985592037418 1083.614413846229 909.1622030691132 430.975960211754 1033.019681730212 297.2744014581398
1746 0.005 8.73 1 924.6203865284498 835.8257461593857 835.9967966766036 1069.221019980088 1079.985850069204 1083.614639539554 909.1649458080341 430.9891899646165 1033.020389762324 297.2744023437307
1747 0.005 8.734999999999999 1 924.6232934873404 835.8312162501519 836.0022744261979 1069.220825295044 1079.98560641853 1083.614424215184 909.1675942698361 431.0023921825908 1033.02060866408 297.2744029996786
1748 0.005 8.74 1 924.6263407031935 835.8366704068019 836.0077360330483 1069.221165386226 1079.985864488355 1083.614649997926 909.1703205596729 431.0155668986177 1033.021314695876 297.2744040549411
1749 0.005 8.745000000000001 1 924.6292295583357 835.8421070495873 836.0131802791479 1069.220970302402 1079.985620806635 1083.614434582726 909.1729530737839 431.0287141900276 1033.02153110067 297.2744048862322
1750 0.005 8.75 1 924.6322584670866 835.8475278651642 836.0186084931511 1069.22130958246 1079.985878519404 1083.614660176036 909.1756634046881 431.041834150593 1033.022233167939 297.2744061003305
1751 0.005 8.755000000000001 1 924.6351295659747 835.8529312757425 836.0240194562786 1069.221114100317 1079.985634670012 1083.614444489651 909.1782796879904 431.0549268825454 1033.022447976978 297.274407087445
1752 0.005 8.76 1 924.6381407233005 835.858318967445 836.0294144925894 1069.221453262169 1079.985892812123 1083.614670437264 909.1809742112982 431.0679922888462 1033.023147311554 297.2744084573749
1753 0.005 8.765000000000001 1 924.640993615803 835.8636893611697 836.0347923874191 1069.221257435198 1079.985649174694 1083.614454783597 909.1835745378313 431.0810304954153 1033.023358755896 297.2744096056361
1754 0.005 8.77 1 924.6439869649621 835.8690441446731 836.0401544652401 1069.221596362368 1079.985907440062 1083.614680872233 909.1862531332609 431.0940414519654 1033.024055870422 297.2744111530411
1755 0.005 8.775 1 924.6468223723841 835.8743817378416 836.0454995058253 1069.221400059336 1079.98566356672 1083.614464943124 909.1888378348718 431.1070253577532 1033.024264978692 297.2744124856951
1756 0.005 8.779999999999999 1 924.6497980151091 835.8797038284562 836.0508288386817 1069.221738787023 1079.985921952775 1083.614691061706 909.1915005377352 431.119982210326 1033.024960012989 297.2744142417165
1757 0.005 8.785 1 924.6526150832738 835.8850088322561 836.0561412395999 1069.221540974607 1079.985677051795 1083.61447454182 909.1940693422208 431.1329121537709 1033.025164815061 297.2744157984292
1758 0.005 8.790000000000001 1 924.6555733611817 835.8902984424641 836.0614380384859 1069.22187994154 1079.985936397285 1083.614701628241 909.1967165646322 431.1458150434601 1033.025857459899 297.2744177646168
1759 0.005 8.795 1 924.65837277062 835.8955710709256 836.066718013641 1069.221681598149 1079.985691222457 1083.614484734082 909.1992695601546 431.1586912144802 1033.026059636036 297.2744195677467
1760 0.005 8.800000000000001 1 924.6613128549304 835.9008284031111 836.0719824862487 1069.222019405722 1079.985949886532 1083.614711189541 909.2019007866126 431.171540708587 1033.026748923089 297.274421795164
1761 0.005 8.805 1 924.6640950215406 835.9060688602552 836.0772302402465 1069.221821521775 1079.985705420634 1083.614494877878 909.2044383064824 431.184363470287 1033.026948989233 297.2744238601716
1762 0.005 8.81 1 924.6670177234745 835.9112941287719 836.0824625994067 1069.22215891782 1079.985963985809 1083.614721313621 909.2070540295185 431.1971594651118 1033.027635152195 297.2744263756042
1763 0.005 8.815 1 924.669782428032 835.916502627349 836.0876783445866 1069.221960400973 1079.985719079266 1083.614504571729 909.209575996792 431.2099288828613 1033.02783264494 297.2744287476581
1764 0.005 8.82 1 924.6726882539685 835.92169604379 836.0928788004235 1069.222297632019 1079.985978023823 1083.614731386798 909.2121765503286 431.2226716697342 1033.028516857552 297.2744315643592
1765 0.005 8.825000000000001 1 924.6754360023496 835.9268727935289 836.098062744525 1069.22209856993 1079.985733126649 1083.614514645736 909.2146834019876 431.2353879812064 1033.028711256818 297.2744342259035
1766 0.005 8.83 1 924.6783243139305 835.9320345628832 836.1032315030402 1069.222434943606 1079.985991385563 1083.614740818882 909.2172685233287 431.2480778134741 1033.029392451022 297.2744373337914
1767 0.005 8.835000000000001 1 924.6810548647105 835.9371797697443 836.1083838536219 1069.222235404361 1079.985746091222 1083.614523709722 909.219759921505 431.2607412854024 1033.029584841045 297.2744402900797
1768 0.005 8.84 1 924.6839259751583 835.9423100990247 836.1135211218721 1069.222571307448 1079.986004808036 1083.614750562347 909.2223301942033 431.273378349298 1033.030262855151 297.2744437253654
1769 0.005 8.845000000000001 1 924.6866394510753 835.9474239685563 836.1186420864565 1069.222371589249 1079.98575997077 1083.614533730803 909.2248065103241 431.2859892694445 1033.030452675739 297.2744469943497
1770 0.005 8.85 1 924.6894937002136 835.9525230626004 836.1237480680435 1069.222706702908 1079.98601772041 1083.614759438365 909.2273614007707 431.2985738767811 1033.031128398385 297.2744506975174
1771 0.005 8.855 1 924.6921899207763 835.9576057966904 836.1288378488077 1069.222506712179 1079.985773326381 1083.614543268802 909.2298226061833 431.3111323694026 1033.031314735068 297.2744542227418
1772 0.005 8.859999999999999 1 924.6950273761186 835.9626738607294 836.1339127524981 1069.222841854528 1079.986031334841 1083.614769243831 909.2323625831398 431.3236646077421 1033.031988497821 297.2744581693819
1773 0.005 8.865 1 924.6977070135517 835.9677256672555 836.1389715541964 1069.222641667875 1079.985787007951 1083.614553209971 909.2348090256164 431.3361709118356 1033.032172254334 297.2744619606667
1774 0.005 8.870000000000001 1 924.700527859248 835.9727629022553 836.1440155805 1069.222976440902 1079.986044911773 1083.614778980473 909.2373340466852 431.3486511896533 1033.032843285008 297.2744661510087
1775 0.005 8.875 1 924.7031910555995 835.9777839804811 836.1490436055957 1069.222775726791 1079.985800369191 1083.614562655228 909.2397657403726 431.3611055717699 1033.033025400554 297.274470135819
1776 0.005 8.880000000000001 1 924.7059951386462 835.9827905864319 836.1540569554368 1069.223109914582 1079.986058306082 1083.614788477487 909.2422759393003 431.3735340010232 1033.033693387059 297.2744745320592
1777 0.005 8.885 1 924.7086414153559 835.9877811342795 836.159054401685 1069.222908270595 1079.985813036245 1083.614571438015 909.244692699919 431.3859366975657 1033.033872913881 297.2744787174761
1778 0.005 8.890000000000001 1 924.7114288889294 835.9927573089853 836.1640372702918 1069.223241786455 1079.986070702324 1083.614797180973 909.2471882127503 431.3983135113085 1033.034538420409 297.2744832640802
1779 0.005 8.895 1 924.7140589290177 835.9977175258662 836.1690043393849 1069.223040261196 1079.985826052481 1083.614580766272 909.2495903283553 431.4106647085158 1033.034715227956 297.2744875218593
1780 0.005 8.9 1 924.7168299073013 836.0026634674205 836.1739569272256 1069.223373368125 1079.986083573011 1083.614806281804 909.2520714384334 431.4229901836778 1033.035377441273 297.2744920927843
1781 0.005 8.904999999999999 1 924.71944314119 836.0075935472128 836.178893811577 1069.223171005301 1079.985838643623 1083.614589738063 909.2544589913215 431.4352901208256 1033.035550769715 297.2744963270596
1782 0.005 8.91 1 924.7221979074659 836.0125094515612 836.1838163160222 1069.223504107855 1079.986096601352 1083.614815562494 909.2569253273514 431.4475645425459 1033.036210858964 297.2745008140651
1783 0.005 8.915000000000001 1 924.7247950519087 836.0174095937823 836.1887232138633 1069.223301573815 1079.985851502211 1083.614598741641 909.2592987539143 431.4598134835103 1033.036381664407 297.2745049314348
1784 0.005 8.92 1 924.7275332933326 836.0222956563248 836.1936158286603 1069.223633938548 1079.986109068809 1083.614824346487 909.2617507799745 431.4720369565732 1033.037038333418 297.2745092891735
1785 0.005 8.925000000000001 1 924.7301139728684 836.0271660541821 836.1984929367512 1069.223430936515 1079.98586397967 1083.614607716511 909.2641095122236 431.4842351108473 1033.037206372264 297.2745132576337
1786 0.005 8.93 1 924.7328365609645 836.032022473884 836.2033558592834 1069.223764343901 1079.986122688574 1083.614834252478 909.2665476562419 431.4964078344768 1033.037862651796 297.2745174443778
1787 0.005 8.935 1 924.7354017343438 836.0368633248692 836.2082033722927 1069.223560962777 1079.985877297155 1083.614617295095 909.2688924456004 431.508555366613 1033.03802829635 297.2745212543327
1788 0.005 8.94 1 924.7381083153117 836.0416902909944 836.2130367972782 1069.223893517666 1079.986135697111 1083.614843629756 909.2713162048041 431.5206776438176 1033.038681630002 297.2745253072936
1789 0.005 8.945 1 924.7406570874954 836.0465017828604 836.2178549069076 1069.223690456663 1079.985890883819 1083.614627113322 909.2736468523128 431.5327746613902 1033.038845769929 297.2745289679347
1790 0.005 8.950000000000001 1 924.7433473288633 836.0512994837522 836.2226590218554 1069.224021912099 1079.986148171697 1083.614852439116 909.276056230456 431.5448466413563 1033.039496550117 297.274532828046
1791 0.005 8.955 1 924.7458804456751 836.0560818065562 836.2274479176189 1069.223818094909 1079.985903412015 1083.614636096033 909.278372534563 431.55689359559 1033.039658438023 297.2745362832391
1792 0.005 8.960000000000001 1 924.748555151268 836.0608504344201 836.2322229124683 1069.224149100293 1079.986160659604 1083.614861414963 909.2807681868228 431.5689159164866 1033.040305892197 297.2745399150577
1793 0.005 8.965 1 924.7510725899203 836.0656037796143 836.2369827828076 1069.223944597435 1079.985915609853 1083.614644881967 909.2830706446822 431.5809133129621 1033.04046490289 297.274543151033
1794 0.005 8.970000000000001 1 924.7537313264228 836.0703435229656 836.241728847538 1069.224275159676 1079.986173195329 1083.614870693659 909.2854520394059 431.5928856669349 1033.041109651396 297.27454655783
1795 0.005 8.975 1 924.7562334942252 836.0750680787826 836.2464598824473 1069.224070949488 1079.985928498502 1083.614654291733 909.2877406269788 431.6048331844205 1033.041266813253 297.274549516178
1796 0.005 8.98 1 924.758876948376 836.0797791052413 836.2511771908898 1069.224401262572 1079.986185911462 1083.614879832689 909.2901078788293 431.6167558630916 1033.041909629143 297.2745526388521
1797 0.005 8.984999999999999 1 924.7613627851212 836.0844750311087 836.2558795548642 1069.224195805184 1079.985940494788 1083.614662865556 909.2923820549411 431.6286527755582 1033.042062754056 297.2745553324559
1798 0.005 8.99 1 924.7639911058041 836.0891575425841 836.260568300644 1069.224526250531 1079.986198425745 1083.614888733106 909.2947358130086 431.6405253950936 1033.042703965128 297.2745581756289
1799 0.005 8.995000000000001 1 924.7664618467815 836.0938250482857 836.2652421988602 1069.224320925051 1079.985953348256 1083.61467200687 909.2969964756452 431.652373683672 1033.042855815504 297.2745605490913
1800 0.005 9 1 924.7690745869033 836.098479232346 836.2699025719052 1069.22465076451 1079.986210725257 1083.61489737093 909.2993366110347 431.6641975460835 1033.043494645178 297.2745630715521
1801 0.005 9.005000000000001 1 924.7715303152236 836.1031185014389 836.2745481874615 1069.224444230819 1079.985964912004 1083.614680213109 909.3015835387275 431.6759970412675 1033.043643531085 297.2745651384053
1802 0.005 9.01 1 924.7741272663943 836.1077445388484 836.2791803686957 1069.224773530295 1079.986222811237 1083.614906341073 909.3039099851599 431.68777209956 1033.044278748796 297.2745673478322
1803 0.005 9.015000000000001 1 924.7765674041859 836.1123557562561 836.2837978884132 1069.224567837563 1079.985978021022 1083.614689854387 909.3061433842622 431.6995228351725 1033.04442630023 297.2745690951007
1804 0.005 9.02 1 924.7791493113109 836.1169538338477 836.2884020654716 1069.224896566424 1079.986234924716 1083.614914846593 909.3084565333996 431.711249211135 1033.045059373242 297.2745709890511
1805 0.005 9.025 1 924.7815744983462 836.1215371820002 836.2929916718673 1069.224689987705 1079.985989689571 1083.614697995973 909.3106767429575 431.7229513170105 1033.04520449085 297.2745724454771
1806 0.005 9.029999999999999 1 924.7841416896961 836.1261074806611 836.2975680265731 1069.22501860352 1079.986247178726 1083.614923695661 909.3129761816286 431.7346291496835 1033.045835158618 297.2745740317928
1807 0.005 9.035 1 924.7865516723135 836.1306631385685 836.3021298998973 1069.224811052808 1079.98600114409 1083.614706013912 909.3151826383364 431.746282796662 1033.045976675641 297.274575138754
1808 0.005 9.040000000000001 1 924.7891034514116 836.1352058365798 836.3066786088741 1069.225139470424 1079.986258815256 1083.614931950819 909.3174690273578 431.7579117990527 1033.046604984279 297.2745763752576
1809 0.005 9.045 1 924.7914987311393 836.1397339854301 836.3112129282651 1069.224932437466 1079.986013465334 1083.614714958136 909.3196626757638 431.7695168940699 1033.046744976441 297.2745771248155
1810 0.005 9.050000000000001 1 924.7940355827984 836.1442492624163 836.3157341735641 1069.225259860233 1079.986270395267 1083.614940162941 909.3219355108296 431.7810979996537 1033.047370747412 297.2745779820588
1811 0.005 9.055 1 924.7964157244536 836.1487500784215 836.3202411188814 1069.225052151712 1079.986024998598 1083.614723325392 909.3241157369428 431.7926552595056 1033.04750778456 297.2745783386974
1812 0.005 9.06 1 924.7989380230947 836.1532381134004 836.3247350791621 1069.225379547355 1079.986282077208 1083.614948504416 909.3263755015032 431.8041885711135 1033.048132191412 297.2745788005298
1813 0.005 9.065 1 924.8013036085606 836.1577117757221 836.3292148287334 1069.225171466594 1079.986036787647 1083.614731847192 909.328542555996 431.8156980718882 1033.048266717908 297.2745787602918
1814 0.005 9.07 1 924.8038110711984 836.1621727439071 836.3336816784699 1069.225498531847 1079.986294067883 1083.614957291397 909.3307891040499 431.8271836903755 1033.048888035496 297.2745788413211
1815 0.005 9.075000000000001 1 924.8061616549775 836.1666194271266 836.3381344048646 1069.225290276846 1079.986048593544 1083.614740325667 909.3329431616532 431.8386456600181 1033.049020280634 297.2745784305261
1816 0.005 9.08 1 924.8086542337963 836.1710535043145 836.34257432345 1069.225616961054 1079.986305691141 1083.614965427159 909.3351769165513 431.8500838105234 1033.04963921938 297.2745781466254
1817 0.005 9.085000000000001 1 924.8109906700791 836.175473386624 836.3470002060011 1069.225408353482 1079.986059962249 1083.614748282455 909.3373179460548 431.8614984059973 1033.049769605865 297.274577405553
1818 0.005 9.09 1 924.8134691511714 836.1798807497088 836.3514133690243 1069.225734942537 1079.986317272253 1083.614973710207 909.3395386779434 431.8728892558323 1033.050386622584 297.2745768480992
1819 0.005 9.095000000000001 1 924.8157909941078 836.1842740018956 836.3558125797537 1069.225525903285 1079.986071388811 1083.614756505083 909.3416668233345 431.8842566199272 1033.050514940306 297.2745759112724
1820 0.005 9.1 1 924.8182551290495 836.188654822104 836.3601991568795 1069.225851787812 1079.986328354623 1083.614981731359 909.3438747477032 431.8956004299786 1033.051129283643 297.2745752336908
1821 0.005 9.105 1 924.8205623131033 836.1930216169076 836.364571870335 1069.225642743537 1079.98608337176 1083.614765391453 909.3459903209977 431.9069208326123 1033.0512552357 297.2745742358387
1822 0.005 9.109999999999999 1 924.8230120618772 836.1973760652539 836.3689320344034 1069.225968271584 1079.986339877767 1083.614990042153 909.3481856278365 431.9182177107983 1033.051868094381 297.2745735367549
1823 0.005 9.115 1 924.8253055305614 836.2017165754694 836.3732784206401 1069.225758989638 1079.98609480088 1083.614773566501 909.3502883943886 431.929491392327 1033.0519929158 297.2745725470478
1824 0.005 9.120000000000001 1 924.8277408453082 836.2060448243392 836.3776123452151 1069.226084141749 1079.986351496131 1083.614998424552 909.3524708169309 431.9407416068289 1033.052604098777 297.2745718823909
1825 0.005 9.125 1 924.8300199126919 836.2103592173418 836.3819325741584 1069.225873768542 1079.986105896983 1083.614781575425 909.3545605659826 431.9519686979244 1033.052726082248 297.2745709388038
1826 0.005 9.130000000000001 1 924.8324410181013 836.2146614335358 836.3862404248742 1069.226198873019 1079.986362946555 1083.615006622447 909.3567303737861 431.9631725217242 1033.053334546319 297.2745703289969
1827 0.005 9.135 1 924.8347059501328 836.2189498791424 836.3905346662658 1069.225988160941 1079.986117159131 1083.614789460434 909.3588076450557 431.9743532412136 1033.053454164278 297.2745694609053
1828 0.005 9.140000000000001 1 924.8371126324574 836.223226229931 836.3948166119537 1069.226312276928 1079.986373564557 1083.615014029649 909.3609647867119 431.9855108077555 1033.054059834426 297.2745689472098
1829 0.005 9.145 1 924.8393637047204 836.2274888950692 836.3990850312442 1069.226101687419 1079.986128368383 1083.614797469831 909.3630294412576 431.9966453312077 1033.054177597386 297.2745681940425
1830 0.005 9.15 1 924.8417569069314 836.2317395496809 836.4033412396873 1069.226425868927 1079.986385187866 1083.615022520275 909.3651741230777 432.0077568292364 1033.054781614742 297.2745678166838
1831 0.005 9.154999999999999 1 924.8439938967317 836.2359766127 836.4075840136314 1069.226214568937 1079.986139442911 1083.614805398626 909.3672268727188 432.0188455337434 1033.054897057767 297.2745672206972
1832 0.005 9.16 1 924.8463735762565 836.2402017493885 836.4118146614537 1069.22653863753 1079.986396377543 1083.615030538386 909.3693595320324 432.0299112108166 1033.055499243428 297.2745670277737
1833 0.005 9.165000000000001 1 924.8485965114231 836.2444133694826 836.4160319533362 1069.226326893416 1079.986150599918 1083.614813402778 909.3713997250044 432.0409523634647 1033.055612166074 297.274566642116
1834 0.005 9.17 1 924.8509618654479 836.2486131445337 836.4202372022585 1069.226650537899 1079.986407460823 1083.615038476441 909.3735198040994 432.0519712693421 1033.056212007021 297.2745666798927
1835 0.005 9.175000000000001 1 924.8531710880879 836.2527994842812 836.4244291742701 1069.226438316505 1079.986161375083 1083.614821094588 909.3755475949405 432.0629677402288 1033.056322876854 297.2745665423893
1836 0.005 9.18 1 924.8555232087919 836.2569740620522 836.4286091847327 1069.226762365327 1079.986418989156 1083.61504676325 909.3776555650355 432.0739417166203 1033.05692145448 297.2745668442308
1837 0.005 9.185 1 924.857718655186 836.2611352850901 836.432776003504 1069.22654978563 1079.986172775579 1083.61482926046 909.3796713245715 432.0848931975646 1033.057029863508 297.2745669940859
1838 0.005 9.19 1 924.8600570197863 836.2652848255394 836.4369309384406 1069.22687308873 1079.986429934564 1083.615054563815 909.3817670476977 432.0958220981716 1033.057625600228 297.2745675955754
1839 0.005 9.195 1 924.8622394418693 836.2694210956812 836.4410727636164 1069.226661310545 1079.986184653393 1083.614837882368 909.3837711096185 432.1067286051511 1033.057733338429 297.2745680485571
1840 0.005 9.200000000000001 1 924.8645642831295 836.2735457623279 836.4452027884338 1069.226983999189 1079.986441325271 1083.615062599831 909.3858547428698 432.1176125420535 1033.058327269402 297.2745689580058
1841 0.005 9.205 1 924.8667329813742 836.2776572371703 836.4493197805238 1069.226770779655 1079.986194799309 1083.614844770946 909.3878464557555 432.1284740029209 1033.058431915561 297.2745697222257
1842 0.005 9.210000000000001 1 924.8690442177854 836.2817571885836 836.4534250494062 1069.227092900268 1079.986451814032 1083.615070048881 909.3899182230833 432.1393130352005 1033.059022907335 297.2745709490258
1843 0.005 9.215 1 924.871199420703 836.285844027755 836.4575173686635 1069.226880085154 1079.986206424842 1083.614853279569 909.391897844782 432.1501298224089 1033.059126522803 297.274572044761
1844 0.005 9.220000000000001 1 924.8734975003232 836.2899194238707 836.4615980464587 1069.227202205238 1079.986463382872 1083.615078329074 909.3939574816112 432.1609242445333 1033.059716379557 297.2745736160592
1845 0.005 9.225 1 924.8756391662588 836.2939817851558 836.4656658495469 1069.226988877117 1079.98621758589 1083.614861129322 909.3959251593942 432.1716964676523 1033.059817262189 297.2745750317808
1846 0.005 9.23 1 924.8779238787123 836.2980327883943 836.4697220940961 1069.22731073181 1079.986474503509 1083.615086261208 909.3979734193614 432.1824464257517 1033.060404626193 297.2745768890065
1847 0.005 9.234999999999999 1 924.8800526996783 836.3020708391116 836.4737655465859 1069.22709708892 1079.986228495757 1083.614868758288 909.3999294639736 432.1931743017183 1033.060504196921 297.2745785771912
1848 0.005 9.24 1 924.8823244673162 836.3060976045573 836.4777975151777 1069.227418278445 1079.986484976799 1083.615093539905 909.4019657408642 432.2038799854438 1033.061089838395 297.2745807039302
1849 0.005 9.245000000000001 1 924.8844401393865 836.3101114933158 836.4818167702172 1069.227203901504 1079.986238764849 1083.614875966251 909.4039099905503 432.2145636428525 1033.061186399972 297.2745826526732
1850 0.005 9.25 1 924.8866983739399 836.3141141737312 836.4858246182989 1069.227524482358 1079.986494942224 1083.615100473203 909.4059342843905 432.2252252168861 1033.061769084157 297.274585001059
1851 0.005 9.255000000000001 1 924.8888006747264 836.3181040538304 836.4898198269706 1069.227309847889 1079.98624902341 1083.61488325246 909.4078668775013 432.2358648896735 1033.061863392601 297.2745871432156
1852 0.005 9.26 1 924.8910458268236 836.3220828034991 836.493803708111 1069.227630265411 1079.986505234752 1083.615107754715 909.4098796683543 432.2464825738746 1033.062444481556 297.2745896897706
1853 0.005 9.265000000000001 1 924.8931352186172 836.3260488304084 836.4977750275586 1069.227415631978 1079.986259619302 1083.614890916259 909.4118006832689 432.2570783878905 1033.062536655651 297.2745920112922
1854 0.005 9.27 1 924.8953675404229 836.3300038034865 836.5017350951424 1069.227735679087 1079.986515682584 1083.615115128389 909.4138019340987 432.2676522953606 1033.063115662338 297.2745946780138
1855 0.005 9.275 1 924.8974440240941 836.3339461306806 836.5056826784721 1069.227520662818 1079.98626984295 1083.614898188292 909.4157114305917 432.2782044867764 1033.063206057025 297.2745970860785
1856 0.005 9.279999999999999 1 924.8996636019691 836.3378774790028 836.5096190840262 1069.227840552024 1079.986526335387 1083.615122936761 909.4177011145317 432.2887348611606 1033.063783056456 297.2745998298823
1857 0.005 9.285 1 924.901727699447 836.3417962586673 836.5135430841181 1069.227625871149 1079.986281085952 1083.614906431228 909.4195993130519 432.2992435932658 1033.063872411225 297.274602301625
1858 0.005 9.290000000000001 1 924.9039343036876 836.3457041347494 836.5174559821083 1069.227945237165 1079.986537021936 1083.615130500193 909.4215778077958 432.3097305957973 1033.064447403902 297.2746050876877
1859 0.005 9.295 1 924.9059855102894 836.3495995177063 836.5213565495523 1069.2277303296 1079.98629186884 1083.614914132532 909.4234644323328 432.3201960690284 1033.064534946384 297.2746075419433
1860 0.005 9.300000000000001 1 924.9081796486697 836.353484073119 836.5252460911494 1069.228049318457 1079.986547619471 1083.615137960594 909.4254315592378 432.3306398907309 1033.065108768601 297.2746102543965
1861 0.005 9.305 1 924.9102184711157 836.3573562105734 836.5291233775839 1069.227833990448 1079.986302419836 1083.614921565063 909.4273070963889 432.3410623447443 1033.065194014981 297.2746126194841
1862 0.005 9.31 1 924.9124002688661 836.3612175937351 836.532989710453 1069.228152630629 1079.986557877193 1083.615145239129 909.4292630351356 432.3514631970805 1033.065764902796 297.2746152099003
1863 0.005 9.315 1 924.9144255972219 836.3650666299741 836.5368438600009 1069.227936156446 1079.986311969827 1083.614928390749 909.4311272376057 432.3618427092053 1033.065846887459 297.2746174274006
1864 0.005 9.32 1 924.9165945389583 836.3689049882961 836.5406871364683 1069.228254798272 1079.986567923438 1083.615152471764 909.4330718735529 432.3722007813149 1033.066416038693 297.2746198952848
1865 0.005 9.325000000000001 1 924.9186081636498 836.3727310755613 836.5445183007562 1069.228038220952 1079.9863220976 1083.614935671751 909.4349250790931 432.3825376245362 1033.066497319865 297.2746219973926
1866 0.005 9.33 1 924.9207644733891 836.3765465563955 836.5483386623348 1069.228356485952 1079.986578087848 1083.615159792459 909.4368585952764 432.3928530605706 1033.067063889192 297.2746243502768
1867 0.005 9.335000000000001 1 924.9227654424283 836.3803498403311 836.5521469881947 1069.228139967643 1079.986332241422 1083.614942820216 909.4387008805617 432.4031473558501 1033.067142613934 297.2746263476956
1868 0.005 9.34 1 924.9249099649895 836.384142593477 836.5559445879464 1069.228458326626 1079.986588375506 1083.615167163554 909.4406237165655 432.4134203836877 1033.067708053707 297.2746286145505
1869 0.005 9.345000000000001 1 924.926898606768 836.3879232213659 836.5597302237662 1069.228241263474 1079.986342221363 1083.614949944489 909.4424549964034 432.4236723116874 1033.067784749637 297.2746305412494
1870 0.005 9.35 1 924.9290303864497 836.3916933873171 836.5635052024662 1069.228558797901 1079.986598010418 1083.61517411587 909.4443667745435 432.4339030758325 1033.068347747811 297.2746327437307
1871 0.005 9.355 1 924.9310068774257 836.3954515012368 836.5672682900309 1069.228341492162 1079.986351774862 1083.614956675203 909.4461866848255 432.444112873547 1033.068423145578 297.2746346203026
1872 0.005 9.359999999999999 1 924.9331265751226 836.3991992298321 836.5710207945062 1069.228658912867 1079.986607848667 1083.615181190239 909.4480875675187 432.4543021545754 1033.068984510299 297.2746368171732
1873 0.005 9.365 1 924.9350908516358 836.4029349745729 836.5747614801143 1069.228441123491 1079.986361688967 1083.614963935624 909.4498967479701 432.4644704436895 1033.069057770386 297.2746386802129
1874 0.005 9.370000000000001 1 924.9371986773986 836.4066604057102 836.5784916536542 1069.228758836336 1079.98661846989 1083.615189101858 909.4517867087292 432.4746177382983 1033.069618185351 297.2746408214575
1875 0.005 9.375 1 924.9391503463989 836.4103739261592 836.5822100805582 1069.228540447375 1079.986371584544 1083.614970999429 909.4535852355307 432.4847441320476 1033.069688995421 297.2746426576433
1876 0.005 9.380000000000001 1 924.9412463027688 836.4140772039351 836.5859180670324 1069.228857717358 1079.986628081746 1083.615195930402 909.4554643246302 432.494849505119 1033.07024768374 297.2746447811166
1877 0.005 9.385 1 924.9431866529953 836.4177686426344 836.5896143781083 1069.228639409218 1079.986381832502 1083.61497853634 909.4572520170221 432.5049354264179 1033.070317021711 297.2746465923116
1878 0.005 9.390000000000001 1 924.9452702108678 836.421449908217 836.5933003190647 1069.228956345381 1079.986638309081 1083.615203368356 909.4591204044087 432.5150000825138 1033.070873239983 297.2746487101804
1879 0.005 9.395 1 924.9471987883694 836.4251194078885 836.5969746570074 1069.228738225868 1079.986392134358 1083.614985840313 909.4608976667954 432.5250438560494 1033.070941776684 297.2746505413925
1880 0.005 9.4 1 924.949270693784 836.4287788041471 836.6006386969873 1069.229054375843 1079.986647972786 1083.615210086318 909.4627552762936 432.5350666867602 1033.071496013754 297.2746527173857
1881 0.005 9.404999999999999 1 924.9511865474989 836.4324264999481 836.604291197568 1069.228834817099 1079.986400988494 1083.614992015357 909.464521882146 432.5450688849774 1033.071560704078 297.2746545974308
1882 0.005 9.41 1 924.9532463846873 836.4360641633745 836.6079334694522 1069.229151346339 1079.986657681666 1083.615217116926 909.4663688102041 432.5550503568405 1033.072113612165 297.2746567974817
1883 0.005 9.415000000000001 1 924.9551511466195 836.4396901991159 836.6115642786489 1069.228931800762 1079.986410649531 1083.614998961302 909.4681248511946 432.5650112911216 1033.072178106814 297.2746587148262
1884 0.005 9.42 1 924.957199315421 836.4433062695327 836.6151849245962 1069.229247495145 1079.986666869991 1083.61522384498 909.4699614507787 432.5749517238961 1033.07272847384 297.2746609708025
1885 0.005 9.425000000000001 1 924.959091833972 836.4469107798413 836.6187941753196 1069.229027656108 1079.986420138318 1083.615006049327 909.4717068270039 432.5848716578704 1033.072790112922 297.2746629782442
1886 0.005 9.43 1 924.961128254272 836.4505053951044 836.6223933339641 1069.229343328714 1079.98667654259 1083.615230893935 909.4735330276715 432.5947711784576 1033.073338672483 297.2746653135883
1887 0.005 9.435 1 924.9630092735789 836.4540885192584 836.6259811649237 1069.229123376864 1079.986429811525 1083.615012922659 909.4752680151962 432.6046503351191 1033.073398845291 297.2746673954514
1888 0.005 9.44 1 924.9650339391098 836.4576618130462 836.6295589712778 1069.229438266523 1079.986685905413 1083.615237743151 909.4770838247151 432.6145091570518 1033.073945405786 297.2746697946882
1889 0.005 9.445 1 924.9669034724953 836.461223688185 836.6331255199894 1069.229219906845 1079.98644011994 1083.615020466026 909.4788090431028 432.6243477729128 1033.074005136948 297.2746718975131
1890 0.005 9.450000000000001 1 924.9689170138976 836.4647758007753 836.6366821119202 1069.22953357546 1079.986695443343 1083.615244521183 909.4806147019798 432.6341661033568 1033.074549923145 297.2746743057017
1891 0.005 9.455 1 924.9707746569792 836.4683165598242 836.6402275140523 1069.229314082482 1079.986449230023 1083.615026993475 909.4823296487466 432.6439643400097 1033.074606939234 297.2746763998995
1892 0.005 9.460000000000001 1 924.9727772898141 836.4718476259374 836.6437630255905 1069.229627677516 1079.986704752621 1083.615251161855 909.4841248407243 432.6537424075155 1033.075150215607 297.2746787821224
1893 0.005 9.465 1 924.9746230933848 836.4753674037407 836.6472874156906 1069.229407729234 1079.986458390232 1083.615033544073 909.4858293873846 432.6635004558223 1033.07520438333 297.274680842765
1894 0.005 9.470000000000001 1 924.9766140699364 836.4788775575826 836.6508019855935 1069.229722017924 1079.986714633376 1083.615258380998 909.487614457134 432.673238403341 1033.075746294953 297.2746831964513
1895 0.005 9.475 1 924.9784491011476 836.4823764923245 836.654305498608 1069.229501922018 1079.986467962689 1083.615040390444 909.489308822863 432.682956397421 1033.075800029787 297.2746852349582
1896 0.005 9.48 1 924.9804288236969 836.485865868064 836.6577992593749 1069.229815453575 1079.986723816162 1083.615264902198 909.4910839989424 432.6926543682015 1033.076339507503 297.2746875414619
1897 0.005 9.484999999999999 1 924.982252391952 836.4893440899064 836.6612820281325 1069.229594726224 1079.986476945719 1083.615046797753 909.4927682279495 432.7023325261643 1033.076390613616 297.2746895062849
1898 0.005 9.49 1 924.9842211290181 836.4928128196339 836.6647551088215 1069.229907994145 1079.986732934415 1083.615271520825 909.4945332088754 432.7119907712851 1033.076928807523 297.27469172902
1899 0.005 9.495000000000001 1 924.9860338993996 836.4962704631851 836.6682172703903 1069.229687345215 1079.986486146257 1083.615053428483 909.4962074213878 432.7216291711817 1033.076978813385 297.2746936144287
1900 0.005 9.5 1 924.9879910050137 836.499718677082 836.6716698053458 1069.230000148114 1079.986742047456 1083.615278107517 909.4979621589456 432.7312478093619 1033.077514674496 297.2746957425768
1901 0.005 9.505000000000001 1 924.9897927369007 836.5031558715352 836.6751114840454 1069.229779230499 1079.986495132378 1083.615059892634 909.499626704509 432.7408467546584 1033.077563574824 297.2746975398296
1902 0.005 9.51 1 924.9917389620958 836.5065837028413 836.6785436067595 1069.230091624565 1079.986751126823 1083.615284860883 909.5013716703249 432.7504259623519 1033.078097473448 297.2746995667709
1903 0.005 9.515000000000001 1 924.9935290309264 836.5100005773043 836.6819649354138 1069.229870309011 1079.986504323222 1083.615066680921 909.5030261388513 432.7599855583265 1033.078143610116 297.2747012192247
1904 0.005 9.52 1 924.9954641190957 836.513408154542 836.6853767727075 1069.230182710201 1079.986760219502 1083.61529133373 909.5047612430752 432.7695255628513 1033.078676484931 297.2747031184851
1905 0.005 9.525 1 924.997243336157 836.5168048399676 836.6887778824923 1069.229961072266 1079.986513008032 1083.615072765905 909.5064058995785 432.7790460563206 1033.078720873579 297.2747046365558
1906 0.005 9.529999999999999 1 924.9991678240095 836.5201922937036 836.6921695650644 1069.230273591479 1079.986769574794 1083.615298099285 909.5081312062796 432.7885469199895 1033.07925287837 297.2747063622402
1907 0.005 9.535 1 925.0009365244244 836.5235689202601 836.695550584797 1069.230052042961 1079.986522527875 1083.615079610464 909.5097660899005 432.7980284097713 1033.079296259731 297.2747076978728
1908 0.005 9.540000000000001 1 925.0028498096624 836.5269363764954 836.6989222404524 1069.230363126416 1079.986777593737 1083.615303597562 909.511481468136 432.8074903894199 1033.079825751332 297.2747092350538
1909 0.005 9.545 1 925.0046075148493 836.5302930688429 836.7022832963734 1069.230140513103 1079.986530277654 1083.615085089054 909.5131065249789 432.8169330476426 1033.079866563018 297.2747103784821
1910 0.005 9.550000000000001 1 925.0065097791334 836.5336406537681 836.7056350518852 1069.230451802148 1079.986786313005 1083.615310020498 909.5148121516577 432.8263563080912 1033.080393234831 297.2747117417103
1911 0.005 9.555 1 925.0082562733712 836.5369775385776 836.7089762701492 1069.230229736394 1079.986539789958 1083.615092086159 909.516427602626 432.8357602707331 1033.080432545417 297.2747126900904
1912 0.005 9.56 1 925.0101480950594 836.5403053813376 836.7123082524213 1069.230541257438 1079.986795477308 1083.615316489166 909.5181239015607 432.8451449380435 1033.080958726265 297.2747138297206
1913 0.005 9.565 1 925.0118841064439 836.5436225866058 836.715629761962 1069.230318878406 1079.986548872834 1083.615098649703 909.5197298191837 432.85451040627 1033.080996707176 297.2747145523152
1914 0.005 9.57 1 925.0137653259843 836.5469308128085 836.7189420970841 1069.230630053868 1079.986804526107 1083.615322991033 909.5214165114055 432.8638566643145 1033.081521251176 297.2747154666018
1915 0.005 9.575000000000001 1 925.0154909217829 836.5502284640755 836.7222440222898 1069.230407144592 1079.986557617197 1083.61510479847 909.5230130152237 432.8731838222486 1033.081557171676 297.2747159746579
1916 0.005 9.58 1 925.0173614271919 836.5535171965142 836.7255368346915 1069.230717467693 1079.98681269513 1083.615328665952 909.5246902268653 432.882491802186 1033.082079347602 297.2747166875351
1917 0.005 9.585000000000001 1 925.0190764124039 836.556795416562 836.7288193001649 1069.230494875764 1079.986566415119 1083.615111101636 909.5262770764929 432.8917808176226 1033.082114106071 297.2747170077446
1918 0.005 9.59 1 925.0209361591332 836.5600647798792 836.7320927155714 1069.230804973657 1079.986821510488 1083.615334899198 909.5279448462628 432.9010507617862 1033.082634996881 297.2747175400129
1919 0.005 9.595000000000001 1 925.0226405625282 836.5633236933223 836.7353558444455 1069.230582268056 1079.986575420758 1083.615117494339 909.5295225918408 432.9103017817942 1033.082668444618 297.2747176870363
1920 0.005 9.6 1 925.0244896320297 836.5665738108438 836.7386099847768 1069.23089186566 1079.986830153362 1083.615340976095 909.5311807708949 432.9195337850517 1033.083186889722 297.2747180777444
1921 0.005 9.605 1 925.0261837422082 836.5698135392411 836.7418539005978 1069.230668748772 1079.986583802338 1083.615123352698 909.5327492052577 432.9287470026833 1033.083218183692 297.2747181513245
1922 0.005 9.609999999999999 1 925.0280229164547 836.5730445374023 836.745088890052 1069.230978258399 1079.986838792799 1083.615347116125 909.5343985204573 432.937941310048 1033.083735456811 297.2747185417444
1923 0.005 9.615 1 925.0297063582715 836.5762652063991 836.7483137172806 1069.230754658608 1079.986592238541 1083.615129376714 909.5359573467102 432.9471168704575 1033.083765294252 297.2747186656548
1924 0.005 9.620000000000001 1 925.03153514589 836.5794772032648 836.7515296776884 1069.231063931598 1079.986847213701 1083.615353170819 909.5375971346293 432.9562736403193 1033.084281251726 297.274719148446
1925 0.005 9.625 1 925.0332084207771 836.582678932292 836.754735537059 1069.230840324775 1079.986601096199 1083.615135881388 909.5391466903291 432.9654117518076 1033.084309588214 297.2747193955665
1926 0.005 9.630000000000001 1 925.0350267760859 836.5858720482114 836.7579325897844 1069.231149402108 1079.986856107908 1083.615359571116 909.5407773841843 432.9745310981289 1033.084824542252 297.2747200149581
1927 0.005 9.635 1 925.0366900042052 836.5890549587075 836.7611196013324 1069.230926218474 1079.986610616976 1083.615142659358 909.5423178085831 432.9836318777989 1033.084853010007 297.2747204008706
1928 0.005 9.640000000000001 1 925.0384986364152 836.5922293158752 836.7642978658861 1069.231235007551 1079.986865046808 1083.615365686112 909.5439390000672 432.9927135338445 1033.085366681368 297.274721154898
1929 0.005 9.645 1 925.0401515434068 836.5953935235577 836.7674661469462 1069.231010516892 1079.986618556645 1083.615148107737 909.5454703202513 433.0017768183316 1033.085392215589 297.2747216802684
1930 0.005 9.65 1 925.0419494894099 836.5985492373514 836.7706257409911 1069.231318731299 1079.986873202023 1083.615371509744 909.547082477946 433.010821638308 1033.085903270907 297.2747225658293
1931 0.005 9.654999999999999 1 925.0435920376966 836.6016948587669 836.7737754103599 1069.231094047686 1079.986626504197 1083.615153684813 909.5486046548573 433.0198478552436 1033.085927012655 297.2747232271262
1932 0.005 9.66 1 925.0453796051995 836.6048320424569 836.7769164471221 1069.231402181155 1079.986881245944 1083.61537722224 909.55020769688 433.0288556369278 1033.086436071289 297.274724246112
1933 0.005 9.665000000000001 1 925.0470122391064 836.6079591951725 836.7800476199603 1069.231177636682 1079.986635172605 1083.615159997291 909.5517208997596 433.0378451706031 1033.086458413874 297.2747250245663
1934 0.005 9.67 1 925.0487901550017 836.6110779700167 836.783170221537 1069.231485046103 1079.986889314412 1083.615382957944 909.5533151737008 433.0468162827221 1033.086965966959 297.2747261684431
1935 0.005 9.675000000000001 1 925.0504129826851 836.6141867774311 836.7862830191639 1069.231260607031 1079.986643475161 1083.615165982269 909.554819558238 433.0557695678492 1033.086986919041 297.2747270795847
1936 0.005 9.68 1 925.0521808408657 836.6172872663095 836.7893873044161 1069.23156831706 1079.986898228355 1083.615389438331 909.5564050557252 433.0647043903699 1033.087492927393 297.2747283449357
1937 0.005 9.685 1 925.0537937443476 836.6203778439673 836.7924818456482 1069.231343797753 1079.986652234075 1083.615172153916 909.5579006026195 433.0736209422728 1033.087512617884 297.2747293448584
1938 0.005 9.69 1 925.0555518330771 836.6234601608271 836.7955679318845 1069.231651407252 1079.986906973128 1083.615395640268 909.5594770961883 433.0825191915212 1033.088017432751 297.2747306775667
1939 0.005 9.695 1 925.0571553286732 836.6265326233496 836.798644329965 1069.231426397477 1079.986660713467 1083.61517810104 909.5609639043018 433.0913993057482 1033.088035768906 297.2747317077096
1940 0.005 9.700000000000001 1 925.0589036172231 836.629596882017 836.8017123324815 1069.231733451647 1079.986915121852 1083.615401294973 909.5625317161924 433.1002612209231 1033.088538653109 297.2747330121975
1941 0.005 9.705 1 925.0604965739735 836.6326513409298 836.8047707017729 1069.231507609098 1079.986668413823 1083.615183473331 909.5640095020578 433.1091050576102 1033.088554396667 297.2747339799827
1942 0.005 9.710000000000001 1 925.06223529258 836.6356976546321 836.8078207320843 1069.231814906199 1079.986923367115 1083.615407271969 909.5655684981251 433.1179307418694 1033.089057051856 297.2747352013275
1943 0.005 9.715 1 925.0638184603868 836.6387342244063 836.8108611847327 1069.23158866369 1079.986676348592 1083.615189100389 909.5670378104442 433.1267384670614 1033.089070874672 297.2747360808211
1944 0.005 9.720000000000001 1 925.0655472747002 836.641762704735 836.8138933561203 1069.231895661674 1079.986931282457 1083.615412962673 909.5685880983283 433.1355281172146 1033.08957119172 297.2747372193028
1945 0.005 9.725 1 925.0671208506526 836.6447814995269 836.8169160069465 1069.231669051481 1079.986683868339 1083.615194538481 909.5700486045534 433.1442999017448 1033.089583511503 297.2747380271995
1946 0.005 9.73 1 925.0688401449589 836.6477922631819 836.8199304337431 1069.231976498562 1079.98693981342 1083.615419407956 909.5715905664191 433.1530537035485 1033.090082562641 297.2747391031103
1947 0.005 9.734999999999999 1 925.0704040365142 836.6507933958528 836.8229353969128 1069.231749833831 1079.986692595391 1083.615201071887 909.5730425130953 433.161789695059 1033.090093746995 297.2747398487336
1948 0.005 9.74 1 925.0721141354413 836.6537865545457 836.8259321929768 1069.232057442194 1079.986948592791 1083.615425807211 909.5745757463917 433.1705078118096 1033.090592254622 297.2747408503044
1949 0.005 9.745000000000001 1 925.0736690100098 836.6567701389929 836.828919581166 1069.231830669378 1079.986701165825 1083.615207200342 909.5760193250593 433.1792081192531 1033.090602141035 297.2747415100212
1950 0.005 9.75 1 925.0753690598145 836.6597458027096 836.8318988571026 1069.23213716678 1079.986956299944 1083.615431244652 909.5775439481531 433.1878907309561 1033.091098182272 297.274742426169
1951 0.005 9.755000000000001 1 925.0769145404709 836.6627119486125 836.8348687800728 1069.231910527145 1079.986709391344 1083.615213237701 909.5789789366233 433.196554667583 1033.091107346276 297.2747429999868
1952 0.005 9.76 1 925.0786064886361 836.6656702171633 836.8378306387341 1069.232216365676 1079.986964021801 1083.615436815214 909.5804940804253 433.2052013938633 1033.091602497369 297.274743829561
1953 0.005 9.765000000000001 1 925.0801428186428 836.6686190188267 836.8407831960583 1069.231988941505 1079.986717060164 1083.615218967868 909.5819197627404 433.2138307505454 1033.09160882664 297.2747443140648
1954 0.005 9.77 1 925.0818243467139 836.6715600058288 836.8437277459109 1069.232294757505 1079.986971867334 1083.615442681746 909.5834272192861 433.2224425372953 1033.092101894762 297.2747450476165
1955 0.005 9.775 1 925.0833507788738 836.6744915832011 836.8466630530108 1069.232067822619 1079.986725407897 1083.615225045762 909.5848449859479 433.2310368960057 1033.092107624793 297.2747454251082
1956 0.005 9.779999999999999 1 925.0850225139661 836.6774154038571 836.8495904096395 1069.23237286302 1079.986979209921 1083.615447692095 909.5863443153115 433.2396137306314 1033.092598310136 297.2747460523102
1957 0.005 9.785 1 925.0865396999271 836.6803298710385 836.852508578713 1069.23214543771 1079.986732735793 1083.61523019999 909.5877538048471 433.2481731868569 1033.092602554142 297.2747463288599
1958 0.005 9.790000000000001 1 925.088202380644 836.6832366341947 836.8554188511578 1069.232450508401 1079.986986976367 1083.61545339062 909.5892448168735 433.2567151849836 1033.09309287469 297.2747468688714
1959 0.005 9.795 1 925.0897098976012 836.6861340955069 836.858319989885 1069.232222598627 1079.986740141183 1083.615235444112 909.5906458975169 433.2652397826642 1033.093095540492 297.2747470757254
1960 0.005 9.800000000000001 1 925.0913633377908 836.6890239069908 836.8612132863938 1069.232527549732 1079.986994782241 1083.615459038505 909.5921285667379 433.2737469870617 1033.093584318417 297.2747475502759
1961 0.005 9.805 1 925.092861947545 836.6919044713553 836.8640975026595 1069.232299733392 1079.986748087045 1083.615241132726 909.5935215858481 433.282236976299 1033.09358568094 297.2747476982479
1962 0.005 9.81 1 925.0945061510089 836.6947774351645 836.866973927093 1069.232604953392 1079.987003034965 1083.615464959142 909.5949959769341 433.290709748323 1033.094073252381 297.2747481412494
1963 0.005 9.815 1 925.0959954556125 836.6976412038467 836.8698413247944 1069.232376706733 1079.986755924378 1083.61524668532 909.5963806869595 433.299165242714 1033.094073202482 297.2747482892765
1964 0.005 9.82 1 925.0976306192227 836.7004974283764 836.8727009859281 1069.232681727118 1079.987010792267 1083.615470403187 909.5978469066496 433.3076034472501 1033.094559621259 297.2747487603907
1965 0.005 9.825000000000001 1 925.0991109899769 836.70334451 836.8755516715993 1069.232453089919 1079.986763502707 1083.615252004244 909.5992235449827 433.316024443532 1033.094558282555 297.2747489602232
1966 0.005 9.83 1 925.1007370808231 836.7061840997776 836.8783946727056 1069.232757277816 1079.987017881271 1083.61547544611 909.6006816946106 433.3244282012403 1033.095042822713 297.274749507334
1967 0.005 9.835000000000001 1 925.1022083773491 836.7090146001037 836.8812287515045 1069.232528704216 1079.986771038723 1083.615257519416 909.6020502331293 433.3328149493435 1033.095040007007 297.2747497969032
1968 0.005 9.84 1 925.10382506155 836.7118376594368 836.8840551988103 1069.23283267712 1079.987025542448 1083.61548100049 909.6035002526382 433.3411849029602 1033.095522516617 297.2747504287926
1969 0.005 9.845000000000001 1 925.1052874635207 836.7146516818491 836.8868727758137 1069.232603989597 1079.986778601958 1083.615262942589 909.6048606109699 433.3495377179061 1033.09551871976 297.2747508136371
1970 0.005 9.85 1 925.106895503449 836.717458316294 836.8896827728436 1069.23290789886 1079.987032995063 1083.615486280908 909.6063027750408 433.3578734049884 1033.096000363111 297.2747515256543
1971 0.005 9.855 1 925.1083486966487 836.7202559637032 836.892483950872 1069.232678358051 1079.98678554654 1083.615267828314 909.6076550151345 433.3661921450499 1033.095993843191 297.2747519722809
1972 0.005 9.859999999999999 1 925.1099480686718 836.7230462775904 836.8952776031423 1069.232982899738 1079.987040812514 1083.615492001369 909.6090893680876 433.3744938841174 1033.096474728855 297.2747527693081
1973 0.005 9.865 1 925.1113923555583 836.725827653892 836.8980624860776 1069.232753001483 1079.986792995288 1083.615273063718 909.610433760318 433.3827787719903 1033.096466919228 297.2747533226962
1974 0.005 9.870000000000001 1 925.1129827927793 836.7286017466521 836.9008398947582 1069.233056786166 1079.987047845425 1083.615496999111 909.611859945137 433.3910467381771 1033.096945992032 297.2747542417196
1975 0.005 9.875 1 925.1144184572781 836.7313669541293 836.9036085845634 1069.232826905547 1079.986800161986 1083.615278254944 909.6131965137894 433.3992979181394 1033.096936750806 297.2747549394791
1976 0.005 9.880000000000001 1 925.1160002964608 836.7341249289407 836.9063698513047 1069.233130883686 1079.987055553123 1083.61550266318 909.6146148726355 433.4075322485949 1033.097414655916 297.2747560098035
1977 0.005 9.885 1 925.1174273855289 836.7368740703611 836.9091224518922 1069.232900479846 1079.986807461932 1083.615283464914 909.6159436144883 433.4157499139687 1033.097404592679 297.2747568615622
1978 0.005 9.890000000000001 1 925.119000539047 836.7396160311011 836.9118676800516 1069.233204304736 1079.987062725923 1083.61550783052 909.6173542800077 433.4239506867871 1033.097881698221 297.2747581091505
1979 0.005 9.895 1 925.1204188166587 836.7423492096524 836.9146042933611 1069.232973441704 1079.986814472828 1083.615288583069 909.6186752996917 433.4321350484009 1033.097869278423 297.2747591408631
1980 0.005 9.9 1 925.1219828784964 836.7450752567956 836.9173335838701 1069.233276841552 1079.987069623033 1083.615512888818 909.6200781125482 433.4403026373907 1033.098344160923 297.2747605744132
1981 0.005 9.904999999999999 1 925.1233924306492 836.7477925714186 836.92005431013 1069.233046265693 1079.986821941123 1083.615294151424 909.6213912196191 433.4484536760949 1033.098331096953 297.2747617982568
1982 0.005 9.91 1 925.1249482844796 836.7505028051939 836.9227677635664 1069.233349783592 1079.98707734265 1083.615518558556 909.6227861391517 433.4565880429333 1033.098805730232 297.2747634209976
1983 0.005 9.915000000000001 1 925.1263493577346 836.7532043567973 836.9254727038539 1069.233118877719 1079.986829409491 1083.615299561844 909.6240916757311 433.4647059757708 1033.098791424978 297.2747648871293
1984 0.005 9.92 1 925.1278965206276 836.7558988758026 836.9281704203155 1069.233421755303 1079.987084522107 1083.615523698429 909.625478940111 433.4728073762325 1033.099264206812 297.2747667382963
1985 0.005 9.925000000000001 1 925.1292892400479 836.7585847634602 836.9308596720696 1069.233191022049 1079.986836859081 1083.615304929922 909.6267766194948 433.4808923823931 1033.099249793222 297.274768378372
1986 0.005 9.93 1 925.1308278051224 836.7612636666122 836.933541749452 1069.233493714943 1079.987091993175 1083.615529169212 909.6281561887538 433.4889609186396 1033.099720892552 297.2747704204747
1987 0.005 9.935 1 925.1322121883945 836.7639339870682 836.9362154135468 1069.233262741117 1079.98684450907 1083.615310511084 909.629446067467 433.4970131366442 1033.099705390968 297.2747722544171
1988 0.005 9.94 1 925.1337421560451 836.7665973723923 836.9388819494878 1069.233564923169 1079.987099063495 1083.615534042298 909.630818020901 433.5050489178003 1033.100175271991 297.274774494421
1989 0.005 9.945 1 925.1351176778072 836.7692522230706 836.9415401211155 1069.233333630963 1079.986851315011 1083.61531533759 909.6321005629693 433.5130684445985 1033.100157935999 297.2747765358609
1990 0.005 9.950000000000001 1 925.1366395373863 836.7719001877462 836.9441912152826 1069.23363560193 1079.987106057448 1083.615539137046 909.6334650494978 433.5210716774702 1033.10062673645 297.2747789687117
1991 0.005 9.955 1 925.1380065334057 836.7745396654816 836.9468339901402 1069.233404034579 1079.986858402464 1083.615320488488 909.6347401010404 433.5290586679976 1033.100607064186 297.2747812122476
1992 0.005 9.960000000000001 1 925.1395200203336 836.7771723062252 836.9494697379823 1069.233705978409 1079.987113148933 1083.615544278179 909.6360969485847 433.537029395695 1033.10107485399 297.2747838343504
1993 0.005 9.965 1 925.1408789538217 836.7797965076737 836.9520972148712 1069.23347417274 1079.986865474811 1083.615325601855 909.6373642372565 433.5449839403489 1033.1010543349 297.2747862507006
1994 0.005 9.970000000000001 1 925.1423841738635 836.7824139203497 836.954717711411 1069.233776347373 1079.987120572394 1083.61554968179 909.6387139006558 433.5529223488431 1033.101521042383 297.2747890506539
1995 0.005 9.975 1 925.1437348741036 836.7850229428554 836.9573299872347 1069.233544553889 1079.986873013874 1083.615331026271 909.639973985515 433.5608446775071 1033.101499669028 297.2747916249853
1996 0.005 9.98 1 925.1452316901783 836.787625222786 836.9599353303148 1069.233846031591 1079.987127609853 1083.615554618735 909.6413159568009 433.5687508489324 1033.101964105643 297.2747945838917
1997 0.005 9.984999999999999 1 925.1465745779631 836.7902191608497 836.9625324998274 1069.233614225342 1079.986880009343 1083.615335898902 909.642568932173 433.576641084627 1033.101942051374 297.2747973304697
1998 0.005 9.99 1 925.1480629292474 836.7928064018585 836.9651227815052 1069.233914986878 1079.987134073632 1083.615559047351 909.6439034760041 433.5845151984263 1033.102404725306 297.2748004425857
1999 0.005 9.995000000000001 1 925.1493968002878 836.7953853465474 836.9677049359674 1069.233682692851 1079.986886669058 1083.615340656415 909.6451489616118 433.5923734239384 1033.102380153866 297.2748033114079
2000 0.005 10 1 925.1508773158314 836.7979576435337 836.9702802512589 1069.233983599984 1079.987141033556 1083.615563950007 909.6464762489043 433.6002156528796 1033.10284242046 297.2748065510362
2001 0.005 10.005 1 925.1522033584623 836.8005216913001 836.9728474860385 1069.233751263442 1079.986893680815 1083.615345721857 909.6477144660431 433.608042047767 1033.1028166868 297.2748095344224
2002 0.005 10.01 1 925.1536761621228 836.8030791392746 836.9754079313843 1069.234052620648 1079.98714857204 1083.615569421186 909.6490346199995 433.6158524593982 1033.103278331614 297.2748128730751
2003 0.005 10.015 1 925.1549942230464 836.8056283830473 836.9779603425409 1069.233819605867 1079.98690058816 1083.615350508606 909.6502654459518 433.6236471663248 1033.103251258991 297.2748159247418
2004 0.005 10.02 1 925.1564584016479 836.8081710714011 836.9805060067108 1069.234120143066 1079.987155056195 1083.615573997969 909.651578242944 433.6314258908079 1033.103710863844 297.2748193175664
2005 0.005 10.025 1 925.1577684790248 836.8107056039482 836.9830436840566 1069.233887762894 1079.986907991231 1083.615355835047 909.652801954326 433.6391889808382 1033.103683274117 297.2748224019807
2006 0.005 10.03 1 925.159225188253 836.8132336283371 836.9855746630665 1069.234188103384 1079.98716210935 1083.615578900994 909.6541076806641 433.6469362601832 1033.104141995484 297.2748257752439
2007 0.005 10.035 1 925.1605273452325 836.8157535418396 836.9880977002813 1069.233955181685 1079.986914603451 1083.615360319451 909.655324099633 433.6546678989498 1033.104113305385 297.2748288391268
2008 0.005 10.04 1 925.1619755430431 836.8182669902258 836.9906140820011 1069.234254688828 1079.987168540253 1083.615583490385 909.6566225917512 433.6623838373114 1033.104569936394 297.2748321431948
2009 0.005 10.045 1 925.1632697946976 836.82077237432 836.9931225689492 1069.23402162426 1079.986921226584 1083.615365113767 909.6578317711408 433.6700841893083 1033.104540213663 297.2748350776445
2010 0.005 10.05 1 925.1647102662401 836.8232713402163 836.9956244478907 1069.23432177129 1079.987175801839 1083.615588731077 909.6591231967759 433.6777688557441 1033.104996313615 297.2748382346921
2011 0.005 10.055 1 925.1659965672916 836.8257622861529 836.9981184752546 1069.234088352649 1079.98692796604 1083.615369803376 909.6603254644182 433.6854379996436 1033.104964834611 297.2748409975995
2012 0.005 10.06 1 925.1674291976441 836.8282468594408 837.0006059406954 1069.23438839894 1079.987182746785 1083.615593647422 909.6616099710221 433.6930915601156 1033.105419420507 297.2748439698755
2013 0.005 10.065 1 925.1687076589632 836.8307234570992 837.0030856001313 1069.234154764667 1079.986934848764 1083.615374780436 909.6628052684442 433.7007296503821 1033.105386345547 297.274846506266
2014 0.005 10.07 1 925.1701324654864 836.8331937275285 837.0055587406512 1069.23445442743 1079.98718940932 1083.615598332462 909.6640826539134 433.7083522493323 1033.105839423697 297.274849206651
[truncated: 195,538 more chars]
