# Supplementary material for: Thermocouple Sensor Response in Hot Airstream
Source: Sensors (Basel). 2025 Jul 26;25(15):4634. doi: 10.3390/s25154634 (PMC12349096; doi:10.3390/s25154634)
Supplement: Supplementary file 1 [file sensors-25-04634-s001.zip › report-file-t_11R57.out]

"report-file-t"
"Time Step" "delta-time etc.."
("TimeStep" "delta-time" "flow-time" "iters-per-timestep" "t_1" "t_sensor" "t0" "t1" "t2" "t3" "ty_1" "ty_10" "ty1" "ty10")
0 0.005 0 0 292.9717704260823 292.9400708446531 292.9401171288679 293.0007805891291 293.0001775001334 293.0000674314297 292.9993698477209 292.8875944301524 292.9998046932371 293.0000069497024
1 0.005 0.005 20 324.953222013721 293.0747225489212 293.0284603305859 418.962940955924 444.1059097928849 474.596326089082 393.1769340133288 292.8875417184183 399.6704853181078 293.0001877052375
2 0.005 0.01 20 405.3159573188038 293.495744387117 293.3484525987032 660.2152481689071 715.2520811581652 776.4163229591755 564.6846135058487 292.8876109246348 599.9434935863839 293.0004954690481
3 0.005 0.015 20 504.7450565514879 294.2176457805381 293.9682097761628 871.3121173714601 922.4771404327829 970.2920617494353 692.1429355820948 292.8878264112089 784.6292689119616 293.0011218807989
4 0.005 0.02 20 571.2493960929071 295.1207009066098 294.823072536444 964.2509625356438 1000.205921262772 1029.319280492517 741.3962383694126 292.8881450991455 878.7286469404705 293.0028979812373
5 0.005 0.025 20 599.2588285314367 296.1066683518565 295.8080897296637 991.2165322109208 1019.723019690397 1041.760861251817 751.3691436120113 292.8884999389731 911.5685286570051 293.0082511144608
6 0.005 0.03 20 607.6161609140692 297.130521649955 296.849491875161 997.7590513018334 1023.9312928139 1044.076271910124 749.17637219361 292.8889319955875 921.171923452638 293.0205612696849
7 0.005 0.035 20 609.0464608183357 298.1747176848559 297.9115831359679 999.3385295069297 1024.881351266064 1044.540128091415 744.5948288416928 292.88953845162 923.9789807917775 293.0425172342344
8 0.005 0.04 20 608.5223906926606 299.2322334303707 298.9811872729002 999.7838041884377 1025.14809471199 1044.660816775227 740.3041591240518 292.8905180892657 924.8789554891404 293.0743998085174
9 0.005 0.045 20 607.6156508174022 300.299883820909 300.054805847763 999.9467691608569 1025.249227397436 1044.707285885292 736.8713202277398 292.8921567907557 925.2427775359002 293.1142660581298
10 0.005 0.05 20 606.7594198643102 301.3759283810222 301.1321483306114 1000.020140350648 1025.301350675916 1044.731991624434 734.2799213118717 292.8948063754985 925.4333703098604 293.1578081888684
11 0.005 0.055 20 606.0582148435606 302.4592235970848 302.2136197848754 1000.055608362056 1025.334182203188 1044.747998915838 732.3602835590035 292.8987970724963 925.5496607788816 293.2019710150115
12 0.005 0.06 20 605.5265871439661 303.5489206926677 303.2995592323957 1000.07130741376 1025.357542910873 1044.759114102061 730.9386023121737 292.9043846588237 925.6235554269369 293.2447657019349
13 0.005 0.065 20 605.1576134954331 304.6443559858297 304.390110220793 1000.076079935876 1025.375034879229 1044.766890075925 729.8734544191437 292.9116522689856 925.6688703029425 293.2852350208147
14 0.005 0.07000000000000001 20 604.9418273620881 305.7450012702125 305.4852640258408 1000.075527725048 1025.388475673062 1044.772418708718 729.0666174807286 292.9205180507238 925.69704090508 293.3226380318574
15 0.005 0.075 20 604.8689771733852 306.8504296356797 306.5849217060744 1000.072579844955 1025.398897208527 1044.776482826415 728.4520001236947 292.930698669158 925.7166043148845 293.356776709563
16 0.005 0.08 20 604.926373658393 307.9602868724023 307.6889357929632 1000.068780286485 1025.406824818512 1044.779244651118 727.9862434370452 292.9417748812289 925.7325447515644 293.3872022485818
17 0.005 0.08500000000000001 20 605.0994270412599 309.0742700293403 308.7971332373834 1000.065110388421 1025.412995866982 1044.781119184052 727.6398806224282 292.9532543678806 925.7477058196122 293.4137648113383
18 0.005 0.09 20 605.3713507437622 310.192109193088 309.909326252311 1000.062262947202 1025.418200669293 1044.782955713019 727.3908684904267 292.964638810889 925.7639483873239 293.4362100437856
19 0.005 0.095 20 605.7253488411584 311.3135561728502 311.0253170094335 1000.060044671125 1025.422325100978 1044.784317898824 727.2216953571424 292.975489408051 925.7814136829942 293.4540727997247
20 0.005 0.1 20 606.1442472032304 312.4383764201314 312.1449007316712 1000.058315877986 1025.42553428315 1044.785291567998 727.1177576250568 292.9854615622539 925.7999750217912 293.4675037981976
21 0.005 0.105 20 606.6132146443754 313.5663447093831 313.2678681678507 1000.056897744174 1025.428097258856 1044.785899941948 727.0664989312686 292.9943276408209 925.8193006845565 293.4767507285913
22 0.005 0.11 20 607.1192656003188 314.6972428052769 314.3940075724262 1000.055435970497 1025.429822449453 1044.785924343319 727.0569769684016 293.0019806557784 925.8387409207523 293.4822754584756
23 0.005 0.115 20 607.6517620985591 315.8308590481427 315.5231074753495 1000.054234413683 1025.43133402049 1044.785975632708 727.080132484573 293.0084186019157 925.858275593675 293.4846517586149
24 0.005 0.12 20 608.2024583940893 316.9669882301371 316.6549587381401 1000.05382371613 1025.43320462246 1044.786642108555 727.1286665395502 293.0137211456787 925.878096018921 293.4844659121532
25 0.005 0.125 20 608.7650686689167 318.1054307529606 317.7893555099236 1000.053480953572 1025.43470380427 1044.787012889006 727.1961786767127 293.018027519899 925.8977706442043 293.4823860071933
26 0.005 0.13 20 609.3347834083203 319.2459925464426 318.9260961564657 1000.052637196081 1025.435488603947 1044.786728036101 727.2774365229906 293.021508195448 925.9166872070983 293.4790754412046
27 0.005 0.135 20 609.9080853331486 320.3884860932823 320.0649845916181 1000.051737791337 1025.436230893986 1044.786480543393 727.368443810331 293.024348685324 925.9353758146383 293.4750895889519
28 0.005 0.14 20 610.4829311074897 321.5327308966704 321.205831213559 1000.050993212717 1025.437073221858 1044.786364813354 727.4663217015064 293.0267328324744 925.9542540025969 293.4708780801477
29 0.005 0.145 20 611.0579975898848 322.6785538207459 322.3484534801505 1000.050499902453 1025.438059396964 1044.786411677956 727.5689075294113 293.0288273916545 925.973573916899 293.466779441143
30 0.005 0.15 20 611.6320519240134 323.8257879361637 323.4926757397459 1000.049991614439 1025.439001960713 1044.786454571264 727.6743812409994 293.0307819169238 925.993056450499 293.4630232794017
31 0.005 0.155 20 612.2044359256716 324.9742729723665 324.6383290306841 1000.049420904262 1025.439894253797 1044.786511753249 727.7814507299872 293.0327193931848 926.0127385087903 293.4597651848042
32 0.005 0.16 20 612.7749863102496 326.1238554290415 325.7852513063256 1000.04885976724 1025.44080506201 1044.786632581885 727.8892580099673 293.0347411674884 926.0326982536504 293.4570903974205
33 0.005 0.165 20 613.3434030238215 327.2743882675458 326.9332874525594 1000.048192734115 1025.441623440145 1044.786575375176 727.9971804369769 293.0369253017291 926.0529718598052 293.4550273335162
34 0.005 0.17 20 613.9097683044121 328.4257311461029 328.0822893539229 1000.047551582463 1025.442493540521 1044.7866263457 728.1050468732044 293.0393312591384 926.0735435482741 293.4535520820453
35 0.005 0.175 20 614.474438245493 329.5777499930924 329.2321154635786 1000.046917297272 1025.443396258026 1044.786714925885 728.2125983228847 293.042000995922 926.0943678771056 293.4526161854399
36 0.005 0.18 20 615.0373229041306 330.7303160189368 330.3826303688832 1000.046244542505 1025.444239208849 1044.786673767793 728.3196624811894 293.0449633098181 926.1155933379989 293.4521579224071
37 0.005 0.185 20 615.5985766393489 331.8833063122177 331.5337046655254 1000.045582224806 1025.445139414197 1044.786747056716 728.4262467782188 293.0482358469838 926.1370902448867 293.4521000190297
38 0.005 0.19 20 616.1584070949905 333.0366034478558 332.6852147136018 1000.044911606415 1025.446052625491 1044.786819578216 728.5323665902584 293.0518276398205 926.1588104609335 293.4523644762528
39 0.005 0.195 20 616.7170147845147 334.1900948748586 333.8370421511547 1000.044291100385 1025.446972205108 1044.786886635498 728.6381619294581 293.055742408141 926.1807780373316 293.4528757453346
40 0.005 0.2 20 617.2746426530377 335.3436728696285 334.9890736149179 1000.043690380602 1025.447898481376 1044.786950230951 728.7437828818788 293.0599792892457 926.2030221675154 293.4535640028899
41 0.005 0.205 20 617.831244591861 336.4972337166843 336.1412003606653 1000.042554659185 1025.44823533634 1044.786270203772 728.8490973594481 293.064534842766 926.2251078774107 293.4543685617186
42 0.005 0.21 20 618.3869674797332 337.6506786695307 337.293318679154 1000.041499230733 1025.4487538102 1044.785886551763 728.9543306749575 293.0694034535081 926.2473334056099 293.4552380892534
43 0.005 0.215 20 618.9420577558353 338.80391327349 338.4453293367186 1000.040698897066 1025.44951417326 1044.785803059811 729.0596621910499 293.0745789443725 926.2698591901174 293.456130768365
44 0.005 0.22 20 619.4968532169986 339.9568470552285 339.5971373456292 1000.04008438571 1025.450408610845 1044.785835994289 729.165266167403 293.0800554314366 926.2926831837144 293.4570145022877
45 0.005 0.225 20 620.0513107052708 341.1093930014166 340.7486516304609 1000.039559947631 1025.451341551237 1044.785902065832 729.2711716481701 293.0858274030306 926.3157531386939 293.4578657541742
46 0.005 0.23 20 620.6053688920271 342.2614675416829 341.8997848297861 1000.039051948079 1025.452261150366 1044.78595317388 729.3774383714526 293.0918898136441 926.3389929964753 293.4586684387525
47 0.005 0.235 20 621.159043689379 343.4129910636232 343.0504533897068 1000.038576345814 1025.453181102499 1044.786015435492 729.4840556035012 293.0982380576905 926.3623119961997 293.4594123066918
48 0.005 0.24 20 621.7125215970066 344.5638867821 344.200577083939 1000.038128610097 1025.454098622235 1044.786069479917 729.5910983171267 293.1048684683154 926.3857516671752 293.4600923450132
49 0.005 0.245 20 622.2656268191046 345.7140813944706 345.3500791559235 1000.037999818071 1025.455288104287 1044.786446863599 729.6987498032263 293.1117788652655 926.4095527787726 293.460707278296
50 0.005 0.25 20 622.818489761419 346.8635038978076 346.498885630498 1000.037537790683 1025.45608777429 1044.786360093929 729.8067783001028 293.118967762662 926.4331211804814 293.4612581644628
51 0.005 0.255 20 623.3710463742843 348.0120864571003 347.6469255485032 1000.037395752602 1025.457224594966 1044.786666891957 729.9154967100104 293.126434789886 926.4569722944306 293.4617485156035
52 0.005 0.26 20 623.9233766700186 349.1597637207838 348.794130602904 1000.037262644488 1025.458333853687 1044.786863619627 730.0248490114587 293.1341794722201 926.4809187199633 293.4621829846907
53 0.005 0.265 20 624.4755241732239 350.3064726579581 349.940435010139 1000.037068689213 1025.459349581198 1044.786978154962 730.1347980513555 293.1422031086969 926.5048625842275 293.4625665639147
54 0.005 0.27 20 625.0273407436617 351.4521521923479 351.0857753208842 1000.036786527126 1025.460300894295 1044.787060290966 730.2452243271425 293.1505073313093 926.5287135187007 293.4629045046182
55 0.005 0.275 20 625.5791836918606 352.5967436749596 352.2300903605069 1000.03656813411 1025.461231239557 1044.787064316832 730.3563604708396 293.1590940071582 926.5526912120564 293.4632022753086
56 0.005 0.28 20 626.130772325712 353.7401902901512 353.3733211004896 1000.036378806363 1025.462149920519 1044.787069782017 730.4681324662643 293.1679660583361 926.5767592394317 293.4634648346283
57 0.005 0.285 20 626.681943174084 354.8824379210421 354.5154110749999 1000.036038954988 1025.462966008651 1044.787015653352 730.5803958344821 293.1771262726947 926.6007203643887 293.4636967494868
58 0.005 0.29 20 627.232970322666 356.0234348234903 355.6563061165158 1000.03587579024 1025.463889379675 1044.787083626868 730.6933947589954 293.1865780287342 926.6248107864088 293.4639019875775
59 0.005 0.295 20 627.7836205386884 357.163131102838 356.7959542295953 1000.035764814193 1025.464831180458 1044.787119028993 730.8070738393418 293.1963252738383 926.6490498752255 293.4640844816271
60 0.005 0.3 20 628.3342117957454 358.3014786986701 357.9343053195753 1000.035881129468 1025.465850258708 1044.787208355481 730.9215513078806 293.2063715644805 926.6735872552044 293.4642475702319
61 0.005 0.305 20 628.8844382067875 359.4384309228234 359.0713110295876 1000.035837146753 1025.466788302644 1044.787273170287 731.0364807054345 293.2167203288837 926.6980439785217 293.4643939476846
62 0.005 0.31 20 629.434408224203 360.5739424935126 360.206924103275 1000.03601479347 1025.46780574894 1044.787444978363 731.1521363553351 293.2273754485076 926.7227013636843 293.4645259933095
63 0.005 0.315 20 629.9840851949626 361.7079698914185 361.3410994903635 1000.036146506061 1025.468785104029 1044.787568040137 731.2683375515329 293.2383410475715 926.7473784974957 293.4646456621595
64 0.005 0.32 20 630.533071641222 362.840471142765 362.4737936189044 1000.036077527036 1025.469626968478 1044.787564343944 731.3849965186816 293.2496212649497 926.771932848844 293.4647545517738
65 0.005 0.325 20 631.081756586872 363.9714058964167 363.6049643344544 1000.036111406751 1025.470502405185 1044.787590532024 731.5024023182093 293.2612199761217 926.7966348656296 293.464854062498
66 0.005 0.33 20 631.6300819159175 365.1007350591736 364.7345709798007 1000.036198887823 1025.471396374426 1044.787628427842 731.6204309284651 293.2731412747488 926.821492034223 293.4649453551115
67 0.005 0.335 20 632.1779850448385 366.2284212913005 365.862574471464 1000.03633019082 1025.472294065299 1044.787670043355 731.7390992732819 293.2853891675508 926.8464548250038 293.4650293948125
68 0.005 0.34 20 632.725542663701 367.3544279640347 366.988936810323 1000.036521504593 1025.47319121673 1044.7877230467 731.8584470387368 293.2979677761631 926.8715154672748 293.4651069962799
69 0.005 0.345 20 633.2725892497059 368.4787202131562 368.1136215949306 1000.036751415424 1025.474185835762 1044.787775602259 731.978411308204 293.31088071279 926.8966834627901 293.4651788666222
70 0.005 0.35 20 633.8190775080127 369.6012643582577 369.2365939259716 1000.037008107612 1025.475277731941 1044.787827352806 732.0989573635318 293.3241318085485 926.9219309060614 293.4652456249399
71 0.005 0.355 20 634.3651091173715 370.7220277729488 370.3578202351988 1000.03729113611 1025.476363243697 1044.787877914791 732.2200895467785 293.3377247532948 926.9472620816946 293.4653077842509
72 0.005 0.36 20 634.9106348571722 371.8409793111327 371.4772681905553 1000.037603283206 1025.477443801272 1044.78792579077 732.341811036081 293.3516631536928 926.9726693474053 293.4653657774139
73 0.005 0.365 20 635.4555766271044 372.9580889601142 372.5949065372374 1000.037939664696 1025.478518522745 1044.787975590878 732.4641426981065 293.3659507657876 926.9981476417859 293.465419983661
74 0.005 0.37 20 635.99979876477 374.0733276484266 373.710705079916 1000.038266729672 1025.479565655024 1044.787991118525 732.5870048949273 293.3805908610152 927.0236920998394 293.4654708160995
75 0.005 0.375 20 636.5435428972334 375.1866672210197 374.8246346062045 1000.038604748869 1025.480597611988 1044.787999481117 732.7104485270235 293.3955869362325 927.049313791777 293.4655186563547
76 0.005 0.38 20 637.0866322447329 376.2980806395767 375.9366669856716 1000.038982548185 1025.481632761378 1044.788025895216 732.8345124186224 293.4109421261001 927.0749847906498 293.4655636039201
77 0.005 0.385 20 637.629115918676 377.4075417035318 377.0467750948564 1000.039391728392 1025.482671878674 1044.788053594225 732.9591389311698 293.4266605285429 927.1007415370379 293.4656058529206
78 0.005 0.39 20 638.1709014420767 378.5150251484698 378.1549327192629 1000.039839896518 1025.483715113284 1044.788088310933 733.0843356236071 293.4427451939674 927.1265859744717 293.4656455709463
79 0.005 0.395 20 638.7119460879303 379.6205066727503 379.2611146181922 1000.040338326882 1025.484767424893 1044.788131544811 733.2100827775014 293.4591992106958 927.1525288896141 293.4656829396368
80 0.005 0.4 20 639.2522483170169 380.7239629120171 380.365296422934 1000.040856707855 1025.485818049838 1044.788174468901 733.3363656200635 293.4760253098466 927.1785299211733 293.4657181745829
81 0.005 0.405 20 639.7918801549778 381.8253709425471 381.4674545302668 1000.041415018627 1025.486881761704 1044.788234488408 733.4631786975551 293.4932269110556 927.2046349308154 293.4657514161146
82 0.005 0.41 20 640.3308347838118 382.9247091931655 382.5675662779435 1000.042002143218 1025.487940018919 1044.788278170336 733.5905297161719 293.5108071879135 927.2308444871783 293.4657830788807
83 0.005 0.415 20 640.8690539566413 384.0219561284328 383.6656097924471 1000.042625224679 1025.488997803618 1044.788337999755 733.7184187785165 293.5287691673395 927.2571232252069 293.4658133303532
84 0.005 0.42 20 641.406605708621 385.117091016119 384.761563771077 1000.04327625773 1025.490056005473 1044.788392443381 733.8468171127457 293.5471156587829 927.2834816005076 293.4658424075557
85 0.005 0.425 20 641.9434473695354 386.2100945448886 385.855407733321 1000.043944790862 1025.49110193751 1044.788442924787 733.9757184539159 293.5658489346569 927.3098986213948 293.4658705144596
86 0.005 0.43 20 642.4795061028954 387.300947864711 386.9471218884054 1000.044628789595 1025.492138494457 1044.788489930789 734.1051197442424 293.5849722159103 927.33640702387 293.4658978127459
87 0.005 0.435 20 643.0148040132226 388.3896327931911 388.036687251456 1000.045336783493 1025.493171873133 1044.788535996724 734.2350436018864 293.6044878803758 927.3629798218 293.4659244236018
88 0.005 0.44 20 643.5493386241757 389.4761317298189 389.1240856022108 1000.046066327485 1025.494199940424 1044.788579892161 734.3654882369437 293.6243984237505 927.3896133619735 293.4659504405105
89 0.005 0.445 20 644.0831556214821 390.5604275923367 390.2092993775096 1000.046812904222 1025.495221707899 1044.788622446999 734.4964356233127 293.6447063850573 927.4163019972781 293.4659759463721
90 0.005 0.45 20 644.6161700869494 391.6425041742434 391.2923117004607 1000.047580631816 1025.496236535321 1044.788664644601 734.6278787191799 293.66541402922 927.4430627377976 293.4660010107374
91 0.005 0.455 20 645.1484639625983 392.7223457973233 392.3731062922325 1000.04837166237 1025.497252957262 1044.788711967574 734.7598171963687 293.6865237572355 927.4698902582139 293.466025720021
92 0.005 0.46 20 645.6799248062845 393.7999372470417 393.4516672611806 1000.049186871546 1025.498262745824 1044.788756026206 734.8922449881801 293.7080378939674 927.4967834208566 293.4660501483226
93 0.005 0.465 20 646.2105289496562 394.8752639714421 394.5279794182446 1000.050024468418 1025.499265469163 1044.788799194767 735.0251632174335 293.7299585727457 927.5237353439716 293.4660743772022
94 0.005 0.47 20 646.7401935030524 395.9483117017703 395.6020280467485 1000.050878464441 1025.500257406566 1044.788834695543 735.158582211917 293.7522878021776 927.5507824937531 293.4660985163276
95 0.005 0.475 20 647.269058714127 397.0190667221759 396.6737987589358 1000.051756393723 1025.501248113072 1044.788874507583 735.2924881497573 293.7750277620627 927.5779760892001 293.4661225895492
96 0.005 0.48 20 647.797141289361 398.0875161991539 397.7432778294331 1000.052656716209 1025.502234109958 1044.788918191221 735.4268554498069 293.7981806348234 927.6052527340307 293.4661465380545
97 0.005 0.485 20 648.3243582574045 399.1536467613766 398.8104518484219 1000.053585577448 1025.503225405848 1044.788963531748 735.5616743870702 293.821748064875 927.6326866416986 293.46617039836
98 0.005 0.49 20 648.8507624449455 400.2174469035714 399.8753082588011 1000.054536668189 1025.504207745664 1044.789007306939 735.696964873365 293.8457319966145 927.6601920962364 293.4661942713897
99 0.005 0.495 20 649.3762925928736 401.2789050992461 400.9378350912424 1000.055507713317 1025.505185322652 1044.789049312122 735.8327084717886 293.8701342863996 927.687755845662 293.4662182350248
100 0.005 0.5 20 649.9009455465523 402.3380104712304 401.9980210323564 1000.056517569244 1025.506160914885 1044.789088277426 735.9688807348421 293.8949567364692 927.715367659091 293.4662423535939
101 0.005 0.505 20 650.4246580995831 403.3947525830292 403.0558552617066 1000.057560532031 1025.507137339673 1044.789130365359 736.1055138951256 293.9202010555833 927.7430364217209 293.4662666591897
102 0.005 0.51 20 650.9474761267605 404.4491213468821 404.1113273742719 1000.058624642154 1025.508109647341 1044.789169300384 736.2426199465073 293.9458686971491 927.7707520165796 293.4662911512663
103 0.005 0.515 20 651.4694353029909 405.5011070828003 405.1644272773321 1000.059726161243 1025.5090804772 1044.789210554227 736.3801749802146 293.9719611372661 927.7985074812194 293.4663158324802
104 0.005 0.52 20 651.990539399241 406.5507003943107 406.2151452091458 1000.060857477698 1025.510048462651 1044.789253314144 736.5181552644281 293.9984799719592 927.8263298092708 293.4663406948746
105 0.005 0.525 20 652.5107746093008 407.5978922540497 407.2634715180104 1000.062022418018 1025.511013206112 1044.789290417607 736.6566318061687 294.0254265801393 927.8542211119044 293.4663657359374
106 0.005 0.53 20 653.03014065193 408.6426739321142 408.3093970425768 1000.063210853307 1025.511978312685 1044.789334681582 736.7955312074996 294.0528022928323 927.8821666328651 293.4663909448054
107 0.005 0.535 20 653.5485990785803 409.6850372131355 409.3529131175623 1000.06441785115 1025.512937275856 1044.789375247297 736.9348756885555 294.0806081660025 927.9101587902321 293.4664163151936
108 0.005 0.54 20 654.0661369709588 410.7249739460819 410.3940115574512 1000.065644486358 1025.513891089522 1044.78941586089 737.074640115145 294.1088454031457 927.938220908106 293.4664418508089
109 0.005 0.545 20 654.5827291746019 411.7624766037119 411.4326846088722 1000.066900079784 1025.514837386912 1044.789455942686 737.2148205575722 294.1375149713787 927.9663615932917 293.4664675503065
110 0.005 0.55 20 655.0982558281451 412.7975384001105 412.46892491622 1000.068207668954 1025.515808229506 1044.789528615465 737.35541336848 294.1666180109282 927.9945562659201 293.4664933167992
111 0.005 0.555 20 655.6130161878714 413.8301528027856 413.5027255444926 1000.0695187794 1025.516756761704 1044.789569537435 737.4964986130429 294.1961552851012 928.0227988658237 293.4665192560979
112 0.005 0.5600000000000001 20 656.1268061068904 414.8603130189081 414.5340797085166 1000.07082544134 1025.517684967697 1044.789601530452 737.637997430071 294.2261277445555 928.0510865522208 293.4665453766468
113 0.005 0.5650000000000001 20 656.6395204334843 415.8880130088841 415.5629810718417 1000.072175124513 1025.518625317176 1044.789658880531 737.7798852293915 294.2565364302232 928.0794119391081 293.4665716004785
114 0.005 0.5700000000000001 20 657.151311899377 416.9132472790486 416.5894237475878 1000.073560884705 1025.519573993372 1044.789721301093 737.9221769088962 294.2873821848677 928.1077879566984 293.466597915743
115 0.005 0.5750000000000001 20 657.6621641490897 417.9360104319476 417.6134021128817 1000.074965969183 1025.520519621348 1044.789782382151 738.0648750439401 294.3186656434336 928.1362181945975 293.4666243340573
116 0.005 0.58 20 658.1721095383983 418.9562972682552 418.634910609921 1000.076382076229 1025.521449171505 1044.789829453845 738.2080168245407 294.3503875376937 928.1646854930301 293.4666508844749
117 0.005 0.585 20 658.6810704399829 419.9741028268461 419.6539439611291 1000.077809938478 1025.52237029567 1044.789873438185 738.3516509878717 294.3825484506222 928.1931821362306 293.4666775700662
118 0.005 0.59 20 659.1890337799573 420.9894223329409 420.6704972194545 1000.079255617343 1025.52328705919 1044.789915923456 738.4957310248525 294.415148795295 928.2217094311997 293.4667043812022
119 0.005 0.595 20 659.695990668515 422.00225150386 421.6845658248403 1000.080722397362 1025.524211544664 1044.789957412748 738.6402042147179 294.4481892050946 928.250268230821 293.4667312895576
120 0.005 0.6 20 660.2020042466755 423.012586106044 422.6961453899086 1000.082207951692 1025.525128823793 1044.789996259838 738.7850918309904 294.481669909165 928.2788610652586 293.4667582516787
121 0.005 0.605 20 660.7070969724173 424.0204221863075 423.7052316322498 1000.083712619519 1025.526043074507 1044.790036446078 738.9303829232066 294.5155912785594 928.3075004319927 293.4667852427515
122 0.005 0.61 20 661.2112522795375 425.0257560314235 424.7118204834483 1000.085232938607 1025.526950697163 1044.790072756996 739.0761001729429 294.5499537601818 928.3361819837993 293.4668122368959
123 0.005 0.615 20 661.7143770820775 426.0285842265713 425.7159082501937 1000.086779440978 1025.5278577246 1044.790111984523 739.2222599883754 294.5847576356879 928.3648895155706 293.4668392061382
124 0.005 0.62 20 662.2165026274876 427.0289037044241 426.7174916716349 1000.088367139607 1025.528761035533 1044.790152193536 739.3688411643867 294.6200029877766 928.3936317526682 293.4668661455617
125 0.005 0.625 3 662.7228237704229 428.0268097402131 427.7166317365496 1000.086263355922 1025.530582476759 1044.789202585725 739.5886856194284 294.6557330591136 928.4219243303744 293.4668706159026
126 0.005 0.63 2 663.2030523995944 429.0223082220307 428.7133571949643 1000.071407007885 1025.528178182119 1044.789802238754 739.8720660978645 294.6920880832048 928.4509468583452 293.4668800013331
127 0.005 0.635 2 663.690270214079 430.0153678784321 429.7076902179116 1000.071436214694 1025.529205080371 1044.78937629477 740.0864010303548 294.7287804054722 928.4813253545236 293.4669050416904
128 0.005 0.64 2 664.184921242511 431.0060009692323 430.6996038269298 1000.075149901256 1025.529767761836 1044.78972134589 740.2973831636142 294.7658419997191 928.5132613561243 293.4669385989529
129 0.005 0.645 2 664.6795571433095 431.994201321729 431.6890831576033 1000.077940854094 1025.530672781643 1044.789903955917 740.5100813379527 294.803305214363 928.5451734481645 293.4669810829687
130 0.005 0.65 2 665.1726062832556 432.9799633883842 432.6761209552868 1000.080683499872 1025.531474242821 1044.789966875005 740.7207729569066 294.8411866586353 928.577059889099 293.4670346573416
131 0.005 0.655 2 665.6662460528094 433.963283486502 433.6607104383234 1000.083506219538 1025.532233771288 1044.790058906955 740.9295908901018 294.8794949093304 928.6088342064313 293.4670983034517
132 0.005 0.66 2 666.1603589650332 434.9441565777825 434.6428510342737 1000.085995491411 1025.532890303864 1044.790060953396 741.1377133657186 294.9182355776792 928.6403508943766 293.4671715551457
133 0.005 0.665 2 666.6528374559948 435.922577154168 435.6225381507276 1000.088331050672 1025.533556476897 1044.790017440124 741.3437509369355 294.9574126668221 928.6717099321809 293.4672549851694
134 0.005 0.67 2 667.1466911918432 436.8985435970954 436.5997700504055 1000.0908440404 1025.534188247957 1044.790075734898 741.5480024320718 294.9970234458435 928.7028564306952 293.4673445021213
135 0.005 0.675 2 667.6395225276741 437.872049437268 437.5745424008404 1000.093014942998 1025.534835100231 1044.790038665708 741.7512031745591 295.0370733527149 928.7338103198703 293.4674400449705
136 0.005 0.68 2 668.1305895295377 438.843090624683 438.5468528516842 1000.095256022288 1025.535426158904 1044.789925690868 741.9525907628546 295.0775636494761 928.7648035912742 293.4675413446369
137 0.005 0.6850000000000001 2 668.6231215180634 439.811667727028 439.5166988104541 1000.097672282758 1025.536031276616 1044.789950520171 742.152878757587 295.118487813737 928.7955781972294 293.4676432326027
138 0.005 0.6900000000000001 2 669.1144166052031 440.7777761611475 440.4840771299399 1000.09981431437 1025.536697319816 1044.789916193813 742.352342339544 295.1598510189655 928.8262605672664 293.4677452507134
139 0.005 0.6950000000000001 2 669.6044468097826 441.7414137176402 441.4489857970301 1000.102188494613 1025.537340492293 1044.789890150144 742.5495837596502 295.2016544666706 928.8570268461241 293.4678458377553
140 0.005 0.7000000000000001 2 670.0940620780241 442.7025797415662 442.4114240304868 1000.104392207495 1025.538005830538 1044.789900538151 742.7460621854542 295.2438952905734 928.8875898799893 293.4679427426571
141 0.005 0.705 2 670.5829848363319 443.6612706139164 443.3713887998785 1000.106696648119 1025.538721477761 1044.78993966902 742.9410386854665 295.2865738938167 928.9179582312772 293.4680340131733
142 0.005 0.71 2 671.0713513670081 444.6174844744721 444.3288783972568 1000.109019893816 1025.539438046303 1044.789985531672 743.1348484544725 295.3296895362656 928.94836530395 293.4681180924405
143 0.005 0.715 2 671.558630496686 445.5712207487465 445.2838915431742 1000.111326923433 1025.540168201268 1044.790047417282 743.3277142783816 295.3732423024616 928.9786220504483 293.4681936800831
144 0.005 0.72 2 672.045251625916 446.5224769934148 446.236425344425 1000.113633277794 1025.540901506633 1044.790113986435 743.5191436898687 295.4172328247408 929.0088132351483 293.468259915408
145 0.005 0.725 2 672.531026038136 447.4712518576866 447.1864804191319 1000.116039027258 1025.541646430838 1044.790174656486 743.7093084572475 295.4616570608297 929.0389407229022 293.4683162045028
146 0.005 0.73 2 673.015853371434 448.4175446035694 448.1340553164123 1000.118381248921 1025.542389744217 1044.790233990209 743.8988039742286 295.506514558701 929.068974890148 293.46836237247
147 0.005 0.735 2 673.4998692402588 449.3613541132513 449.0791488542349 1000.120796522554 1025.543157398912 1044.790296985197 744.0868330737583 295.5518020770635 929.0990014512532 293.4683985659739
148 0.005 0.74 2 673.982860551717 450.3026798292286 450.021760232631 1000.123199938987 1025.543904661408 1044.790342993692 744.2739810082593 295.5975201343948 929.1289670148958 293.4684252134237
149 0.005 0.745 2 674.4649125521978 451.2415212682989 450.9618888963761 1000.125634904517 1025.544652976858 1044.790388085533 744.4601607263625 295.6436695988186 929.1589169612118 293.4684430392608
150 0.005 0.75 2 674.9460287290066 452.1778778722549 451.8995342444522 1000.12808141974 1025.54540790294 1044.79043303342 744.6455149434661 295.6902468359752 929.1888353284356 293.4684530160533
151 0.005 0.755 2 675.4261351681733 453.1117493374051 452.8346958267343 1000.130519982416 1025.546153766446 1044.790468845785 744.8301049447144 295.7372529798744 929.2186684249988 293.4684562265041
152 0.005 0.76 2 675.9053041180899 454.0431350538181 453.7673731391006 1000.132947555928 1025.546900994867 1044.790503687128 745.0135433253786 295.7846830359903 929.2484663888088 293.4684539195705
153 0.005 0.765 2 676.3833392973025 454.9720359313264 454.69756672836 1000.135416457647 1025.547648022877 1044.790541002283 745.1961520049078 295.8325394890704 929.2783007835691 293.468447569574
154 0.005 0.77 2 676.8603396501743 455.8984516995249 455.6252766399058 1000.137854292007 1025.548408942623 1044.790572102082 745.3779413208914 295.8808219548156 929.3080251573513 293.4684386445938
155 0.005 0.775 2 677.3364945344825 456.8223823050087 456.5505025675164 1000.140345314205 1025.549154077416 1044.790606661567 745.5591929841546 295.929527127326 929.3377908543127 293.468428510516
156 0.005 0.78 2 677.8115785439113 457.7438277956573 457.4732447489625 1000.142835038285 1025.549894238195 1044.790638158062 745.7394833095144 295.9786481592662 929.3675258028768 293.4684184460169
157 0.005 0.785 2 678.285561606318 458.6627887677259 458.3935036378108 1000.145337839765 1025.550635996952 1044.790671749564 745.919222274202 296.0281927527555 929.3972533750576 293.468409602278
158 0.005 0.79 2 678.7583751569279 459.579266386849 459.3112791345351 1000.147840880649 1025.551376221289 1044.790704348532 746.0989205019885 296.0781575757518 929.426902089541 293.4684029766071
159 0.005 0.795 2 679.2300505317496 460.493261357535 460.226572711751 1000.150369196678 1025.55210043356 1044.790728913268 746.2771497076145 296.1285404594516 929.456762924176 293.4683993322743
160 0.005 0.8 2 679.7007075001251 461.4047756512817 461.1393860231306 1000.152874878147 1025.552828329307 1044.790761239325 746.454848102819 296.1793404481405 929.4864579763833 293.4683992407073
161 0.005 0.805 2 680.1701551358672 462.3138107396153 462.049720175073 1000.155515512963 1025.553582743054 1044.790799309431 746.6317266185544 296.2305552309109 929.516166314228 293.4684030417999
162 0.005 0.8100000000000001 2 680.6385044298116 463.2203688443378 462.9575773600702 1000.157988223698 1025.554317742768 1044.790838464742 746.8078373211066 296.2821834833366 929.5458274363524 293.4684109737451
163 0.005 0.8150000000000001 2 681.1060927512891 464.1244532726005 463.8629598848834 1000.160555598125 1025.555038884973 1044.790866743902 746.9833685938039 296.3342242669572 929.5755131119654 293.4684229974397
164 0.005 0.8200000000000001 2 681.5726448844156 465.0260672877241 464.7658708198025 1000.163100965114 1025.55575662289 1044.790893241964 747.1575015051142 296.3866758030688 929.605191185767 293.4684389354778
165 0.005 0.8250000000000001 2 682.0378070510574 465.9252138239507 465.6663126761118 1000.165665556693 1025.556485318533 1044.790924332499 747.3312073220509 296.4395362525208 929.6348717912787 293.4684584793034
166 0.005 0.8300000000000001 2 682.5022395052609 466.8218961191341 466.5642887629209 1000.168295261002 1025.557210184149 1044.790953638033 747.5047276600628 296.4928045998965 929.6644763767108 293.4684812356554
167 0.005 0.835 2 682.9653459274125 467.7161174303214 467.4598022183224 1000.170964742111 1025.557938664141 1044.790984347142 747.6774590509073 296.5464802846137 929.6940873743769 293.4685067452542
168 0.005 0.84 2 683.4270794744014 468.6078816409585 468.3528569278604 1000.173638450199 1025.558659945302 1044.791013798389 747.8499737949913 296.6005605143421 929.7238066527116 293.4685344593727
169 0.005 0.845 2 683.887600967039 469.4971983831595 469.2434602287345 1000.176253058451 1025.55937221323 1044.791040512412 748.0219655073763 296.6550432285837 929.7534614118621 293.46856388454
170 0.005 0.85 2 684.3469457988009 470.3840668335538 470.1316136280478 1000.178860467675 1025.560088364891 1044.79106876327 748.1927867263179 296.7099269247666 929.7829702229989 293.4685945404754
171 0.005 0.855 2 684.8054261078578 471.2684926504625 471.0173214515788 1000.181315135139 1025.560811527696 1044.791099638416 748.3634773913139 296.7652123315574 929.812548651296 293.4686260276592
172 0.005 0.86 2 685.2628121942876 472.1504803854364 471.9005901255572 1000.183961616905 1025.561527956295 1044.791127743133 748.5336515260486 296.8208957118434 929.8421812847956 293.4686579050988
173 0.005 0.865 2 685.718978589929 473.0300338510912 472.7814442799209 1000.186605456808 1025.56224180392 1044.791156743026 748.7036735397197 296.87697600226 929.8718060660981 293.4686898026914
174 0.005 0.87 2 686.1740404726061 473.9071604085441 473.6599141617635 1000.189192083359 1025.562950626717 1044.791185157895 748.8734000908178 296.9334527329174 929.9013880696567 293.4687214747323
175 0.005 0.875 2 686.6279045645391 474.7818651032364 474.5359626820947 1000.191800637804 1025.563658023063 1044.791213011316 749.0425599714586 296.9903241785286 929.9309818965024 293.4687527173787
176 0.005 0.88 2 687.0806230451469 475.6541450716398 475.4095829406924 1000.194483846902 1025.564375985657 1044.791235543966 749.2114055840905 297.0475861245135 929.9606179509054 293.4687833895638
177 0.005 0.885 2 687.5322099255243 476.5239984526696 476.2807726637444 1000.197196168126 1025.565110197595 1044.791267651625 749.3796853714792 297.1052398678958 929.9902838377459 293.4688135205477
178 0.005 0.89 2 687.9826757300832 477.3914249544149 477.149532464383 1000.19997947252 1025.565851406353 1044.791296267502 749.5471595642865 297.1632833885243 930.0199322423465 293.4688429404168
179 0.005 0.895 2 688.4320168268969 478.2564251122302 478.015863825946 1000.202715329234 1025.566574096608 1044.791323760001 749.7146721545563 297.2217168779812 930.0495517438125 293.4688716245345
180 0.005 0.9 2 688.8802942362876 479.1189999071841 478.8797683283025 1000.205434188488 1025.567296798556 1044.791351455454 749.8822738752154 297.2805337231825 930.0791558444764 293.468899575171
181 0.005 0.905 2 689.3273901614344 479.9791516452759 479.7412484042066 1000.208153466174 1025.568018943309 1044.79137877804 750.0493931441276 297.3397355694959 930.1087772041642 293.4689269200292
182 0.005 0.91 2 689.7732824033232 480.836881954173 480.6003062521594 1000.21086746408 1025.568746236438 1044.791405611846 750.2156912242068 297.3993206097504 930.1383898079683 293.4689537196933
183 0.005 0.915 2 690.2180076983681 481.692192514203 481.4569436019105 1000.213617741389 1025.569466472402 1044.791433864815 750.3816228705871 297.4592880632304 930.1679942346171 293.4689799961563
184 0.005 0.92 2 690.6612622870172 482.5450858316894 482.3111629945726 1000.21635453854 1025.570184583072 1044.791461908865 750.5473611628885 297.5196347936039 930.1976219958349 293.4690058259998
185 0.005 0.925 2 691.103362394169 483.3955639696308 483.1629664735268 1000.219091091344 1025.570895940779 1044.79148523368 750.7127371064744 297.5803587666043 930.227235372046 293.4690312955606
186 0.005 0.93 2 691.5442624590851 484.2436293441204 484.012356455217 1000.22184603078 1025.571610712729 1044.791515026045 750.8780301521429 297.6414598728845 930.2568442608521 293.4690564700593
187 0.005 0.9350000000000001 2 691.9839646237798 485.0892842894663 484.8593350392244 1000.224616678812 1025.572310679765 1044.791537880355 751.0431101491062 297.7029372245387 930.2864267454603 293.4690813750884
188 0.005 0.9400000000000001 2 692.4224429748836 485.9325318134119 485.703904991773 1000.227383193717 1025.573010208242 1044.791564875552 751.2079297175191 297.7647901181174 930.3160052181457 293.4691060840207
189 0.005 0.9450000000000001 2 692.8597742363794 486.7733746796891 486.546069254324 1000.230138079396 1025.573719212896 1044.791592619703 751.3727024118098 297.8270124019207 930.3455886406588 293.4691306417207
190 0.005 0.9500000000000001 2 693.2957583076319 487.6118157000702 487.3858304984582 1000.232939108955 1025.574426034087 1044.791621546719 751.537493496912 297.8896035925622 930.3751752241117 293.4691550455594
191 0.005 0.9550000000000001 2 693.7306992628943 488.4478573031364 488.2231910710231 1000.235760070396 1025.575137509195 1044.791651489355 751.7014643131588 297.9525628890538 930.4047618497939 293.4691793084933
192 0.005 0.96 2 694.1645168439281 489.2815029576565 489.0581542932016 1000.238585529328 1025.575839874055 1044.791676684627 751.8651136553108 298.0158911027596 930.4343370591459 293.4692035015032
193 0.005 0.965 2 694.5969840451082 490.1127557235166 489.8907230448752 1000.241420463263 1025.576540436461 1044.79170393498 752.0287090604862 298.0795867545477 930.4639076375066 293.4692276145332
194 0.005 0.97 2 695.0282253541258 490.9416191357117 490.7209008559676 1000.244261116702 1025.577242445216 1044.79173126017 752.1919095282713 298.1436429941862 930.4934718648467 293.4692515974381
195 0.005 0.975 2 695.4581958528811 491.7680966813162 491.548691032851 1000.247080877864 1025.577933761424 1044.791753669563 752.3551106936821 298.2080625321448 930.5229885520183 293.469275443352
196 0.005 0.98 2 695.8869213107486 492.5921916380993 492.3740969583687 1000.249931469361 1025.578622678212 1044.791779042948 752.5176969119999 298.2728403410759 930.5525304744594 293.4692992154964
197 0.005 0.985 2 696.3143788922119 493.4139081230408 493.1971222738467 1000.252806447061 1025.579304083746 1044.791799938863 752.6804437959948 298.337977304332 930.5820939806127 293.4693228463358
198 0.005 0.99 2 696.7405420657747 494.233248670089 494.0177699555756 1000.255641787203 1025.579994007491 1044.791824685785 752.8431249402462 298.4034699547369 930.6115993545724 293.4693463139751
199 0.005 0.995 2 697.1655249870518 495.0502172135381 494.8360436871378 1000.258543184218 1025.580683912521 1044.791849412123 753.0052973200666 298.4693191316568 930.6411275834082 293.4693696138345
200 0.005 1 2 697.5892677061033 495.8648179000228 495.6519473728226 1000.261432709077 1025.581363481586 1044.791872671922 753.16723189509 298.5355219635844 930.6706171375561 293.4693927518448
201 0.005 1.005 2 698.0117778934401 496.6770540184471 496.4654844388882 1000.264420103857 1025.582055723946 1044.791899991158 753.3287478150362 298.6020784388516 930.7001656528832 293.4694157492718
202 0.005 1.01 2 698.4330184805265 497.4869295637573 497.2766587264183 1000.267353435553 1025.582736881772 1044.791924004933 753.4904033428674 298.6689848731675 930.729692933823 293.4694385907754
203 0.005 1.015 2 698.8530571529146 498.2944483200604 498.0854739634111 1000.270286516156 1025.583411779621 1044.791945996914 753.6518872583844 298.7362387474005 930.7591662594308 293.4694612159556
204 0.005 1.02 2 699.2718746228269 499.099614231166 498.8919340627457 1000.273240889304 1025.584083592767 1044.791968731613 753.8135938988078 298.8038445875271 930.7886460562753 293.4694836734099
205 0.005 1.025 2 699.6895923119847 499.9024313120857 499.6960429898846 1000.276202718075 1025.584763692964 1044.791996752019 753.9750478046412 298.8717927385546 930.8181238553686 293.4695059972015
206 0.005 1.03 2 700.1061194071331 500.7029037874281 500.4978046298176 1000.279212528451 1025.585443480017 1044.792020679721 754.1363500813552 298.9400872222752 930.8475983371501 293.4695281981312
207 0.005 1.035 2 700.5214164563071 501.5010357952786 501.2972231437033 1000.282175215727 1025.586116961979 1044.792047409083 754.2972326465241 299.0087235392331 930.8770282880765 293.4695502860692
208 0.005 1.04 2 700.9354954410439 502.2968326654268 502.0943037517364 1000.285154498712 1025.586795768151 1044.792074712702 754.4579369176532 299.0777038224692 930.9064701312963 293.4695722624389
209 0.005 1.045 2 701.3484040976842 503.0902934443213 502.8890467628153 1000.288191176323 1025.587474063031 1044.792101968438 754.6182629218508 299.1470224770043 930.9358998001456 293.469594120342
210 0.005 1.05 2 701.7600373331707 503.8814278252539 503.681459849491 1000.291212970845 1025.588141558555 1044.792125785357 754.7786798693413 299.2166802906503 930.9653223759336 293.469615863868
211 0.005 1.055 2 702.170344975182 504.6702391396056 504.4715469033829 1000.294214092381 1025.588808054147 1044.792148032149 754.9389671426293 299.2866760683343 930.9947028622479 293.4696375171463
212 0.005 1.06 2 702.5795255159248 505.4567317013205 505.259312477575 1000.297242479458 1025.589467761895 1044.792177804829 755.0991214007796 299.3570053671297 931.0240899709643 293.4696590972629
213 0.005 1.065 2 702.9874767546997 506.2409098751301 506.0447609871572 1000.300304800806 1025.590135994218 1044.792200700388 755.2591005463288 299.4276709525778 931.0534823975113 293.4696805930871
214 0.005 1.07 2 703.3943818032905 507.0227781197344 506.8278967138305 1000.303350196703 1025.590794932197 1044.792221509788 755.4189895271945 299.4986665888015 931.0828059588838 293.4697019820572
215 0.005 1.075 2 703.8000789236221 507.8023409082537 507.6087241982695 1000.306409949078 1025.591455300281 1044.792245304481 755.5787406322888 299.5699909708783 931.1121517517659 293.4697232945543
216 0.005 1.08 2 704.2045010765356 508.5796021998052 508.3872475110929 1000.309491725813 1025.592117157946 1044.792270983951 755.738237180962 299.6416425464632 931.1414925837273 293.469744629173
217 0.005 1.085 2 704.6077144714405 509.3545667490235 509.1634712523835 1000.312593017294 1025.592775782224 1044.792297514058 755.8977309723846 299.7136208765631 931.1706281570756 293.4697658679956
218 0.005 1.09 2 705.0098713077748 510.1272392832723 509.9374000812024 1000.315690421261 1025.593432459543 1044.792321238732 756.0571776408276 299.7859243019282 931.1997346201917 293.4697870037176
219 0.005 1.095 2 705.4108142188689 510.8976239367571 510.709038533098 1000.31879061009 1025.594084119853 1044.792339023912 756.2164716086082 299.8585540798978 931.2288360699984 293.469807994531
220 0.005 1.1 2 705.810567202732 511.6657255060512 511.478390899329 1000.321898614835 1025.594734623952 1044.792359918152 756.3756156772796 299.9315008582201 931.2579141322459 293.4698288620612
221 0.005 1.105 2 706.2091336992297 512.431549138188 512.2454621341127 1000.325053253661 1025.59539278184 1044.792382682798 756.5347140645488 300.0047639016011 931.28700262413 293.4698496434733
222 0.005 1.11 2 706.6066142468865 513.1950995161878 513.0102570216787 1000.328175316945 1025.59605353084 1044.792407784858 756.6936379496342 300.0783384932444 931.3160498652662 293.4698703362502
223 0.005 1.115 2 707.0029994827486 513.9563812404334 513.7727802604243 1000.33130878496 1025.596712661634 1044.792432651258 756.8523645278178 300.1522215181737 931.3450724097157 293.4698909240964
224 0.005 1.12 2 707.3981309835666 514.7153991230854 514.5330365929889 1000.334442038469 1025.597365753238 1044.792454471083 757.0110050184014 300.2264060783099 931.3740964542491 293.4699114012169
225 0.005 1.125 2 707.792124186111 515.4721580018161 515.2910308443195 1000.337595969837 1025.59801262739 1044.792476811816 757.1702284412875 300.3008883741522 931.4031070837971 293.4699317698384
226 0.005 1.13 2 708.1849651506911 516.2266626403224 516.0467679069947 1000.340733745845 1025.598663624184 1044.792501627565 757.3286383295675 300.3756635459575 931.4320837102863 293.4699520280449
227 0.005 1.135 2 708.5765540110706 516.9789175722428 516.800252252797 1000.343896163065 1025.599315068076 1044.792525281351 757.486878734108 300.4507399042452 931.4610229495937 293.4699721759229
228 0.005 1.14 2 708.966953326845 517.7289277761344 517.5514887430611 1000.347085026468 1025.599958418841 1044.792544286465 757.6449773795771 300.5261118607185 931.4899648868109 293.4699922098134
229 0.005 1.145 2 709.3563289167691 518.4766982262248 518.3004822075537 1000.350262514718 1025.600600126968 1044.792566801156 757.8031249507892 300.6017719784023 931.5188862549662 293.4700121142573
230 0.005 1.15 2 709.7445703273115 519.2222338819728 519.0472376379373 1000.353443249455 1025.601242611718 1044.792588843106 757.9611753834859 300.6777189595758 931.5477807017394 293.4700318847731
231 0.005 1.155 2 710.1316473669035 519.9655396567767 519.7917600472667 1000.356634503973 1025.601886874006 1044.792610881465 758.1190620024272 300.7539507171231 931.5766615029007 293.4700515335898
232 0.005 1.16 2 710.5176185861678 520.7066204788823 520.5340542981943 1000.359842330805 1025.602533172437 1044.792634134774 758.2769272148932 300.8304679619815 931.6055227242322 293.4700710592446
233 0.005 1.165 2 710.9025052233338 521.4454814108649 521.2741254035662 1000.363046602571 1025.603174389718 1044.792652284223 758.4346320743547 300.9072685628174 931.6343562571944 293.4700904582679
234 0.005 1.17 2 711.2862235564858 522.1821275575606 522.011978389105 1000.366254277026 1025.603811379867 1044.792675509461 758.592376885903 300.984348181025 931.6631535583813 293.4701097486166
235 0.005 1.175 2 711.668825509569 522.9165639033312 522.7476183056144 1000.369472426714 1025.604444418687 1044.792697051822 758.7500010538342 301.0617067215982 931.6919338029312 293.470128928466
236 0.005 1.18 2 712.0502815029607 523.6487954557264 523.4810501611445 1000.372689445589 1025.605076564623 1044.792716905991 758.9075249034839 301.1393442163641 931.7207062316643 293.4701479977653
237 0.005 1.185 2 712.4306690350883 524.3788270587114 524.2122786981685 1000.37592195978 1025.605711950686 1044.792740852729 759.0648661812369 301.2172557150211 931.7494318268339 293.4701669678772
238 0.005 1.19 2 712.8099542355008 525.1066644409325 524.9413096308247 1000.379132645062 1025.606338988538 1044.79275882558 759.2221316073191 301.2954424057108 931.7781731752771 293.4701858354737
239 0.005 1.195 2 713.1881003277637 525.8323124279957 525.6681480524423 1000.382375049635 1025.606966552686 1044.792782654303 759.3792711953652 301.3739002979273 931.8068715920134 293.4702046017798
240 0.005 1.2 2 713.5651697890895 526.5557759881087 526.39279864167 1000.385598898329 1025.607584624175 1044.792802708227 759.5364670834009 301.4526298580387 931.8355219606952 293.4702232878761
241 0.005 1.205 2 713.9411847030949 527.2770602318831 527.1152665503421 1000.388845593313 1025.608209812743 1044.792825458881 759.6934253821629 301.5316269196778 931.864175186421 293.470241867099
242 0.005 1.21 2 714.3160915564436 527.996170426768 527.8355570072662 1000.392135700498 1025.60882086327 1044.792842796102 759.8504200161988 301.6108907932917 931.892799627512 293.4702603165682
243 0.005 1.215 2 714.6899474781176 528.7131112868934 528.5536749413553 1000.395389667135 1025.609434913238 1044.792866009337 760.0072152131569 301.6904196268333 931.9213621301942 293.4702786440851
244 0.005 1.22 2 715.062706727616 529.4278886633471 529.2696256194788 1000.398701546286 1025.610064639845 1044.792887557328 760.1638732737446 301.7702123941078 931.9498917230851 293.4702968908287
245 0.005 1.225 2 715.4343654839969 530.1405070651592 529.9834139931705 1000.402069726735 1025.610657606317 1044.792895876343 760.320101315721 301.8502667292528 931.978254014303 293.470315039832
246 0.005 1.23 2 715.8049382110917 530.8509720938973 530.69504559493 1000.405344507276 1025.611265982085 1044.792915912776 760.4767033408295 301.9305772793158 932.0067584539686 293.4703330835155
247 0.005 1.235 2 716.1744246166808 531.5592895754324 531.4045258197698 1000.408635137555 1025.611882110033 1044.792938231289 760.6329931699451 302.0111432867363 932.0352490140466 293.4703510202586
248 0.005 1.24 2 716.5427995554082 532.2654639412793 532.1118597431902 1000.411988646902 1025.612500116287 1044.792958964184 760.7892336144503 302.0919637971577 932.0637803991318 293.4703688380783
249 0.005 1.245 2 716.9103857826443 532.9695003774275 532.817052486022 1000.415294779378 1025.613110470467 1044.792980067589 760.9454864058578 302.1730374777238 932.0922485179952 293.4703865382432
250 0.005 1.25 2 717.2766518601214 533.671404019262 533.5201093505517 1000.418615971248 1025.613719130768 1044.792996682047 761.1015846232601 302.2543617572387 932.1207070676697 293.4704041565262
251 0.005 1.255 2 717.6418327649625 534.3711803146535 534.2210354589469 1000.42193312535 1025.614324647535 1044.793017401667 761.2575136022746 302.3359327849685 932.1491156180045 293.4704216129301
252 0.005 1.26 2 718.0060160850577 535.0688346639189 534.9198361968772 1000.425283621567 1025.614947200885 1044.793044069374 761.4133449482324 302.4177531889246 932.1775262917988 293.4704389365744
253 0.005 1.265 2 718.3691305746964 535.7643728242974 535.6165171055262 1000.428551517663 1025.615554736059 1044.7930725054 761.5693742498029 302.4998212007991 932.2058370852849 293.470456207163
254 0.005 1.27 2 718.7311565848399 536.4577995375712 536.3110831843244 1000.431879889252 1025.616157112027 1044.793091147028 761.724960697255 302.5821315447987 932.2341674516418 293.4704734184576
255 0.005 1.275 2 719.0921078541871 537.1491202104156 537.0035398442583 1000.435249769933 1025.616755731467 1044.793112585601 761.8805492164821 302.6646816548617 932.2624846920735 293.4704905589223
256 0.005 1.28 2 719.4519188215017 537.8383401479748 537.6938922829013 1000.438596665077 1025.617346418299 1044.793131213778 762.035979501718 302.7474707495517 932.2907710467854 293.4705076365212
257 0.005 1.285 2 719.8107659260473 538.5254644870923 538.3821456865285 1000.441939543914 1025.617941048888 1044.793151963312 762.1913281693729 302.8304968709302 932.3190144587255 293.470524648668
258 0.005 1.29 2 720.1685831362216 539.2104983966916 539.0683052860282 1000.445284428297 1025.618531814355 1044.793171507083 762.3463790129466 302.9137602696195 932.3472203194834 293.4705416072618
259 0.005 1.295 2 720.52538423982 539.8934474427123 539.7523765570313 1000.448641727309 1025.619121175024 1044.793191882825 762.5015013203961 302.9972547452833 932.3754077491215 293.4705585137537
260 0.005 1.3 2 720.88109271081 540.5743167528744 540.4343648163374 1000.452008311478 1025.61971442491 1044.793216237466 762.6563416933133 303.0809810835683 932.4035706140403 293.4705754669926
261 0.005 1.305 2 721.2357303809919 541.253111706098 541.1142752518602 1000.455373540607 1025.620299944045 1044.793234349965 762.8112649447354 303.1649403843238 932.4317015530362 293.4705923982744
262 0.005 1.31 2 721.5894315764979 541.9298376905896 541.7921132135389 1000.458734713503 1025.620885240523 1044.793253989304 762.9661007391567 303.2491356732567 932.4597818638744 293.4706092380161
263 0.005 1.315 2 721.9420960198603 542.6044999918003 542.4678840330603 1000.462116591795 1025.621479607726 1044.793275129526 763.1208254151958 303.3335579685611 932.4878448096536 293.4706260913366
264 0.005 1.32 2 722.2936996225208 543.2771040020303 543.1415930865393 1000.465510738322 1025.622072934379 1044.793297070964 763.2754589030437 303.4181980602752 932.5158735506931 293.4706429536654
265 0.005 1.325 2 722.6442853452642 543.9476550197791 543.8132456485828 1000.468881076773 1025.62265503873 1044.793312863043 763.4299303985299 303.5030613536362 932.5438565008542 293.4706598147586
266 0.005 1.33 2 722.9938071700196 544.6161581072466 544.4828469243639 1000.472271252275 1025.62324286398 1044.793333505787 763.5843200403586 303.5881442233472 932.5718317145619 293.470676671577
267 0.005 1.335 2 723.3424901118033 545.2826187815162 545.1504022288151 1000.475656195893 1025.623825020813 1044.793353618188 763.7386069637151 303.6734455562747 932.5997532412952 293.470693518898
268 0.005 1.34 2 723.6900023308615 545.9470423520914 545.8159170334827 1000.479040380283 1025.624402023954 1044.793371211764 763.8927274968005 303.7589649218298 932.6276397473882 293.4707103478903
269 0.005 1.345 2 724.036526861069 546.6094342907256 546.4793967473438 1000.482472547916 1025.624979198797 1044.793389037015 764.0467510590686 303.8447012773457 932.6555387684141 293.4707271558466
270 0.005 1.35 2 724.3820435449917 547.2698001403397 547.1408468025479 1000.485877601255 1025.62555262286 1044.793409930472 764.2007954105181 303.9306512128886 932.6833898077036 293.4707439265256
271 0.005 1.355 2 724.7265130524446 547.9281448535481 547.8002722759469 1000.489277285527 1025.626126657303 1044.793429354232 764.3546388841958 304.0168119178446 932.7111966752183 293.4707606559761
272 0.005 1.36 2 725.0698902246577 548.584473796928 548.4576786622013 1000.492676375555 1025.626693214739 1044.793446314076 764.5083855330196 304.103177936725 932.7389824422689 293.4707773562902
273 0.005 1.365 2 725.4123424431347 549.2387923342282 549.1130712315477 1000.496090995825 1025.62726391248 1044.793466779177 764.6619633922276 304.1897527172311 932.7667450925884 293.4707940240318
274 0.005 1.37 2 725.7537808412606 549.8911058929534 549.7664553625636 1000.499524734989 1025.62783029788 1044.793486146625 764.8154534275956 304.2765339756622 932.7944798035892 293.4708106408428
275 0.005 1.375 2 726.0942108118224 550.5414198350965 550.4178365288618 1000.502958580033 1025.628398757732 1044.793508250509 764.9687558793833 304.3635239539591 932.8221896642435 293.4708271997856
276 0.005 1.38 2 726.4337326128604 551.1897393905035 551.0672197959448 1000.506386266075 1025.628955910288 1044.793523840423 765.1219069426199 304.4507174880108 932.8498704064466 293.4708437213781
277 0.005 1.385 2 726.7723365018824 551.8360701025172 551.7146109533946 1000.509852051669 1025.629518136979 1044.793542364569 765.2751708833121 304.5381141006098 932.8775139317044 293.4708601830449
278 0.005 1.39 2 727.1099757670902 552.4804171538802 552.3600149948794 1000.513300446899 1025.630077255127 1044.793562074771 765.4283446167625 304.6257097933337 932.905064094704 293.4708765860676
279 0.005 1.395 2 727.4464999892924 553.122785991073 553.0034372835497 1000.516749686749 1025.630631520045 1044.793580110083 765.5812661626345 304.7135020586719 932.9326317034561 293.4708929369179
280 0.005 1.4 2 727.7820070599621 553.7631819892533 553.6448832604079 1000.520211731679 1025.631183904337 1044.793598769894 765.7339825805568 304.8014867323939 932.9601555280245 293.4709092213453
281 0.005 1.405 2 728.1162100794349 554.4016104072626 554.2843582772418 1000.523707706833 1025.631738265771 1044.793618117495 765.8865776813267 304.889667880053 932.9877415683009 293.4709254249923
282 0.005 1.41 2 728.4497135380548 555.0380766667256 554.9218676036389 1000.527170223909 1025.632288780598 1044.793639677655 766.0396086878177 304.9780415545272 933.0152220021311 293.4709415421617
283 0.005 1.415 2 728.7823068234948 555.6725862024393 555.5574166713793 1000.530635011562 1025.632837827302 1044.793658256759 766.1925151819303 305.0666090894414 933.0426561565565 293.4709575668498
284 0.005 1.42 2 729.1139308539966 556.305144185209 556.1910108949152 1000.534112926673 1025.633384710127 1044.793677420508 766.3446948203676 305.1553681248859 933.0700571083968 293.4709735151828
285 0.005 1.425 2 729.4445175070334 556.9357557950922 556.8226553890512 1000.537597815383 1025.633926606339 1044.793696071354 766.496765972593 305.2443110956753 933.0974421003759 293.4709893979194
286 0.005 1.43 2 729.7741645162022 557.564426385951 557.4523555082868 1000.541090515439 1025.634466976073 1044.793712483173 766.6487215664691 305.3334385838167 933.1247842891397 293.471005211302
287 0.005 1.435 2 730.102840979972 558.1911612145366 558.0801165034834 1000.544581150893 1025.635004370228 1044.793730009294 766.8005525338119 305.4227488161595 933.1520947252524 293.4710209060351
288 0.005 1.44 2 730.4305275710668 558.8159658068366 558.705943788457 1000.548064414667 1025.635547770676 1044.793749114823 766.9524231737615 305.5122383871069 933.1793299842801 293.4710364983268
289 0.005 1.445 2 730.7572633155614 559.4388454012287 559.329842691524 1000.551557870452 1025.636099712805 1044.793769057284 767.1038028288351 305.601909875003 933.2065704439322 293.4710521179769
290 0.005 1.45 2 731.0830354486675 560.0598054009572 559.9518186203469 1000.555055623604 1025.636651982618 1044.793789343389 767.2551902274436 305.6917586212987 933.2337829615897 293.4710677381413
291 0.005 1.455 2 731.4078477773965 560.6788508871535 560.5718767569837 1000.558548073693 1025.637199659696 1044.793805302471 767.4064586706224 305.781783777075 933.260951896453 293.4710832899268
292 0.005 1.46 2 731.7317254645642 561.2959873982943 561.190022491107 1000.562046776944 1025.637744336663 1044.79382362449 767.5577129819299 305.871987886988 933.2880894255026 293.4710987744049
293 0.005 1.465 2 732.0546387185975 561.9112203536152 561.8062612397476 1000.565547833414 1025.638290633769 1044.793843559312 767.7088207500956 305.9623642499325 933.3151934628501 293.471114161627
294 0.005 1.47 2 732.3766138452416 562.524554850698 562.420598157839 1000.569053217721 1025.638834639748 1044.793860299081 767.8598424839075 306.0529128490341 933.3422620125432 293.471129487974
295 0.005 1.475 2 732.6976628992489 563.1359961902265 563.0330385309144 1000.572562121096 1025.639374470401 1044.793878033161 768.010998737424 306.1436292867026 933.3693047126635 293.4711447670591
296 0.005 1.48 2 733.0180796085874 563.7455497976323 563.6435877381308 1000.576062489836 1025.639912558682 1044.793895147717 768.1622808097603 306.2345164366729 933.3962909318559 293.4711600044338
297 0.005 1.485 2 733.3372962650765 564.3532207721988 564.2522509986583 1000.579569103121 1025.640448251447 1044.793912692322 768.3129896664432 306.3255740381073 933.423219758391 293.4711752055793
298 0.005 1.49 2 733.6555100557352 564.9590141792337 564.8590334908595 1000.583097061406 1025.64098274177 1044.793930063943 768.4632696207249 306.4167941380616 933.4501300445463 293.4711903474814
299 0.005 1.495 2 733.9727904571507 565.5629355430473 565.4639405520466 1000.586627504407 1025.641515885681 1044.793944685511 768.6135519115185 306.5081782860026 933.4769896617053 293.4712054264167
300 0.005 1.5 2 734.2891455273126 566.1649898703498 566.0669780008468 1000.590134418137 1025.642047773825 1044.793962601956 768.763620186355 306.5997248326018 933.5038411141284 293.4712204463177
301 0.005 1.505 2 734.604258037597 566.7652160739442 566.6681940661713 1000.593799474229 1025.642531244613 1044.793956968849 768.9138024505726 306.6914344302435 933.5306186818672 293.4712353648814
302 0.005 1.51 2 734.9186196700248 567.3635717635732 567.2675386490982 1000.597281891217 1025.643059017868 1044.793976775551 769.0637768573979 306.7833056123179 933.5573353350289 293.471250172915
303 0.005 1.515 2 735.2320926474499 567.9600658949926 567.865014944391 1000.600794869132 1025.643580663269 1044.793990681114 769.2129829632139 306.8753300475792 933.5841113626475 293.4712649109331
304 0.005 1.52 2 735.5446293988028 568.5547048350319 568.4606308286687 1000.604290705162 1025.644099639265 1044.794004888098 769.3620210981031 306.9675111074953 933.6107993235329 293.4712795929731
305 0.005 1.525 2 735.8563507796673 569.1474955372804 569.054393599017 1000.60782678148 1025.644626811045 1044.79402662506 769.510729616044 307.0598462009435 933.6374485120631 293.4712942171392
306 0.005 1.53 2 736.1670723219987 569.7384447779579 569.6463105750652 1000.611360837848 1025.64514620968 1044.794042594207 769.6595638441146 307.1523339463611 933.664068621359 293.4713087883142
307 0.005 1.535 2 736.4769233953845 570.3275585811085 570.2363880185482 1000.614887497871 1025.645662351772 1044.794060412164 769.8085303925527 307.2449738577938 933.6906374237202 293.4713232992498
308 0.005 1.54 2 736.7858358728137 570.914842454332 570.8246316330972 1000.618408654998 1025.646176823928 1044.794075881099 769.9572842962735 307.3377649902579 933.7171591109849 293.4713377581443
309 0.005 1.545 2 737.0938576800005 571.5003024513431 571.4110475148514 1000.62195071075 1025.646694558982 1044.794093691016 770.1059071055578 307.4306952087627 933.7436705719259 293.4713521638254
310 0.005 1.55 2 737.4009753658385 572.0839444119603 571.9956416425009 1000.625340851122 1025.647216906518 1044.794111407327 770.2543447074013 307.5237687501581 933.7700947799352 293.4713665226271
311 0.005 1.555 2 737.7071915171995 572.665773860268 572.5784195387338 1000.628892451101 1025.647723145005 1044.794127088334 770.4027770306418 307.6169900473994 933.7965002009033 293.4713808371612
312 0.005 1.56 2 738.0124724608645 573.2457963251704 573.1593869382314 1000.632430204508 1025.648230487758 1044.794144158414 770.5511072491831 307.7103575738991 933.8228653796459 293.4713951079388
313 0.005 1.565 2 738.3169207084989 573.8240173098752 573.7385493561957 1000.635967726017 1025.648737914592 1044.794161783412 770.6992326672552 307.8038694867374 933.8491930656943 293.471409346004
314 0.005 1.57 2 738.6203992426402 574.4004424412985 574.3159123878708 1000.639488211779 1025.649241638234 1044.794178458057 770.8473439003914 307.8975228335248 933.8754857669634 293.4714235496182
315 0.005 1.575 2 738.9229984840553 574.9750765662944 574.8914811476772 1000.64303363959 1025.649743746148 1044.794194764689 770.9950647918197 307.9913139557579 933.9017379817689 293.4714377384398
316 0.005 1.58 2 739.2246493878719 575.547925487386 575.4652613899248 1000.646575934313 1025.65024807112 1044.794208356985 771.142656068684 308.0852432031472 933.9279416323683 293.4714518191817
317 0.005 1.585 2 739.5253983109064 576.1189945524736 576.0372583914533 1000.650135758025 1025.650758264589 1044.794227877215 771.2902581609964 308.1793068102953 933.9541101083522 293.4714658691424
318 0.005 1.59 2 739.8252466801224 576.6882887856171 576.6074771885384 1000.653663561562 1025.65125626974 1044.794240026886 771.4377994848975 308.2735078136687 933.9802273112506 293.4714799007896
319 0.005 1.595 2 740.1242019946591 577.255813594137 577.1759232751419 1000.657209413019 1025.651761015622 1044.79425688389 771.5848845545104 308.367839131538 934.0063199192437 293.4714938971296
320 0.005 1.6 2 740.4222645702612 577.8215742259147 577.7426019168225 1000.660773296701 1025.652268446284 1044.794275169508 771.7318656797144 308.4623032899175 934.0323946371609 293.4715078670645
321 0.005 1.605 2 740.7194960556703 578.3855759831714 578.3075183321656 1000.664327136077 1025.65276694681 1044.794289771166 771.8786227420858 308.5568968041166 934.058423001694 293.4715218653446
322 0.005 1.61 2 741.0158500359087 578.9478235817808 578.8706774999104 1000.667844436795 1025.653272733159 1044.794304208773 772.0252479905802 308.6516185425468 934.0843761950561 293.4715358476112
323 0.005 1.615 2 741.3113432243441 579.5083227367104 579.4320848399268 1000.671383348573 1025.653763104594 1044.794323186315 772.1717608751221 308.7464679243795 934.1103151027794 293.471549778604
324 0.005 1.62 2 741.6059441533324 580.0670787209847 579.9917457024802 1000.674936077077 1025.654259317935 1044.794338614246 772.3181303673275 308.8414419905224 934.1362231654391 293.4715636679255
325 0.005 1.625 2 741.8996361981751 580.6240966585092 580.5496653232232 1000.678529265881 1025.654749878089 1044.794354567455 772.4642443240373 308.9365549856785 934.1620970571201 293.4715775222077
326 0.005 1.63 2 742.192469133957 581.1793814693686 581.1058487605243 1000.682100913893 1025.655239134685 1044.794371256134 772.6103172225161 309.0317793518458 934.1879293923315 293.4715913230399
327 0.005 1.635 2 742.4844517991239 581.7329385517043 581.6603012371319 1000.685649540438 1025.655734548703 1044.794388592015 772.7563163985807 309.1271216044234 934.2137207813677 293.4716050707805
328 0.005 1.64 2 742.7755539548385 582.2847731227776 582.2130280255018 1000.689212344258 1025.656224316375 1044.794407479137 772.9017216292134 309.2225834699964 934.2394731568111 293.4716187530613
329 0.005 1.645 2 743.065811048916 582.8348901973113 582.7640341230975 1000.692779975257 1025.656706514128 1044.794420375258 773.0470474097467 309.3181703754347 934.2651812783396 293.471632303209
330 0.005 1.65 2 743.3551922295221 583.3832946681854 583.3133244721174 1000.696320260316 1025.65718723182 1044.794433408491 773.1925176782446 309.4138694411272 934.2908363286519 293.4716457279484
331 0.005 1.655 2 743.6437042345017 583.9299914905534 583.8609040512639 1000.699877465987 1025.657671178263 1044.794452075507 773.3375836181181 309.5096809500382 934.3164649059904 293.4716591214327
332 0.005 1.66 2 743.9313785214126 584.4749858562022 584.4067780863658 1000.703426985571 1025.658152432183 1044.794469749357 773.4824903183131 309.6056083111654 934.3420592967507 293.4716725169941
333 0.005 1.665 2 744.2181944728986 585.0182829193545 584.9509517590798 1000.707062796928 1025.65862663354 1044.794479300145 773.6272358417813 309.7016457655677 934.3676903775887 293.4716859154262
334 0.005 1.67 2 744.5042541397949 585.5598875818673 585.4934299414766 1000.710635596027 1025.659114749054 1044.794495606453 773.7715710468145 309.7977938445831 934.3932371494653 293.471699343414
335 0.005 1.675 2 744.7894143205357 586.0998047169685 586.0342175732737 1000.714195201757 1025.659593518665 1044.794513708322 773.9159318176246 309.8940559574405 934.4187818991459 293.4717127306338
336 0.005 1.68 2 745.073691065748 586.6380394029025 586.573319582803 1000.717749161711 1025.660075864773 1044.79452892566 774.060189807866 309.9904271223675 934.4443618934761 293.4717260409228
337 0.005 1.685 2 745.357161479155 587.1745964361738 587.110740834202 1000.721309758019 1025.660579607203 1044.794546360541 774.2041783587903 310.0869047367598 934.4699796730383 293.4717392777458
338 0.005 1.69 2 745.639827693318 587.7094806757899 587.6464863610331 1000.724854260175 1025.661087675731 1044.794562332357 774.347887128711 310.1834862597727 934.4954584251337 293.4717525187197
339 0.005 1.695 2 745.9215659228496 588.2426972941495 588.1805612146459 1000.728405310894 1025.661586514709 1044.794576450848 774.4915334776261 310.2801713629551 934.5209399825636 293.4717657865727
340 0.005 1.7 2 746.2024546694652 588.7742512433562 588.7129703922009 1000.731954776784 1025.662086251178 1044.794592398452 774.6349961559503 310.3769598657015 934.5463781283148 293.4717790843058
341 0.005 1.705 2 746.48251133229 589.3041473162218 589.2437187636463 1000.735508953028 1025.662582700498 1044.794606831162 774.7782470759997 310.4738496137884 934.571786730489 293.4717923970716
342 0.005 1.71 2 746.7617193941852 589.8323905676501 589.7728113263738 1000.739057960845 1025.663079866377 1044.794625550479 774.9213859189256 310.5708364892587 934.5971471109893 293.4718057101318
343 0.005 1.715 2 747.0400887754021 590.3589858755955 590.3002529482576 1000.742614508988 1025.66357502302 1044.794640294046 775.0642956886858 310.6679244337344 934.6224655300479 293.471819029543
344 0.005 1.72 2 747.3176313558447 590.8839382074651 590.8260486212044 1000.746171789523 1025.664066832559 1044.794655354307 775.2070091389648 310.7651155437441 934.6477434613125 293.4718323524417
345 0.005 1.725 2 747.5943465318694 591.4072524168473 591.3502031994739 1000.749733064044 1025.664558469085 1044.794670074776 775.3495383159702 310.862400496214 934.6729794913488 293.4718456763281
346 0.005 1.73 2 747.8702422443782 591.9289333337344 591.8727215228887 1000.753293507228 1025.66504795529 1044.794686576569 775.4918800836879 310.9597799508628 934.6981690971027 293.4718589933439
347 0.005 1.735 2 748.1452993128013 592.4489858180195 592.393608475426 1000.756847618401 1025.665536790538 1044.794702676771 775.6339854174885 311.0572514321956 934.7233162676147 293.4718722974353
348 0.005 1.74 2 748.4195354094876 592.9674147240618 592.9128689112806 1000.760407271892 1025.666020355875 1044.794714852027 775.7759450698735 311.1548152329413 934.7484164332634 293.4718855605705
349 0.005 1.745 2 748.6929511850109 593.4842248954294 593.430507689691 1000.763965273172 1025.66650415934 1044.7947305149 775.9177017537306 311.252470744761 934.773448801444 293.4718987815198
350 0.005 1.75 2 748.9655545702122 593.9994212173132 593.9465296896292 1000.767523199106 1025.666985926586 1044.794744606445 776.0592246400187 311.3502155991964 934.7984735241304 293.4719119748175
351 0.005 1.755 2 749.2373693507531 594.513008552937 594.4609397336807 1000.771084992605 1025.667465744443 1044.794758720096 776.2005265252036 311.4480542120447 934.8234611051041 293.4719251248956
352 0.005 1.76 2 749.5083267620938 595.0249916670776 594.9737425888119 1000.774646758998 1025.66794395752 1044.794774868973 776.341686133581 311.5459615311136 934.8484027089983 293.4719382277676
353 0.005 1.765 2 749.7785330648829 595.5353751865514 595.4849430078408 1000.77819902198 1025.668421146537 1044.794789303008 776.4827023357591 311.6439604717186 934.8732964684822 293.4719512752851
354 0.005 1.77 2 750.0479343391357 596.0441640715313 595.9945459272295 1000.781763718086 1025.668896935733 1044.794805398697 776.6235209916485 311.7420507791716 934.8981465429174 293.4719642685941
355 0.005 1.775 2 750.3165275723657 596.5513630161707 596.5025559867452 1000.785327609731 1025.669371536948 1044.794820367029 776.7642173660828 311.8402106501034 934.9229620113742 293.4719771963592
356 0.005 1.78 2 750.584251916696 597.0569767508632 597.0089779833908 1000.788894409187 1025.66984460306 1044.794835873279 776.904644294396 311.9384627892596 934.9477452292546 293.471990053086
357 0.005 1.785 2 750.8512149847553 597.5610100249332 597.5138166968973 1000.792444328715 1025.670309053676 1044.794848874194 777.0447464518641 312.0368010745955 934.9724764681683 293.472002829319
358 0.005 1.79 2 751.1173224481211 598.0634675702279 598.0170768760257 1000.796004889672 1025.670776551061 1044.794863813015 777.1847959044253 312.1352209631229 934.9971668165335 293.4720155619694
359 0.005 1.795 2 751.3825041882972 598.5643540201775 598.5187631718319 1000.799538576049 1025.671245664525 1044.794880382012 777.3247133443098 312.2337187906331 935.0218137292832 293.4720282357463
360 0.005 1.8 2 751.6470524615119 599.0636741389895 599.0188802651318 1000.803144217016 1025.671716742794 1044.794893796633 777.4643287707779 312.3323056613626 935.0464307740323 293.4720408673434
361 0.005 1.805 2 751.9108127795527 599.561432814447 599.5174330609049 1000.806692817914 1025.672179631924 1044.794909897285 777.6036896261547 312.4309706346365 935.0710279267253 293.4720534506195
362 0.005 1.81 2 752.1738565118718 600.0576346076105 600.014426176048 1000.810236584589 1025.672641012811 1044.794924428822 777.7428126112576 312.5296950072567 935.0955853878623 293.472065973897
363 0.005 1.815 2 752.4360671479013 600.5522842691311 600.5098643435008 1000.813781358197 1025.673098373408 1044.794939199924 777.8818086412567 312.6285040991451 935.1201008913191 293.4720784460749
364 0.005 1.82 2 752.6974711720408 601.0453863305762 601.0037521480854 1000.817308069611 1025.673552801436 1044.794953597237 778.0206561143071 312.7273789218619 935.1445649530087 293.4720908630806
365 0.005 1.825 2 752.9580634511474 601.5369455993772 601.4960943272408 1000.820846815146 1025.674008335538 1044.794966579917 778.1592646741753 312.8263227805565 935.1689893064207 293.4721032399958
366 0.005 1.83 2 753.2178402299998 602.0269666987042 601.9868955545476 1000.824390488752 1025.67446237945 1044.7949806366 778.2976673380812 312.9253415572477 935.1933817631757 293.4721155886797
367 0.005 1.835 2 753.4768916337013 602.5154542964782 602.4761604999978 1000.827937919486 1025.674919356835 1044.79499762556 778.4357144572806 313.0244322793964 935.2177575196108 293.4721279185782
368 0.005 1.84 2 753.7352022355773 603.0024130520402 602.9638938770505 1000.831483518082 1025.675374409967 1044.795011053106 778.5736306527446 313.1235887540485 935.2420742126617 293.4721402294883
369 0.005 1.845 2 753.9927308457289 603.4878475793887 603.4501002337013 1000.835024881289 1025.675825783999 1044.795026456569 778.711505012197 313.2228111490841 935.266339744921 293.4721525040997
370 0.005 1.85 2 754.2494778453972 603.9717627245707 603.9347844381309 1000.838565378784 1025.676280242353 1044.795041992215 778.8491505827191 313.3220990728639 935.2905362730597 293.4721647440727
371 0.005 1.855 2 754.505452573823 604.4541628229787 604.417950827344 1000.842107989026 1025.676731546375 1044.795053679956 778.9865015861342 313.4214522334342 935.314726551696 293.4721769629751
372 0.005 1.86 2 754.7607020088102 604.9350525177122 604.8996041472709 1000.845640475785 1025.677183946641 1044.795065253204 779.1236324780187 313.520868520394 935.3392542878651 293.4721891565232
373 0.005 1.865 2 755.0151192264856 605.4144358913419 605.3797485497744 1000.849179730127 1025.677630020696 1044.795079518904 779.260488501864 313.6203470249445 935.3638943052721 293.4722013187882
374 0.005 1.87 2 755.2687290718012 605.8923177051045 605.8583887954052 1000.852703990582 1025.67807299405 1044.795094333289 779.3973577638894 313.7198849771289 935.3884633238955 293.4722134743079
375 0.005 1.875 2 755.5216152179505 606.3687026908373 606.335529520573 1000.856230481714 1025.678517415443 1044.795110296487 779.533960118917 313.8194824684487 935.4129608895365 293.4722256275299
376 0.005 1.88 2 755.7738184318389 606.8435953174511 606.8111751847825 1000.859755835543 1025.678960377148 1044.795125335997 779.6702735238429 313.9191367924901 935.4374126787004 293.4722377465943
377 0.005 1.885 2 756.0252312272285 607.3170002735243 607.2853303976505 1000.863286564508 1025.679396345543 1044.795136187367 779.8063918826002 314.0188512693612 935.4618194889151 293.4722498271977
378 0.005 1.89 2 756.2759009526599 607.7889220123815 607.7579996840435 1000.866807755722 1025.679834471086 1044.795150926635 779.9422919321677 314.1186195516867 935.4861754947825 293.472261889328
379 0.005 1.895 2 756.5257742885756 608.2593648615956 608.2291875295635 1000.870328163253 1025.680271486679 1044.795163943872 780.0778705432228 314.2184484794101 935.5104798684609 293.472273927833
380 0.005 1.9 2 756.7748935907771 608.728333367199 608.6988983848325 1000.873840386417 1025.680704944266 1044.795177134384 780.213303543966 314.3183371009657 935.5347643859467 293.4722859380028
381 0.005 1.905 2 757.0232482210839 609.1958323521526 609.1671370235775 1000.877357426767 1025.681141192335 1044.795193115545 780.3485666578282 314.4182811323822 935.5590096291212 293.4722979177768
382 0.005 1.91 2 757.2708648565869 609.6618661557587 609.6339078637434 1000.880889468075 1025.68157413424 1044.795206654346 780.4837244838769 314.5182680466244 935.5831939638007 293.4723098618815
383 0.005 1.915 2 757.5177453429492 610.1264391739035 610.0992152779785 1000.884403727621 1025.682003757106 1044.795220424444 780.6185974486854 314.6183044448244 935.6073354238217 293.4723217712353
384 0.005 1.92 2 757.7638966964487 610.5895558380608 610.5630636748384 1000.887908679375 1025.682430060748 1044.795232437106 780.7531463125119 314.7183837750076 935.6314255461657 293.4723336636065
385 0.005 1.925 2 758.0093124104925 611.0512205038769 611.0254575181364 1000.891411896171 1025.682855526531 1044.795244785246 780.8875198635652 314.8185149134626 935.6554728898535 293.4723455306974
386 0.005 1.93 2 758.2539661800686 611.5114375945287 611.4864011613114 1000.894921035676 1025.683281865446 1044.795258372036 781.0217355803163 314.9186988779228 935.6794806252022 293.4723573683826
387 0.005 1.935 2 758.4978922826228 611.9702115606592 611.9458990908746 1000.898425690079 1025.68371030554 1044.79527657933 781.1556819068713 315.0189318127873 935.7034336100577 293.4723691691383
388 0.005 1.94 2 758.7410785385745 612.4275468405948 612.4039557517373 1000.901924457422 1025.684131636302 1044.795289451841 781.2894165561265 315.1192123008738 935.7273398851572 293.4723809472423
389 0.005 1.945 2 758.9835193499076 612.8834480649622 612.8605757216163 1000.905398762245 1025.684542020396 1044.795299504091 781.4229975134723 315.21953698289 935.7511837382883 293.4723926952157
390 0.005 1.95 2 759.2252393783219 613.3379193665426 613.3157632471271 1000.908882910914 1025.684957010457 1044.795312596578 781.5563323171864 315.3199053672147 935.7749940796028 293.4724044125277
391 0.005 1.955 2 759.4662236746619 613.7909651833789 613.7695227589127 1000.912368731166 1025.685374349794 1044.795326575209 781.6894327075848 315.4203221835942 935.7987635507409 293.4724161054035
392 0.005 1.96 2 759.7064745686882 614.2425895821142 614.221858355132 1000.915858682339 1025.685795484017 1044.795339356268 781.8222966321212 315.5207902805101 935.8224812102546 293.4724277613145
393 0.005 1.965 2 759.9459988484519 614.6927971545465 614.6727745674962 1000.919344664705 1025.686209261031 1044.795351095209 781.954953527095 315.6212869883175 935.8461568623972 293.4724393518893
394 0.005 1.97 2 760.1847989030863 615.1415922003127 615.1222757398962 1000.922819171993 1025.68661889649 1044.795363438446 782.087389984243 315.7218230524958 935.8697748653574 293.472450896283
395 0.005 1.975 2 760.422861213071 615.5889789780214 615.5703661356248 1000.92630198138 1025.68703003816 1044.795374571652 782.2196055575231 315.8223964601003 935.8933567770636 293.4724624013029
396 0.005 1.98 2 760.6602058951336 616.0349617670798 616.0170500426399 1000.929768329648 1025.68743861088 1044.795388460712 782.3515891405171 315.9230069521481 935.9168875313302 293.4724738706832
397 0.005 1.985 2 760.8968310723444 616.4795449149775 616.4623317280353 1000.93323861891 1025.687846672264 1044.795401441069 782.4833718004337 316.0236492072219 935.9403792964887 293.4724853004605
398 0.005 1.99 2 761.1327503477601 616.9227327034465 616.906215608491 1000.936709461029 1025.688254955104 1044.795417049316 782.6149028079317 316.1243320374611 935.9638225727354 293.4724967088098
399 0.005 1.995 2 761.3679828830245 617.3645294435457 617.3487059510674 1000.940171989409 1025.68865923366 1044.795428201386 782.7462308599617 316.2250533174748 935.987218195932 293.4725081023288
400 0.005 2 2 761.6025452389686 617.8049393422651 617.7898069746055 1000.94362501548 1025.689055737633 1044.795440176763 782.8773222665556 316.325813804456 936.0106120116 293.4725194576569
401 0.005 2.005 2 761.8363793510739 618.2439667451669 618.2295230334033 1000.947079883644 1025.689455092363 1044.795451659592 783.0081844409516 316.4266031241183 936.033917422591 293.4725307608996
402 0.005 2.01 2 762.0694845061176 618.6816158002213 618.6678583176403 1000.950525014251 1025.689855631645 1044.795465243548 783.1387979521087 316.5274228751686 936.057166723587 293.4725420137219
403 0.005 2.015 2 762.3019077317292 619.1178907850174 619.104817123328 1000.953975089101 1025.690255552531 1044.795477705157 783.2692388181629 316.6282728333166 936.0803714677668 293.4725532232989
404 0.005 2.02 2 762.533614870683 619.552795848714 619.5404036108212 1000.957407770892 1025.690648208272 1044.7954893602 783.3994961517025 316.7291547099141 936.1035250136416 293.4725643940899
405 0.005 2.025 2 762.7645996255496 619.9863353519598 619.9746220568511 1000.960850848873 1025.691045634376 1044.795502045195 783.5294521366241 316.8300645118389 936.1266383661307 293.4725755307726
406 0.005 2.03 2 762.9948716749518 620.4185133087674 620.4074765464729 1000.96428562176 1025.691438399371 1044.795515244235 783.6591958883848 316.9309985857755 936.1496944997108 293.4725866174553
407 0.005 2.035 2 763.2244479272482 620.8493338430297 620.8389712513348 1000.967718094353 1025.691831726765 1044.795527879287 783.7889335429486 317.0319685096518 936.1727138582388 293.4725976490074
408 0.005 2.04 2 763.4533359846562 621.2788012973915 621.2691104523698 1000.971148303121 1025.692223336601 1044.79553943029 783.918279186352 317.1329625265423 936.1956883726516 293.4726086533161
409 0.005 2.045 2 763.6815396974405 621.7069197150021 621.6978982330132 1000.974584333807 1025.692612716621 1044.795551812613 784.0473373954273 317.2339786269896 936.218620763229 293.4726196324825
410 0.005 2.05 2 763.909064763767 622.1336933199098 622.1253387907709 1000.978174346813 1025.693000433399 1044.795564233717 784.176233055633 317.3350210397285 936.2415141663183 293.4726305826749
411 0.005 2.055 2 764.1359117427982 622.5591263991168 622.5514363914127 1000.981489066741 1025.693391747829 1044.79557852326 784.304879693104 317.4360836691665 936.2643149686954 293.4726415048054
412 0.005 2.06 2 764.3620259371405 622.9832230248898 622.9761952137202 1000.98489062655 1025.69377816622 1044.795592199393 784.4332032001081 317.5371631112801 936.287099704656 293.4726524086119
413 0.005 2.065 2 764.5874733334994 623.4059871520388 623.3996192176344 1000.988304987231 1025.694161350559 1044.795602392911 784.5613432441558 317.6382658082582 936.3098438310474 293.4726632885082
414 0.005 2.07 2 764.8124182094743 623.8274231991084 623.8217126415866 1000.991719246334 1025.694549619936 1044.795614427175 784.6892801544525 317.7393930137315 936.3325475988057 293.472674145899
415 0.005 2.075 2 765.0365482860677 624.2475350470252 624.2424795788938 1000.99509743435 1025.694951812164 1044.795627571252 784.8170295636638 317.840541924868 936.355196868997 293.4726849820658
416 0.005 2.08 2 765.2600223490521 624.6663268656588 624.6619241738711 1000.998494639594 1025.695359091232 1044.795640149827 784.9444037025152 317.941709294271 936.3778135754669 293.4726957839603
417 0.005 2.085 2 765.4827406168804 625.0838026674224 625.0800503717253 1001.001889968281 1025.695760618902 1044.795651528298 785.0716168197613 318.0428951729999 936.4003884710622 293.4727065908211
418 0.005 2.09 2 765.7047970274035 625.4999664895392 625.4968622590179 1001.005284162389 1025.696163745437 1044.795662789941 785.1988441120785 318.1440955516922 936.4229051186875 293.4727173917779
419 0.005 2.095 2 765.9261789044153 625.9148223862702 625.9123639132206 1001.008675371448 1025.696566737554 1044.795678257147 785.3258160927603 318.2453120451348 936.4453640499934 293.47272812868
420 0.005 2.1 2 766.1469015374101 626.3283746099464 626.3265595947246 1001.012048741979 1025.696967090103 1044.795690792605 785.4523958823314 318.3465487813221 936.4677720439114 293.4727388300436
421 0.005 2.105 1 766.3519296232545 626.7382742223922 626.7374438499265 1001.064295222954 1025.701475273554 1044.796521890736 785.6819325501731 318.4474007663795 936.5286255021778 293.4727441534704
422 0.005 2.11 2 766.5863892122757 627.1490979632457 627.1488037002919 1001.020801308199 1025.701692399289 1044.799752885604 785.7361510710764 318.549547877792 936.5180012255288 293.4727557298626
423 0.005 2.115 1 766.7893469998402 627.5563006673736 627.5569524551935 1001.07079566533 1025.704796999871 1044.798121367515 785.9536092146155 318.6505770807618 936.5754044750296 293.4727666748276
424 0.005 2.12 1 767.0024411328783 627.9620130449649 627.9635096049768 1001.082984274756 1025.700049620173 1044.796570944845 786.1414603178221 318.751826361075 936.6105294046979 293.4727767651278
425 0.005 2.125 1 767.2175891821041 628.3663224374949 628.3686414124062 1001.082111113136 1025.698249067884 1044.79665653397 786.3058900477532 318.8532158996131 936.634291825857 293.4727856574164
426 0.005 2.13 1 767.433553225208 628.7692554284407 628.772369392531 1001.081265723729 1025.699652880489 1044.797661722367 786.455706696045 318.9546348705032 936.6559601614449 293.4727951658237
427 0.005 2.135 1 767.6489684848556 629.1708285647617 629.1747128880331 1001.082276991647 1025.700798431681 1044.797331910655 786.5965201971907 319.0560903209324 936.6776943436273 293.4728069974734
428 0.005 2.14 1 767.8633573816511 629.5710593466717 629.5756909444535 1001.085372759774 1025.701999392266 1044.797747474214 786.7316184355798 319.1575876676623 936.7000976795739 293.4728222259841
429 0.005 2.145 1 768.076350074611 629.9699567932732 629.975317280184 1001.08876537199 1025.702201915517 1044.797465082337 786.8636236979423 319.2590893171051 936.7222523790595 293.472841303381
430 0.005 2.15 1 768.2883663013509 630.3675345854775 630.37360717115 1001.092279548298 1025.702391637489 1044.797564936572 786.9943255345977 319.3605795713577 936.744271662998 293.4728645333897
431 0.005 2.155 1 768.4994973084492 630.7638025016319 630.7705732178455 1001.095567687091 1025.702484418943 1044.797441631645 787.1240951990035 319.4620423018189 936.7659087238387 293.4728919000955
432 0.005 2.16 1 768.710072299064 631.1587710231823 631.1662269020828 1001.098794036867 1025.702677248365 1044.797424039576 787.2534010066819 319.5634751873029 936.7874666102402 293.4729232698792
433 0.005 2.165 1 768.9202310122118 631.5524494440098 631.5605790870367 1001.102227523136 1025.703107611418 1044.79753916067 787.3824276465921 319.6648782793794 936.8092396757718 293.4729583335818
434 0.005 2.17 1 769.129966176155 631.9448455217165 631.9536392491474 1001.105320020608 1025.70318424169 1044.797235378656 787.5115560702396 319.7662457027265 936.8307311335142 293.4729967315849
435 0.005 2.175 1 769.3392573149252 632.3359684807178 632.3454171795605 1001.108524492285 1025.703442495178 1044.797259193937 787.6403221676262 319.8675825170112 936.8523907958285 293.4730379848859
436 0.005 2.18 1 769.5479715115994 632.7258264948031 632.7359218773603 1001.111876881095 1025.70392578429 1044.797455869575 787.7687949197948 319.9689209153042 936.8739543376054 293.4730816693388
437 0.005 2.185 1 769.7561086837732 633.1144266766067 633.1251615147314 1001.115273926466 1025.70435798969 1044.797593291637 787.897024366865 320.0702352245037 936.8957127819366 293.4731272457991
438 0.005 2.19 1 769.9634779734407 633.5017748102125 633.5131427029901 1001.118114342274 1025.704199785708 1044.796912307542 788.0247877248217 320.1714841024062 936.916841447684 293.4731742657548
439 0.005 2.195 1 770.1703045828725 633.8878790892139 633.8998736847471 1001.12119417095 1025.70453271173 1044.797108723189 788.1522707796962 320.2727300286336 936.938158128175 293.4732222295985
440 0.005 2.2 1 770.3763278868731 634.2727447540257 634.2853606099068 1001.124191145652 1025.704691941423 1044.796894623552 788.2792382318411 320.3739788211052 936.9592265744975 293.4732707547651
441 0.005 2.205 1 770.5820209363034 634.6563813086773 634.6696127074997 1001.127845525583 1025.705405208707 1044.79743629565 788.4060182526484 320.4752252023503 936.9808913923343 293.473319412349
442 0.005 2.21 1 770.7867993463163 635.0387910416141 635.0526335872388 1001.130947925801 1025.705627175621 1044.797253510212 788.5323398490226 320.576449925488 937.0020986952691 293.4733678658708
443 0.005 2.215 1 770.9912302050891 635.4199824864281 635.4344314047293 1001.134262575214 1025.705824237662 1044.797075321687 788.6584407482247 320.6776611469957 937.0235608037459 293.4734157212181
444 0.005 2.22 1 771.1950630633198 635.7999607860122 635.8150116690141 1001.137446176662 1025.70615659988 1044.797052575768 788.7841736270224 320.7788426477125 937.0447675142068 293.4734626817196
445 0.005 2.225 1 771.3985701550159 636.1787322869939 636.1943809088439 1001.141076030386 1025.706992973511 1044.797795415767 788.9096804053619 320.8800322606731 937.066381529243 293.4735084498984
446 0.005 2.23 1 771.601378747533 636.556300806429 636.5725435321103 1001.144407355399 1025.707465792445 1044.79792220593 789.0347461173549 320.9812168068844 937.0875273898528 293.4735528573668
447 0.005 2.235 1 771.8035219166068 636.9326728504109 636.9495056994332 1001.147738675693 1025.707871213395 1044.798040501121 789.1594523882978 321.0823968592258 937.1086509897435 293.473595678896
448 0.005 2.24 1 772.0048141392879 637.3078519793604 637.3252715542408 1001.15063013155 1025.70785835855 1044.797551616136 789.283757847514 321.1835642222784 937.1292165246249 293.4736367938709
449 0.005 2.245 1 772.2055612352681 637.6818456327049 637.6998481939215 1001.153813200354 1025.708123942836 1044.797581959874 789.4077396681787 321.2847228328908 937.1500869932618 293.4736760453666
450 0.005 2.25 1 772.4055661202292 638.0546565004614 638.0732389327894 1001.15671856822 1025.70821783947 1044.797295031115 789.5313471032177 321.3858668766251 937.1705785414296 293.4737133890812
451 0.005 2.255 1 772.6052769829016 638.4262911318912 638.4454500376056 1001.159954480471 1025.708618349283 1044.797496492371 789.6548472071067 321.4870190679546 937.1914371273149 293.4737487273194
452 0.005 2.26 1 772.8043860209026 638.7967519351855 638.8164846387343 1001.163237766598 1025.709183396537 1044.797761041557 789.7780757626238 321.5881443314909 937.2122084931725 293.4737820108008
453 0.005 2.265 1 773.0031536245633 639.1660474095843 639.1863502251944 1001.166785136692 1025.709905603171 1044.79827417264 789.9010119085169 321.6892448735028 937.2333195688162 293.4738131883694
454 0.005 2.27 1 773.2012395480879 639.5341791877088 639.5550495146521 1001.170021855938 1025.71024778633 1044.798205991037 790.0233027670253 321.7903298279397 937.2539933394194 293.4738422650233
455 0.005 2.275 1 773.3986710312793 639.9011518952244 639.9225870162495 1001.17316553911 1025.710483977284 1044.798124162723 790.1452527410967 321.891391979094 937.2746045807784 293.4738691957992
456 0.005 2.28 1 773.5952305288776 640.2669682175257 640.2889657290149 1001.176199010517 1025.710615881186 1044.797848972863 790.2670018999501 321.9924231452415 937.2948947263793 293.4738940295726
457 0.005 2.285 1 773.791272547822 640.6316344180025 640.6541915740652 1001.179241073672 1025.710850523852 1044.79783321767 790.3883847768329 322.0934407595847 937.3152951745626 293.4739167778715
458 0.005 2.29 1 773.9866954180902 640.9951548131173 641.0182689308807 1001.182226774909 1025.711078767327 1044.797727479121 790.5094100272195 322.1944475777631 937.3354990039408 293.4739375409244
459 0.005 2.295 1 774.1815829051169 641.3575331365203 641.3812016568282 1001.185356259159 1025.711436821942 1044.797826880462 790.6292181122876 322.2954344974924 937.3558383643738 293.4739563622908
460 0.005 2.3 1 774.3758934560094 641.718773804373 641.7429942485517 1001.188468447315 1025.711775123284 1044.797810850643 790.7491389678397 322.3963840548612 937.3760359619812 293.4739733486478
461 0.005 2.305 1 774.5697552594138 642.0788823290562 642.1036520086257 1001.191547319282 1025.712127664551 1044.797903815505 790.8688980299969 322.4973262064061 937.3963295887685 293.4739885417338
462 0.005 2.31 1 774.7630015143744 642.4378617507641 642.4631782220982 1001.194653174271 1025.7124826906 1044.797905214574 790.9884695693687 322.5982429487648 937.4164354402249 293.4740020451811
463 0.005 2.315 1 774.95566096623 642.7957161875117 642.8215770446316 1001.197709102013 1025.712823582108 1044.797972186253 791.1075086053634 322.6991390037965 937.436591035713 293.4740139036957
464 0.005 2.32 1 775.14777663866 643.1524493794617 643.1788522778033 1001.200849089761 1025.713186301442 1044.797977980953 791.2267020063312 322.8000118928432 937.4566267444908 293.4740242189272
465 0.005 2.325 1 775.3392894401873 643.5080652072926 643.53500787108 1001.203959031331 1025.713505356159 1044.798017332395 791.3454381642775 322.9008639432513 937.4767104452721 293.4740330440889
466 0.005 2.33 1 775.5302175386055 643.8625673814248 643.8900475570283 1001.207096345796 1025.71386001888 1044.798029644438 791.4638616044123 323.0016823013825 937.496673297349 293.474040492351
467 0.005 2.335 1 775.7205992466254 644.2159596544695 644.2439752005544 1001.210199606786 1025.714168252417 1044.798049616773 791.5817458035235 323.1024900576629 937.5166831910668 293.4740466269112
468 0.005 2.34 1 775.91039704654 644.5682463735792 644.5967949301944 1001.213335584927 1025.71454081729 1044.798082668136 791.69942896035 323.2032758751308 937.5365507870678 293.4740515701529
469 0.005 2.345 1 776.0996410253044 644.919431015852 644.9485104023016 1001.216425820596 1025.714838978882 1044.798088708005 791.8167841560769 323.304044745223 937.5564411151101 293.4740553926187
470 0.005 2.35 1 776.2884952216558 645.2695170331602 645.2991252251107 1001.219569819215 1025.715213039284 1044.798133947588 791.9338860009565 323.4047765879 937.5763270236067 293.4740582269911
471 0.005 2.355 1 776.4767830543484 645.6185081268078 645.6486430695038 1001.222609254977 1025.71549018335 1044.798125770965 792.0506318254575 323.5054874153589 937.596130663985 293.4740601539352
472 0.005 2.36 1 776.6641869510211 645.966409281157 645.9970687865231 1001.225744161838 1025.715874673169 1044.79818871679 792.1671038736625 323.6061773483054 937.6157501167978 293.4740613079361
473 0.005 2.365 1 776.8510572944117 646.3132233483891 646.3444052911445 1001.228800805794 1025.716146650988 1044.798166278359 792.283226914587 323.7068370597344 937.6354494024125 293.4740617760277
474 0.005 2.37 1 777.0373984156349 646.6589540962574 646.6906563894967 1001.231903272375 1025.716523862309 1044.798241453384 792.3990291566597 323.8074626245131 937.6550700329631 293.4740616923702
475 0.005 2.375 1 777.2231875209924 647.0036047113786 647.0358253811767 1001.234917623531 1025.71678511071 1044.798207747129 792.5144808701295 323.9080568865767 937.6746614479301 293.4740611357402
476 0.005 2.38 1 777.4084755363571 647.3471791313526 647.3799161271437 1001.238019232144 1025.717174591981 1044.798297545416 792.6296881164415 324.0086092735615 937.6941796383053 293.4740602310183
477 0.005 2.385 1 777.5931544254537 647.6896810021149 647.7229322865232 1001.241018380632 1025.71742243302 1044.798247914798 792.7442270048608 324.1092125863602 937.7136531571449 293.4740590523172
478 0.005 2.39 1 777.7773567457627 648.0311125367128 648.064876646196 1001.244166437679 1025.717827664769 1044.798354646257 792.8586006230996 324.2097481849422 937.7331156577715 293.4740577153227
479 0.005 2.395 1 777.9609445105159 648.3714781008271 648.40575299137 1001.247140676096 1025.718056419428 1044.798287916065 792.9727459544659 324.3102282446268 937.7524932199029 293.4740562868185
480 0.005 2.4 1 778.1440222932646 648.7107817289574 648.7455653346681 1001.250249330245 1025.718462045136 1044.798405974621 793.0866271376336 324.4106688516675 937.7718533750833 293.4740548726723
481 0.005 2.405 1 778.3265795858595 649.049025487855 649.0843163080229 1001.253217081055 1025.71868797466 1044.798331605229 793.2003342020778 324.5110678433976 937.7911349830543 293.4740535293369
482 0.005 2.41 1 778.5085794902282 649.3862138728621 649.4220098386521 1001.256313946677 1025.719100061194 1044.798462902993 793.3137980179537 324.6114345647603 937.8103897811437 293.4740523494862
483 0.005 2.415 1 778.6899762299363 649.7223510273552 649.7586497984074 1001.259471370234 1025.719310962837 1044.798366617106 793.4268928906444 324.7117637033107 937.8298158076001 293.4740513771163
484 0.005 2.42 1 778.8708141603167 650.0574402809485 650.0942399988088 1001.262634042253 1025.719727895597 1044.798508473236 793.5397141842838 324.8120912913326 937.8491882325959 293.4740506881662
485 0.005 2.425 1 779.0510477661209 650.3914842523679 650.428783064983 1001.265540824155 1025.719933702143 1044.798407722463 793.6521235580432 324.9123721088637 937.8683842266632 293.474050308851
486 0.005 2.43 1 779.2307494199332 650.7244865727247 650.7622825899758 1001.26859872675 1025.720369120323 1044.798566319186 793.7641879639059 325.0125990931113 937.8875152076261 293.4740503005667
487 0.005 2.435 1 779.4098097765428 651.056449979515 651.0947415791435 1001.27149950932 1025.720575002347 1044.798452587073 793.8758550395328 325.1128389059259 937.9065259610952 293.4740506750604
488 0.005 2.44 1 779.5882638939188 651.3873784824174 651.4261636871091 1001.274575537724 1025.72101276453 1044.798618124166 793.9872186600335 325.2130201960501 937.9255199728844 293.4740514805473
489 0.005 2.445 1 779.7662719847068 651.7172743391485 651.7565513918358 1001.277353459365 1025.721151026221 1044.798462626623 794.0982472167318 325.3131513477425 937.9441684916073 293.4740527167143
490 0.005 2.45 1 779.9437768255229 652.046141943729 652.0859089207521 1001.280457338797 1025.721599882891 1044.79862777752 794.2091381964142 325.4131884517399 937.9630048141422 293.4740544175736
491 0.005 2.455 1 780.1207077639542 652.373983731915 652.4142389742318 1001.283309827619 1025.72175861654 1044.798488731726 794.3196813745544 325.5132025658571 937.981754753527 293.4740565677648
492 0.005 2.46 1 780.2971652857677 652.7008028129588 652.7415447353237 1001.286706611328 1025.722223909194 1044.798667419881 794.4301098586121 325.6131840358572 938.0006322136861 293.4740591856669
493 0.005 2.465 1 780.4730193663775 653.0266042341096 653.0678303613565 1001.289625688802 1025.722371218496 1044.798519394404 794.5405201317916 325.7131323076391 938.0193777029561 293.4740622466063
494 0.005 2.47 1 780.648393048761 653.3513910070675 653.3930995661356 1001.292734829874 1025.722828948068 1044.798713655068 794.6505332571976 325.8130421183184 938.0381407043293 293.4740657613818
495 0.005 2.475 1 780.8232165922902 653.6751653610424 653.7173550468269 1001.295650983221 1025.72298951079 1044.79855716441 794.759631844929 325.9129154068222 938.0567928881471 293.4740697010227
496 0.005 2.48 1 780.9976842190017 653.9979323181722 654.0406010074133 1001.298758693852 1025.723452493097 1044.798757697958 794.8687549420374 326.012747480144 938.0754835097949 293.4740740713656
497 0.005 2.485 1 781.1715107743145 654.3196932307258 654.3628393012737 1001.301559822264 1025.723590060944 1044.798590783349 794.9775236063603 326.1125449309867 938.0939894123757 293.4740788395959
498 0.005 2.49 1 781.3448515829162 654.640451882179 654.6840735292407 1001.304635843881 1025.724069198306 1044.798806770027 795.0861126305892 326.2122964657052 938.1125732651468 293.4740840034419
499 0.005 2.495 1 781.5175684955929 654.9602102019562 655.0043060061436 1001.307435844305 1025.724216279135 1044.79863646619 795.1943357760969 326.3120075522348 938.1310062007722 293.4740895247434
500 0.005 2.5 1 781.6897801042318 655.2789722350732 655.3235405059061 1001.310517492316 1025.724707509518 1044.798861109683 795.3023701075197 326.4116717306029 938.1495175943786 293.4740953973165
501 0.005 2.505 1 781.861400103345 655.5967404332323 655.6417795959194 1001.313290190196 1025.724834434839 1044.798670233866 795.4100279300939 326.5112937521041 938.1678303855529 293.4741015780331
502 0.005 2.51 1 782.0325073208406 655.9135189424348 655.9590272272991 1001.316365579808 1025.725320892071 1044.798902110134 795.5174822272913 326.6108695832978 938.186241570666 293.4741080551421
503 0.005 2.515 1 782.2030226555963 656.2293098521648 656.2752857639342 1001.319126444408 1025.725439285323 1044.798700968546 795.6245740348268 326.7104020432358 938.2044524619888 293.4741147866608
504 0.005 2.52 1 782.3730843807174 656.5441172076394 656.5905589936141 1001.322195618165 1025.725931878844 1044.798941419503 795.731482742219 326.8098773603274 938.2227786661429 293.4741217594229
505 0.005 2.525 1 782.5422470414687 656.8579431475332 656.9048496248234 1001.324955363577 1025.726045046474 1044.798734448897 795.8380276776085 326.9093097820391 938.2411862261941 293.4741289281017
506 0.005 2.53 1 782.7111170950932 657.170791668906 657.218161031828 1001.328017685182 1025.726540857447 1044.798979643404 795.9444502197575 327.0086953624081 938.259587887627 293.4741362816799
507 0.005 2.535 1 782.8795046172959 657.4826656641814 657.5304961296259 1001.330745464609 1025.726640469845 1044.798760880033 796.0505031418353 327.1080380865434 938.2776700623217 293.4741437763666
508 0.005 2.54 1 783.0474749027181 657.7935685976571 657.8418583674428 1001.33378482089 1025.727135964 1044.799014212157 796.1563464096913 327.2072872626399 938.2958085170951 293.474151402599
509 0.005 2.545 1 783.2147627328218 658.103500364217 658.1522485636211 1001.336548756139 1025.727246397981 1044.798791740302 796.2618976573826 327.306494123356 938.3137519521549 293.474159123073
510 0.005 2.55 1 783.3817177525857 658.4124678972747 658.4616723812221 1001.339625484794 1025.727747636853 1044.799048740864 796.367419766001 327.4056595922265 938.331891459871 293.4741669343675
511 0.005 2.555 1 783.5480894303538 658.7204724844732 658.7701317207757 1001.342324945588 1025.727833951597 1044.798819695027 796.4724494094311 327.5047833818824 938.3497722056392 293.4741748015251
512 0.005 2.56 1 783.7140793997976 659.0275464299923 659.0776545785435 1001.345373884974 1025.728340127686 1044.799085419569 796.5773209124677 327.6038896132369 938.3677833681865 293.4741827249759
513 0.005 2.565 1 783.8794389377787 659.3336631114091 659.3842200535115 1001.348060016008 1025.728423654596 1044.798849324884 796.6817319938831 327.7029418961247 938.3855623015118 293.4741906793
514 0.005 2.57 1 784.0443630447377 659.6388271035129 659.6898317380588 1001.351089199615 1025.728931384278 1044.799119752878 796.7859289167575 327.8019430883568 938.4034823063753 293.4741986676971
515 0.005 2.575 1 784.2087128380574 659.9430404703545 659.9944917632743 1001.353760651187 1025.729008178207 1044.798876315284 796.8897468470379 327.9008678729135 938.421172712396 293.4742066643742
516 0.005 2.58 1 784.372639141044 660.2463072763957 660.2982037666014 1001.356783266766 1025.729517122817 1044.799152163354 796.9933881972132 327.999750551144 938.439011954791 293.47421467618
517 0.005 2.585 1 784.5359619746744 660.5486294558494 660.6009699417031 1001.359443191022 1025.72959298757 1044.798905050376 797.0966317598695 328.0985847968346 938.4566128361173 293.4742226816037
518 0.005 2.59 1 784.6988948342103 660.8500105188315 660.9027935006084 1001.362450425941 1025.730102601257 1044.799183521508 797.1997224620116 328.1973681184143 938.4743654469386 293.4742306892247
519 0.005 2.595 1 784.8613614168356 661.1504538506653 661.2036777155819 1001.365125764445 1025.730178333064 1044.798934967185 797.3029309177304 328.2961009008746 938.4919003879047 293.4742386780846
520 0.005 2.6 1 785.0235414036217 661.449962719429 661.5036258481312 1001.368074840192 1025.730671742627 1044.799211742358 797.405708878179 328.3947894513594 938.5094474879011 293.4742466587137
521 0.005 2.605 1 785.1850427376409 661.7485385705696 661.8026396769287 1001.370691169117 1025.730738347304 1044.798959182952 797.507907362121 328.4934353400018 938.5268035669983 293.4742546088716
522 0.005 2.61 1 785.3460658634618 662.0461848669902 662.1007225393703 1001.373688489696 1025.731253869555 1044.7992458239 797.6099126846699 328.5920117309196 938.544366738324 293.4742625415612
523 0.005 2.615 1 785.5064908362285 662.3429037433998 662.3978766880583 1001.376312831181 1025.731313495085 1044.798983531885 797.711551216118 328.6905334378748 938.5617072930688 293.4742704411374
524 0.005 2.62 1 785.6664909868774 662.6386994421014 662.694105985588 1001.379302672259 1025.731824553564 1044.799272660839 797.8130341328222 328.7890160507991 938.579215768019 293.4742783201312
525 0.005 2.625 1 785.8258972522735 662.9335733974398 662.9894122665313 1001.381918367173 1025.731881418261 1044.799010243362 797.9141481177916 328.8874236641234 938.5964805053046 293.4742861644532
526 0.005 2.63 1 785.9848746075088 663.2275289247136 663.2837987212462 1001.384845827515 1025.732305460093 1044.799162007229 798.0150994769353 328.9857893844895 938.6138717870497 293.4742939854855
527 0.005 2.635 1 786.1432764378277 663.5205688330955 663.5772681900523 1001.387399992735 1025.732349001182 1044.798897465374 798.1157108214292 329.084094747754 938.631017908438 293.4743017713519
528 0.005 2.64 1 786.3012706132731 663.8126964085532 663.8698238111594 1001.390383147729 1025.73291560039 1044.799244448642 798.2161782837092 329.1823431284394 938.648366484543 293.4743095389357
529 0.005 2.645 1 786.4586962135202 664.10391374145 664.1614678252668 1001.392988728888 1025.73301585657 1044.799012700671 798.3162797200041 329.2805325115887 938.6654715096826 293.4743172754867
530 0.005 2.65 1 786.615631705529 664.3942248437486 664.4522038465221 1001.395945257291 1025.733496493065 1044.799200087198 798.4161244864475 329.3786982492429 938.6827334695361 293.4743249930218
531 0.005 2.655 1 786.7718027923273 664.6836298814287 664.7420329048605 1001.39852681201 1025.733558284433 1044.798945395345 798.5156541695623 329.4767906004325 938.699758728958 293.4743326806521
532 0.005 2.66 1 786.9277019845053 664.9721343650061 665.0309596615631 1001.401495329198 1025.734120239227 1044.799297043705 798.615077116156 329.5748306034827 938.7169438475324 293.4743403524045
533 0.005 2.665 1 787.0831608660581 665.259739114334 665.3189849374361 1001.404091175707 1025.734218809716 1044.79906871719 798.7141505213236 329.6728015869929 938.7339207725194 293.4743479971738
534 0.005 2.67 1 787.2382353412437 665.5464484457202 665.606113160206 1001.406987591874 1025.73469040509 1044.799257794787 798.8130378001104 329.7707013306793 938.7510203407119 293.474355628234
535 0.005 2.675 1 787.3927710505686 665.8322644527194 665.89234676553 1001.409497425354 1025.734741200753 1044.798995881045 798.9115874292206 329.8685333728028 938.76784201281 293.4743632335242
536 0.005 2.68 1 787.5468803590509 666.1171906035296 666.1776890190163 1001.41239477185 1025.7352969507 1044.799350339961 799.0099632629034 329.9663160637486 938.784833621728 293.4743708272942
537 0.005 2.685 1 787.7004396830047 666.401229005197 666.4621422308227 1001.414949116724 1025.735392972434 1044.799115996873 799.108019514095 330.0640083820786 938.8015965979773 293.4743783983215
538 0.005 2.69 1 787.8536275869243 666.6843837174595 666.7457101391389 1001.417879781358 1025.735874095154 1044.799306864301 799.2059261322393 330.1616442755845 938.8185503410743 293.4743859583836
539 0.005 2.695 1 788.0062702202832 666.9666561906522 667.0283945685637 1001.420387136443 1025.735913153672 1044.799039243618 799.3034879959982 330.2592194816905 938.8352119276325 293.4743934915175
540 0.005 2.7 1 788.15853306214 667.2480500011642 667.310198882802 1001.423308106677 1025.736472925057 1044.79939775947 799.4008902228531 330.3567369380889 938.852073067558 293.4744010138588
541 0.005 2.705 1 788.3102449501213 667.5285668476091 667.5911249650552 1001.425848066622 1025.736559173612 1044.799159552895 799.4979396288583 330.4541956747881 938.8686831092955 293.4744085126681
542 0.005 2.71 1 788.4615439951612 667.8082106355876 667.8711764340807 1001.428724809051 1025.737029525528 1044.799352990396 799.5945308063332 330.5515936278103 938.8854568654441 293.4744160023513
543 0.005 2.715 1 788.612291364992 668.0869829458409 668.1503552191502 1001.431214076222 1025.737072582004 1044.799087081083 799.6909906418921 330.6489309890706 938.901956646541 293.4744234725567
544 0.005 2.72 1 788.7626546308064 668.3648891505676 668.4286664581813 1001.433995249222 1025.737618877229 1044.799445402655 799.7873781471505 330.746208695856 938.9184741440787 293.4744309395109
545 0.005 2.725 1 788.9124638483678 668.6419294859595 668.7061105812795 1001.436495178001 1025.737708970486 1044.799205081207 799.8834177744977 330.8434226220509 938.9348532472119 293.47443838915
546 0.005 2.73 1 789.0618828481495 668.918107436024 668.982690816686 1001.439365862889 1025.738180788402 1044.799399491431 799.9792992941568 330.9405639270276 938.9514493980187 293.4744458351533
547 0.005 2.735 1 789.2107986866142 669.1934256045594 669.2584097731925 1001.441832809645 1025.738211478862 1044.799127477542 800.0748822964085 331.0376441344198 938.9677856880638 293.4744532644505
548 0.005 2.74 1 789.3593563008131 669.4678869539679 669.5332704622074 1001.444724286026 1025.738769394682 1044.799489278387 800.1703198319964 331.1346616131519 938.9843363964333 293.4744606882479
549 0.005 2.745 1 789.507364078348 669.7414932175253 669.807274810338 1001.4472237668 1025.738845959695 1044.799245269882 800.2654112637825 331.2316158718316 939.0006219283995 293.4744680934442
550 0.005 2.75 1 789.6549904530772 670.0142477804228 670.0804260243377 1001.450065833872 1025.739311431855 1044.799441132258 800.3603286666274 331.3285243132207 939.0170723953014 293.4744754906896
551 0.005 2.755 1 789.8024583447162 670.2861529857423 670.3527263853834 1001.452509346944 1025.739346618722 1044.799172022441 800.4551797263039 331.4253793269081 939.0332564191048 293.4744828679097
552 0.005 2.76 1 789.9493046431623 670.5572129108438 670.6241799447973 1001.455220289363 1025.739894207832 1044.799535995178 800.5495076964679 331.5221565544648 939.0495641171136 293.4744902393149
553 0.005 2.765 1 790.0955174844968 670.8274283406073 670.894787858672 1001.457626559179 1025.739969575562 1044.799292732701 800.6434058563844 331.618861304226 939.0656455224494 293.4744975943134
554 0.005 2.77 1 790.2413349560263 671.0968033028822 671.16455369132 1001.460437212301 1025.740437445093 1044.79948871541 800.7375280738008 331.7154982224582 939.0819195688748 293.474504944619
555 0.005 2.775 1 790.386743083862 671.3653384498095 671.4334787488586 1001.462853566048 1025.740461589555 1044.799212180097 800.8311411428949 331.8120361658348 939.0979489331928 293.4745122785467
556 0.005 2.78 1 790.5317392652136 671.6330377446734 671.7015665373718 1001.465709863535 1025.74101992957 1044.799577322966 800.9245672541088 331.908513741747 939.1141824850193 293.4745196079648
557 0.005 2.785 1 790.6761653340041 671.8999030929036 671.9688190924221 1001.468169478646 1025.741088846774 1044.799331914447 801.0176827041508 332.004917062197 939.1301433831924 293.4745269161824
558 0.005 2.79 1 790.8202368819768 672.1659388538958 672.2352404587704 1001.470959273917 1025.741546295761 1044.79953067053 801.1106278181167 332.101256448179 939.1462843781765 293.4745342155094
559 0.005 2.795 1 790.9637412341028 672.4311450237368 672.5008310545808 1001.473362084008 1025.741565317901 1044.799254448309 801.2033544158301 332.197531176058 939.1621181064664 293.4745414909922
560 0.005 2.8 1 791.1068994116656 672.6955262099714 672.7655948814352 1001.476182701764 1025.742116924919 1044.799619410463 801.2959286251378 332.2937394406284 939.1781782770892 293.4745487533869
561 0.005 2.805 1 791.2495128447537 672.9590836620713 673.0295330457803 1001.478612138718 1025.742180070518 1044.799371124728 801.388142184999 332.3898854543796 939.1939362409695 293.4745559904321
562 0.005 2.81 1 791.391785209356 673.2218207493665 673.2926476347501 1001.481403538101 1025.742646410253 1044.799572916471 801.480131756375 332.4859601225503 939.2099016429771 293.4745632111692
563 0.005 2.815 1 791.533526181172 673.4837392765174 673.5549418274178 1001.483777668964 1025.742665970102 1044.799296612827 801.5718263802365 332.5819567172326 939.2255969850402 293.4745703993159
564 0.005 2.82 1 791.67492032306 673.7448422850551 673.816420029692 1001.486602135045 1025.743223655591 1044.799662668732 801.6633833458303 332.6778924431131 939.241509412571 293.4745775649316
565 0.005 2.825 1 791.8158275157435 674.0051315586281 674.0770842932434 1001.489020900163 1025.7432836048 1044.799411892926 801.7546381056511 332.773784056976 939.257172684787 293.4745846928325
566 0.005 2.83 1 791.9563461432148 674.2646108655697 674.3369378273641 1001.491786131821 1025.743742496391 1044.799612999019 801.8457460691019 332.869615069587 939.2729805929088 293.474591793198
567 0.005 2.835 1 792.0963687317459 674.5232816909329 674.5959823392014 1001.494142035846 1025.743758367622 1044.799337515064 801.9365544704042 332.965355696466 939.2885241852885 293.4745988508997
568 0.005 2.84 1 792.2360470612781 674.7811477603416 674.8542210956747 1001.496921031347 1025.744307261057 1044.799704101854 802.0272480062802 333.0610143637194 939.3042734374707 293.4746058790915
569 0.005 2.845 1 792.3752117085617 675.0382106107554 675.111655804538 1001.499307336518 1025.744366939429 1044.799454652493 802.1175887595638 333.1565978250717 939.3197608652096 293.4746128643932
570 0.005 2.85 1 792.5140135016857 675.2944734847777 675.3682894376575 1001.502040381879 1025.744821495344 1044.799655995901 802.2077605585629 333.2521062818454 939.3354105850757 293.4746198177846
571 0.005 2.855 1 792.6523276055141 675.5499384699516 675.6241241579453 1001.504379717936 1025.744836624428 1044.799378947953 802.2976268660142 333.347542303844 939.3507979227247 293.4746267295436
572 0.005 2.86 1 792.7902894845641 675.8046090036455 675.8791631334401 1001.507145060654 1025.745382619704 1044.79974541823 802.3874484231786 333.4429508140169 939.3663922941325 293.4746336134738
573 0.005 2.865 1 792.9276865044126 676.0584865216611 676.1334080632399 1001.509510483992 1025.745434723548 1044.799492964931 802.4768058833386 333.5382591423729 939.3817229513988 293.4746404577144
574 0.005 2.87 1 793.0647416962076 676.3115748670049 676.3868623614844 1001.512221504413 1025.74588663677 1044.799697018177 802.5660272607555 333.6334876538775 939.3972189355112 293.4746472727512
575 0.005 2.875 1 793.2013369329275 676.5638752889695 676.6395277065291 1001.514531229756 1025.74589407039 1044.799416040011 802.6549477743338 333.7286607162336 939.4124538619525 293.4746540480546
576 0.005 2.88 1 793.3376011748863 676.8153910177742 676.8914071008505 1001.517273203587 1025.746439759501 1044.799785728887 802.7437563208076 333.823744748802 939.4278977707587 293.4746607960553
577 0.005 2.885 1 793.4733594210786 677.0661234104163 677.1425021612076 1001.519612810851 1025.74648901366 1044.799533508458 802.8322299095902 333.9187584044006 939.4430717374046 293.4746675039813
578 0.005 2.89 1 793.6087818351468 677.3160772848189 677.3928171957041 1001.522292175622 1025.746928421597 1044.799738696115 802.9205644658621 334.0136960815888 939.4584072397523 293.4746741809191
579 0.005 2.895 1 793.7436292736794 677.5652526851446 677.6423528652823 1001.524584836672 1025.746939184455 1044.799460886421 803.0086206381193 334.1085542961961 939.4734733292314 293.4746808174344
580 0.005 2.9 1 793.8781793805539 677.8136535533117 677.8911125931269 1001.527302138144 1025.747480679717 1044.799826238578 803.0965370696086 334.2033303888562 939.4887517796874 293.4746874245839
581 0.005 2.905 1 794.0122619165887 678.0612815659435 678.1390982346924 1001.529625923633 1025.747530734082 1044.799574124328 803.1841345508033 334.2980225343572 939.5037717685149 293.4746939878194
582 0.005 2.91 1 794.1460049801981 678.3081399938656 678.3863128851053 1001.532301023968 1025.747977118117 1044.799775317991 803.2715724972645 334.3926386536554 939.518966498984 293.4747005206469
583 0.005 2.915 1 794.2790090326685 678.5542310051039 678.632759119852 1001.534573263786 1025.747984817956 1044.799497691516 803.3586566941583 334.4871815834424 939.5338953986063 293.4747070117478
584 0.005 2.92 1 794.4117687023339 678.7995573236808 678.8784392350979 1001.537289783735 1025.748524153823 1044.799864673805 803.4456945420284 334.5816222272213 939.5490219442787 293.4747134733371
585 0.005 2.925 1 794.5441486189242 679.0441204489351 679.1233550334892 1001.53961080616 1025.748574519615 1044.799616173258 803.5324202383091 334.6759965001027 939.5638982293578 293.4747198936188
586 0.005 2.93 1 794.6762299917144 679.2879238500387 679.3675096827964 1001.542273817766 1025.749018274784 1044.799817387459 803.6189928565044 334.7702789782196 939.5789421425977 293.4747262851324
587 0.005 2.935 1 794.8078482533799 679.5309681839759 679.610904389068 1001.544523251851 1025.749016886956 1044.799538046024 803.7052407130766 334.8644862558677 939.5937065164678 293.4747326395325
588 0.005 2.94 1 794.9391687340266 679.7732573561993 679.8535425657723 1001.547202437761 1025.749551447703 1044.799906063297 803.791371620542 334.9586068437741 939.6086903046451 293.4747389673624
589 0.005 2.945 1 795.0699898570061 680.0147931480991 680.095425955308 1001.549464485373 1025.749591719646 1044.799653743491 803.8772229633121 335.0526612188914 939.6234027590062 293.4747452579499
590 0.005 2.95 1 795.2004935719627 680.2555785291013 680.3365576659332 1001.552103691824 1025.750037299452 1044.799858301337 803.9628864308449 335.1466246245118 939.6383037257721 293.4747515248715
591 0.005 2.955 1 795.3305228546097 680.4956147554833 680.576939250977 1001.554334915154 1025.750030803789 1044.799575047649 804.0482382744397 335.2405178570014 939.6529189762779 293.4747577592466
592 0.005 2.96 1 795.4602429548636 680.7349053560348 680.8165739121599 1001.556996822952 1025.750562333829 1044.799943012662 804.1334750076818 335.3343399250118 939.6677507703738 293.474763976305
593 0.005 2.965 1 795.5894790600602 680.9734517719045 681.0554633063715 1001.559265329964 1025.750602094381 1044.799690643939 804.2183892461254 335.4280877624235 939.6823261133303 293.4747701634839
594 0.005 2.97 1 795.7183896000467 681.2112573151726 681.2936105188003 1001.561884633956 1025.751038847418 1044.799891876838 804.3031668350409 335.5217418687569 939.6970774108903 293.4747763320733
595 0.005 2.975 1 795.846819006411 681.4483232293271 681.5310170985983 1001.56408656057 1025.751030163907 1044.799611709546 804.3876467954318 335.6153286116202 939.7115423655231 293.4747824734823
596 0.005 2.98 1 795.9749344060497 681.6846527238503 681.7676860016181 1001.56671847538 1025.75155653582 1044.799976955786 804.471938187761 335.7088325576972 939.7262225875437 293.4747886012837
597 0.005 2.985 1 796.1026593028222 681.9202476429789 682.0036191751591 1001.568973278362 1025.751603460553 1044.799729173436 804.5559648688303 335.8022562071894 939.7406652892649 293.4747947015623
598 0.005 2.99 1 796.2300411164157 682.1551111680095 682.2388196183846 1001.571580312857 1025.75204389593 1044.799931727023 804.6398858266455 335.8956235243422 939.7552821024539 293.47480078458
599 0.005 2.995 1 796.3569337122941 682.3892448353187 682.473289131925 1001.573770534896 1025.752031711316 1044.799648493677 804.7235562016106 335.9889034070597 939.7695997660878 293.4748068426175
600 0.005 3 1 796.483531290818 682.6226520300249 682.7070308398404 1001.57640040844 1025.752560828518 1044.800016813905 804.8070734214491 336.0820905728035 939.7841445234179 293.474812888366
601 0.005 3.005 1 796.6096020091161 682.8553347577755 682.9400467853457 1001.578545957595 1025.7525824051 1044.799761326436 804.8904178370981 336.175199368225 939.7983889641324 293.4748189080854
602 0.005 3.01 1 796.735412167611 683.087295342437 683.1723394647993 1001.581128375257 1025.753030414501 1044.799967963679 804.9736205166093 336.2682254152081 939.812853245342 293.4748249171053
603 0.005 3.015 1 796.8607310779169 683.3185348589859 683.4039101348353 1001.583289384685 1025.753015484245 1044.799684511487 805.0564810177224 336.3611763469005 939.8270210051269 293.4748309039896
604 0.005 3.02 1 796.9857729825189 683.5490566762093 683.6347618730034 1001.5858846415 1025.753538072091 1044.800051581011 805.1391885937369 336.4540423922596 939.8414176383002 293.4748368802993
605 0.005 3.025 1 797.1103264482095 683.7788620136137 683.864896154153 1001.588081530863 1025.753566926948 1044.799797448742 805.2215559201763 336.5468170389005 939.8555447444351 293.4748428347936
606 0.005 3.03 1 797.2345452246027 684.0079534889553 684.0943154870349 1001.590650243298 1025.754005042673 1044.800004366952 805.3037207395845 336.6395122971398 939.8698503554336 293.4748487810804
607 0.005 3.035 1 797.3583994989564 684.2363334280382 684.3230220828128 1001.592797085543 1025.753983285912 1044.799719708466 805.3856952178462 336.7321310524804 939.883905010876 293.4748547067582
608 0.005 3.04 1 797.4819346678879 684.4640047830111 684.5510188720581 1001.595377260393 1025.754510777659 1044.800090937638 805.4674731191827 336.82466107606 939.8981616406278 293.4748606259938
609 0.005 3.045 1 797.6049658914749 684.690968124433 684.7783067563099 1001.597562990354 1025.754542469877 1044.799837736886 805.5489737187032 336.9171091881973 939.9121431947111 293.4748665255622
610 0.005 3.05 1 797.7276914463778 684.9172273943749 685.0048892801325 1001.600117726999 1025.754977533922 1044.800042465791 805.6303592593089 337.0094747533552 939.926317073094 293.4748724170785
611 0.005 3.055 1 797.8499490147603 685.1427833695544 685.2307675954229 1001.602235986401 1025.754954993398 1044.799760864981 805.711436407246 337.1017488461455 939.9403994053671 293.4748782891829
612 0.005 3.06 1 797.9718890918996 685.3676392867717 685.4559447046259 1001.604789093208 1025.755476814122 1044.800129893509 805.7924585135804 337.1939439324654 939.9543074176736 293.4748841552616
613 0.005 3.065 1 798.0932584518151 685.5917969940062 685.6804225306363 1001.606948548361 1025.755500183229 1044.799872619204 805.8731385357117 337.286061582121 939.9680498377139 293.4748900017892
614 0.005 3.07 1 798.214293350433 685.8152594373544 685.9042038557027 1001.609476219448 1025.755931013192 1044.800075956113 805.9536859784745 337.3780925450911 939.9820252006126 293.474895838393
615 0.005 3.075 1 798.3350208391049 686.0380273818902 686.1272896679197 1001.611552355993 1025.755894817373 1044.799790378584 806.0339680757701 337.4700356602725 939.9956345567001 293.4749016521703
616 0.005 3.08 1 798.4554461793845 686.2601041782855 686.3496831871714 1001.614090405751 1025.756413586056 1044.800164982692 806.1141589211536 337.5619084211132 940.0095294015674 293.4749074560273
617 0.005 3.085 1 798.5754473248379 686.4814913787329 686.5713860777902 1001.616247359599 1025.756438990363 1044.799911008008 806.1940056298089 337.6537065252641 940.0232069155969 293.4749132343902
618 0.005 3.09 1 798.6951578956619 686.70219158336 686.7924009089685 1001.618743933754 1025.756865997028 1044.800114921561 806.2737091563367 337.7454103663323 940.0370795757751 293.4749189978722
619 0.005 3.095 1 798.8144125900919 686.922206346204 687.0127293159106 1001.620822627074 1025.756841160977 1044.799831985949 806.3531310567431 337.8370228501285 940.0506703095066 293.474924734398
620 0.005 3.1 1 798.9333755682945 687.1415388642054 687.2323742198168 1001.623302315433 1025.757351437407 1044.800195829771 806.4324444207494 337.928548852957 940.0645205167801 293.4749304546764
621 0.005 3.105 1 799.0518956332153 687.3601903021862 687.4513370719859 1001.625426507146 1025.75739149639 1044.799944991824 806.5114567985706 338.019974656308 940.0780905246884 293.4749361463436
622 0.005 3.11 1 799.1701511638521 687.5781643961353 687.6696212355215 1001.627924273261 1025.757813534317 1044.800141153203 806.5903898732596 338.1113193504626 940.0918564687628 293.4749418204697
623 0.005 3.115 1 799.2879427285651 687.7954613166612 687.8872274288179 1001.629991590966 1025.75778892043 1044.799861568012 806.6690154061197 338.2025775127266 940.1052969951046 293.4749474670775
624 0.005 3.12 1 799.4054871092933 688.0120849045669 688.1041590203772 1001.632485505579 1025.758289906397 1044.800225010679 806.7475668554069 338.2937537997039 940.1189684089527 293.4749530977635
625 0.005 3.125 1 799.5225738200496 688.2280361848916 688.3204173260141 1001.634595898165 1025.758319016336 1044.799977856713 806.8260211318313 338.3848424506495 940.1323747218165 293.4749587003874
626 0.005 3.13 1 799.639561781584 688.4433185893853 688.5360054613486 1001.63709436322 1025.758747413826 1044.800179553463 806.9043722305535 338.475843548288 940.1460338807916 293.4749642869183
627 0.005 3.135 1 799.756003710494 688.657932267438 688.750924152877 1001.639159743545 1025.758725468144 1044.799901034081 806.9823281983989 338.5667578685077 940.1593760277023 293.4749698488837
628 0.005 3.14 1 799.8721301296945 688.8718806975711 688.9651764861522 1001.641641808517 1025.759223724463 1044.80026264709 807.0601123507872 338.6575830415309 940.1729250244616 293.474975399025
629 0.005 3.145 1 799.9877964154908 689.0851648802395 689.1787636850119 1001.643731818846 1025.759251293125 1044.800016405456 807.1375697263038 338.7483363499639 940.1861938607561 293.4749809294024
630 0.005 3.15 1 800.1032027519865 689.297788761604 689.3916892189542 1001.646187122746 1025.759666170271 1044.800214280388 807.2149235966805 338.8389959147181 940.1996703808628 293.4749864543961
631 0.005 3.155 1 800.2181428822088 689.5097521729919 689.603953595304 1001.648201992784 1025.759634694215 1044.799934973302 807.2919562849057 338.9295626183708 940.2128186192182 293.4749919618221
632 0.005 3.16 1 800.3328639377077 689.7210584783708 689.8155594534774 1001.650507310757 1025.760126603744 1044.800298827966 807.3688827186008 339.0200429541756 940.2259550726731 293.4749974651032
633 0.005 3.165 1 800.4471139136527 689.9317085872647 690.0265083502976 1001.652562991131 1025.760164587414 1044.800055953395 807.445505257232 339.110438875936 940.238929656029 293.4750029524372
634 0.005 3.17 1 800.5611047202202 690.1417062508574 690.2368035963354 1001.655013924742 1025.760580587115 1044.800251783558 807.522036281333 339.2007416744253 940.25219805369 293.4750084353551
635 0.005 3.175 1 800.6746150221005 690.3510525486118 690.4464466652061 1001.656973820181 1025.760534487909 1044.799968761394 807.5980596397649 339.2909467517025 940.2651739233543 293.4750139010054
636 0.005 3.18 1 800.7878867111921 690.5597506267422 690.6554403416701 1001.659401357302 1025.761029238012 1044.800332224498 807.6740873343957 339.3810631826523 940.2784145338096 293.4750193585385
637 0.005 3.185 1 800.900710822395 690.7678011699796 690.8637856439328 1001.661456912489 1025.761053555615 1044.800085006202 807.7498566585541 339.4710794154659 940.2914039792298 293.4750247956055
638 0.005 3.19 1 801.0133143282173 690.975207341417 691.0714854572445 1001.663879019634 1025.761462688666 1044.800282196009 807.8255587682478 339.5609815931128 940.3046096680578 293.4750302220025
639 0.005 3.195 1 801.1254467599522 691.1819697007588 691.2785406839185 1001.665855984873 1025.761424905339 1044.800004227956 807.9009833175927 339.6508077160459 940.3174843407526 293.4750356244597
640 0.005 3.2 1 801.2373535778074 691.3880920455057 691.4849546429167 1001.668263200614 1025.76191244863 1044.800364770606 807.9763760899015 339.7405524818044 940.3305954972634 293.4750410156087
641 0.005 3.205 1 801.348814211338 691.5935749675533 691.690728329464 1001.670293350678 1025.761935358646 1044.800118945004 808.0514513962651 339.8302104490573 940.3434459183143 293.4750463828002
642 0.005 3.21 1 801.4599197793683 691.7984225742056 691.8958653575647 1001.672712303995 1025.762345973866 1044.800315320186 808.1264399539295 339.9197888164776 940.3564856697928 293.4750517378316
643 0.005 3.215 1 801.570592910574 692.0026341691679 692.1003659385023 1001.674854530747 1025.76230997664 1044.800033319653 808.2011335081459 340.0092833177063 940.3695740910085 293.4750570693957
644 0.005 3.22 1 801.6810844654914 692.2062137385284 692.3042332991386 1001.677247518957 1025.762779815836 1044.800390708629 808.2757503367637 340.0986779753092 940.3827283794241 293.4750623897549
645 0.005 3.225 1 801.7911785845617 692.4091618054674 692.5074682148366 1001.679342429291 1025.762802849396 1044.800144061115 808.3500675586974 340.1879881037584 940.3955415166987 293.4750676857188
646 0.005 3.23 1 801.9010480050281 692.6114821013432 692.710074106927 1001.681738982244 1025.763206155623 1044.800341028212 808.4242957350301 340.2772060164404 940.4084952794276 293.4750729724241
647 0.005 3.235 1 802.0104427713252 692.8131748479871 692.9120516770408 1001.683659693236 1025.76318287501 1044.800069148291 808.4982085018263 340.3663324596041 940.4210119779628 293.4750782384153
648 0.005 3.24 1 802.1196162187566 693.0142434504734 693.1134039628427 1001.686032953162 1025.763675360932 1044.800429997049 808.572050715782 340.4553633704635 940.433813599176 293.4750834981827
649 0.005 3.245 1 802.2283612101074 693.2146889782466 693.3141322513052 1001.688025441433 1025.763691724441 1044.800181966708 808.6455973025708 340.544305989162 940.4463716934579 293.4750887402755
650 0.005 3.25 1 802.3368964697627 693.4145142785497 693.5142392341482 1001.690384166689 1025.764092016431 1044.800378387406 808.71917523824 340.6331642755301 940.4591540117372 293.4750939747947
651 0.005 3.255 1 802.4449793750302 693.6137203161701 693.7137260679499 1001.692297629833 1025.764045634725 1044.800098604498 808.7923891969739 340.7219327721926 940.4716115690746 293.4750991901017
652 0.005 3.26 1 802.5528366691958 693.8123101843892 693.9125956217662 1001.694649098923 1025.764529410189 1044.80046122253 808.8654947036929 340.8106078152171 940.4843073237915 293.475104398317
653 0.005 3.265 1 802.6602608262018 694.0102847146212 694.1108489944904 1001.696613081607 1025.764538610078 1044.800211282077 808.9382809502342 340.8991903858612 940.4967417718975 293.4751095856469
654 0.005 3.27 1 802.7674654330647 694.2076466384418 694.3084887841278 1001.698955019703 1025.764938026814 1044.800408063046 809.0109686078184 340.9876802999956 940.5093944242419 293.4751147626183
655 0.005 3.275 1 802.8742369463265 694.4043970406769 694.5055162113732 1001.700857362454 1025.764889423541 1044.800128093365 809.0833873085256 341.0760875010225 940.521715624982 293.4751199182234
656 0.005 3.28 1 802.9807914464473 694.6005390976629 694.7019341780364 1001.70319076036 1025.765368491173 1044.800491125784 809.1557445780028 341.1643992337534 940.534277965404 293.4751250631221
657 0.005 3.285 1 803.0869204357967 694.7960730918345 694.8977433527972 1001.705131299415 1025.765373266318 1044.800241152018 809.2281765762841 341.2526072794961 940.5465716486742 293.475130184749
658 0.005 3.29 1 803.1928263355794 694.9910021916711 695.092946615898 1001.707444026772 1025.765771025689 1044.800439217713 809.3003674173839 341.3407239751104 940.5590833074525 293.4751352943782
659 0.005 3.295 1 803.298282241067 695.1853272870908 695.2875450448674 1001.709316167578 1025.765723175004 1044.800160309213 809.3721595679598 341.428725625235 940.5712720683621 293.4751403793711
660 0.005 3.3 1 803.403525252032 695.3790516080891 695.4815415863272 1001.711632913023 1025.766205340737 1044.800523166248 809.4438202231779 341.5166433882662 940.583704551044 293.4751454510222
661 0.005 3.305 1 803.5083583658408 695.5721763527961 695.6749376027262 1001.713567723517 1025.766215677437 1044.800276948865 809.5151746561376 341.604462066688 940.5958843276167 293.4751504968951
662 0.005 3.31 1 803.6129753989511 695.7647040004576 695.8677355372687 1001.715874486737 1025.766614028909 1044.800475095222 809.5863953605992 341.692198887187 940.6082762072646 293.4751555303437
663 0.005 3.315 1 803.7171427183621 695.9566358273303 696.0599367444056 1001.71773220274 1025.766559740798 1044.800191764083 809.6573252352404 341.7798443687132 940.6203367560249 293.4751605387159
664 0.005 3.32 1 803.821133864252 696.1479751696636 696.2515441897141 1001.720012575597 1025.767036170954 1044.800554285412 809.7281240139533 341.8674001714971 940.6325479171148 293.4751655361333
665 0.005 3.325 1 803.9246937508373 696.3387219303598 696.4425583736124 1001.721916411593 1025.767040591895 1044.800304229583 809.7986380320488 341.954863461076 940.6445783524485 293.4751705090311
666 0.005 3.33 1 804.0280356807585 696.5288792593276 696.6329821392669 1001.724200986304 1025.767435983703 1044.800501558125 809.8690688962342 342.0422713331489 940.6568434896202 293.4751754702586
667 0.005 3.335 1 804.1309447075511 696.7184477342601 696.8228163285543 1001.72603414803 1025.7673791962 1044.8002211335 809.9392627929486 342.1295703237363 940.6687764860844 293.4751804061461
668 0.005 3.34 1 804.2336211367432 696.9074306965585 697.0120639053293 1001.72828826766 1025.767846351027 1044.800580923487 810.0093729804061 342.216766578526 940.6809175409219 293.4751853280337
669 0.005 3.345 1 804.3359056349719 697.0958280382279 697.200725249304 1001.730171000639 1025.767845960776 1044.800330908872 810.0792015825351 342.3038534516613 940.6928136569692 293.4751902236302
670 0.005 3.35 1 804.4379736149497 697.2836433553265 697.3888035368615 1001.732444171036 1025.768243794869 1044.800530588853 810.1489369279979 342.3908446043593 940.7049401790646 293.4751951048988
671 0.005 3.355 1 804.5395954164794 697.4708771037284 697.5762995963946 1001.734262618187 1025.768182198342 1044.800247293532 810.2183371107543 342.4777426509058 940.7167484134814 293.4751999618247
672 0.005 3.36 1 804.6409651449698 697.657532522389 697.7632162625364 1001.73650327578 1025.768645732905 1044.800605950216 810.2877300724192 342.5645461890172 940.7287692125979 293.4752048076826
673 0.005 3.365 1 804.7419545887598 697.8436102994282 697.9495545031247 1001.738372493736 1025.768648219747 1044.800359259817 810.3568212703318 342.6512538388212 940.7405526887486 293.4752096316728
674 0.005 3.37 1 804.8427527645418 698.0291131883414 698.1353168918012 1001.74061564657 1025.769039964206 1044.800555223367 810.4258264367512 342.7378689075683 940.7525495845996 293.4752144444599
675 0.005 3.375 1 804.9431971680621 698.2140419437005 698.3205043731989 1001.742417241482 1025.768979837219 1044.80027126689 810.4945294795269 342.8243885852857 940.764229994615 293.4752192353392
676 0.005 3.38 1 805.0434189967475 698.3984004046861 698.5051204031923 1001.744651865257 1025.769446796165 1044.800633572055 810.5631997359915 342.9108129478681 940.7761416929618 293.4752240172089
677 0.005 3.385 1 805.1432246622295 698.5821883776069 698.6891652659037 1001.746505802718 1025.769445023011 1044.800385467667 810.6315658279722 342.9971278658887 940.7878017022011 293.4752287799028
678 0.005 3.39 1 805.2427618819092 698.7654073988116 698.8726404645629 1001.748750017327 1025.769846418142 1044.800584156842 810.6998846700332 343.0833549893754 940.7997106621049 293.4752335340386
679 0.005 3.395 1 805.3419459579278 698.9480595968212 699.0555479670674 1001.750568380896 1025.769779786417 1044.800300102022 810.7679054766315 343.1695116887003 940.8112869906466 293.475238268317
680 0.005 3.4 1 805.4409277726861 699.1301477767269 699.237890436244 1001.75280257289 1025.770245530861 1044.800664349174 810.8358535987601 343.2555730635377 940.8230787878319 293.4752429960427
681 0.005 3.405 1 805.5395022172551 699.3116727143301 699.4196688991216 1001.754638041085 1025.770239838731 1044.800416073823 810.9034699351447 343.3415292708824 940.8346096431379 293.4752477063882
682 0.005 3.41 1 805.6377793430329 699.4926371701991 699.6008858397817 1001.756849700893 1025.770628383701 1044.800614522709 810.9710082977643 343.4273889588353 940.846352516986 293.4752524121023
683 0.005 3.415 1 805.7356756851377 699.6730418237271 699.7815422502578 1001.758616804629 1025.770562133291 1044.800331201257 811.0383003781981 343.5131496010174 940.8577845291061 293.4752571013746
684 0.005 3.42 1 805.8334029624197 699.8528897711715 699.9616409228736 1001.760820045275 1025.771028429077 1044.800694641247 811.1055272264556 343.598812625229 940.8694473827906 293.4752617864145
685 0.005 3.425 1 805.9307545872159 700.0321815705745 700.1411827291115 1001.762640588154 1025.771021507538 1044.800446017106 811.172474926246 343.6843794459908 940.8808568881155 293.475266454183
686 0.005 3.43 1 806.0279108814345 700.2109199265117 700.3201701896762 1001.764831894675 1025.771401584002 1044.800642544414 811.2392644970512 343.7698492948797 940.8924724054039 293.475271115876
687 0.005 3.435 1 806.1246555086249 700.3891054752016 700.4986041325502 1001.766581044896 1025.771334554365 1044.800361184496 811.3058263390687 343.8552213347496 940.9037691149529 293.4752757593778
688 0.005 3.44 1 806.221212690597 700.5667413567049 700.6764873661572 1001.768767858001 1025.771798272652 1044.800723873644 811.3723477074691 343.9404930050529 940.9153027917205 293.4752803968303
689 0.005 3.445 1 806.3174680037571 700.7438281098176 700.8538207280719 1001.770554437098 1025.771789082881 1044.800476788862 811.4385947368468 344.0256556350513 940.9265531910478 293.4752850143909
690 0.005 3.45 1 806.4134600584533 700.9203696277065 701.0306076523909 1001.772617338329 1025.772169068922 1044.800674076283 811.5047633004466 344.1107277317655 940.9378050806237 293.4752896219881
691 0.005 3.455 1 806.50903812146 701.0963653209819 701.2068481430232 1001.774347564762 1025.772109991902 1044.800395224983 811.5706507394956 344.195707011502 940.9488967280784 293.4752942084274
692 0.005 3.46 1 806.6044424300247 701.2718182430965 701.3825449137006 1001.776527846152 1025.772570199318 1044.800754453354 811.6364670218684 344.280609924695 940.9602976759073 293.4752987838202
693 0.005 3.465 1 806.6994590444925 701.4467290693833 701.5576988887697 1001.778318432504 1025.772553800079 1044.80050091219 811.7020038101333 344.3654432794019 940.9714604439836 293.4753033368347
694 0.005 3.47 1 806.7942839652526 701.6211006349658 701.7323126512185 1001.780481365768 1025.77293382901 1044.800701219569 811.7674722373403 344.4501663762231 940.9828386874409 293.4753078769466
695 0.005 3.475 1 806.8886983902529 701.7949332687392 701.9063868446523 1001.782195411234 1025.772862436952 1044.800419688834 811.832663190381 344.5347684390021 940.993899008947 293.4753123941152
696 0.005 3.48 1 806.9828962650158 701.9682298983123 702.0799240921132 1001.784335066814 1025.773316420412 1044.80077936125 811.8977932585061 344.619269806985 941.0051889678083 293.475316899707
697 0.005 3.485 1 807.0767290446998 702.140991087049 702.2529252338893 1001.786099787132 1025.773304389082 1044.800530452058 811.9626492366102 344.7036723881116 941.0162386486325 293.4753213821183
698 0.005 3.49 1 807.170392284519 702.3132196543186 702.4253928281745 1001.788284632291 1025.773704272221 1044.800734194263 812.0274462534717 344.7879788869964 941.0275341628819 293.4753258524763
699 0.005 3.495 1 807.2636553287095 702.484916511239 702.5973278987686 1001.789975249962 1025.773622612478 1044.800448118668 812.0919813383823 344.8721869085762 941.0384755637961 293.4753303010803
700 0.005 3.5 1 807.3577534288407 702.6563560076069 702.768938949927 1001.792229513559 1025.774057678152 1044.800794824819 812.1601805131635 344.956295170571 941.0497435654145 293.4753347408824
701 0.005 3.505 1 807.4512715574816 702.8273227157761 702.9400915002815 1001.793925092938 1025.774007429765 1044.80054111833 812.2269238896625 345.0403070589273 941.0606556666374 293.4753391620973
702 0.005 3.51 1 807.5444583621608 702.997808504515 703.1107695629495 1001.795996039595 1025.77438264714 1044.800741711734 812.2929239806303 345.124220853337 941.0717821756284 293.4753435792349
703 0.005 3.515 1 807.6371564455998 703.1678080101464 703.2809668781739 1001.797650564257 1025.774316748979 1044.800462055664 812.3582583034239 345.2080368382074 941.0826176531806 293.4753479862044
704 0.005 3.52 1 807.7296364335033 703.3373198262695 703.4506805356601 1001.799774235792 1025.774782823264 1044.800825465733 812.4233055303939 345.2917699300616 941.0937221093199 293.4753524014992
705 0.005 3.525 1 807.8217055834057 703.5063408139796 703.6199068029042 1001.80151051025 1025.77476678857 1044.800574360757 812.4879192068424 345.3753997794677 941.104574414176 293.4753568184617
706 0.005 3.53 1 807.9135798585958 703.6748706563976 703.7886444548798 1001.803630062488 1025.775143883151 1044.800773410529 812.5522830826258 345.4589261370627 941.1156496832739 293.4753612535127
707 0.005 3.535 1 808.0050435148245 703.8429069824077 703.9568908611178 1001.805291770416 1025.775064529092 1044.800490918641 812.6163344178215 345.5423506090583 941.1263982824435 293.475365698989
708 0.005 3.54 1 808.0963331360464 704.0104504864408 704.1246459410463 1001.807402572607 1025.775520248834 1044.800854995444 812.68031358791 345.6256824519967 941.1373942866579 293.4753701700889
709 0.005 3.545 1 808.1872415558968 704.1774992722794 704.291907830601 1001.809117125103 1025.775499845357 1044.800605235756 812.7439736942443 345.7089134947468 941.1481299734103 293.4753746562299
710 0.005 3.55 1 808.2779821426773 704.3440543902956 704.4586769530146 1001.811219940188 1025.775877225527 1044.800805478606 812.8075801691216 345.7920113929558 941.1590835017251 293.4753791690218
711 0.005 3.555 1 808.3683271712864 704.5101140653593 704.6249517419058 1001.812856767983 1025.775791033696 1044.800518649853 812.8708096205534 345.8750356348729 941.1697062615227 293.4753836934335
712 0.005 3.56 1 808.4585128192584 704.6756797510128 704.790733083281 1001.814945240509 1025.776244163389 1044.800882524744 812.9339778411675 345.9579634732993 941.1805800854638 293.4753882399933
713 0.005 3.565 1 808.5483370022381 704.8407504495502 704.9560201009643 1001.816629638155 1025.776218703424 1044.800631488175 812.9970288316443 346.0407977488189 941.191188009036 293.4753927908753
714 0.005 3.57 1 808.6379832932882 705.0053275921609 705.120813822426 1001.818711856273 1025.776590966407 1044.800828451734 813.0598952322313 346.1235311842841 941.2020106107421 293.4753973499099
715 0.005 3.575 1 808.7272294916941 705.1694103156805 705.2851135476859 1001.820335978217 1025.77650233678 1044.800540255149 813.1224272639527 346.2061657857129 941.2124962064212 293.4754018989086
716 0.005 3.58 1 808.8163238835028 705.333000290686 705.4489205697585 1001.822391302671 1025.776882021944 1044.800772319943 813.1848630641985 346.2887003534368 941.2232330869419 293.4754064416508
717 0.005 3.585 1 808.905052442151 705.4960965041679 705.6122341144605 1001.824000140026 1025.776815433791 1044.800520000362 813.247018961503 346.3711539770788 941.2336580093777 293.4754109633827
718 0.005 3.59 1 808.9936903807694 705.6587015523362 705.7750562569803 1001.826089149214 1025.77728721564 1044.800901161223 813.3091056585886 346.4535007771734 941.2443832809984 293.4754154722895
719 0.005 3.595 1 809.0819180252721 705.8208145033853 705.9373864349431 1001.82776835894 1025.777267695352 1044.800657425528 813.3708854037773 346.535789389198 941.2548092425516 293.4754199531582
720 0.005 3.6 1 809.1699642337132 705.9824377102526 706.0992265139148 1001.829830550926 1025.777642474913 1044.800861217012 813.4325891289341 346.6179487938113 941.2654550993115 293.4754244150074
721 0.005 3.605 1 809.257625434241 706.1435705684612 706.2605762114295 1001.831432344864 1025.777558867295 1044.800583540812 813.4940060875139 346.7000022038088 941.2757797354178 293.4754288438824
722 0.005 3.61 1 809.3451236038283 706.3042153903179 706.4214374507468 1001.833480122718 1025.778008473846 1044.80094805941 813.5553589419965 346.781949275761 941.2863505736284 293.4754332521739
723 0.005 3.615 1 809.4322656536046 706.4643718945845 706.5818102272639 1001.835121130426 1025.777977832778 1044.800696670743 813.6164177282141 346.8638022217204 941.2966530489448 293.4754376278347
724 0.005 3.62 1 809.5192455073582 706.6240420334209 706.7416962111816 1001.837158718896 1025.778349907637 1044.80089848919 813.6772060607833 346.9455479211538 941.3071849840727 293.4754419826473
725 0.005 3.625 1 809.6058720707755 706.7832255818348 706.9010954107564 1001.838731657584 1025.778257012684 1044.800610985509 813.7378777445642 347.0271953741548 941.3173887973296 293.4754463026371
726 0.005 3.63 1 809.6923249234997 706.9419248046913 707.060009786761 1001.840741254164 1025.778633502477 1044.800843012311 813.7984939049023 347.1087320711045 941.3278468976405 293.4754505990387
727 0.005 3.635 1 809.7783914352327 707.1001395498344 707.2184394392227 1001.842314496776 1025.778561962896 1044.800586523863 813.8588448159857 347.1901828820315 941.3379986751312 293.4754548599704
728 0.005 3.64 1 809.8643139408897 707.2578720677762 707.3763863524606 1001.84434853935 1025.779021964725 1044.800965219782 813.9191577286734 347.2715511473717 941.3484141862314 293.4754590971461
729 0.005 3.645 1 809.949864906817 707.4151223508804 707.5338507364552 1001.845981584283 1025.778998481898 1044.800723668283 813.9791818778497 347.3528107365507 941.3585634837851 293.4754632989092
730 0.005 3.65 1 810.0352651773901 707.5718927017342 707.69083462299 1001.848002646318 1025.779369552165 1044.800928659307 814.0391448323721 347.4339621463092 941.3689364382982 293.4754674745606
731 0.005 3.655 1 810.12028821816 707.7281831335988 707.8473382327535 1001.849578641962 1025.779286202087 1044.800650462492 814.0988322936757 347.5150107160796 941.3790039569449 293.4754716130063
732 0.005 3.66 1 810.2051601611374 707.8839960958718 708.0033637192608 1001.851586891821 1025.779728885371 1044.801013087379 814.1584790232961 347.5959566808029 941.3893034400229 293.4754757261539
733 0.005 3.665 1 810.2896711180518 708.0393316780977 708.1589114236118 1001.853194354262 1025.779693676286 1044.800762345402 814.2178473814906 347.676786499124 941.399338931736 293.4754798051012
734 0.005 3.67 1 810.3740088108266 708.1941924437219 708.3139835683163 1001.855179114647 1025.780055208219 1044.800960749711 814.2771518843646 347.7575205199108 941.4095839472108 293.4754838606873
735 0.005 3.675 1 810.4579822141433 708.3485779704055 708.4685801627303 1001.856711790446 1025.77995949465 1044.800675911581 814.3361829807136 347.8381452202025 941.4195156388229 293.4754878827125
736 0.005 3.68 1 810.5418106206935 708.5024908450031 708.622703458511 1001.858581333869 1025.780326716462 1044.800909348338 814.3951176049698 347.9186694499421 941.4296687470411 293.4754918812078
737 0.005 3.685 1 810.6252780451991 708.6559313091329 708.7763538308736 1001.860099739263 1025.780260996423 1044.800655357877 814.4540320383602 347.999114649456 941.4395443035311 293.4754958476487
738 0.005 3.69 1 810.7086068436919 708.8089019299194 708.9295335932301 1001.862082058735 1025.780714911844 1044.801030478075 814.5128192288187 348.0794493406466 941.4496736347196 293.4754997947783
739 0.005 3.695 1 810.7915785106975 708.9614027678065 709.0822431277954 1001.863672728489 1025.780683414103 1044.800788443973 814.5712584114248 348.1596846213525 941.4595450041178 293.4755037106247
740 0.005 3.7 1 810.8742242104423 709.1134361078167 709.2344845155619 1001.865640179594 1025.781044418783 1044.800993170844 814.6296887304458 348.2398203508941 941.469632664185 293.4755076075147
741 0.005 3.705 1 810.9565989433598 709.2650021148855 709.3862581311888 1001.867149750923 1025.780947478471 1044.800712197148 814.687774068335 348.3198554297414 941.4793954749157 293.4755114761693
742 0.005 3.71 1 811.0388644959676 709.4161035504787 709.5375663630774 1001.869108745684 1025.781386895271 1044.80107680993 814.7458111534646 348.3997917173534 941.4894085500227 293.4755153316976
743 0.005 3.715 1 811.120797265829 709.5667402919622 709.688409473188 1001.870674370376 1025.781348178331 1044.800825802415 814.8035659503863 348.4796285427108 941.4991639482885 293.4755191641382
744 0.005 3.72 1 811.2026081648136 709.7169148822099 709.8387896018565 1001.872636637199 1025.781701366866 1044.801018426571 814.8612459272873 348.5593642226593 941.5091606594112 293.4755229850671
745 0.005 3.725 1 811.2840439080644 709.8666272719069 709.9887071032542 1001.874118206049 1025.781594887651 1044.800732760383 814.9186649891182 348.6390025964308 941.5188094735779 293.4755267856899
746 0.005 3.73 1 811.3653434905052 710.0158801402029 710.1381643391395 1001.876037506778 1025.781961146026 1044.800965237604 814.9760244046976 348.7185654442944 941.5287168152115 293.4755305795992
747 0.005 3.735 1 811.4462862967612 710.1646735864306 710.2871616866086 1001.877524749844 1025.781883120725 1044.800709796539 815.0331330742888 348.7980171332426 941.5383196695042 293.4755343589575
748 0.005 3.74 1 811.5270578596291 710.3130102836088 710.4357015748611 1001.879508356543 1025.782337251001 1044.801089578243 815.0902258194274 348.8773600393797 941.5482116906497 293.4755381361708
749 0.005 3.745 1 811.6074944140652 710.4608902968216 710.5837842983656 1001.881074266295 1025.782299833141 1044.80084509479 815.1470652127106 348.9566419105266 941.5578374579524 293.4755419000007
750 0.005 3.75 1 811.6877958279555 710.608316550671 710.7314123913047 1001.883018433791 1025.782660821597 1044.801051866083 815.2038314101737 349.0358029569564 941.5676739363788 293.4755456611404
751 0.005 3.755 1 811.767760668429 710.7552887988469 710.8785860201677 1001.884486439837 1025.782557174186 1044.800768604793 815.2603460106604 349.114847728317 941.5771680479589 293.4755494106468
752 0.005 3.76 1 811.8475944175203 710.9018098890373 711.0253076370407 1001.886398947268 1025.782989442507 1044.801131252897 815.3168289719007 349.1937968388625 941.5869074790468 293.4755531594893
753 0.005 3.765 1 811.9270686586565 711.0478792746266 711.1715772259931 1001.887913578962 1025.782945778748 1044.800882494537 815.3730120300993 349.2726319615222 941.5963861481496 293.4755568976042
754 0.005 3.77 1 812.0064146726428 711.1935003181661 711.3173975745133 1001.889822314774 1025.78330036281 1044.801080366804 815.4291244619096 349.351368670138 941.6061020865191 293.4755606356598
755 0.005 3.775 1 812.085404425503 711.3386725628832 711.4627687010927 1001.891270735286 1025.783193994976 1044.800794758523 815.4849972645317 349.4300358047934 941.6154898272794 293.4755643625676
756 0.005 3.78 1 812.1642594786191 711.483398884022 711.6076930787212 1001.893145885931 1025.783550483505 1044.801022382075 815.5408264919115 349.5085909458041 941.6251309450947 293.4755680899878
757 0.005 3.785 1 812.2427639498043 711.6276792147606 711.7521709998421 1001.894589305401 1025.783464260345 1044.800766595938 815.5964032542969 349.5870287739346 941.6344678457303 293.4755718078468
758 0.005 3.79 1 812.3211533934375 711.7715158734268 711.8962045729252 1001.896484897985 1025.783845528362 1044.8010175623 815.6519184880767 349.665324648588 941.6440861708998 293.4755755288924
759 0.005 3.795 1 812.3992143318262 711.9149095256677 712.0397945995794 1001.897914284499 1025.783763733386 1044.800770804397 815.7071863634523 349.7435303301038 941.6533714666652 293.4755792423217
760 0.005 3.8 1 812.4771363887851 712.0578626475041 712.1829432617695 1001.899811575758 1025.784215777225 1044.801157437378 815.7624529680447 349.8216410526228 941.6629143601563 293.4755829582995
761 0.005 3.805 1 812.5547098030569 712.2003751718822 712.3256508552593 1001.901308399087 1025.784178680135 1044.800918024278 815.8174323300102 349.8996764680908 941.6721963354289 293.4755866645226
762 0.005 3.81 1 812.6321597617814 712.3424498456662 712.4679197739348 1001.903190648732 1025.784534165153 1044.801123491566 815.8723718846785 349.9776031249317 941.6817037369266 293.4755903724593
763 0.005 3.815 1 812.7092572886883 712.4840854236329 712.6097495286702 1001.904638686223 1025.784427748931 1044.800840575568 815.9272802537016 350.055425091886 941.6908854962285 293.4755940699442
764 0.005 3.82 1 812.7862274196684 712.6252861968482 712.7511434107995 1001.906511174689 1025.784854230562 1044.801204351658 815.9820896418552 350.133145641021 941.7003156513784 293.4755977670625
765 0.005 3.825 1 812.8628558112025 712.7660519158151 712.8921016929801 1001.907977986993 1025.784800967424 1044.800951503856 816.0366142148856 350.2107633174105 941.7094866703359 293.4756014526725
766 0.005 3.83 1 812.9393405443485 712.9063848199137 713.0326263606717 1001.909805671822 1025.785144860196 1044.801147028133 816.0909984738562 350.2882815545944 941.718893690845 293.4756051359621
767 0.005 3.835 1 813.0154721312657 713.0462850170823 713.1727178578769 1001.911188731588 1025.785032723765 1044.800862633597 816.1451207036102 350.3656981345767 941.7279685527236 293.4756088075754
768 0.005 3.84 1 813.0914826598496 713.1857554373295 713.31237871771 1001.913010496601 1025.785387046108 1044.801092572092 816.199179493986 350.4430138765342 941.7372991327831 293.4756124778181
769 0.005 3.845 1 813.1671518638747 713.3247957501954 713.4516090638596 1001.914404095011 1025.785297324418 1044.800837654618 816.2529657221654 350.5202273708328 941.7463225877761 293.4756161357377
770 0.005 3.85 1 813.2427045228669 713.4634088772633 713.5904113900558 1001.916238421976 1025.785667205217 1044.80108498715 816.3067161759848 350.5973388352509 941.7556099002676 293.4756197936553
771 0.005 3.855 1 813.3179159842374 713.6015946501212 713.7287859256282 1001.917640835726 1025.785584424928 1044.800838454665 816.3602149153281 350.6743492965123 941.7645918907048 293.4756234404722
772 0.005 3.86 1 813.39301560246 713.7393558326074 713.8667350662511 1001.919492516855 1025.786029272207 1044.80122390364 816.4136955760666 350.7512580355375 941.7738266391298 293.4756270875765
773 0.005 3.865 1 813.4677880153312 713.8766927258306 714.0042593550859 1001.920944176359 1025.785987045878 1044.80098501916 816.4669217531871 350.8280651095724 941.7828004816656 293.4756307206168
774 0.005 3.87 1 813.5424384807895 714.0136077553149 714.1413609805738 1001.922767106607 1025.786334698065 1044.801190122143 816.5200188390551 350.9047759152174 941.7919957738734 293.4756343500384
775 0.005 3.875 1 813.6167417751282 714.1501008004469 714.2780401778 1001.924137800911 1025.786222632075 1044.800908408555 816.5729007948811 350.9813832141178 941.8008662315897 293.4756379641906
776 0.005 3.88 1 813.690924466337 714.2861744881752 714.4142992486145 1001.925940921599 1025.786577255861 1044.801142602719 816.6257591527494 351.0578872055489 941.8099938541516 293.4756415737451
777 0.005 3.885 1 813.7647848921421 714.4218288995892 714.5501385786288 1001.927304991502 1025.786483498226 1044.800887494951 816.6783898294631 351.1342881234515 941.8188221754476 293.4756451679166
778 0.005 3.89 1 813.8385266894048 714.5570666297901 714.6855604418604 1001.929096687911 1025.786844535693 1044.801132158464 816.730981583874 351.2105858048567 941.827904224708 293.4756487579401
779 0.005 3.895 1 813.9119205541781 714.6918876544388 714.820565127029 1001.9304589739 1025.786762977726 1044.800889565351 816.7833300399901 351.2868025812843 941.8366785337472 293.4756523315072
780 0.005 3.9 1 813.9852131771637 714.826294737485 714.955155054368 1001.932272477762 1025.787200502381 1044.801270267643 816.8356635756293 351.3629113687674 941.8457093457225 293.4756559023059
781 0.005 3.905 1 814.0581741025518 714.9602877266448 715.0893304537544 1001.933695748021 1025.787159017056 1044.801033024448 816.8877378903967 351.4389221761193 941.8544834286911 293.4756594569855
782 0.005 3.91 1 814.1310203596024 715.0938691292043 715.2230935319664 1001.935493785155 1025.7875015197 1044.80123561988 816.9397692203584 351.5148265661894 941.8634832620293 293.475663006455
783 0.005 3.915 1 814.2035226371743 715.2270388779824 715.356444533929 1001.936837997982 1025.78738907646 1044.800955622055 816.9914885897628 351.59068980502 941.8721563241465 293.4756665381332
784 0.005 3.92 1 814.2759164837089 715.3597997561096 715.4893858639397 1001.938601714234 1025.787732341319 1044.80118395075 817.043197159654 351.6664187629377 941.8810858264363 293.4756700644284
785 0.005 3.925 1 814.3480477067739 715.4921514004894 715.6219174822668 1001.93992916593 1025.787637919274 1044.80093267597 817.0946822701274 351.7420330715673 941.8894523532274 293.4756735748408
786 0.005 3.93 1 814.4200409412716 715.6240964596512 715.7540418247669 1001.94169075603 1025.787995075965 1044.801174731359 817.1461215321239 351.8175413601172 941.8982276888687 293.4756770811726
787 0.005 3.935 1 814.4916581051294 715.7556350945943 715.8857592673006 1001.943021091685 1025.787907778648 1044.800931397912 817.1973904337003 351.8929495800307 941.9067680539173 293.4756805716846
788 0.005 3.94 1 814.5632165399713 715.8867698433182 716.0170720441621 1001.944796365272 1025.788337603389 1044.80130919924 817.2486108815394 351.9682478992991 941.9156274645753 293.4756840571808
789 0.005 3.945 1 814.6344415067093 716.0175006560248 716.1479804442359 1001.946183863191 1025.788292785122 1044.801074633058 817.2995639945353 352.0434374712314 941.9242468149383 293.4756875250141
790 0.005 3.95 1 814.705545329723 716.1478303694116 716.2784869193753 1001.947948155459 1025.788630384397 1044.801276202621 817.3504649963153 352.1185249011707 941.9330953751322 293.4756909845073
791 0.005 3.955 1 814.7763068002046 716.2777585913287 716.4085915261354 1001.94926260849 1025.788515670302 1044.800997216557 817.401128900044 352.1935097446481 941.9416134867703 293.475694425539
792 0.005 3.96 1 814.8469439616647 716.4072879936033 716.5382965628723 1001.950995014605 1025.788856801053 1044.801227327706 817.4517399841402 352.2683958245449 941.9503858606653 293.4756978607566
793 0.005 3.965 1 814.9172426766082 716.5364181427276 716.6676020241894 1001.952293258792 1025.788755797311 1044.800971229372 817.5020313911364 352.34317826096 941.9588513270868 293.4757012783004
794 0.005 3.97 1 814.9874463516212 716.6651520797403 716.7965104671417 1001.954026471733 1025.7891120137 1044.801215198095 817.552335084992 352.417858411226 941.9675801105219 293.4757046912177
795 0.005 3.975 1 815.0573267776891 716.7934895319657 716.9250220216453 1001.955334479015 1025.789021508319 1044.800970212233 817.6024264023735 352.4924212317836 941.9760028977631 293.4757080896286
796 0.005 3.98 1 815.1271343349483 716.9214332489571 717.0531390523685 1001.957065727697 1025.789378614321 1044.801219542598 817.6525027670618 352.5668853103338 941.9846870169091 293.4757114831938
797 0.005 3.985 1 815.196609453537 717.0489830050967 717.1808617154924 1001.958370630109 1025.789293357486 1044.80098059617 817.702341548735 352.6412531098674 941.9930623736387 293.4757148627368
798 0.005 3.99 1 815.2659872537242 717.1761414072515 717.3081922876809 1001.960117801146 1025.789724514252 1044.801362512284 817.752172564402 352.7155207465432 942.0016909474862 293.475718239543
799 0.005 3.995 1 815.3350443607666 717.3029082572141 717.4351309254648 1001.961471264046 1025.789675131079 1044.801126565719 817.8017539077324 352.789689357215 942.010062069825 293.4757216031805
800 0.005 4 1 815.4040058514394 717.4292864071177 717.5616800686289 1001.963194540735 1025.7900093368 1044.801328050003 817.8513145611154 352.8637528278142 942.018661513302 293.4757249612899
801 0.005 4.005 1 815.4726327074774 717.5552755174119 717.6878397737742 1001.964471374336 1025.789890279341 1044.801047261652 817.9006320062222 352.9377235748666 942.0269341312288 293.4757283030077
802 0.005 4.01 1 815.5411534351429 717.6808781044425 717.8136122576466 1001.966170625001 1025.790226844859 1044.801274618365 817.9500107390388 353.0115919658791 942.0354679613375 293.4757316405793
803 0.005 4.015 1 815.6093536608573 717.8060942378269 717.9389978292278 1001.967439484615 1025.79012558407 1044.801024304356 817.9991222849706 353.0853583661158 942.043696293513 293.4757349648491
804 0.005 4.02 1 815.6774611458632 717.930926378192 718.0639986753455 1001.969133735275 1025.79047734818 1044.801268569198 818.0481687093747 353.1590172819829 942.0521865929172 293.4757382860671
805 0.005 4.025 1 815.7452508218034 718.0553743791447 718.1886149756137 1001.970402411857 1025.790383898795 1044.801021886421 818.0969647895238 353.2325761430004 942.0603726714056 293.4757415938579
806 0.005 4.03 1 815.8129376477782 718.1794391646133 718.3128478364171 1001.972090607108 1025.790738111418 1044.801272371486 818.1456850053781 353.3060466677489 942.068815471727 293.4757448971823
807 0.005 4.035 1 815.8803101279501 718.303122074039 718.4366982949724 1001.973359171489 1025.790649959489 1044.801033623722 818.1941799498109 353.3794160274022 942.0769567493688 293.4757481881626
808 0.005 4.04 1 815.9475993063224 718.4264256456528 718.560168627504 1001.975069475477 1025.791078199121 1044.801416766281 818.2426684038493 353.4526817497732 942.0853518527375 293.4757514767093
809 0.005 4.045 1 816.0145855958767 718.549349681744 718.6832589989948 1001.97638319035 1025.791023094437 1044.801177325707 818.2909227413301 353.5258387984259 942.0934885285665 293.4757547514213
810 0.005 4.05 1 816.0814718604029 718.6718967988407 718.8059716849443 1001.978071093294 1025.791353869839 1044.8013803601 818.3391382069404 353.5988982287988 942.1018518989042 293.4757580226125
811 0.005 4.055 1 816.148034209799 718.7940666714205 718.9283067517813 1001.979308050373 1025.791230954246 1044.801100239333 818.3871102663277 353.6718595115698 942.1098928873918 293.4757612790168
812 0.005 4.06 1 816.2145171176652 718.9158619899264 719.0502665025688 1001.980962526975 1025.791562352515 1044.801327180152 818.4350496838905 353.744719671934 942.1181897746249 293.4757645310057
813 0.005 4.065 1 816.2806791025678 719.0372825189754 719.1718510657087 1001.982193851718 1025.791457913243 1044.801074312704 818.4827575875112 353.8174795023056 942.1261841699165 293.4757677693579
814 0.005 4.07 1 816.3467472327895 719.1583309183204 719.2930627447912 1001.983852244344 1025.791805322307 1044.801317744296 818.5304373964142 353.8901307651499 942.1344413616963 293.4757710060698
815 0.005 4.075 1 816.4124886778148 719.2790068142922 719.4139015388444 1001.98508392381 1025.791710091764 1044.801074924026 818.5778576546452 353.9626837218366 942.1423939665657 293.4757742310491
816 0.005 4.08 1 816.478147730827 719.3993128657783 719.5343697664445 1001.986740963688 1025.792061123829 1044.801324191082 818.6252662395283 354.0351359000662 942.1506091556481 293.4757774553127
817 0.005 4.085 1 816.5434968477465 719.5192488787097 719.6544675662557 1001.987969442745 1025.791965777442 1044.801082175512 818.6724547177367 354.1074951355058 942.1585188329989 293.4757806687001
818 0.005 4.09 1 816.6087628603414 719.638817458238 719.774197191338 1001.989621788266 1025.792319546111 1044.80133597233 818.7196216402428 354.1797512692855 942.1666890335547 293.47578388112
819 0.005 4.095 1 816.6737190930201 719.7580183994868 719.8935587789825 1001.990846911283 1025.792226723867 1044.801096328716 818.7665634581111 354.2519066958183 942.1745557454036 293.475787082318
820 0.005 4.1 1 816.7385978786431 719.8768544017331 720.0125546680445 1001.992516562066 1025.792648375833 1044.80147582487 818.8135319006923 354.3239642970536 942.1826782348408 293.4757902830668
821 0.005 4.105 1 816.8031741531682 719.9953251374192 720.1311849158958 1001.993788186393 1025.792587993366 1044.801237110731 818.8602420410534 354.395917394626 942.19054346153 293.4757934699924
822 0.005 4.11 1 816.8676631277324 720.1134331230168 720.24945169949 1001.995430890866 1025.792913165906 1044.801439608 818.906916672463 354.467768781142 942.1986344489644 293.4757966536936
823 0.005 4.115 1 816.9318468856846 720.2311780124543 720.3673550439684 1001.996626253261 1025.792784342742 1044.801157519942 818.9533634439292 354.5395189501163 942.2064057057729 293.4757998222792
824 0.005 4.12 1 816.9959417800318 720.3485624056801 720.4848971766168 1001.998237365266 1025.793110543102 1044.801384726922 818.9997771646956 354.6111595687649 942.2144317285541 293.4758029879439
825 0.005 4.125 1 817.0597266061857 720.4655861977413 720.6020782925389 1001.999423543613 1025.793000967637 1044.801130938485 819.0459583370877 354.6827037209489 942.2221588539579 293.4758061395804
826 0.005 4.13 1 817.1234308705189 720.5822516770288 720.7189004306186 1002.001040137062 1025.793342916529 1044.801372226709 819.0921084922367 354.7541482250999 942.2301491948591 293.4758092886358
827 0.005 4.135 1 817.1868289161711 720.698558822447 720.8353638266072 1002.00223051531 1025.793240338192 1044.801127758789 819.1380342863338 354.825492860313 942.2378346672607 293.4758124259833
828 0.005 4.14 1 817.2501369343188 720.8145101063044 720.9514706571219 1002.003809716749 1025.793583597246 1044.801376410337 819.1839248705772 354.8967381515212 942.2457792691444 293.4758155612621
829 0.005 4.145 1 817.3131526743281 720.9301053516989 721.0672210537164 1002.004999045556 1025.793489071763 1044.801135385312 819.2295979729629 354.9678766835902 942.2534335404765 293.4758186846516
830 0.005 4.15 1 817.3761084599931 721.0453474806815 721.1826175991091 1002.006570532898 1025.793825961086 1044.801383732781 819.2752166161341 355.0389122569989 942.2613208585217 293.4758218063134
831 0.005 4.155 1 817.4387659525321 721.160235857257 721.2976599994442 1002.007748154619 1025.793732816108 1044.801146453678 819.3206264720291 355.1098504331033 942.2689229175758 293.4758249152597
832 0.005 4.16 1 817.5013075381793 721.2747727657647 721.4123502791469 1002.009347435473 1025.794079078595 1044.801397144294 819.3660155739719 355.1806901088665 942.2767768792577 293.4758280218107
833 0.005 4.165 1 817.5635539495845 721.3889580774287 721.5266885876462 1002.010531276073 1025.793983178538 1044.80115714451 819.411139018109 355.2514479595101 942.2843454678048 293.4758311147083
834 0.005 4.17 1 817.6257192903469 721.502794275757 721.6406770925529 1002.012123543607 1025.794326587442 1044.801407834045 819.4562728900553 355.322101765854 942.2921590492692 293.4758342034287
835 0.005 4.175 1 817.6875979057997 721.6162810464108 721.7543158389742 1002.013295968262 1025.794227638209 1044.80116672408 819.5012012107986 355.3926569686388 942.2996826338815 293.4758372786104
836 0.005 4.18 1 817.7493936179095 721.7294209499701 721.867607015715 1002.014877934121 1025.794569838162 1044.801416787345 819.5461111132558 355.4631062655745 942.3074516913584 293.4758403488046
837 0.005 4.185 1 817.810897873202 721.8422136168772 721.9805506347889 1002.01604183546 1025.794472030381 1044.801177780155 819.5908004682656 355.5334525545371 942.314930926997 293.4758434038446
838 0.005 4.19 1 817.8723179015549 721.954661725673 722.0931489585799 1002.017610927577 1025.794812637822 1044.801426171552 819.6354843302798 355.6036956533704 942.3226563036304 293.4758464535055
839 0.005 4.195 1 817.933446187115 722.0667646790677 722.2054018538713 1002.018767498179 1025.794715893256 1044.801188835109 819.6799338736437 355.6738375376729 942.3300937889812 293.4758494858889
840 0.005 4.2 1 817.994499623202 722.1785250415709 722.3173114768914 1002.020335522694 1025.795059226201 1044.801439044646 819.7243569874756 355.7438766193997 942.3377776817008 293.4758525142225
841 0.005 4.205 1 818.0552724161781 722.2899427868521 722.4288780940665 1002.021477073145 1025.794955357474 1044.801196207922 819.7685410155195 355.8138153975709 942.3451675269943 293.4758555264688
842 0.005 4.21 1 818.1159598907537 722.4010202283099 722.5401037174271 1002.023036079122 1025.795296013996 1044.801445640774 819.812703908839 355.8836486189837 942.3528058856421 293.4758585334278
843 0.005 4.215 1 818.1763556955085 722.5117568173038 722.6509882203948 1002.024171917164 1025.795195948109 1044.801207065419 819.8566654938994 355.953356719976 942.3601534128671 293.475861525375
844 0.005 4.22 1 818.2366760163535 722.6221553389261 722.7615339202755 1002.025726362263 1025.795537370318 1044.801456503071 819.9006029338411 356.0229765483531 942.3677513878325 293.4758645134269
845 0.005 4.225 1 818.2967057880697 722.7322152338164 722.8717407100486 1002.026861770667 1025.795433024534 1044.801212490275 819.9443167551162 356.0925023856296 942.375060237049 293.475867488284
846 0.005 4.23 1 818.3566564590167 722.8419391640497 722.9816108304357 1002.028408868635 1025.795771355465 1044.801463056453 819.9880111564265 356.1619346036132 942.3826168320376 293.4758704613786
847 0.005 4.235 1 818.4163202114987 722.9513266764172 723.0911442307313 1002.029537570546 1025.795668689464 1044.801224516719 820.0314864729692 356.2312831046495 942.3898848050279 293.4758734223986
848 0.005 4.24 1 818.4759069239497 723.0603803447073 723.2003430930981 1002.031078055797 1025.796006305313 1044.801473183758 820.0749417651383 356.3005052483693 942.3973994180632 293.475876380808
849 0.005 4.245 1 818.5352139250962 723.1690996149243 723.3092072915076 1002.03219899518 1025.795903714657 1044.801233205593 820.1181762866632 356.3696414391707 942.4046251067178 293.4758793275903
850 0.005 4.25 1 818.5944438117216 723.2774872347715 723.4177391104884 1002.033729908318 1025.796242130349 1044.801482545932 820.1613860947738 356.4386635666312 942.4121363314517 293.4758822739553
851 0.005 4.255 1 818.6533890267181 723.3855426482244 723.5259384388562 1002.034847289321 1025.796140650042 1044.801243294247 820.2043787111199 356.5075849266809 942.4193301461328 293.475885209921
852 0.005 4.26 1 818.7122598582065 723.4932684401489 723.6338074592652 1002.036378174779 1025.796477490693 1044.801491941319 820.2473560564557 356.5764137656291 942.4267607879565 293.4758881462523
853 0.005 4.265 1 818.770846993955 723.6006641257835 723.7413460894587 1002.037487349194 1025.796370543486 1044.801249290219 820.2901173587551 356.6451443622075 942.4338991288919 293.4758910726629
854 0.005 4.27 1 818.8293620711059 723.7077324016095 723.8485565891502 1002.039009043678 1025.796706579828 1044.801499200775 820.3328645793845 356.7137761402695 942.4412875617612 293.4758939999529
855 0.005 4.275 1 818.8875880756027 723.8144727058348 723.9554388255256 1002.04011183162 1025.796602010758 1044.801259985481 820.3752861761604 356.7823087266899 942.4483876387338 293.4758969175306
856 0.005 4.28 1 818.9457494449182 723.920887603144 724.0619949737675 1002.041626831477 1025.79693705135 1044.801508595442 820.4178309370748 356.8507413012394 942.45574090788 293.4758998353606
857 0.005 4.285 1 819.0036032058434 724.0269766199484 724.1682249571837 1002.042722392835 1025.796831404454 1044.801268571318 820.4601597391601 356.919074000496 942.4628033486094 293.4759027423868
858 0.005 4.29 1 819.0614028550876 724.1327421259335 724.2741308020844 1002.0442296242 1025.797165910346 1044.801518349305 820.5024626680005 356.9873107979184 942.470112706652 293.4759056497144
859 0.005 4.295 1 819.1189241498495 724.2381837891895 724.3797125081076 1002.045316990557 1025.797060611803 1044.801278143475 820.5445394404574 357.0554466623412 942.4771320443315 293.4759085476143
860 0.005 4.3 1 819.1763787270796 724.3433041000148 724.4849721940852 1002.04681809772 1025.797393103108 1044.80152484337 820.5865926956758 357.1234819752126 942.4844011749153 293.4759114454129
861 0.005 4.305 1 819.2335573589602 724.4481026655361 724.5899098292854 1002.047898780358 1025.797283652529 1044.801284090196 820.6284299794085 357.1914146594913 942.4913803760713 293.475914333817
862 0.005 4.31 1 819.2906680392203 724.5525818384514 724.6945274376906 1002.049395520256 1025.797621048124 1044.801538499041 820.6702486085724 357.259248552869 942.4986089762035 293.4759172223679
863 0.005 4.315 1 819.3475034446926 724.656741255671 724.7988250018462 1002.05047368739 1025.797515089833 1044.801297798146 820.7118539918603 357.3269851838893 942.5055499683874 293.4759201004861
864 0.005 4.32 1 819.4042711408057 724.760583364272 724.9028046029725 1002.051962033933 1025.797845435032 1044.801542649617 820.7534433634197 357.3946227743805 942.5127383821867 293.4759229801906
865 0.005 4.325 1 819.4607914580954 724.8641076414959 725.0064660710614 1002.053007782676 1025.79773174204 1044.801302256916 820.794843546684 357.4621609881225 942.5196352788009 293.4759258485842
866 0.005 4.33 1 819.5172251136904 724.9673165377498 725.1098115243672 1002.054478947309 1025.798053948888 1044.801550208404 820.8362134635184 357.5295969793718 942.5267654515491 293.4759287165992
867 0.005 4.335 1 819.5733774196127 725.0702099096029 725.2128410997817 1002.055533692811 1025.79794204166 1044.801310584013 820.8773658928498 357.5969348656712 942.533612239527 293.4759315747414
868 0.005 4.34 1 819.6294640836398 725.1727899516985 725.3155567269888 1002.057011574914 1025.798276709981 1044.801561185456 820.9185030446927 357.6641636193939 942.5407157991133 293.4759344305872
869 0.005 4.345 1 819.6852830392896 725.2750563656325 725.4179584305757 1002.058068854612 1025.798167553161 1044.801319458631 820.9594283223682 357.7312849473231 942.5475375640272 293.4759372742652
870 0.005 4.350000000000001 1 819.7410344612355 725.3770114202486 725.5200481667189 1002.059543659416 1025.79850199958 1044.801569833812 821.0003381246742 357.7983130598593 942.5546085860301 293.4759401155525
871 0.005 4.355 1 819.7965088225994 725.4786547114405 725.6218258681439 1002.06058947933 1025.79838906409 1044.801329079662 821.0410307757307 357.8652492946269 942.561388105759 293.4759429445857
872 0.005 4.36 1 819.8518803863251 725.5799884850658 725.7232934560084 1002.062044882807 1025.798715832662 1044.801575555779 821.0817159685661 357.9320876748575 942.5684001637957 293.4759457714712
873 0.005 4.365 1 819.906997289723 725.6810125563305 725.8244510347664 1002.063082016786 1025.798601057783 1044.801334374532 821.1221989092035 357.9988277827736 942.5751370653263 293.4759485848069
874 0.005 4.37 1 819.9620724082694 725.7817292558412 725.9253006168781 1002.064552703399 1025.798937307746 1044.801585730598 821.1626696979924 358.0654694657904 942.5821433737364 293.4759513938525
875 0.005 4.375 1 820.0168683472119 725.8821381209696 726.0258420870269 1002.065577390346 1025.798819099972 1044.801343380502 821.2029207796305 358.132013343135 942.5888376135999 293.4759541883392
876 0.005 4.38 1 820.0716156224703 725.982241541358 726.1260774944645 1002.067038354107 1025.799155598002 1044.801596648471 821.2431618584299 358.198460803147 942.5958004973692 293.4759569770379
877 0.005 4.385 1 820.1260850000305 726.0820391787604 726.2260068086961 1002.068059768255 1025.799038091438 1044.801355160908 821.2831945418637 358.2648107731828 942.6024554605399 293.4759597519754
878 0.005 4.39 1 820.1805057577881 726.1815333142823 726.3256320137333 1002.069513402009 1025.799372993208 1044.8016065325 821.3232148832617 358.3310616940025 942.6093795827446 293.4759625233071
879 0.005 4.395 1 820.2346433803601 726.2807235197536 726.4249530091812 1002.070520745492 1025.799247652649 1044.801358954637 821.3630177998464 358.3972137215251 942.6159926056063 293.4759652800645
880 0.005 4.4 1 820.2887259178465 726.3796121714754 726.5239718224402 1002.071967819187 1025.799583058156 1044.801612133265 821.4027532892027 358.4632678203107 942.6228766835077 293.4759680344927
881 0.005 4.405 1 820.3425346321608 726.4781986751752 726.6226882570502 1002.072970464329 1025.799459694441 1044.80136675546 821.4423093355222 358.5292256023472 942.6294513312919 293.4759707748105
882 0.005 4.41 1 820.3963163115626 726.5764856066033 726.72110447367 1002.074413409338 1025.799794976568 1044.801619847987 821.4818811545156 358.5950807321657 942.636300252247 293.4759735122995
883 0.005 4.415 1 820.4498107793449 726.6744723324307 726.8192202411574 1002.075410749016 1025.799672164757 1044.801375700851 821.5212436112901 358.6608389713203 942.6428369142329 293.4759762370146
884 0.005 4.42 1 820.5032588353694 726.7721613820128 726.9170376949266 1002.076845792649 1025.800006106675 1044.801629204763 821.5606114243107 358.7264982346654 942.6496456811623 293.4759789589437
885 0.005 4.425 1 820.5564238733576 726.8695521611754 727.0145566258508 1002.07783565946 1025.799882082942 1044.801384366589 821.5998818152934 358.7920540000137 942.6561448808014 293.4759816675798
886 0.005 4.43 1 820.6095422627105 726.9666470394201 727.1117790640627 1002.079263787582 1025.800215060901 1044.801636166452 821.639061832291 358.8575129530754 942.6629160101169 293.4759843734681
887 0.005 4.435 1 820.662358480579 727.0634452709286 727.2087046643264 1002.080257252487 1025.800092935437 1044.801392263232 821.678026833203 358.9228753527665 942.6693860645045 293.4759870658566
888 0.005 4.44 1 820.715143086992 727.1599495521124 727.3053356999254 1002.081679389959 1025.800426478364 1044.801646701026 821.7169778940303 358.9881408752649 942.6761511367472 293.4759897553748
889 0.005 4.445 1 820.7676596455346 727.2561593174307 727.4016719505813 1002.0826561993 1025.800301597023 1044.8014011993 821.7557092431275 359.0533079975552 942.6826220834967 293.4759924318627
890 0.005 4.45 1 820.8201353940483 727.3520769474882 727.49771545481 1002.084071103477 1025.800633533336 1044.80165322466 821.7944348226015 359.1183767776421 942.689368443465 293.4759951053005
891 0.005 4.455 1 820.8723380778252 727.4477019045944 727.5934660279607 1002.08504267346 1025.800506846024 1044.801407670009 821.8329432913122 359.1833503631369 942.6958065679813 293.4759977658952
892 0.005 4.46 1 820.9244960520177 727.5430366748537 727.6889257717061 1002.086446162346 1025.800834199141 1044.801658348604 821.8714445026316 359.2482235567687 942.702511168377 293.4760004235523
893 0.005 4.465 1 820.976381877597 727.638080595393 727.7840944316763 1002.087410791412 1025.800709365238 1044.801416138869 821.909734376486 359.3129950577193 942.7089097718867 293.4760030687021
894 0.005 4.47 1 821.0282364280586 727.7328360280766 727.8789739752775 1002.088783750123 1025.801037969455 1044.801669437069 821.9480282463645 359.3776644658734 942.7155472560418 293.4760057110134
895 0.005 4.475000000000001 1 821.0798173617646 727.8273025923003 727.973564374519 1002.089733393938 1025.800911988745 1044.801423981653 821.9861123179675 359.4422390925456 942.7218925085983 293.4760083414395
896 0.005 4.48 1 821.1313482100956 727.9214825744949 728.0678675979086 1002.091125891906 1025.801242427329 1044.801676804751 822.024189536603 359.5067170023424 942.7285174073558 293.4760109695586
897 0.005 4.485 1 821.1826073659727 728.0153753359286 728.1618833914005 1002.092072965131 1025.801114875182 1044.80143291384 822.0620388445326 359.571093930283 942.7348395838952 293.4760135853788
898 0.005 4.49 1 821.2338145369185 728.108983344377 728.2556138355681 1002.093462807159 1025.801445284479 1044.801685883242 822.0998901328281 359.6353705904143 942.7414358733256 293.4760161998179
899 0.005 4.495 1 821.2847480848327 728.202305744204 728.349058529107 1002.094408735941 1025.801314721414 1044.801438119299 822.1375805220932 359.6995692613723 942.7477234409429 293.4760188015143
900 0.005 4.5 1 821.335656766678 728.2953450571597 728.4422195572554 1002.095806465507 1025.801649067792 1044.801693223708 822.1752648268573 359.7636763596395 942.7542929053546 293.4760214018712
901 0.005 4.505 1 821.3863000842538 728.38810085433 728.5350968005645 1002.096753595528 1025.801521168209 1044.80144892655 822.2127335613831 359.8276798849703 942.7605525545292 293.476023990476
902 0.005 4.51 1 821.4368923296475 728.4805755523479 728.6276923914213 1002.098130784522 1025.801849686123 1044.801703436452 822.2501912797924 359.8915820052538 942.7670748647163 293.476026577183
903 0.005 4.515 1 821.4872234135747 728.5727686452752 728.7200060769437 1002.099064654754 1025.801719883227 1044.801457243627 822.2874429979203 359.9553851027289 942.7732915267142 293.4760291514457
904 0.005 4.52 1 821.5375227147321 728.6646821724856 728.8120396614239 1002.100436502293 1025.802046869264 1044.801709441835 822.3246895660303 360.0190893879227 942.7797805730446 293.4760317247128
905 0.005 4.525 1 821.5875475320574 728.7563155695724 728.9037929049516 1002.101361636482 1025.801918298436 1044.801466998861 822.3617178389874 360.0826912708357 942.785955818252 293.476034286903
906 0.005 4.53 1 821.637540290361 728.8476712110082 728.9952678161334 1002.102727991683 1025.802246269715 1044.801719200323 822.3987529372918 360.1461968441294 942.7924073660461 293.4760368486686
907 0.005 4.535 1 821.6872712006141 728.9387485411808 729.0864641645685 1002.103653673974 1025.80211583 1044.801474127709 822.4356141409618 360.2095938995076 942.7985533988559 293.476039400197
908 0.005 4.54 1 821.7369709866077 729.0295498923002 729.1773839690238 1002.105019573946 1025.802444391108 1044.801727784013 822.4724640892222 360.2728970305678 942.8049758094006 293.476041950855
909 0.005 4.545 1 821.7864063682938 729.1200747250504 729.2680270236292 1002.105933783938 1025.802309514458 1044.801480832114 822.5091024524786 360.3360966736707 942.811084547715 293.4760444909264
910 0.005 4.55 1 821.8358068081361 729.2103254456625 729.358395361048 1002.107289016174 1025.802637348477 1044.8017355227 822.5457398835804 360.3992027717373 942.8174652511631 293.4760470311096
911 0.005 4.555 1 821.8849441397741 729.3003014330457 729.448488734505 1002.108197026615 1025.80250439765 1044.801489666484 822.5821717556233 360.4622190537221 942.823537790044 293.4760495612202
912 0.005 4.56 1 821.9340478630512 729.3900048691461 729.538309019075 1002.109545361176 1025.802830747348 1044.801742613471 822.6186016207283 360.5251415467158 942.8298837456999 293.4760520916878
913 0.005 4.565 1 821.9828893337815 729.4794352756343 729.6278560436127 1002.110448680241 1025.802697928629 1044.801496782387 822.6548289699625 360.5879687431725 942.8359220518101 293.4760546119502
914 0.005 4.57 1 822.0316943709195 729.5685949020517 729.7171317309095 1002.11179213897 1025.803026340445 1044.801752621081 822.691056070382 360.6507031005721 942.8422321720789 293.4760571316706
915 0.005 4.575 1 822.0802401620933 729.6574832313146 729.8061358890684 1002.112688626363 1025.802891397542 1044.801506139562 822.7270821448906 360.713349604861 942.8482353559918 293.4760596416854
916 0.005 4.58 1 822.1287557104567 729.7461024574168 729.8948703988664 1002.114026338543 1025.803216580862 1044.801759846084 822.7631103511724 360.7758877518543 942.854511584898 293.4760621523166
917 0.005 4.585 1 822.17701251633 729.8344521832281 729.9833351500071 1002.114916194005 1025.803080727188 1044.801514555792 822.7989390038888 360.8383293158869 942.8604796796099 293.476064653185
918 0.005 4.59 1 822.2252381509027 729.922534516142 730.071531970105 1002.116245266163 1025.803403286078 1044.801765867426 822.8347687846039 360.9006750567881 942.8667188962594 293.4760671528614
919 0.005 4.595 1 822.2732046109744 730.0103489426426 730.1594606621708 1002.117128892281 1025.80326782152 1044.80152090993 822.8703974394168 360.9629247623344 942.8726514279823 293.4760696422452
920 0.005 4.600000000000001 1 822.3211422468901 730.0978977055858 730.2471231380897 1002.118455240961 1025.803593913217 1044.801776112857 822.9060294298608 361.025075091131 942.8788599877324 293.4760721308144
921 0.005 4.605 1 822.3688179723836 730.185180094643 730.334519061253 1002.119330500583 1025.80345781408 1044.801530807309 822.9414617917832 361.0871305842372 942.8847556684842 293.4760746074257
922 0.005 4.61 1 822.4164800541558 730.2721986072385 730.421650512891 1002.120652589816 1025.803783520322 1044.801784349918 822.9769033004384 361.14909133975 942.890932482476 293.4760770835384
923 0.005 4.615 1 822.4638771723161 730.3589527338687 730.5085173173871 1002.121524519442 1025.80364548915 1044.801536677692 823.012142406251 361.2109447732119 942.8967969115063 293.476079548529
924 0.005 4.62 1 822.5112455914967 730.4454446662763 730.5951213628092 1002.122842890754 1025.803970085868 1044.801791160534 823.047393797174 361.2727057922294 942.9029372742979 293.4760820114626
925 0.005 4.625 1 822.5583488093719 730.5316737237043 730.6814623371688 1002.12370751184 1025.803829959672 1044.80154337994 823.0824366735925 361.3343734673805 942.9087647407708 293.4760844627904
926 0.005 4.63 1 822.6054256857253 730.617642097585 730.7675421063027 1002.125008703717 1025.804148379087 1044.801795731456 823.1174829933359 361.3959458285528 942.9148650788853 293.4760869143485
927 0.005 4.635 1 822.6522609429229 730.7033493993627 730.8533605511461 1002.125861664889 1025.80400892945 1044.801551381318 823.1523314596652 361.4574226781331 942.9206371444593 293.4760893545835
928 0.005 4.64 1 822.6990642102157 730.7887976116031 730.938919411123 1002.127161466594 1025.804332690893 1044.801803861139 823.1871836809873 361.5187863676903 942.9266993599368 293.4760917939944
929 0.005 4.645 1 822.7456071622562 730.8739863140032 731.0242185289756 1002.128017028951 1025.804194039149 1044.801556377207 823.2218360908063 361.5800628318419 942.9324605474901 293.4760942219659
930 0.005 4.65 1 822.7921255023809 730.9589175489598 731.109259687152 1002.129312638245 1025.804514437791 1044.801808945697 823.256495039351 361.6412492287355 942.9384978890992 293.4760966482704
931 0.005 4.655 1 822.8383842059364 731.0435906877582 731.1940425524608 1002.130162029231 1025.804377284006 1044.80156457597 823.2909469260018 361.702341644284 942.9442274812548 293.4760990623834
932 0.005 4.66 1 822.8846204632265 731.1280079601933 731.2785690498525 1002.131452609884 1025.804698808844 1044.801818628796 823.3254111261493 361.7633393265822 942.950230700554 293.4761014753134
933 0.005 4.665 1 822.9306123223961 731.2121689897408 731.3628390509961 1002.132305050567 1025.80456311223 1044.801573238346 823.359687946195 361.8242427322854 942.9559272343661 293.4761038772274
934 0.005 4.67 1 822.9765807402649 731.2960759323438 731.446854442174 1002.133599038175 1025.804882933667 1044.801825784454 823.3938178351658 361.885050792524 942.9619021304305 293.4761062786665
935 0.005 4.675 1 823.0222904156966 731.3797281283634 731.5306148903405 1002.134439949253 1025.804740804558 1044.80157918199 823.4278104784722 361.9457581427164 942.9675666666762 293.476108670025
936 0.005 4.68 1 823.0679765282682 731.4631276975915 731.6141222156381 1002.135717224733 1025.805059834454 1044.801834256014 823.4618472616955 362.0063727291321 942.9735031638743 293.4761110622235
937 0.005 4.685 1 823.1134072920704 731.5462740835153 731.6973761576877 1002.136549100192 1025.804919548655 1044.801587806124 823.4957066667644 362.0668936731083 942.979131815449 293.4761134447066
938 0.005 4.69 1 823.1588187079922 731.6291694514591 731.7803785712719 1002.137821031209 1025.805238604127 1044.801840677926 823.5295894867409 362.1273181216437 942.9850359006097 293.4761158275492
939 0.005 4.695 1 823.2039765141708 731.7118132222337 731.8631291862292 1002.138649234749 1025.805099518829 1044.80159631803 823.5632807548744 362.1876401513221 942.9906329621307 293.4761181995355
940 0.005 4.7 1 823.2491161143971 731.7942075800659 731.9456298709762 1002.139915457893 1025.8054177484 1044.8018489807 823.5969877043926 362.2478714500777 942.9965051280876 293.4761205718384
941 0.005 4.705 1 823.2940029797913 731.8763519167455 732.0278803368061 1002.140739044051 1025.805275736376 1044.801601301328 823.6304991154419 362.3080103863406 943.0020703338766 293.476122934007
942 0.005 4.71 1 823.3388719937085 731.9582484018082 732.1098824401851 1002.142001048296 1025.805593501381 1044.801853968713 823.6640239564526 362.3680557299811 943.0079083867519 293.4761252966341
943 0.005 4.715 1 823.3834895899997 732.0398964358189 732.1916358939715 1002.142815846357 1025.805449488157 1044.801607709908 823.6973510443844 362.4280076624072 943.0134634061756 293.4761276493982
944 0.005 4.72 1 823.4280987277707 732.1212982305602 732.2731425853225 1002.144068923544 1025.805766528453 1044.801861941831 823.7306949010298 362.4878655812236 943.0193490324693 293.4761300024044
945 0.005 4.725000000000001 1 823.4724525575133 732.2024530588893 732.354402129387 1002.144876457572 1025.805624482749 1044.801616521053 823.7639052622371 362.5476304772309 943.0249729447148 293.4761323445803
946 0.005 4.73 1 823.5167934206155 732.283363056458 732.4354163557772 1002.146130248845 1025.805940055541 1044.801867699254 823.7971137307667 362.6073010081706 943.0308790862973 293.4761346869386
947 0.005 4.735 1 823.5608818243661 732.3640277401558 732.5161850555162 1002.146938283162 1025.805796116455 1044.801620331911 823.8301067407663 362.666877451038 943.0364816683999 293.4761370183052
948 0.005 4.74 1 823.6049494294786 732.4444492488107 732.5967100552235 1002.148180348867 1025.806109111094 1044.801871816831 823.8630962894196 362.726359559043 943.04235666171 293.4761393488263
949 0.005 4.745 1 823.6487647536361 732.5246269880504 732.6769910958968 1002.148983380948 1025.805969593625 1044.801629984549 823.895883545101 362.785747876251 943.0479222547291 293.4761416682391
950 0.005 4.75 1 823.6925647125324 732.6045631173727 732.7570300012775 1002.150222283367 1025.806286377831 1044.801883809616 823.9286760363923 362.845042047322 943.0537683259082 293.4761439870765
951 0.005 4.755 1 823.7361233447723 732.6842569052757 732.8368264105408 1002.151019773126 1025.806142178827 1044.801636028078 823.9612715539125 362.904241915684 943.0593138475909 293.4761462938178
952 0.005 4.76 1 823.7796646270334 732.7637106109465 732.9163822115728 1002.152249155416 1025.806453382041 1044.801886426667 823.9938813167045 362.9633706640297 943.0651256256142 293.4761485997266
953 0.005 4.765 1 823.8229636858559 732.8429235472626 732.9956970727253 1002.153039896829 1025.806311358418 1044.801643159667 824.0262945393951 363.0223980102394 943.070637137507 293.476150893322
954 0.005 4.77 1 823.8662476409048 732.9218979098638 733.0747728404415 1002.154264632088 1025.806624379452 1044.801894550713 824.0587202880721 363.0813264964168 943.0764172507971 293.4761531843595
955 0.005 4.775 1 823.9092878469235 733.0006329037013 733.1536091039662 1002.155050690305 1025.806480805613 1044.801649547563 824.0909501747728 363.1401582873855 943.0818964014526 293.4761554640883
956 0.005 4.78 1 823.9523115699997 733.0791308623949 733.232207794944 1002.156270966297 1025.806794381619 1044.801902288223 824.1231931628395 363.1988969208179 943.0876438325406 293.4761577440252
957 0.005 4.785 1 823.9950916454063 733.1573910741398 733.3105685688716 1002.157046269464 1025.80664571905 1044.801654083409 824.1552428757201 363.2575395515967 943.0930875205006 293.4761600124265
958 0.005 4.79 1 824.037856106914 733.235415670202 733.3886932225308 1002.158261917254 1025.806958302457 1044.801905783061 824.1873111695518 363.3160912438332 943.0988041441614 293.4761622801131
959 0.005 4.795 1 824.0803815898029 733.3132040387839 733.466581472927 1002.159037150236 1025.806812380937 1044.801659356255 824.2191885794422 363.3745481654046 943.1042194891477 293.4761645373801
960 0.005 4.8 1 824.1228910337869 733.390758189989 733.5442350339223 1002.160244947711 1025.807123697648 1044.801914231438 824.2510737192149 363.4329097373737 943.1099032841591 293.4761667947117
961 0.005 4.805 1 824.1651800166138 733.4680772361062 733.6216534188683 1002.161006675307 1025.806980852039 1044.801670338853 824.2827567177661 363.4911784962747 943.1153350629298 293.476169041578
962 0.005 4.81 1 824.2074435837286 733.5451635506677 733.6988385709923 1002.162207897002 1025.807293939477 1044.801922458153 824.3144556111939 363.5493535492683 943.1209958454638 293.4761712889567
963 0.005 4.815 1 824.2494599090728 733.6220165142435 733.7757901826647 1002.16297448174 1025.807149116982 1044.801677968417 824.3459687737121 363.6074240175957 943.1263464507205 293.476173526711
964 0.005 4.82 1 824.2914608864711 733.698638283086 733.8525100764796 1002.164177554693 1025.807460568084 1044.80193071653 824.3774987968139 363.6654088085265 943.1319668971664 293.4761757654323
965 0.005 4.825 1 824.33322397176 733.7750281980332 733.9289979372317 1002.164938861389 1025.807313381925 1044.801684950088 824.4088424379643 363.723300257474 943.1372880067057 293.47617799598
966 0.005 4.83 1 824.3749759190063 733.8511883835091 734.0052555580014 1002.166131793373 1025.807621559101 1044.801935423887 824.4402039338459 363.7810946357251 943.142878146407 293.4761802283427
967 0.005 4.835 1 824.4164913233425 733.9271182089248 734.0812826379084 1002.166885802303 1025.807475867969 1044.80169189925 824.4713741331071 363.8388028501959 943.1481689362157 293.4761824513125
968 0.005 4.84 1 824.457993734483 734.0028196957198 734.1570808963854 1002.168074083073 1025.807787806892 1044.801946390696 824.5025549857161 363.8963968062851 943.153728984182 293.4761846744569
969 0.005 4.845 1 824.4992606774157 734.0782923165539 734.2326501025173 1002.16882399735 1025.807640492097 1044.801698729953 824.5335506765055 363.9539084011611 943.1589874446455 293.4761868871697
970 0.005 4.850000000000001 1 824.5405165547147 734.1535380494626 734.3079919459767 1002.170006608239 1025.807948902656 1044.801950141437 824.5645601463 364.0113353287936 943.164516081337 293.4761890990856
971 0.005 4.855 1 824.5815390119891 734.228556124738 734.3831060152706 1002.170750021805 1025.807800692636 1044.80170334009 824.5953813605091 364.0686759965611 943.1697472950622 293.476191300544
972 0.005 4.86 1 824.6225485064471 734.303348709789 734.4579941094817 1002.171924844389 1025.808106788969 1044.801954585775 824.6262154616421 364.1259241669276 943.1752450160258 293.4761935017177
973 0.005 4.865 1 824.6633223681091 734.3779152111201 734.532655946043 1002.172662110779 1025.80795855613 1044.801709968316 824.6568652615429 364.1830866752888 943.1804426312805 293.47619569101
974 0.005 4.87 1 824.7040875624004 734.4522576800093 734.6070932636886 1002.173833524951 1025.808267011334 1044.801962676997 824.6875301310182 364.2401549402235 943.1859104717788 293.4761978795856
975 0.005 4.875 1 824.7446181383996 734.5263754350348 734.6813057163554 1002.174566674468 1025.808119056582 1044.801716599123 824.718008658633 364.2971288378269 943.1910792775049 293.4762000571014
976 0.005 4.88 1 824.785138317275 734.6002705331051 734.7552950380172 1002.175732790815 1025.808425582429 1044.801966847697 824.7485012909807 364.3540143841009 943.1965170292332 293.4762022352155
977 0.005 4.885 1 824.8254248537045 734.6739423287622 734.8290609023283 1002.176459165065 1025.808274310525 1044.801720177338 824.77880975778 364.4108072569459 943.2016531720612 293.4762044027137
978 0.005 4.89 1 824.8657053969928 734.7473929001576 734.9026050601065 1002.177621479864 1025.808581500139 1044.801973764618 824.8091534462407 364.467506915364 943.2070598928542 293.4762065715271
979 0.005 4.895 1 824.9057528514695 734.8206215394147 734.97592713754 1002.178334240856 1025.808434068504 1044.801731052324 824.8392622636183 364.5241157935316 943.2121637135867 293.4762087293735
980 0.005 4.9 1 824.945791530717 734.8936303593975 735.049028916973 1002.179491440211 1025.80874423178 1044.801984736374 824.8693911645016 364.5806284432775 943.2175420098458 293.4762108872996
981 0.005 4.905 1 824.985597828449 734.966418605355 735.1219099920371 1002.180210578974 1025.808592828583 1044.801737192017 824.8993440329331 364.6370504346519 943.2226199687792 293.4762130348401
982 0.005 4.91 1 825.0253981274094 735.0389884671902 735.1945721842684 1002.181363770251 1025.80889869879 1044.801989252866 824.9293216119424 364.693380825397 943.2279675648192 293.4762151830028
983 0.005 4.915 1 825.0649608204008 735.1113390910834 735.2670150280863 1002.182073499722 1025.808746037811 1044.801741852185 824.9591715704267 364.7496202598747 943.2330149081941 293.4762173195382
984 0.005 4.92 1 825.1045197048218 735.1834725751678 735.339240271127 1002.183218966165 1025.809051274311 1044.801995053961 824.9890038578058 364.8057690680926 943.23833234707 293.476219455463
985 0.005 4.925 1 825.1438495428125 735.2553882004967 735.4112475278258 1002.183926229263 1025.808899062088 1044.801748145258 825.0186421837484 364.8618170615481 943.2433505303693 293.4762215794372
986 0.005 4.93 1 825.1831620216632 735.3270878705218 735.4830383287427 1002.185073385529 1025.809206225751 1044.802000453671 825.0483016379904 364.9177777365178 943.248636880852 293.4762237021681
987 0.005 4.935 1 825.2222511723851 735.3985709869111 735.5546124685574 1002.185777131077 1025.809055192509 1044.801755484406 825.0777736597122 364.9736498255144 943.2536262450088 293.4762258133256
988 0.005 4.94 1 825.26133964963 735.4698398130698 735.6259718082051 1002.186913760551 1025.809360567223 1044.802008558249 825.1072646578266 365.0294326790917 943.2588861420757 293.4762279238455
989 0.005 4.945 1 825.3001987341207 735.5408934519704 735.6971158540662 1002.187613113003 1025.809210255091 1044.801764299378 825.1365703835482 365.0851258839095 943.2638469899721 293.4762300229586
990 0.005 4.95 1 825.3390580104232 735.6117341624266 735.7680464639027 1002.188744371383 1025.809516330691 1044.802017294642 825.1658906174722 365.1407293115232 943.2690827962347 293.4762321224149
991 0.005 4.955 1 825.3776890980904 735.6823610291082 735.838763132416 1002.189435664635 1025.809361164025 1044.801769243408 825.195022406949 365.1962412384482 943.2740169887729 293.4762342115605
992 0.005 4.96 1 825.416316705303 735.7527762621328 735.9092676764642 1002.190561313084 1025.809664591604 1044.802021030192 825.2241769166214 365.2516639562035 943.2792198615607 293.4762363011233
993 0.005 4.965 1 825.4547167152285 735.8229790288564 735.9795596400385 1002.191249274074 1025.809511891563 1044.80177551569 825.2531380921149 365.30699702991 943.2841227846022 293.4762383804536
994 0.005 4.97 1 825.4931785582226 735.8929712682178 736.0496406655257 1002.192372298918 1025.809815219021 1044.802026390756 825.2821162097488 365.3622465070758 943.2892994369822 293.4762404602478
995 0.005 4.975000000000001 1 825.5313745166158 735.9627523555978 736.1195104088995 1002.193054998578 1025.809660930261 1044.801780991844 825.3109252552915 365.4174030971063 943.2941731160643 293.4762425316686
996 0.005 4.98 1 825.5695538641813 736.03232442519 736.1891706489777 1002.194170833887 1025.809965144374 1044.802034564449 825.3397609908033 365.4724680970756 943.2993164566807 293.4762446041919
997 0.005 4.985 1 825.6075009051521 736.1016866820161 736.2586209501034 1002.194849173708 1025.809811362522 1044.801787625082 825.368418976183 365.5274425807931 943.3041616017204 293.4762466679007
998 0.005 4.99 1 825.6454255454386 736.1708413345978 736.3278631456419 1002.195966941725 1025.810116129341 1044.802041095727 825.3970973345102 365.5823267558775 943.3092804050808 293.4762487328884
999 0.005 4.995 1 825.683110059188 736.2397874202062 736.3968966972499 1002.196648748551 1025.809963628773 1044.801796264703 825.4255692181712 365.6371311447837 943.3141061255933 293.4762507885648
1000 0.005 5 1 825.7208079689078 736.3085270698917 736.4657233430827 1002.197754995186 1025.810263754628 1044.802046527611 825.4540796512521 365.691841298951 943.3191974769554 293.4762528454627
1001 0.005 5.005 1 825.7582886568674 736.3770595433568 736.5343426818648 1002.198421711675 1025.810108855702 1044.801801176796 825.4824149625591 365.7464604922913 943.3239876389656 293.4762548933426
1002 0.005 5.01 1 825.7957733589892 736.4453868523019 736.6027564022824 1002.19952196428 1025.81040982297 1044.802053200771 825.5107734067368 365.8009885288214 943.3290465980134 293.476256942385
1003 0.005 5.015 1 825.8330395309279 736.5135083486982 736.6709641592697 1002.200184984796 1025.810255434491 1044.801808293824 825.5389556299504 365.85542916389 943.333808182063 293.4762589814106
1004 0.005 5.02 1 825.8703072759384 736.5814260003762 736.7389676149172 1002.201282424415 1025.810558134623 1044.802060749583 825.5671591635301 365.9097968517841 943.3388391833769 293.4762610219357
1005 0.005 5.025 1 825.907352492717 736.6491390204875 736.8067663334526 1002.201940325961 1025.810400477498 1044.801813064593 825.5951828130497 365.9640651750888 943.3435724722178 293.4762630530041
1006 0.005 5.03 1 825.944397416587 736.7166494867015 736.8743620331245 1002.203029961307 1025.810699281255 1044.802063298963 825.6232295645837 366.0182402017307 943.3485738386072 293.4762650847316
1007 0.005 5.035 1 825.9812206522953 736.7839565953427 736.9417542663641 1002.203683724678 1025.810543831016 1044.801818192528 825.6510983873667 366.072324215015 943.3532798279639 293.4762671070502
1008 0.005 5.04 1 826.0180454674907 736.8510624177023 737.0089447560947 1002.204769421859 1025.810842881431 1044.802069289397 825.678990142627 366.126317678651 943.3582556020605 293.4762691302493
1009 0.005 5.045 1 826.0546506550179 736.9179661926886 737.0759330785893 1002.205418700793 1025.810687714162 1044.801824725487 825.7067042470151 366.1802190870067 943.3629345569924 293.4762711431353
1010 0.005 5.05 1 826.0912487393792 736.9846699688206 737.142720974713 1002.20651856452 1025.810989153603 1044.802076712701 825.7344458917621 366.2340322303657 943.3678883524902 293.4762731569222
1011 0.005 5.055 1 826.127628113635 737.051172954676 737.2093079715081 1002.207164573468 1025.810828900461 1044.80182836327 825.7620093223751 366.2877574069542 943.3725423335538 293.4762751610424
1012 0.005 5.06 1 826.164012938033 737.1174771997412 737.2756957666134 1002.208239782804 1025.811127359407 1044.802081244402 825.7895943515493 366.3413995361625 943.3774644404489 293.4762771673438
1013 0.005 5.065 1 826.2001797869339 737.1835818642971 737.3418838803859 1002.208876923245 1025.810970964133 1044.801837215884 825.8170001303986 366.394951844475 943.3820875766746 293.476279163564
1014 0.005 5.07 1 826.2363521550444 737.2494890226267 737.407874026635 1002.209948123844 1025.811269493268 1044.802087378713 825.844429851697 366.4484145981993 943.3869813735503 293.4762811599767
1015 0.005 5.075 1 826.2723091243955 737.3151978613686 737.4736657433758 1002.210582366781 1025.811111425754 1044.801841916373 825.871683796118 366.5017846145964 943.3915778824509 293.4762831458377
1016 0.005 5.08 1 826.3082890789103 737.3807099741741 737.5392603291451 1002.211639864798 1025.811410523174 1044.802094219081 825.8989449127639 366.5550676608 943.396567805411 293.4762851315963
1017 0.005 5.085 1 826.3440429958999 737.4460249781265 737.6046576643328 1002.212263921086 1025.811251832562 1044.801847365385 825.926033543062 366.6082634148705 943.4011964174365 293.4762871073051
1018 0.005 5.09 1 826.3797965140914 737.5111448448789 737.6698594234404 1002.213323375529 1025.811548896031 1044.802098213048 825.9531489765318 366.6613655985377 943.4060606405243 293.4762890835269
1019 0.005 5.095 1 826.4153284149803 737.5760688445222 737.7348652096467 1002.213947787166 1025.811389835372 1044.801851872057 825.9800914644078 366.7143828565714 943.4106151974563 293.4762910514119
1020 0.005 5.100000000000001 1 826.4508621035617 737.6407990287408 737.7996767218353 1002.215006151685 1025.811688621918 1044.802105556558 826.0070600178385 366.7673133050843 943.4154296389264 293.4762930208192
1021 0.005 5.105 1 826.4861782012541 737.7053345679656 737.8642934896864 1002.215628150503 1025.811530483776 1044.801859419092 826.0338544683676 366.8201571352103 943.4199470692821 293.4762949805399
1022 0.005 5.11 1 826.5214996722575 737.7696774918932 737.9287171990082 1002.216682657768 1025.8118270086 1044.80211007293 826.0606757028773 366.87291394556 943.4247326975488 293.4762969412132
1023 0.005 5.115 1 826.5566047750283 737.8338269885877 737.9929473840483 1002.217298578195 1025.811665738927 1044.801862880934 826.0873219386481 366.9255837539412 943.4292221647075 293.4762988922152
1024 0.005 5.12 1 826.5917185798247 737.8977851314394 738.0569857616014 1002.21834648794 1025.811960758683 1044.802114700971 826.1139976177395 366.9781630027786 943.4339801428595 293.4763008449034
1025 0.005 5.125 1 826.626615709682 737.9615510303325 738.1208318087178 1002.218958640958 1025.811802138033 1044.801870764599 826.140496507718 367.0306563036921 943.4384438291916 293.4763027875505
1026 0.005 5.13 1 826.6615194045162 738.0251267096407 738.1844872039588 1002.220004268484 1025.812100122083 1044.80212370434 826.1670211673315 367.0830628635581 943.4431780894372 293.4763047298374
1027 0.005 5.135 1 826.6962076282234 738.0885113632736 738.2479514768199 1002.220611303901 1025.811939216275 1044.801877963774 826.1933707976514 367.1353833428731 943.4476151091689 293.4763066615948
1028 0.005 5.14 1 826.7309044728012 738.151706988729 738.3112262903442 1002.221652621619 1025.812236746268 1044.802130440863 826.2197472665137 367.1876160038051 943.4523220699507 293.4763085932572
1029 0.005 5.145 1 826.7653867380993 738.2147127698709 738.3743111649226 1002.222255656155 1025.812076429102 1044.801885196586 826.2459492457881 367.2397626258569 943.4567333152211 293.4763105140922
1030 0.005 5.15 1 826.7998777551895 738.2775306921121 738.4372077549946 1002.22329221888 1025.812372433713 1044.802136042623 826.2721790035549 367.2918106562752 943.4614151542474 293.4763124337393
1031 0.005 5.155 1 826.8341550669566 738.3401599582014 738.4999155940101 1002.223890305154 1025.812210255638 1044.801887547973 826.2982344508191 367.3437770913733 943.4658016199622 293.476314342919
1032 0.005 5.16 1 826.8684414678033 738.402602558678 738.5624363329915 1002.224920567826 1025.81250469855 1044.802139282382 826.3243168750639 367.3956600800249 943.4704555765485 293.476316251315
1033 0.005 5.165 1 826.9025109057446 738.4648575599774 738.6247694123842 1002.225512312795 1025.812342743118 1044.801894628783 826.350222233533 367.4474583995259 943.4748147520914 293.4763181495151
1034 0.005 5.17 1 826.936606282425 738.5269270946164 738.6869165737207 1002.226540037773 1025.812638999748 1044.80214712904 826.3761669289556 367.4991739428214 943.4794430696999 293.4763200478579
1035 0.005 5.175 1 826.9704813732449 738.5888103149674 738.7488773260383 1002.22712982254 1025.812476658415 1044.801900512557 826.4019348600996 367.5508040611224 943.4837769979742 293.4763219354842
1036 0.005 5.18 1 827.0043633814533 738.6505091450615 738.8106532769829 1002.22815353003 1025.81277183062 1044.802151648302 826.427730258423 367.6023471295463 943.4883811635212 293.4763238233799
1037 0.005 5.185 1 827.0380331626908 738.7120228470412 738.8722439970427 1002.228737602501 1025.812607433992 1044.801904758635 826.4533530340948 367.6538047806091 943.4926891570773 293.476325700724
1038 0.005 5.19 1 827.0717148531744 738.7733532944629 738.9336510579291 1002.22975542757 1025.812902874509 1044.802157850846 826.4790008894496 367.7051751614001 943.4972681481577 293.4763275783602
1039 0.005 5.195 1 827.1051847273912 738.8344997643463 738.9948740383471 1002.230335164655 1025.812737410148 1044.80190878949 826.5044773020795 367.7564588079525 943.5015507716581 293.4763294466749
1040 0.005 5.2 1 827.1386650148249 738.8954640664813 739.0559144635739 1002.231348665892 1025.813031552523 1044.802161333365 826.5299803281711 367.8076575391684 943.5061037218669 293.4763313145492
1041 0.005 5.205 1 827.1719352204623 738.9562455586845 739.1167719609485 1002.231925414098 1025.81286916928 1044.801914536335 826.5553140096287 367.8587713104889 943.5103619844037 293.4763331728774
1042 0.005 5.21 1 827.205172569084 739.0168459868124 739.1774480233868 1002.232933149254 1025.813161553134 1044.802165319378 826.5806750670855 367.9098181317405 943.5148861421699 293.4763350322199
1043 0.005 5.215 1 827.2382185172777 739.0772647923314 739.2379423321224 1002.233508864834 1025.812999311443 1044.801919511484 826.6058711647562 367.9607731505759 943.519125432638 293.4763368829849
1044 0.005 5.22 1 827.2712871797075 739.1375037902498 739.2982564267575 1002.234515086097 1025.813292855161 1044.802172653932 826.6310944193768 368.0116413965956 943.5236333706091 293.4763387350056
1045 0.005 5.225000000000001 1 827.3041540494867 739.197562224902 739.3583898567507 1002.235082844996 1025.813129721564 1044.801926511144 826.6561478022306 368.0624207540557 943.5278448670884 293.476340577799
1046 0.005 5.23 1 827.3370396481457 739.2574419741435 739.4183441952268 1002.236084396721 1025.813422955005 1044.80217859305 826.681229968903 368.1131122719871 943.5323253839786 293.4763424213195
1047 0.005 5.235 1 827.369718537802 739.3171422441444 739.4781189689635 1002.236646947608 1025.813257141675 1044.801929774724 826.7061416510157 368.1637133216214 943.5365084686119 293.4763442554116
1048 0.005 5.24 1 827.402413503022 739.3766649359393 739.5377157605943 1002.23764290619 1025.813549405371 1044.802182624159 826.7310826333891 368.2142293296362 943.5409616667067 293.4763460912184
1049 0.005 5.245 1 827.4349017577421 739.4360092816994 739.5971341144769 1002.238202828506 1025.813386252604 1044.801937865894 826.7558541607605 368.2646639614061 943.5451214364024 293.4763479185004
1050 0.005 5.25 1 827.4674054022636 739.4951770985733 739.65637555716 1002.239196138518 1025.81367933131 1044.802190192725 826.7806550080508 368.3150122110143 943.5495508530857 293.4763497465949
1051 0.005 5.255 1 827.4997019423056 739.5541677084066 739.7154396848604 1002.239751988672 1025.813515579869 1044.801945464871 826.8052882039837 368.3652749014359 943.5536859027295 293.4763515651837
1052 0.005 5.26 1 827.5320132980662 739.612982882382 739.7743280099468 1002.240738854819 1025.813806567873 1044.802195483822 826.829946329578 368.4154526142371 943.5580902135101 293.476353384489
1053 0.005 5.265 1 827.564117869077 739.6716219539486 739.8330401247828 1002.241290653955 1025.813642396782 1044.801949707948 826.8544388534277 368.4655466726321 943.5622020462524 293.4763551946833
1054 0.005 5.27 1 827.5962490295256 739.7300868041261 739.8915775902777 1002.242269572811 1025.813932878097 1044.80219999669 826.8789862632362 368.5155581022242 943.5665798637431 293.4763570064064
1055 0.005 5.275 1 827.6281959571251 739.7883765817232 739.9499399142388 1002.242812958706 1025.813764052962 1044.801951070805 826.9033516528937 368.5654849117303 943.5706629873325 293.4763588085875
1056 0.005 5.28 1 827.6601476300319 739.846493103004 740.0081286079321 1002.243790497831 1025.814053390299 1044.802203765728 826.9277407305639 368.6153264291415 943.5750159734808 293.4763606106826
1057 0.005 5.285 1 827.691886907128 739.9044357248787 740.0661432845185 1002.244333741936 1025.813888168485 1044.801957185631 826.9519624277106 368.6650856779619 943.5790781760961 293.4763624032229
1058 0.005 5.29 1 827.7236400895332 739.9622064070568 740.1239855835937 1002.245310676628 1025.814177966878 1044.802207722026 826.9762184771681 368.7147599750014 943.5834111885628 293.4763641970115
1059 0.005 5.295 1 827.7551826923151 740.0198041560798 740.1816548983262 1002.245848532467 1025.814011950908 1044.801962410276 827.0003021452305 368.7643495789888 943.5874498634927 293.4763659813834
1060 0.005 5.3 1 827.7867414054836 740.0772309651242 740.2391528584172 1002.246820216777 1025.814301492198 1044.80221256584 827.0244202312083 368.813857853073 943.591759751024 293.4763677670063
1061 0.005 5.305 1 827.8180933363295 740.1344859092787 740.2964788997137 1002.247353298009 1025.814133287193 1044.801966358788 827.0483696625347 368.8632833708176 943.5957734149614 293.4763695437409
1062 0.005 5.31 1 827.8494637879785 740.1915709636322 740.3536346424545 1002.248321539633 1025.814424168341 1044.802219262731 827.0723561065115 368.9126238534925 943.6000594973035 293.4763713217251
1063 0.005 5.315 1 827.8806297502977 740.248485211344 740.4106195272772 1002.248852116016 1025.814258781491 1044.801973609633 827.0961744644928 368.9618803078272 943.6040501734198 293.4763730906076
1064 0.005 5.32 1 827.9118137859281 740.3052307819739 740.4674352738098 1002.249813196492 1025.814547691617 1044.802224962991 827.120029138943 369.0110523640082 943.608310452222 293.4763748610437
1065 0.005 5.325 1 827.942793597168 740.3618064945528 740.5240811584835 1002.250339497519 1025.814381450127 1044.801979355892 827.1437114957085 369.0601399566254 943.6122775031566 293.4763766226129
1066 0.005 5.33 1 827.9737954112622 740.4182145871098 740.5805589672592 1002.251298494849 1025.814670238289 1044.802230204388 827.1674329673453 369.1091444906154 943.616516741676 293.4763783854495
1067 0.005 5.335 1 828.0045929202175 740.4744538634916 740.6368679589954 1002.251821103532 1025.814503371008 1044.801984570909 827.1909823268585 369.15806628942 943.6204614551232 293.4763801391542
1068 0.005 5.34 1 828.0354111093328 740.5305264962647 740.6930098698974 1002.252777037663 1025.814793507861 1044.802236411987 827.214568035247 369.2069055039285 943.6246778070079 293.4763818936461
1069 0.005 5.345 1 828.0660258343554 740.5864314107166 740.7489840382408 1002.253293788822 1025.814622977735 1044.801987454726 827.2379852700833 369.2556623665368 943.6285981483881 293.4763836376893
1070 0.005 5.350000000000001 1 828.0966581292424 740.6421705679503 740.8047920614035 1002.254245750393 1025.814912923036 1044.802241134434 827.2614354511626 369.3043335210266 943.6327900433416 293.4763853833404
1071 0.005 5.355 1 828.1270895343423 740.6977430976192 740.8604333944651 1002.254759488688 1025.814744088959 1044.801994327335 827.2847170847476 369.3529230162291 943.6366886391781 293.4763871195191
1072 0.005 5.36 1 828.1575422025793 740.7531509334004 740.9159096382969 1002.255706172874 1025.815032545512 1044.802245881023 827.3080366105982 369.4014302657219 943.6408582033541 293.4763888566747
1073 0.005 5.365 1 828.1877938754449 740.8083932406801 740.9712202794083 1002.256216951895 1025.814864587859 1044.802000091618 827.3311931405544 369.4498557354606 943.6447331797017 293.4763905841735
1074 0.005 5.37 1 828.21806319481 740.8634717680313 741.0263667897582 1002.257162630011 1025.815153897776 1044.80225312639 827.3543815129339 369.498198978909 943.6488809972742 293.4763923125605
1075 0.005 5.375 1 828.2481329625331 740.9183857437447 741.0813486889031 1002.257669496842 1025.814984194824 1044.802007344065 827.3774081650162 369.5464602277717 943.6527355665798 293.4763940313748
1076 0.005 5.38 1 828.278226905865 740.9731370792638 741.1361675461438 1002.258607609791 1025.815270430398 1044.802257848736 827.4004716954744 369.5946396581014 943.6568583104486 293.476395752467
1077 0.005 5.385 1 828.3081213740651 741.0277248591186 741.1908227946749 1002.259109183973 1025.81510093076 1044.802011520822 827.423370561462 369.6427371095033 943.6606873614546 293.4763974650884
1078 0.005 5.39 1 828.3380403257352 741.0821511394788 741.245316106745 1002.260044681555 1025.815389166208 1044.802263616312 827.4463079522495 369.6907525550297 943.6647885865771 293.4763991794704
1079 0.005 5.395 1 828.3677590681087 741.1364147980061 741.2996467843063 1002.260541312303 1025.815217287297 1044.802013663815 827.4690777516072 369.7386770225328 943.6685956862806 293.4764008846292
1080 0.005 5.4 1 828.3975009039034 741.1905177847045 741.353816407839 1002.261472862468 1025.815505593851 1044.802268124332 827.4918835072554 369.786522676232 943.6726737642792 293.4764025920084
1081 0.005 5.405 1 828.4270438011444 741.2444592247524 741.4078244334335 1002.261966329562 1025.81533492963 1044.802021127812 827.5145256631507 369.8342885000168 943.6764582954823 293.4764042898839
1082 0.005 5.41 1 828.4566114996177 741.2982410673239 741.4616724565956 1002.262892782393 1025.815619682501 1044.802271318214 827.5372056163757 369.8819740023931 943.680513961222 293.4764059891484
1083 0.005 5.415 1 828.4859801575768 741.3518623771781 741.5153599006608 1002.263382225447 1025.815448985875 1044.802024445102 827.5597215034687 369.9295789384076 943.6842776956624 293.4764076798386
1084 0.005 5.42 1 828.5153735164165 741.4053250828778 741.5688883404604 1002.264305140601 1025.815735203789 1044.802277247343 827.5822749451969 369.9771033427012 943.6883108539228 293.4764093724765
1085 0.005 5.425 1 828.5445685148998 741.4586282264208 741.6222571803024 1002.264790143206 1025.815562422272 1044.802028673263 827.6046642175812 370.0245469769366 943.6920507452415 293.4764110566369
1086 0.005 5.43 1 828.5737890225607 741.5117737533116 741.6754680088213 1002.265708725692 1025.815848490043 1044.802281634167 827.6270916644661 370.071895067347 943.6960620680024 293.476412742801
1087 0.005 5.435 1 828.6028107790955 741.5647607347322 741.7285202432445 1002.266190335399 1025.815678025714 1044.802034537089 827.6493555729992 370.119168131731 943.6997796179477 293.4764144196607
1088 0.005 5.44 1 828.6318567353718 741.6175910724654 741.7814154468633 1002.267105985744 1025.815963293422 1044.802285541011 827.6716554206316 370.1663634487668 943.7037692159134 293.4764160976623
1089 0.005 5.445 1 828.6607067324965 741.6702638236102 741.834153024556 1002.267584643656 1025.815792289116 1044.802039718995 827.6937942524294 370.2134795502966 943.7074650157787 293.4764177660713
1090 0.005 5.45 1 828.6895835745858 741.7227808793299 741.8867345266997 1002.268496261764 1025.816077174595 1044.802290066816 827.7159718350621 370.2605166677886 943.7114320019731 293.4764194359851
1091 0.005 5.455 1 828.7182650806913 741.7751413166486 741.9391593727277 1002.268971659641 1025.815904064672 1044.802042180138 827.7379884043447 370.3074741540895 943.7151082774762 293.476421095308
1092 0.005 5.46 1 828.7469728717668 741.8273470310222 741.9914291127975 1002.269878749962 1025.816189068861 1044.802295986827 827.7600429539069 370.354351106726 943.7190528347393 293.4764227556914
1093 0.005 5.465 1 828.775484922777 741.8793970833675 742.0435431570938 1002.270350104107 1025.816018281423 1044.802048722466 827.7819351320611 370.4011474890817 943.7227066632983 293.4764244062403
1094 0.005 5.47 1 828.8040229792881 741.9312933756848 742.0955030561744 1002.271252132748 1025.816302643477 1044.802299589038 827.80386449812 370.4478670375442 943.7266295594371 293.4764260583021
1095 0.005 5.475000000000001 1 828.83236624952 741.9830349514386 742.1473082091051 1002.271720289982 1025.816131327164 1044.802052675055 827.8256326331781 370.4945067039268 943.7302631298589 293.4764277028131
1096 0.005 5.48 1 828.8607381457232 742.0346237794848 742.1989602136772 1002.272620395577 1025.816415806371 1044.80230338527 827.8474416731391 370.5410670435477 943.7341676226433 293.4764293489959
1097 0.005 5.485 1 828.8889141934719 742.0860588278744 742.2504584157803 1002.273082596816 1025.816242576064 1044.802055943629 827.8690881091378 370.587542145252 943.7377770065358 293.4764309859569
1098 0.005 5.49 1 828.9171185973046 742.1373420241331 742.3018043854731 1002.273979117368 1025.816527502623 1044.802309648212 827.8907745064362 370.6339380265616 943.7416590131845 293.4764326251108
1099 0.005 5.495 1 828.9451287350274 742.1884724357526 742.3529975346249 1002.274440168666 1025.816357625706 1044.802064703554 827.9123001692182 370.6802550312637 943.7452485392587 293.4764342550026
1100 0.005 5.5 1 828.9731674285362 742.239451930344 742.4040393876888 1002.275332788631 1025.816641118346 1044.802314111753 827.9338656206705 370.7264926019852 943.7491074786137 293.4764358864982
1101 0.005 5.505 1 829.0010122358447 742.2902795582816 742.45492934574 1002.275788424316 1025.816467333325 1044.80206659843 827.9552704068004 370.7726511155132 943.7526755918414 293.4764375086378
1102 0.005 5.51 1 829.0288865347184 742.3409572371605 742.505668967452 1002.276677180077 1025.816750292861 1044.80231681419 827.9767159443658 370.818725485878 943.7565147825821 293.4764391313019
1103 0.005 5.515 1 829.0565669426393 742.3914839883951 742.5562576346892 1002.277127680425 1025.816575736472 1044.802070147146 827.9980006765061 370.8647330578883 943.7600610707791 293.4764407442795
1104 0.005 5.52 1 829.0842775181969 742.4418617375987 742.6066969108629 1002.278012531789 1025.816860433214 1044.802322852985 828.0193272315491 370.9106600396989 943.7638785756134 293.476442358458
1105 0.005 5.525 1 829.1117943997947 742.4920895136164 742.6569861826549 1002.278460576831 1025.816687621392 1044.802076298714 828.040485629453 370.9565060036554 943.7674044449193 293.476443962903
1106 0.005 5.53 1 829.1393420649881 742.5421691187998 742.7071269266501 1002.279340876048 1025.81697087099 1044.802326908309 828.0616887065705 371.0022698970073 943.7712000394283 293.4764455688572
1107 0.005 5.535 1 829.1666967460161 742.592099742136 742.7571186390003 1002.279787910667 1025.81679636941 1044.802079435306 828.0827452586883 371.0479549140424 943.7747053300311 293.4764471660085
1108 0.005 5.54 1 829.1940824889758 742.641883136602 742.8069627685526 1002.280665889243 1025.817078977841 1044.802330776217 828.1038424446945 371.0935605583089 943.7784818132133 293.476448764745
1109 0.005 5.545 1 829.2212771976045 742.6915184361026 742.8566587564092 1002.281106238656 1025.816903902453 1044.802083327432 828.1247798650775 371.1390876236551 943.7819672579708 293.4764503544786
1110 0.005 5.55 1 829.248502717138 742.7410074070268 742.9062080659609 1002.281980757609 1025.817189084172 1044.802337261512 828.1457554719094 371.1845338818198 943.7857240731253 293.4764519456144
1111 0.005 5.555 1 829.2755345314023 742.7903492107971 742.955610155892 1002.282417420426 1025.817013542132 1044.802089061621 828.1665709503673 371.2299025870105 943.7891879035228 293.476453527628
1112 0.005 5.56 1 829.3025994108469 742.8395456696156 743.0048665302759 1002.283288133626 1025.817296954523 1044.802342696164 828.1874278306522 371.2751919171932 943.7929246948427 293.4764551104484
1113 0.005 5.565 1 829.329473626629 742.8885958053535 743.0539765596058 1002.283722709238 1025.817124168881 1044.802096427973 828.208125544356 371.3204035951521 943.7963689705589 293.4764566846154
1114 0.005 5.57 1 829.3563805183967 742.9375015096103 743.102941782651 1002.284591024619 1025.817406908307 1044.802347119743 828.2288650135242 371.3655371722322 943.8000858775908 293.4764582601341
1115 0.005 5.575 1 829.3830962907377 742.9862617398312 743.1517615263323 1002.285018912462 1025.817228900778 1044.802096112214 828.249443500458 371.4105931946382 943.8035076557959 293.476459826781
1116 0.005 5.58 1 829.4098445348577 743.0348784037076 743.2004373348783 1002.285882493891 1025.817509887893 1044.802347792883 828.2700650705586 371.4555703680189 943.8072024846757 293.4764613954586
1117 0.005 5.585 1 829.4364031310786 743.0833504946163 743.2489685572336 1002.286309941649 1025.817335253611 1044.802101943443 828.2905288392974 371.5004701243067 943.8106057013487 293.4764629549959
1118 0.005 5.59 1 829.4629959850595 743.1316800054499 743.297356800726 1002.28717073886 1025.817617513506 1044.802354445698 828.3110371721322 371.5452925785409 943.8142818348721 293.4764645159316
1119 0.005 5.595 1 829.4893982113217 743.1798658189159 743.3456013493879 1002.287592463259 1025.817438640405 1044.802103589382 828.3313864034902 371.5900483083254 943.8176640224746 293.4764660677558
1120 0.005 5.600000000000001 1 829.5158347468293 743.2279098488858 743.3937037456944 1002.288447355604 1025.817718790523 1044.802355916334 828.3517786266785 371.6347221177463 943.8213178849617 293.4764676212109
1121 0.005 5.605 1 829.5420829012738 743.2758111293489 743.4416633672894 1002.288867834662 1025.817545499692 1044.802111748128 828.372013966984 371.6793163644232 943.8246819222651 293.4764691658377
1122 0.005 5.61 1 829.5683653287153 743.3235715155701 743.4894817295033 1002.289720799826 1025.817826504947 1044.802361897712 828.392293005507 371.7238316882645 943.8283164091609 293.4764707121917
1123 0.005 5.615 1 829.5944587929768 743.3711900236181 743.5371581938789 1002.290136860502 1025.817650686612 1044.802115920865 828.4124144123881 371.7682691497752 943.8316594672871 293.4764722496655
1124 0.005 5.62 1 829.6205813789246 743.4186686087954 743.5846943457711 1002.290986009514 1025.817930869178 1044.802366669323 828.4325897357464 371.8126379480224 943.8352735932897 293.4764737894113
1125 0.005 5.625 1 829.6465214803235 743.4660061730317 743.632089472611 1002.29139872634 1025.817754324831 1044.802119633395 828.4526036161052 371.856919705298 943.8385976250416 293.4764753207545
1126 0.005 5.63 1 829.6724977052222 743.5132045807827 743.679345084971 1002.292244336142 1025.818034940159 1044.802371196814 828.4726592473427 371.9011341641049 943.8421934205829 293.476476853668
1127 0.005 5.635 1 829.6982967501799 743.5602628500505 743.7264605631111 1002.292652888621 1025.817856722466 1044.802122672225 828.4925462625447 371.9452683377325 943.8454984953519 293.4764783786054
1128 0.005 5.64 1 829.72412178248 743.6071828394652 743.7734373946375 1002.293496695658 1025.818138904226 1044.802376807327 828.5124854545388 371.9893282202883 943.8490751006741 293.4764799057774
1129 0.005 5.645 1 829.7497572918503 743.6539635475025 743.8202749296191 1002.293901727369 1025.817959785269 1044.802126957225 828.5322710517397 372.0333080821025 943.8523591604109 293.4764814243523
1130 0.005 5.65 1 829.7754279318326 743.7006067404114 743.8669746136515 1002.294738866886 1025.818238091412 1044.802379346128 828.5521061850851 372.0772093206145 943.8559151113475 293.4764829443801
1131 0.005 5.655 1 829.8009121662634 743.7471115499646 743.9135358774989 1002.295140826658 1025.81806025773 1044.802132019903 828.5717861021333 372.1210333416487 943.8591793974563 293.4764844562511
1132 0.005 5.66 1 829.826432892683 743.7934797889718 743.9599602112586 1002.295974567063 1025.818337228339 1044.802381542637 828.5915087694599 372.1647801752341 943.8627157229525 293.4764859706501
1133 0.005 5.665 1 829.8517674671692 743.8397104424286 744.0062469443375 1002.296370905584 1025.818160299994 1044.802135379506 828.6110702867713 372.2084503050057 943.8659597838143 293.4764874767657
1134 0.005 5.67 1 829.8771393725856 743.8858053643094 744.0523975894909 1002.297202625056 1025.818440337829 1044.802387227577 828.6306775677549 372.2520437530208 943.8694775276315 293.4764889855468
1135 0.005 5.675 1 829.9023260494198 743.9317635522348 744.0984114877534 1002.297596500429 1025.818259438995 1044.802138878728 828.6501306866999 372.2955612436922 943.8727005785807 293.4764904854189
1136 0.005 5.68 1 829.9275500040693 743.9775868506192 744.1442901419491 1002.298426486608 1025.818540852398 1044.802392627163 828.6696299215371 372.3390022425666 943.8761942464375 293.4764919880424
1137 0.005 5.685 1 829.9525891023192 744.0232742555919 744.1900328907132 1002.298820023858 1025.818364153011 1044.802146987324 828.6889751506909 372.3823675252547 943.8793986721315 293.476493480775
1138 0.005 5.69 1 829.977670171982 744.068827759482 744.235641347399 1002.29964971625 1025.818642605864 1044.80239700967 828.7083709230578 372.4256567490634 943.8828796287173 293.4764949741614
1139 0.005 5.695 1 830.0025657524965 744.1142462295595 744.2811147669768 1002.300038725242 1025.818463275262 1044.802148420916 828.727611111147 372.4688705505959 943.886065230015 293.4764964579751
1140 0.005 5.7 1 830.0274977689795 744.1595314726744 744.3264546190561 1002.300861125607 1025.818742755875 1044.802400707437 828.7468957916683 372.5120091739018 943.8895226548605 293.4764979444213
1141 0.005 5.705 1 830.0522456076549 744.204682531741 744.3716602701294 1002.301246382571 1025.818563008366 1044.80215413132 828.7660274085239 372.555072450511 943.892689210674 293.4764994225642
1142 0.005 5.71 1 830.0770309817868 744.2497011873918 744.4167331803836 1002.302064878121 1025.818841033565 1044.802405834948 828.7852042631206 372.598057833934 943.8961272867514 293.4765009029974
1143 0.005 5.715 1 830.1016336872956 744.2945863923444 744.4616726410018 1002.302447038937 1025.818662186316 1044.802159458471 828.8042189161347 372.6409685624848 943.8992764713917 293.47650237448
1144 0.005 5.72 1 830.1262734723642 744.3393399892063 744.5064801535339 1002.303261403496 1025.818938832376 1044.802409296241 828.8232839262072 372.6838066117078 943.9026953653407 293.4765038479898
1145 0.005 5.725000000000001 1 830.1507300481511 744.3839610265589 744.5511550905909 1002.303639230312 1025.818758033088 1044.802160648855 828.8421987188462 372.7265690141907 943.9058238451471 293.476505313309
1146 0.005 5.73 1 830.1752253773573 744.4284512689663 744.5956988943877 1002.304450568981 1025.819035487121 1044.802412814158 828.8611605991774 372.7692560331219 943.9092229155156 293.4765067805898
1147 0.005 5.735 1 830.199538591348 744.4728097631688 744.6401109370153 1002.304826980437 1025.818857219519 1044.802166606369 828.8799713322941 372.8118691424061 943.912333243767 293.4765082397803
1148 0.005 5.74 1 830.2238906467971 744.5170382622202 744.6843926493433 1002.305635341584 1025.819133979342 1044.80241670892 828.8988271663978 372.8544173600006 943.9157143737825 293.4765097016671
1149 0.005 5.745 1 830.2480609747668 744.5611358117071 744.7285433994901 1002.306006359857 1025.818952687772 1044.802168816935 828.9175317736732 372.8968867820146 943.9188059039348 293.4765111551535
1150 0.005 5.75 1 830.2722715707574 744.6051041724993 744.7725646278839 1002.306811509002 1025.819229578883 1044.802421015273 828.9362830135874 372.9392795214844 943.9221707626501 293.4765126103788
1151 0.005 5.755 1 830.2963003864811 744.6489424109246 744.81645571365 1002.307180179548 1025.819048223387 1044.802173279126 828.9548835729671 372.9815970354814 943.9252441753404 293.4765140567391
1152 0.005 5.76 1 830.3203696400813 744.6926522575919 744.8602180785489 1002.307981061779 1025.819324432215 1044.802424687243 828.973530188495 373.0238393768034 943.9285888331578 293.4765155048149
1153 0.005 5.765 1 830.3442064312982 744.7362327090909 744.9038510575197 1002.30834600131 1025.819143756936 1044.802177756284 828.9920197400171 373.0660062633336 943.9316455005461 293.4765169442786
1154 0.005 5.77 1 830.3681022238093 744.7796855723507 744.9473561093415 1002.309144171482 1025.819418904665 1044.802428800701 829.0105614628982 373.1080989035148 943.9349728068513 293.4765183848574
1155 0.005 5.775 1 830.391828996141 744.8230098553955 744.9907325755649 1002.309507054421 1025.81923903917 1044.802182762585 829.0289543477618 373.1501176708804 943.9380088484809 293.4765198169584
1156 0.005 5.78 1 830.4156056012054 744.8662073444192 745.0339819102708 1002.310303881263 1025.819517397244 1044.802435741449 829.0473948631853 373.1920623755217 943.9413152386235 293.4765212507743
1157 0.005 5.785 1 830.439206686799 744.9092770788864 745.0771034725025 1002.310662560975 1025.819333952624 1044.802184648436 829.0656848079584 373.2339292317056 943.9443282362297 293.4765226758922
1158 0.005 5.79 1 830.4628531182833 744.9522207993092 745.1200986883188 1002.311455317341 1025.819609221665 1044.80243635798 829.0840223808776 373.2757244488045 943.9476142821325 293.4765241027458
1159 0.005 5.795 1 830.4863213570512 744.995037506853 745.1629668932911 1002.311810503111 1025.81942708761 1044.802189858058 829.1022092175607 373.3174328324674 943.9506096265831 293.4765255212648
1160 0.005 5.8 1 830.5098330890501 745.0377289680778 745.2057095186761 1002.312600225142 1025.81970106081 1044.802440935551 829.120454013073 373.3590736305721 943.9538776734928 293.4765269411271
1161 0.005 5.805 1 830.5331657760324 745.080294238417 745.2483259369526 1002.312952601378 1025.819520526209 1044.802195227698 829.1385428573532 373.4006447511437 943.9568550274189 293.4765283518748
1162 0.005 5.81 1 830.556541201589 745.1227350534012 745.2908175700579 1002.313738408504 1025.819795777013 1044.802445109994 829.1566772725846 373.4421445818472 943.9601039439336 293.476529764384
1163 0.005 5.815 1 830.5797374218964 745.1650504260074 745.3331837551278 1002.314086501768 1025.81961173879 1044.8021957755 829.1746612057869 373.4835763980003 943.9630629193715 293.4765311683504
1164 0.005 5.82 1 830.6029770923478 745.2072420791093 745.3754259013823 1002.314869826214 1025.819887302933 1044.802447876814 829.1926923976193 373.5249212109115 943.9662963534414 293.476532574443
1165 0.005 5.825 1 830.6260379060031 745.2493090683217 745.417543372636 1002.315215865024 1025.819704631182 1044.802200692243 829.2105756225694 373.5661984538101 943.9692384794403 293.4765339722448
1166 0.005 5.83 1 830.6491420019794 745.2912531299066 745.4595375921523 1002.315995003517 1025.819978215932 1044.802452352411 829.2285074340764 373.6074066423553 943.9724532447727 293.4765353725377
1167 0.005 5.835 1 830.6720644673183 745.3330731739036 745.5014078070889 1002.31633565238 1025.819796394738 1044.802206468686 829.246292518854 373.6485434559463 943.975373197018 293.4765367643277
1168 0.005 5.84 1 830.6950331088464 745.3747710419144 745.5431555155113 1002.317113429156 1025.820072832625 1044.802458524469 829.2641250223488 373.6896082294922 943.9785705278643 293.4765381585813
1169 0.005 5.845 1 830.7178242383904 745.4163457448589 745.5847800569353 1002.317453802243 1025.819889408128 1044.802210206503 829.2818085979701 373.730601221818 943.9814778245735 293.4765395444168
1170 0.005 5.850000000000001 1 830.7406595673706 745.4577990299922 745.626282851495 1002.31822849746 1025.820163183522 1044.802460497993 829.299541115053 373.7715212256742 943.9846570049716 293.4765409325705
1171 0.005 5.855 1 830.7633173151604 745.4991299137722 745.6676632415913 1002.318564009049 1025.819977978494 1044.802211732912 829.3171257355156 373.8123675437412 943.9875464809803 293.4765423121946
1172 0.005 5.86 1 830.786019883615 745.5403401369634 745.7089226451928 1002.319333418189 1025.820250175406 1044.802462055926 829.3347593790904 373.8531424967369 943.9907080971451 293.4765436940914
1173 0.005 5.865 1 830.808545674267 745.5814286921723 745.7500603856968 1002.319667878315 1025.820067920321 1044.802217180728 829.3522453787409 373.8938460302711 943.9935821037436 293.476545066485
1174 0.005 5.87 1 830.831104189604 745.6223974716 745.7910779846941 1002.320434233659 1025.82034038647 1044.802466973794 829.3697887056941 373.9344780176246 943.9967276338718 293.4765464410308
1175 0.005 5.875 1 830.8534919021838 745.6632453470409 745.8319746939866 1002.320765798131 1025.820158289142 1044.802220910247 829.3871807330635 373.9750386387023 943.9995846004693 293.4765478072986
1176 0.005 5.88 1 830.8759281976451 745.7039740693727 745.8727519287416 1002.321531127204 1025.820432148302 1044.802473040391 829.4046211906227 374.0155144797012 944.0027134079188 293.4765491762278
1177 0.005 5.885 1 830.8981897976413 745.7445826235565 745.913409005391 1002.321859607535 1025.820248198511 1044.802226743734 829.421913661356 374.0559208472365 944.0055530926896 293.4765505363483
1178 0.005 5.89 1 830.920497490364 745.7850727684328 745.9539473463706 1002.32262091486 1025.82052176376 1044.802477761944 829.439255712723 374.0962597074972 944.0086652986986 293.4765518984498
1179 0.005 5.895 1 830.9426276620931 745.8254435026158 745.9943662793667 1002.322944502762 1025.820337011421 1044.80222967306 829.4564446059699 374.1365300205622 944.0114873591442 293.4765532518746
1180 0.005 5.9 1 830.9648049329594 745.8656965540425 746.0346672044051 1002.323703061081 1025.820609802879 1044.802480420813 829.4736840144806 374.1767169287543 944.0145822364793 293.4765546074482
1181 0.005 5.905 1 830.9868070670474 745.9058308891496 746.0748494316603 1002.324025046426 1025.82042416394 1044.802231139279 829.4907780312391 374.216839929911 944.0173870222493 293.4765559545785
1182 0.005 5.91 1 831.008855937146 745.9458482535712 746.1149143683352 1002.324778802415 1025.820694997486 1044.802481565022 829.5079239809795 374.2568950765719 944.0204641377427 293.4765573041121
1183 0.005 5.915 1 831.0307300141998 745.9857475652393 746.1548612805705 1002.325096615711 1025.820508562537 1044.802233375491 829.5249225860523 374.2968836353047 944.0232553556745 293.4765586456508
1184 0.005 5.92 1 831.0526494290149 746.0255306054836 746.1946916058507 1002.325849237848 1025.820782880877 1044.802487218872 829.5419737293074 374.3368015450133 944.0263156119405 293.4765599901483
1185 0.005 5.925 1 831.0743965367849 746.0651963782112 746.2344046642569 1002.326165158522 1025.820596970185 1044.802238094564 829.5588793964579 374.3766514550484 944.0290895035969 293.4765613271194
1186 0.005 5.93 1 831.0961888667814 746.1047466266554 746.2740018803485 1002.326917348293 1025.820871442213 1044.802490561548 829.575839205025 374.4164294917651 944.0321323369767 293.476562667088
1187 0.005 5.935 1 831.1178108290956 746.1441803813253 746.3134825932746 1002.327231445941 1025.820684381889 1044.802241893329 829.5926520960028 374.4561401133973 944.034889771014 293.4765640001424
1188 0.005 5.94 1 831.1394784260581 746.1834993106233 746.352848170933 1002.327978121579 1025.820956569239 1044.802493690639 829.6095154801833 374.4957788114438 944.0379173062837 293.4765653361278
1189 0.005 5.945 1 831.1609741492063 746.222702404352 746.3920979242423 1002.328288873226 1025.82077110255 1044.802246263911 829.6262331621964 374.5353479815349 944.0406583440913 293.4765666638403
1190 0.005 5.95 1 831.182514163065 746.2617913256498 746.4312332088186 1002.329031105903 1025.821042259779 1044.802498292069 829.6430009479999 374.5748457004632 944.0436690149749 293.476567994239
1191 0.005 5.955 1 831.2038837982783 746.3007651026795 746.4702533594181 1002.329338121038 1025.820855509172 1044.802249905513 829.6596249992172 374.6142750963953 944.0463935264401 293.4765693165743
1192 0.005 5.96 1 831.2252992623389 746.3396254410864 746.5091597590249 1002.330077868966 1025.82112887173 1044.802504231129 829.6763003537029 374.6536330820782 944.0493888402277 293.4765706411359
1193 0.005 5.965 1 831.2465438904603 746.3783713441902 746.5479517332909 1002.330382453792 1025.82094141151 1044.802253710386 829.6928313790756 374.6929207417386 944.0520967406118 293.476571956799
1194 0.005 5.97 1 831.2678355544848 746.4170045260973 746.5866306709686 1002.331120332454 1025.821214017561 1044.802507594413 829.709415377907 374.7321376216908 944.0550763734013 293.4765732745606
1195 0.005 5.975000000000001 1 831.2889568586547 746.4555239479456 746.6251958677774 1002.331422945285 1025.821027860484 1044.802259744554 829.7258546739453 374.7712848437109 944.0577686454993 293.4765745835701
1196 0.005 5.98 1 831.310126129625 746.4939313651804 746.6636487230829 1002.332157139227 1025.821297819918 1044.802509793972 829.7423322452578 374.8103619216777 944.0607308641124 293.4765758944284
1197 0.005 5.985 1 831.3311258187024 746.5322256460752 746.701988489832 1002.33245594085 1025.821111517369 1044.802263105145 829.7586715550415 374.8493685784768 944.0634065602183 293.476577197094
1198 0.005 5.99 1 831.3521715309904 746.5704085460859 746.7402165716676 1002.333187728975 1025.821382696076 1044.802513767694 829.7750670279878 374.8883113435066 944.0663526772715 293.4765785023381
1199 0.005 5.995 1 831.3730470065036 746.6084790677972 746.7783322867494 1002.333483627875 1025.821194885772 1044.802264924428 829.7913205169907 374.9271835507406 944.0690128764934 293.476579799441
1200 0.005 6 1 831.3939695358813 746.6464388957289 746.8163370051918 1002.334212813133 1025.821465830417 1044.80251752947 829.8076274376133 374.9659847655968 944.0719432447618 293.4765810994309
1201 0.005 6.005 1 831.4147232391746 746.6842870338456 746.8542300449486 1002.334505540989 1025.821277624814 1044.802268778814 829.8237915016409 375.0047164356641 944.0745888030915 293.4765823909784
1202 0.005 6.01 1 831.4355246095395 746.7220251772558 746.8920127801017 1002.335231062023 1025.821547497585 1044.802518956613 829.8400086135752 375.0433775353093 944.0775038726338 293.4765836840699
1203 0.005 6.015000000000001 1 831.4561569175012 746.7596523110103 746.9296845221753 1002.335521007145 1025.821358840683 1044.802270035704 829.8560826153698 375.0819700718365 944.0801319260665 293.4765849682383
1204 0.005 6.02 1 831.4768376558852 746.7971701253965 746.9672466371486 1002.336243702235 1025.821629292127 1044.802524365359 829.8722097642533 375.120493463908 944.0830310551356 293.4765862546502
1205 0.005 6.025 1 831.4973501401194 746.8345776126874 747.0046984373165 1002.336531057613 1025.821441163889 1044.802275213511 829.8881942659476 375.1589477567544 944.0856435816954 293.4765875334842
1206 0.005 6.03 1 831.5179111987867 746.8718764543295 747.0420412855442 1002.337251400949 1025.821711288286 1044.802527326027 829.9042321264498 375.197333359094 944.0885264628765 293.476588814522
1207 0.005 6.035 1 831.5383039169499 746.9090656259709 747.0792744843586 1002.33753541737 1025.821521884301 1044.802278304915 829.9201267253682 375.2356461184463 944.0911242968187 293.476590087088
1208 0.005 6.04 1 831.5587404740345 746.9461468922797 747.1163994608378 1002.338252511633 1025.821792439999 1044.802531586976 829.9360788098134 375.2738922687854 944.0939930725018 293.4765913621625
1209 0.005 6.045 1 831.5790102127505 746.9831191894507 747.153415485356 1002.33853404185 1025.821603223241 1044.80228233564 829.9518874757441 375.3120886263209 944.0965756373473 293.4765926290201
1210 0.005 6.05 1 831.5993308604702 747.0199841897065 747.1903239116112 1002.339247515803 1025.821870996666 1044.802531616422 829.9677489809899 375.3502101614028 944.099426979825 293.4765938979843
1211 0.005 6.055 1 831.6194851065918 747.0567408924114 747.2271240486941 1002.339526451159 1025.821683481539 1044.802286267219 829.983467900247 375.3882608296271 944.1019930186117 293.4765951583406
1212 0.005 6.06 1 831.639691215333 747.0933908937949 747.2638172081018 1002.340240299199 1025.82195251402 1044.802535973362 829.9992402471736 375.4262411031032 944.1048309276169 293.4765964209338
1213 0.005 6.065 1 831.6597288260916 747.1299332730683 747.3004027426562 1002.340515584394 1025.821764028687 1044.802289530274 830.014870529448 375.4641552457126 944.1073797867729 293.4765976754107
1214 0.005 6.07 1 831.6798159069391 747.1663696291993 747.3368819670806 1002.341224325538 1025.822032575378 1044.802539582646 830.0305543183371 375.5019987723194 944.1102005056221 293.4765989312275
1215 0.005 6.075 1 831.6997353715303 747.2026989752588 747.3732541956268 1002.341497493897 1025.821844693784 1044.802292901325 830.0460992809401 375.5397732245966 944.1127355310306 293.4766001798338
1216 0.005 6.08 1 831.7197078390036 747.2389230028124 747.4095208010871 1002.342204951211 1025.822112875918 1044.802543483122 830.061698816275 375.5774801070897 944.1155423750291 293.4766014313221
1217 0.005 6.085 1 831.7395164867239 747.2750405506092 747.4456809674425 1002.342473928906 1025.821922870218 1044.802295700712 830.0771562730635 375.6151195498325 944.118063649952 293.4766026747715
1218 0.005 6.09 1 831.7593743413204 747.3110533547311 747.4817361013336 1002.343179858407 1025.822193948091 1044.802549571904 830.0926675782038 375.6526895251612 944.1208570458756 293.4766039206941
1219 0.005 6.095 1 831.7790634222642 747.3469604125365 747.5176855090518 1002.343446036993 1025.822001772852 1044.80229865156 830.1080360046418 375.6901926377569 944.1233617279553 293.4766051590053
1220 0.005 6.100000000000001 1 831.7988058872951 747.3827634197814 747.5535305655782 1002.344148174992 1025.822270703829 1044.80255120836 830.1234616261597 375.7276291193494 944.1261397488217 293.4766064000888
1221 0.005 6.105 1 831.8183807392555 747.4184613346169 747.5892705488031 1002.344412135616 1025.822079899329 1044.80230196934 830.1387450416931 375.7649992069504 944.1286283791945 293.4766076328971
1222 0.005 6.11 1 831.8380119386633 747.4540557887395 747.6249067881636 1002.345116822859 1025.822350983104 1044.802554099925 830.1540289186748 375.802302201048 944.1313959401933 293.4766088677693
1223 0.005 6.115 1 831.8574741262388 747.4895458118176 747.6604386061684 1002.345377434039 1025.822157865121 1044.802304474213 830.1692116884072 375.8395382625372 944.1338724887059 293.4766100939133
1224 0.005 6.12 1 831.8769892695763 747.5249330572789 747.6958673510766 1002.346074857398 1025.822427124259 1044.802557297456 830.1844605233825 375.8767073507386 944.1366210915896 293.4766113225634
1225 0.005 6.125 1 831.8963372291006 747.560216492637 747.7311923065307 1002.34633275625 1025.822236142243 1044.802310308439 830.199572139541 375.9138078848068 944.1390815166066 293.4766125424031
1226 0.005 6.13 1 831.9157391686927 747.5953977857331 747.7664148240643 1002.347028064275 1025.822505251686 1044.802560818555 830.2147419883254 375.9508432219341 944.1418144547495 293.4766137647185
1227 0.005 6.135 1 831.9349716211749 747.6304758249107 747.8015341272037 1002.347288181203 1025.822314561635 1044.802313583227 830.2297687188288 375.9878121579166 944.1442767216333 293.4766149792663
1228 0.005 6.140000000000001 1 831.9542620067532 747.6654523338525 747.8365516002383 1002.347981198583 1025.822583924599 1044.802566687034 830.2448537035455 376.0247159314874 944.1470028346374 293.4766161971245
1229 0.005 6.145 1 831.9733864123398 747.700326272908 747.8714665259789 1002.34823465138 1025.822391797578 1044.802317069211 830.2597978488824 376.0615527757153 944.1494360143899 293.4766174074237
1230 0.005 6.15 1 831.9925656827058 747.7350993076865 747.9062802566016 1002.348922881656 1025.822658404642 1044.802567754866 830.2747990067858 376.0983212219156 944.152139631011 293.4766186205594
1231 0.005 6.155 1 832.0115787772672 747.7697704231441 747.9409920846845 1002.349173944219 1025.822467093651 1044.802320038995 830.2896596373962 376.1350264768971 944.1545550857411 293.4766198261472
1232 0.005 6.16 1 832.0306474804469 747.8043413150749 747.9756033799886 1002.349859398144 1025.822733493252 1044.802571366271 830.3045785574257 376.1716651555166 944.1572441695573 293.47662103494
1233 0.005 6.165 1 832.0495547474189 747.8388109267248 748.0101134201255 1002.350108748971 1025.822541858522 1044.802323110371 830.3193586801884 376.2082378216607 944.1596465638581 293.476622235566
1234 0.005 6.17 1 832.0685152887628 747.8731809267674 748.0445235540946 1002.35079265189 1025.822808820802 1044.802575140859 830.3341952021045 376.2447444171418 944.1623218514629 293.4766234396166
1235 0.005 6.175 1 832.0873092353288 747.9074502062692 748.078833005589 1002.351039140194 1025.822619287111 1044.802328848061 830.348890370357 376.2811854346216 944.1647099545955 293.4766246357338
1236 0.005 6.18 1 832.1061585817715 747.9416204834622 748.113043155432 1002.351720298491 1025.822884975891 1044.802577858358 830.3636435150393 376.3175607098278 944.1673712226936 293.4766258339782
1237 0.005 6.185 1 832.1248414784767 747.9756905714316 748.1471531829885 1002.351963767298 1025.822693248416 1044.802330569058 830.3782543945256 376.3538710335018 944.1697451710843 293.4766270243798
1238 0.005 6.19 1 832.1435815874164 748.0096623409839 748.1811645607095 1002.352642894274 1025.822960452192 1044.802582164075 830.3929262972242 376.3901135369524 944.1723927407097 293.4766282170733
1239 0.005 6.195 1 832.1621559059137 748.0435345159856 748.2150764164252 1002.352882023962 1025.822766425464 1044.802331355779 830.4074559303857 376.4262913318238 944.1747508670138 293.4766294018406
1240 0.005 6.2 1 832.1807878655275 748.0773089781577 748.248890227471 1002.353559458142 1025.82303456261 1044.802585269758 830.4220462659207 376.4624044976026 944.1773842492491 293.4766305895727
1241 0.005 6.205 1 832.1992548908895 748.1109844332917 748.2826051105105 1002.353796949775 1025.822840394552 1044.802336396672 830.4364942542592 376.4984528304691 944.1797292786659 293.4766317692107
1242 0.005 6.21 1 832.2177801203881 748.1445627926546 748.3162225639322 1002.354470280218 1025.823106105104 1044.802587429206 830.451004155256 376.5344374287292 944.1823476687331 293.4766329510003
1243 0.005 6.215 1 832.2361401331265 748.1780427468574 748.3497416878007 1002.354705155017 1025.822913408518 1044.802338409599 830.4653719301137 376.570356795021 944.1846778187422 293.4766341239006
1244 0.005 6.22 1 832.2545581515413 748.2114261982692 748.3831639761138 1002.355376880248 1025.823180126753 1044.80259069741 830.4798015234649 376.6062105667662 944.1872824227846 293.4766352991015
1245 0.005 6.225000000000001 1 832.2728115509054 748.2447118220659 748.4164885201508 1002.355609971809 1025.822987473888 1044.802343478995 830.4940889520618 376.6420007093147 944.1895986934635 293.4766364654113
1246 0.005 6.23 1 832.2911217836557 748.2779015012424 748.4497167969167 1002.356278574183 1025.823254196496 1044.80259535864 830.5084370537388 376.6777260654823 944.1921889849397 293.4766376336666
1247 0.005 6.235 1 832.3092690228858 748.310993986812 748.48284794524 1002.356508740954 1025.823060047523 1044.802346177191 830.5226448144472 376.7133869361232 944.1944927508877 293.4766387936669
1248 0.005 6.24 1 832.3274750586903 748.3439911168465 748.5158834211464 1002.35717472545 1025.823325745497 1044.802597309176 830.5369140869427 376.7489683366045 944.1970696225841 293.4766399561578
1249 0.005 6.245 1 832.3455180582837 748.3768916401694 748.548822356349 1002.357402333162 1025.823132254449 1044.802349267307 830.5510428085768 376.7844930925518 944.1993588388109 293.4766411106958
1250 0.005 6.25 1 832.363619825041 748.4096973952369 748.5816662043512 1002.358067237159 1025.823399817517 1044.802603101009 830.5652332639743 376.8199563905394 944.201922450089 293.4766422676075
1251 0.005 6.255 1 832.3815582264964 748.4424071267553 748.6144140975524 1002.358292043606 1025.823204809424 1044.802352115215 830.5792833709505 376.85535743689 944.2041976219385 293.4766434164895
1252 0.005 6.26 1 832.3995557089597 748.4750226696749 748.6470674873591 1002.358953374672 1025.823470374279 1044.802603977178 830.5933951156458 376.8906954607318 944.2067472149633 293.4766445678846
1253 0.005 6.265000000000001 1 832.4173902412756 748.5075427689857 748.6796255015422 1002.359174746131 1025.823273176884 1044.802352916265 830.6073667208051 376.9259707257751 944.2090080262185 293.4766457116652
1254 0.005 6.27 1 832.435284113134 748.5399692562131 748.7120895878534 1002.359833254241 1025.823540148798 1044.802607100789 830.6214001473039 376.9611824597923 944.2115443166878 293.4766468583416
1255 0.005 6.275 1 832.4530154418429 748.5723008763268 748.7444588786125 1002.360052874575 1025.82334394389 1044.802357101934 830.6352933051019 376.9963308933818 944.213792116476 293.4766479968852
1256 0.005 6.28 1 832.4708063247964 748.6045394581195 748.776734815235 1002.360708823531 1025.823608484665 1044.802608569669 830.6492487967812 377.0314157747766 944.2163140252133 293.4766491375817
1257 0.005 6.285 1 832.4884352610291 748.6366837467132 748.8089165306865 1002.360927387745 1025.823415043699 1044.802361660123 830.6630646156401 377.0664374541192 944.2185490180889 293.4766502694335
1258 0.005 6.29 1 832.5061237359242 748.6687355664689 748.8410054626121 1002.361580195978 1025.823678410913 1044.802611866581 830.6769427713787 377.1013954673577 944.2210575839315 293.4766514032939
1259 0.005 6.295 1 832.5236485762118 748.7006936516458 748.873000735069 1002.361793442432 1025.823482207037 1044.802361961672 830.6906809104506 377.1362915658038 944.2232749722433 293.4766525256311
1260 0.005 6.3 1 832.5412326110767 748.7325597244474 748.9049037091812 1002.362442276268 1025.823743869112 1044.802609081446 830.7044803171273 377.1711240840928 944.2257678194669 293.476653649727
1261 0.005 6.305 1 832.5586578124291 748.7643327275085 748.936713653964 1002.362654367545 1025.823548467647 1044.802359416032 830.7181432697857 377.2058936844605 944.2279743416074 293.476654766936
1262 0.005 6.31 1 832.5761426514932 748.7960142858086 748.9684318731147 1002.36330347311 1025.823812642957 1044.802609071977 830.7318663311339 377.2405999116281 944.2304571852645 293.4766558877283
1263 0.005 6.315 1 832.5934678565798 748.827603339068 749.0000576227593 1002.363511380429 1025.823614306887 1044.80235790086 830.7454528352067 377.2752436066528 944.232651493031 293.4766570027147
1264 0.005 6.32 1 832.6108531371652 748.8591017156099 749.0315923565108 1002.364156082245 1025.823876948692 1044.802610072322 830.7591036577566 377.3098222554214 944.2351172106115 293.4766581179872
1265 0.005 6.325 1 832.6280796736575 748.8905081945884 749.0630352403982 1002.364365865807 1025.82368618306 1044.802365614614 830.7726170171027 377.3443391952361 944.2373000264126 293.4766592264245
1266 0.005 6.33 1 832.6453659300562 748.9218243753818 749.0943875557697 1002.365012659541 1025.823952696217 1044.802620921899 830.7861907908803 377.3787931180599 944.2397572930693 293.476660338908
1267 0.005 6.335 1 832.6624930224823 748.9530492095008 749.1256485655476 1002.365217935187 1025.823756177364 1044.802371705341 830.7996290228887 377.4131854311248 944.2419241274264 293.4766614410465
1268 0.005 6.34 1 832.6796790934826 748.9841840735688 749.156819401491 1002.365859679768 1025.824018674108 1044.802622020826 830.8131232134796 377.4475188667582 944.2443667116421 293.4766625467793
1269 0.005 6.345 1 832.6967062442379 749.0152280618521 749.1878994050153 1002.366062824835 1025.823822276825 1044.802372289883 830.8264824958675 377.4817889077035 944.2465234688896 293.4766636463123
1270 0.005 6.350000000000001 1 832.7137916930747 749.0461827995784 749.2188898800479 1002.366700957186 1025.824084120316 1044.8026234197 830.8399021725402 377.5159958298295 944.2489507433115 293.4766647467885
1271 0.005 6.355 1 832.7307200305215 749.0770472347965 749.2497900866816 1002.366902577477 1025.823890846881 1044.802379571306 830.8531874857854 377.5501407087385 944.2510955545367 293.4766658412282
1272 0.005 6.36 1 832.7477093056178 749.1078229844279 749.2806013337977 1002.367542823139 1025.824157791015 1044.802634967244 830.8665346327302 377.5842237430606 944.2535148266725 293.4766669403488
1273 0.005 6.365 1 832.7645388006455 749.138508989899 749.3113228703937 1002.367741907476 1025.823962977232 1044.802388258062 830.879746757246 377.6182450897529 944.2556424259889 293.4766680299384
1274 0.005 6.37 1 832.7814300088659 749.1691068532042 749.341955992573 1002.368377709212 1025.824225397235 1044.802637975855 830.8930206972353 377.6522042919044 944.2580456478602 293.4766691232371
1275 0.005 6.375 1 832.7981638272868 749.1996155068485 749.3724999493004 1002.368575419321 1025.824030471539 1044.802388604844 830.9061595850278 377.6861018281655 944.260164056401 293.4766702115959
1276 0.005 6.38 1 832.8149569147797 749.2300365513536 749.4029560240994 1002.369207391673 1025.824291517001 1044.802637910076 830.9193594887482 377.7199422908229 944.2625541211133 293.4766713009627
1277 0.005 6.385 1 832.8315933170113 749.2603689123241 749.4333234595639 1002.369401847587 1025.824096671134 1044.802392745058 830.9324242471268 377.7537193542236 944.2646590357921 293.4766723835384
1278 0.005 6.390000000000001 1 832.8482920718931 749.290614216167 749.4636035620834 1002.370032866381 1025.824359319258 1044.802644740266 830.9455515304352 377.787433914072 944.2670403628053 293.476673470862
1279 0.005 6.395 1 832.864832470319 749.3207713679699 749.4937955640453 1002.370224455991 1025.824164096596 1044.802398150152 830.9585438692152 377.8210865399965 944.2691289329246 293.4766745492084
1280 0.005 6.4 1 832.8814357986039 749.3508419960957 749.5239007651522 1002.370853382662 1025.824425999602 1044.802645483862 830.9715986506222 377.8546774815524 944.2714953614807 293.4766756319624
1281 0.005 6.405 1 832.8978807458742 749.3808250189386 749.5539184058471 1002.371040874201 1025.824226798888 1044.802393677406 830.9845188604482 377.8882073624018 944.2735703676796 293.4766767063863
1282 0.005 6.41 1 832.914388274921 749.4107220327598 749.5838497687491 1002.371663267728 1025.824482664309 1044.802637121365 830.99750096709 377.9216756787814 944.2759225210094 293.4766777850404
1283 0.005 6.415 1 832.9307377869513 749.4405319560841 749.6136940865453 1002.371846273609 1025.82428159696 1044.802383743955 831.0103479133786 377.9550831531203 944.2779852963691 293.4766788546854
1284 0.005 6.42 1 832.9471504552305 749.4702564016206 749.6434526586027 1002.372466036979 1025.824537650122 1044.80262713211 831.0232579721046 377.9884295516397 944.2803246977099 293.4766799289036
1285 0.005 6.425 1 832.9634195488229 749.4998943143664 749.673124736196 1002.372647890708 1025.824337055924 1044.802375554199 831.0360361204874 378.021715452373 944.2823788494952 293.4766809984305
1286 0.005 6.43 1 832.9797397787495 749.5294472644144 749.7027115850375 1002.373264866654 1025.824595992977 1044.802624876183 831.048875238288 378.0549404506163 944.2847034899827 293.4766820692554
1287 0.005 6.435 1 832.9959021510493 749.5589141534916 749.7322124306816 1002.373447207323 1025.824401295255 1044.802379027834 831.0615793880086 378.0881051152962 944.2867453631542 293.4766831345478
1288 0.005 6.44 1 833.0121268435011 749.5882966006174 749.7616285651488 1002.374066388235 1025.824663580588 1044.802632839805 831.0743466511682 378.1212091254878 944.2890623312676 293.4766842014474
1289 0.005 6.445 1 833.0281969808017 749.6175937080195 749.7909593547595 1002.374247912323 1025.824469389677 1044.802389546875 831.0869837736204 378.1542529192475 944.2910903463574 293.4766852585781
1290 0.005 6.45 1 833.0443310312367 749.6468069701252 749.820206027055 1002.374865818923 1025.824731681328 1044.802642199535 831.0996835591061 378.1872364485975 944.2933954844227 293.4766863196363
1291 0.005 6.455 1 833.0603084465118 749.6759351820149 749.8493677304 1002.375045258719 1025.824535257329 1044.802395247225 831.1122480405988 378.2201598055311 944.2954128218189 293.4766873719107
1292 0.005 6.46 1 833.0763498136641 749.7049800688205 749.8784458222379 1002.375658613204 1025.82479464926 1044.802642931586 831.1248767669782 378.2530232506688 944.2977060580508 293.476688427741
1293 0.005 6.465 1 833.0922344259355 749.7339404089591 749.9074394481601 1002.37583298334 1025.824593994465 1044.802391799582 831.137370045251 378.2858267588292 944.2997097801665 293.4766894744749
1294 0.005 6.47 1 833.1081821636735 749.7628179320365 749.9363499688468 1002.376442560259 1025.824853044908 1044.802641977158 831.1499280118672 378.3185705246304 944.3019869049667 293.4766905214934
1295 0.005 6.475000000000001 1 833.1239769119693 749.7916114375384 749.9651765432729 1002.376617516822 1025.824656088129 1044.802394046447 831.1623526195388 378.3512520925886 944.3039823243774 293.4766915616746
1296 0.005 6.48 1 833.1398343180341 749.8203226032231 749.9939205042567 1002.377227159041 1025.824917416808 1044.802648641363 831.1748410049389 378.3838749837985 944.3062493498433 293.4766926031421
1297 0.005 6.485 1 833.1555360113377 749.8489502918868 750.0225810437518 1002.377401656856 1025.824722390739 1044.802404803048 831.1871973128111 378.4164475878978 944.308230966573 293.4766936353228
1298 0.005 6.49 1 833.1713033504465 749.877496127279 750.0511594619276 1002.378010205403 1025.824983527878 1044.802656971089 831.1996176416343 378.4489572088731 944.3104885454328 293.4766946710025
1299 0.005 6.495 1 833.1869156881861 749.905959001364 750.0796549744479 1002.378183036731 1025.824789420317 1044.802411846728 831.2119051505715 378.4814061699404 944.3124595739157 293.4766956983369
1300 0.005 6.5 1 833.2025917604637 749.934340497934 750.1080688477502 1002.378787821474 1025.82504756919 1044.802659869302 831.2242562983323 378.5137946148896 944.3147021261425 293.4766967273598
1301 0.005 6.505 1 833.2181156972684 749.9626395310946 750.1364003100613 1002.378957268598 1025.824850712953 1044.802412947707 831.236475810154 378.5461235171347 944.3166629850348 293.4766977510964
1302 0.005 6.51 1 833.2337029239483 749.9908576888612 750.1646506365312 1002.379561544887 1025.825113115838 1044.802666515515 831.2487588512807 378.5783926523299 944.3188940794283 293.4766987774411
1303 0.005 6.515000000000001 1 833.2491375132253 750.0189938614579 750.1928190337524 1002.379729977973 1025.824916757618 1044.802421149755 831.2609105004692 378.6106029091373 944.3208407692632 293.4766997956692
1304 0.005 6.52 1 833.2646357091168 750.0470496448684 750.22090677877 1002.380332458114 1025.825177911852 1044.802673362102 831.2731263013803 378.6427535308275 944.3230618004091 293.4767008202718
1305 0.005 6.525 1 833.2799798560252 750.0750239506868 750.2489131016006 1002.380498704771 1025.824981107777 1044.802426001755 831.285211579426 378.6748451561896 944.3249955214687 293.4767018377831
1306 0.005 6.53 1 833.2953891814773 750.102918387487 750.2768392822718 1002.381095473521 1025.825236839989 1044.802672754923 831.2973609525 378.7068779590845 944.3272011743678 293.4767028584617
1307 0.005 6.535 1 833.3106449138535 750.1307318545147 750.3046845453273 1002.381256415413 1025.825037879679 1044.802424495236 831.3093783216448 378.7388526940699 944.3291227806691 293.4767038717217
1308 0.005 6.54 1 833.3259657015009 750.1584659020705 750.3324501362861 1002.381853446419 1025.825298054374 1044.802675194176 831.321459228482 378.7707686105611 944.3313175637851 293.4767048880621
1309 0.005 6.545 1 833.3411355502611 750.1861194350415 750.3601352731037 1002.382015793456 1025.825102065628 1044.802429583251 831.3334091992778 378.8026275799052 944.3332319280659 293.4767059008311
1310 0.005 6.55 1 833.3563711547594 750.2136940683512 750.3877412426481 1002.382611548637 1025.825362652703 1044.802682999058 831.3454244570044 378.8344276970074 944.3354177701029 293.4767069187313
1311 0.005 6.555 1 833.3714526659044 750.2411886543956 750.4152672327897 1002.382770525056 1025.825164358459 1044.802435421168 831.3573073688347 378.8661696178502 944.3373183867187 293.4767079296003
1312 0.005 6.56 1 833.3866023901949 750.2686048277455 750.4427145415314 1002.383365855208 1025.825426308512 1044.802690337909 831.369256240931 378.8978532413707 944.3394949575152 293.4767089469944
1313 0.005 6.565 1 833.4015985625101 750.2959414379553 750.4700823532949 1002.383522053113 1025.82522787104 1044.80244072516 831.3810733657441 378.9294790463879 944.3413837738532 293.4767099581894
1314 0.005 6.57 1 833.4166598829715 750.323200093827 750.4973719471964 1002.384113190613 1025.82548720068 1044.802690770162 831.3929553492316 378.9610466077029 944.3435446067898 293.4767109719639
1315 0.005 6.575 1 833.4315688873417 750.3503796622354 750.5245825189347 1002.384266435846 1025.825286224469 1044.802439599181 831.404706120513 378.9925565831804 944.345420862442 293.4767119781601
1316 0.005 6.58 1 833.4465425072259 750.3774817355564 750.5517153377442 1002.384855106161 1025.825544156594 1044.802690113838 831.4165215536788 379.0240084729418 944.3475700210572 293.4767129872066
1317 0.005 6.585 1 833.4613660614582 750.4045051968648 750.578769608289 1002.385007389823 1025.825345846859 1044.802442438503 831.4282049223734 379.0554036277389 944.349435634103 293.4767139884031
1318 0.005 6.59 1 833.4762547863196 750.4314516330267 750.6057465948281 1002.38559340928 1025.82560289666 1044.802692057149 831.4399542408469 379.086740864618 944.3515743953752 293.4767149917959
1319 0.005 6.595 1 833.490993596712 750.4583199102078 750.6326454931014 1002.385742864145 1025.825402115008 1044.802442681788 831.4515747451999 379.1180210185715 944.3534282651959 293.4767159870564
1320 0.005 6.600000000000001 1 833.5057977075099 750.4851116315618 750.6594675709774 1002.38632654205 1025.825660510033 1044.802694607612 831.4632601231916 379.1492437664224 944.3555559110996 293.4767169849329
1321 0.005 6.605 1 833.5204520646625 750.5118256732084 750.6862120343972 1002.38647333017 1025.825460122674 1044.802446442842 831.4748158106128 379.1804094492432 944.3573996098565 293.4767179744178
1322 0.005 6.61 1 833.5351726136428 750.5384636234611 750.712880148849 1002.387055318933 1025.825718092469 1044.80269633171 831.4864370183882 379.2115178813653 944.359516264328 293.4767189667599
1323 0.005 6.615 1 833.5497425779673 750.5650243749927 750.7394711194437 1002.387201931741 1025.825519531621 1044.80244945463 831.4979287647711 379.2425689465978 944.3613493912291 293.4767199512119
1324 0.005 6.62 1 833.5643795308183 750.5915094949837 750.7659862073891 1002.387781811783 1025.825776018792 1044.802699273884 831.5094859227615 379.273565735254 944.3634544636906 293.4767209381912
1325 0.005 6.625 1 833.5788660983952 750.6179178742067 750.7924246149691 1002.387926722571 1025.825578909272 1044.802454202878 831.5209137742053 379.3045048568193 944.3652764040368 293.4767219172001
1326 0.005 6.63 1 833.5934201958357 750.6442511056576 750.8187876132708 1002.388506627481 1025.825837593692 1044.802705641719 831.5324077379152 379.3353830152437 944.3673734858927 293.4767228981645
1327 0.005 6.635 1 833.6078243506774 750.6705080482612 750.845074389613 1002.38864881369 1025.825636499878 1044.802455841234 831.543771864787 379.3662057669694 944.3691845279774 293.4767238700243
1328 0.005 6.640000000000001 1 833.6222961720233 750.6966902961816 750.8712862116931 1002.38922466437 1025.825893928907 1044.80270637727 831.5552021107193 379.3969719945733 944.3712694451264 293.4767248441657
1329 0.005 6.645 1 833.6366174118959 750.7227966996021 750.8974222600293 1002.389363558578 1025.825693404394 1044.802458683646 831.5665026045102 379.4276823168192 944.3730689803416 293.4767258094005
1330 0.005 6.65 1 833.6510066162705 750.7488288351918 750.9234837886152 1002.389938457889 1025.825952478763 1044.80271119904 831.5778683664034 379.4583363659048 944.3751422363558 293.4767267770649
1331 0.005 6.655 1 833.6652455493123 750.7747855753491 750.9494699911555 1002.39007655836 1025.825752909862 1044.802462798974 831.5891049625419 379.4889344816077 944.3769302003537 293.4767277363185
1332 0.005 6.66 1 833.6795522613754 750.800668522729 750.9753821397342 1002.390649605084 1025.826010286524 1044.802713838629 831.6004087863848 379.5194749122379 944.3789921694628 293.4767286978991
1333 0.005 6.665 1 833.6937094432884 750.8264765297134 751.0012194165009 1002.390784365948 1025.825807833354 1044.802464277525 831.6115841125201 379.5499600191638 944.3807697434678 293.4767296506336
1334 0.005 6.67 1 833.7079347034036 750.8522111896419 751.0269830894658 1002.391354553954 1025.826064554737 1044.802716516807 831.6228262459822 379.5803890767871 944.3828205909033 293.4767306067257
1335 0.005 6.675 1 833.7220105986684 750.8778713579544 751.0526723396014 1002.391488892259 1025.825865307507 1044.80246888953 831.6339395245486 379.6107626240135 944.3845912494245 293.47673155469
1336 0.005 6.68 1 833.7361546756327 750.9034586230197 751.0782884295317 1002.392058222634 1025.826123193354 1044.802720156304 831.6451194840058 379.6410784886507 944.386637445612 293.4767325049967
1337 0.005 6.685 1 833.75014970007 750.9289718387782 751.1038305433641 1002.392190573456 1025.825922480283 1044.802471456935 831.6561707108722 379.6713394467308 944.3883989813015 293.4767334477062
1338 0.005 6.69 1 833.7642163124896 750.954412565838 751.1292999209992 1002.392758740844 1025.826180371306 1044.802722641831 831.6672879882373 379.7015446617488 944.3904355370234 293.4767343943388
1339 0.005 6.695 1 833.7781290433491 750.9797797887253 751.1546958848934 1002.392889689802 1025.825977260927 1044.802473307774 831.6782753130426 379.7316949025325 944.3922003692173 293.476735333583
1340 0.005 6.7 1 833.7921107338675 751.0050749829344 751.1800195603844 1002.393456104765 1025.826234762433 1044.80272524554 831.6893314199757 379.7617897091184 944.3942324011324 293.47673627577
1341 0.005 6.705 1 833.8059437454035 751.0302969523143 751.2052700951947 1002.393584292325 1025.826033968849 1044.802476473366 831.7002579229837 379.7918288109508 944.3959779619693 293.4767372113633
1342 0.005 6.71 1 833.8198465628892 751.0554473080286 751.2304487608191 1002.394146606021 1025.826290167558 1044.802727158174 831.7112497619363 379.8218127226098 944.3979945098788 293.4767381507352
1343 0.005 6.715 1 833.8336014891948 751.0805249129622 751.2555547426139 1002.394271723301 1025.826088502373 1044.8024795264 831.7221156849929 379.851741555972 944.3997240044985 293.4767390837867
1344 0.005 6.72 1 833.8474267707471 751.1055313686346 751.2805893132331 1002.394833323082 1025.826346241414 1044.80273078117 831.7330505880487 379.8816156429146 944.4017279595433 293.4767400208042
1345 0.005 6.725000000000001 1 833.8611039551131 751.1304655195379 751.3055516479841 1002.394957073991 1025.826144452363 1044.802482993038 831.7438579500283 379.9114506920993 944.4034460511079 293.4767409514483
1346 0.005 6.73 1 833.8748509725907 751.1553289472389 751.3304430004771 1002.395515870262 1025.826398951998 1044.802731254923 831.7547332921717 379.9412246703539 944.4054373318587 293.4767418852549
1347 0.005 6.735 1 833.8884498415475 751.1801204917014 751.355262544018 1002.395637437177 1025.82619788453 1044.802485232635 831.765480770253 379.9709402853194 944.4071450489466 293.476742812752
1348 0.005 6.74 1 833.9021192973519 751.2048417558725 751.3800115478464 1002.396194935481 1025.826453946166 1044.802735090424 831.7762971115167 380.0005988313139 944.4091280122866 293.4767437432276
1349 0.005 6.745 1 833.9156407176641 751.229491550201 751.4046891631483 1002.396315041596 1025.826251837399 1044.8024877222 831.7869848987762 380.030201444644 944.4108252488196 293.4767446670775
1350 0.005 6.75 1 833.9292322556256 751.2540714810292 751.4292966592686 1002.396870235221 1025.826507315595 1044.80273776993 831.7977409728949 380.0597485497354 944.4127970483445 293.4767455948635
1351 0.005 6.755 1 833.9426762810604 751.2785804000848 751.4538332116302 1002.396989371483 1025.826306915844 1044.802490331661 831.8083697977947 380.0892409330253 944.4144850557298 293.476746516383
1352 0.005 6.76 1 833.9561917712231 751.303019916369 751.4783000995237 1002.397543818715 1025.826562052076 1044.802739285009 831.8190688866163 380.1186787076177 944.4164488846519 293.4767474418113
1353 0.005 6.765000000000001 1 833.9695595422232 751.3273888388971 751.5026964726312 1002.39766107396 1025.826360357522 1044.802492271046 831.8296399634162 380.1480623210331 944.4181259688842 293.4767483614092
1354 0.005 6.77 1 833.9829977869744 751.3516887519676 751.5270235813143 1002.39821221914 1025.826615286719 1044.802741986996 831.8402790776111 380.1773912679099 944.4200769737135 293.4767492846786
1355 0.005 6.775 1 833.996288598314 751.3759184891819 751.5512805928212 1002.398327961588 1025.826414480668 1044.80249591205 831.8507906145387 380.2066662372264 944.4217436301268 293.4767502009475
1356 0.005 6.78 1 834.0096507906064 751.4000796227157 751.5754687519668 1002.398877558743 1025.826668686343 1044.802745072424 831.8613706520172 380.2358871060333 944.4236863301135 293.4767511201574
1357 0.005 6.785 1 834.0228633193492 751.4241709929312 751.5995872222234 1002.398988645393 1025.826465269716 1044.802496294844 831.8718221356854 380.2650546785188 944.4253410142265 293.4767520327559
1358 0.005 6.79 1 834.0361477977928 751.4481941621342 751.6236372485645 1002.399535444774 1025.826719757811 1044.802746072164 831.8823426222863 380.2941663378176 944.4272718638488 293.4767529484577
1359 0.005 6.795 1 834.0492850511912 751.4721480123542 751.6476180236843 1002.399645883313 1025.826516956389 1044.802497856901 831.8927401173229 380.3232240926844 944.4289180041437 293.476753858166
1360 0.005 6.8 1 834.0624945461233 751.4960340778862 751.6715307707503 1002.400191635414 1025.826771484562 1044.802747912393 831.9032046589268 380.3522285689567 944.4308394737573 293.4767547708507
1361 0.005 6.805 1 834.0755580941817 751.5198512229157 751.6953746710329 1002.400300819789 1025.826569731226 1044.80250017053 831.9135415892806 380.3811801636931 944.4324754613624 293.4767556767463
1362 0.005 6.81 1 834.0886931901155 751.5436009908726 751.719150950562 1002.400845112648 1025.826824458391 1044.80275037992 831.9239471275131 380.4100782623805 944.4343862651524 293.4767565849398
1363 0.005 6.815 1 834.1016829567701 751.5672822361074 751.7428587841495 1002.400954010487 1025.82662356177 1044.802503984896 831.934226462222 380.4389232396977 944.4360142500982 293.4767574852887
1364 0.005 6.82 1 834.1147439439044 751.5908965051839 751.7664994033622 1002.401495660086 1025.826876922894 1044.802752804996 831.9445746283732 380.4677156077994 944.437915130536 293.4767583880886
1365 0.005 6.825 1 834.1276597288796 751.6144426800411 751.7900719957961 1002.401603159213 1025.826675876714 1044.802506733728 831.954797471155 380.4964594547416 944.4395340809181 293.4767592827721
1366 0.005 6.83 1 834.1406473280184 751.6379222906914 751.8135777837618 1002.402142936318 1025.826929175042 1044.802756492742 831.9650891358518 380.5251479638175 944.4414257720714 293.4767601801576
1367 0.005 6.835 1 834.1534893656562 751.661334212331 751.8370159520077 1002.402247599592 1025.826726530853 1044.802508580453 831.9752554067016 380.5537823261622 944.4430342225588 293.4767610705436
1368 0.005 6.84 1 834.1664036530132 751.6846800029855 751.8603877408405 1002.402785138236 1025.826979734259 1044.802758385498 831.9854913130728 380.5823630730947 944.4449153031251 293.4767619636401
1369 0.005 6.845 1 834.1791725158068 751.7079585078378 751.8836923177533 1002.402887198524 1025.826777460344 1044.802511586523 831.9956016003472 380.6108935203194 944.4465119318821 293.4767628500149
1370 0.005 6.850000000000001 1 834.1920135793788 751.7311712622378 751.9069309038565 1002.403424067202 1025.827031512894 1044.802761627892 832.0057812396145 380.6393751788555 944.4483847799637 293.4767637389887
1371 0.005 6.855 1 834.2047097745709 751.7543171415117 751.930102686852 1002.403524921992 1025.826828356066 1044.80251381613 832.0158355935213 380.6678015826026 944.4499740229019 293.4767646206824
1372 0.005 6.86 1 834.2174784592743 751.7773976493663 751.9532088646373 1002.404060312595 1025.827082615652 1044.802764361118 832.025952958068 380.6961735315185 944.4518370469141 293.4767655051717
1373 0.005 6.865 1 834.2301017251434 751.8004116597139 751.9762486211182 1002.404157997744 1025.826877713411 1044.802514521752 832.0359475755697 380.7244918915937 944.4534141712296 293.4767663825185
1374 0.005 6.87 1 834.2427979539855 751.8233607159074 751.999223180676 1002.404691792437 1025.827132401444 1044.802766133431 832.0460133666766 380.7527570553057 944.4552680751921 293.4767672638245
1375 0.005 6.875 1 834.2553492736596 751.8462436696519 752.0221317158051 1002.404788133621 1025.82692843536 1044.802516706015 832.0559548508079 380.7809699152355 944.4568365197414 293.4767681383273
1376 0.005 6.88 1 834.2679739431485 751.8690620625332 752.0449754485929 1002.405320262417 1025.827183364642 1044.802768984944 832.0659672887674 380.8091298941636 944.4586798751252 293.4767690163233
1377 0.005 6.885 1 834.2804542413177 751.8918147481218 752.0677535503839 1002.405416282018 1025.82698013449 1044.802520571003 832.0758553123657 380.8372380417123 944.4602391155252 293.4767698875042
1378 0.005 6.890000000000001 1 834.2930078624815 751.9145032814309 752.0904672543207 1002.405946161707 1025.827233994469 1044.802771563223 832.0858134879892 380.8652939395494 944.4620724881001 293.4767707613254
1379 0.005 6.895 1 834.3054169969561 751.9371265011717 752.1131157236788 1002.406040349084 1025.827030139951 1044.802523649401 832.0956468970345 380.8932981139042 944.4636229106095 293.4767716282942
1380 0.005 6.9 1 834.3178995296503 751.9596859336532 752.1357001685859 1002.406568156213 1025.827283138875 1044.802772800666 832.1055500986637 380.9212502318724 944.465448722711 293.4767724978453
1381 0.005 6.905 1 834.330237708398 751.9821804259826 752.1582197556123 1002.406658934436 1025.827077072746 1044.802523477453 832.1153284152775 380.9491542763136 944.4669875170148 293.4767733604576
1382 0.005 6.91 1 834.3426494420812 752.0046115205321 752.1806757056914 1002.407185574339 1025.827331473943 1044.802774697777 832.1251775783325 380.9770049786637 944.4688022700883 293.4767742263213
1383 0.005 6.915 1 834.3549177055263 752.0269780703345 752.203067186919 1002.407276113251 1025.827127416162 1044.802526490494 832.134902135703 381.0048037132473 944.4703337002218 293.476775085477
1384 0.005 6.92 1 834.3672596284841 752.0492816034354 752.2253954174313 1002.40780176108 1025.827381371719 1044.802777777258 832.1446968055834 381.032550196947 944.4721383672476 293.4767759470488
1385 0.005 6.925 1 834.3794574922931 752.0715209497657 752.2476595470727 1002.407889950931 1025.827176238316 1044.802528982204 832.1543670224991 381.0602451657458 944.4736596191713 293.4767768013832
1386 0.005 6.93 1 834.3917309050561 752.0936976942693 752.269860824454 1002.408414928416 1025.827431159368 1044.802781217308 832.1641098026219 381.0878885126443 944.4754569817493 293.4767776584004
1387 0.005 6.935 1 834.4038593342719 752.1158106247256 752.2919983788852 1002.408500552661 1025.827225267384 1044.802530969217 832.1737266021519 381.1154804884558 944.4769687095817 293.4767785095729
1388 0.005 6.94 1 834.4160632639813 752.137861330011 752.3140734595773 1002.409023085557 1025.827479926604 1044.802781949107 832.183415677037 381.1430211034505 944.4787577835575 293.4767793625169
1389 0.005 6.945 1 834.4281225037349 752.1598485984462 752.3360851945265 1002.409107674058 1025.827274852995 1044.802533196764 832.1929793656801 381.1705110970066 944.480260232645 293.4767802083804
1390 0.005 6.95 1 834.4402581038988 752.181773963863 752.3580347981862 1002.409627795219 1025.827525529785 1044.802781560839 832.2026103954336 381.197950071445 944.4820396414204 293.476781057455
1391 0.005 6.955 1 834.4522492139608 752.2036362652609 752.3799214237464 1002.409709780328 1025.827320795715 1044.802535601176 832.2121189122448 381.2253381726597 944.4835322145645 293.4767819007346
1392 0.005 6.96 1 834.4643161017317 752.2254370729256 752.4017463102892 1002.41022918466 1025.827574639854 1044.802785939929 832.221701055526 381.2526751452632 944.4853016614138 293.4767827475641
1393 0.005 6.965 1 834.4762391049593 752.2471752085673 752.4235086103981 1002.410310208385 1025.827370249715 1044.802538007479 832.231159399174 381.2799616818173 944.4867866110391 293.4767835877892
1394 0.005 6.97 1 834.4882383391084 752.2688522323162 752.4452095501455 1002.410829154124 1025.827624431339 1044.802788543104 832.2406903976047 381.3071986741817 944.4885477710552 293.4767844312645
1395 0.005 6.975000000000001 1 834.5000933192991 752.2904669447755 752.4668482694681 1002.410907074935 1025.827417397211 1044.802539545355 832.2500962154245 381.33438516413 944.4900227949507 293.4767852681612
1396 0.005 6.98 1 834.5120244671023 752.3120209131705 752.4884259997405 1002.41142338278 1025.827670861195 1044.80278988135 832.259574933016 381.361518467762 944.4917743201119 293.4767861083777
1397 0.005 6.985 1 834.5238131043645 752.3335129482167 752.5099418835844 1002.411501510533 1025.827466344826 1044.802543479039 832.2689292962914 381.388602160457 944.4932406068657 293.476786941638
1398 0.005 6.99 1 834.5356782649407 752.3549446107473 752.5313971522487 1002.412015474353 1025.827717361863 1044.802792342872 832.2783565400712 381.4156357504917 944.4949833155997 293.4767877782082
1399 0.005 6.995 1 834.5473996143082 752.3763147000865 752.5527909365991 1002.412089944871 1025.82751020176 1044.802543450587 832.2876588973314 381.4426195895751 944.4964401842964 293.4767886077186
1400 0.005 7 1 834.5591977445963 752.3976247794488 752.5741244689704 1002.412602583692 1025.827764773955 1044.802795597874 832.2970340332577 381.4695532517935 944.4981740952577 293.4767894403331
1401 0.005 7.005 1 834.5708530686385 752.4188736187884 752.5953968588207 1002.412672832001 1025.827559571946 1044.802547506353 832.3062839121263 381.4964373193596 944.4996228534554 293.4767902650295
1402 0.005 7.01 1 834.5825860828585 752.4400628089206 752.6166093541908 1002.4131852939 1025.827813756157 1044.802798305961 832.3156075983147 381.5232712887924 944.5013479973888 293.4767910927833
1403 0.005 7.015000000000001 1 834.5941749901842 752.461191147326 752.637761088173 1002.41325887744 1025.827606899178 1044.802549042124 832.3248067048669 381.5500557112577 944.502786425993 293.4767919138455
1404 0.005 7.02 1 834.60584113223 752.482260201642 752.6588532938725 1002.413770123919 1025.827859417273 1044.802800077565 832.3340796041167 381.5767902639716 944.5045032661111 293.4767927377437
1405 0.005 7.025 1 834.6173639025743 752.503268779158 752.6798851126822 1002.413841012461 1025.827652056551 1044.802551091959 832.3432283832113 381.6034798870479 944.5059343488007 293.4767935548479
1406 0.005 7.03 1 834.6289638203565 752.5242184252276 752.7008577617886 1002.414349046598 1025.827904592871 1044.802802416273 832.3524507056925 381.6301178438338 944.5076413703869 293.4767943749673
1407 0.005 7.035 1 834.6404208931755 752.5451079374137 752.7217703695898 1002.414419636512 1025.827699741544 1044.802555039681 832.361549000431 381.6567056618556 944.50906340427 293.4767951884345
1408 0.005 7.04 1 834.6519550050509 752.565938879908 752.7426241687109 1002.414925175821 1025.82794906444 1044.802802075878 832.3707208807465 381.683243327083 944.5107615905716 293.4767960050964
1409 0.005 7.045 1 834.6633465868874 752.5867100413105 752.7634182798133 1002.414992243689 1025.827741821162 1044.802554789745 832.3797689171619 381.7097316067949 944.5121742833253 293.4767968147984
1410 0.005 7.05 1 834.6748177458954 752.6074229918573 752.7841539399336 1002.415497268317 1025.827993378704 1044.802804221112 832.3888912001011 381.7361702648664 944.5138653348629 293.476797627892
1411 0.005 7.055 1 834.6861456222238 752.6280765136732 752.8048302643354 1002.41556254998 1025.827786268784 1044.802556156037 832.3978890731422 381.7625598777961 944.515269784063 293.4767984341153
1412 0.005 7.06 1 834.6975180829612 752.6486722122648 752.8254485265255 1002.416069192169 1025.828039586843 1044.802807285542 832.4069602733471 381.7888990592252 944.5169629369959 293.4767992431458
1413 0.005 7.065 1 834.7087651437618 752.669208838755 752.8460078132402 1002.416134712236 1025.8278330121 1044.802558605973 832.4159086946988 381.8151899773407 944.518362094545 293.4768000460884
1414 0.005 7.07 1 834.7200985758428 752.6896879757036 752.8665093644867 1002.416637188564 1025.828085645594 1044.802809937457 832.4249319192165 381.841432023515 944.5200356282037 293.476800852489
1415 0.005 7.075 1 834.7312937291412 752.7101083840222 752.8869522831478 1002.416699114986 1025.827876273488 1044.802559243853 832.4338309805042 381.8676272046582 944.5214213054973 293.4768016528554
1416 0.005 7.08 1 834.7425695964109 752.7304716351646 752.9073378070179 1002.417199991363 1025.828128956471 1044.802810513589 832.4428046262526 381.8937728831606 944.5230869929645 293.4768024567759
1417 0.005 7.085 1 834.7537045644796 752.7507764923735 752.9276650352747 1002.417261025997 1025.827921395191 1044.802562717865 832.4516544962341 381.9198757918143 944.5244652139527 293.4768032544045
1418 0.005 7.09 1 834.7649182424337 752.7710245246287 752.9479352022404 1002.417760641491 1025.828174255155 1044.802813784865 832.4605707491737 381.945927154809 944.5261209412822 293.4768040555317
1419 0.005 7.095 1 834.7759906137047 752.7912145171844 752.9681474269172 1002.417821445293 1025.827967653865 1044.802564922714 832.4693679969981 381.9719289591796 944.5274915350858 293.4768048502712
1420 0.005 7.100000000000001 1 834.787142004364 752.8113480316068 752.988302935101 1002.41832008225 1025.828219895496 1044.802815625419 832.4782419413225 381.9978806043393 944.5291406016536 293.4768056479867
1421 0.005 7.105 1 834.798151791695 752.8314238445771 753.008400839414 1002.418377112203 1025.828010105767 1044.802565792918 832.4869934488256 382.0237839588477 944.5305031326412 293.4768064386068
1422 0.005 7.11 1 834.8092407534924 752.8514435241674 753.0284423719072 1002.41887512587 1025.828265623114 1044.802820562504 832.4958205862163 382.0496386168686 944.5321430637459 293.4768072320958
1423 0.005 7.115 1 834.8201884910012 752.8714058440913 753.0484266418987 1002.418931563003 1025.828055808129 1044.802568493533 832.5045248634259 382.0754452633523 944.5334970773777 293.4768080182998
1424 0.005 7.12 1 834.8312149416407 752.8913123709418 753.0683548812685 1002.419425589572 1025.82830697947 1044.802820017501 832.5133042393118 382.1012017910919 944.5351266815494 293.4768088069897
1425 0.005 7.125 1 834.8421003789401 752.9111618750001 753.0882261928532 1002.41948099685 1025.828098852494 1044.802571632325 832.52196064348 382.1269113086557 944.5364722699686 293.4768095887338
1426 0.005 7.13 1 834.8530653133137 752.9309559228979 753.1080418137576 1002.419974549482 1025.828350963728 1044.802822348219 832.5306924892428 382.1525748270178 944.5380948803895 293.4768103730473
1427 0.005 7.135 1 834.863889528298 752.9506932853652 753.1278008448587 1002.420029021154 1025.828144313143 1044.802575605443 832.5393011490017 382.1781903393406 944.5394330313859 293.4768111505472
1428 0.005 7.140000000000001 1 834.8747930387979 752.9703755243587 753.1475045190504 1002.420521013872 1025.82839576203 1044.802824774443 832.547985388503 382.2037577319827 944.5410467792515 293.4768119313656
1429 0.005 7.145 1 834.8855560895108 752.9900014096698 753.1671519360629 1002.420572491089 1025.828185615423 1044.802576097185 832.5565466299732 382.2292775988118 944.5423762589287 293.4768127061062
1430 0.005 7.15 1 834.896398694808 753.0095725012592 753.1867443257436 1002.421062220323 1025.828437648776 1044.802826863494 832.5651831471846 382.2547498088666 944.5439823694761 293.4768134840225
1431 0.005 7.155 1 834.9071006821124 753.0290875688278 753.2062807899923 1002.421113393473 1025.828230167746 1044.802579086831 832.5736963558852 382.2801771542177 944.5453039684784 293.4768142558553
1432 0.005 7.16 1 834.9178826456593 753.0485481801496 753.2257625612608 1002.421602059686 1025.828481010989 1044.802829117408 832.5822855409234 382.3055556750396 944.5469033271718 293.4768150307648
1433 0.005 7.165 1 834.928524275966 753.0679531013864 753.2451887435208 1002.421651315054 1025.828273609017 1044.802581650452 832.5907524852948 382.3308873393464 944.5482161662636 293.4768157991033
1434 0.005 7.17 1 834.9392458036499 753.0873038878353 753.26456055299 1002.422139049632 1025.828525244772 1044.802832527618 832.5992951682904 382.3561710436033 944.5498066672516 293.4768165703679
1435 0.005 7.175 1 834.9498252266341 753.1065993633515 753.2838771347317 1002.422186083852 1025.828317041556 1044.802584086247 832.6077199382821 382.3814074342561 944.5511111700083 293.4768173352501
1436 0.005 7.18 1 834.9604854263625 753.1258409954542 753.3031396564108 1002.422672157969 1025.82856776451 1044.802834346261 832.6162168104972 382.4065963776731 944.5526931141488 293.4768181035212
1437 0.005 7.185 1 834.9710060251962 753.1450275876042 753.3223472372116 1002.422718194557 1025.828359531219 1044.802585789042 832.6245907834325 382.4317382487971 944.5539895793004 293.4768188650708
1438 0.005 7.19 1 834.9816075223733 753.1641606739428 753.341501084892 1002.423202592474 1025.828610088746 1044.802836546337 832.6330404992241 382.4568343128295 944.5555642109914 293.4768196297736
1439 0.005 7.195 1 834.9920694847985 753.1832390304028 753.3606003060676 1002.42324758301 1025.828401828056 1044.802588186779 832.6413678851594 382.481883186534 944.5568524923177 293.4768203883399
1440 0.005 7.2 1 835.0026119988577 753.2022641806763 753.3796460989245 1002.423730859751 1025.828653473783 1044.802839896625 832.6497711024128 382.506884591155 944.5584185882528 293.476821150097
1441 0.005 7.205 1 835.013014696612 753.2212349405092 753.3986375942766 1002.423773405378 1025.828442885792 1044.802588570106 832.658052903461 382.5318396175158 944.5596985570221 293.476821905233
1442 0.005 7.21 1 835.0234984929751 753.2401528479561 753.4175760055845 1002.424254871409 1025.828693716827 1044.802840166025 832.6664109069801 382.5567477653992 944.5612574947855 293.4768226639781
1443 0.005 7.215 1 835.0338427355935 753.2590166850028 753.4364604427859 1002.42429533616 1025.8284847226 1044.802591574579 832.6746467497312 382.5816097085219 944.5625288074255 293.4768234160269
1444 0.005 7.22 1 835.0442678825998 753.2778279738986 753.45529210506 1002.424775540242 1025.828735854892 1044.802842824018 832.6829587300576 382.6064249784499 944.5640796495037 293.4768241715013
1445 0.005 7.225000000000001 1 835.0545549022507 753.2965855099677 753.4740701097535 1002.424814069168 1025.828525533419 1044.802592694561 832.6911491973418 382.6311942156265 944.5653412416746 293.4768249206785
1446 0.005 7.23 1 835.0649219040498 753.3152908169122 753.4927956586481 1002.425295266986 1025.828776600895 1044.802844140326 832.699424604139 382.6559169632379 944.5668867749818 293.4768256732581
1447 0.005 7.235 1 835.075151466807 753.3339426886602 753.5114678714096 1002.425333579586 1025.828567246658 1044.802595506962 832.7075753827436 382.6805949750265 944.5681431487228 293.4768264180061
1448 0.005 7.24 1 835.0854608718488 753.35254263929 753.5300879357859 1002.425809339661 1025.828816012082 1044.802845575525 832.7158003363523 382.7052262054142 944.5696763362084 293.4768271670494
1449 0.005 7.245 1 835.0956312460916 753.3710894605219 753.5486549702189 1002.425846455595 1025.828606987826 1044.802597711465 832.7239030256943 382.7298112031706 944.5709254677341 293.4768279102951
1450 0.005 7.25 1 835.1058826956772 753.3895846757829 753.5671701733762 1002.426322668331 1025.828859273976 1044.802849747849 832.7320815837323 382.7543500529718 944.57245413944 293.4768286568982
1451 0.005 7.255 1 835.1159958473793 753.4080271426352 753.5856327053259 1002.426358801876 1025.828649092594 1044.802598189453 832.7401397337754 382.7788432085198 944.5736956859774 293.4768293967119
1452 0.005 7.26 1 835.1261895838037 753.4264183363111 753.6040437403833 1002.426833039047 1025.828899069231 1044.80284960186 832.7482737625198 382.8032904829924 944.5752146150901 293.4768301398472
1453 0.005 7.265000000000001 1 835.1362458105923 753.4447570447377 753.622402386874 1002.426866476525 1025.828686931879 1044.802597949073 832.7562869847774 382.8276926905122 944.5764480884609 293.4768308760305
1454 0.005 7.27 1 835.1463826887136 753.4630447848745 753.6407098417513 1002.4273396903 1025.8289385037 1044.802851322204 832.76437640789 382.8520490952524 944.5779603742258 293.4768316148744
1455 0.005 7.275 1 835.156382256371 753.4812803387526 753.658965210753 1002.427372194779 1025.828727055264 1044.802600197229 832.7723452317623 382.8763600230364 944.579187728652 293.4768323477271
1456 0.005 7.28 1 835.1664622406136 753.4994651974982 753.6771696693349 1002.427843774978 1025.828977442415 1044.802852642957 832.7803898404485 382.9006264362762 944.5806907573009 293.476833083922
1457 0.005 7.285 1 835.1764050933577 753.5175981938359 753.6953223588503 1002.427874990329 1025.828766911062 1044.80260211822 832.7883149348492 382.9248461991785 944.5819102218924 293.4768338130804
1458 0.005 7.29 1 835.1864292715314 753.5356808477436 753.7134244748818 1002.42834545907 1025.829017258859 1044.802853901564 832.7963170067694 382.9490185629693 944.5834085787643 293.4768345453199
1459 0.005 7.295 1 835.1963165307586 753.5537119180323 753.7314751135713 1002.428374439731 1025.828805061601 1044.802602921276 832.8041982796578 382.973144537303 944.5846220720604 293.4768352712861
1460 0.005 7.3 1 835.2062848364695 753.5716929326186 753.7494754692883 1002.428842871421 1025.829055157069 1044.80285435304 832.8121564263622 382.9972260887081 944.5861127176289 293.4768360007576
1461 0.005 7.305 1 835.2161158874957 753.5896226624276 753.7674246451035 1002.428871228332 1025.828843734635 1044.802605122404 832.8199943028502 383.0212636511378 944.5873173338224 293.476836723389
1462 0.005 7.31 1 835.2260282400567 753.6075026233979 753.785323832045 1002.429339109615 1025.829094064806 1044.8028561618 832.8279089998165 383.045256862715 944.5888008774092 293.4768374492004
1463 0.005 7.315 1 835.2358042129059 753.6253316038965 753.8031721402064 1002.429366921715 1025.828884201958 1044.80260779944 832.8357038695193 383.069205639545 944.5899990692295 293.4768381699845
1464 0.005 7.32 1 835.2456615481212 753.6431111148328 753.8209707546705 1002.429832856961 1025.829133517542 1044.802858397881 832.8435756260615 383.0931127300947 944.5914755745857 293.47683889351
1465 0.005 7.325 1 835.2553827186007 753.6608399547935 753.838718797394 1002.42986038117 1025.828923821547 1044.802610654144 832.8513281247166 383.1169743447374 944.5926663622843 293.4768396104249
1466 0.005 7.33 1 835.26518552225 753.6785196208522 753.8564174465289 1002.430325892738 1025.829174435716 1044.802861914307 832.8591575127182 383.1407907771738 944.5941349234404 293.4768403306666
1467 0.005 7.335 1 835.2748521539731 753.6961489124309 753.8740658207518 1002.430351889936 1025.828964887707 1044.802613505855 832.866867664458 383.1645625572023 944.5953187854324 293.4768410446332
1468 0.005 7.34 1 835.2845999633645 753.713729322297 753.8916650912179 1002.430814523856 1025.829212657551 1044.802863886452 832.8746544844912 383.188289489126 944.5967781922413 293.4768417626907
1469 0.005 7.345 1 835.2942119808437 753.7312596519787 753.9092143832845 1002.430838734211 1025.829003448588 1044.802616329956 832.8823223153897 383.211972350798 944.5979548636993 293.4768424742047
1470 0.005 7.350000000000001 1 835.3039056488512 753.748741395028 753.9267148665729 1002.431300798014 1025.829252460921 1044.802866717284 832.890066921135 383.2356106265379 944.5994086992943 293.4768431889535
1471 0.005 7.355 1 835.3134635591039 753.7661733562053 753.9441656685249 1002.431323487623 1025.829041755609 1044.802617010631 832.8976927677761 383.259204755853 944.6005777221233 293.476843897181
1472 0.005 7.36 1 835.3231033240108 753.7835570388154 753.9615679668474 1002.431784327359 1025.829291572737 1044.802868809048 832.9053956443317 383.2827545681771 944.6020245900247 293.4768446086466
1473 0.005 7.365 1 835.3326070762167 753.8008912062655 753.9789208588204 1002.431805234659 1025.829079476196 1044.802618419674 832.9129791013008 383.3062604270766 944.6031860808807 293.4768453137505
1474 0.005 7.37 1 835.342192877599 753.8181773656109 753.9962255235655 1002.43226389532 1025.829328337167 1044.802869343842 832.9206396615048 383.3297212272209 944.604624165648 293.4768460218186
1475 0.005 7.375 1 835.3516433077078 753.8354143127292 754.013481075988 1002.432283961335 1025.82911776796 1044.802620950747 832.9281813544394 383.3531384520638 944.6057786098997 293.4768467234985
1476 0.005 7.38 1 835.361175890225 753.8526035396751 754.0306886912 1002.432741321514 1025.829366244696 1044.802871941086 832.9358004352595 383.3765103984892 944.607210690548 293.4768474290729
1477 0.005 7.385 1 835.3705733218761 753.8697438435595 754.0478474839199 1002.432759983442 1025.829155262392 1044.802621319574 832.9433009138793 383.399839374953 944.6083587548026 293.4768481282787
1478 0.005 7.390000000000001 1 835.3800535050569 753.8868367180886 754.0649586274483 1002.433216826169 1025.829403619978 1044.802871838247 832.9508703402666 383.4231241060205 944.6097844559234 293.4768488308133
1479 0.005 7.395 1 835.3893974493659 753.9038809065812 754.082021203153 1002.433233087758 1025.829190788018 1044.802622632469 832.9583239631497 383.4463594902568 944.6109248690727 293.4768495271111
1480 0.005 7.4 1 835.3988242439876 753.9208779446653 754.0990364043348 1002.433688631181 1025.829441472325 1044.802875116657 832.9658595180405 383.4695540478596 944.6123429267251 293.4768502265651
1481 0.005 7.405 1 835.4081160852054 753.9378266230141 754.1160033479015 1002.43370532885 1025.829230706496 1044.802626763047 832.9732775009658 383.4927070807583 944.6134764385973 293.4768509200489
1482 0.005 7.41 1 835.4174906645129 753.9547284438253 754.1329232099315 1002.434160149553 1025.829479789411 1044.802877292991 832.9807739163402 383.5158175079886 944.6148874749592 293.4768516171831
1483 0.005 7.415 1 835.4267308056261 753.9715821985822 754.1497951076577 1002.434175025968 1025.829268821299 1044.802627863166 832.9881520790901 383.5388854274605 944.6160155358833 293.4768523080955
1484 0.005 7.42 1 835.4360539855004 753.9883893825518 754.1666202141359 1002.434628228552 1025.829517160651 1044.802877504528 832.9956084883445 383.561909733526 944.6174205023925 293.4768530024542
1485 0.005 7.425 1 835.4452419035321 754.005148759884 754.1833976185751 1002.434640112813 1025.829304087748 1044.802628374685 833.0029455956296 383.5848915106226 944.6185389684709 293.4768536901162
1486 0.005 7.43 1 835.4545127448974 754.0218618450546 754.2001285135138 1002.435090694267 1025.829551521047 1044.802878990477 833.0103613265921 383.6078316622115 944.61993410909 293.4768543811824
1487 0.005 7.435 1 835.4636488315422 754.0385273871829 754.2168119755208 1002.435102614859 1025.829340814231 1044.802631448426 833.0176579759836 383.6307284931654 944.6210466693667 293.4768550658513
1488 0.005 7.44 1 835.4728688337112 754.0551469208922 754.2334492040929 1002.435553743678 1025.829590069142 1044.802882322944 833.0250336854153 383.653582119621 944.6224367076408 293.4768557537157
1489 0.005 7.445 1 835.4819542403968 754.0717191994972 754.2500392874425 1002.4355650359 1025.829379110089 1044.802633140334 833.0322904793727 383.6763930640348 944.6235436304904 293.4768564348553
1490 0.005 7.45 1 835.4911228557382 754.0882457431165 754.2665834148393 1002.436013444054 1025.829626647089 1044.802883643766 833.0396262481116 383.699161165034 944.624926737307 293.4768571196676
1491 0.005 7.455 1 835.5001572537114 754.1047253119508 754.2830806726074 1002.436023305372 1025.829414894711 1044.802634442569 833.0468432579927 383.7218866422684 944.6260266406879 293.4768577981332
1492 0.005 7.46 1 835.5092748759846 754.1211594061657 754.2995322374212 1002.436471297529 1025.829663568692 1044.802885974852 833.0541391518856 383.7445695771837 944.6274032595129 293.4768584804538
1493 0.005 7.465 1 835.5182586246794 754.1375468073654 754.3159372203417 1002.436479331299 1025.829450740969 1044.802636386656 833.061316866992 383.7672100335367 944.6284960579575 293.4768591562249
1494 0.005 7.47 1 835.5273260534721 754.1538890169568 754.3322967880745 1002.436926368723 1025.829699865085 1044.802888442865 833.068573468614 383.7898078794063 944.6298654518215 293.4768598351943
1495 0.005 7.475000000000001 1 835.5362594157284 754.1701848014942 754.3486100392334 1002.436933113835 1025.829486933316 1044.802638328042 833.0757120034897 383.81236341188 944.6309509117874 293.4768605075998
1496 0.005 7.48 1 835.5452764847731 754.1864356636491 754.3648781478678 1002.43737864889 1025.829735980027 1044.802890139793 833.0829295778302 383.8348767181644 944.6323137185437 293.476861183583
1497 0.005 7.485 1 835.5541597051546 754.2026403691074 754.3811002085902 1002.437384133854 1025.829522631754 1044.802639178708 833.0900290448969 383.8573478344446 944.6333917000055 293.4768618544751
1498 0.005 7.49 1 835.5631268031433 754.2188004216769 754.3972774008051 1002.43782817349 1025.829770393934 1044.802890556909 833.0972076411878 383.8797766405922 944.6347471618031 293.476862527551
1499 0.005 7.495 1 835.5719600350901 754.234914584645 754.4134088108577 1002.437832144122 1025.829557189539 1044.802640201706 833.1042681838895 383.9021633919865 944.6358186046407 293.4768631937704
1500 0.005 7.5 1 835.5808774230622 754.2509843645499 754.4294956185024 1002.438274979378 1025.829805286912 1044.802892513744 833.1114078402786 383.9245082416058 944.6371688326529 293.4768638631035
1501 0.005 7.505 1 835.589661200297 754.2670085221741 754.4455369133734 1002.438277341757 1025.82959126868 1044.802642158234 833.1184296053115 383.946811253614 944.6382330760537 293.4768645255202
1502 0.005 7.51 1 835.5985288655852 754.2829885525542 754.4615338669371 1002.43871787107 1025.829839261087 1044.802893797458 833.1255305021101 383.9690724811657 944.6395749844792 293.4768651916154
1503 0.005 7.515000000000001 1 835.6072636173102 754.2989232381919 754.4774855795076 1002.438720922048 1025.829628086444 1044.802645338201 833.1325140392781 383.991292033595 944.6406344777954 293.476865851495
1504 0.005 7.52 1 835.6160824643923 754.314814089157 754.4933932366539 1002.439161271469 1025.82987560685 1044.802895475493 833.1395773984157 384.0134699682642 944.6419706724535 293.4768665157635
1505 0.005 7.525 1 835.6247681723588 754.3306598658618 754.5092559267531 1002.439164146394 1025.829664293621 1044.802647015049 833.1465256725245 384.0356067632857 944.6430244911908 293.4768671736826
1506 0.005 7.53 1 835.6335382867056 754.3464620449278 754.5250748066732 1002.439602313217 1025.829910395854 1044.80289695442 833.153552003356 384.0577024527918 944.6443534591014 293.4768678345092
1507 0.005 7.535 1 835.6421757190565 754.3622194041317 754.5408489740563 1002.439602129068 1025.829698034248 1044.802648741346 833.1604603667926 384.0797563564989 944.645400008025 293.4768684888095
1508 0.005 7.54 1 835.6508999389065 754.3779334391382 754.5565796038305 1002.440039355867 1025.829944351341 1044.802898357999 833.1674487151305 384.1017683031266 944.6467226621331 293.4768691468568
1509 0.005 7.545 1 835.6594905512137 754.3936029199481 754.5722657852474 1002.440039002847 1025.829733059411 1044.802650448144 833.174319063687 384.1237389470215 944.6477621814803 293.4768697987074
1510 0.005 7.55 1 835.6681647650116 754.4092293224893 754.5879086757469 1002.440474176097 1025.8299786486 1044.802899338847 833.1812685852547 384.1456671969388 944.6490775556282 293.4768704539439
1511 0.005 7.555 1 835.6767044250477 754.4248114408945 754.6035073912307 1002.440472535394 1025.829766984652 1044.802651214162 833.1881015691805 384.1675548354835 944.650109386557 293.4768711023629
1512 0.005 7.56 1 835.6853298508956 754.4403507514513 754.6190630829235 1002.440907861966 1025.830012704092 1044.802900842077 833.1950143908224 384.1894038007267 944.6514192344885 293.4768717548352
1513 0.005 7.565 1 835.6938226507784 754.4558460174761 754.6345748437224 1002.440903442012 1025.829800169246 1044.802653480992 833.201809820548 384.211210931605 944.6524458099626 293.4768724009935
1514 0.005 7.57 1 835.7024006139724 754.4712987295767 754.6500438349349 1002.44133819186 1025.830048458174 1044.802904803053 833.2086847740513 384.2329769161502 944.6537484295086 293.476873051169
1515 0.005 7.575 1 835.71084598476 754.4867076512196 754.6654691487163 1002.441333104379 1025.829835863258 1044.802655816574 833.2154427358433 384.2547017767449 944.6547674728392 293.4768736950412
1516 0.005 7.58 1 835.7193764677617 754.5020742738024 754.680851947474 1002.441766755191 1025.830083082794 1044.802906522911 833.2222804086359 384.2763857966284 944.6560651596825 293.476874341575
1517 0.005 7.585 1 835.7277768597427 754.5173973796713 754.6961913386895 1002.441763066413 1025.829872920516 1044.802658582608 833.2290021418456 384.2980290863688 944.6570807175924 293.4768749823254
1518 0.005 7.59 1 835.73625956222 754.5326784323743 754.7114884637377 1002.442193964657 1025.830118027194 1044.802907943326 833.2358030023886 384.3196314216541 944.6583695251047 293.4768756270759
1519 0.005 7.595 1 835.7446123695642 754.5479162085034 754.726742422209 1002.442189068695 1025.829906372134 1044.802660532097 833.2424878888128 384.3411930509236 944.6593794031335 293.4768762658337
1520 0.005 7.600000000000001 1 835.7530484588967 754.5631121841449 754.7419543691122 1002.442618984328 1025.830152025695 1044.802910600998 833.2492519477172 384.3627140624321 944.6606640220012 293.4768769084295
1521 0.005 7.605 1 835.7613543113761 754.5782651419471 754.7571234082944 1002.442610934791 1025.829939338067 1044.802662948726 833.2559001938291 384.3841949119033 944.6616655552698 293.4768775447641
1522 0.005 7.61 1 835.7697435533852 754.593376542846 754.7722506782586 1002.443039197939 1025.830185186148 1044.802911267553 833.2626279310931 384.4056351986728 944.6629417218816 293.4768781842004
1523 0.005 7.615 1 835.7780029415906 754.6084451647653 754.7873352841106 1002.443031567811 1025.829973621415 1044.802663689329 833.2692397387272 384.4270354771849 944.6639381177176 293.4768788170874
1524 0.005 7.62 1 835.7863478975779 754.6234724675625 754.8023783625401 1002.443458985217 1025.830218314562 1044.802912214342 833.2759313130508 384.4483974708561 944.6652108283413 293.4768794533779
1525 0.005 7.625 1 835.7945584209072 754.6384572212527 754.8173790041778 1002.44344666184 1025.830004234054 1044.802664577256 833.2825058420152 384.4697185826946 944.6661968418674 293.4768800835729
1526 0.005 7.63 1 835.8028572505336 754.6534009219964 754.8323383799278 1002.44387397486 1025.830249491867 1044.802913572621 833.2891615942696 384.4909995475903 944.6674626597684 293.4768807178205
1527 0.005 7.635 1 835.8110239867456 754.6683023421688 754.8472555834004 1002.443863226197 1025.830038542168 1044.802666225884 833.2957013264723 384.5122403826948 944.6684447303987 293.476881345855
1528 0.005 7.640000000000001 1 835.8192767786189 754.6831629474624 754.8621317647865 1002.444288740186 1025.830283170355 1044.802915877656 833.3023210846168 384.533440615984 944.669704727243 293.4768819771311
1529 0.005 7.645 1 835.8273973898476 754.6979814682879 754.8769659814493 1002.444275863142 1025.830070736319 1044.80266851082 833.3088242483602 384.5545991597296 944.6706807186625 293.4768826020305
1530 0.005 7.65 1 835.8356036820495 754.7127594368092 754.891759427129 1002.444700675114 1025.830316320169 1044.80291859417 833.3154136118883 384.575718683868 944.6719334290407 293.4768832306979
1531 0.005 7.655 1 835.843678593253 754.7274955871072 754.9065111716116 1002.44468700262 1025.830103522398 1044.802670502496 833.3218839524225 384.596798851543 944.6729032610339 293.4768838535493
1532 0.005 7.66 1 835.8518402460301 754.7421914186186 754.9212223815919 1002.445111319938 1025.830350091181 1044.802920653513 833.3284341264973 384.6178397025172 944.6741517211373 293.4768844799149
1533 0.005 7.665 1 835.859870582242 754.7568456843844 754.9358921396059 1002.445097551067 1025.830138008211 1044.802672932259 833.3348680946744 384.6388411903652 944.6751151174002 293.4768850997696
1534 0.005 7.67 1 835.8679877732009 754.7714598932494 754.9505216222863 1002.445520136986 1025.830382316347 1044.802920987212 833.3413824706886 384.6598033629916 944.6763573746781 293.4768857239175
1535 0.005 7.675 1 835.8759732197906 754.7860327479451 754.9651098755315 1002.445504369185 1025.830169564949 1044.802673371253 833.3477803279972 384.6807261089483 944.6773143428676 293.476886340517
1536 0.005 7.68 1 835.8840455753759 754.8005657821653 754.9796580868498 1002.445926128538 1025.830414688688 1044.802922511825 833.3542594927537 384.7016096368556 944.6785487867596 293.476886960856
1537 0.005 7.685 1 835.8919861217302 754.815057702775 754.9941653104437 1002.445908839442 1025.830200576212 1044.802674397872 833.3606223645039 384.7224538397813 944.6794998478758 293.4768875756326
1538 0.005 7.69 1 835.900014226933 754.8295100509528 755.0086327368123 1002.446330268221 1025.830446916173 1044.802924609536 833.3670667766474 384.7432580105526 944.6807299023852 293.4768881945856
1539 0.005 7.695 1 835.9079107555002 754.8439215152135 755.0230594076424 1002.446310592429 1025.830231111425 1044.802675429095 833.3733945295166 384.7640233499969 944.6816754555953 293.4768888074819
1540 0.005 7.7 1 835.9158943629554 754.8582936084563 755.0374464963546 1002.446729690609 1025.830477419184 1044.802927674437 833.3798034989503 384.784749859897 944.6828983713197 293.4768894239523
1541 0.005 7.705 1 835.9237465169025 754.8726250495969 755.0517930573163 1002.446710093629 1025.830263159377 1044.802678617045 833.3860962625769 384.8054385489289 944.6838376044626 293.4768900340893
1542 0.005 7.71 1 835.9316862966978 754.8869173801914 755.0661002863429 1002.447129580391 1025.830510941506 1044.802930171803 833.3924712393656 384.8260880146664 944.6850548373463 293.4768906476285
1543 0.005 7.715 1 835.9394951111154 754.9011692958852 755.0803672260611 1002.447109042044 1025.830297104643 1044.802680898553 833.3987300937825 384.8466984901036 944.6859895091701 293.4768912547814
1544 0.005 7.72 1 835.9473916213519 754.9153823340667 755.094595065966 1002.447526325603 1025.830541559096 1044.802930028392 833.4050708433075 384.8672701013061 944.6872015982345 293.4768918648452
1545 0.005 7.725000000000001 1 835.9551569551015 754.9295552054537 755.1087828625635 1002.447505657201 1025.830328941347 1044.802683116153 833.4112958338088 384.8878030368163 944.6881303338121 293.4768924683658
1546 0.005 7.73 1 835.9630100136036 754.9436893724335 755.1229317533484 1002.447923132332 1025.830574552345 1044.802931933161 833.4176020587208 384.9082972761315 944.6893372679107 293.4768930753756
1547 0.005 7.735 1 835.9707319347721 754.9577836420343 755.1370408517719 1002.447899261404 1025.83035919758 1044.802682807848 833.4237933401537 384.9287529897982 944.6902581494746 293.4768936760996
1548 0.005 7.74 1 835.9785413793389 754.9718394366487 755.1511112756233 1002.448314108537 1025.830603493228 1044.802932263312 833.4300655825635 384.9491701792241 944.6914578001106 293.4768942803769
1549 0.005 7.745 1 835.9862202563625 754.985855568287 755.1651421403403 1002.448290823569 1025.830390850715 1044.802684806736 833.4362233340502 384.9695489604938 944.6923744484991 293.4768948785231
1550 0.005 7.75 1 835.9939871758069 754.999833471805 755.1791345733393 1002.448704653371 1025.830635020183 1044.802934068018 833.4424623463802 384.9898924655264 944.6935686361666 293.4768954802889
1551 0.005 7.755 1 836.0016233674334 755.0137719350624 755.1930876776966 1002.448679690176 1025.830420544979 1044.802685710271 833.4485866255811 385.0101965292516 944.6944789990326 293.4768960764974
1552 0.005 7.76 1 836.0093470954076 755.0276723909112 755.2070025698968 1002.449092862525 1025.830664887299 1044.802935413128 833.454792001054 385.0304618460198 944.6956659439149 293.476896676197
1553 0.005 7.765000000000001 1 836.016940859865 755.0415336344764 755.2208783601659 1002.449066597209 1025.830450744853 1044.802687429729 833.4608830791749 385.0506886197338 944.6965704962447 293.4768972696669
1554 0.005 7.77 1 836.0246223314341 755.0553571602965 755.2347162148578 1002.449479809325 1025.830697049716 1044.802938404228 833.4670561180936 385.0708771500855 944.6977539689919 293.4768978659265
1555 0.005 7.775 1 836.0321735476351 755.0691416755294 755.2485151796986 1002.449453017548 1025.830482806712 1044.802689665779 833.4731139084168 385.0910276094721 944.6986526124151 293.4768984564316
1556 0.005 7.78 1 836.0398134473116 755.0828886596644 755.2622764107109 1002.449864994456 1025.830728794276 1044.802940824323 833.4792535625852 385.1111406414827 944.6998310034753 293.4768990505669
1557 0.005 7.785 1 836.047323058853 755.0965968682846 755.2759989810132 1002.449836178535 1025.83051336884 1044.802691212747 833.4852783297109 385.1312154996052 944.7007239743502 293.4768996384007
1558 0.005 7.79 1 836.0549208830214 755.1102677683112 755.2896840359805 1002.450246587153 1025.830758714309 1044.802942288655 833.4913849916852 385.1512523788299 944.7018951455086 293.476900229663
1559 0.005 7.795 1 836.0623891335412 755.1239001184707 755.3033306577199 1002.450217858472 1025.830544058899 1044.80269279928 833.4973770692761 385.171251492559 944.7027841132208 293.4769008147211
1560 0.005 7.8 1 836.0699455002149 755.137495379931 755.3169399870984 1002.450626377025 1025.830788054235 1044.802942915983 833.5034508821562 385.1912127953692 944.7039501766448 293.4769014033903
1561 0.005 7.805000000000001 1 836.0773718343457 755.1510523106593 755.330511100446 1002.450595362943 1025.830571633911 1044.80269242702 833.5094103082107 385.2111365034983 944.7048316563871 293.4769019860851
1562 0.005 7.81 1 836.0848866806884 755.1645723703908 755.3440451397584 1002.451004481631 1025.830817710857 1044.802943936374 833.5154518163386 385.2310226523991 944.7059909126314 293.4769025724405
1563 0.005 7.815 1 836.0922714222551 755.1780543128397 755.3575411786018 1002.450973176438 1025.830602510707 1044.80269568333 833.5213787985596 385.2508713668044 944.7068661819105 293.4769031526627
1564 0.005 7.82 1 836.0997451958688 755.1914996063202 755.371000365813 1002.451381223844 1025.830848323876 1044.802946860914 833.5273880470271 385.2706826097643 944.7080203844292 293.4769037366721
1565 0.005 7.825 1 836.1070893676916 755.2049070072912 755.3844217754893 1002.451349613068 1025.830633577546 1044.802697938288 833.5332830033192 385.2904566390449 944.7088917105093 293.4769043157171
1566 0.005 7.83 1 836.1145222276572 755.2182779773686 755.3978065503871 1002.451755460764 1025.830877880561 1044.802947853945 833.539259966627 385.3101935182403 944.7100417328271 293.4769048974197
1567 0.005 7.835 1 836.121825660349 755.2316112709012 755.4111537647317 1002.451722041554 1025.830661994725 1044.802697634699 833.5451226183164 385.3298933081847 944.7109070310735 293.4769054726434
1568 0.005 7.84 1 836.1292180963984 755.2449083620577 755.4244645712924 1002.452127166809 1025.830906305516 1044.802948734704 833.5510678022608 385.3495562296758 944.7120516356213 293.4769060515927
1569 0.005 7.845 1 836.1364809479719 755.2581679885621 755.4377380304024 1002.452092469605 1025.830691263692 1044.802699689398 833.5568984853782 385.3691820775962 944.7129114225781 293.4769066243142
1570 0.005 7.850000000000001 1 836.1438329921831 755.2713916383715 755.4509753052616 1002.452496887647 1025.830936352797 1044.802950748343 833.5628120372324 385.3887707679133 944.7140498380516 293.4769072005844
1571 0.005 7.855 1 836.1510554744629 755.2845780208384 755.4641754371214 1002.452460959228 1025.830719329682 1044.802699878623 833.5686109177281 385.4083225330264 944.7149048947298 293.4769077707887
1572 0.005 7.86 1 836.1583672639565 755.2977286439897 755.477339599872 1002.452863984533 1025.830964820975 1044.802952369451 833.57449274236 385.4278375418756 944.7160376749252 293.476908344596
1573 0.005 7.865 1 836.1655495863673 755.3108422140134 755.4904668336773 1002.45282743363 1025.830749347441 1044.802703051139 833.5802601078597 385.4473156039758 944.7168857880097 293.4769089119937
1574 0.005 7.87 1 836.1728211348952 755.3239202370619 755.5035583101711 1002.453228590816 1025.830992503209 1044.802951505742 833.586110080513 385.4667570603385 944.7180128130526 293.4769094830635
1575 0.005 7.875 1 836.1799634452824 755.336961418426 755.5166130701912 1002.453191349574 1025.830776994431 1044.802702095471 833.5918458501002 385.4861618152034 944.7188559751067 293.476910049053
1576 0.005 7.88 1 836.1871952411444 755.3499672652697 755.5296322870746 1002.453591932941 1025.831020128 1044.802952602188 833.5976649588555 385.5055301316501 944.7199777472748 293.4769106183664
1577 0.005 7.885 1 836.194298183104 755.3629364830774 755.5426149985473 1002.453554189092 1025.830805344399 1044.802704812559 833.6033698188876 385.5248618553053 944.7208158091756 293.4769111811594
1578 0.005 7.890000000000001 1 836.2014909260346 755.3758705947329 755.5555623878697 1002.453953293148 1025.83104842179 1044.802954621131 833.6091583066418 385.5441573768119 944.7219318871323 293.4769117474538
1579 0.005 7.895 1 836.2085542549472 755.3887682574256 755.5684734689786 1002.453914221881 1025.830833764843 1044.802706408493 833.6148319492049 385.5634164203296 944.7227643186807 293.4769123075383
1580 0.005 7.9 1 836.2157075856019 755.4016309758043 755.5813493996482 1002.454315334611 1025.831079987669 1044.802957032725 833.6205887146072 385.5826391414424 944.7238769560332 293.4769128715097
1581 0.005 7.905 1 836.2227321741161 755.414457502367 755.5941892570389 1002.454275024285 1025.83086310855 1044.802707543889 833.6262319741867 385.6018256109913 944.7247059830955 293.4769134291761
1582 0.005 7.91 1 836.2298466341124 755.427249294458 755.6069941744011 1002.454673647125 1025.831107122135 1044.802957480729 833.6319583820987 385.6209752435705 944.7258122878912 293.4769139910274
1583 0.005 7.915 1 836.2368320865888 755.4400050998307 755.6197632261826 1002.454631599501 1025.830890269472 1044.80270842998 833.6375709809532 385.6400889163327 944.7266345189147 293.4769145463744
1584 0.005 7.92 1 836.2439077899736 755.4527263791605 755.6324975487267 1002.455029293389 1025.831135562954 1044.802960198529 833.6432668528868 385.6591667713565 944.7277363427323 293.4769151055061
1585 0.005 7.925 1 836.2508545489741 755.4654118813085 755.6451962138749 1002.454986153892 1025.830918578901 1044.802709220178 833.6488490943624 385.6782086986083 944.7285525865487 293.47691565856
1586 0.005 7.930000000000001 1 836.2578913929184 755.4780630391315 755.6578603372927 1002.455382726463 1025.83116347234 1044.802961613155 833.6545140695794 385.6972148294455 944.7296472289934 293.476916215525
1587 0.005 7.935 1 836.2647998329188 755.4906786335501 755.6704890113806 1002.455339050889 1025.830946289923 1044.802711104653 833.6600661363941 385.7161851825217 944.7304582438619 293.4769167663915
1588 0.005 7.94 1 836.2717982705707 755.5032600951919 755.6830833560085 1002.455734537796 1025.831190993171 1044.802962463885 833.6657011081627 385.7351198187389 944.7315482905823 293.4769173209228
1589 0.005 7.945 1 836.2786685882576 755.5158062005406 755.695642459822 1002.455690775474 1025.830975612801 1044.802713406022 833.6712232153476 385.7540187816246 944.7323562272384 293.4769178696658
1590 0.005 7.95 1 836.2856291441045 755.5283183908161 755.7081674465281 1002.456086256527 1025.831220559177 1044.802965253074 833.6768285336916 385.7728816816168 944.7334426427656 293.4769184223628
1591 0.005 7.955 1 836.2924615419494 755.5407954360055 755.7206574014534 1002.456040518779 1025.831003245474 1044.802714136324 833.6823208194837 385.7917093393345 944.7342434761292 293.4769189686593
1592 0.005 7.96 1 836.2993841664808 755.5532387524896 755.7331134331112 1002.456435238083 1025.83124903624 1044.802966745641 833.6878961687311 385.810501534361 944.7353249462288 293.4769195189588
1593 0.005 7.965 1 836.3061787973044 755.5656471324982 755.7455346392373 1002.456388556856 1025.831030310977 1044.802714681807 833.6933589799506 385.8292585331274 944.7361221934534 293.4769200636121
1594 0.005 7.97 1 836.3130634821291 755.5780219714104 755.7579221159974 1002.456780492938 1025.831274094693 1044.802967187218 833.69890421502 385.8479795010749 944.7371967738176 293.4769206120221
1595 0.005 7.975000000000001 1 836.319820612838 755.5903620790215 755.7702749698173 1002.456733821921 1025.831057814455 1044.802716351578 833.7043374397128 385.8666632033862 944.737988051414 293.4769211544203
1596 0.005 7.98 1 836.3266678535979 755.6026688518353 755.7825942966786 1002.457125847881 1025.831302226118 1044.802968416545 833.7098534722144 385.8853092906749 944.7390561727472 293.4769217014858
1597 0.005 7.985 1 836.3333875452727 755.6149410525416 755.7948791762479 1002.457077782139 1025.831083771543 1044.802716635321 833.7152566926027 385.9039220697073 944.7398428362759 293.4769222408312
1598 0.005 7.99 1 836.3401976499409 755.6271801423875 755.8071307400151 1002.457468766624 1025.83132885802 1044.802969724229 833.7207436003133 385.9225006602692 944.7409081066231 293.4769227845337
1599 0.005 7.995 1 836.3468803018513 755.6393848579095 755.8193480537037 1002.457419539181 1025.831110911964 1044.802718494339 833.7261175965469 385.9410448865868 944.7416899770957 293.4769233226436
1600 0.005 8 1 836.3536531696336 755.651556650051 755.831532243953 1002.457809250651 1025.831355262454 1044.802971013725 833.731575081145 385.9595561014059 944.7427498062395 293.4769238646168
1601 0.005 8.005000000000001 1 836.3602990523594 755.6636942682004 755.8436823810057 1002.457759434196 1025.831138092356 1044.802719547802 833.7369199656546 385.9780320612862 944.7435257993095 293.4769244005718
1602 0.005 8.01 1 836.3670355308822 755.6757991671685 755.8557995984994 1002.458148328408 1025.831383140273 1044.802972798636 833.7423483544525 385.9964730874973 944.7445806900017 293.4769249402707
1603 0.005 8.015000000000001 1 836.3736443935388 755.6878700843807 755.867882955204 1002.458098492646 1025.831166530197 1044.802722862652 833.7476644135719 386.0148792592233 944.7453518117857 293.4769254746166
1604 0.005 8.02 1 836.3803442032798 755.6999084772557 755.8799335881141 1002.458486651106 1025.831409716807 1044.802973231047 833.7530644099144 386.0332506626793 944.7464013946183 293.4769260122379
1605 0.005 8.025 1 836.3869167069865 755.711913087853 755.8919505602671 1002.458435487373 1025.831193299746 1044.802724779525 833.7583519025454 386.0515873846315 944.7471687641009 293.4769265434913
1606 0.005 8.029999999999999 1 836.3935801746022 755.7238853612198 755.9039349951942 1002.458822204414 1025.831436146311 1044.802974567068 833.7637226712826 386.0698895959243 944.7482145800591 293.4769270783121
1607 0.005 8.035 1 836.4001164004617 755.7358240479246 755.9158859669733 1002.458771500241 1025.831221354534 1044.802727770542 833.768981267255 386.0881561766201 944.7489773322914 293.4769276071441
1608 0.005 8.040000000000001 1 836.4067432450456 755.7477305863018 755.9278045915993 1002.459156560514 1025.831463321603 1044.802975733536 833.7743236306402 386.1063885806344 944.7500169294489 293.4769281398991
1609 0.005 8.045 1 836.4132435804704 755.7596037311557 755.939689943588 1002.459105004176 1025.831248305399 1044.802728504905 833.7795544003977 386.1245868682805 944.7507747935412 293.4769286666146
1610 0.005 8.050000000000001 1 836.4198350903229 755.7714449256238 755.9515431457388 1002.459488943722 1025.831489254151 1044.802976998075 833.7848689565417 386.1427508403434 944.7518096812776 293.4769291971533
1611 0.005 8.055 1 836.42629924366 755.7832529065711 755.963363259682 1002.459434652807 1025.831273064019 1044.802729030022 833.790070766433 386.1608807898106 944.7525602421955 293.4769297214506
1612 0.005 8.06 1 836.4328547393593 755.795029128479 755.9751514135496 1002.459818490097 1025.831514900153 1044.802977494615 833.7953569827876 386.1789765029306 944.7535894063403 293.4769302495545
1613 0.005 8.065 1 836.439283526809 755.8067723661425 755.9869066955052 1002.459762904253 1025.83129749666 1044.802728555361 833.8005314740013 386.1970383655648 944.7543369511824 293.4769307716259
1614 0.005 8.07 1 836.445803741643 755.8184840457749 755.998630221624 1002.460146045274 1025.831539944975 1044.802979639283 833.8057900673895 386.2150660609082 944.7553626800817 293.4769312976009
1615 0.005 8.074999999999999 1 836.4521968802243 755.8301628933118 756.0103210405819 1002.460090241187 1025.831323812419 1044.802730509958 833.8109360787041 386.2330597731289 944.756104324617 293.4769318171383
1616 0.005 8.08 1 836.4586814502677 755.8418103678856 756.0219802865938 1002.460473017294 1025.831567168331 1044.802981317452 833.8161663633289 386.2510191178961 944.7571250603842 293.4769323403616
1617 0.005 8.085000000000001 1 836.465039643923 755.8534251984972 756.0336070156882 1002.460415443115 1025.83134897086 1044.802730950584 833.8212860088412 386.268944920066 944.757862501438 293.4769328576975
1618 0.005 8.09 1 836.4714894488337 755.8650088421987 756.0452023585965 1002.460797528088 1025.831593123682 1044.802983094022 833.8264893266215 386.2868368093015 944.7588795951812 293.4769333792636
1619 0.005 8.095000000000001 1 836.4778125078527 755.8765600272235 756.056765367701 1002.460740046558 1025.83137634412 1044.802733870971 833.8315803232881 386.3046950814958 944.759612431249 293.476933895562
1620 0.005 8.1 1 836.4842272418049 755.8880801964335 756.0682971673432 1002.461120932704 1025.831619511476 1044.802984629949 833.8367553317887 386.3225224101293 944.7606240398163 293.476934415196
1621 0.005 8.105 1 836.4905151406781 755.8995680991189 756.0797968218953 1002.461061545673 1025.83140130187 1044.802734320748 833.8418184350585 386.3403151996761 944.7613502664899 293.4769349285476
1622 0.005 8.109999999999999 1 836.4968951247818 755.9110251688342 756.0912654509585 1002.461442336604 1025.831645200577 1044.802985909012 833.8469659764759 386.3580735786349 944.7623581448688 293.4769354459108
1623 0.005 8.115 1 836.503148666732 755.9224501559576 756.1027021164007 1002.461382441625 1025.831426375839 1044.80273537345 833.8520015530788 386.3757982927571 944.7630811308475 293.476935957328
1624 0.005 8.120000000000001 1 836.50949427393 755.933844501787 756.114107944462 1002.461763264864 1025.831671965127 1044.802988306586 833.8571220532438 386.3934890625747 944.7640847813824 293.476936472599
1625 0.005 8.125 1 836.5157133905652 755.9452069355835 756.1254819889783 1002.461702774347 1025.831452653983 1044.802737215996 833.8621306408554 386.4111463694024 944.764803364318 293.4769369820107
1626 0.005 8.130000000000001 1 836.5220242991188 755.9565389087389 756.1368253713989 1002.462080965905 1025.831695926393 1044.802988120829 833.8672237771685 386.428770217582 944.7658002991155 293.4769374957131
1627 0.005 8.135 1 836.5282088146749 755.9678391572097 756.1481371561224 1002.462019016271 1025.831478168829 1044.802738161452 833.8722052324576 386.4463608378515 944.7665137665481 293.476938003558
1628 0.005 8.140000000000001 1 836.5344854704095 755.9791091292618 756.1594184667405 1002.462397217076 1025.831721478203 1044.802990115702 833.8772715116477 386.4639181990061 944.7675057917132 293.4769385152585
1629 0.005 8.145 1 836.5406358314059 755.9903475570918 756.170668358956 1002.46233516856 1025.831502390895 1044.802738798665 833.8822263098494 386.4814424544737 944.7682150511864 293.4769390211695
1630 0.005 8.15 1 836.5468787573203 756.0015558877253 756.1818879540324 1002.462711574096 1025.831745759526 1044.802992063979 833.8872657093308 386.4989336063172 944.7692037849746 293.4769395311781
1631 0.005 8.154999999999999 1 836.5529952769035 756.0127328485582 756.193076309359 1002.462648414125 1025.831527077872 1044.802741977129 833.8921936520585 386.5163917577896 944.7699088711385 293.4769400351453
1632 0.005 8.16 1 836.5592041666652 756.0238798940679 756.2042345508797 1002.463023504425 1025.831769757448 1044.802993676087 833.897206367675 386.5338169034741 944.7708912529469 293.4769405441439
1633 0.005 8.165000000000001 1 836.5652868147627 756.0349957476063 756.2153617270155 1002.462959577564 1025.831553395162 1044.802744621499 833.9021074088572 386.551209051632 944.7715909918023 293.4769410469387
1634 0.005 8.17 1 836.5714620747949 756.0460818586459 756.2264589653224 1002.463334633505 1025.831795525989 1044.802994927142 833.9070934859245 386.5685682937546 944.7725694498564 293.4769415537687
1635 0.005 8.175000000000001 1 836.5775115770625 756.057136958195 756.2375253166501 1002.463271205094 1025.831578914647 1044.802745663564 833.9119713719706 386.5858946837875 944.7732664677455 293.4769420542892
1636 0.005 8.18 1 836.5836533639713 756.0681624883538 756.2485619032358 1002.463644399131 1025.831820565389 1044.802995961432 833.916931927965 386.6031884118433 944.7742409877208 293.4769425583401
1637 0.005 8.185 1 836.5896695877999 756.0791571707318 756.2595677721914 1002.463579463527 1025.831603452304 1044.802746658061 833.921780987556 386.6204498131209 944.7749316207522 293.4769430560314
1638 0.005 8.19 1 836.595778028773 756.0901224511571 756.2705440453083 1002.463952721804 1025.831845428494 1044.802997142661 833.9267143934834 386.6376785489363 944.7759009958036 293.4769435571544
1639 0.005 8.195 1 836.6017609387054 756.1010570342208 756.2814897555128 1002.463886377831 1025.831626551402 1044.802745707903 833.9315365235426 386.6548746029276 944.7765878211936 293.4769440519918
1640 0.005 8.199999999999999 1 836.6078366057451 756.1119623973852 756.2924060466304 1002.464258222404 1025.831868960868 1044.802997837494 833.9364437666997 386.6720366232931 944.7775528181926 293.4769445504455
1641 0.005 8.205 1 836.6137869221565 756.1228372620754 756.3032919652646 1002.464191346149 1025.831651207045 1044.802747983071 833.941240166042 386.6891669675188 944.7782346237602 293.4769450425758
1642 0.005 8.210000000000001 1 836.6198299337354 756.133683085033 756.3141486445846 1002.464562494999 1025.831893165881 1044.802998937684 833.9461219348484 386.7062652955693 944.7791950330562 293.4769455382366
1643 0.005 8.215 1 836.6257478843183 756.1444985872433 756.3249751289808 1002.464495736342 1025.831676797407 1044.802750042107 833.9508930039042 386.7233316342137 944.7798727741637 293.4769460269039
1644 0.005 8.220000000000001 1 836.6317585143446 756.1552852122247 756.3357725410381 1002.46486686976 1025.83191930348 1044.803001021402 833.955748915098 386.7403658314882 944.7808298415606 293.4769465194921
1645 0.005 8.225 1 836.6376439504634 756.1660416854479 756.3465399264885 1002.464798325062 1025.831700167247 1044.802750692516 833.9604939273073 386.7573680048042 944.7815033033993 293.4769470059855
1646 0.005 8.23 1 836.6436220505051 756.1767694522291 756.3572784137115 1002.465167844359 1025.83194174589 1044.803001413036 833.9653239648455 386.7743380444883 944.7824559180011 293.4769474964733
1647 0.005 8.234999999999999 1 836.6494748445376 756.1874672362786 756.3679870443422 1002.46509787328 1025.831723673307 1044.802752249464 833.9700432524457 386.7912761481624 944.7831233498707 293.4769479812433
1648 0.005 8.24 1 836.6554202930583 756.1981364840619 756.3786669440105 1002.46546703522 1025.831966779908 1044.80300335336 833.9748478260863 386.8081822653996 944.7840712558921 293.4769484698793
1649 0.005 8.245000000000001 1 836.6612410410378 756.2087759144498 756.3893171546758 1002.465397363471 1025.831748935701 1044.802753375094 833.9795416448966 386.8250564627263 944.7847368017719 293.4769489525027
1650 0.005 8.25 1 836.6671548679088 756.2193869733201 756.399938801792 1002.465765819569 1025.831991387229 1044.803004609245 833.984320612637 386.841898775183 944.7856802289409 293.4769494391378
1651 0.005 8.255000000000001 1 836.6729435432238 756.2299683890445 756.4105309308676 1002.465695160333 1025.831773179646 1044.802754313281 833.9889894310769 386.8587093042309 944.7863400773557 293.4769499198204
1652 0.005 8.26 1 836.6788253742122 756.2405215986533 756.4210946593109 1002.466062854074 1025.832014868067 1044.803004751222 833.993743176483 386.8754881112559 944.7872789394879 293.4769504046568
1653 0.005 8.265000000000001 1 836.684582407536 756.2510453352928 756.4316290432096 1002.465990971566 1025.831796265858 1044.802756011636 833.9983868462847 386.8922352412083 944.7879344423809 293.4769508838851
1654 0.005 8.27 1 836.6904324006862 756.261541032583 756.4421351967513 1002.466357672631 1025.832038370743 1044.803005957329 834.0031154530235 386.9089506898908 944.7888686995493 293.476951367171
1655 0.005 8.275 1 836.6961575313954 756.2720074332304 756.4526121763363 1002.466284045423 1025.831818355915 1044.802755418716 834.0077340359934 386.9256345659099 944.7895200151969 293.4769518448791
1656 0.005 8.279999999999999 1 836.7019761277195 756.2824459660283 756.4630610944232 1002.466649604556 1025.83206012844 1044.803005606039 834.0124379972343 386.9422868819798 944.7904503842232 293.4769523266406
1657 0.005 8.285 1 836.7076700327547 756.2928553585465 756.4734810002323 1002.466576091836 1025.831841912368 1044.802756624304 834.0170317362805 386.9589076427241 944.7910972474604 293.4769528024999
1658 0.005 8.290000000000001 1 836.7134572675377 756.3032370481183 756.4838730071925 1002.466941911861 1025.832084714882 1044.803007562906 834.0217111576047 386.9754969817425 944.792023380083 293.4769532823375
1659 0.005 8.295 1 836.719120096534 756.3135897625872 756.4942361707333 1002.466868179224 1025.831866475175 1044.802758762823 834.0262803017018 386.9920551046326 944.7926662542958 293.4769537563024
1660 0.005 8.300000000000001 1 836.7248762048006 756.3239149369176 756.5045716003511 1002.467232816206 1025.832107955138 1044.803008405795 834.0309349727361 387.0085818976038 944.7935885174167 293.4769542340858
1661 0.005 8.305 1 836.7305079441417 756.3342112998331 756.5148783459581 1002.467157317954 1025.831888743007 1044.802759396012 834.0354793817486 387.0250775050182 944.7942275549702 293.476954706175
1662 0.005 8.31 1 836.7362331290271 756.3444802815266 756.5251575189432 1002.467520814381 1025.832130035921 1044.803009361324 834.0401094598693 387.0415418663723 944.7951451791843 293.4769551821092
1663 0.005 8.315 1 836.7418340419869 756.3547206123914 756.5354081711318 1002.467444677396 1025.831912018333 1044.802761359398 834.0446294600512 387.057975216986 944.795779774118 293.4769556521691
1664 0.005 8.32 1 836.7475284728625 756.3649337155681 756.5456314042382 1002.467807306145 1025.832153780423 1044.80301099718 834.049234775805 387.0743780923995 944.7966930381609 293.4769561258982
1665 0.005 8.324999999999999 1 836.7530985648896 756.3751183326967 756.5558262792044 1002.46773157861 1025.831936203486 1044.802762762956 834.0537307150772 387.090749823763 944.7973234906827 293.4769565935071
1666 0.005 8.33 1 836.7587623595095 756.385275899852 756.565993909732 1002.468093153417 1025.832176385969 1044.803010717318 834.0583121662203 387.1070871667461 944.7982325788532 293.4769570650453
1667 0.005 8.335000000000001 1 836.76430263063 756.3954051480883 756.5761333480084 1002.468015866592 1025.831958109754 1044.8027624534 834.062783738872 387.1233973622935 944.798859170207 293.476957530551
1668 0.005 8.34 1 836.7699357750481 756.405507483634 756.5862456877675 1002.46837666727 1025.832199015251 1044.803012594542 834.0673408736145 387.1396762254162 944.7997643451237 293.476958000469
1669 0.005 8.345000000000001 1 836.7754458351047 756.415581666027 756.5963299959097 1002.46829860733 1025.83198041506 1044.802763860374 834.0717884803245 387.1559244316568 944.8003869464603 293.476958464253
1670 0.005 8.35 1 836.7810493450255 756.4256291037185 756.6063873724618 1002.46866022848 1025.832222992583 1044.803015631677 834.0763217831653 387.1721417544766 944.8012878955274 293.4769589319874
1671 0.005 8.355 1 836.7865285656216 756.4356485394658 756.6164168735768 1002.468580590745 1025.832003638118 1044.802765378493 834.0807455304873 387.1883292088083 944.8019063179121 293.4769593939981
1672 0.005 8.359999999999999 1 836.7921018653698 756.4456414039324 756.6264196102161 1002.468941204247 1025.832246249698 1044.803016588845 834.0852552355768 387.2044855842352 944.802803514828 293.4769598599301
1673 0.005 8.365 1 836.7975512557019 756.4556064198233 756.6363946268076 1002.468862354612 1025.83202731795 1044.802766022636 834.0896553930957 387.2206115696097 944.8034191690415 293.4769603198077
1674 0.005 8.370000000000001 1 836.8030945566204 756.4655450141302 756.6463430333711 1002.469221646967 1025.832268586519 1044.80301692051 834.0941414758045 387.236706886149 944.8043117601462 293.4769607835715
1675 0.005 8.375 1 836.8085139466235 756.4754559167817 756.6562638757587 1002.46914133322 1025.832048730311 1044.802766333348 834.0985180800232 387.252771863258 944.8049218198144 293.4769612414572
1676 0.005 8.380000000000001 1 836.8140274513371 756.485340551407 756.6661582602709 1002.469498505775 1025.832288769279 1044.803017314193 834.1029805464848 387.2688063317435 944.8058107922478 293.4769617033178
1677 0.005 8.385 1 836.8194172819044 756.4951976438466 756.6760252336021 1002.469417497538 1025.832070341505 1044.802768481511 834.1073334551014 387.2848105401182 944.8064157426771 293.4769621594908
1678 0.005 8.390000000000001 1 836.8249013007626 756.5050286249729 756.6858659050646 1002.469775694219 1025.832312349703 1044.803019541689 834.1117724068328 387.3007844846637 944.8073008460738 293.4769626199238
1679 0.005 8.395 1 836.8302617174322 756.5148322238257 756.6956793227891 1002.469694723086 1025.832094010179 1044.802770524223 834.1161022065063 387.3167282966089 944.8079032777918 293.4769630744284
1680 0.005 8.4 1 836.8357161661593 756.5246098632815 756.7054665912705 1002.470051128696 1025.832334631051 1044.803020692699 834.1205178537768 387.3326419182048 944.8087835212333 293.4769635327327
1681 0.005 8.404999999999999 1 836.8410472856277 756.5343602726715 756.715226759752 1002.469968341879 1025.832114979139 1044.802769843478 834.1248239959205 387.3485255318682 944.8093814105089 293.4769639852036
1682 0.005 8.41 1 836.8464724976723 756.5440848766979 756.7249609325236 1002.470324315256 1025.832356276613 1044.803020650608 834.1292162916183 387.3643790373617 944.8102579181625 293.4769644416411
1683 0.005 8.415000000000001 1 836.8517742290569 756.5537824029192 756.7346681584743 1002.470240936507 1025.832136575391 1044.802770482205 834.1334995567165 387.3802027269875 944.8108517142655 293.4769648924217
1684 0.005 8.42 1 836.8571703013055 756.5634542704012 756.7443495360347 1002.470596128384 1025.832377608137 1044.803021371355 834.1378687441997 387.3959963770442 944.8117243175669 293.4769653474345
1685 0.005 8.425000000000001 1 836.8624434648768 756.57309921185 756.7540041181142 1002.47051308385 1025.832158858314 1044.802772176897 834.1421288644112 387.4117602981845 944.8123151003392 293.4769657965525
1686 0.005 8.43 1 836.8678111031542 756.5827186512028 756.7636330090903 1002.470867186687 1025.832399274875 1044.803022926535 834.1464752555119 387.4274943546023 944.8131846329135 293.4769662497465
1687 0.005 8.435 1 836.8730554937083 756.5923113150283 756.7732352537874 1002.470783715063 1025.832181228939 1044.802774095071 834.1507127782395 387.4431987224874 944.813770916932 293.4769666971585
1688 0.005 8.44 1 836.8783940632278 756.6018786260446 756.7828119553153 1002.471136753989 1025.832421108842 1044.803024152771 834.1550363634367 387.4588734378596 944.8146357209499 293.4769671485333
1689 0.005 8.445 1 836.8836096161975 756.6114193137507 756.79236216437 1002.471051851296 1025.832202933256 1044.802774717532 834.159251061758 387.4745185371926 944.8152180486925 293.4769675942505
1690 0.005 8.449999999999999 1 836.8889196898457 756.6209347982467 756.801886982379 1002.471404919059 1025.832444077339 1044.803026200311 834.1635521221999 387.4901339526014 944.8160798251155 293.4769680435688
1691 0.005 8.455 1 836.8941069221827 756.6304238088713 756.811385455038 1002.471319837946 1025.832226055376 1044.802776335432 834.1677442595146 387.5057199706566 944.8166593738144 293.476968486807
1692 0.005 8.460000000000001 1 836.8993889524792 756.6398877696108 756.820858687506 1002.47167269946 1025.832466605378 1044.803027797953 834.1720230482823 387.5212763811151 944.8175180804302 293.476968933925
1693 0.005 8.465 1 836.9045477757676 756.6493254085317 756.8303057278117 1002.471585336292 1025.832247228505 1044.802777828538 834.176192730902 387.5368035702983 944.8180928645544 293.4769693753818
1694 0.005 8.470000000000001 1 836.909801505814 756.6587381369065 756.8397276715272 1002.471937634889 1025.832487794794 1044.803028997054 834.1804488999244 387.5523012676567 944.8189456105043 293.476969819995
1695 0.005 8.475 1 836.9149322036918 756.6681246920309 756.8491235709469 1002.471850233671 1025.832268568909 1044.8027793062 834.1845964423539 387.5677699023357 944.8195162608112 293.4769702588121
1696 0.005 8.48 1 836.9201579180497 756.6774864832757 756.858494520098 1002.472202303328 1025.832509951005 1044.803031104811 834.1888303886557 387.5832091784193 944.8203670269662 293.4769707017314
1697 0.005 8.484999999999999 1 836.9252608568615 756.6868222506259 756.8678395719863 1002.47211342624 1025.832288665042 1044.802780206294 834.19295569831 387.5986193886954 944.8209338741813 293.4769711391268
1698 0.005 8.49 1 836.9304587943083 756.6961333993397 756.8771598207691 1002.472463863845 1025.832530317055 1044.803032500133 834.1971671988078 387.6140003194311 944.8217797433405 293.4769715808256
1699 0.005 8.495000000000001 1 836.93553364231 756.705418668452 756.8864543185745 1002.47237489478 1025.832310485414 1044.802782006642 834.2012702795624 387.6293523324792 944.8223428134329 293.476972016606
1700 0.005 8.5 1 836.9407035347281 756.714679463989 756.8957241561494 1002.472725152259 1025.832552484186 1044.803034515651 834.2054597141808 387.6446751556834 944.8231851733885 293.4769724558539
1701 0.005 8.505000000000001 1 836.9457508041617 756.7239145189392 756.9049683871705 1002.472635291968 1025.832332442483 1044.802783469264 834.2095408995657 387.6599691602456 944.8237465234412 293.4769728891579
1702 0.005 8.51 1 836.9508935905938 756.7331252413277 756.914188100852 1002.472984933072 1025.832572903201 1044.80303480448 834.2137085625009 387.6752341073536 944.8245877585623 293.4769733272736
1703 0.005 8.515000000000001 1 836.9559134390091 756.7423103755802 756.9233823489456 1002.472894061422 1025.832351094748 1044.802782760016 834.2177677147822 387.6904703109394 944.825141906165 293.4769737599671
1704 0.005 8.52 1 836.9610281490842 756.7514713249828 756.9325522256576 1002.473242563427 1025.832593306788 1044.803035463219 834.2219134021552 387.7056779517238 944.8259750772238 293.4769741963659
1705 0.005 8.525 1 836.9660201091618 756.7606068042162 756.9416967727176 1002.473148335013 1025.832371580067 1044.802784348296 834.2259505751981 387.7208568168884 944.8265270985663 293.4769746265557
1706 0.005 8.529999999999999 1 836.9711079708273 756.7697182447648 756.9508170922063 1002.473498201556 1025.832614913738 1044.803037013783 834.2300747247147 387.7360068736987 944.8273606695552 293.4769750608108
1707 0.005 8.535 1 836.976073110406 756.7788043691004 756.9599122264423 1002.473405099275 1025.832393737462 1044.802785900546 834.234090376709 387.7511282091443 944.8279087420476 293.4769754892455
1708 0.005 8.540000000000001 1 836.9811335876153 756.7878666036286 756.9689832800558 1002.473753527208 1025.832634285664 1044.803036374714 834.2381931489606 387.7662209580403 944.8287367245807 293.4769759214986
1709 0.005 8.545 1 836.9860716276589 756.7969036677089 756.978029293613 1002.473659735836 1025.832413192859 1044.802785801381 834.2421873452245 387.7812845681786 944.8292812218207 293.476976347562
1710 0.005 8.550000000000001 1 836.9911052074111 756.8059169758674 756.9870513660172 1002.47400690103 1025.832653270831 1044.803037268307 834.2462685764908 387.7963198584775 944.8301049794344 293.4769767777419
1711 0.005 8.555 1 836.9960165084614 756.8149052539665 756.9960485370555 1002.473912730985 1025.832433599167 1044.802787436428 834.2502416790687 387.8113270092151 944.8306458759262 293.4769772021504
1712 0.005 8.56 1 837.0010231192105 756.8238699085631 757.0050219010903 1002.474258607409 1025.832673396543 1044.803038323139 834.254301449486 387.8263057043796 944.8314649422709 293.4769776305765
1713 0.005 8.565 1 837.0059077266054 756.8328096728229 757.0139705069088 1002.474164685867 1025.832453663161 1044.802788016887 834.2582533711262 387.8412562832947 944.832002894314 293.4769780532303
1714 0.005 8.57 1 837.0108875270391 756.8417259572168 757.0228954457099 1002.474510228812 1025.832693868746 1044.803039743572 834.2622920006833 387.8561784669459 944.8328201241555 293.4769784798527
1715 0.005 8.575000000000001 1 837.0157456004313 756.8506174895498 757.0317957650461 1002.474415439236 1025.832474254098 1044.802788856263 834.266222544211 387.8710725621993 944.8333543440448 293.4769789009089
1716 0.005 8.58 1 837.0206991786825 756.8594856817065 757.0406725589102 1002.474761229469 1025.832715102049 1044.803041259686 834.2702401633893 387.8859384078223 944.8341675149829 293.4769793260512
1717 0.005 8.585000000000001 1 837.0255308381189 756.8683292586709 757.0495248664492 1002.474664343432 1025.832493921122 1044.802790042708 834.2741498945184 387.9007762794534 944.8346977838659 293.4769797453917
1718 0.005 8.59 1 837.0304580635953 756.8771496338469 757.0583537891168 1002.475009803659 1025.832736406825 1044.803043146876 834.2781466949672 387.9155862702736 944.8355068676163 293.4769801689532
1719 0.005 8.595000000000001 1 837.0352632928189 756.885945530525 757.0671583646373 1002.474913887607 1025.832515610481 1044.802791126733 834.2820357905288 387.9303682513163 944.8360326204571 293.4769805871575
1720 0.005 8.6 1 837.0401645232498 756.8947183640292 757.075939690626 1002.475257813057 1025.83275594906 1044.803042816905 834.2860118024727 387.945122216691 944.8368380818655 293.4769810092441
1721 0.005 8.605 1 837.0449437156382 756.9034668550835 757.0846968057824 1002.475160678809 1025.832534720168 1044.802791594974 834.2898800230388 387.9598482888836 944.8373617368583 293.476981425152
1722 0.005 8.609999999999999 1 837.0498187498841 756.912192416034 757.0934308082857 1002.475504333167 1025.832776215657 1044.803044492733 834.2938352289511 387.9745477502008 944.8381639898193 293.4769818458407
1723 0.005 8.615 1 837.0545721272383 756.9208937741237 757.1021407375858 1002.475406970191 1025.832555463283 1044.802793598297 834.2976827343854 387.9892191967223 944.8386839317884 293.4769822607759
1724 0.005 8.620000000000001 1 837.059421420433 756.9295723373727 757.1108276879844 1002.475749342136 1025.832794807619 1044.803044488445 834.3016172525496 388.0038618923272 944.8394843294323 293.4769826795281
1725 0.005 8.625 1 837.0641488077295 756.9382268304265 757.1194906988495 1002.475650160526 1025.83257347252 1044.802794079374 834.3054442576033 388.0184771026015 944.8399994299654 293.4769830926859
1726 0.005 8.630000000000001 1 837.0689723061759 756.9468586695249 757.1281308690202 1002.475992406306 1025.832814729516 1044.803046372484 834.3093586451446 388.0330645275293 944.8407956351068 293.4769835099131
1727 0.005 8.635 1 837.0736739321093 756.9554665674679 757.1367472348875 1002.475893497567 1025.832594655423 1044.802796413856 834.313165147065 388.0476245058077 944.8413072938673 293.476983921768
1728 0.005 8.640000000000001 1 837.0784717232833 756.9640519428947 757.1453408903116 1002.476234598007 1025.832834476877 1044.803047266946 834.3170590998483 388.0621568442788 944.842098434346 293.4769843376817
1729 0.005 8.645 1 837.083147836099 756.9726135096993 757.1539108717284 1002.476134324758 1025.832613495769 1044.802796678964 834.3208450730243 388.0766618178275 944.8426077039093 293.4769847474098
1730 0.005 8.65 1 837.0879202040113 756.981152687164 757.1624582785525 1002.476475498692 1025.832853800693 1044.803048059216 834.3247187315385 388.0911392479395 944.8433965794015 293.4769851612281
1731 0.005 8.654999999999999 1 837.0925708288239 756.9896681881132 757.1709821416982 1002.476375193866 1025.832632848992 1044.80279745486 834.3284845860264 388.1055894330248 944.8439020434948 293.4769855691754
1732 0.005 8.66 1 837.0973179139907 756.9981614142473 757.1794835495252 1002.476714887616 1025.832871473172 1044.803048464024 834.332337717977 388.1200117754381 944.8446882032425 293.4769859809284
1733 0.005 8.665000000000001 1 837.1019433235804 757.0066310973735 757.1879615491864 1002.476613285122 1025.832651290575 1044.802798735403 834.3360832323441 388.1344071834473 944.8451890401217 293.47698638693
1734 0.005 8.67 1 837.1066648691204 757.0150786435008 757.1964172251911 1002.476951325257 1025.832889150423 1044.803047848682 834.3399161578469 388.1487753010206 944.8459696258949 293.4769867968016
1735 0.005 8.675000000000001 1 837.1112649862613 757.0235027781092 757.20484962239 1002.476849755985 1025.832670203403 1044.802798969119 834.3436416506265 388.1631164104729 944.846468416231 293.4769872009376
1736 0.005 8.68 1 837.1159615132095 757.0319049072217 757.2132598303384 1002.47718733242 1025.832907383088 1044.803047392581 834.347454930715 388.1774302927213 944.8472449216181 293.4769876091509
1737 0.005 8.685 1 837.1205366679782 757.040283753949 757.2216468911806 1002.477085458145 1025.832688727491 1044.802800579184 834.3511607175802 388.1917173197294 944.8477397025486 293.4769880113323
1738 0.005 8.69 1 837.1252084917463 757.0486407265105 757.2300118922034 1002.477423859939 1025.83292881674 1044.803051445286 834.354954198275 388.2059771577657 944.8485131148864 293.4769884174693
1739 0.005 8.695 1 837.1297592864161 757.0569745490621 757.2383538765354 1002.477322223697 1025.832709595502 1044.802802035785 834.3586405942842 388.2202102116523 944.8490054111901 293.4769888184007
1740 0.005 8.700000000000001 1 837.1344066102596 757.0652866255574 757.2466739290202 1002.477659768479 1025.8329488233 1044.803052308135 834.3624143828855 388.2344161975558 944.8497780404375 293.4769892235396
1741 0.005 8.705 1 837.1389327314038 757.0735756786374 757.2549710946931 1002.477557072822 1025.832728692729 1044.802802856605 834.3660810044508 388.2485960259133 944.8502676565089 293.4769896225095
1742 0.005 8.710000000000001 1 837.1435555348802 757.0818431095155 757.2632464556773 1002.4778942336 1025.832968312759 1044.8030540989 834.3698353109498 388.2627487128092 944.8510359295619 293.476990026341
1743 0.005 8.715 1 837.1480571649115 757.0900876510843 757.2714990561485 1002.477789993788 1025.832747451604 1044.802803307751 834.3734825093269 388.2768746843108 944.851520926424 293.4769904238293
1744 0.005 8.720000000000001 1 837.1526553489822 757.0983106942284 757.2797299805934 1002.478125291542 1025.832985914158 1044.803054318077 834.3772171711196 388.2909737600081 944.8522852888809 293.4769908262531
1745 0.005 8.725 1 837.157132727583 757.1065109776557 757.2879382746268 1002.478020678784 1025.832765563018 1044.802804919477 834.3808450310805 388.30504630562 944.8527667697774 293.4769912224448
1746 0.005 8.73 1 837.1617064840813 757.1146898957945 757.2961250207632 1002.478356196672 1025.833004957862 1044.803055982202 834.3845606223314 388.3190920615431 944.8535278065445 293.476991622786
1747 0.005 8.734999999999999 1 837.1661590853812 757.1228461732507 757.3042892609017 1002.478250981842 1025.8327839271 1044.802806263395 834.3881688994899 388.3331114377899 944.8540055181055 293.4769920165005
1748 0.005 8.74 1 837.1707086353791 757.1309812088243 757.3124320757594 1002.478586055197 1025.833023344877 1044.803057293184 834.3918649957764 388.3471041289389 944.854764192346 293.4769924146281
1749 0.005 8.745000000000001 1 837.1751373846643 757.1390937271623 757.3205525081165 1002.478480248776 1025.832802323006 1044.802807699371 834.3954539974947 388.3610704821787 944.8552390011001 293.476992806255
1750 0.005 8.75 1 837.1796635720076 757.1471851308988 757.3286516417893 1002.478815046824 1025.833042879626 1044.803059344883 834.3991297617868 388.3750103284387 944.8559943272869 293.4769932030321
1751 0.005 8.755000000000001 1 837.1840687768965 757.1552541462037 757.3367285228684 1002.478708461067 1025.832821672799 1044.802807754328 834.4026991162978 388.3889239728629 944.8564664465184 293.4769935932846
1752 0.005 8.76 1 837.1885707052386 757.1633021676259 757.3447842264775 1002.479042052199 1025.833060737457 1044.803058763507 834.406356381682 388.4028111938042 944.8572178898797 293.4769939873626
1753 0.005 8.765000000000001 1 837.1929516832251 757.1713279228926 757.3528177985722 1002.478935109394 1025.832839329786 1044.802808579637 834.4099069658878 388.4166722797681 944.8576862805522 293.4769943750024
1754 0.005 8.77 1 837.1974296507565 757.1793328094727 757.3608303190742 1002.479268256948 1025.833079193921 1044.80306013055 834.4135458633042 388.4305070990133 944.8584339794736 293.4769947680471
1755 0.005 8.775 1 837.2017872069766 757.1873155531235 757.3688208313607 1002.479160776281 1025.832858191179 1044.802810009354 834.4170778726566 388.4443158048871 944.8589001837285 293.4769951554761
1756 0.005 8.779999999999999 1 837.2062411860367 757.1952775524361 757.3767904175052 1002.479492658707 1025.833096406146 1044.803060925903 834.4206978686595 388.4580987928632 944.8596447689973 293.4769955478224
1757 0.005 8.785 1 837.2105751729972 757.2032175369869 757.384738120514 1002.47938512711 1025.83287739915 1044.802812530611 834.4242113654246 388.4718557242056 944.8601078649111 293.4769959338158
1758 0.005 8.790000000000001 1 837.2150056967795 757.2111368942464 757.3926650183325 1002.479716259291 1025.833114965861 1044.803061828735 834.4278127594851 388.4855863601549 944.8608487412394 293.4769963243347
1759 0.005 8.795 1 837.2193158864916 757.2190343571812 757.4005701538269 1002.479608227785 1025.832895839009 1044.802813744483 834.4313075306267 388.4992911545768 944.8613083988835 293.4769967083508
1760 0.005 8.800000000000001 1 837.2237233332154 757.2269113232252 757.4084546091821 1002.479940605397 1025.833134672257 1044.803063453278 834.434890620385 388.5129698268645 944.8620478631791 293.4769970970291
1761 0.005 8.805 1 837.2280108500985 757.2347665116499 757.416317421116 1002.479831260294 1025.832913483694 1044.802814229031 834.4383669044995 388.526622862925 944.8625048576647 293.4769974791466
1762 0.005 8.81 1 837.232395222301 757.2426013187686 757.4241596737373 1002.480161875424 1025.833152084877 1044.803064555461 834.4419312790246 388.5402499020634 944.8632409735525 293.4769978662032
1763 0.005 8.815 1 837.2366589869539 757.2504144640326 757.4319803989656 1002.480050775947 1025.832929668817 1044.802814219288 834.4453887184161 388.5538512736104 944.8636920429184 293.4769982470015
1764 0.005 8.82 1 837.2410202320334 757.2582073503279 757.4397806825374 1002.480381391972 1025.833170080047 1044.803066335778 834.4489348034002 388.567426740062 944.8644236032413 293.4769986324076
1765 0.005 8.825000000000001 1 837.2452607522089 757.2659786940047 757.4475595595552 1002.480269670094 1025.83294763469 1044.802814995375 834.4523740436745 388.5809766960785 944.864871805334 293.4769990114286
1766 0.005 8.83 1 837.2495987975955 757.2737299045126 757.4553181197931 1002.480600740164 1025.833189254861 1044.803068581725 834.45590182329 388.5945009986204 944.8656018637175 293.4769993953506
1767 0.005 8.835000000000001 1 837.2538166809998 757.2814596940806 757.4630553946463 1002.480488917688 1025.832966031819 1044.802816352211 834.4593229171821 388.6079998348624 944.8660483738252 293.4769997729975
1768 0.005 8.84 1 837.2581320218405 757.2891694637938 757.4707724686847 1002.480819003623 1025.833206823534 1044.803069480965 834.462832336171 388.6214729762018 944.8667752325578 293.4770001553898
1769 0.005 8.845000000000001 1 837.2623268124943 757.2968579290454 757.4784683754344 1002.480705906736 1025.832982862513 1044.802816734336 834.4662349877555 388.6349207748194 944.8672174200378 293.4770005314426
1770 0.005 8.85 1 837.2666193230475 757.3045264906317 757.4861441955544 1002.481035032627 1025.833222678517 1044.803068599108 834.4697262432543 388.6483430301969 944.8679404398847 293.4770009125165
1771 0.005 8.855 1 837.2707915563816 757.3121738650872 757.4937989660239 1002.480922369751 1025.832999884886 1044.802817326664 834.4731108772717 388.6617399834545 944.8683806275426 293.4770012872688
1772 0.005 8.859999999999999 1 837.2750616528371 757.3198014499299 757.5014337646072 1002.481250191622 1025.833239152311 1044.803068536793 834.4765840737053 388.6751113210623 944.8691017099998 293.4770016665977
1773 0.005 8.865 1 837.2792113188558 757.3274079592188 757.5090476254553 1002.481136035276 1025.833015502526 1044.802817343661 834.479950575574 388.6884575099794 944.8695372971667 293.4770020397149
1774 0.005 8.870000000000001 1 837.2834588578173 757.3349948013351 757.5166416373858 1002.481463996571 1025.83325645112 1044.803069576432 834.4834058130442 388.7017784857815 944.8702541001418 293.4770024175956
1775 0.005 8.875 1 837.2875860038483 757.3425606802534 757.5242148243863 1002.48134937591 1025.833032770231 1044.802818047712 834.4867545157257 388.7150735465867 944.8706876371915 293.4770027895173
1776 0.005 8.880000000000001 1 837.2918111080261 757.3501070156158 757.5317682847907 1002.481676899378 1025.833273661517 1044.803071418711 834.4901919621046 388.7283436497142 944.871402705494 293.4770031665366
1777 0.005 8.885 1 837.2959165673952 757.3576325022517 757.539301031983 1002.481562233361 1025.833050054478 1044.802818824776 834.4935229703806 388.7415888665679 944.8718342957968 293.4770035373148
1778 0.005 8.890000000000001 1 837.3001194875795 757.3651385479294 757.5468141615635 1002.481887593004 1025.833289331651 1044.803070940081 834.4969425481905 388.7548091315333 944.8725433976531 293.4770039127022
1779 0.005 8.895 1 837.3042022728704 757.3726238651453 757.5543066963321 1002.481773611765 1025.833068150929 1044.802820521165 834.5002559717944 388.7680045403536 944.8729715629863 293.4770042818451
1780 0.005 8.9 1 837.3083822325041 757.3800898559275 757.5617797232115 1002.4820992301 1025.83330619042 1044.803071432592 834.5036580944289 388.7811750666129 944.8736800014499 293.477004655726
1781 0.005 8.904999999999999 1 837.3124427525224 757.3875352313203 757.5692322742524 1002.481984024509 1025.833084730183 1044.802822027323 834.5069539043731 388.7943207817994 944.8741051218558 293.4770050229266
1782 0.005 8.91 1 837.3166014278 757.3949613951288 757.5766654315365 1002.482308207883 1025.833322420012 1044.803071876424 834.5103385264562 388.8074416341229 944.8748087690799 293.4770053952921
1783 0.005 8.915000000000001 1 837.3206403461777 757.4023670566818 757.5840782248052 1002.48219270582 1025.833101197734 1044.80282221426 834.5136168487446 388.82053775801 944.8752300227085 293.4770057616185
1784 0.005 8.92 1 837.3247771525719 757.409753618551 757.591471736164 1002.482516510157 1025.8333385191 1044.803072343468 834.5169838867694 388.8336091211452 944.8759314505162 293.4770061346575
1785 0.005 8.925000000000001 1 837.3287944836443 757.4171197873064 757.5988449933666 1002.482400773234 1025.833118182358 1044.802823983751 834.520244706439 388.8466558671063 944.8763512436914 293.4770065006774
1786 0.005 8.93 1 837.3329100079376 757.424466976348 757.606199087979 1002.482725020906 1025.833355876006 1044.803073457583 834.5235946647979 388.8596779288886 944.8770503191855 293.4770068710306
1787 0.005 8.935 1 837.3369056308304 757.4317938815778 757.6135330380455 1002.482607455002 1025.833133855116 1044.802824325839 834.5268380907839 388.8726752170487 944.8774668034541 293.4770072348948
1788 0.005 8.94 1 837.340999494966 757.4391019178363 757.620847936509 1002.482931349183 1025.833373149788 1044.803075575227 834.5301707536145 388.8856479640143 944.8781625549129 293.4770076032048
1789 0.005 8.945 1 837.3449737610282 757.4463897824243 757.6281428026689 1002.482813375534 1025.833150646058 1044.80282501366 834.5333970776309 388.8985962600594 944.8785762657384 293.4770079648583
1790 0.005 8.950000000000001 1 837.3490461996957 757.4536588890011 757.6354187274094 1002.483136602538 1025.833389072463 1044.803075287317 834.5367126609402 388.9115201335837 944.8792693553922 293.4770083308728
1791 0.005 8.955 1 837.3529990459793 757.4609079330204 757.6426747317029 1002.483018002027 1025.833166662984 1044.802825259128 834.5399217910381 388.9244195912252 944.8796795473032 293.4770086902917
1792 0.005 8.960000000000001 1 837.357049937285 757.4681383286999 757.6499119044493 1002.48334020888 1025.833405242979 1044.803076167049 834.5432201375584 388.9372947422848 944.8803691998844 293.4770090545251
1793 0.005 8.965 1 837.3609803492424 757.4753487625383 757.6571292578358 1002.483222069013 1025.833184650803 1044.802827765258 834.5464119305256 388.9501456271493 944.8807761059089 293.4770094126272
1794 0.005 8.970000000000001 1 837.3650118211143 757.482540658733 757.6643278878247 1002.48354377797 1025.833422716645 1044.803077440645 834.5496929184643 388.9629722485722 944.881463141661 293.4770097756934
1795 0.005 8.975 1 837.368923457551 757.4897127111759 757.6715068158346 1002.483425966164 1025.833201762364 1044.802828697678 834.5528682492367 388.975774604299 944.8818673979385 293.477010132351
1796 0.005 8.98 1 837.3729329775282 757.4968663367034 757.6786671332915 1002.483747367916 1025.833439620872 1044.803078428272 834.5561328396418 388.988552802728 944.8825515012222 293.4770104940399
1797 0.005 8.984999999999999 1 837.3768230823124 757.5040002270514 757.6858078569486 1002.483629163553 1025.833219669907 1044.802830618564 834.5592916015926 389.0013068257393 944.8829539375272 293.4770108496509
1798 0.005 8.99 1 837.3808109806259 757.5111157898988 757.6929300699962 1002.483948670038 1025.833455661595 1044.803078483825 834.5625394866937 389.0140366813708 944.8836349908605 293.4770112101141
1799 0.005 8.995000000000001 1 837.3846798646126 757.518211733763 757.7000328061716 1002.483828586903 1025.833234655633 1044.802830191427 834.5656815972063 389.0267428876431 944.8840332773545 293.4770115639607
1800 0.005 9 1 837.3886465871683 757.5252894528887 757.7071171354286 1002.484148424633 1025.833472425981 1044.803080404463 834.5689125377529 389.0394249177089 944.8847121676116 293.4770119221864
1801 0.005 9.005000000000001 1 837.3924944935811 757.5323476621486 757.7141820950278 1002.484028148666 1025.83325087821 1044.802831058632 834.5720379350229 389.0520829625425 944.8851079793099 293.4770122730978
1802 0.005 9.01 1 837.3964404931254 757.5393877597103 757.7212287583739 1002.484347936915 1025.833488910007 1044.803081426531 834.5752526651016 389.0647170314257 944.8857839481265 293.477012628976
1803 0.005 9.015000000000001 1 837.4002677455151 757.5464084511522 757.728256158304 1002.48422772894 1025.833267984173 1044.802832490742 834.5783614075232 389.0773275428658 944.8861769471911 293.4770129791501
1804 0.005 9.02 1 837.4041931759836 757.5534111347928 757.7352653691726 1002.484546635452 1025.833505076494 1044.803082577171 834.5815593963248 389.0899139631344 944.88685072445 293.4770133348169
1805 0.005 9.025 1 837.4079998659266 757.5603945190144 757.7422554203865 1002.484425954505 1025.833284135977 1044.80283286402 834.5846516647554 389.1024766099688 944.8872416815512 293.4770136844136
1806 0.005 9.029999999999999 1 837.4119048634523 757.5673600012158 757.7492273892919 1002.484743746914 1025.833520605531 1044.803082963987 834.587833344244 389.1150154023233 944.8879113048187 293.4770140387741
1807 0.005 9.035 1 837.415690689846 757.574306287457 757.7561803026489 1002.484621692791 1025.833298999059 1044.802833958469 834.590909300404 389.1275305839416 944.8882979535978 293.4770143869934
1808 0.005 9.040000000000001 1 837.4195750983243 757.5812347785317 757.7631152401992 1002.484939521903 1025.833536718467 1044.803084330688 834.5940747518424 389.1400219360977 944.8889651890457 293.4770147401894
1809 0.005 9.045 1 837.4233408327327 757.5881441783803 757.7700312248636 1002.484817355471 1025.833315406558 1044.802835812441 834.5971343443114 389.1524898020742 944.8893490440743 293.4770150874962
1810 0.005 9.050000000000001 1 837.427204869042 757.5950358924556 757.7769293426901 1002.4851349175 1025.833553101283 1044.803085587049 834.6002836278867 389.1649337480827 944.8900131836824 293.4770154399366
1811 0.005 9.055 1 837.4309504766119 757.6019086187681 757.7838086150673 1002.485011598464 1025.833330822773 1044.802835636703 834.6033270144334 389.1773543206078 944.8903959759053 293.4770157863084
1812 0.005 9.06 1 837.4347947129704 757.6087637617177 757.7906701227814 1002.485329063326 1025.833569465118 1044.803086633057 834.6064601476378 389.1897514678815 944.891058534541 293.4770161373929
1813 0.005 9.065 1 837.4385198919809 757.6156000181669 757.7975128846091 1002.485205471527 1025.833345879988 1044.802835734611 834.609487394053 389.202125239274 944.8914374378337 293.4770164824862
1814 0.005 9.07 1 837.4423436729891 757.6224187908089 757.8043379817329 1002.48552202418 1025.833583627797 1044.80308739672 834.6126044237012 389.2144754293365 944.8920960878792 293.4770168326348
1815 0.005 9.075000000000001 1 837.4460491075564 757.6292187739978 757.811144435544 1002.485397573112 1025.833360772819 1044.802837257467 834.6156157168068 389.2268022704821 944.8924733130585 293.4770171765104
1816 0.005 9.08 1 837.4498533749705 757.6360013846491 757.8179333303093 1002.485714303246 1025.833599800447 1044.803089016653 834.6187170318715 389.2391058525878 944.8931298506441 293.4770175249938
1817 0.005 9.085000000000001 1 837.4535387711391 757.6427653036737 757.8247036793125 1002.485589418815 1025.833377183402 1044.802838366062 834.6217121833006 389.2513862869733 944.8935029418313 293.4770178671916
1818 0.005 9.09 1 837.4573228456883 757.6495119498207 757.8314565733914 1002.485904488796 1025.833615220183 1044.803088921953 834.6247975294912 389.2636436335699 944.8941567888911 293.4770182135923
1819 0.005 9.095000000000001 1 837.4609888562809 757.6562400220188 757.8381910329269 1002.485779502145 1025.833392996494 1044.802838727924 834.6277773140182 389.2758778863628 944.8945282660258 293.4770185541774
1820 0.005 9.1 1 837.464753621312 757.6629509155964 757.844908135529 1002.486095076329 1025.833630678527 1044.803088760832 834.6308468640237 389.2880889728361 944.8951800652285 293.4770188998996
1821 0.005 9.105 1 837.4683997055273 757.6696433305425 757.8516068997769 1002.485968211738 1025.833406687344 1044.802837928151 834.6338106625701 389.3002768482315 944.895547540635 293.4770192393959
1822 0.005 9.109999999999999 1 837.4721444011628 757.6763186658394 757.8582884060595 1002.486282106183 1025.833643664547 1044.803089084003 834.636864272147 389.3124419601196 944.8961949244026 293.4770195832531
1823 0.005 9.115 1 837.4757708724754 757.6829756247969 757.8649516763408 1002.486155846616 1025.833420814624 1044.802838343763 834.6398125342793 389.3245841140632 944.8965596661155 293.4770199205487
1824 0.005 9.120000000000001 1 837.4794960265797 757.689615603276 757.8715977869359 1002.486469611058 1025.83365939008 1044.803091638518 834.6428504521303 389.3367047976108 944.897204146613 293.4770202625817
1825 0.005 9.125 1 837.4831029733635 757.6962373064501 757.8782257637428 1002.48634313695 1025.833436658763 1044.80284014974 834.6457832291621 389.3488020765236 944.8975666809212 293.4770205980857
1826 0.005 9.130000000000001 1 837.4868088562296 757.7028421284865 757.8848366790988 1002.486657140345 1025.833675119872 1044.803093161557 834.6488058118465 389.3608760643905 944.8982100286707 293.4770209380155
1827 0.005 9.135 1 837.4903966970541 757.7094287770216 757.8914295619032 1002.4865303848 1025.833452013258 1044.802841639247 834.6517232014583 389.3729271739618 944.8985711321881 293.4770212714038
1828 0.005 9.140000000000001 1 837.4940835786122 757.7159986528085 757.8980054933581 1002.486843777032 1025.833690620243 1044.803094325772 834.6547305373148 389.3849552125499 944.8992121050259 293.4770216094678
1829 0.005 9.145 1 837.4976520772036 757.7225504457351 757.904563483428 1002.486715980654 1025.833467484264 1044.802842460882 834.6576325302053 389.3969605508292 944.8995704793545 293.4770219417069
1830 0.005 9.15 1 837.501320022853 757.7290855650425 757.9111046172488 1002.487029483476 1025.833706413337 1044.803095121605 834.6606245229292 389.4089430915432 944.9002090110953 293.4770222794641
1831 0.005 9.154999999999999 1 837.5048695290234 757.7356026981508 757.9176279091464 1002.486900741138 1025.833482718507 1044.80284341164 834.6635109902845 389.4209030760169 944.9005639863507 293.4770226112336
1832 0.005 9.16 1 837.5085180323812 757.7421032543241 757.9241344440779 1002.487213276885 1025.833720955578 1044.803095485211 834.6664877399339 389.4328403764343 944.901198494642 293.4770229480389
1833 0.005 9.165000000000001 1 837.5120490945625 757.7485859200846 757.93062323344 1002.487084029587 1025.833497048072 1044.802843406445 834.6693591436908 389.444755293175 944.9015512342281 293.4770232785354
1834 0.005 9.17 1 837.5156789780307 757.7550520949779 757.9370953542669 1002.487395934397 1025.833734948773 1044.803094889532 834.6723201727798 389.4566472619827 944.9021838635115 293.4770236139968
1835 0.005 9.175000000000001 1 837.5191906196078 757.7615004839346 757.9435498301663 1002.4872654972 1025.833509959376 1044.802843345962 834.6751762966626 389.4685170150499 944.9025341357595 293.47702394318
1836 0.005 9.18 1 837.5228012974605 757.7679324745084 757.9499877290049 1002.487576941643 1025.833749290382 1044.803096326252 834.6781207778573 389.4803642351731 944.9031648383271 293.4770242771781
1837 0.005 9.185 1 837.5262937854717 757.7743467731872 757.9564080782 1002.487446382411 1025.833524933902 1044.80284430577 834.6809608933647 389.492189179705 944.9035112545334 293.4770246048941
1838 0.005 9.19 1 837.529885942824 757.7807447765859 757.9628119554422 1002.487758225386 1025.833764114903 1044.803096646728 834.68389136684 389.5039917453245 944.9041396145591 293.4770249372718
1839 0.005 9.195 1 837.533359691949 757.787125183465 757.9691983756953 1002.487627284484 1025.833539025893 1044.802845692313 834.6867171801318 389.515772143372 944.9044840286384 293.4770252632701
1840 0.005 9.200000000000001 1 837.5369329343127 757.7934893890659 757.9755684153447 1002.487937112819 1025.833776591766 1044.803096736953 834.6896331405405 389.5275301466571 944.9051085863954 293.4770255940711
1841 0.005 9.205 1 837.5403880746777 757.7998360923461 757.9819210957779 1002.487805426603 1025.833552919458 1044.802846857156 834.6924443669077 389.5392660336835 944.9054502429075 293.4770259188817
1842 0.005 9.210000000000001 1 837.5439429632478 757.8061666929474 757.988257496045 1002.48811602627 1025.833791910525 1044.803098263107 834.6953456939464 389.5509797244895 944.9060731319091 293.477026248552
1843 0.005 9.215 1 837.5473796832754 757.8124798851168 757.9945766269852 1002.487984522173 1025.833568529096 1044.802848118558 834.69814204631 389.562671389019 944.9064111855546 293.4770265723379
1844 0.005 9.220000000000001 1 837.5509161542825 757.8187770695131 758.0008795740647 1002.488294438873 1025.833806364765 1044.803099215709 834.7010287024257 389.5743409582421 944.9070317487264 293.4770269010215
1845 0.005 9.225 1 837.5543348046357 757.8250569407509 758.0071653490064 1002.488162797164 1025.833583002739 1044.802848958974 834.7038105095191 389.5859919929642 944.9073682393257 293.4770272235453
1846 0.005 9.23 1 837.5578528977799 757.8313208978286 758.0134350324116 1002.488472526322 1025.833821701351 1044.803100704783 834.706682596094 389.5976196368676 944.9079852543241 293.4770275511283
1847 0.005 9.234999999999999 1 837.5612531369104 757.8375676350984 758.0196876366705 1002.488340035194 1025.833597840695 1044.802849775753 834.7094495865468 389.6092246362991 944.9083194043088 293.4770278725963
1848 0.005 9.24 1 837.5647529766809 757.8437985506503 758.0259242443761 1002.488648619131 1025.833835806193 1044.803101144734 834.7123069900169 389.6208071938885 944.9089344249948 293.477028198878
1849 0.005 9.245000000000001 1 837.5681349966942 757.8500123400785 758.0321438656055 1002.488516003685 1025.833612209337 1044.802850025132 834.7150594577554 389.6323676103987 944.9092667387386 293.4770285189537
1850 0.005 9.25 1 837.5716166758194 757.8562104010571 758.0383475815526 1002.488824472085 1025.833849798347 1044.803101601755 834.7179023560561 389.6439059256181 944.9098791151996 293.4770288436989
1851 0.005 9.255000000000001 1 837.5749808667368 757.8623914295216 758.0445344083727 1002.488691790651 1025.833626374388 1044.802851533226 834.7206404071001 389.6554225159955 944.9102100237466 293.4770291623128
1852 0.005 9.26 1 837.5784448418998 757.8685568217926 758.0507054188408 1002.488999499312 1025.833863027332 1044.803101066183 834.723469075559 389.6669171936633 944.9108204264671 293.4770294859571
1853 0.005 9.265000000000001 1 837.5817908354849 757.8747052711279 758.0568596306916 1002.488865218438 1025.8336394179 1044.802851955849 834.7261926672853 389.6783901464436 944.9111468207647 293.477029803431
1854 0.005 9.27 1 837.5852366287739 757.8808381755259 758.0629981187727 1002.489172402195 1025.833877101248 1044.803102654042 834.7290066614947 389.689841329631 944.9117547390495 293.4770301249138
1855 0.005 9.275 1 837.5885647818543 757.8869542297908 758.0691198996691 1002.489038787882 1025.833654581411 1044.802853917445 834.7317160003408 389.701270944686 944.9120785246697 293.4770304411161
1856 0.005 9.279999999999999 1 837.5919926731185 757.8930548303086 758.0752260518937 1002.489345289474 1025.833891853217 1044.803103767076 834.7345157653791 389.7126788796004 944.9126842618508 293.4770307622074
1857 0.005 9.285 1 837.595303115156 757.8991386718252 758.0813155845065 1002.489211283712 1025.833668667437 1044.802854232631 834.7372107958174 389.7240653425422 944.9130070855509 293.4770310768447
1858 0.005 9.290000000000001 1 837.5987132673704 757.9052071467515 758.0873895752944 1002.489516206276 1025.833904744954 1044.803104240822 834.7399960903723 389.7354314532641 944.9136084615508 293.4770313963998
1859 0.005 9.295 1 837.6020063734657 757.9112589555126 758.0934470405191 1002.489382791347 1025.833683634478 1044.802855988353 834.74267698722 389.7467756064814 944.9139300666315 293.4770317091604
1860 0.005 9.300000000000001 1 837.605399019849 757.9172954894467 758.0994890561899 1002.489687833183 1025.833919141604 1044.803104911962 834.7454484256649 389.7580980908931 944.9145310688139 293.4770320268249
1861 0.005 9.305 1 837.6086745090792 757.9233154450212 758.1055146357741 1002.48955337615 1025.833697300676 1044.80285626227 834.7481152727047 389.7693990521345 944.9148484818589 293.4770323385505
1862 0.005 9.31 1 837.6120494592282 757.9293202150317 758.1115248533553 1002.489858158851 1025.833933051826 1044.803105330247 834.7508725105955 389.7806786085277 944.9154454422506 293.4770326553479
1863 0.005 9.315 1 837.6153070717357 757.9353084962913 758.1175187240144 1002.489723397015 1025.833711335704 1044.802856619573 834.7535253322334 389.7919368503534 944.9157611528456 293.4770329664049
1864 0.005 9.32 1 837.6186647220376 757.9412816822563 758.1234973238517 1002.490028189961 1025.833946794954 1044.803105961293 834.7562687791042 389.8031737967009 944.9163566671001 293.4770332829549
1865 0.005 9.325000000000001 1 837.6219053438681 757.9472384686021 758.1294596666925 1002.489892423026 1025.833723754748 1044.802857142517 834.7589077147147 389.8143895514219 944.9166705105185 293.4770335931637
1866 0.005 9.33 1 837.6252458083429 757.9531802459177 758.1354068209973 1002.490196020882 1025.833960020406 1044.803107147049 834.7616371516583 389.8255839461474 944.9172641227601 293.4770339080787
1867 0.005 9.335000000000001 1 837.6284690505526 757.9591057107523 758.1413378111255 1002.49005921639 1025.833736730636 1044.802858063959 834.7642620431415 389.8367573430792 944.917573299163 293.4770342164343
1868 0.005 9.34 1 837.631791793674 757.9650162548616 758.1472536999223 1002.490362685805 1025.833973780708 1044.803108322264 834.7669776263909 389.8479095712843 944.9181623491528 293.4770345294067
1869 0.005 9.345000000000001 1 837.6349975316881 757.970910573976 758.1531535078032 1002.490225512208 1025.83374981675 1044.802858372332 834.7695888153133 389.8590408655465 944.9184705476965 293.4770348363201
1870 0.005 9.35 1 837.6383030994599 757.976790059996 758.1590383048642 1002.49052905405 1025.833987137398 1044.803108255758 834.7722907827739 389.8701510331062 944.9190589413915 293.477035148601
1871 0.005 9.355 1 837.6414922880143 757.9826534105745 758.1649071116479 1002.490392840356 1025.833764384897 1044.802858753229 834.7748884368598 389.8812395888257 944.9193657805506 293.4770354549316
1872 0.005 9.359999999999999 1 837.6447813599184 757.9885020129451 758.1707609944326 1002.490695619303 1025.834001160169 1044.803109520108 834.777576757749 389.892307440657 944.9199519434578 293.4770357661516
1873 0.005 9.365 1 837.6479534727947 757.9943345661404 758.176598970217 1002.490558413767 1025.833778307031 1044.802860182711 834.7801607745147 389.9033546574134 944.9202561013926 293.4770360706589
1874 0.005 9.370000000000001 1 837.6512256161307 758.0001524578084 758.182422110518 1002.490860441078 1025.834013857881 1044.803108841035 834.782835489149 389.9143814520215 944.9208402865804 293.4770363801077
1875 0.005 9.375 1 837.6543807163901 758.0059543867652 758.1882294294733 1002.49072265234 1025.833790921807 1044.802860128538 834.7854058388688 389.9253873953691 944.9211419581825 293.4770366836226
1876 0.005 9.380000000000001 1 837.6576359428093 758.0117417391112 758.1940219966521 1002.491024037466 1025.834026742051 1044.803109802069 834.7880669395764 389.9363724564629 944.921722554073 293.4770369924613
1877 0.005 9.385 1 837.6607740216521 758.0175132138886 758.1997988284655 1002.490885092708 1025.833803355643 1044.80286089258 834.7906238985748 389.947336819677 944.9220210052036 293.4770372954441
1878 0.005 9.390000000000001 1 837.6640124750343 758.023270197996 758.2055609960174 1002.491186627467 1025.83403984735 1044.803111456276 834.7932715124015 389.9582769624885 944.9225993247986 293.4770376032106
1879 0.005 9.395 1 837.6671337621999 758.0290113891764 758.2113075116707 1002.49104787291 1025.833816779118 1044.802862576883 834.7958148171494 389.9691981419496 944.922895403486 293.4770379041699
1880 0.005 9.4 1 837.6703555192979 758.0347381741867 758.217039447302 1002.491348546574 1025.834052739747 1044.803112358741 834.7984491170823 389.9800993767024 944.9234722492217 293.4770382097238
1881 0.005 9.404999999999999 1 837.6734600711093 758.0404492504332 758.2227558170018 1002.491209400558 1025.833830071866 1044.802864208214 834.8009791032532 389.9909805694559 944.9237665167428 293.4770385091558
1882 0.005 9.41 1 837.6766651509437 758.0461460065694 758.2284576883416 1002.491510441619 1025.834066478806 1044.803113354707 834.8036000825242 390.0018439439987 944.924341019901 293.4770388140806
1883 0.005 9.415000000000001 1 837.6797537026613 758.051827139874 758.2341440843552 1002.491371546027 1025.833843568448 1044.802864511529 834.8061169867609 390.0126861678562 944.9246340934703 293.4770391132097
1884 0.005 9.42 1 837.682942620784 758.0574940377995 758.2398160675732 1002.491671775588 1025.834079309806 1044.803113405459 834.8087248497518 390.0235074598376 944.9252066732129 293.4770394175123
1885 0.005 9.425000000000001 1 837.6860144496829 758.0631453929863 758.2454726515361 1002.491530991439 1025.833855699296 1044.802864406678 834.8112283525084 390.0343081674592 944.9254967716954 293.477039715549
1886 0.005 9.43 1 837.6891869167622 758.068782594506 758.2511149069027 1002.491830831882 1025.834091634486 1044.803113724909 834.8138229459939 390.045088266219 944.9260671189354 293.4770400183378
1887 0.005 9.435 1 837.6922423715822 758.0744043554779 758.2567418618863 1002.49168954772 1025.833868230064 1044.802864892902 834.8163136590655 390.0558480033854 944.9263536878678 293.4770403152528
1888 0.005 9.44 1 837.6953986504585 758.0800120394932 758.262354567347 1002.491989974066 1025.834105251234 1044.803115582677 834.8188953219525 390.0665872440007 944.9269206183486 293.4770406169557
1889 0.005 9.445 1 837.6984378216564 758.0856043605334 758.2679520498069 1002.491848767879 1025.833880971579 1044.802865094542 834.8213730058037 390.0773062925776 944.9272059519615 293.4770409125035
1890 0.005 9.450000000000001 1 837.7015776777311 758.0911826843952 758.2735353647147 1002.492148165603 1025.834117672876 1044.803116394207 834.8239414656281 390.0880052628233 944.9277716139816 293.4770412127925
1891 0.005 9.455 1 837.7046007801771 758.0967457278488 758.2791035370158 1002.492006012455 1025.833893484396 1044.802865726991 834.8264060728167 390.0986839690125 944.9280539675226 293.477041506642
1892 0.005 9.460000000000001 1 837.707724546658 758.1022948581387 758.2846576307185 1002.492306230822 1025.834131478945 1044.80311832097 834.8289616870477 390.1093424447191 944.9286184991468 293.4770418052457
1893 0.005 9.465 1 837.710731907905 758.1078287899443 758.2901966622632 1002.492164864949 1025.833908178375 1044.802866985164 834.8314134170199 390.1199808184745 944.9288998647511 293.4770420976137
1894 0.005 9.470000000000001 1 837.7138400167777 758.1133488887699 758.2957216905139 1002.492463173577 1025.834143538536 1044.803117125666 834.8339560558348 390.1305990455972 944.9294634411024 293.4770423953681
1895 0.005 9.475 1 837.7168311483052 758.1188538684822 758.301231739597 1002.492320924399 1025.833920534353 1044.802866961947 834.8363949772282 390.1411974470648 944.9297414330198 293.4770426871232
1896 0.005 9.48 1 837.7199231865887 758.1243450961729 758.3067278666755 1002.492618685466 1025.834155746485 1044.803117385345 834.838925004444 390.1517757877001 944.930301518692 293.4770429835688
1897 0.005 9.484999999999999 1 837.7228981459093 758.1298212812136 758.3122090931349 1002.492474647292 1025.83393103095 1044.802866536187 834.8413508336054 390.1623341641149 944.9305761233159 293.4770432735966
1898 0.005 9.49 1 837.7259740659242 758.1352838035342 758.3176764815111 1002.492771670685 1025.834166717115 1044.803116659919 834.8438686156845 390.172872398255 944.9311328399353 293.4770435686638
1899 0.005 9.495000000000001 1 837.7289335309464 758.1407313669455 758.3231290547884 1002.492628170152 1025.833942380329 1044.802866434432 834.8462822025612 390.1833909019728 944.9314070763066 293.4770438575231
1900 0.005 9.5 1 837.7319938463598 758.1461653389592 758.3285678636313 1002.492924896322 1025.834178390083 1044.803116946341 834.8487868905301 390.1938895127037 944.9319612904093 293.477044151166
1901 0.005 9.505000000000001 1 837.7349376862193 758.1515844315633 758.3339919361217 1002.492780685628 1025.833954092144 1044.802867597283 834.8511876166277 390.2043684273067 944.9322336551764 293.4770444383878
1902 0.005 9.51 1 837.7379821371673 758.1569900108143 758.3394023221409 1002.493076612795 1025.834190047507 1044.803118365759 834.8536794593936 390.2148274359285 944.9327854890136 293.4770447298557
1903 0.005 9.515000000000001 1 837.740909841029 758.1623807890925 758.3447980500852 1002.492932340366 1025.833966036782 1044.802868535395 834.8560676248819 390.2252668792373 944.9330547975936 293.4770450149368
1904 0.005 9.52 1 837.7439389237209 758.1677581362745 758.3501801748855 1002.493229737101 1025.834203938941 1044.803120213169 834.8585471505496 390.2356864996418 944.9336057024274 293.4770453049126
1905 0.005 9.525 1 837.7468514892984 758.1731207603383 758.3555477180726 1002.49308503329 1025.833979773301 1044.802870128561 834.8609227560155 390.2460865931161 944.9338727263927 293.4770455889815
1906 0.005 9.529999999999999 1 837.7498649589929 758.1784700282421 758.3609017372617 1002.493382643827 1025.834217762263 1044.803121397381 834.8633898961377 390.2564672392224 944.9344212823485 293.4770458780638
1907 0.005 9.535 1 837.7527621242128 758.1838046501949 758.3662412509499 1002.493237433136 1025.833992656937 1044.802871139883 834.8657530262958 390.2668263848479 944.9346869085466 293.4770461612916
1908 0.005 9.540000000000001 1 837.7557603869107 758.1891259914751 758.3715673128024 1002.493533912967 1025.834230033244 1044.803121677473 834.868207464633 390.2771665554513 944.935233884218 293.4770464499016
1909 0.005 9.545 1 837.7586422838879 758.1944327692141 758.3768789521306 1002.493388318696 1025.834005160457 1044.802871847557 834.8705582987315 390.2874877156495 944.93549773678 293.4770467326293
1910 0.005 9.550000000000001 1 837.7616253390388 758.1997263399879 758.3821772183423 1002.493684567625 1025.834242613837 1044.803122996918 834.8730005250736 390.2977895525182 944.9360425067237 293.4770470205494
1911 0.005 9.555 1 837.7644917780325 758.2050054212394 758.3874611332218 1002.493538083704 1025.83401620376 1044.802871730749 834.8753391042903 390.3080722531525 944.9363031931041 293.4770473026356
1912 0.005 9.56 1 837.7674591410157 758.2102713762405 758.3927317539792 1002.493833283504 1025.834253653827 1044.803123661174 834.8777689412361 390.3183355215956 944.9368451007297 293.4770475900629
1913 0.005 9.565 1 837.7703104033825 758.2155229196236 758.397988101143 1002.493686215069 1025.834028043787 1044.802872755881 834.8800953897146 390.3285796428807 944.9371038388942 293.4770478707679
1914 0.005 9.57 1 837.7732628901208 758.2207614142624 758.4032312316211 1002.493981205094 1025.834265307423 1044.803123852651 834.8825130922276 390.3388044287514 944.9376441528332 293.4770481563031
1915 0.005 9.575000000000001 1 837.7760993228222 758.2259855749955 758.4084601673652 1002.493834175589 1025.834039589528 1044.802872654288 834.8848273218576 390.3490101016938 944.9379024262885 293.4770484358705
1916 0.005 9.58 1 837.7790365535283 758.2311967620434 758.413675961849 1002.494128538959 1025.834276665615 1044.803123834046 834.8872328712253 390.3591964319911 944.9384389170855 293.477048720508
1917 0.005 9.585000000000001 1 837.781857773823 758.2363936916227 758.4188776376867 1002.493982084518 1025.834052490138 1044.802874062728 834.8895351505064 390.3693637112962 944.9386948765813 293.4770489991176
1918 0.005 9.59 1 837.7847801974351 758.2415777244474 758.4240662479114 1002.494275600943 1025.834287825746 1044.803124308441 834.8919286835784 390.3795116951728 944.9392310133013 293.4770492821974
1919 0.005 9.595000000000001 1 837.7875865241766 758.2467475750894 758.4292408161285 1002.494128401646 1025.834064416999 1044.802875287932 834.894218873495 390.3896407534683 944.9394842235201 293.4770495590706
1920 0.005 9.6 1 837.7904938704999 758.2519046035114 758.4344023938546 1002.494421940728 1025.834300056357 1044.803125024647 834.8966003567878 390.3997505598195 944.9400181454627 293.4770498410745
1921 0.005 9.605 1 837.7932852464884 758.2570475250204 758.4395500057407 1002.494274095315 1025.834075938819 1044.802875291673 834.898878575054 390.4098414697455 944.940269401929 293.4770501171647
1922 0.005 9.609999999999999 1 837.796177717536 758.2621777000173 758.4446847017539 1002.494567488937 1025.834312352041 1044.803125405931 834.9012481927333 390.4199132090832 944.9408013409361 293.4770503984274
1923 0.005 9.615 1 837.798954502121 758.2672938434398 758.4498055059995 1002.494420038569 1025.834088235021 1044.802875920597 834.9035146561025 390.4299661503732 944.941051247428 293.4770506738701
1924 0.005 9.620000000000001 1 837.8018324313508 758.2723973140592 758.454913470713 1002.494712449697 1025.834323495775 1044.803125866315 834.9058725174945 390.4400000150227 944.9415806438226 293.477050954705
1925 0.005 9.625 1 837.8045944569217 758.2774868272304 758.4600076170209 1002.494564380856 1025.834099318544 1044.802875962619 834.908127036381 390.4500151133657 944.9418281877483 293.4770512297687
1926 0.005 9.630000000000001 1 837.8074574691291 758.2825637421614 758.465088995645 1002.494856153923 1025.834334962515 1044.803126461838 834.9104729413302 390.4600112178902 944.9423556905415 293.4770515098822
1927 0.005 9.635 1 837.8102047673362 758.287626772433 758.4701566330137 1002.494707801055 1025.834111452178 1044.802876708477 834.9127157218834 390.4699886298188 944.9426006825205 293.4770517838539
1928 0.005 9.640000000000001 1 837.8130535989394 758.2926772796375 758.4752115769509 1002.495000163482 1025.834347412036 1044.803127543012 834.9150500115928 390.4799471221408 944.9431267360733 293.4770520628108
1929 0.005 9.645 1 837.8157864563506 758.2977139767764 758.4802528499935 1002.494851728509 1025.834123417881 1044.802877622263 834.9172811171314 390.4898869759004 944.9433706791166 293.4770523356088
1930 0.005 9.65 1 837.81862047862 758.3027382211936 758.4852815067981 1002.495142655313 1025.834358641158 1044.803128202851 834.9196035002735 390.4998080017326 944.9438934833793 293.477052613426
1931 0.005 9.654999999999999 1 837.8213389202206 758.3077487295191 758.4902965635607 1002.494994296955 1025.834134814961 1044.802878081976 834.9218227945631 390.5097104708946 944.9441351135446 293.4770528849701
1932 0.005 9.66 1 837.8241588109572 758.3127468596118 758.4952990770729 1002.495284829449 1025.834369611897 1044.803128471736 834.9241337613554 390.5195941329255 944.9446573036739 293.4770531617413
1933 0.005 9.665000000000001 1 837.8268628182466 758.3177313236163 758.5002880635985 1002.495135234997 1025.834145264333 1044.802878406717 834.9263415740548 390.5294593911885 944.944897042319 293.4770534324434
1934 0.005 9.67 1 837.8296680834765 758.3227034802057 758.5052645771522 1002.495424789847 1025.834379982781 1044.803129057268 834.928640782368 390.5393058869921 944.9454167125434 293.4770537084153
1935 0.005 9.675000000000001 1 837.8323580687453 758.3276620456971 758.5102276401307 1002.495275308642 1025.834157441316 1044.802881051332 834.9308373217158 390.5491339847684 944.9456545638419 293.4770539782711
1936 0.005 9.68 1 837.8351492473645 758.3326083775053 758.51517829886 1002.495565916779 1025.834393803065 1044.803132015815 834.9331251629105 390.5589434648725 944.946172882141 293.4770542529308
1937 0.005 9.685 1 837.8378251595474 758.337541189988 758.5201155803248 1002.495416521164 1025.834170857366 1044.802882749624 834.9353102254847 390.5687346150065 944.9464090544083 293.4770545214192
1938 0.005 9.69 1 837.8406020328026 758.3424618382716 758.525040529903 1002.495706142677 1025.834405383496 1044.803131816818 834.9375866561139 390.5785072105159 944.9469244873516 293.4770547948356
1939 0.005 9.695 1 837.8432636186438 758.3473690375882 758.5299521717418 1002.495555991181 1025.834181513579 1044.802882466868 834.9397601611057 390.5882615334073 944.9471581390055 293.4770550621248
1940 0.005 9.700000000000001 1 837.8460263528631 758.3522641564717 758.5348515603395 1002.495845054995 1025.834416191961 1044.803132214895 834.942025463171 390.5979972826603 944.9476721312102 293.4770553342852
1941 0.005 9.705 1 837.8486730476083 758.3571458841394 758.5397377057849 1002.495693753314 1025.834191222739 1044.80288246362 834.9441873152123 390.6077149677678 944.9479030608297 293.4770556005162
1942 0.005 9.710000000000001 1 837.8514219972735 758.3620156043986 758.5446116705535 1002.495981969882 1025.834426515095 1044.803132681094 834.9464413246432 390.6174140917449 944.9484146743843 293.477055871945
1943 0.005 9.715 1 837.854055207848 758.3668720059486 758.5494724605339 1002.495831480038 1025.834202870886 1044.802883632995 834.9485921097856 390.6270952450765 944.948644820169 293.4770561370663
1944 0.005 9.720000000000001 1 837.8567902298885 758.3717164683742 758.5543211430629 1002.496119391103 1025.834438095432 1044.803133719014 834.9508348753518 390.636757925321 944.9491547539212 293.4770564066242
1945 0.005 9.725 1 837.8594093863793 758.3765476816383 758.5591567192218 1002.495968375259 1025.834213884598 1044.802884362717 834.9529744075253 390.6464026462818 944.9493818356854 293.4770566696768
1946 0.005 9.73 1 837.8621304540083 758.381367026815 758.5639802582413 1002.496256269261 1025.834449570374 1044.803134464656 834.9552061619937 390.6560290004521 944.9498896328771 293.4770569375882
1947 0.005 9.734999999999999 1 837.8647361799135 758.3861731929696 758.5687907632208 1002.496104708268 1025.834225180382 1044.802884984352 834.9573346604008 390.6656374303727 944.9501165368021 293.477057199242
1948 0.005 9.74 1 837.8674436996098 758.3909675606435 758.573589297175 1002.496392650891 1025.834461318083 1044.803134926883 834.9595550885052 390.6752275751803 944.9506234446294 293.4770574659255
1949 0.005 9.745000000000001 1 837.8700353606822 758.395748818981 758.5783748691816 1002.496240408128 1025.834236318144 1044.802885346578 834.961672356676 390.6847999208659 944.9508470064552 293.477057726625
1950 0.005 9.75 1 837.8727290838117 758.4005183482578 758.5831485367248 1002.496527831947 1025.834472102527 1044.80313558222 834.9638820347564 390.6943539667326 944.9513515829055 293.477057992652
1951 0.005 9.755000000000001 1 837.8753073661348 758.4052748367218 758.5879093122824 1002.496375409121 1025.83424714517 1044.802885936901 834.9659883715437 390.7038902551711 944.9515752665135 293.4770582526536
1952 0.005 9.76 1 837.877987437421 758.4100196626666 758.5926582548642 1002.496661990473 1025.834481814327 1044.803135435539 834.9681868550526 390.7134083458015 944.9520770437204 293.4770585176805
1953 0.005 9.765000000000001 1 837.8805520395164 758.414751516239 758.5973943671316 1002.496509549897 1025.834258472669 1044.802886811282 834.9702821956257 390.722908793698 944.9522975322641 293.4770587769146
1954 0.005 9.77 1 837.8832181278613 758.4194717715044 758.6021187135285 1002.496794727053 1025.834492558238 1044.803136386842 834.9724695574821 390.7323910978569 944.9527967641784 293.4770590414805
1955 0.005 9.775 1 837.8857690093441 758.4241791223897 758.6068303001098 1002.496642006009 1025.834269832274 1044.802888131886 834.9745541103276 390.7418558043007 944.9530151879286 293.4770593001928
1956 0.005 9.779999999999999 1 837.8884217214974 758.4288749505106 758.6115301923276 1002.496926895691 1025.834503431092 1044.803136760116 834.9767306033442 390.7513023072671 944.9535129729009 293.4770595640967
1957 0.005 9.785 1 837.8909594866525 758.4335579408112 758.6162173937153 1002.496774681314 1025.834280944833 1044.80288804102 834.9788044180125 390.7607313405279 944.953731209388 293.4770598219374
1958 0.005 9.790000000000001 1 837.8935991835741 758.4382294758994 758.620892965612 1002.497060154917 1025.83451416279 1044.803136769872 834.9809701415949 390.7701424544813 944.9542279471498 293.4770600848498
1959 0.005 9.795 1 837.8961231461433 758.4428882374468 758.6255559123766 1002.496906499946 1025.834290507794 1044.802887608247 834.9830330449375 390.7795361042874 944.9544425740827 293.4770603415382
1960 0.005 9.800000000000001 1 837.898749372943 758.4475356106935 758.6302072991925 1002.497191139724 1025.834523483505 1044.803136670885 834.9851879760805 390.7889118744067 944.9549375404777 293.4770606032005
1961 0.005 9.805 1 837.9012599532271 758.4521702762064 758.6348461263917 1002.497036859093 1025.83429956269 1044.802888092786 834.987240157598 390.7982702730402 944.9551503013136 293.4770608587142
1962 0.005 9.81 1 837.9038731831699 758.4567936209768 758.6394734594239 1002.497322084984 1025.834534163372 1044.80313843188 834.9893844518376 390.8076108269309 944.9556434397981 293.4770611190857
1963 0.005 9.815 1 837.9063706399101 758.4614043271953 758.6440883020822 1002.497168020267 1025.834310820126 1044.802889505156 834.99142582192 390.8169352709504 944.9558547505179 293.4770613732759
1964 0.005 9.82 1 837.9089704258939 758.466003778216 758.6486917160244 1002.497453164327 1025.83454588785 1044.80313937388 834.9935595801508 390.8262412139209 944.9563457753268 293.4770616324276
1965 0.005 9.825000000000001 1 837.9114549952798 758.4705906559695 758.6532827051271 1002.497298797059 1025.834321544617 1044.802889348991 834.995590559619 390.835529750729 944.956556659925 293.477061885668
1966 0.005 9.83 1 837.9140418067782 758.4751663449997 758.6578623344736 1002.497584098348 1025.83455695536 1044.803140226382 834.9977136475144 390.8448005963712 944.957046541258 293.4770621434509
1967 0.005 9.835000000000001 1 837.916513256318 758.4797295255697 758.6624296017712 1002.497428556013 1025.834332077939 1044.802889763368 834.9997341208087 390.854054156573 944.9572554922229 293.4770623949834
1968 0.005 9.84 1 837.9190873337994 758.4842815839111 758.6669855735889 1002.497713873567 1025.834568010942 1044.803140652675 835.0018468559125 390.8632905177171 944.9577445411195 293.4770626515052
1969 0.005 9.845000000000001 1 837.9215457098447 758.4888211979804 758.6715292511905 1002.497557805306 1025.834342662332 1044.802889896927 835.0038568114771 390.8725095618458 944.9579489201194 293.4770629019761
1970 0.005 9.85 1 837.9241064158239 758.4933497520034 758.6760616965762 1002.497841404882 1025.834577210329 1044.803140161915 835.0059589496479 390.8817109125006 944.9584346997974 293.4770631574475
1971 0.005 9.855 1 837.92655156684 758.4978659271554 758.680581910874 1002.497685283745 1025.834352941134 1044.802890872855 835.0079582156251 390.8908951119923 944.9586388136239 293.4770634070179
1972 0.005 9.859999999999999 1 837.929099719686 758.5023711087391 758.6850909581326 1002.4979691745 1025.834588415366 1044.803141335905 835.0100499789615 390.9000617426517 944.9591235536685 293.4770636615746
1973 0.005 9.865 1 837.9315320770095 758.5068639755096 758.6895878406413 1002.497812794108 1025.83436418092 1044.802891721137 835.0120389072638 390.9092113188261 944.9593250253885 293.4770639102841
1974 0.005 9.870000000000001 1 837.9340670796266 758.5113459116166 758.6940736192392 1002.498096038013 1025.834598426896 1044.803140556602 835.0141201978048 390.9183433817179 944.9598085471439 293.4770641637858
1975 0.005 9.875 1 837.9364867344643 758.5158155978559 758.6985472969759 1002.497939417123 1025.834373785061 1044.802892115048 835.0160988789836 390.9274584573385 944.9600084174461 293.4770644112398
1976 0.005 9.880000000000001 1 837.9390091885008 758.5202744195909 758.7030099376782 1002.498223041953 1025.834609160916 1044.803141809198 835.0181700051467 390.9365561112237 944.9604895116993 293.4770646637608
1977 0.005 9.885 1 837.9414162364549 758.5247210545308 758.7074605401501 1002.498066296132 1025.834384133051 1044.802892977696 835.020138459184 390.9456369198681 944.9606881970899 293.477064910304
1978 0.005 9.890000000000001 1 837.9439254717329 758.5291568856538 758.7119001669631 1002.498349098923 1025.834619060046 1044.803142621277 835.0221992968841 390.9547003731404 944.9611659436576 293.4770651620026
1979 0.005 9.895 1 837.9463199923805 758.5335805966446 758.716327821934 1002.498192044739 1025.834393787728 1044.802893516699 835.024157768616 390.9637470625528 944.9613642787326 293.4770654075625
1980 0.005 9.9 1 837.9488169267321 758.5379935660662 758.7207445642199 1002.498473554356 1025.834627905593 1044.803142807955 835.0262083514683 390.9727765041366 944.9618410323768 293.4770656580355
1981 0.005 9.904999999999999 1 837.9511986087764 758.5423944750142 758.7251493940806 1002.498315938469 1025.834403621428 1044.80289379741 835.0281563300525 390.9817891668768 944.9620359593102 293.4770659022587
1982 0.005 9.91 1 837.9536829090553 758.5467847077002 758.7295433749669 1002.498597936807 1025.834638557744 1044.803143983993 835.0301968098231 390.9907846942652 944.9625115698899 293.4770661526525
1983 0.005 9.915000000000001 1 837.9560522080234 758.5511629440869 758.7339255087559 1002.49844061433 1025.834414424043 1044.802895195729 835.0321348760308 390.9997635114752 944.9627058017674 293.4770663983662
1984 0.005 9.92 1 837.9585240701457 758.5555305656143 758.738296855415 1002.498722214895 1025.834648919858 1044.803144961421 835.034165275878 391.008725316618 944.9631795047436 293.4770666486323
1985 0.005 9.925000000000001 1 837.9608814638043 758.5598862380504 758.7426564071144 1002.498563904476 1025.834422506835 1044.80289377177 835.0360934192081 391.0176704135703 944.9633723618949 293.4770668927943
1986 0.005 9.93 1 837.9633414384316 758.5642313582136 758.7470052342421 1002.49884700525 1025.834660383579 1044.803146531633 835.0381135253692 391.0265985414131 944.9638457510998 293.4770671420414
1987 0.005 9.935 1 837.9656870096762 758.5685646092385 758.7513423372209 1002.498687226097 1025.834433221466 1044.802894761213 835.0400324108798 391.0355100524516 944.9640348291147 293.4770673854029
1988 0.005 9.94 1 837.9681343951129 758.572887364841 758.7556687750795 1002.498969927271 1025.834669750133 1044.803146870361 835.042042689558 391.0444054013173 944.9645058023846 293.4770676336915
1989 0.005 9.945 1 837.9704671699423 758.5771983096948 758.7599835498576 1002.498810146666 1025.834443093069 1044.802895937405 835.043951060524 391.0532838609054 944.9646950295895 293.4770678756701
1990 0.005 9.950000000000001 1 837.9729019046498 758.5814988211108 758.7642877216034 1002.499091888738 1025.834680155052 1044.803148419862 835.0459511765879 391.0621453613725 944.9651629117744 293.4770681226477
1991 0.005 9.955 1 837.9752219785112 758.5857875828776 758.7685802909667 1002.498931346749 1025.834452476203 1044.802896053044 835.0478496362185 391.0709902338079 944.9653509287494 293.4770683636057
1992 0.005 9.960000000000001 1 837.9776444714538 758.5900659715913 758.7728623150048 1002.499212072772 1025.834688260869 1044.803147703519 835.0498395881525 391.0798182840861 944.9658175090074 293.47706860977
1993 0.005 9.965 1 837.979952470501 758.5943326727599 758.7771328002666 1002.499052396072 1025.834462568833 1044.802897058205 835.0517281548756 391.0886298773499 944.9660032168271 293.4770688500359
1994 0.005 9.970000000000001 1 837.9823625665666 758.5985890542131 758.7813927976665 1002.499332804381 1025.834698679006 1044.803149003757 835.0537083755507 391.0974247618896 944.9664674813027 293.4770690952618
1995 0.005 9.975 1 837.98465841569 758.6028338135739 758.7856413204773 1002.499173789654 1025.834473490224 1044.802898089327 835.0555873149187 391.1062031999676 944.966651480569 293.4770693346338
1996 0.005 9.98 1 837.9870563834231 758.6070683159212 758.789879415973 1002.499453460705 1025.834708548295 1044.803149531942 835.0575577457798 391.1149650570744 944.9671149368174 293.4770695789602
1997 0.005 9.984999999999999 1 837.989340251438 758.6112912664308 758.7941061028305 1002.499293481795 1025.83448270082 1044.802898655677 835.0594270827355 391.1237106005671 944.9672982574485 293.4770698172742
1998 0.005 9.99 1 837.9917264278179 758.615504014211 758.7983224223356 1002.499572866658 1025.834717955565 1044.803150533296 835.061387837185 391.1324395501549 944.9677600380697 293.477070060779
1999 0.005 9.995000000000001 1 837.9939983247947 758.6197052682727 758.802527391109 1002.499412457837 1025.834492573392 1044.802899524908 835.0632475139925 391.1411522881329 944.9679411179684 293.4770702983371
2000 0.005 10 1 837.9963725992392 758.6238963804221 758.8067220517377 1002.499692761773 1025.834728902271 1044.803151853964 835.0651986533067 391.149848462689 944.9684018968568 293.4770705408433
2001 0.005 10.005 1 837.9986325309809 758.6280760572122 758.810905419831 1002.499532016255 1025.834503808563 1044.802900253836 835.0670486029354 391.1585284572007 944.9685811379427 293.4770707774543
2002 0.005 10.01 1 838.0009948979952 758.6322456520351 758.8150785405682 1002.499812041448 1025.834739586018 1044.803152232703 835.0689901793389 391.167191958133 944.969041081098 293.4770710190339
2003 0.005 10.015 1 838.0032429520189 758.6364038707985 758.8192404299565 1002.499650550235 1025.834513783148 1044.802900921968 835.0708304771953 391.1758393544409 944.9692174981702 293.4770712543615
2004 0.005 10.02 1 838.0055934331091 758.6405520697034 758.8233921325066 1002.499929289829 1025.834749184851 1044.803152375225 835.072762560996 391.1844703323853 944.969674326229 293.4770714944067
2005 0.005 10.025 1 838.0078299022724 758.644688948557 758.8275326607059 1002.499768040516 1025.834524052873 1044.802901923322 835.0745933558738 391.1930852777147 944.969850436661 293.4770717282721
2006 0.005 10.03 1 838.0101687211182 758.6488158643886 758.8316630583843 1002.500047459356 1025.83475954306 1044.803152683403 835.0765158914472 391.2016809605918 944.9703054590084 293.4770719672244
2007 0.005 10.035 1 838.0123931433391 758.6529315141399 758.8357823372345 1002.49988544907 1025.834533205805 1044.8029022118 835.0783373213399 391.2102617605544 944.97047945021 293.4770722003082
2008 0.005 10.04 1 838.0147200390842 758.6570372636778 758.8398915472493 1002.500163362784 1025.834767919119 1044.803152618427 835.0802503766034 391.21882684542 944.9709330339543 293.4770724381326
2009 0.005 10.045 1 838.0169330307741 758.6611318070363 758.8439896980869 1002.500000819398 1025.834541569431 1044.802902409059 835.0820623115147 391.2273763636028 944.9711053892371 293.4770726696231
2010 0.005 10.05 1 838.0192482262568 758.6652165014405 758.8480778324459 1002.500278283926 1025.834776550163 1044.803152768581 835.0839658383313 391.2359098994715 944.9715571378 293.4770729059631
2011 0.005 10.055 1 838.0214492396829 758.6692900497371 758.8521549654962 1002.500115141252 1025.834550478945 1044.802902184247 835.0857684093758 391.2444277957888 944.9717272735052 293.4770731361843
2012 0.005 10.06 1 838.0237528094482 758.6733538090854 758.8562221434706 1002.500393290656 1025.83478626395 1044.803153352705 835.0876626743517 391.2529296095202 944.9721785050602 293.4770733716845
2013 0.005 10.065 1 838.0259426264856 758.6774064798947 758.8602783780667 1002.500230417666 1025.834558991113 1044.802902347827 835.0894560794496 391.2614157505741 944.9723482218113 293.4770736015043
2014 0.005 10.07 1 838.028234856802 758.6814494176591 758.8643247138859 1002.500507770412 1025.834795071738 1044.803153928667 835.0913410540411 391.2698858200247 944.9727970182315 293.4770738364771
2015 0.005 10.075 1 838.0304130045462 758.6854813254961 758.8683601637715 1002.500344512341 1025.834568167999 1044.802902861858 835.0931251808508 391.2783401441657 944.9729640422956 293.4770740653732
[truncated: 195,356 more chars]
