# Supplementary material for: Thermocouple Sensor Response in Hot Airstream
Source: Sensors (Basel). 2025 Jul 26;25(15):4634. doi: 10.3390/s25154634 (PMC12349096; doi:10.3390/s25154634)
Supplement: Supplementary file 1 [file sensors-25-04634-s001.zip › report-file-t_11R59.out]

"report-file-t"
"Time Step" "delta-time etc.."
("TimeStep" "delta-time" "flow-time" "iters-per-timestep" "t_1" "t_sensor" "t0" "t1" "t2" "t3" "ty_1" "ty_10" "ty1" "ty10")
0 0.005 0 0 292.9999999999999 292.9999999999999 292.9999999999999 292.9999999999999 292.9999999999999 292.9999999999999 292.9999999999999 292.9999999999999 292.9999999999999 292.9999999999999
1 0.005 0.005 20 480.5902461106402 294.6869507335354 293.8912196423771 966.3554345003014 996.127410070245 1012.889576016148 905.6477820010376 522.6083969526534 936.4222850672677 539.4474571893433
2 0.005 0.01 20 594.8583374933328 298.0220055557527 296.177397921608 1098.202294778629 1098.702663965397 1098.968240602776 1091.109291963016 391.0177302077345 1096.865748780895 347.4689309583082
3 0.005 0.015 20 719.1799760617298 302.3354400305628 299.72077885444 1100.370692040138 1100.097983268236 1100.023821425014 1099.379342737109 323.3433357524656 1099.875889277838 311.1723215350407
4 0.005 0.02 20 668.5883437457975 307.1406429597208 304.1325103148712 1100.317752661179 1100.058470654152 1100.003795027934 1099.498015995415 310.3940384050496 1099.711711030118 302.301184890418
5 0.005 0.025 20 712.6280883222443 312.347281594835 309.1057929886323 1100.28642963903 1100.041168992734 1099.999661405061 1099.322583950683 314.5331994978647 1099.616789221546 300.5920860684823
6 0.005 0.03 20 762.43740900737 317.8200857960582 314.4206733781958 1100.260416933097 1100.021517834009 1099.983436611564 1099.180366851073 305.347757850149 1099.552157997902 300.9496526770935
7 0.005 0.035 20 777.6389448730835 323.4717817893903 319.9406442073483 1100.251757293127 1100.016627866521 1099.981974320605 1099.119089191766 299.2023909831609 1099.530344973502 301.9487399422849
8 0.005 0.04 20 782.2031141062839 329.2222348963527 325.5764886712822 1100.262519675655 1100.0264114027 1099.992165197842 1099.10759403729 296.8272232363597 1099.5699005761 302.7649421672331
9 0.005 0.045 20 781.2676467991801 335.0186148180329 331.2714789320828 1100.260872384112 1100.025633288463 1099.989582412249 1099.120278561966 295.661017206731 1099.56040823573 303.3677506788194
10 0.005 0.05 20 778.4974090137915 340.827626541277 336.9919860060587 1100.253704001802 1100.018404911966 1099.981743203818 1099.137264016612 294.9375731647719 1099.542449414418 303.7957603129897
11 0.005 0.055 20 776.1344186032979 346.6348650898571 342.720349005005 1100.262377384964 1100.02693529258 1099.99005541191 1099.156633316165 294.5240412258316 1099.5628010017 304.0889115808353
12 0.005 0.06 20 773.9639409808541 352.4328930724456 348.4474944437182 1100.270374447427 1100.033354224448 1099.995189108726 1099.175697326931 294.3476726609196 1099.576507993377 304.2699675343007
13 0.005 0.065 20 772.7233631315138 358.218048760924 354.1688478740331 1100.259503257727 1100.02179684165 1099.983184595407 1099.182376901853 294.3403284757817 1099.553812450153 304.3615491475879
14 0.005 0.07000000000000001 20 772.5504505995751 363.9890280187194 359.88242355759 1100.271368557154 1100.03311323787 1099.994891163633 1099.195938305731 294.3994743141704 1099.568559575825 304.3840128438443
15 0.005 0.075 20 773.1954275009632 369.7458376658811 365.5875932386043 1100.275916041815 1100.036718902702 1099.997629806164 1099.204922620728 294.3111854804962 1099.585421732857 304.349619693253
16 0.005 0.08 20 774.4562993582433 375.4878794124164 371.2836888643526 1100.267047129219 1100.026694417452 1099.987031281623 1099.207092073972 294.1807667521877 1099.570536372062 304.2638593091121
17 0.005 0.08500000000000001 20 776.1295332590654 381.2143381753432 376.969755894478 1100.268116157235 1100.029695756667 1099.990099491986 1099.211262689781 294.1673755874677 1099.564265289772 304.1390272749637
18 0.005 0.09 20 778.0614152016536 386.9238076506827 382.6443602137669 1100.279200384425 1100.039138263948 1099.999426373981 1099.218401558227 294.2381955862297 1099.589277044758 303.9847556445067
19 0.005 0.095 20 780.1224939582683 392.614595958771 388.3056869463657 1100.27359363393 1100.031956563332 1099.991975104633 1099.218489628571 294.3388234209933 1099.5831718309 303.8109801654491
20 0.005 0.1 20 782.2404815447007 398.2849339228969 393.9516965609261 1100.269308637242 1100.030281969477 1099.99028585695 1099.22030859439 294.4329361096769 1099.561992640363 303.6257766729627
21 0.005 0.105 20 784.3738195502392 403.9331490179966 399.5803519474485 1100.281121575848 1100.040486059115 1100.000622405453 1099.226193780275 294.5042409563918 1099.590737157772 303.4316497833881
22 0.005 0.11 20 786.4763351324766 409.5574914935984 405.1896053448705 1100.274428790397 1100.033426766071 1099.991375357623 1099.226928397729 294.5536161110274 1099.576757067582 303.2358444142506
23 0.005 0.115 20 788.5184011112643 415.1563143980504 410.7774832273787 1100.271273750335 1100.031205366026 1099.990979054649 1099.228239965367 294.5873183597034 1099.560819720276 303.0435527310355
24 0.005 0.12 20 790.5366188186556 420.728148474107 416.3421660364559 1100.282452455565 1100.040970658341 1100.000690145466 1099.232174300145 294.6111460887334 1099.594379044941 302.8557282426951
25 0.005 0.125 20 792.5034988245101 426.2716299600174 421.8820185536289 1100.279842859823 1100.037345622267 1099.995351036307 1099.234526499994 294.6289597985997 1099.591940410121 302.6725436800419
26 0.005 0.13 20 794.4455458545294 431.7854920283309 427.3954605153427 1100.270089105787 1100.029192586175 1099.98839854291 1099.23498606906 294.6427253076529 1099.55966843062 302.4973012459185
27 0.005 0.135 20 796.3351858496183 437.2688695819973 432.8812181121006 1100.280140401369 1100.039302159445 1099.998801565745 1099.240221284826 294.6538354648696 1099.580404103003 302.3297592485487
28 0.005 0.14 20 798.1882805749029 442.7208471717 438.3381288317249 1100.2824528982 1100.040763200003 1099.998714789145 1099.244762344232 294.6632432358891 1099.584816501809 302.1687387497951
29 0.005 0.145 20 800.0062152161385 448.1405920264684 443.765105267639 1100.272064281164 1100.030011525866 1099.988624489414 1099.243113055965 294.6717427471627 1099.561120872582 302.0167923547828
30 0.005 0.15 20 801.8024666743472 453.527564354241 449.1612854669904 1100.279410692752 1100.03770657345 1099.996440282854 1099.247176016433 294.6799332550407 1099.57618223092 301.8730547741101
31 0.005 0.155 20 803.563979030063 458.8812579385782 454.5259407693882 1100.285579739799 1100.042919375434 1100.000923442884 1099.252433037093 294.6883516882645 1099.590168157191 301.7356829592521
32 0.005 0.16 20 805.314545986723 464.2011381943381 459.858373412902 1100.27397718842 1100.030568963981 1099.988554298252 1099.250046284847 294.6975214277649 1099.566927361537 301.6058196445913
33 0.005 0.165 20 807.0725905344983 469.4867513039966 465.1581465850293 1100.281194177004 1100.038484332387 1099.997006733051 1099.254918608002 294.7076380255226 1099.574439018284 301.4834372213026
34 0.005 0.17 20 808.8297242867144 474.7373714573029 470.4255280108256 1100.287588459831 1100.044215972348 1100.00220637325 1099.259289071565 294.7188933603514 1099.593524275393 301.3661130356274
35 0.005 0.175 20 810.5918101396352 479.9522922572074 475.6611859430428 1100.281029357762 1100.035935354529 1099.99385734478 1099.258144693846 294.7314350976688 1099.585765725298 301.2542481644726
36 0.005 0.18 20 812.3451306038215 485.1310854441036 480.8631492584083 1100.27832158014 1100.035511097358 1099.993339837983 1099.260293554776 294.7454347172114 1099.568836621771 301.1486122217064
37 0.005 0.185 20 814.1019061401811 490.2731982369046 486.0302121964401 1100.289661878418 1100.045574275361 1100.003341983344 1099.265774437705 294.761010824148 1099.596665049064 301.0469268061194
38 0.005 0.19 20 815.8532263526766 495.3779468825122 491.1614525714517 1100.282717234613 1100.038157631574 1099.993877813717 1099.265157352859 294.7781127057552 1099.582646175268 300.9492313687697
39 0.005 0.195 20 817.6175833551417 500.444967461436 496.2562752740499 1100.280034418034 1100.036079557153 1099.99364753639 1099.266894101531 294.7967651581029 1099.567838798874 300.8562799665643
40 0.005 0.2 20 819.3936128643544 505.4738936956837 501.3141562718018 1100.291208461652 1100.045935687793 1100.003235773825 1099.270210376138 294.8170460625491 1099.601291471584 300.7664223904105
41 0.005 0.205 20 821.1668821226453 510.464366620116 506.334646742146 1100.287551649021 1100.042648742935 1099.999358651075 1099.273948674385 294.8389613004243 1099.588877134643 300.6789119975462
42 0.005 0.21 20 822.945973711296 515.4160390214753 511.3173069313669 1100.278089781438 1100.033173009731 1099.990251142357 1099.271290895533 294.8625751394779 1099.56616045061 300.5958407609546
43 0.005 0.215 20 824.7432590670426 520.328713580246 516.2617962811337 1100.287159949368 1100.042629582475 1099.999989415023 1099.275588861256 294.8878274726554 1099.585712480462 300.5151779594163
44 0.005 0.22 20 826.5287568709389 525.2021386920192 521.1678062140126 1100.290352754214 1100.045121338885 1100.001112373069 1099.279348971864 294.9146745612838 1099.59176879189 300.4366345832475
45 0.005 0.225 20 828.3056596926805 530.0360628024775 526.035029508502 1100.280021769237 1100.034108554287 1099.990566880717 1099.276487317401 294.9432213022798 1099.569529205346 300.3613846081203
46 0.005 0.23 20 830.0842302228695 534.830373971095 530.8632503172972 1100.289879585431 1100.044180202538 1100.001297697617 1099.282047335368 294.9732246452897 1099.582989014315 300.2878706154522
47 0.005 0.235 20 831.8654495258711 539.5849474203713 535.6522745176889 1100.294051053576 1100.047577657195 1100.003683291628 1099.285993538864 295.0045413599175 1099.598435830429 300.2134376408545
48 0.005 0.24 20 833.6333411128999 544.2996232694549 540.4019026087329 1100.285642251485 1100.037986458314 1099.994138860962 1099.283387279188 295.0373317956218 1099.585430331383 300.1392428632279
49 0.005 0.245 20 835.3994072483679 548.9743565584378 545.1120065848588 1100.285472607836 1100.039878370265 1099.995849363561 1099.285339276911 295.0714592879679 1099.577206650401 300.0657108133137
50 0.005 0.25 20 837.1714629509879 553.6091985984576 549.7825437540214 1100.295883930953 1100.048896652659 1100.004905884975 1099.290339381486 295.1068041850436 1099.601261031185 299.9932951233903
51 0.005 0.255 20 838.9366492527087 558.2040754670971 554.4134273497451 1100.289924737044 1100.041501154179 1099.997539293093 1099.288365172381 295.1433598466991 1099.595151238447 299.9242821279445
52 0.005 0.26 20 840.6951272093248 562.7589817665955 559.0045926034053 1100.285727690652 1100.039804513226 1099.995848344912 1099.289094163709 295.1812204156168 1099.57381199061 299.8591405973386
53 0.005 0.265 20 842.4690146406665 567.2740077639119 563.5560569196094 1100.297413156305 1100.049971033098 1100.005795010476 1099.29447850843 295.2202028511918 1099.604748462791 299.796104704787
54 0.005 0.27 20 844.2216016325441 571.7491234420058 568.0678017696738 1100.289491821161 1100.042059200726 1099.996118108156 1099.29272653161 295.260415332666 1099.587341900848 299.7355922120968
55 0.005 0.275 20 845.9601091090514 576.184373105851 572.5398261887209 1100.287057887011 1100.040028087746 1099.995841260066 1099.293617927366 295.3017797659296 1099.573633098709 299.6792155283516
56 0.005 0.28 20 847.6820079360385 580.5798827247946 576.9721896390013 1100.298141847064 1100.04979401365 1100.005361906718 1099.29695734066 295.3441496111062 1099.606963424328 299.6238291253579
57 0.005 0.285 20 849.3210086170891 584.9356908409563 581.3649301131487 1100.294536593879 1100.04660318465 1100.001632485016 1099.299378640672 295.3876362857343 1099.594613162124 299.5714194691328
58 0.005 0.29 20 850.970791712204 589.2518780108636 585.718074528412 1100.285148249615 1100.037187650895 1099.992603891506 1099.297243652375 295.4322310880294 1099.572191168745 299.5242790193224
59 0.005 0.295 20 852.640412623114 593.5285658104041 590.0317208576355 1100.293376673301 1100.045680046631 1100.001210473525 1099.300685204901 295.4779738725409 1099.590374778092 299.4803228104493
60 0.005 0.3 20 854.3030726705762 597.7658414061945 594.3059832202508 1100.297044857302 1100.049111509559 1100.0037058682 1099.303414934752 295.5248131822236 1099.597398511219 299.4404650991841
61 0.005 0.305 20 855.9683841881225 601.9637329289822 598.5408709681501 1100.285494265187 1100.036910524112 1099.9920080947 1099.300379638864 295.5727806313093 1099.57383031677 299.4076110654137
62 0.005 0.31 20 857.6416658634403 606.1225101988011 602.7365531406485 1100.295532386504 1100.047285807041 1100.002873013683 1099.304462743585 295.6218980202783 1099.58616727327 299.3825505239993
63 0.005 0.315 20 859.3107975796624 610.2422300951425 606.8931089492402 1100.299279239488 1100.050336510246 1100.005226552457 1099.307045946623 295.6721959945375 1099.602942511433 299.3642047293318
64 0.005 0.32 20 860.9601708452798 614.3230976604868 611.0107056534573 1100.293591264837 1100.042927419951 1099.997825261604 1099.306035096095 295.7238274024004 1099.596554550605 299.3570806898074
65 0.005 0.325 20 862.5905571621677 618.3652079838795 615.0894529103033 1100.288879003967 1100.040996775315 1099.996185277067 1099.305753174352 295.7767207943567 1099.575991233989 299.3603568849683
66 0.005 0.33 20 864.2281054064298 622.368859277791 619.1295755024344 1100.301934805843 1100.052222703644 1100.00716733847 1099.310403219218 295.8310255540542 1099.608505298664 299.3721331169666
67 0.005 0.335 20 865.8467833565422 626.3341227923293 623.1312052906781 1100.294342504399 1100.044747931682 1099.997538621144 1099.309561915021 295.8867313768519 1099.591484579607 299.3948104550593
68 0.005 0.34 20 867.4591533749738 630.2612140376981 627.0945237128271 1100.289739559143 1100.040615939658 1099.995442753569 1099.310043235987 295.9441793588587 1099.575081104056 299.4327178698469
69 0.005 0.345 20 869.0790716930546 634.150407200562 631.0197571982325 1100.302746480559 1100.053025917502 1100.008290459383 1099.315410344272 296.0032842275265 1099.604145199756 299.4825651121858
70 0.005 0.35 20 870.6725250977348 638.0018005664657 634.9070532916174 1100.299649454956 1100.049650122515 1100.003261349367 1099.315186889484 296.0642027366023 1099.599987726128 299.545459671523
71 0.005 0.355 20 872.2514902475284 641.8155638012176 638.7565695275591 1100.288387569739 1100.038360960636 1099.992790360564 1099.311900199912 296.1271218152618 1099.574138019303 299.6257529031829
72 0.005 0.36 20 873.8371349178415 645.5919916699753 642.5685503077425 1100.295821658223 1100.046406469312 1100.000970540564 1099.314953439153 296.1921716940361 1099.589901413914 299.7201648159462
73 0.005 0.365 20 875.4164448189522 649.3312908386396 646.343216908387 1100.302880990276 1100.052087031637 1100.005879610007 1099.319093726752 296.2593761729451 1099.606177765357 299.8281454391623
74 0.005 0.37 20 876.9890632930598 653.0336005605146 650.0807346619616 1100.296182465547 1100.043962161439 1099.998162014466 1099.317152071326 296.3289482072955 1099.598505095968 299.9533860349707
75 0.005 0.375 20 878.5465758341392 656.6990936278924 653.7812740422607 1100.292660805138 1100.043026613203 1099.997258649158 1099.317727936875 296.4010597300701 1099.579491496717 300.0955700589568
76 0.005 0.38 20 880.10842802819 660.3280677663771 657.4450775202871 1100.304481874232 1100.052931714386 1100.006866197834 1099.320308478248 296.4756684934927 1099.613201275081 300.2507885115433
77 0.005 0.385 20 881.6460529470642 663.9206518621211 661.0723203012868 1100.301144184187 1100.048719443167 1100.001796310051 1099.320749583981 296.553073831543 1099.611305599209 300.4226360321414
78 0.005 0.39 20 883.1689727322586 667.477026365757 664.6631732871539 1100.290379318226 1100.039473154669 1099.99347228537 1099.319236132054 296.6332072835237 1099.576518062168 300.6131268475909
79 0.005 0.395 20 884.6949110550122 670.9975216237963 668.2178647745131 1100.297565936448 1100.047200206719 1100.001104952618 1099.321841140603 296.7161582515725 1099.593716608684 300.8154953134916
80 0.005 0.4 20 886.2063330191639 674.4824324645949 671.7364904401953 1100.304148316666 1100.05273038429 1100.006022297447 1099.325767724089 296.8020816030563 1099.605398268778 301.0281766879469
81 0.005 0.405 20 887.695961159278 677.9319324297767 675.2190034904888 1100.29158352501 1100.039543524245 1099.993174776595 1099.322028220436 296.8910548001924 1099.581482940917 301.253232144507
82 0.005 0.41 20 889.1824428557894 681.3463720685032 678.6660165097218 1100.298570196818 1100.047592361212 1100.001587299423 1099.325250200257 296.9830044972687 1099.588608950726 301.4857295172619
83 0.005 0.415 20 890.6674759742648 684.7260667397794 682.0779194117988 1100.307328749001 1100.054748664248 1100.008076929347 1099.329844094623 297.0780295703111 1099.613191158351 301.7210534971264
84 0.005 0.42 20 892.1265462778167 688.0711926752003 685.4549587367086 1100.298053694005 1100.046264615124 1099.998111490189 1099.326405086923 297.1764142003948 1099.593982129858 301.9597399812229
85 0.005 0.425 20 893.5999604468768 691.3820305830883 688.7973930563269 1100.295196909608 1100.043723426217 1099.997391485152 1099.326446092457 297.2780172502173 1099.581053601929 302.202197736885
86 0.005 0.43 20 895.0782598201081 694.6589478913781 692.1055568110658 1100.305763588336 1100.054220564724 1100.008471014868 1099.330773182313 297.3828757934123 1099.606230178681 302.4408570313834
87 0.005 0.435 20 896.5210905713756 697.9021785906789 695.3797459952286 1100.304485593198 1100.052253755724 1100.004737741777 1099.331390314351 297.4913500454918 1099.604556570338 302.6762825082404
88 0.005 0.44 20 897.9381448179951 701.1119875646554 698.620241790854 1100.2932464077 1100.0409279916 1099.99418854421 1099.327896505876 297.6032729901937 1099.579659436377 302.9091866345154
89 0.005 0.445 20 899.3568894180244 704.2887674152843 701.8273964303452 1100.301555414339 1100.049538983109 1100.003085837341 1099.332141466406 297.7186975704142 1099.594783601015 303.1343676470963
90 0.005 0.45 20 900.76469202377 707.4327831576511 705.001509380922 1100.307636343147 1100.054364585684 1100.007225031046 1099.335439756861 297.8379356813339 1099.611454724356 303.351538029481
91 0.005 0.455 20 902.1617333076611 710.5442734326285 708.1428343080964 1100.300887400085 1100.046591602592 1099.999804912903 1099.333135272773 297.9609850543055 1099.60423601966 303.5627708577308
92 0.005 0.46 20 903.5457788232795 713.6235377999435 711.2516512436019 1100.297620755199 1100.045548715104 1099.99854332218 1099.333711413934 298.0878809389874 1099.585152151198 303.7649135440346
93 0.005 0.465 20 904.9344438168919 716.6709165830245 714.3282776494381 1100.309477500009 1100.055422333801 1100.008341133231 1099.33669984285 298.2185421149953 1099.619102991079 303.9526328853253
94 0.005 0.47 20 906.2969374819077 719.6866431010001 717.3729872147844 1100.305963159441 1100.051092267801 1100.002883941607 1099.336627726867 298.3531836284161 1099.616631764156 304.1303552956393
95 0.005 0.475 20 907.6427605890799 722.6709330204998 720.3860011807059 1100.295284251155 1100.041968206545 1099.994762161715 1099.335186406729 298.4917832022722 1099.58157839937 304.2916415840371
96 0.005 0.48 20 908.9939965468456 725.6241698113961 723.3676502597358 1100.302849369704 1100.049910049293 1100.002822713419 1099.338303417216 298.6342523066883 1099.597397666688 304.4285042062369
97 0.005 0.485 20 910.3365118878353 728.5466631757718 726.3182667425956 1100.309914159676 1100.055626370818 1100.007801646769 1099.341778484349 298.7804886963481 1099.613651595534 304.5460261988271
98 0.005 0.49 20 911.6616344224506 731.4386053509774 729.2380789416341 1100.303814975177 1100.048303768585 1100.000789481908 1099.340116214547 298.9304733130612 1099.607046041845 304.6496291478718
99 0.005 0.495 20 912.9736673825836 734.3002796262838 732.1273495054742 1100.299976072899 1100.046968369695 1099.999328958779 1099.340387896965 299.0839162680913 1099.588264031789 304.7394952970205
100 0.005 0.5 20 914.2921662171658 737.1320404637019 734.986400888866 1100.311762803248 1100.05676148207 1100.008936164397 1099.342931855303 299.2406205463691 1099.621162753466 304.8160235125766
101 0.005 0.505 20 915.5807048763983 739.9341106179601 737.8155046638924 1100.308221938191 1100.052366362335 1100.003501944203 1099.342908234288 299.4004357127874 1099.61844557625 304.8816886330168
102 0.005 0.51 20 916.8535674372351 742.7066876941681 740.6148727969183 1100.297550059743 1100.04315187575 1099.995397217468 1099.341578442665 299.5630610577659 1099.584180813586 304.9366318533195
103 0.005 0.515 20 918.1287350651453 745.4501652532686 743.3848344975155 1100.305010496027 1100.051048729499 1100.003383269946 1099.344128251436 299.7280967187859 1099.5994435428 304.9787118322473
104 0.005 0.52 20 919.3912427753813 748.1647870892576 746.1256690533409 1100.311428101182 1100.056348510167 1100.008074032942 1099.347052034284 299.8953162857696 1099.615511452309 305.0104967258969
105 0.005 0.525 20 920.6374873400334 750.8508170139543 748.837650798464 1100.305200276228 1100.048796468888 1100.000882006985 1099.34552260717 300.064394141625 1099.608490964312 305.0291690683139
106 0.005 0.53 20 921.8677022116033 753.5084552467921 751.5209888374026 1100.301262787433 1100.047432702617 1099.999499119331 1099.345332915777 300.2349613541264 1099.58999281981 305.0335016378486
107 0.005 0.535 20 923.1019570699815 756.1381261788655 754.1760500850731 1100.312902330614 1100.057143268422 1100.009170708207 1099.34799013328 300.4066296611942 1099.622174995482 305.0235481439541
108 0.005 0.54 20 924.3139102034768 758.739973694581 756.8030533788298 1100.309411673457 1100.052823233553 1100.003650657872 1099.347619580896 300.5791944484503 1099.619936053867 305.0014677436892
109 0.005 0.545 20 925.5078709980861 761.3142258804191 759.4022177041913 1100.298906142431 1100.043787079004 1099.995691364966 1099.346510101738 300.7524105280992 1099.585735108655 304.9669003346978
110 0.005 0.55 20 926.7015484596682 763.8612653789717 761.9738739983349 1100.306210938666 1100.051603923875 1100.003662099066 1099.34894988675 300.9260032966206 1099.60076615785 304.9181785654962
111 0.005 0.555 20 927.8805178469423 766.3813233505747 764.5182918909331 1100.313173908967 1100.057211687052 1100.008563987997 1099.352621984551 301.0998154283597 1099.617445942624 304.8566940932906
112 0.005 0.5600000000000001 20 929.0436119037906 768.874623819893 767.0357057837618 1100.306731166627 1100.049571177369 1100.001354248275 1099.350454659928 301.2738255898615 1099.610241346463 304.7907531789952
113 0.005 0.5650000000000001 20 930.1866920058961 771.341420845852 769.5263598897105 1100.302670567051 1100.048170331691 1099.999956524894 1099.350283865182 301.4479082330757 1099.591364411506 304.7208175718802
114 0.005 0.5700000000000001 20 931.3369381184593 773.782066201235 771.9905724129874 1100.314430440032 1100.058023381861 1100.009702411692 1099.353098751225 301.6219940643896 1099.623880785446 304.6442272956041
115 0.005 0.5750000000000001 20 932.4612532059198 776.1967234207826 774.4285647424746 1100.310879123989 1100.053687319389 1100.004268614059 1099.352412728188 301.7961034928812 1099.621328211918 304.5606333792043
116 0.005 0.58 20 933.5713377633633 778.5856187130122 776.8405594013586 1100.300268648671 1100.044586619068 1099.996279281024 1099.350903238575 301.9703690084172 1099.587016124848 304.4730914838444
117 0.005 0.585 20 934.6863625676816 780.9490822730027 779.2268441819538 1100.307669765466 1100.052444492087 1100.004204936205 1099.353765951611 302.1447183124819 1099.602583847379 304.3816428535982
118 0.005 0.59 20 935.793299811741 783.2874005160388 781.5877229063886 1100.314145668876 1100.057707689035 1100.008829777639 1099.356394490573 302.3191787881887 1099.61804893097 304.2918749427456
119 0.005 0.595 20 936.8804921642433 785.6007395189361 783.9234044706592 1100.307835016409 1100.050175835268 1100.001775639284 1099.354551740919 302.4939846249334 1099.611608040447 304.2109089136628
120 0.005 0.6 20 937.9588118351177 787.8893436456932 786.234117966606 1100.304056855777 1100.048887823342 1100.000373092939 1099.354929555517 302.6691797017475 1099.59297176397 304.1403224501907
121 0.005 0.605 20 939.0411313434007 790.1535499211687 788.5201652963937 1100.315584813402 1100.058576316841 1100.009897023567 1099.357209819527 302.8447368093027 1099.625016960172 304.0689579801492
122 0.005 0.61 20 940.1037191680838 792.39351162909 790.7817551626425 1100.312071026991 1100.054197197281 1100.004496769486 1099.357162483964 303.0207690051333 1099.622956554482 303.9916039249502
123 0.005 0.615 20 941.1505730130939 794.6094354603566 793.019083493542 1100.301281512094 1100.044933888472 1099.996339953094 1099.355485234383 303.1974122548383 1099.588210819295 303.9162672512409
124 0.005 0.62 20 942.2041089955054 796.8016359657055 795.2324311220618 1100.308703976189 1100.052766603633 1100.004277921547 1099.358150456667 303.3745480616639 1099.603971349387 303.8486045633875
125 0.005 0.625 20 943.248786144336 798.970386007769 797.4220787156631 1100.315337774148 1100.058136944631 1100.008989975217 1099.361304534812 303.552144793402 1099.61975292058 303.7822010606012
126 0.005 0.63 20 944.2782973405975 801.1158558287747 799.5882348629211 1100.308875930396 1100.050531482016 1100.001831109703 1099.359294677396 303.7302610735532 1099.612854582193 303.7138888860775
127 0.005 0.635 20 945.2932728995956 803.2382517363691 801.7310990427885 1100.305160598859 1100.049261724314 1100.000464270806 1099.359624741253 303.9088399249375 1099.594701354935 303.6438414125055
128 0.005 0.64 20 946.3152781043929 805.3379142291849 803.8509688852508 1100.316756248631 1100.058977600479 1100.010137645822 1099.361946305162 304.087710540221 1099.62673133885 303.5741918774415
129 0.005 0.645 20 947.3157839811502 807.4149874393254 805.9480470335428 1100.31315863529 1100.054595552886 1100.004579736332 1099.361819193838 304.2668715754808 1099.624444282812 303.5051900606268
130 0.005 0.65 20 948.2988455320701 809.4696685130377 808.0225258653778 1100.302408379137 1100.045422022256 1099.996528069215 1099.360191585658 304.4462627673859 1099.589659383259 303.4362536824525
131 0.005 0.655 20 949.2852002276471 811.5022571924616 810.0746714258164 1100.309811600193 1100.053261921487 1100.0045149152 1099.362782348307 304.6257120711843 1099.605450297478 303.3669163017319
132 0.005 0.66 20 950.2602223246528 813.5129939610672 812.1047377470421 1100.316282845374 1100.058623040485 1100.009249374508 1099.36582882526 304.8050623020732 1099.620863348647 303.2970480794301
133 0.005 0.665 20 951.2207117456028 815.5020467644724 814.1129248435604 1100.31066770603 1100.051478313405 1100.002426561661 1099.364017717804 304.9843579940632 1099.6153191384 303.2255725390496
134 0.005 0.67 20 952.1657138876633 817.469613941888 816.0994177827786 1100.306313191604 1100.049905523138 1100.000862562145 1099.364059657056 305.1634561675609 1099.595885084656 303.152150647387
135 0.005 0.675 20 953.1214197391192 819.4160036636329 818.0644964700604 1100.318062683306 1100.059753243107 1100.010691158349 1099.36595165971 305.3422306346704 1099.628461816579 303.0774960750732
136 0.005 0.68 20 954.057148315494 821.341381669995 820.0083699740454 1100.314771094329 1100.055495464123 1100.005226493804 1099.366290266468 305.5206373796515 1099.626266403842 303.0009750310466
137 0.005 0.6850000000000001 20 954.9795563428324 823.2458969819695 821.9311990580348 1100.304375308061 1100.046492522244 1099.997321582175 1099.365012492236 305.6987926320159 1099.592344599191 302.9241114974451
138 0.005 0.6900000000000001 20 955.9066832414019 825.129857914578 823.8332363083804 1100.311567456872 1100.054291287656 1100.005197441507 1099.367483053019 305.8765507489422 1099.607274888361 302.8485559678899
139 0.005 0.6950000000000001 20 956.8276322581216 826.9934869766001 825.714729725007 1100.31751415095 1100.059364974649 1100.009712538555 1099.369859149725 306.0538885674115 1099.622464866011 302.7731269886696
140 0.005 0.7000000000000001 20 957.7375191668203 828.8369564600046 827.5758728081315 1100.311829689776 1100.052106360067 1100.002867004495 1099.36818633946 306.231010447454 1099.616391362539 302.6978181618729
141 0.005 0.705 20 958.6342738500525 830.6604332746382 829.4168302884908 1100.307961980107 1100.050759178621 1100.001416640837 1099.368443222932 306.407894469641 1099.598097286591 302.624843947301
142 0.005 0.71 20 959.5371989197303 832.4642395714569 831.2378864889699 1100.319098734121 1100.060296632045 1100.01085963598 1099.370142728857 306.584483394987 1099.629516182078 302.5555067570504
143 0.005 0.715 20 960.4201445836045 834.2484941573409 833.0392170432868 1100.315779234244 1100.056007206078 1100.005531616469 1099.370361067832 306.7610744564764 1099.627517100248 302.4888710961878
144 0.005 0.72 20 961.2869485156406 836.0133477364628 834.8209757102154 1100.305237438741 1100.046885381148 1099.997512380138 1099.368690953702 306.9378655210642 1099.59340502313 302.4219465513788
145 0.005 0.725 20 962.1570218077766 837.759120116492 836.5834295407645 1100.312360593974 1100.054565214378 1100.005288422688 1099.371342981214 307.1148648548329 1099.608319194694 302.3557321063345
146 0.005 0.73 20 963.0195251585154 839.4859787877948 838.3267824144087 1100.318292672318 1100.059559026035 1100.009712002933 1099.37384807815 307.2919833328558 1099.623562363389 302.2955234603632
147 0.005 0.735 20 963.8681662550139 841.1941070653065 840.0512307454208 1100.312483267112 1100.05226312394 1100.002808242547 1099.372070695975 307.4696524761337 1099.617284133963 302.2389650850437
148 0.005 0.74 20 964.7050982684119 842.8836495054318 841.7569200553495 1100.3086119584 1100.05089228677 1100.001371893596 1099.372196133412 307.6480593762262 1099.599028653146 302.1832025496089
149 0.005 0.745 20 965.5476462736726 844.5549212528671 843.4441202959605 1100.319852224741 1100.060499072077 1100.010985714808 1099.373988165064 307.827060476593 1099.630523704682 302.1282982797123
150 0.005 0.75 20 966.3697827078306 846.2080124840511 845.1129847844043 1100.316278545507 1100.056052271932 1100.005362381145 1099.373707986605 308.0069445479579 1099.628456774975 302.0731232871451
151 0.005 0.755 20 967.1769959155929 847.8430935064632 846.7636742279691 1100.305938599078 1100.047081839554 1099.997478686908 1099.372483574137 308.1880565457442 1099.594156730981 302.0168668026414
152 0.005 0.76 20 967.9888477861683 849.4604147673588 848.3964022875621 1100.313021110687 1100.054774756251 1100.005323683008 1099.374644236952 308.3702904489718 1099.609348043051 301.9612236766019
153 0.005 0.765 20 968.792945563217 851.0602021269797 850.0114087918081 1100.319186470326 1100.05998283793 1100.009938918594 1099.377341791283 308.5537224862663 1099.624629986472 301.9066754263697
154 0.005 0.77 20 969.5853037119749 852.6425777820971 851.6088493133722 1100.313261338706 1100.052583433541 1100.002940854324 1099.375448467899 308.738637161316 1099.61843732617 301.8513145263304
155 0.005 0.775 20 970.3684723631584 854.2077099774217 853.1888792123715 1100.309567974407 1100.051425316622 1100.00171270908 1099.375735308188 308.9252375153189 1099.599967241202 301.7949609675106
156 0.005 0.78 20 971.1618035800725 855.7558747224321 854.7517445968437 1100.320990174164 1100.061118748886 1100.011388389042 1099.378092237769 309.1133003672218 1099.63208450508 301.7399383626908
157 0.005 0.785 20 971.9355149107332 857.2871791070123 856.2976007431547 1100.317402218254 1100.056738526963 1100.005845377635 1099.377367088689 309.3031169393135 1099.62947089405 301.6856664252438
158 0.005 0.79 20 972.6962998073908 858.8017523863838 857.8265817117654 1100.306970434957 1100.047703734234 1099.997930464539 1099.376045001052 309.4948084746003 1099.595452925017 301.6316794198247
159 0.005 0.795 20 973.4629338304886 860.2998663108343 859.3389070684849 1100.314076615462 1100.055435488531 1100.005776298801 1099.378269623119 309.6883323943536 1099.610486759307 301.5791762311995
160 0.005 0.8 20 974.2240031816385 861.7816930298532 860.8347807636837 1100.320705075076 1100.060825453374 1100.010513916294 1099.381263506147 309.8834418658706 1099.626620767349 301.5284889320016
161 0.005 0.805 20 974.969005546862 863.2473709873376 862.3143608038922 1100.314358284342 1100.053332882468 1100.00352818468 1099.379033965399 310.08055508664 1099.619396560893 301.4777601897799
162 0.005 0.8100000000000001 20 975.7030824656098 864.6970219900304 863.7777675847614 1100.310405325923 1100.05190300928 1100.001992603529 1099.379085517873 310.2796358315415 1099.601107009797 301.4273883223769
163 0.005 0.8150000000000001 20 976.4451519347889 866.1309409951865 865.2252496768745 1100.32184114053 1100.061559894377 1100.011528837109 1099.381476500244 310.4803780529559 1099.63316901007 301.3822458188417
164 0.005 0.8200000000000001 20 977.1680542649826 867.5491915467413 866.6569350152491 1100.318242904721 1100.057186835363 1100.006152138916 1099.380728196759 310.6830893856998 1099.630817038519 301.3385124972818
165 0.005 0.8250000000000001 20 977.8763427098074 868.9519110547013 868.0729529171621 1100.307681031537 1100.04804357627 1099.998135200673 1099.379192425323 310.8877952024023 1099.596175465681 301.294339952691
166 0.005 0.8300000000000001 20 978.5918478087806 870.339337744117 869.4735031078834 1100.314847798045 1100.055786811029 1100.005988380754 1099.381515327731 311.0942464890686 1099.611607239141 301.251899751305
167 0.005 0.835 20 979.3044448491527 871.7116592185387 870.8587905037461 1100.321375027269 1100.061049118594 1100.010587400762 1099.384664924489 311.3023943779668 1099.627509906174 301.211342614477
168 0.005 0.84 20 980.0016503313008 873.0689526518523 872.2289117608454 1100.314785053784 1100.053389254111 1100.003432811965 1099.381891646651 311.5125245900202 1099.620145829804 301.17074150118
169 0.005 0.845 20 980.6885539792855 874.4113756043005 873.5839641389819 1100.310904236857 1100.052010121914 1100.001973958181 1099.382106028138 311.7244435518285 1099.601586298633 301.1304704828587
170 0.005 0.85 20 981.3830782021907 875.7391738673423 874.924201166689 1100.322282234718 1100.061623839685 1100.011546307532 1099.384168133741 311.9378617468592 1099.633910418867 301.0922978683466
171 0.005 0.855 20 982.0574090385451 877.0524460637926 876.2497828253971 1100.318608752893 1100.05718966677 1100.005998202117 1099.383419927343 312.1529736406387 1099.631204057587 301.0547513399027
172 0.005 0.86 20 982.7183821649642 878.3512812155367 877.5608070027058 1100.30810548553 1100.048074274135 1099.997991295326 1099.381998094332 312.3699774010586 1099.596828369172 301.0164292499454
173 0.005 0.865 20 983.3850918260881 879.6359490107398 878.8574898941965 1100.315219330335 1100.05587147405 1100.00594029981 1099.38416494122 312.588415787004 1099.611736068269 300.979997726549
174 0.005 0.87 20 984.0468207186116 880.9066039070027 880.1400165188472 1100.321928233484 1100.061255796812 1100.010678140553 1099.387507778951 312.8082412210099 1099.628206149367 300.9457890344337
175 0.005 0.875 20 984.6932901775908 882.1633582900364 881.4085224046446 1100.31545012645 1100.053638075004 1100.003513604736 1099.384735396626 313.0297653918495 1099.6209167345 300.911566653714
176 0.005 0.88 20 985.3305409765813 883.406328558146 882.6631150413044 1100.311565426928 1100.052336898874 1100.002169077874 1099.384977605446 313.2527944569802 1099.602390608373 300.8776676861281
177 0.005 0.885 20 985.9760261852589 884.6357684175315 883.9040118172871 1100.323046008953 1100.062074966054 1100.011922729023 1099.387093876918 313.477006916009 1099.634486940864 300.8455529859378
178 0.005 0.89 20 986.6019754181393 885.85174482825 885.1313344359232 1100.319419315878 1100.05768802652 1100.006363434984 1099.386390726877 313.7025320458193 1099.632055749202 300.8144184052892
179 0.005 0.895 20 987.2144001051042 887.0543748032092 886.3451976239362 1100.308787390167 1100.048492238241 1099.998304829154 1099.385057765977 313.9295486154278 1099.597505926021 300.7830931056267
180 0.005 0.9 20 987.8331638242628 888.2438866017783 887.5457842828928 1100.316054896578 1100.056341758351 1100.006258421298 1099.387489867861 314.1577110592505 1099.612742995515 300.7533224580309
181 0.005 0.905 20 988.4474177799256 889.4204211174772 888.7332643500878 1100.322813360239 1100.061791049158 1100.011021614337 1099.390782528263 314.3868904039869 1099.629216187482 300.7243539867589
182 0.005 0.91 20 989.0467297750084 890.5840711009301 889.9077512129356 1100.316204999288 1100.054170070576 1100.003958179421 1099.387498408673 314.6173889189116 1099.621629569383 300.6932387588154
183 0.005 0.915 20 989.6374314198354 891.7349477502108 891.069349042072 1100.312233790255 1100.052784832021 1100.002478032596 1099.387617173219 314.8490819121926 1099.603102956169 300.6592525892082
184 0.005 0.92 20 990.2379283425211 892.8733127012521 892.218278787028 1100.323619746235 1100.062412582313 1100.012017401728 1099.389627399982 315.0812918359206 1099.635019270675 300.6263743393181
185 0.005 0.925 20 990.8201375755755 893.9992094849384 893.3546395692271 1100.320005016463 1100.058014676807 1100.00660168917 1099.389269006815 315.3148949613459 1099.632725602709 300.5959598258863
186 0.005 0.93 20 991.3893062411451 895.1127289019664 894.4785240883767 1100.309425314266 1100.048866584235 1099.998567765908 1099.387590752893 315.5495395485841 1099.598173506102 300.5669426783637
187 0.005 0.9350000000000001 20 991.9657896976511 896.2141020223153 895.5901133740537 1100.316559023084 1100.056600721833 1100.006394710252 1099.389902191777 315.7849784325598 1099.613294563204 300.5389081056421
188 0.005 0.9400000000000001 20 992.53699156829 897.303450507205 896.6895586929103 1100.322547634378 1100.061591651855 1100.010793793767 1099.392268700198 316.0212087108944 1099.628726778121 300.5126012066709
189 0.005 0.9450000000000001 20 993.0958184906568 898.3808780689424 897.7769817125171 1100.316599190071 1100.054237638054 1100.003890389049 1099.390189558425 316.25846801846 1099.622102598583 300.4887539300372
190 0.005 0.9500000000000001 20 993.6453974564315 899.4464749509031 898.8524689443025 1100.312526934721 1100.052766043661 1100.002365261015 1099.389983181684 316.4966426160392 1099.603536248145 300.4687168214213
191 0.005 0.9550000000000001 20 994.2064961431363 900.5004915709654 899.916229155574 1100.323906203191 1100.062381240348 1100.011974432627 1099.39195597712 316.7352477991222 1099.635515233085 300.452051762771
192 0.005 0.96 20 994.7510898230715 901.5429538225256 900.968346077084 1100.320335087785 1100.058018915291 1100.006461170748 1099.39169552965 316.9747466677488 1099.633102478329 300.4351763006251
193 0.005 0.965 20 995.2831473647187 902.5739501583712 902.0089039720303 1100.3096506878 1100.048808366363 1099.998388041857 1099.389718195744 317.2150185274109 1099.59857351531 300.4171247131819
194 0.005 0.97 20 995.8223410732502 903.5937023729144 903.0380793561086 1100.31677530238 1100.056550515813 1100.006269870048 1099.391913867376 317.4558312833114 1099.613617885032 300.399296688468
195 0.005 0.975 20 996.3578595912766 904.6023350633939 904.0560242901722 1100.322954359465 1100.061702790926 1100.010829278842 1099.394603825502 317.6970187668646 1099.629385273759 300.3821332804661
196 0.005 0.98 20 996.8804378326378 905.599922050216 905.0628337371345 1100.317033649589 1100.054326738516 1100.003857006338 1099.39249235098 317.939129248608 1099.622849916615 300.3642004429263
197 0.005 0.985 20 997.395209340172 906.5865583163267 906.0585928877223 1100.312990568199 1100.052941272626 1100.002466605826 1099.392186074049 318.1818738535738 1099.60410447984 300.346582774043
198 0.005 0.99 20 997.9199881697924 907.5624689361263 907.0434908231201 1100.324446539232 1100.062685702507 1100.012235611472 1099.394204144821 318.4248374334965 1099.636245470879 300.33059273522
199 0.005 0.995 20 998.4266501380039 908.5276936458154 908.0176203261185 1100.321029542996 1100.05839852792 1100.0067252556 1099.394052628107 318.6683484884329 1099.63399471193 300.3153505036919
200 0.005 1 20 998.9202162420261 909.4822944625365 908.9810451909095 1100.310333941654 1100.049218860631 1099.998685255243 1099.392187419512 318.9125681585791 1099.599318125699 300.3001913174189
201 0.005 1.005 20 999.4221559048111 910.4264825723396 909.9339277034915 1100.31740746577 1100.056928038754 1100.006540782439 1099.394356679293 319.1571432578982 1099.614459397502 300.2861637421531
202 0.005 1.01 20 999.9202914333979 911.3603930457975 910.8764238802796 1100.323593124966 1100.062128049251 1100.011116432722 1099.397151170505 319.4017550858263 1099.629809716977 300.2728780367047
203 0.005 1.015 20 1000.406817612618 912.2840643704086 911.8086050893469 1100.317804456888 1100.0548869052 1100.00432865847 1099.395053213476 319.6472808016791 1099.623721487171 300.258689698658
204 0.005 1.02 20 1000.884274738393 913.1976027185206 912.7305604112402 1100.313815937007 1100.05349184273 1100.002847255746 1099.3950291062 319.8932384434167 1099.604915830814 300.2437587904953
205 0.005 1.025 20 1001.372599344232 914.1012093317354 913.6424585239407 1100.32501429945 1100.063037329298 1100.012333930562 1099.396637679979 320.1391147858847 1099.636766587302 300.2288577390394
206 0.005 1.03 20 1001.84435677209 914.9949173070652 914.5443849148434 1100.321558626372 1100.058702503287 1100.006969537616 1099.396445979854 320.3853846452872 1099.634644419354 300.2138389890142
207 0.005 1.035 20 1002.302611496924 915.8787925242818 915.4364020453207 1100.310892349219 1100.049522011633 1099.998924411599 1099.394565431878 320.6323374022853 1099.599914817194 300.1986087333346
208 0.005 1.04 20 1002.77036865374 916.7530270101834 916.3186593685419 1100.318064735813 1100.05730734489 1100.006783038716 1099.396900179759 320.8792917171652 1099.615184686161 300.1846055473613
209 0.005 1.045 20 1003.233729168753 917.6177387525348 917.1912954724662 1100.324238109831 1100.062394970604 1100.011252718222 1099.399539769431 321.1263306306774 1099.630703018976 300.1708499769304
210 0.005 1.05 20 1003.685018716336 918.4729867589097 918.0543945350498 1100.31816523388 1100.055012682137 1100.004378149332 1099.397245226517 321.3739175742555 1099.624026677576 300.1566268349724
211 0.005 1.055 20 1004.128112196355 919.3188376164967 918.9080161973325 1100.314114987151 1100.053527621779 1100.002789527928 1099.397203084899 321.621814000335 1099.605433173696 300.1421273603806
212 0.005 1.06 20 1004.581692263936 920.1555060918901 919.7523338815577 1100.325357340836 1100.063068736898 1100.012321666921 1099.398829605834 321.8695856302161 1099.637279380084 300.1275605540097
213 0.005 1.065 20 1005.019195139767 920.9830113367659 920.5874208518517 1100.321815654414 1100.058715536096 1100.006847074445 1099.398581903444 322.1175532688042 1099.634928726779 300.1143830407942
214 0.005 1.07 20 1005.444734597747 921.8013950442366 921.4133230696833 1100.311073348903 1100.049466528649 1099.998754574824 1099.396508227207 322.3659165123153 1099.600241808798 300.1028876252846
215 0.005 1.075 20 1005.879310666367 922.6108647447336 922.2301942016527 1100.318228102611 1100.057228667114 1100.006635464436 1099.398865375154 322.6144861722223 1099.61545149586 300.0928795485617
216 0.005 1.08 20 1006.309760301486 923.4115169265216 923.0381574776512 1100.324087528529 1100.062211209583 1100.011053838239 1099.400752113689 322.8627978416308 1099.630546917828 300.0836898126538
217 0.005 1.085 20 1006.729743253228 924.2034084892609 923.8372945943034 1100.318327447195 1100.054929164067 1100.004172524186 1099.399162130072 323.1115038350553 1099.624458417553 300.0744539536944
218 0.005 1.09 20 1007.140622963533 924.9865983052871 924.6276559858952 1100.314384791619 1100.053567970734 1100.00277356455 1099.398975930207 323.3604577450298 1099.605774722298 300.0653468215352
219 0.005 1.095 20 1007.562418271606 925.7613008643222 925.4094124391859 1100.325642553962 1100.063176991306 1100.01246662429 1099.400506547992 323.6090887559498 1099.63756156212 300.0567761560196
220 0.005 1.1 20 1007.968958165286 926.5275160225235 926.1826258662753 1100.322242813956 1100.058927921749 1100.006963253974 1099.400583143175 323.8578969410705 1099.635542491603 300.0481631460451
221 0.005 1.105 20 1008.363172380323 927.2852897038393 926.9473374068907 1100.311589369642 1100.049766572626 1099.998949148956 1099.398595281879 324.1070768037649 1099.600885839107 300.0393882111982
222 0.005 1.11 20 1008.76659998194 928.0348135057867 927.703689923708 1100.318789494644 1100.057567553882 1100.006879049077 1099.40090831447 324.3561123664929 1099.616047192462 300.0311136207363
223 0.005 1.115 20 1009.166475173218 928.7761767456773 928.4517986605488 1100.324722488388 1100.062650773206 1100.011374354509 1099.403024557512 324.6048545797465 1099.631309632643 300.0233452638498
224 0.005 1.12 20 1009.55570945871 929.5094287484586 929.1917372173068 1100.318944321365 1100.055393312923 1100.004575964726 1099.401060280854 324.8540177209554 1099.624951820405 300.0159859924522
225 0.005 1.125 20 1009.936898075716 930.2346423159184 929.9235650651699 1100.315021649607 1100.054045584992 1100.003132206831 1099.401164116497 325.1032706892948 1099.606382518212 300.0093905013713
226 0.005 1.13 20 1010.330011646194 930.9519849869237 930.64741875531 1100.326363120781 1100.0636641022 1100.012662597372 1099.403018009391 325.3522372043676 1099.638363111295 300.0036646603615
227 0.005 1.135 20 1010.706989502984 931.6614809813092 931.363370628579 1100.322749160556 1100.059256913695 1100.007254994101 1099.402597153062 325.6012672460181 1099.636068143615 299.9981503200667
228 0.005 1.14 20 1011.072164961367 932.3631672715352 932.0714572125546 1100.312114747601 1100.050107890023 1099.999235714329 1099.400767901489 325.850530541662 1099.601349292338 299.992739305647
229 0.005 1.145 20 1011.447542974612 933.0572133070688 932.7718041516902 1100.319223261221 1100.057839280593 1100.00706150437 1099.403071388094 326.099587407404 1099.616618492791 299.9879931304845
230 0.005 1.15 20 1011.819200350677 933.7437021610011 933.4645166487009 1100.325115419614 1100.06283647167 1100.011448786576 1099.404868820718 326.3483683430744 1099.631715377111 299.9837857649316
231 0.005 1.155 20 1012.180847203938 934.4226857628647 934.1496691150076 1100.319302826138 1100.055567140196 1100.004665751428 1099.402848091082 326.5973625906365 1099.625389072739 299.9796503363555
232 0.005 1.16 20 1012.53527982073 935.0942114694612 934.8273015002247 1100.31518584795 1100.054030667349 1100.003054802753 1099.402792642422 326.8464571674545 1099.60676967477 299.9758739284507
233 0.005 1.165 20 1012.90159706716 935.7584808342122 935.4975739354459 1100.326508254954 1100.063603385359 1100.012575423641 1099.404701388022 327.0952111041753 1099.638581361263 299.9726302855748
234 0.005 1.17 20 1013.251938315532 936.4154754666737 936.160524323413 1100.322896237717 1100.059228432746 1100.007130417029 1099.404238266174 327.3438424201875 1099.636186657857 299.969371863782
235 0.005 1.175 20 1013.590998469149 937.0652368514076 936.8161938694592 1100.312169717242 1100.049976848151 1099.999027622953 1099.402294585684 327.5926427244038 1099.601628779033 299.9660502159592
236 0.005 1.18 20 1013.939924354592 937.7079372969741 937.4647057862067 1100.31933369956 1100.057732621456 1100.006901001761 1099.404564358738 327.8412222414495 1099.616793464829 299.9630205808376
237 0.005 1.185 20 1014.285410011155 938.3436482596138 938.1061567281218 1100.325303418464 1100.062800066702 1100.011368942177 1099.406563108958 328.0894929332878 1099.631984565484 299.9603376205415
238 0.005 1.19 20 1014.620099571513 938.9724135299025 938.7406139614915 1100.319401825092 1100.055449868005 1100.004438665587 1099.404675115701 328.3378141859088 1099.625705960429 299.9578106843639
239 0.005 1.195 20 1014.947384719171 939.594276560855 939.3681124856209 1100.315414721453 1100.054032238173 1100.002998958079 1099.404485425024 328.5862873126699 1099.607044120058 299.955581418741
240 0.005 1.2 20 1015.287362518836 940.2094175944105 939.9887914517129 1100.326812356566 1100.063716261808 1100.012741068698 1099.406390165257 328.8342667348873 1099.638951880655 299.9537362846304
241 0.005 1.205 20 1015.611999830812 940.8178202068232 940.6026925979437 1100.323154433132 1100.059301231044 1100.00712069059 1099.405601041007 329.0819945817392 1099.636701558855 299.9518449952309
242 0.005 1.21 20 1015.925870719007 941.4195242344296 941.2098510754415 1100.312521454098 1100.050168923156 1099.999130958814 1099.403746894252 329.3299417666121 1099.601992206919 299.9505046210625
243 0.005 1.215 20 1016.249726115153 942.0146977010244 941.8103860574568 1100.319744630824 1100.058009250129 1100.007108322969 1099.406074170867 329.5776998853885 1099.617151968885 299.9498376838778
244 0.005 1.22 20 1016.570972186174 942.6034062155943 942.4043911747264 1100.325632630655 1100.06305446955 1100.011561325664 1099.408081537968 329.8249224975805 1099.632389217432 299.9494882120481
245 0.005 1.225 20 1016.882436373338 943.1856870031108 942.991924377358 1100.319894274234 1100.055820464885 1100.00477112094 1099.40614705657 330.0722140085851 1099.62621679539 299.9490755424121
246 0.005 1.23 20 1017.186415312648 943.7615825112505 943.5730188428068 1100.315941717281 1100.054455154342 1100.00332720638 1099.406205596168 330.3196715961811 1099.607484623953 299.9490339827337
247 0.005 1.235 20 1017.502989523913 944.3312610870023 944.1478065830797 1100.327394482196 1100.064136924685 1100.012925198858 1099.408226558418 330.5664412796623 1099.639712156138 299.9495578584811
248 0.005 1.24 20 1017.803460355789 944.8947079120728 944.7163278397825 1100.323665967211 1100.059665135861 1100.007454221636 1099.40739152087 330.812966344109 1099.637167665551 299.9504053087096
249 0.005 1.245 20 1018.092172059046 945.4519479166272 945.278603241343 1100.313039576095 1100.050543831594 1099.999474140455 1099.405520383909 331.0597295169303 1099.602510064086 299.9517901127239
250 0.005 1.25 20 1018.392953185745 946.003139840484 945.8347452771676 1100.32015523982 1100.058276599228 1100.007279012476 1099.40782584441 331.3061671075026 1099.617726987727 299.9539000507766
251 0.005 1.255 20 1018.693892871901 946.5483585595121 946.3848508271567 1100.326092115644 1100.063296976989 1100.011705332933 1099.409847741217 331.5519823452419 1099.632867205854 299.9562024704737
252 0.005 1.26 20 1018.982162524011 947.0876294237985 946.9289682850273 1100.320229323146 1100.056012510084 1100.00491009572 1099.407867619454 331.7979028361835 1099.626435750748 299.9580073398093
253 0.005 1.265 20 1019.263596923502 947.6209778075779 947.4671182673231 1100.316131080977 1100.054508966098 1100.003324433232 1099.407553547581 332.0439415589059 1099.607778934032 299.959462553112
254 0.005 1.27 20 1019.558363189276 948.1485808165202 947.9994351826887 1100.327475928808 1100.064090700261 1100.012822652623 1099.409626759805 332.2892727269721 1099.639778427503 299.9606751540294
255 0.005 1.275 20 1019.837349640626 948.6704226129117 948.5259577714112 1100.323767411674 1100.059616982996 1100.007323303175 1099.408804097657 332.5343692052783 1099.637293458271 299.9612859313993
256 0.005 1.28 20 1020.106007811037 949.1865115632309 949.0466948741021 1100.313047117312 1100.050370256042 1099.999226983643 1099.406760166015 332.7795736975419 1099.602688542901 299.9614415257578
257 0.005 1.285 20 1020.385747277905 949.6970078753942 949.5617581684479 1100.320193351861 1100.05816214454 1100.007138639481 1099.409052659134 333.0243969096665 1099.617804299863 299.9616031062802
258 0.005 1.29 20 1020.663028226222 950.2019802972677 950.0712380506722 1100.326127174964 1100.06319107443 1100.011577546784 1099.410943326497 333.2685913949421 1099.632995275774 299.9617151384825
259 0.005 1.295 20 1020.930417970824 950.7014441273436 950.5751764885441 1100.320078327469 1100.055758751429 1100.004592234537 1099.408552075002 333.5128973242884 1099.626495058916 299.9614967319558
260 0.005 1.3 20 1021.191936294924 951.1954382127765 951.0736002883425 1100.316206049127 1100.054386225506 1100.003176033268 1099.408948397019 333.7571222884592 1099.608036303179 299.9613094819231
261 0.005 1.305 20 1021.465917403017 951.6841129609264 951.5666236355879 1100.327591683356 1100.064063158206 1100.012894949138 1099.410846211877 334.0006403737445 1099.639981793993 299.9613178719908
262 0.005 1.31 20 1021.72474247434 952.1674618734626 952.0542914079859 1100.324018981641 1100.059717721155 1100.007345273536 1099.410205810436 334.2439477808212 1099.637612985002 299.961123811786
263 0.005 1.315 20 1021.973222584737 952.6454719778492 952.5365947169241 1100.313269316413 1100.050474283297 1099.999258481583 1099.40798506962 334.4873266080175 1099.602906764881 299.9607831089451
264 0.005 1.32 20 1022.232801350701 953.1183190323358 953.0136538336275 1100.320483994561 1100.058315720886 1100.007246190887 1099.410371928926 334.7302762394771 1099.618149947793 299.9606401688744
265 0.005 1.325 20 1022.490294934969 953.5860512794098 953.4855457373079 1100.326456694383 1100.063435169209 1100.011765776203 1099.412273556122 334.9726192176133 1099.633383043032 299.9605518909307
266 0.005 1.33 20 1022.738424578685 954.0486920074691 953.9523154017991 1100.320636353181 1100.056146819465 1100.004922422226 1099.410398093202 335.2149470684944 1099.627130796132 299.9602059662566
267 0.005 1.335 20 1022.980053075773 954.5062600458588 954.4139731669701 1100.316617992119 1100.054718987655 1100.003450768931 1099.410180931297 335.4572069388929 1099.608392032658 299.9599249712223
268 0.005 1.34 20 1023.23502907346 954.9589209821115 954.8706443594873 1100.328055757263 1100.064441940496 1100.013092786445 1099.41239148906 335.698783656054 1099.64041056795 299.9598349606759
269 0.005 1.345 20 1023.474938676521 955.4066335849501 955.322347212651 1100.324534227421 1100.060135987515 1100.007734310995 1099.411572350751 335.9401876606523 1099.638211901419 299.9595820308925
270 0.005 1.35 20 1023.704478784809 955.8494167536961 955.7690931131067 1100.313730388684 1100.050842279819 1099.999609960763 1099.409461944389 336.1814700365049 1099.60334869584 299.9591422508133
271 0.005 1.355 20 1023.945275894017 956.2874214412479 956.2109839553835 1100.320877985187 1100.058603421228 1100.007456360886 1099.411795272458 336.4222590111413 1099.618506899849 299.9589077938234
272 0.005 1.36 20 1024.184360583226 956.7206920652587 956.6480936356697 1100.326862635042 1100.063670230858 1100.011915553933 1099.413834446291 336.6625387662594 1099.633793251795 299.9587297595
273 0.005 1.365 20 1024.413801959508 957.1492461687369 957.0804599860653 1100.320940099909 1100.0563516147 1100.005095589047 1099.411619506525 336.9028121341955 1099.627379237784 299.9582969254024
274 0.005 1.37 20 1024.637128283507 957.5731072491699 957.5080962646041 1100.316831730643 1100.054813752578 1100.003484336857 1099.411369295983 337.1428212552303 1099.608613284057 299.9579355187614
275 0.005 1.375 20 1024.874168733996 957.9924263910906 957.9311174446686 1100.328159610936 1100.064429915703 1100.012997103283 1099.413292449289 337.3818323213404 1099.640617116112 299.95776275635
276 0.005 1.38 20 1025.09623361182 958.4071726242055 958.3495450538479 1100.324570995105 1100.060070266243 1100.007624812939 1099.412542701807 337.6208647723077 1099.638207137402 299.9574347208837
277 0.005 1.385 20 1025.308300204193 958.8173531394594 958.7633831131698 1100.313891795041 1100.050816566765 1099.999506884685 1099.410485301568 337.8599657936021 1099.603569460381 299.9569272403192
278 0.005 1.39 20 1025.531916841795 959.2231046253638 959.1727245334189 1100.320883520709 1100.058495565293 1100.007314216337 1099.41277394099 338.0987142431046 1099.618641726589 299.9566421184569
279 0.005 1.395 20 1025.753498662812 959.6244839084352 959.5776462279695 1100.326771362959 1100.06348555809 1100.011725148117 1099.414704065008 338.3364700169579 1099.633773987428 299.9564295948175
280 0.005 1.4 20 1025.965792218578 960.0214990188172 959.9781796144916 1100.320790634803 1100.056081961428 1100.004771205335 1099.412421077728 338.5744310394481 1099.627215157319 299.9559709085613
281 0.005 1.405 20 1026.172560463566 960.414164597045 960.3743323123383 1100.316787428278 1100.054637304635 1100.003306558405 1099.412277281148 338.8121671562627 1099.608671577588 299.9555979498775
282 0.005 1.41 20 1026.393072196942 960.8026329122406 960.7662165469479 1100.328180903358 1100.064317402074 1100.013019820373 1099.414409787137 339.0490330535536 1099.640749216469 299.9554408355301
283 0.005 1.415 20 1026.598646172205 961.1868708714225 961.1538525021022 1100.324589592273 1100.059956827955 1100.007448263401 1099.413474104601 339.2855593669794 1099.638313030465 299.9551170405584
284 0.005 1.42 20 1026.794462850074 961.5668813363516 961.537240389172 1100.313894134492 1100.05074954822 1099.999389305945 1099.411478638931 339.5218891811498 1099.603583962916 299.9546512182271
285 0.005 1.425 20 1027.00241409056 961.9428038028063 961.9164745134642 1100.321156239361 1100.058635207527 1100.007408557333 1099.414112066449 339.7581717995129 1099.61895512857 299.9543830560647
286 0.005 1.43 20 1027.208347130043 962.3146767544129 962.2916157444223 1100.327152129671 1100.063735616519 1100.0119167597 1099.415984182965 339.993292460712 1099.634237795806 299.9541557539044
287 0.005 1.435 20 1027.405302696714 962.6825167931531 962.6627032114859 1100.321226466859 1100.056402732992 1100.005019026506 1099.413954438435 340.2284380748885 1099.627653284602 299.9536575667902
288 0.005 1.44 20 1027.596439196577 963.0463243483142 963.0297298585338 1100.317212767813 1100.054992283167 1100.003587896973 1099.413589408684 340.4635952649303 1099.609067731079 299.9532167719574
289 0.005 1.445 20 1027.801892113673 963.4062559079177 963.392814194641 1100.328616852988 1100.064655115841 1100.013218022839 1099.41580040981 340.698027909136 1099.641184626968 299.9529613697297
290 0.005 1.45 20 1027.992361394717 963.7622688390463 963.7519636947987 1100.324984398962 1100.060303618231 1100.007777651361 1099.414958881558 340.9319836984029 1099.638618037557 299.952541146028
291 0.005 1.455 20 1028.173578297087 964.1143724371613 964.1071852976005 1100.314581483296 1100.051272673194 1099.999863544971 1099.413222306033 341.1659610813635 1099.604275332589 299.9519314925431
292 0.005 1.46 20 1028.366271441348 964.4626751282334 964.4585471724217 1100.321530900561 1100.058943196482 1100.007651490437 1099.415168156716 341.3991698382732 1099.619273524587 299.9515362575849
293 0.005 1.465 20 1028.557544722948 964.8072417982695 964.8061296081917 1100.327463546 1100.06396224162 1100.012069387209 1099.417116706205 341.6317978188458 1099.634475013037 299.9512011627417
294 0.005 1.47 20 1028.740055859739 965.1480686108132 965.1499563688578 1100.321550210532 1100.056620670197 1100.005217535483 1099.415050285863 341.8643848763165 1099.628020880817 299.9506164007631
295 0.005 1.475 20 1028.91665152782 965.4851660528042 965.490025055537 1100.317403008085 1100.055116882975 1100.003654003439 1099.414558230735 342.096900739292 1099.609273394756 299.9501910389414
296 0.005 1.48 20 1029.107854263929 965.8186765260505 965.8264443756731 1100.328771146851 1100.064736812616 1100.013145100766 1099.416684229892 342.328514936574 1099.641247225256 299.9500514025901
297 0.005 1.485 20 1029.28431953306 966.1485646625775 966.1592275666845 1100.325065047544 1100.060307997462 1100.007739152971 1099.415930892146 342.5597783662778 1099.638679659449 299.9497727863523
298 0.005 1.49 20 1029.451847354261 966.4748151133315 966.4883614093022 1100.314591044863 1100.051157022406 1099.999711713824 1099.413765683125 342.7910186419596 1099.604453281567 299.9493847170165
299 0.005 1.495 20 1029.630836325766 966.7975664621678 966.8139343512117 1100.321553117297 1100.058834979621 1100.007514942992 1099.416001104818 343.0218039735721 1099.619448305011 299.9492047396336
300 0.005 1.5 20 1029.80857675083 967.116859710443 967.1360109214957 1100.327510714672 1100.06388184748 1100.01195783053 1099.417958016153 343.2516944182395 1099.634660998634 299.949072562052
301 0.005 1.505 20 1029.977691018061 967.432693977963 967.4546138845918 1100.321421525208 1100.056394544097 1100.004941188936 1099.415657768711 343.4815147221051 1099.627945128932 299.9486871695128
302 0.005 1.51 20 1030.141172276167 967.745071885194 967.7697357810284 1100.317283777344 1100.054880833045 1100.003416953447 1099.415137667725 343.7111365462226 1099.60920348514 299.9483700424292
303 0.005 1.515 20 1030.319522396022 968.0541351985746 968.0814830426943 1100.328811722335 1100.064655094777 1100.013200881075 1099.417627210375 343.9399358653493 1099.641410049001 299.9482458562365
304 0.005 1.52 20 1030.483005247364 968.3598425653303 968.389864310805 1100.324991436512 1100.060104921416 1100.007488221733 1099.416489742048 344.168278371255 1099.638800087384 299.9479336190495
305 0.005 1.525 20 1030.637406068982 968.6621850811086 968.6948686369913 1100.31460070807 1100.051071575783 1099.999568115887 1099.414491667516 344.396510838075 1099.604425793308 299.947484396744
306 0.005 1.53 20 1030.803719087216 968.9612934083376 968.9965798125971 1100.321736760152 1100.058920860942 1100.007567047259 1099.416942124783 344.6247681651884 1099.619582517981 299.9472344427005
307 0.005 1.535 20 1030.968710290257 969.25719659265 969.2950528205296 1100.327727100461 1100.064034252843 1100.012087982347 1099.418794536485 344.8520182300337 1099.634976516984 299.9470412625728
308 0.005 1.54 20 1031.125281758105 969.5498973158924 969.5903110743709 1100.321700335828 1100.056591403634 1100.005104063043 1099.416486294551 345.0788410842047 1099.628337753103 299.946594718626
309 0.005 1.545 20 1031.276529685588 969.839402287673 969.8823498904735 1100.317702941958 1100.055197915687 1100.003683554879 1099.416413040388 345.3055260622252 1099.609646890705 299.9462048563176
310 0.005 1.55 20 1031.442119124339 970.1258503165008 970.1712716499974 1100.329159095962 1100.064934492653 1100.01338876528 1099.418659585632 345.5313968938073 1099.641689679313 299.9460160664723
311 0.005 1.555 20 1031.593477198938 970.4091820617431 970.4570738352115 1100.325374393308 1100.060440973584 1100.007822972194 1099.417505365383 345.7568534266006 1099.639188064696 299.9456372996042
312 0.005 1.56 20 1031.736042921452 970.6893919356402 970.7397450383892 1100.31495249971 1100.051406454615 1099.999918573939 1099.415465719632 345.9822176977231 1099.604873439006 299.9451143208989
313 0.005 1.565 20 1031.890227190663 970.966613355875 971.019368477335 1100.321958730189 1100.05912203275 1100.007741578455 1099.417635593471 346.206987284655 1099.619745850549 299.9447943815483
314 0.005 1.57 20 1032.044888339586 971.2408902272289 971.2960132880403 1100.328612019136 1100.064465734728 1100.012398627202 1099.420789627571 346.4309650391958 1099.636055193526 299.944525761831
315 0.005 1.575 20 1032.188856048764 971.5121844217332 971.5696705931107 1100.32197016295 1100.056821159467 1100.005340768067 1099.41738963006 346.6548744840278 1099.628573778988 299.9439988996561
316 0.005 1.58 20 1032.328745897161 971.7805121959566 971.8403407773417 1100.317878011553 1100.055315061943 1100.003763631557 1099.41714495356 346.8785736924863 1099.609941997453 299.9435197255482
317 0.005 1.585 20 1032.483107468405 972.0460168400073 972.1081286752591 1100.329354758735 1100.065004985788 1100.013293494435 1099.419414043346 347.1013616249106 1099.64198317215 299.943231717237
318 0.005 1.59 20 1032.623182981278 972.3086450797855 972.3730348002388 1100.325549632436 1100.060533946217 1100.007885180486 1099.418440814369 347.323819359562 1099.639357345256 299.9427689602144
319 0.005 1.595 20 1032.754524638078 972.5683739979044 972.6350377876264 1100.314962830798 1100.05133775575 1099.999825728326 1099.416220196738 347.5462387723157 1099.604905711059 299.9421031196708
320 0.005 1.6 20 1032.897929449618 972.8253344634463 972.8942169451919 1100.321882651295 1100.05897627609 1100.007591759598 1099.41821076927 347.7680332350365 1099.619805287128 299.9416378250387
321 0.005 1.605 20 1033.041685390799 973.0795725118852 973.1506407525741 1100.328534183119 1100.064296864132 1100.012230799324 1099.421369720384 347.9888870781551 1099.636043904111 299.941233135046
322 0.005 1.61 20 1033.174946615569 973.3310550053122 973.4043042130742 1100.321837107857 1100.056582213852 1100.005061500428 1099.417960832523 348.2095555236604 1099.628516619106 299.9405763206881
323 0.005 1.615 20 1033.303968982989 973.5797902319035 973.655201415968 1100.317699303674 1100.055065622353 1100.003511914666 1099.417530828126 348.4301713574042 1099.60976302586 299.9399942041095
324 0.005 1.62 20 1033.448365688124 973.8259117598618 973.9034307443876 1100.329263717391 1100.06482653018 1100.013287646218 1099.419888731535 348.6499091814598 1099.64207043242 299.939641397951
325 0.005 1.625 20 1033.578056344424 974.0693679129924 974.1489919258752 1100.325497204914 1100.060387321675 1100.007684931078 1099.418981401741 348.8690426157623 1099.639443295903 299.939162264954
326 0.005 1.63 20 1033.698736661944 974.3101405177729 974.3918652332039 1100.314975235955 1100.051248677815 1099.999667343568 1099.416795790288 349.0882638966425 1099.605007045077 299.9385300586366
327 0.005 1.635 20 1033.831444978534 974.5483563145718 974.6321276827456 1100.321963096228 1100.058967836282 1100.007564605488 1099.418858371868 349.3068481879976 1099.619868642939 299.938153934401
328 0.005 1.64 20 1033.965200561729 974.7840642165836 974.8698507657926 1100.328610550588 1100.064308908369 1100.012239672215 1099.422205853032 349.5245019644415 1099.636196717501 299.9378910278282
329 0.005 1.645 20 1034.088339404059 975.0172128073989 975.105014146805 1100.322031401269 1100.056737571539 1100.005182298697 1099.418769749363 349.7421070683391 1099.628780364885 299.9374030200393
330 0.005 1.65 20 1034.207819152266 975.2478199637777 975.337618944175 1100.318070532519 1100.055344229608 1100.003749249922 1099.418661823378 349.9595852468544 1099.610205694047 299.9370216356173
331 0.005 1.655 20 1034.341974049615 975.476014996193 975.5677573513124 1100.329572082509 1100.065055091588 1100.013452946493 1099.420834770546 350.1758897342516 1099.642338381496 299.9368867786044
332 0.005 1.66 20 1034.461702556325 975.7017407534973 975.7954258041881 1100.325714952843 1100.060609142594 1100.007912506659 1099.419684595062 350.3918506619965 1099.639534585046 299.9366064713911
333 0.005 1.665 20 1034.573482031943 975.9249815385731 976.0206067346357 1100.315321952768 1100.051566080421 1099.999997897696 1099.417732846124 350.6078087137986 1099.60529876946 299.9362069822909
334 0.005 1.67 20 1034.697361355637 976.1458525592094 976.2433682247882 1100.322287912067 1100.059239235982 1100.007799589044 1099.419791887453 350.8232988820831 1099.620276705036 299.9360476555514
335 0.005 1.675 20 1034.821755332521 976.3643996568014 976.4637761097753 1100.328965083196 1100.064604349561 1100.012467533895 1099.423045358582 351.0377014588371 1099.636488961886 299.9359795888516
336 0.005 1.68 20 1034.935562653488 976.5805733252041 976.6818109611499 1100.322303893841 1100.056964526646 1100.005403817288 1099.419412616395 351.2520560223369 1099.628941706739 299.9356746219385
337 0.005 1.685 20 1035.045943250451 976.7943898386027 976.8974729553045 1100.318188171715 1100.055444344318 1100.003820877793 1099.419157236155 351.4662026939235 1099.610279043649 299.9354457347767
338 0.005 1.69 20 1035.171228669427 977.0059798005026 977.110856055197 1100.329734984697 1100.065200397349 1100.013414812513 1099.421441255322 351.6793065906612 1099.642439287284 299.9354446108269
339 0.005 1.695 20 1035.282220372849 977.2152750626625 977.3219477451793 1100.325807223654 1100.060666866668 1100.007963809913 1099.420193570455 351.8919565927377 1099.639677157286 299.9352758774427
340 0.005 1.7 20 1035.385151926769 977.4222651822231 977.5307319357232 1100.315302587767 1100.051510543937 1099.999931525916 1099.418080999523 352.104586049167 1099.605366568295 299.9349665558968
341 0.005 1.705 20 1035.500222335571 977.6270696719299 977.7372806288646 1100.322262047361 1100.059170000514 1100.007716611368 1099.420224963641 352.3166759476676 1099.620200327606 299.9348866137402
342 0.005 1.71 20 1035.615767701571 977.8297217640103 977.9416500625413 1100.32882512532 1100.064444283026 1100.012307898137 1099.423012250922 352.5277821717038 1099.636401917899 299.9348831084366
343 0.005 1.715 20 1035.721639380436 978.0301867983151 978.1438341859995 1100.322186533469 1100.056769617317 1100.005182456101 1099.419965954801 352.7387714597639 1099.628942815504 299.9346375064653
344 0.005 1.72 20 1035.823675039604 978.2284585037875 978.3438122629466 1100.318106047538 1100.055282069676 1100.003642342905 1099.419555375223 352.9496145054385 1099.61030325157 299.9344593481697
345 0.005 1.725 20 1035.940538806877 978.4246765878327 978.5416847547561 1100.32958078137 1100.064965251468 1100.013323520825 1099.421740596292 353.1594183364754 1099.642361358615 299.9345089668616
346 0.005 1.73 20 1036.043087858002 978.6187769848908 978.7374417041881 1100.325680060363 1100.060458374113 1100.007696283628 1099.420615572702 353.368810349133 1099.639543182972 299.9343938659683
347 0.005 1.735 20 1036.137769928707 978.8107338294849 978.9310571156672 1100.315226880803 1100.051364550705 1099.999723701262 1099.418499397186 353.578127597355 1099.605244127866 299.9341395303057
348 0.005 1.74 20 1036.245025189849 979.000666761897 979.1226012919703 1100.322226390365 1100.059060182962 1100.007582452591 1099.420761557098 353.7868589294595 1099.620222343235 299.9341155785899
349 0.005 1.745 20 1036.352670352648 979.188609826798 979.312130215503 1100.328857263266 1100.064414139092 1100.012275793964 1099.423632459576 353.9946354889431 1099.636615050221 299.9341693005032
350 0.005 1.75 20 1036.450498887266 979.3745247100098 979.499632570202 1100.322254902546 1100.056794373514 1100.005155959658 1099.420447361935 354.2023174901075 1099.629033337084 299.9339809480348
351 0.005 1.755 20 1036.544687743252 979.5584148062266 979.685098377916 1100.318329104177 1100.055467131801 1100.003800706809 1099.420300893392 354.4098131607101 1099.610424412154 299.9338651573248
352 0.005 1.76 20 1036.653910570888 979.7404106631294 979.8686192373311 1100.329915105068 1100.065248001288 1100.013583061868 1099.422654658266 354.61631019014 1099.64267692628 299.9339846074428
353 0.005 1.765 20 1036.748931549454 979.9204362273097 980.0501770310815 1100.325935166734 1100.06066876733 1100.007883448615 1099.421265622567 354.8222534739706 1099.639857891647 299.9339475776625
354 0.005 1.77 20 1036.836173569015 980.0984727028906 980.229747850274 1100.31556505268 1100.051676691627 1100.000012080016 1099.419361762844 355.0282260028704 1099.605605688129 299.9337673210721
355 0.005 1.775 20 1036.935716260877 980.2746431885836 980.4074048469871 1100.322613184205 1100.059412504384 1100.007882840084 1099.421594735777 355.2336225435573 1099.620549792537 299.9338265013249
356 0.005 1.78 20 1037.035850468728 980.4489764566514 980.5832005791215 1100.329220067888 1100.064750843872 1100.012542549389 1099.424401406188 355.4379587348725 1099.636789169719 299.9339798104689
357 0.005 1.785 20 1037.126259463149 980.6214284650566 980.7571191492269 1100.322544991185 1100.057083475833 1100.005461886893 1099.42106329748 355.6423185677268 1099.629206687466 299.9338782511267
358 0.005 1.79 20 1037.213143579852 980.7919995475709 980.9291471537753 1100.318504854127 1100.055631999771 1100.003944492189 1099.420813939806 355.8463950577864 1099.610637757497 299.9338568962973
359 0.005 1.795 20 1037.315244829897 980.9608190195065 981.0993754502178 1100.33005580712 1100.065363662775 1100.013529625106 1099.42313750158 356.0494218939544 1099.642832236191 299.9340690706983
360 0.005 1.8 20 1037.403135478938 981.1278207705432 981.2677912381104 1100.326124247166 1100.060805788898 1100.00801745449 1099.421796248671 356.2519675564945 1099.640075487977 299.9341433372
361 0.005 1.805 20 1037.482967910127 981.292978662775 981.4343661208388 1100.315572136588 1100.051647438624 1100.000017190156 1099.419631039672 356.4545542110543 1099.605633915043 299.9340378435764
362 0.005 1.81 20 1037.57559204053 981.456407925216 981.5991675994038 1100.322579394088 1100.059351960719 1100.007818197644 1099.421942514079 356.656509721326 1099.62054283418 299.9341744097502
363 0.005 1.815 20 1037.669086990967 981.6181349441564 981.7622457596715 1100.329189832074 1100.064659324258 1100.012441029549 1099.424821694685 356.8574408297803 1099.636885234262 299.9343972571901
364 0.005 1.82 20 1037.752622001285 981.7781175185457 981.9235841855007 1100.322393141653 1100.056856554008 1100.005208891341 1099.421356771617 357.0582215678098 1099.629180537018 299.9343758027755
365 0.005 1.825 20 1037.832777505174 981.9363582123326 982.0831714607232 1100.31842442129 1100.055455341341 1100.003776909986 1099.42112038696 357.2588868085628 1099.610608692599 299.9344198028325
366 0.005 1.83 20 1037.928005410493 982.092987598051 982.2410984356897 1100.329896577693 1100.065137421232 1100.01340744096 1099.423455716664 357.4584576434888 1099.642692837568 299.9347100418551
367 0.005 1.835 20 1038.009336348186 982.2479262248332 982.3973438534505 1100.326001356426 1100.060613014078 1100.007796275184 1099.422247651862 357.6576092485387 1099.639940660724 299.9348328434981
368 0.005 1.84 20 1038.082983917048 982.4011492932316 982.5518789210835 1100.315522917484 1100.051484964826 1099.999785429849 1099.420056891207 357.8567295996006 1099.605647117615 299.9348103455441
369 0.005 1.845 20 1038.16897678176 982.5527728705192 982.704769977081 1100.322461379047 1100.059159683092 1100.007631133848 1099.422156454139 358.0552130197148 1099.620573593266 299.9350269009769
370 0.005 1.85 20 1038.25618678555 982.7028275306201 982.8560712089802 1100.329167233747 1100.064556201672 1100.012333997796 1099.425317284907 358.2527020121101 1099.637014579955 299.9353504152231
371 0.005 1.855 20 1038.333425430166 982.8512705291278 983.0057656461651 1100.322501044481 1100.056867837138 1100.005175309968 1099.421935018008 358.4501213404454 1099.629342174399 299.9354236065348
372 0.005 1.86 20 1038.407190692988 982.9980971180826 983.1538356437107 1100.318526662493 1100.055520892883 1100.003816610469 1099.421593287522 358.6473606232132 1099.610714584748 299.9355729852252
373 0.005 1.865 20 1038.496652232237 983.1434327479337 983.3003697265523 1100.330140485835 1100.065311525382 1100.013613815076 1099.424040061549 358.8435627259105 1099.643049639728 299.9359553095501
374 0.005 1.87 20 1038.571871690761 983.2872002025246 983.4453451713244 1100.326215348985 1100.060790261346 1100.007964089335 1099.422782592397 359.0392583004202 1099.640237722123 299.9361695968718
375 0.005 1.875 20 1038.639480817825 983.4293784546963 983.588736275741 1100.315827761521 1100.05176791374 1100.000057408412 1099.420682983197 359.23493357396 1099.605943918349 299.9362320803288
376 0.005 1.88 20 1038.719460762765 983.5700807106217 983.7306076470475 1100.322786228905 1100.059450304776 1100.007883539998 1099.42280482054 359.4299637827873 1099.620832566624 299.9365268488732
377 0.005 1.885 20 1038.800682672088 983.7093345382204 983.8710103887119 1100.329453005457 1100.064818898856 1100.012568270763 1099.425847975298 359.6239950411237 1099.637120496833 299.9369075518256
378 0.005 1.89 20 1038.872190681179 983.8470914675805 984.0099238867733 1100.322871723147 1100.057243631942 1100.005564521509 1099.422602850565 359.8180203168453 1099.629600516807 299.9370222283317
379 0.005 1.895 20 1038.940229949824 983.9833440093815 984.1473273010562 1100.31874235956 1100.055732655963 1100.004000019211 1099.422120485851 360.0117997438789 1099.610966704849 299.9372120938431
380 0.005 1.9 20 1039.023929872716 984.1182207534308 984.2833103439315 1100.330359251734 1100.065512415583 1100.013635188937 1099.424652988554 360.2037896591727 1099.643216623768 299.9376312194429
381 0.005 1.905 20 1039.093378114593 984.2516501398918 984.4178545586185 1100.326363914592 1100.060912300387 1100.008071705196 1099.423233981485 360.3961041505285 1099.640318509522 299.9378782887295
382 0.005 1.91 20 1039.15515338307 984.3836042889916 984.5509293186115 1100.315885464333 1100.051796239313 1100.000100114621 1099.421146242187 360.5883289632946 1099.605961195703 299.937971972435
383 0.005 1.915 20 1039.229717636326 984.5141916703618 984.6825957610563 1100.322841535317 1100.059490815481 1100.007898066996 1099.423268001227 360.779665200925 1099.620830524262 299.9382999062643
384 0.005 1.92 20 1039.305539045709 984.6434357259776 984.8129017081235 1100.329467351252 1100.064783239591 1100.012508002729 1099.426249514263 360.9700984044541 1099.637236157 299.9387028755148
385 0.005 1.925 20 1039.371487233429 984.7712901720168 984.941826030852 1100.322713488998 1100.057022526126 1100.005322542899 1099.422774775458 361.1604747883518 1099.629540747436 299.9388484696895
386 0.005 1.93 20 1039.434274378332 984.8977540320559 985.0693523886553 1100.318636205176 1100.055555900316 1100.003817218301 1099.422388299572 361.3507230928124 1099.610898594961 299.9390611266403
387 0.005 1.935 20 1039.512444335979 985.022949702098 985.1955672690777 1100.330191128466 1100.065296073131 1100.013495379186 1099.424774898449 361.5400262572189 1099.643052920448 299.9395061012463
388 0.005 1.94 20 1039.576651028583 985.1467970385255 985.320445436661 1100.326192668288 1100.060690465048 1100.007829435725 1099.423410682157 361.7287324075032 1099.640168795026 299.9397810135656
389 0.005 1.945 20 1039.633480015068 985.2692718032599 985.4439580013933 1100.315714015504 1100.051578892573 1099.999846322307 1099.421252373581 361.9174077304565 1099.605753706734 299.9398963828809
390 0.005 1.95 20 1039.703031473626 985.3904796813696 985.5661638308585 1100.322700668438 1100.059284841107 1100.007699625179 1099.423379026853 362.1056613634353 1099.620786599181 299.9402478397957
391 0.005 1.955 20 1039.773884974561 985.5104513226735 985.687114571962 1100.329356126672 1100.064628677007 1100.01237939627 1099.426416166506 362.2928376012112 1099.637166735847 299.9406725867398
392 0.005 1.96 20 1039.834779377932 985.6291375815271 985.8067884563292 1100.32265884118 1100.056927450057 1100.005196984541 1099.422927975247 362.4798277633539 1099.629397671318 299.9408408878019
393 0.005 1.965 20 1039.892692587316 985.7465346378648 985.9251667051597 1100.318701416461 1100.05559204044 1100.003840400914 1099.422789235247 362.6666342644942 1099.610804023901 299.9410770159906
394 0.005 1.97 20 1039.966328015099 985.8627622506575 986.0423344668906 1100.330342898249 1100.065402157973 1100.013656399284 1099.42531251289 362.8524945937458 1099.643361180962 299.9415448633327
395 0.005 1.975 20 1040.025929076728 985.9777473316419 986.1582710991486 1100.326492214643 1100.060939815833 1100.008036579409 1099.424214417415 363.0378084584039 1099.640494201125 299.9418400821481
396 0.005 1.98 20 1040.078047097309 986.0914573288783 986.2729403575413 1100.315982818985 1100.05180428147 1100.000029952999 1099.421976543175 363.2231010396787 1099.605974085383 299.9419744388741
397 0.005 1.985 20 1040.142723205901 986.2039999382617 986.3864029524533 1100.322969900222 1100.059505367012 1100.007899155203 1099.424061531992 363.4075321088436 1099.621030943909 299.9423469583783
398 0.005 1.99 20 1040.209085908821 986.3154029230468 986.4987076156129 1100.329770927456 1100.064995533636 1100.012682319714 1099.427355356666 363.5907709289425 1099.637431505171 299.9427915395892
399 0.005 1.995 20 1040.265461759371 986.4256145559312 986.6098306066783 1100.32312071511 1100.057369770815 1100.005609604381 1099.424014836074 363.7742611499608 1099.629704160333 299.9429748910425
400 0.005 2 20 1040.318740607693 986.5346153212944 986.7197407331972 1100.318977713182 1100.055863363548 1100.004065841146 1099.423306714609 363.9575273886385 1099.611112430146 299.9432258354373
401 0.005 2.005 20 1040.387883359071 986.6425337637314 986.8285279749136 1100.33056891004 1100.065624329142 1100.013685337683 1099.425857708685 364.1399850321563 1099.643562875912 299.9437092000703
402 0.005 2.01 20 1040.442952810059 986.7493059677762 986.9361787160661 1100.326631449573 1100.061074225684 1100.008164600047 1099.424663878382 364.3218269762228 1099.640554680344 299.9440166295539
403 0.005 2.015 20 1040.490591732963 986.8548944174069 987.0426538729936 1100.316139467879 1100.051949454146 1100.000191935171 1099.42256682831 364.503607161936 1099.606051702796 299.9441643851462
404 0.005 2.02 20 1040.550980890948 986.9594027135455 987.1480107823476 1100.323131710091 1100.059663568294 1100.008008713158 1099.424577095162 364.6848221377842 1099.621077207884 299.9445512460067
405 0.005 2.025 20 1040.612976555686 987.0628554143917 987.2522963274289 1100.329749794607 1100.06494948395 1100.012612409931 1099.42757482378 364.8650328200512 1099.637465173814 299.9450074304813
406 0.005 2.03 20 1040.665239728205 987.1651981407856 987.3554832093865 1100.323006574403 1100.057228813529 1100.005468785092 1099.424144994546 365.0450555173438 1099.629700143213 299.9452015141226
407 0.005 2.035 20 1040.714258954957 987.2664149652222 987.4575420131634 1100.318887938006 1100.055732197501 1100.003920628644 1099.423597661429 365.2248870309242 1099.611046039932 299.9454645877267
408 0.005 2.04 20 1040.779156940606 987.3666382729851 987.5585658046878 1100.330328666609 1100.065330443552 1100.013484620827 1099.425894889746 365.4038005254914 1099.643373534131 299.945959884904
409 0.005 2.045 20 1040.830097160643 987.4657907589677 987.6585307685899 1100.32647755188 1100.060874517712 1100.007937872353 1099.424558643433 365.5820776308485 1099.640447676161 299.9463032160441
410 0.005 2.05 20 1040.873663852783 987.5638509294596 987.7574108470383 1100.31593625945 1100.051695518459 1099.999909023286 1099.422597477185 365.7606299612037 1099.605907618508 299.9464465568502
411 0.005 2.055 20 1040.930179766364 987.6609074670562 987.85525178049 1100.32293780017 1100.059432213644 1100.007790061467 1099.424644126543 365.9384421704513 1099.621005651599 299.9468317728653
412 0.005 2.06 20 1040.988087829253 987.7569800843569 987.9520944358961 1100.329626308989 1100.064811824654 1100.012497488415 1099.427538353378 366.1152378081839 1099.637406576707 299.9472957030418
413 0.005 2.065 20 1041.036344146691 987.8520244118579 988.047919677452 1100.322848989199 1100.0570283623 1100.005234877797 1099.424089080657 366.2919249908256 1099.629580531617 299.9474936937146
414 0.005 2.07 20 1041.08148923902 987.9460348726869 988.1427072634509 1100.318798086825 1100.05559244294 1100.003813711443 1099.423641850857 366.4683195695584 1099.611017701055 299.9477648672452
415 0.005 2.075 20 1041.142621746591 988.0391342408036 988.2365424829467 1100.330448076807 1100.065417843218 1100.013641463487 1099.426217088085 366.6439087978874 1099.643483791456 299.9482669462632
416 0.005 2.08 20 1041.189712588537 988.1312349085623 988.3293944303149 1100.326560223083 1100.06095781445 1100.008002812497 1099.424906909642 366.8188413496045 1099.640473842948 299.9485876285145
417 0.005 2.085 20 1041.22958557122 988.2223061053593 988.4212272241167 1100.316059472783 1100.051824505442 1100.000030076217 1099.422660744553 366.9936688679633 1099.606088892489 299.948747108952
418 0.005 2.09 20 1041.282309642043 988.3124544265664 988.5120998345983 1100.323092967669 1100.059574319598 1100.00792609262 1099.424801586137 367.1679276843842 1099.621179529297 299.9491425160476
419 0.005 2.095 20 1041.336596484431 988.4017061199635 988.6020600076679 1100.3298449063 1100.065010788088 1100.012669907987 1099.427991627919 367.3413451904035 1099.637572072586 299.9496095866457
420 0.005 2.1 20 1041.381196843441 988.4900050576101 988.6910797541547 1100.323151166921 1100.05732305779 1100.00554877419 1099.424540894891 367.5144764711977 1099.629820612816 299.949808745186
421 0.005 2.105 20 1041.422687650837 988.577343237857 988.7791358958111 1100.319142139487 1100.055943675179 1100.004110826104 1099.424185375229 367.6873521945416 1099.611294604864 299.9500807617837
422 0.005 2.11 20 1041.480352877955 988.6638364269718 988.8663090629715 1100.330701952313 1100.06567140727 1100.013702206296 1099.426611935366 367.8594805899835 1099.643737100635 299.9505815026383
423 0.005 2.115 20 1041.523831864133 988.7494027085647 988.9525700023519 1100.326747937039 1100.061144017494 1100.008206692367 1099.425355745072 368.0310755250442 1099.640660387314 299.9508993264176
424 0.005 2.12 20 1041.560165586782 988.8340124570119 989.0378843932939 1100.316245898727 1100.052011037631 1100.000225389149 1099.423203809419 368.2024349443207 1099.606216178937 299.9510552849214
425 0.005 2.125 20 1041.60927154938 988.9177699542065 989.122309962605 1100.323168892544 1100.059644813207 1100.007992492511 1099.42511436646 368.3733477241999 1099.621215008694 299.9514487659434
426 0.005 2.13 20 1041.660086394972 989.0007013127946 989.2058936960226 1100.329892970325 1100.065055135122 1100.012666314863 1099.428377425939 368.5434305123734 1099.637520412634 299.9519211948885
427 0.005 2.135 20 1041.701344844963 989.082746429198 989.2886046538355 1100.323153130717 1100.057337544207 1100.005568726601 1099.424754380374 368.713269921472 1099.629791789553 299.9521128910851
428 0.005 2.14 20 1041.739567942094 989.1638923654208 989.3704167449638 1100.319008666275 1100.055795954139 1100.00397412232 1099.424266916657 368.8827678418248 1099.611212732319 299.9523786728263
429 0.005 2.145 20 1041.79386329592 989.2442613203156 989.4514127209304 1100.330557570202 1100.065504872863 1100.013583716642 1099.426691515084 369.0513790765269 1099.643665731284 299.9528734795502
430 0.005 2.15 20 1041.833959067102 989.3237725255738 989.5315653370254 1100.326562965778 1100.060912674133 1100.007990108576 1099.425309158047 369.2195381152139 1099.6405180902 299.9531805299328
431 0.005 2.155 20 1041.867017544714 989.4023957831113 989.6108400685965 1100.316027880506 1100.051736121723 1099.999946518169 1099.423117164912 369.3874669955271 1099.606043411967 299.9533306650568
432 0.005 2.16 20 1041.912971925138 989.4802308976285 989.6892912300018 1100.322963240892 1100.059403806176 1100.007768295315 1099.425018368322 369.5550059291106 1099.621075340765 299.9537169408953
433 0.005 2.165 20 1041.960743864776 989.5572982315638 989.7669617419911 1100.329696691826 1100.064829999634 1100.012494415845 1099.428162625019 369.7216275356819 1099.637468297147 299.9541725146768
434 0.005 2.17 20 1041.998793805579 989.6335406897765 989.8438209269915 1100.322934671701 1100.057067768802 1100.005274447191 1099.424654611887 369.8880474652591 1099.629684188142 299.9543578358602
435 0.005 2.175 20 1042.033944378467 989.7089522551183 989.9198479025374 1100.31893651321 1100.055653960938 1100.003853596919 1099.424307228673 370.0541277946843 1099.611185878807 299.954606140106
436 0.005 2.18 20 1042.085113917855 989.7836501610888 989.9951226807676 1100.330523842614 1100.065435245867 1100.013626822315 1099.426850686965 370.2194903833864 1099.643600094294 299.9550941013231
437 0.005 2.185 20 1042.122195654343 989.857553765383 990.069617850639 1100.326538488454 1100.060860503042 1100.007898410324 1099.42538137085 370.3842819532328 1099.640552480457 299.9553936957402
438 0.005 2.19 20 1042.152351050753 989.9306277714047 990.1432954929572 1100.316105159665 1100.051801398098 1099.999982994703 1099.423352682857 370.5488691094508 1099.606107581314 299.9555310209192
439 0.005 2.195 20 1042.195454773668 990.0029698778031 990.2162075925094 1100.323134319547 1100.059554745338 1100.007907155702 1099.425353011151 370.7131055992646 1099.621331150268 299.9559059480497
440 0.005 2.2 20 1042.240187150344 990.0746055766321 990.2883995908669 1100.329857230171 1100.064986926822 1100.012634382569 1099.428520327917 370.8764301710385 1099.637675434923 299.9563580391606
441 0.005 2.205 20 1042.27540678214 990.1454814585844 990.3598441479759 1100.323174988658 1100.057299513721 1100.005513347774 1099.425061980539 371.0394705273405 1099.629917807184 299.9565277857096
442 0.005 2.21 20 1042.307616798784 990.2155857399508 990.4305166475377 1100.319170909639 1100.055909130992 1100.004078455626 1099.424755953456 371.2022581547081 1099.611351367884 299.9567681343779
443 0.005 2.215 20 1042.355877185256 990.2850357968167 990.5004964537136 1100.330774666915 1100.065702170433 1100.013763307954 1099.427179740654 371.3643117387659 1099.643798644137 299.9572377957296
444 0.005 2.22 20 1042.39026798061 990.3537409809669 990.5697500687662 1100.326778147932 1100.061112709002 1100.008176675161 1099.425758902723 371.5257384327818 1099.64072874598 299.9575245010003
445 0.005 2.225 20 1042.417645561426 990.4216701200814 990.6382397469779 1100.316330929246 1100.052048859876 1100.000265538708 1099.423661658619 371.6870274446406 1099.606324187203 299.9576479200943
446 0.005 2.23 20 1042.457967547997 990.4889286663407 990.7060230043152 1100.323353984343 1100.059775673344 1100.008081758788 1099.425826870924 371.8481030216544 1099.621416843438 299.9580055555069
447 0.005 2.235 20 1042.499866443311 990.5555365473866 990.7731429791032 1100.330028182222 1100.06511799572 1100.012725942868 1099.428829140279 372.0080215660057 1099.637704157861 299.958434480796
448 0.005 2.24 20 1042.532214895603 990.6214382353965 990.8395701343036 1100.323331371587 1100.057449158901 1100.005665256566 1099.425422789047 372.1678081450959 1099.629909403278 299.9585894302477
449 0.005 2.245 20 1042.561931029345 990.6866179614799 990.9052763835645 1100.31923207288 1100.05594027859 1100.00409439994 1099.425034696667 372.3273048038344 1099.611364484997 299.9588071823402
450 0.005 2.25 20 1042.607549802753 990.7511904183839 990.9703388511439 1100.330623860921 1100.065540650288 1100.013589290616 1099.427235057003 372.4859737069543 1099.643724996661 299.9592653399402
451 0.005 2.255 20 1042.639395440848 990.8150729146786 991.0347285508764 1100.32667033496 1100.060981370601 1100.00802519381 1099.425923718815 372.6441070512055 1099.640667575652 299.9595326976188
452 0.005 2.26 20 1042.664055937992 990.8782354795705 991.0984092637218 1100.31615055218 1100.051822708449 1100.000017916909 1099.42374211783 372.8020209797415 1099.606177594004 299.9596382335047
453 0.005 2.265 20 1042.701692748683 990.9407766352889 991.1614345995782 1100.323127657291 1100.059522585856 1100.00785205013 1099.425738812972 372.9599086251394 1099.62121891682 299.9599806989827
454 0.005 2.27 20 1042.741249293736 991.0027286345177 991.2238566514724 1100.329781080909 1100.06484248328 1100.01249963513 1099.428856900438 373.1166160498007 1099.637580746486 299.9603906885289
455 0.005 2.275 20 1042.771265088827 991.0640207568438 991.2856351774192 1100.323112775364 1100.057165916352 1100.005352088694 1099.425499572236 373.2730226871037 1099.629849329745 299.9605296520699
456 0.005 2.28 20 1042.798491683242 991.124639067253 991.3467410153463 1100.319063287853 1100.055732425308 1100.003889086527 1099.425211492978 373.4292153597711 1099.611282136029 299.9607359152589
457 0.005 2.285 20 1042.841607504087 991.1846945276119 991.4072476714068 1100.330526195168 1100.06539764173 1100.013595706245 1099.427267736103 373.5847840441957 1099.643705785666 299.9611722451497
458 0.005 2.29 20 1042.871169874798 991.2441241762937 991.4671429818789 1100.326687337309 1100.060927572793 1100.007938428796 1099.426174318586 373.7396404454398 1099.640742332212 299.9614499273844
459 0.005 2.295 20 1042.893266066321 991.3028716888783 991.5263708430097 1100.31618010665 1100.051829793373 1099.999993779517 1099.4238868371 373.8944335474882 1099.606147144342 299.9615248179947
460 0.005 2.3 20 1042.928753251537 991.3610440985593 991.5849906505746 1100.323267231162 1100.059647479272 1100.007953887868 1099.426018016476 374.0488892300114 1099.6213127816 299.9618412229797
461 0.005 2.305 20 1042.965974152748 991.4186606038867 991.6430431292018 1100.329944465994 1100.065026415345 1100.012657355785 1099.429040685945 374.2022510022749 1099.637747523152 299.9622376794649
462 0.005 2.31 20 1042.993536678256 991.4756642531536 991.7004977288573 1100.323291208235 1100.057360544056 1100.00554957654 1099.42561152439 374.3556535554307 1099.630024838667 299.9623506294673
463 0.005 2.315 20 1043.018541293843 991.5320534948329 991.7573367722454 1100.319307334473 1100.055980608212 1100.004118921407 1099.425490009953 374.5086879503639 1099.611504825359 299.9625403315989
464 0.005 2.32 20 1043.059600209336 991.5879375343968 991.8136336070843 1100.330880483455 1100.06573550426 1100.01377981534 1099.427929675918 374.6609884463242 1099.64393627828 299.962956701285
465 0.005 2.325 20 1043.08665990714 991.643228705693 991.8693553665465 1100.326947529057 1100.061237566183 1100.008270161394 1099.426690222649 374.81278213731 1099.640830756608 299.9631858964307
466 0.005 2.33 20 1043.106832484246 991.697889219103 991.9244615176081 1100.316453953457 1100.052098762951 1100.000285996779 1099.424415828274 374.964312162771 1099.606458460305 299.9632555161049
467 0.005 2.335 20 1043.140058892894 991.7520165241092 991.9790017969752 1100.323427610244 1100.059788650419 1100.008085198602 1099.426470540438 375.1154604227201 1099.621537946189 299.9635591236214
468 0.005 2.34 20 1043.175131896865 991.8056360142092 992.033021419093 1100.330112917385 1100.06515255843 1100.012745301363 1099.429543270527 375.2658032917946 1099.637867063624 299.9639292343568
469 0.005 2.345 20 1043.200576404749 991.8586869646426 992.0864884579668 1100.323485758096 1100.057530365892 1100.005717261306 1099.42621225417 375.4159328176743 1099.63014005152 299.9640293303432
470 0.005 2.35 20 1043.223253729658 991.9111562019049 992.139374642896 1100.31932210604 1100.05598468769 1100.004095950454 1099.425685538705 375.5657108381998 1099.611509289641 299.9641974781304
471 0.005 2.355 20 1043.262125773535 991.9631613881752 992.1917597592923 1100.330799041072 1100.065640279613 1100.013650009343 1099.428058772155 375.7149133126504 1099.643848681325 299.9645942691899
472 0.005 2.36 20 1043.287201736747 992.0146105694336 992.2436086342294 1100.326846482335 1100.061119047036 1100.008139757534 1099.426741143577 375.863532242471 1099.640759822981 299.9648079238052
473 0.005 2.365 20 1043.305313469556 992.0654701927582 992.2948820466355 1100.316298940062 1100.051904244282 1100.000075187666 1099.424462885001 376.0119287184121 1099.606356360639 299.9648564372389
474 0.005 2.37 20 1043.336378655251 992.1158384815411 992.3456311677514 1100.323232296617 1100.059566711407 1100.007879863445 1099.426416991201 376.1600684372923 1099.62140591423 299.9651405213987
475 0.005 2.375 20 1043.369318206146 992.1657298211104 992.3958921571884 1100.329903947482 1100.06494645629 1100.012550261392 1099.429371790001 376.3071789901626 1099.637682709918 299.9655014858245
476 0.005 2.38 20 1043.392764156339 992.2151004438801 992.4456472854288 1100.323193925801 1100.057203979456 1100.00537365623 1099.425996019015 376.4542196945707 1099.62989598912 299.9655801809666
477 0.005 2.385 20 1043.41339695564 992.2639208317169 992.4948543546725 1100.319054843006 1100.055698618476 1100.003841433265 1099.425409396498 376.6009035529093 1099.611245418637 299.9657334150339
478 0.005 2.39 20 1043.450513717204 992.3123225520318 992.5436057605906 1100.330667408775 1100.06548438735 1100.013650876042 1099.42805788251 376.7468957728571 1099.643786345224 299.9661122398463
479 0.005 2.395 20 1043.473650194934 992.360205771147 992.5918588143072 1100.326678824019 1100.060899516578 1100.007918771097 1099.426635412781 376.8925380308769 1099.640742125782 299.9663039235364
480 0.005 2.4 20 1043.489885194345 992.4075399607543 992.6395766078648 1100.316241098205 1100.051818895975 1099.999964517599 1099.424434406156 377.0378467733497 1099.606353822486 299.9663356414457
481 0.005 2.405 20 1043.519155739862 992.4544237996233 992.6868106678439 1100.3233181017 1100.059629030574 1100.007931970846 1099.426630644481 377.1829003177846 1099.621456858261 299.9666023011223
482 0.005 2.41 20 1043.550388472718 992.5008782361172 992.7336036649235 1100.330072788371 1100.065079868951 1100.012688714115 1099.429764001611 377.326873029175 1099.637841805048 299.9669365738983
483 0.005 2.415 20 1043.571900914499 992.5468416372328 992.7799221581474 1100.323393306557 1100.057396229929 1100.005543942658 1099.426264665863 377.4708731250996 1099.630067138231 299.9670010028875
484 0.005 2.42 20 1043.590866249141 992.5922970038771 992.8257355830651 1100.319319049833 1100.055947899082 1100.004084510301 1099.425849171276 377.6145368230155 1099.611530446113 299.9671367298511
485 0.005 2.425 20 1043.626115943725 992.637357341034 992.8711191214363 1100.330877563913 1100.065703496781 1100.013789100393 1099.428324016231 377.7575711025233 1099.644009217665 299.9674986377914
486 0.005 2.43 20 1043.647531211717 992.6819406484002 992.9160436326994 1100.326951217961 1100.061188593869 1100.00821239728 1099.426996200757 377.9000980525206 1099.640966948671 299.9676754251349
487 0.005 2.435 20 1043.661837414067 992.7260030456582 992.9604623358667 1100.316516066859 1100.052132560707 1100.000304805553 1099.424715591334 378.0423453720549 1099.606513770142 299.9676900741231
488 0.005 2.44 20 1043.68924644171 992.769649388403 993.0044321851743 1100.323526540885 1100.05985881685 1100.008133185346 1099.426803247699 378.1843465761217 1099.621563439843 299.9679401415298
489 0.005 2.445 20 1043.718743920043 992.8129077883862 993.0480016728017 1100.330161144478 1100.065171478682 1100.012748135242 1099.429969792571 378.3250523847626 1099.637846783068 299.9682670448119
490 0.005 2.45 20 1043.738684961114 992.8557066600949 993.0911298213184 1100.323482664592 1100.057495592344 1100.005675962538 1099.426425178564 378.4660650490939 1099.630143545025 299.9683113356077
491 0.005 2.455 20 1043.75594074088 992.8980312906814 993.1337861655117 1100.31938429202 1100.056015403003 1100.004131226167 1099.426103878115 378.6070455009119 1099.611589034737 299.9684293861344
492 0.005 2.46 20 1043.789481520089 992.9399943943004 993.1760463971908 1100.330940079894 1100.065765063981 1100.013710803743 1099.428486180463 378.7469401217841 1099.643995239242 299.9687738964455
493 0.005 2.465 20 1043.809184330835 992.981516809084 993.2178834234381 1100.326995632121 1100.061193018031 1100.008196855568 1099.427130631087 378.8862162943161 1099.641011663709 299.9689620126939
494 0.005 2.47 20 1043.821678338107 993.0225475222071 993.2592449511052 1100.316374221778 1100.05197388467 1100.000140173951 1099.424784209435 379.0258260352988 1099.606348785372 299.9689486330751
495 0.005 2.475 20 1043.847453643723 993.0631937619529 993.3001894568197 1100.323306823769 1100.059635121837 1100.007934835252 1099.426642809683 379.1649542272655 1099.621404211338 299.9691759330076
496 0.005 2.48 20 1043.875349357807 993.103472686828 993.3407566254656 1100.329958464077 1100.064985581479 1100.012574310717 1099.429778821085 379.3028796970693 1099.63770445278 299.9694834819817
497 0.005 2.485 20 1043.893621811804 993.1433219061632 993.3809117142329 1100.323231753745 1100.057232288967 1100.005387728236 1099.426237879046 379.4409385845807 1099.62999840145 299.9695116700488
498 0.005 2.49 20 1043.909281236912 993.1827295467956 993.4206270927391 1100.319101481734 1100.055709230126 1100.003850123588 1099.425783535527 379.5786903097969 1099.611401673389 299.9696125908117
499 0.005 2.495 20 1043.941187105172 993.2218132127889 993.4599824663297 1100.330691193569 1100.065489397348 1100.013640133287 1099.428142610155 379.7158148216239 1099.64381762978 299.9699419381055
500 0.005 2.5 20 1043.959317672765 993.2604839527993 993.4989438223548 1100.326751105432 1100.060959707071 1100.007946081587 1099.426824312462 379.8523764776821 1099.640730852382 299.9700884199715
501 0.005 2.505 20 1043.970587387801 993.2987025326411 993.5374686656156 1100.316299459794 1100.051862225715 1099.9999864688 1099.424775640894 379.9887917630517 1099.606311569281 299.9700745510618
502 0.005 2.51 20 1043.994993225954 993.3365641373446 993.5756057100307 1100.3233440579 1100.059653389439 1100.007936407784 1099.426862738723 380.1249221947887 1099.621425904684 299.9702941836794
503 0.005 2.515 20 1044.021388093854 993.3740890765555 993.6133957688274 1100.330061273723 1100.06505350251 1100.012663154192 1099.429874097228 380.2599683767028 1099.637882382048 299.9705829301348
504 0.005 2.52 20 1044.038208388896 993.4112168083469 993.6508058969387 1100.323374658261 1100.05736595725 1100.005515400483 1099.426433181281 380.3951167088714 1099.630105898162 299.9706015813811
505 0.005 2.525 20 1044.052489785598 993.4479335456537 993.6878072204306 1100.319376135221 1100.055962457552 1100.004092101545 1099.426087713026 380.5299482264086 1099.61159067885 299.9706836577244
506 0.005 2.53 20 1044.08288383096 993.4843538393146 993.7244766935014 1100.330881486926 1100.065681532535 1100.013787298768 1099.428398068012 380.6641154675604 1099.64396529361 299.9710051315387
507 0.005 2.535 20 1044.099592580521 993.520388646598 993.760779950604 1100.327003472607 1100.061231702833 1100.00823375818 1099.42718136623 380.7976921636864 1099.640943116378 299.971137972092
508 0.005 2.54 20 1044.109434092795 993.5559971661062 993.7966735934227 1100.316559002106 1100.052153263076 1100.000303788308 1099.425019113851 380.931193077809 1099.606535344573 299.9711104871028
509 0.005 2.545 20 1044.132516367473 993.5912770823505 993.8322075395065 1100.323564663172 1100.059876704174 1100.008138567348 1099.4271186615 381.0644057033472 1099.62166447792 299.9713192550905
510 0.005 2.55 20 1044.157498842596 993.6262493076366 993.8674231631815 1100.330192886746 1100.065192494393 1100.012763084105 1099.430208347859 381.1966371364949 1099.637986607335 299.9716045555718
511 0.005 2.555 20 1044.173007360309 993.660853023428 993.9022874624023 1100.323544006273 1100.057541703274 1100.00570939342 1099.426720912913 381.3289974046039 1099.630214121786 299.9716089242049
512 0.005 2.56 20 1044.185841258229 993.6950710659615 993.9367690041331 1100.319425851049 1100.056036173195 1100.004137266346 1099.426370207781 381.4609498059986 1099.611578746987 299.9716892888742
513 0.005 2.565 20 1044.214860490835 993.7290203158234 993.9709463689703 1100.330970768317 1100.065773023222 1100.013711760263 1099.42867061484 381.5922173131069 1099.643992684139 299.9719951834229
514 0.005 2.57 20 1044.230264249612 993.7626090058022 994.0047835336954 1100.327002986209 1100.06122940695 1100.008232154131 1099.42736940812 381.7231137427958 1099.640864758956 299.9721129856021
515 0.005 2.575 20 1044.238806278919 993.7957964573823 994.0382362583018 1100.31649739123 1100.052073491365 1100.000223559706 1099.425172553294 381.8539035749527 1099.606499727947 299.9720752122919
516 0.005 2.58 20 1044.260415584455 993.828681188553 994.0713548510117 1100.323394831217 1100.059699166215 1100.007979272547 1099.427029264107 381.9843524031757 1099.621502811133 299.9722728898578
517 0.005 2.585 20 1044.284132696093 993.8612826092489 994.1041803307829 1100.330038800905 1100.065003124313 1100.012594391314 1099.430034883712 382.1138501708533 1099.637838572643 299.9725377710477
518 0.005 2.59 20 1044.29824029922 993.8935397081522 994.1366786215566 1100.323326255354 1100.057298298383 1100.005449027964 1099.426629142399 382.2433588222899 1099.630055596076 299.9725357540697
519 0.005 2.595 20 1044.309857653456 993.9254357053861 994.168818821047 1100.319202080876 1100.055783663202 1100.003899198523 1099.426221668754 382.3724923150062 1099.611388387869 299.9726013479709
520 0.005 2.6 20 1044.33759652939 993.9570875577747 994.2006797720009 1100.330717090061 1100.065487432221 1100.013605289708 1099.428451937373 382.50085833209 1099.643804790228 299.97289592598
521 0.005 2.605 20 1044.351884767838 993.9884007017951 994.232223357589 1100.326782973221 1100.060976001129 1100.007959969809 1099.427153653361 382.6289818503287 1099.640777859221 299.9730079504764
522 0.005 2.61 20 1044.359199088334 994.0193366519037 994.2634062434329 1100.316336808357 1100.051867673319 1099.999977014301 1099.425014496887 382.7570560586104 1099.606401054598 299.9729594258302
523 0.005 2.615 20 1044.379652588678 994.0499954729191 994.294280242012 1100.323303065413 1100.059580956966 1100.007871997396 1099.42701410906 382.8845994596462 1099.621445024916 299.9731471855914
524 0.005 2.62 20 1044.402133942319 994.080396121556 994.3248860107932 1100.330013967887 1100.064990925101 1100.012597405578 1099.43018221164 383.0112582232123 1099.637821439281 299.9734012981931
525 0.005 2.625 20 1044.415173620828 994.110477137873 994.355189948917 1100.323407050404 1100.057354695202 1100.005478483818 1099.426714632988 383.1381259542961 1099.630106980414 299.9733902874692
526 0.005 2.63 20 1044.425616805538 994.1402217735507 994.3851603442456 1100.319351704486 1100.055936675308 1100.004053123398 1099.426278979713 383.2647469490427 1099.611550043118 299.9734470074728
527 0.005 2.635 20 1044.452252859744 994.1697428343344 994.4148733762324 1100.330925339972 1100.06570806014 1100.01383111539 1099.428704835487 383.3905522061423 1099.644012464823 299.9737326160757
528 0.005 2.64 20 1044.465569248078 994.1989476916891 994.4442917431687 1100.327104036606 1100.061280464379 1100.008256782064 1099.427481278721 383.5159238680227 1099.641131502884 299.9738636017991
529 0.005 2.645 20 1044.471687064107 994.2277999870927 994.4733732789703 1100.316622776929 1100.052176455744 1100.000303665569 1099.425395906944 383.6413673814882 1099.606653733945 299.9737943506658
530 0.005 2.65 20 1044.491052424898 994.2563970511682 994.502168462813 1100.323591635449 1100.059865655333 1100.008123892968 1099.427299183459 383.766283528172 1099.621738252266 299.9739661597332
531 0.005 2.655 20 1044.512426727387 994.2847578971861 994.5307173708894 1100.330269198026 1100.065248291872 1100.012801163167 1099.430470607057 383.8902458706842 1099.638002764019 299.9742185526656
532 0.005 2.66 20 1044.524374488014 994.3128202978523 994.5589858754622 1100.323628779694 1100.057601291164 1100.005755281964 1099.427060692768 384.014470365051 1099.630293050182 299.9741928248451
533 0.005 2.665 20 1044.533638010797 994.34056749423 994.5869421985426 1100.319501529357 1100.056093433181 1100.004170478806 1099.426645156542 384.1382790137831 1099.611656753732 299.9742444279412
534 0.005 2.67 20 1044.559252501307 994.3681106458532 994.6146616008755 1100.331006739092 1100.065791074186 1100.013740875223 1099.428909695972 384.2612734782447 1099.644053515758 299.9745220814831
535 0.005 2.675 20 1044.571439488676 994.3953605059296 994.6421083034372 1100.327113122527 1100.061290610191 1100.008286654054 1099.427597338861 384.3840522638812 1099.641110313914 299.9746395134309
536 0.005 2.68 20 1044.576421379915 994.4222765137221 994.6692378421612 1100.316558253316 1100.052108111865 1100.000257932043 1099.425418140622 384.5068823513591 1099.606584528949 299.974563663063
537 0.005 2.685 20 1044.594767298357 994.4489577889829 994.6961013361527 1100.323497707689 1100.059777443513 1100.008033123613 1099.427417223787 384.6291887273226 1099.621586776617 299.974727354143
538 0.005 2.69 20 1044.615025523013 994.4754213626526 994.7227376975021 1100.33004245602 1100.065002841893 1100.012580423783 1099.430325751815 384.7504716303729 1099.637811284827 299.9749730651042
539 0.005 2.695 20 1044.625936034962 994.5016058226262 994.7491130848163 1100.323342211565 1100.057284832832 1100.005428496726 1099.426862924739 384.8720690461689 1099.630037585637 299.9749394415992
540 0.005 2.7 20 1044.634188004284 994.5274943969615 994.7751956652156 1100.319242202295 1100.055803205312 1100.003913158837 1099.426446913134 384.9932818562194 1099.611455000558 299.9749830815265
541 0.005 2.705 20 1044.658792066653 994.5531992497087 994.8010613063652 1100.330789729386 1100.065557147768 1100.01367050996 1099.428797998838 385.1137204896564 1099.643894983555 299.9752535741555
542 0.005 2.71 20 1044.670019950714 994.5786273989351 994.8266721467519 1100.326854599081 1100.060995295925 1100.007955785237 1099.4274574755 385.2338273289882 1099.640949474811 299.9753662661196
543 0.005 2.715 20 1044.674044371268 994.6037423860448 994.8519858767775 1100.316339241527 1100.051854596872 1099.999973519032 1099.425180451041 385.353938345947 1099.60642395044 299.9752823218825
544 0.005 2.72 20 1044.691440513189 994.6286437110978 994.8770543078032 1100.323368688751 1100.059617850958 1100.007882051094 1099.427359150945 385.4735608202792 1099.62149672975 299.9754396169658
545 0.005 2.725 20 1044.710869924444 994.6533471536876 994.9019159400445 1100.330052377888 1100.064997458451 1100.012600338693 1099.430332286169 385.5923233853642 1099.637886922204 299.9756672525476
546 0.005 2.73 20 1044.720781531247 994.6777904086402 994.9265354190585 1100.323392667023 1100.057322680463 1100.005442370839 1099.426965121517 385.7112525225195 1099.63009937332 299.9756314109902
547 0.005 2.735 20 1044.728278291132 994.7019574273967 994.950882438807 1100.319425748629 1100.055960966737 1100.004072229116 1099.426641873547 385.8298909780586 1099.611611420531 299.9756585236316
548 0.005 2.74 20 1044.751952656964 994.7259580648515 994.9750303249666 1100.330936670971 1100.065690535023 1100.013800188351 1099.428959827592 385.9477641820136 1099.644016127685 299.9759268782548
549 0.005 2.745 20 1044.762210805118 994.7497001750828 994.9989412077821 1100.3270225554 1100.0611970005 1100.0081759579 1099.427669346387 386.0653837065943 1099.641008433261 299.9760084011543
550 0.005 2.75 20 1044.765475545536 994.7731480182939 995.022573835845 1100.316605249478 1100.052141644516 1100.000266481076 1099.425567582837 386.1830118645768 1099.606638392716 299.9759315963458
551 0.005 2.755 20 1044.781995357129 994.7963985464531 995.0459781372316 1100.323666521238 1100.059919397384 1100.008156455516 1099.427706639464 386.3001795017663 1099.62175739546 299.9760920105981
552 0.005 2.76 20 1044.800566647049 994.8194697014786 995.0691941513711 1100.330380929534 1100.065308075003 1100.012857023406 1099.430767704861 386.4164190006629 1099.638097132113 299.9763213019481
553 0.005 2.765 20 1044.809630421257 994.8422982937514 995.0921856779891 1100.323678498 1100.057618192492 1100.005756627597 1099.427330584926 386.532839939654 1099.63033032771 299.9762837247238
554 0.005 2.77 20 1044.816151765819 994.8648655907683 995.1149197572166 1100.319571556115 1100.056135329021 1100.004218488381 1099.426945989259 386.6490062167933 1099.611718075602 299.9763160944641
555 0.005 2.775 20 1044.838998921924 994.8872836481275 995.1374720549534 1100.331093262504 1100.065838908715 1100.013776283051 1099.42925238251 386.7644412404148 1099.64416120131 299.9765779209562
556 0.005 2.78 20 1044.84842020084 994.9094618911538 995.1598057173559 1100.327134506538 1100.061284748829 1100.00828021648 1099.427798204016 386.879576439628 1099.641135250056 299.9766808202371
557 0.005 2.785 20 1044.850751158428 994.931360468329 995.1818764173958 1100.316627388186 1100.052149304209 1100.000284938794 1099.425779276088 386.994787542105 1099.606686135508 299.9765882184848
558 0.005 2.79 20 1044.866328850155 994.953075293139 995.2037331068232 1100.323569382056 1100.059817022259 1100.00806143872 1099.427764626548 387.1095297947505 1099.621682643162 299.9767367658844
559 0.005 2.795 20 1044.883957658301 994.9746253153148 995.2254158687653 1100.330147602642 1100.065052742303 1100.012632242696 1099.43057912405 387.2232596876166 1099.637910084523 299.9769599853008
560 0.005 2.8 20 1044.892197098277 994.9959491157738 995.2468904941124 1100.323473165667 1100.057394132317 1100.005528525216 1099.427218428286 387.3372723505282 1099.630143781552 299.9769154223395
561 0.005 2.805 20 1044.897932278511 995.0170272961021 995.2681236292298 1100.31933412478 1100.055864289371 1100.003963825339 1099.426719550252 387.4509854969622 1099.611551401484 299.9769445908705
562 0.005 2.81 20 1044.919996504142 995.0379724241704 995.2891909575487 1100.330835293988 1100.065564676506 1100.013633915936 1099.429052994945 387.5639626895846 1099.643923105319 299.9772024146445
563 0.005 2.815 20 1044.928556687271 995.0586905798582 995.3100533425866 1100.326844368666 1100.06099548884 1100.007964337837 1099.427658618357 387.6766069141329 1099.640851189417 299.9772776848748
564 0.005 2.82 20 1044.930208227242 995.0791454725404 995.3306689007892 1100.316400837943 1100.051894840452 1100.000000504449 1099.425509888617 387.789335857667 1099.606472429304 299.9771931111809
565 0.005 2.825 20 1044.945094664254 995.0994327064061 995.351086507718 1100.323367277594 1100.059583361447 1100.00784884819 1099.427485036526 387.9016103473039 1099.621536774378 299.977344890703
566 0.005 2.83 20 1044.962068319015 995.1195707958499 995.3713458961554 1100.330050721246 1100.064975751639 1100.012558274314 1099.43060867025 388.0129809140764 1099.637888904412 299.9775746938423
567 0.005 2.835 20 1044.969583095164 995.1394976911391 995.3914123172337 1100.323440815444 1100.057343350773 1100.005447748827 1099.427254853582 388.1246212343718 1099.630133199123 299.977525475649
568 0.005 2.84 20 1044.974644213221 995.1591941092269 995.4112525858779 1100.319404012037 1100.055928848243 1100.004025885454 1099.426877813757 388.2359391227961 1099.611624161452 299.9775532117878
569 0.005 2.845 20 1044.995933472525 995.1787724597281 995.4309420585389 1100.330969923795 1100.06570563421 1100.013809488232 1099.429217996829 388.3464851886927 1099.644058747652 299.9778074520303
570 0.005 2.85 20 1045.003771305652 995.198139344301 995.4504421860179 1100.327053952658 1100.061208227289 1100.008178614858 1099.427860513069 388.4568133900419 1099.641019528595 299.9778751314558
571 0.005 2.855 20 1045.004690311972 995.2172563889759 995.4697094622111 1100.316618555709 1100.052127527117 1100.000239937748 1099.425715841008 388.5671104406356 1099.606646723295 299.9777885456085
572 0.005 2.86 20 1045.018982134197 995.2362211416486 995.4887938318877 1100.323663523853 1100.059889201617 1100.008127258447 1099.427856135444 388.6770476989198 1099.621776607505 299.9779395690468
573 0.005 2.865 20 1045.035173624515 995.2550493999776 995.507733087863 1100.330380735852 1100.065295896734 1100.012846285296 1099.430880140076 388.7860288197194 1099.638078707143 299.9781581357825
574 0.005 2.87 20 1045.042014172346 995.2736809324383 995.5264937194463 1100.323751059138 1100.057679672461 1100.005808350392 1099.427513126174 388.8952342828897 1099.630424431989 299.9781089246212
575 0.005 2.875 20 1045.046316460848 995.2920958555557 995.5450422175081 1100.319638816326 1100.056171921667 1100.004251212659 1099.427025044035 389.0042715863138 1099.611800574959 299.978126015152
576 0.005 2.88 20 1045.066987168867 995.3104127902932 995.5634592748127 1100.331133396001 1100.065858160457 1100.01379591486 1099.429542458297 389.1125694142634 1099.644166904242 299.9783822756547
577 0.005 2.885 20 1045.073982822096 995.3285240948915 995.5816938398696 1100.32711628012 1100.061288335997 1100.00827500947 1099.428061464455 389.2205165831892 1099.64098836451 299.9784531560746
578 0.005 2.89 20 1045.074283954557 995.3463972066878 995.5997075949838 1100.316664399724 1100.052174214107 1100.000301426384 1099.425935639264 389.3285001194893 1099.606715573827 299.9783617340769
579 0.005 2.895 20 1045.087775217452 995.36413167629 995.6175517665004 1100.32361890827 1100.059850085773 1100.008085507 1099.427963743588 389.4360354941969 1099.621723668412 299.9785086446701
580 0.005 2.9 20 1045.103393552909 995.3817496630305 995.6352702451561 1100.330257819088 1100.06515906768 1100.012706762333 1099.431073342754 389.5427793845035 1099.638004838304 299.9787237145959
581 0.005 2.905 20 1045.109495835142 995.3991811803593 995.6528212870106 1100.323528782644 1100.057433058687 1100.005565507692 1099.427558442318 389.6497420980385 1099.630214338089 299.978674729492
582 0.005 2.91 20 1045.113150937667 995.4164091523332 995.6701730619598 1100.319371461871 1100.055883484224 1100.003978505306 1099.427030475975 389.7564167443724 1099.611610214226 299.9786967531135
583 0.005 2.915 20 1045.133170155884 995.4335421322841 995.6873977840147 1100.330903340977 1100.065612248297 1100.013639125945 1099.429428099719 389.8624451352215 1099.644006834658 299.9789475408982
584 0.005 2.92 20 1045.139743322603 995.4504924314085 995.704460947888 1100.327005470095 1100.06110935963 1100.008063799019 1099.428054829691 389.9680884616232 1099.641044802306 299.979042048065
585 0.005 2.925 20 1045.13929148184 995.4672175308067 995.7213167628995 1100.316456712656 1100.051919998959 1100.00002510926 1099.42592185351 390.0739272599962 1099.606535815121 299.9789365224452
586 0.005 2.93 20 1045.152152739533 995.4838125507054 995.738012803761 1100.323427736178 1100.059623896265 1100.007883012429 1099.427914108868 390.1793230348259 1099.621596795763 299.9790725830957
587 0.005 2.935 20 1045.16714723648 995.5002978921837 995.754589778691 1100.330123563029 1100.065014714925 1100.012581646599 1099.431036555848 390.2837285234314 1099.637908032817 299.979293653428
588 0.005 2.94 20 1045.172608252654 995.5166087759725 995.7710114876007 1100.323418935035 1100.057290245445 1100.00538805889 1099.427468754515 390.3884899320239 1099.630161958374 299.9792346607625
589 0.005 2.945 20 1045.17571037679 995.532727776099 995.7872457137096 1100.319403841837 1100.055888504472 1100.003984840345 1099.427166834691 390.4929851631942 1099.611636641742 299.9792557497351
590 0.005 2.95 20 1045.19517954837 995.548764927465 995.8033655913416 1100.33097566014 1100.065673215792 1100.013787905384 1099.429530486551 390.5967643206092 1099.644100903278 299.9795040432993
591 0.005 2.955 20 1045.201145351285 995.5646284948664 995.8193341449324 1100.32707450314 1100.061196814401 1100.0081464582 1099.428202319568 390.7002409488922 1099.641033984254 299.9795671169097
592 0.005 2.96 20 1045.200077009165 995.580270147799 995.8350991494965 1100.316593857252 1100.052086501759 1100.000188765651 1099.425811422033 390.803791400427 1099.606642230153 299.9794712555799
593 0.005 2.965 20 1045.212528813549 995.5958024847165 995.850723666871 1100.323642047017 1100.059841263298 1100.008079892998 1099.428068703199 390.9069694716187 1099.62177558587 299.9796122116376
594 0.005 2.97 20 1045.226947650816 995.6112358240515 995.8662403733998 1100.330380004602 1100.065270128965 1100.012823541784 1099.431214053428 391.009237734143 1099.638170343521 299.9798223212115
595 0.005 2.975 20 1045.231882375298 995.6264986171701 995.8816065310725 1100.323693226342 1100.057602024624 1100.005721679513 1099.427628979645 391.1116850858003 1099.630349933578 299.97976678181
596 0.005 2.98 20 1045.234422059148 995.6415812767153 995.8967966138709 1100.319655869257 1100.056181759281 1100.004259482396 1099.427271173993 391.2139822492053 1099.611767015027 299.9797731555587
597 0.005 2.985 20 1045.253206295785 995.6565917675943 995.9118824510068 1100.331166626686 1100.065896955422 1100.013841883799 1099.429594244455 391.3155240498521 1099.644189254227 299.9800202269614
598 0.005 2.99 20 1045.258655530292 995.6714471853292 995.9268342780716 1100.327147710689 1100.061271136554 1100.008252952485 1099.428244781823 391.4167897158384 1099.641093665548 299.9800815036318
599 0.005 2.995 20 1045.257172875534 995.6860992961164 995.9416006034139 1100.316680142445 1100.052170162227 1100.000300414216 1099.426179834573 391.5182073340879 1099.606718540318 299.9799843111303
600 0.005 3 20 1045.268989039687 995.7006428021206 995.9562288773325 1100.323674779356 1100.059889764066 1100.008122300032 1099.428265520647 391.6192614515661 1099.621781699682 299.980124301029
601 0.005 3.005 20 1045.282801804919 995.7150963651123 995.9707585561735 1100.330325145518 1100.06521510819 1100.012755627976 1099.431224270535 391.7194029893019 1099.638091236439 299.9803358487229
602 0.005 3.01 20 1045.287252356257 995.7293960312214 995.9851535562284 1100.323641414556 1100.057539039526 1100.005665657772 1099.427775330574 391.8197377522001 1099.630313538074 299.9802802160818
603 0.005 3.015 20 1045.289227582983 995.7435232551305 995.9993808677157 1100.319477291746 1100.055978099861 1100.004052884291 1099.427236165719 391.9199353492209 1099.611680162244 299.9802931929856
604 0.005 3.02 20 1045.307509360106 995.7575899528302 996.0135146285088 1100.330954128159 1100.065641289351 1100.013647886899 1099.429568286334 392.0193964891979 1099.644065315466 299.980535716474
605 0.005 3.025 20 1045.312394840258 995.771503594589 996.0275177383431 1100.326986718516 1100.06110844023 1100.008062152639 1099.428228172155 392.1186833046859 1099.640911568387 299.9805979462124
606 0.005 3.03 20 1045.3104208012 995.7852236703695 996.0413450984729 1100.31653018882 1100.051987672614 1100.000075848121 1099.426130763712 392.2179999409266 1099.606577157667 299.9805006465559
607 0.005 3.035 20 1045.321681262649 995.7988440128627 996.0550435367168 1100.323446486106 1100.059626842175 1100.007879264084 1099.428026170411 392.3168366702192 1099.621618949208 299.9806403754869
608 0.005 3.04 20 1045.335090207737 995.8123843570953 996.0686529996467 1100.330139482689 1100.065015995238 1100.012590757424 1099.431120935687 392.4148889624769 1099.63800808797 299.9808469459285
609 0.005 3.045 20 1045.339026204798 995.825780258534 996.0821372519878 1100.323421554561 1100.057295871826 1100.005396491497 1099.427525247824 392.5131810539487 1099.630159079615 299.9807887244641
610 0.005 3.05 20 1045.340643272548 995.8390158209569 996.0954654050516 1100.31947013636 1100.055937417353 1100.004036060028 1099.427289191405 392.6112531700737 1099.611656649088 299.9807916885726
611 0.005 3.055 20 1045.358407711099 995.8521978958804 996.1087080391229 1100.330973898529 1100.065656315561 1100.01376577922 1099.429562443437 392.7085464048767 1099.644096072843 299.981036257703
612 0.005 3.06 20 1045.362931508698 995.8652373837422 996.1218302019016 1100.32707882359 1100.061176193648 1100.008111465153 1099.428382442995 392.805685618808 1099.641085059958 299.9810940137605
613 0.005 3.065 20 1045.360465703858 995.8780931489522 996.1347863917424 1100.316616995827 1100.052067923193 1100.00015377995 1099.426218942987 392.9029467224573 1099.606692036292 299.9809931712204
614 0.005 3.07 20 1045.371299304279 995.8908584579 996.1476227716195 1100.323648023858 1100.059842014822 1100.008078536421 1099.428246867798 392.9997751674364 1099.621779434495 299.9811296219561
615 0.005 3.075 20 1045.384268797 995.9035527633209 996.1603797384736 1100.330377805209 1100.065260769876 1100.01281301408 1099.431316180547 393.095753433239 1099.638184411733 299.9813377050053
616 0.005 3.08 20 1045.387796570951 995.9161135309043 996.1730217551441 1100.323724033919 1100.057611112336 1100.005722811241 1099.427862918868 393.1919306190181 1099.630391272356 299.9812780385884
617 0.005 3.085 20 1045.388869804354 995.9285208536315 996.1855154788869 1100.319678147874 1100.056182030933 1100.004241005495 1099.427587832654 393.2879837822367 1099.611842785952 299.9812883091171
618 0.005 3.09 20 1045.406313966257 995.9408843965713 996.1979333220493 1100.331189967778 1100.065881634093 1100.013827674319 1099.429874181089 393.383358113456 1099.644257974723 299.9815278924863
619 0.005 3.095 20 1045.410371746445 995.9531129141658 996.2102383388444 1100.327275140073 1100.061378478278 1100.008349075966 1099.428556334266 393.4784272266415 1099.641259640253 299.9816127874481
620 0.005 3.1 20 1045.407361467905 995.9651638496568 996.2223840163324 1100.316729741902 1100.052208030092 1100.000331059865 1099.426289322707 393.5736877141708 1099.606774025518 299.9814986035486
621 0.005 3.105 20 1045.417752921206 995.9771332555936 996.234418484421 1100.323695090892 1100.059891629302 1100.008119881309 1099.428292699711 393.668502780919 1099.62182557746 299.9816264977343
622 0.005 3.11 20 1045.43027960223 995.9890397073241 996.2463810997509 1100.330376575485 1100.065268108278 1100.012785064332 1099.431433587402 393.7624305826574 1099.63809874939 299.9818368940322
623 0.005 3.115 20 1045.43322829003 996.0008102513603 996.258228369418 1100.323676038511 1100.057580766627 1100.005709522528 1099.427691828236 393.856710003998 1099.630361522083 299.9817673177786
624 0.005 3.12 20 1045.433834234928 996.012435714039 996.2699348095475 1100.319529875328 1100.05603427061 1100.004103837065 1099.427279537247 393.9507684571953 1099.611732589768 299.9817770383737
625 0.005 3.125 20 1045.450806392183 996.0240250787464 996.2815730382207 1100.331004107816 1100.065707934998 1100.013681814172 1099.429638636261 394.0441340142006 1099.644057411427 299.9820144650238
626 0.005 3.13 20 1045.45434687606 996.0354857635118 996.2931049126823 1100.327038686567 1100.061153540332 1100.008099685245 1099.428345842645 394.1372642525452 1099.640967109649 299.9820670490578
627 0.005 3.135 20 1045.45102379594 996.0467764127122 996.304484840255 1100.316507301583 1100.051970076842 1100.000072498413 1099.426098182285 394.2304820604864 1099.606588969134 299.9819636306919
628 0.005 3.14 20 1045.460979646027 996.0579932442412 996.3157613327741 1100.323484771961 1100.059688558047 1100.007933340648 1099.428074368042 394.3232666939859 1099.621593382496 299.982096893252
629 0.005 3.145 20 1045.473107284467 996.069153642438 996.3269732421339 1100.330171560431 1100.065046449062 1100.01260818587 1099.431122058035 394.4153246357023 1099.637999136265 299.982295788256
630 0.005 3.15 20 1045.475780994947 996.0801942829511 996.3380844284011 1100.323407195751 1100.057272794494 1100.005372577499 1099.427521869842 394.5075964969514 1099.630151661123 299.9822301838426
631 0.005 3.155 20 1045.476041578037 996.0910960936669 996.3490614375291 1100.319380479323 1100.055863140517 1100.003958801479 1099.427203211162 394.5997355488518 1099.611612741458 299.9822351906363
632 0.005 3.16 20 1045.492607518579 996.1019704497385 996.3599787837492 1100.330911615978 1100.065605971031 1100.013724781908 1099.429489268944 394.6912118944378 1099.644016405823 299.9824695220574
633 0.005 3.165 20 1045.495836529037 996.1127224552 996.370796768545 1100.327003020148 1100.061110628245 1100.008048995987 1099.428190999994 394.7823849844902 1099.641009094428 299.9825240726927
634 0.005 3.17 20 1045.492201346486 996.1233136703094 996.3814714924263 1100.316581649022 1100.052044650689 1100.000122298108 1099.426098954138 394.8736308360148 1099.606640288106 299.9824161585275
635 0.005 3.175 20 1045.501849651104 996.1338393699252 996.3920513451126 1100.323585192132 1100.059774191174 1100.008019893504 1099.42810318689 394.9645735898027 1099.621740819597 299.9825449065812
636 0.005 3.18 20 1045.513634924954 996.1443159920161 996.4025738827457 1100.330357008038 1100.065237893846 1100.012787608884 1099.431294517544 395.0546956937025 1099.638116749542 299.9827459193485
637 0.005 3.185 20 1045.515967588224 996.1546808631815 996.4130037464438 1100.323684977722 1100.057572395413 1100.005675942916 1099.427836750591 395.1451122187618 1099.630369736478 299.9826787719576
638 0.005 3.19 20 1045.515873257828 996.1649146758484 996.4233075784705 1100.319634718152 1100.056144254169 1100.004203489329 1099.42746190357 395.2353761502848 1099.611819390041 299.9826843524542
639 0.005 3.195 20 1045.532127533995 996.1751275263561 996.4335585504143 1100.331181093199 1100.065887710116 1100.01384956784 1099.429765075672 395.3248745979351 1099.644218294491 299.9829178571396
640 0.005 3.2 20 1045.534976521427 996.1852265811143 996.4437180662316 1100.327239373647 1100.061369526323 1100.008340203561 1099.428494369579 395.4142518226147 1099.641158334 299.9829669917193
641 0.005 3.205 20 1045.530941398972 996.1951692967511 996.4537395451106 1100.316785029897 1100.052276687406 1100.000384137213 1099.426395366566 395.5036787265274 1099.606807829057 299.9828604811732
642 0.005 3.21 20 1045.540217940132 996.2050536252794 996.4636730157919 1100.32371920882 1100.059913566442 1100.00814247129 1099.428380449032 395.5926339234978 1099.62184294932 299.9829905212167
643 0.005 3.215 20 1045.551624856234 996.2148952166372 996.4735558135949 1100.330387455226 1100.065258912557 1100.012784497901 1099.431366151172 395.6809264903509 1099.638129578221 299.9831868699168
644 0.005 3.22 20 1045.553620242366 996.2246304441584 996.4833514758734 1100.323713202466 1100.057611317587 1100.005746957028 1099.427863368446 395.7694906784427 1099.630366490605 299.9831180205272
645 0.005 3.225 20 1045.553161976112 996.2342391340337 996.4930257625746 1100.319590827358 1100.05609253315 1100.004148666086 1099.427457536297 395.8578513104841 1099.611785100068 299.98312004055
646 0.005 3.23 20 1045.568998515544 996.2438336834097 996.5026534581028 1100.331039836212 1100.065733427892 1100.01368624636 1099.429723178298 395.9455547931824 1099.644096956008 299.983351786045
647 0.005 3.235 20 1045.571441121222 996.2533196514149 996.5121952031539 1100.32707816487 1100.061199814241 1100.008149773322 1099.428402976449 396.0330295784576 1099.640997003321 299.983402365212
648 0.005 3.24 20 1045.567099949503 996.2626558697699 996.5216056817932 1100.316558101324 1100.052021766487 1100.000115846076 1099.426228659634 396.1206258953429 1099.606592760874 299.9832904406246
649 0.005 3.245 20 1045.57598416685 996.2719378362647 996.5309326968888 1100.323459478664 1100.059656197342 1100.00791179441 1099.428075848103 396.2078428217087 1099.621643622689 299.983415061933
650 0.005 3.25 20 1045.587087930105 996.2811828966035 996.5402147096389 1100.330165509567 1100.065048061375 1100.012603294031 1099.431170479445 396.2942764465357 1099.637954084339 299.983612582583
651 0.005 3.255 20 1045.588774533826 996.2903276192578 996.5494155666931 1100.323459763175 1100.057327210823 1100.005425215797 1099.427711269911 396.3810457836483 1099.630190205024 299.9835409669884
652 0.005 3.26 20 1045.587999003088 996.2993512312449 996.5585008115927 1100.31937628487 1100.055849636553 1100.003930583082 1099.427264260359 396.4674467655101 1099.61160433208 299.9835428022403
653 0.005 3.265 20 1045.603578647372 996.3083692139676 996.5675470551594 1100.330909200843 1100.065575573376 1100.013699463623 1099.429632990663 396.5532540238984 1099.644065636149 299.9837721073357
654 0.005 3.27 20 1045.605692392372 996.3172845679996 996.5765137954139 1100.326979953999 1100.061075744427 1100.008013146452 1099.428286471358 396.6390419240907 1099.640971704529 299.9838177676953
655 0.005 3.275 20 1045.601059374289 996.3260588982535 996.5853573342004 1100.316588060012 1100.052045863377 1100.000123333409 1099.42618422527 396.7248292449116 1099.606580113515 299.9837069826024
656 0.005 3.28 20 1045.60984563482 996.3347830846636 996.594122705637 1100.323642666547 1100.05983341825 1100.008061841257 1099.428304425099 396.8101661134254 1099.621790234792 299.9838332671922
657 0.005 3.285 20 1045.620672206615 996.3434764195366 996.6028488824003 1100.33038533692 1100.065266583053 1100.012802327725 1099.431425948828 396.8948723697152 1099.638204386366 299.9840257251865
658 0.005 3.29 20 1045.622051947156 996.3520740623921 996.6114988311811 1100.323679819859 1100.057559212209 1100.005657370158 1099.427871327149 396.9798716830177 1099.630422377105 299.9839533205146
659 0.005 3.295 20 1045.621088760706 996.3605593441448 996.6200411529285 1100.319626688855 1100.056123359125 1100.004190086157 1099.427556208239 397.0645818025359 1099.61186957888 299.9839506761215
660 0.005 3.3 20 1045.636376427707 996.3690428999423 996.6285492465151 1100.331223442937 1100.065918159797 1100.013879259712 1099.430005754505 397.1487726006204 1099.64425376423 299.9841781712306
661 0.005 3.305 20 1045.638286587766 996.3774312068479 996.6369846945107 1100.327323216074 1100.061418100521 1100.008372468495 1099.428633742641 397.2326804656073 1099.641279065146 299.9842497044455
662 0.005 3.31 20 1045.633269794543 996.3856818687278 996.6453011516937 1100.316759435858 1100.052233837993 1100.000350990396 1099.426381562488 397.3167668959617 1099.606746368691 299.9841219354991
663 0.005 3.315 20 1045.641671269332 996.3938887644623 996.6535449380101 1100.323755991607 1100.059961338854 1100.008179094112 1099.428444650075 397.4004615553923 1099.621845792408 299.9842355794556
664 0.005 3.32 20 1045.652206048824 996.4020687459473 996.6617541042415 1100.330437385832 1100.065319696449 1100.012828342717 1099.431552539168 397.483434746617 1099.638133379335 299.9844252271754
665 0.005 3.325 20 1045.653321202739 996.4101585737549 996.6698923024647 1100.323764386372 1100.057648330116 1100.005757230086 1099.428089732238 397.5667189819985 1099.630438426643 299.984347981619
666 0.005 3.33 20 1045.651933982902 996.4181384751665 996.6779260221256 1100.319575610688 1100.056067470904 1100.004124537721 1099.427598173658 397.6496410948031 1099.611808283466 299.9843448289878
667 0.005 3.335 20 1045.666953501795 996.4261198899565 996.6859289370565 1100.331092347796 1100.065782165437 1100.013731141467 1099.429946119283 397.7322015029644 1099.644133792896 299.9845703219099
668 0.005 3.34 20 1045.668542177916 996.4340119240557 996.6938642098766 1100.32712865103 1100.061205488108 1100.008151621025 1099.428488993672 397.8144068569457 1099.641143299753 299.9846407333171
669 0.005 3.345 20 1045.663229447066 996.4417707883863 996.701685177676 1100.316550624786 1100.052006162204 1100.000109271662 1099.426307685034 397.8967914238743 1099.606582437791 299.9845112616576
670 0.005 3.35 20 1045.671366459188 996.4494891408056 996.7094374926828 1100.323515253746 1100.059703593323 1100.007945729051 1099.428233525401 397.9787637435422 1099.621685100569 299.9846224953089
671 0.005 3.355 20 1045.681644415584 996.4571866962863 996.7171606599917 1100.330216195529 1100.065087768762 1100.012637335675 1099.431322251045 398.0600135840243 1099.638018623306 299.9848095437142
672 0.005 3.36 20 1045.682432583309 996.4647976302734 996.7248168217851 1100.323457933765 1100.057322149311 1100.005427983437 1099.427762136491 398.14163859584 1099.63024390116 299.9847291655947
673 0.005 3.365 20 1045.680882645252 996.4723030908943 996.7323729532729 1100.319418295283 1100.055885740975 1100.003969037807 1099.427382194432 398.2228802364989 1099.611677243403 299.984724361341
674 0.005 3.37 20 1045.695627958492 996.4798166411016 996.7399043049205 1100.330934090283 1100.065605391968 1100.013720827764 1099.429708798529 398.3036616792116 1099.644061678839 299.9849480851547
675 0.005 3.375 20 1045.696927049231 996.487245504951 996.747373117367 1100.326992659907 1100.061082820644 1100.008018319306 1099.428381583144 398.3842616027047 1099.640935461848 299.9849883853046
676 0.005 3.38 20 1045.691557746787 996.4945472531326 996.7547332580741 1100.316597068671 1100.052039679955 1100.000115063164 1099.426388584374 398.4649094730453 1099.606588274592 299.9848692844727
677 0.005 3.385 20 1045.69948774387 996.5018153385032 996.7620313573353 1100.323645267132 1100.059814688437 1100.008044092164 1099.428366199007 398.5450970305253 1099.62180835174 299.9849874964561
678 0.005 3.39 20 1045.709540512864 996.5090656336022 996.7693041961244 1100.330376619695 1100.065248102061 1100.012791870907 1099.431423262037 398.6247131437459 1099.638204709215 299.9851737616784
679 0.005 3.395 20 1045.710139241695 996.5162346321854 996.7765151853396 1100.323661541819 1100.057533888662 1100.005631798974 1099.427905674283 398.7047064208381 1099.6303906744 299.985092897784
680 0.005 3.4 20 1045.708432388907 996.5233047043178 996.7836322953455 1100.319713538919 1100.056191896417 1100.004260786311 1099.427643049098 398.7843424861892 1099.611895396508 299.985078250501
681 0.005 3.405 20 1045.722931965262 996.530387189111 996.790729167121 1100.331232010055 1100.065922620912 1100.013886531395 1099.430016500803 398.8634826055371 1099.644276633694 299.9853028343832
682 0.005 3.41 20 1045.723985676067 996.5373873623324 996.7977664848436 1100.32726198917 1100.061367985033 1100.008326407528 1099.428620847058 398.9424209409207 1099.641156961459 299.9853401402256
683 0.005 3.415 20 1045.718376108755 996.54426482107 996.804699493273 1100.316807504848 1100.052277820083 1100.000378858761 1099.426630136662 399.0214283976352 1099.606755449673 299.9852183890994
684 0.005 3.42 20 1045.725992510598 996.551111768979 996.8115736786388 1100.323712572592 1100.059904140668 1100.008129513672 1099.428439657412 399.1001174595372 1099.621851078096 299.98533541335
685 0.005 3.425 20 1045.735815625291 996.5579456356005 996.8184269632579 1100.330399273396 1100.065285458984 1100.012793721126 1099.431545279757 399.1781445082197 1099.638195549474 299.9855304433784
686 0.005 3.43 20 1045.73626811798 996.5647027462496 996.8252228791915 1100.323762313992 1100.057649537278 1100.00577238066 1099.428088905815 399.2565921734855 1099.630448103772 299.9854451957628
687 0.005 3.435 20 1045.734222403758 996.5713634390479 996.8319278279484 1100.319666244932 1100.056157669832 1100.004199551679 1099.427764346715 399.3346007260316 1099.611829295446 299.9854361719658
688 0.005 3.44 20 1045.748475668587 996.5780395532527 996.8386158610797 1100.331101688336 1100.06578223281 1100.013708749594 1099.42990645071 399.4121016489293 1099.644156910241 299.9856542538485
689 0.005 3.445 20 1045.749313777396 996.5846380944414 996.8452485657406 1100.327103031604 1100.061198678216 1100.008148793646 1099.428531639124 399.4895104816359 1099.641017729009 299.9856882865204
690 0.005 3.45 20 1045.743373271684 996.591117086048 996.8517802723068 1100.316590981644 1100.052042198397 1100.000143826741 1099.426462153484 399.5669714900847 1099.606606252367 299.9855669548189
691 0.005 3.455 20 1045.750856419357 996.5975697217668 996.8582571386091 1100.323547705621 1100.059732706786 1100.007959975249 1099.428429808018 399.6440362849274 1099.621669176691 299.9856817047852
692 0.005 3.46 20 1045.760384932903 996.6040113286405 996.8647159265676 1100.330212876409 1100.065080285724 1100.012630455969 1099.431390350775 399.7204681692627 1099.638037975781 299.9858648945382
693 0.005 3.465 20 1045.760564324268 996.6103798074741 996.8711206851019 1100.323464803404 1100.057321078298 1100.005420958544 1099.427855313888 399.7972552789714 1099.630254115155 299.9857818227448
694 0.005 3.47 20 1045.758423860501 996.6166563841131 996.8774389775824 1100.3194438917 1100.055896391902 1100.003989620783 1099.42751382898 399.8737465231571 1099.611668852327 299.9857598986702
695 0.005 3.475 20 1045.772404955531 996.6229511527592 996.8837431471727 1100.330933728047 1100.065602254701 1100.01370592042 1099.429770138197 399.9497046948924 1099.644037638932 299.9859797534139
696 0.005 3.48 20 1045.77310816824 996.6291727644035 996.8899961941194 1100.32699949545 1100.061073726754 1100.008002474783 1099.428406836217 400.0255047569862 1099.641007319463 299.9860128709564
697 0.005 3.485 20 1045.767007476026 996.635279018516 996.8961525411751 1100.316558392233 1100.051995163812 1100.000070431258 1099.426307058849 400.1014138393774 1099.606573130565 299.9858878785225
698 0.005 3.49 20 1045.774352358302 996.6413633018067 996.9022583866146 1100.323604254852 1100.059775796683 1100.008008796783 1099.42843107685 400.1769870470824 1099.621786327345 299.9860011151268
699 0.005 3.495 20 1045.783719509073 996.6474419057351 996.9083512126371 1100.330254677422 1100.065132054485 1100.012693201358 1099.431404179549 400.2518889152449 1099.638137774151 299.9861922785353
700 0.005 3.5 20 1045.783786148744 996.6534520242673 996.9143946978677 1100.323696306492 1100.0575613583 1100.005655870379 1099.428093185839 400.3272260155619 1099.630427863922 299.9861041543993
701 0.005 3.505 20 1045.78148164819 996.6593739433182 996.9203554714326 1100.319682844053 1100.056163517319 1100.004217063618 1099.427798467996 400.4021320482703 1099.611872774866 299.9860925587785
702 0.005 3.51 20 1045.795285635843 996.6653186139916 996.9263069072497 1100.331175383657 1100.065848594028 1100.013850313552 1099.430014730148 400.4766268563689 1099.644249267041 299.9863088453535
703 0.005 3.515 20 1045.795951534142 996.6711954938274 996.932212311486 1100.327360098401 1100.061441895616 1100.008387682824 1099.428820195654 400.5509272873118 1099.641317839954 299.9863680573344
704 0.005 3.52 20 1045.789559409066 996.6769596957311 996.9380240145776 1100.316840762337 1100.052304345103 1100.000404494449 1099.426699775568 400.6253932423757 1099.606801869912 299.9862276425479
705 0.005 3.525 20 1045.796679567381 996.6827041619468 996.9437879131686 1100.323790887856 1100.059970852744 1100.008182164479 1099.428670276383 400.6994251385773 1099.621893651749 299.9863303896134
706 0.005 3.53 20 1045.805806214321 996.6884456124729 996.9495411910879 1100.330431875634 1100.06529774508 1100.012825114206 1099.431594923026 400.7728235791074 1099.638193266792 299.9865065533357
707 0.005 3.535 20 1045.805642224162 996.694120136228 996.955247374053 1100.323756494634 1100.057633197123 1100.005755675244 1099.428144219852 400.8466393375982 1099.630496659428 299.9864156920136
708 0.005 3.54 20 1045.803058063859 996.6997082267771 996.9608723594919 1100.319669426885 1100.056161945558 1100.00421835702 1099.427749559404 400.9201335260068 1099.611886845893 299.9863996470888
709 0.005 3.545 20 1045.81672688611 996.7053215347293 996.9664905545188 1100.331179824086 1100.065861976395 1100.013765186183 1099.430039765183 400.9931432168192 1099.644226540174 299.9866125707051
710 0.005 3.55 20 1045.817011661689 996.7108693146413 996.9720647826305 1100.327152030353 1100.061247991662 1100.008194634016 1099.428661637963 401.0659881879693 1099.641080152419 299.9866437963007
711 0.005 3.555 20 1045.810481722102 996.7163073673205 996.9775483434868 1100.316643979402 1100.052097321319 1100.000199184144 1099.426505515848 401.1389296870697 1099.606694305139 299.9865155387034
712 0.005 3.56 20 1045.81742069956 996.7217302452275 996.9829880883974 1100.323607791976 1100.059787016595 1100.008006326739 1099.428532381092 401.21149044993 1099.621711699009 299.9866232031637
713 0.005 3.565 20 1045.826321839955 996.7271505528627 996.9884186172253 1100.330146557011 1100.065025248563 1100.012586459649 1099.431314559082 401.2833932464096 1099.637988092733 299.9868097296568
714 0.005 3.57 20 1045.826022348993 996.7325069526487 996.9938048017798 1100.323496415926 1100.057353517989 1100.005450160925 1099.427901663339 401.3558161385887 1099.630252901958 299.9867153209495
715 0.005 3.575 20 1045.82332280948 996.7377821326081 996.9991143602761 1100.319423297786 1100.055889870052 1100.003961860086 1099.427546859714 401.4278176575403 1099.611663961327 299.9866994774341
716 0.005 3.58 20 1045.836831691746 996.7430858077123 997.004420691144 1100.330954787742 1100.065619484588 1100.013713811587 1099.429854890277 401.4993675845178 1099.644068540801 299.9869107664762
717 0.005 3.585 20 1045.836971587307 996.7483258034108 997.0096851923055 1100.32700615609 1100.061083490228 1100.008002056901 1099.428557758499 401.5707553584937 1099.640976294603 299.986937549233
718 0.005 3.59 20 1045.830300333445 996.7534601997924 997.0148629087797 1100.316540024836 1100.051971470636 1100.000046701018 1099.426317295742 401.64222050474 1099.606594297225 299.9868079320564
719 0.005 3.595 20 1045.837178364678 996.7585816779788 997.0199995412055 1100.323586088374 1100.059749484763 1100.00797916797 1099.428429731334 401.7133370307543 1099.621749591635 299.9869147064497
720 0.005 3.6 20 1045.846014763329 996.7637072975527 997.025132518316 1100.330311791313 1100.065184205652 1100.012734736843 1099.431519924658 401.783931643516 1099.638193336247 299.9870882949389
721 0.005 3.605 20 1045.845556062309 996.7687721046757 997.0302246511219 1100.323654395259 1100.057511785717 1100.005603034926 1099.428162190083 401.854843235917 1099.630397706035 299.986997091005
722 0.005 3.61 20 1045.842759409483 996.7737576254053 997.0352428150917 1100.319617260577 1100.056090212634 1100.00415230262 1099.427697160183 401.9253652240175 1099.611879388481 299.9869767927126
723 0.005 3.615 20 1045.856114737747 996.7787754826049 997.0402611272139 1100.331191111981 1100.065863179131 1100.013876470389 1099.430102447722 401.9955862424493 1099.64426092406 299.9871855993607
724 0.005 3.62 20 1045.856225499432 996.7837343202278 997.0452421652789 1100.327364688736 1100.061443329743 1100.008379597718 1099.428856947634 402.065572927227 1099.64128215536 299.9872395787761
725 0.005 3.625 20 1045.849320805871 996.7885898891554 997.0501390418011 1100.316807714432 1100.052268595209 1100.000369944697 1099.426601517935 402.1356535811453 1099.606799819874 299.9870947954925
726 0.005 3.63 20 1045.855991507226 996.7934350090043 997.0549972601874 1100.323785254245 1100.059963767093 1100.008178227977 1099.428623786926 402.2055613988435 1099.621914228406 299.9871915768273
727 0.005 3.635 20 1045.864618449779 996.7982848180761 997.0598529471669 1100.330414581057 1100.065299294853 1100.012808658251 1099.431675011689 402.2747290557425 1099.63818256789 299.9873717233417
728 0.005 3.64 20 1045.864008172465 996.8030758987171 997.0646698450698 1100.323821615458 1100.057709585103 1100.005820031979 1099.428313195745 402.3442142474955 1099.630466760897 299.9872750606399
729 0.005 3.645 20 1045.861010814012 996.8077977150906 997.0694220340724 1100.319647632672 1100.056126343344 1100.004173071158 1099.427895421482 402.4135889618788 1099.611875074626 299.9872534405115
730 0.005 3.65 20 1045.874263822447 996.8125528446827 997.0741755898169 1100.331174377685 1100.065843241742 1100.013751867863 1099.430238009505 402.4823332641701 1099.644246754993 299.98746082378
731 0.005 3.655 20 1045.87408431235 996.8172440949078 997.07888791306 1100.327248616049 1100.061336835194 1100.00829074838 1099.428744379272 402.5509131095003 1099.641178160576 299.9875119605732
732 0.005 3.66 20 1045.867123677208 996.8218436570106 997.0835261351339 1100.316719940258 1100.052157767937 1100.000253446675 1099.426761060873 402.6197689938226 1099.606729450899 299.987367519225
733 0.005 3.665 20 1045.873619280262 996.826433613404 997.0881273744595 1100.323637965921 1100.059792292821 1100.00801628501 1099.428658905644 402.6881358026689 1099.621807888075 299.9874648932756
734 0.005 3.67 20 1045.882159929212 996.8310324093138 997.0927295607642 1100.330272861109 1100.065115195589 1100.012653243017 1099.431672242222 402.755811588381 1099.638081232365 299.9876326594851
735 0.005 3.675 20 1045.881317387468 996.8355738966492 997.097294895896 1100.323542320841 1100.057383889206 1100.005474019389 1099.42824180648 402.8240012471006 1099.630287169141 299.9875356898151
736 0.005 3.68 20 1045.878136867317 996.8400403713048 997.1017907534278 1100.319445544686 1100.055886179264 1100.003954867272 1099.427727522894 402.8920277049424 1099.611714491921 299.9875143406541
737 0.005 3.685 20 1045.891265102232 996.8445434043298 997.1062906833656 1100.330977136284 1100.065609796131 1100.013699512416 1099.430014589183 402.9593309476297 1099.644141922562 299.9877207481592
738 0.005 3.69 20 1045.890995902532 996.8489929696881 997.1107588116511 1100.327027177704 1100.061075909011 1100.008001467887 1099.42869751601 403.0265882322764 1099.641037860861 299.9877430947187
739 0.005 3.695 20 1045.883902762307 996.8533452184403 997.115148499902 1100.316608417239 1100.052018241875 1100.000081242818 1099.426641494775 403.0940759441353 1099.606623199846 299.9876095554902
740 0.005 3.7 20 1045.890336128087 996.8576910800595 997.1195041687929 1100.323631256965 1100.059769935438 1100.007994052082 1099.428665956376 403.1611863131643 1099.621808252949 299.987712039304
741 0.005 3.705 20 1045.898660809851 996.862038495125 997.1238550623145 1100.330327566973 1100.065181140226 1100.0127294518 1099.431581908203 403.2275815721929 1099.638178194129 299.9878830879098
742 0.005 3.71 20 1045.897741971814 996.8663318250984 997.1281714439482 1100.323614234051 1100.05747109315 1100.005555324269 1099.428077976454 403.2943315733496 1099.630365637547 299.9877882235779
743 0.005 3.715 20 1045.894552414133 996.8705543455268 997.1324218308138 1100.319625434086 1100.056081163003 1100.004160662274 1099.427692481742 403.3610612506631 1099.611888046476 299.9877539353112
744 0.005 3.72 20 1045.90746555992 996.8748151256351 997.136678444779 1100.331171130527 1100.06584476393 1100.013880643824 1099.430069713897 403.4270460407017 1099.644269099728 299.9879622159702
745 0.005 3.725 20 1045.907120039336 996.8790239000855 997.1409051417893 1100.327237514477 1100.061312370713 1100.008256757493 1099.428744709762 403.4929858871888 1099.641193757936 299.9879843584152
746 0.005 3.73 20 1045.899886142351 996.8831384860188 997.1450557328927 1100.316808303885 1100.052261193219 1100.000353964376 1099.426635603206 403.55911966477 1099.606805448411 299.9878481939787
747 0.005 3.735 20 1045.906183613243 996.8872507552095 997.1491757658068 1100.323828712056 1100.060008854449 1100.008216502331 1099.428743355897 403.6249675050518 1099.621947766701 299.9879504143954
748 0.005 3.74 20 1045.914426920139 996.8913729684168 997.153299572875 1100.330426153191 1100.065315597289 1100.012824451839 1099.431730150457 403.6900964416729 1099.638213553735 299.9881306626862
749 0.005 3.745 20 1045.913462532453 996.8954442951075 997.1573919529208 1100.323812325561 1100.057681983161 1100.005792713539 1099.428293606534 403.7556736718214 1099.630534906391 299.9880311410384
750 0.005 3.75 20 1045.910078158593 996.8994443616582 997.1614186991716 1100.319643888691 1100.056127124131 1100.004176836189 1099.427800275126 403.8210326872257 1099.611901249888 299.9880091764522
751 0.005 3.755 20 1045.922993562 996.9034913131874 997.1654593370868 1100.3312425794 1100.065916086841 1100.013802652194 1099.430320665357 403.8857282257858 1099.644314988881 299.9882139014523
752 0.005 3.76 20 1045.922485812159 996.9074882682124 997.1694723580986 1100.327284875772 1100.061373569033 1100.008317931017 1099.428981806062 403.9504653809328 1099.641178375442 299.988231601402
753 0.005 3.765 20 1045.915094060312 996.9113957112393 997.1734134127533 1100.31675858505 1100.052184581358 1100.000282104723 1099.426812571586 404.0153623557023 1099.606763714605 299.988094745283
754 0.005 3.77 20 1045.921164412379 996.9153008603213 997.1773246441775 1100.323678060336 1100.059836458815 1100.00805163953 1099.42874966516 404.0799564518063 1099.621801984238 299.9881951738834
755 0.005 3.775 20 1045.929289914185 996.9192205580161 997.1812434841793 1100.330286128098 1100.065133933856 1100.012669876665 1099.431714386848 404.1437672350051 1099.638051161411 299.9883659957999
756 0.005 3.78 20 1045.928135302519 996.9230873301115 997.1851304701569 1100.323529663617 1100.057375798547 1100.005477612623 1099.4281806453 404.2080302034755 1099.630286085266 299.9882670401602
757 0.005 3.785 20 1045.924649124575 996.9268845632056 997.1889530398424 1100.319465425529 1100.055918939239 1100.003991919667 1099.427800114516 404.2722150589588 1099.611711799003 299.9882418171275
758 0.005 3.79 20 1045.937291800192 996.9307156059729 997.1927782658876 1100.330960344799 1100.065631016999 1100.013688195479 1099.429961674443 404.3357097430816 1099.64407349944 299.9884439839164
759 0.005 3.795 20 1045.936619212544 996.9344978460676 997.1965762418872 1100.326983674907 1100.061056803846 1100.00798411588 1099.428571771155 404.3990470385939 1099.640990316914 299.988462227832
760 0.005 3.8 20 1045.9293027307 996.9382015653093 997.2003118238608 1100.3165826953 1100.051980915997 1100.000047935778 1099.426625179639 404.4625806824082 1099.606613741458 299.9883251266307
761 0.005 3.805 20 1045.935329863425 996.9419033671893 997.2040189183764 1100.323574983946 1100.059717894952 1100.007944507091 1099.428649081624 404.5258695179065 1099.62173577492 299.9884244011843
762 0.005 3.81 20 1045.94338432225 996.9456215866904 997.2077353091786 1100.330235531076 1100.065085950573 1100.012653196075 1099.431582050994 404.5885391840619 1099.638132961097 299.9885921029588
763 0.005 3.815 20 1045.942130949256 996.9492911181279 997.2114232767827 1100.323582780265 1100.057427155676 1100.005509212548 1099.428181510104 404.6515132807797 1099.630339785509 299.9884932381923
764 0.005 3.82 20 1045.938673566382 996.9528948926476 997.2150507702022 1100.319623750441 1100.056074808311 1100.004138444791 1099.42795101292 404.7142968123774 1099.611887218627 299.9884645311974
765 0.005 3.825 20 1045.951226548493 996.9565353724794 997.2186837951336 1100.331150349918 1100.065818286122 1100.013872734049 1099.430160925666 404.7767765669064 1099.644280333203 299.9886660922905
766 0.005 3.83 20 1045.950629505126 996.9601293479564 997.2222922916663 1100.327286793478 1100.061330412859 1100.008250049712 1099.428916509738 404.8388526301313 1099.641302459879 299.9887123808109
767 0.005 3.835 20 1045.943063031832 996.9636446172013 997.2258385821489 1100.316771957981 1100.052204076763 1100.000299255652 1099.426767016582 404.9012701700138 1099.606757762605 299.9885594521366
768 0.005 3.84 20 1045.948957770117 996.9671618378388 997.2293593005112 1100.323848933045 1100.060017474724 1100.008213819783 1099.42890696147 404.9634771750138 1099.621888835809 299.9886477826801
769 0.005 3.845 20 1045.956971595659 996.9706980155604 997.2328921330748 1100.33048249456 1100.065350461241 1100.012858034664 1099.43190685679 405.0249111856451 1099.638224503474 299.9888206688943
770 0.005 3.85 20 1045.95557424375 996.9741856707356 997.2363973842923 1100.323797217965 1100.057665079074 1100.005774659409 1099.428355598801 405.0867113413991 1099.630513731407 299.9887161167605
771 0.005 3.855 20 1045.951909604445 996.9776068916259 997.2398417314084 1100.31970250639 1100.056184755133 1100.004234273375 1099.427954046563 405.1483232117177 1099.611928816527 299.9886883718041
772 0.005 3.86 20 1045.964497999327 996.9810735874222 997.2432992865274 1100.331234983565 1100.065905247555 1100.013790111775 1099.430363272881 405.2097155394916 1099.644313843336 299.9888891693954
773 0.005 3.865 20 1045.963749515156 996.9844965139677 997.2467348581047 1100.3273402727 1100.061411790522 1100.008357191236 1099.429053750064 405.2706175936279 1099.641307245748 299.9889336467714
774 0.005 3.87 20 1045.955911066016 996.9878238415459 997.2500941775543 1100.316767505861 1100.052215178131 1100.000311236444 1099.426760578734 405.3318557300183 1099.606738764901 299.9887788682034
775 0.005 3.875 20 1045.961674821849 996.9911642416142 997.2534368192958 1100.323687434965 1100.059847532107 1100.008061356512 1099.428740595387 405.3928106664355 1099.621786381828 299.9888670101313
776 0.005 3.88 20 1045.969579232836 996.9945235065413 997.2567919334615 1100.330261840641 1100.065118681796 1100.012654388327 1099.431723507575 405.4530008816424 1099.638056092148 299.9890374857997
777 0.005 3.885 20 1045.968090197585 996.9978364606046 997.2601213363406 1100.323585523886 1100.057438818939 1100.00553829745 1099.428228330762 405.513713531379 1099.63035770044 299.9889281191593
778 0.005 3.89 20 1045.964308062025 997.0010845168746 997.2633915969329 1100.319462314613 1100.055911915488 1100.003974811345 1099.427787746281 405.57419506079 1099.611750567315 299.9888992259372
779 0.005 3.895 20 1045.97678596271 997.0043792086553 997.2666761067219 1100.330975864123 1100.065624259741 1100.013685678373 1099.430153736337 405.6341638165957 1099.644147510891 299.989097661099
780 0.005 3.9 20 1045.97585163309 997.0076312050973 997.2699399261679 1100.327007876202 1100.061060262339 1100.007985429881 1099.428801848457 405.6939662522167 1099.641017519041 299.9891123923494
781 0.005 3.905 20 1045.968055436573 997.0107909065377 997.2731303928157 1100.316567468258 1100.051983701514 1100.000046361732 1099.426558166047 405.7540304264103 1099.606553470788 299.9889709805167
782 0.005 3.91 20 1045.973651294536 997.0139567027752 997.2762982582567 1100.323545771274 1100.059711310617 1100.007938269133 1099.42849138371 405.8138160181132 1099.621651449153 299.9890666363371
783 0.005 3.915 20 1045.981591504731 997.0171517011827 997.2794876213917 1100.330229689569 1100.065071896086 1100.012638796114 1099.431626050614 405.8728807031126 1099.638061719071 299.9892291742776
784 0.005 3.92 20 1045.980085678766 997.0203015694252 997.2826529619771 1100.323575616963 1100.057418334191 1100.005496186705 1099.428256311246 405.932421145441 1099.630324510771 299.9891248224918
785 0.005 3.925 20 1045.976322903214 997.023388202408 997.2857606601052 1100.319618210831 1100.056079682876 1100.004147187947 1099.427951871853 405.9918038963116 1099.611879281184 299.9890962163643
786 0.005 3.93 20 1045.988725706372 997.0265242008446 997.2888854220635 1100.331159775692 1100.065812669081 1100.013862850026 1099.430271277139 406.0507022647648 1099.644308832 299.9892949481749
787 0.005 3.935 20 1045.987729255545 997.0296198778611 997.2919917650939 1100.327226902702 1100.061293315174 1100.008229794043 1099.42894823608 406.1093534377179 1099.641213608758 299.9893108410561
788 0.005 3.94 20 1045.97995037284 997.032634197388 997.2950344897051 1100.316816634846 1100.052244115776 1100.000325152724 1099.426869964944 406.1682999014728 1099.606815077354 299.9891674415515
789 0.005 3.945 20 1045.9854577687 997.0356472878855 997.298049387466 1100.323786826249 1100.059951811487 1100.008165465513 1099.428660535721 406.2270284550855 1099.621921268159 299.9892605928861
790 0.005 3.95 20 1045.993151600173 997.0386825391001 997.3010793445917 1100.330437747854 1100.06532465752 1100.012844364431 1099.431708171354 406.2848941675801 1099.638155351403 299.9894333394686
791 0.005 3.955 20 1045.991582993244 997.0416734624363 997.3040856149876 1100.323833079704 1100.057718534416 1100.005827445103 1099.428328923212 406.343265345418 1099.630517459462 299.9893272539074
792 0.005 3.96 20 1045.987766465041 997.0446121388234 997.3070437054876 1100.319740862991 1100.056213965363 1100.004250860371 1099.428035906008 406.4014797925981 1099.61196101659 299.9892948660612
793 0.005 3.965 20 1046.000036413389 997.0475931998798 997.3100133850712 1100.331266478709 1100.065945973021 1100.013843479383 1099.430278359095 406.4593414846701 1099.64435105315 299.9894922311936
794 0.005 3.97 20 1045.998872435508 997.0505326112802 997.3129633513624 1100.327260442715 1100.061359622708 1100.008313314476 1099.428900159122 406.5169464338051 1099.64118342425 299.9895086047206
795 0.005 3.975 20 1045.991097163918 997.0534001974963 997.3158579472813 1100.316809530081 1100.052240997757 1100.000338362953 1099.426967277942 406.5748076620512 1099.606801028777 299.9893628914309
796 0.005 3.98 20 1045.996514826081 997.0562753166411 997.3187326796907 1100.323707488212 1100.059863992414 1100.008078450765 1099.428811069649 406.6323861625797 1099.621823350868 299.9894549210635
797 0.005 3.985 20 1046.004131550141 997.059174136296 997.321624598091 1100.330305671878 1100.065149633929 1100.012684713844 1099.43176091668 406.689265833005 1099.638131480648 299.9896182989925
798 0.005 3.99 20 1046.002455335539 997.0620297143209 997.3244940063655 1100.323614374326 1100.057466853824 1100.005565426978 1099.428303613456 406.7465016028622 1099.630347152939 299.98951411558
799 0.005 3.995 20 1045.998424429257 997.0648245932481 997.3273085177626 1100.319492286909 1100.055943952731 1100.004007106678 1099.427808870627 406.8036081106076 1099.611757415268 299.9894832485383
800 0.005 4 20 1046.010528125979 997.0676639597233 997.3301357270515 1100.330961354485 1100.06562540747 1100.013659899266 1099.430005249143 406.8602528148035 1099.644115468703 299.9896796919765
801 0.005 4.005 20 1046.009411720422 997.0704614962311 997.3329434909633 1100.327054155817 1100.061112623932 1100.008035327576 1099.428677301401 406.9167841135018 1099.641082881034 299.9897155046144
802 0.005 4.01 20 1046.001343097122 997.0731784495315 997.3356882051281 1100.316493852369 1100.051915468883 1099.999991671472 1099.426434576484 406.9736066382364 1099.606534412842 299.9895608839284
803 0.005 4.015 20 1046.006866212376 997.0759146093775 997.3384226137721 1100.323544869146 1100.059688590818 1100.007920768801 1099.42869042386 407.0301519110577 1099.621674437987 299.9896491053647
804 0.005 4.02 20 1046.014528020147 997.0786772186411 997.3411770494121 1100.330263601806 1100.065104177751 1100.012649584532 1099.431778296823 407.0859437894015 1099.638076440638 299.9898068322543
805 0.005 4.025 20 1046.012703810202 997.0813972764136 997.3439102869584 1100.32352464628 1100.057352298223 1100.005429588884 1099.428152828361 407.1421383559327 1099.630373232487 299.9896979395011
806 0.005 4.03 20 1046.008725705691 997.0840595411075 997.3465908440953 1100.319557343597 1100.0560058321 1100.004073468377 1099.427931586765 407.1982497438197 1099.611843765247 299.9896673500246
807 0.005 4.035 20 1046.020912775226 997.086774199899 997.3492918465538 1100.331139305904 1100.065790610726 1100.013857055755 1099.430290272666 407.2539103044805 1099.644303655278 299.9898645215194
808 0.005 4.04 20 1046.019674832466 997.0894522451657 997.3519780643006 1100.327202646473 1100.061258874078 1100.008184011484 1099.428953296259 407.3092851188172 1099.641197832834 299.9898786429931
809 0.005 4.045 20 1046.011629673892 997.0920519247238 997.3546039466082 1100.316725637936 1100.052146482021 1100.000225048791 1099.426814344826 407.3649768625962 1099.606700838589 299.9897324015047
810 0.005 4.05 20 1046.01705663664 997.0946621915534 997.3572126724041 1100.323798823849 1100.059946163161 1100.008154542063 1099.428870555335 407.4204880054647 1099.621911635857 299.9898238871737
811 0.005 4.055 20 1046.024618509888 997.0973008559733 997.3598425688358 1100.330531995588 1100.065379566034 1100.01288450797 1099.432008393998 407.4753402736624 1099.638290718872 299.9899844684092
812 0.005 4.06 20 1046.022774794187 997.0998987404078 997.362452772038 1100.323871467661 1100.057740523727 1100.005835063971 1099.428550590153 407.5304482064192 1099.630531913276 299.9898786414672
813 0.005 4.065 20 1046.018629293662 997.1024386992781 997.3650107013634 1100.319712424347 1100.056188819121 1100.004229268275 1099.428058409212 407.5854474751511 1099.611966389579 299.9898437895225
814 0.005 4.07 20 1046.030776991465 997.1050299580241 997.3675882852132 1100.331291754949 1100.065957329418 1100.013854238411 1099.430489518884 407.640166949368 1099.644376583441 299.9900378023235
815 0.005 4.075 20 1046.029576871063 997.1075870250603 997.370152910887 1100.327329167513 1100.061376947694 1100.008318832857 1099.429131474526 407.6944381405631 1099.641343617874 299.9900775939452
816 0.005 4.08 20 1046.021390633893 997.1100649444983 997.3726568036202 1100.316771245531 1100.052202842705 1100.000304634826 1099.426983619243 407.7491455975037 1099.606760744314 299.9899184891295
817 0.005 4.085 20 1046.026600203772 997.1125556842256 997.375145028746 1100.323741657246 1100.059898807262 1100.008107883183 1099.428870141037 407.8036547616513 1099.62181209995 299.9900009396999
818 0.005 4.09 20 1046.034003141493 997.115074565496 997.3776544031347 1100.330366531741 1100.06520649292 1100.012726267614 1099.431853530229 407.8573353841171 1099.63806529235 299.9901590391498
819 0.005 4.095 20 1046.031984412695 997.1175463213955 997.3801388068071 1100.323591480906 1100.057449187194 1100.005557007558 1099.428160498212 407.911421117794 1099.63031643208 299.990050201961
820 0.005 4.1 20 1046.027758560031 997.1199598655825 997.3825703143839 1100.319537553307 1100.056010944737 1100.004068530222 1099.427849499842 407.9656266115675 1099.611759102462 299.9900161609843
821 0.005 4.105 20 1046.039824784617 997.1224266846763 997.3850233337611 1100.330998997206 1100.065662480319 1100.013662179668 1099.430131958407 408.0191136794223 1099.644134693918 299.9902105123123
822 0.005 4.11 20 1046.038464286326 997.1248559990203 997.3874606219183 1100.327000951378 1100.061063231328 1100.007989586018 1099.428756943662 408.0724684285674 1099.641050675983 299.9902204621391
823 0.005 4.115 20 1046.03029182775 997.1272070075261 997.3898377317631 1100.316547232346 1100.05195763604 1100.000034250616 1099.426560529406 408.1261648142187 1099.606623014523 299.9900746607386
824 0.005 4.12 20 1046.035465428128 997.1295745167939 997.3922019158647 1100.323539885736 1100.05968434077 1100.007914366636 1099.428633760469 408.179607417473 1099.621663668684 299.9901660997271
825 0.005 4.125 20 1046.042816509303 997.1319710324977 997.3945884972501 1100.330221321735 1100.065070014032 1100.012616544305 1099.431614860573 408.2323711658323 1099.638026778781 299.9903234038791
826 0.005 4.13 20 1046.040844548292 997.1343292023794 997.3969579953946 1100.323477233361 1100.057318980785 1100.005399266668 1099.428026904402 408.2853729497953 1099.630224968933 299.9902164167077
827 0.005 4.135 20 1046.036676405959 997.1366314668904 997.3992769830814 1100.31950613492 1100.055969621093 1100.004042249572 1099.42780883356 408.3385410353694 1099.61176201986 299.9901797430271
828 0.005 4.14 20 1046.048680898343 997.1389878394177 997.4016187216616 1100.33105925108 1100.065728416747 1100.013813608879 1099.430128432449 408.391194691074 1099.644213414419 299.9903722541135
829 0.005 4.145 20 1046.047397410589 997.1413106680282 997.4039482767369 1100.327211266747 1100.061249191815 1100.008170748804 1099.428839364775 408.4436132469529 1099.641307366653 299.9904104398912
830 0.005 4.15 20 1046.039132386338 997.1435549773176 997.4062179735569 1100.316726191016 1100.052152353888 1100.000226093625 1099.42667479243 408.4963577622081 1099.606752635568 299.9902496192942
831 0.005 4.155 20 1046.044325118792 997.1458233381558 997.4084819377971 1100.323741045197 1100.059887519873 1100.008106944465 1099.428822825291 408.5488192692806 1099.621840089803 299.9903324682131
832 0.005 4.16 20 1046.051681063826 997.1481239167775 997.410770953458 1100.330438262071 1100.065294920759 1100.012814065263 1099.431964123022 408.6006145639344 1099.638181934411 299.9904967260387
833 0.005 4.165 20 1046.049691375257 997.1503882796192 997.4130450883673 1100.323800965048 1100.05766306482 1100.00576250306 1099.428427781924 408.6526748460568 1099.63045737515 299.9903823862119
834 0.005 4.17 20 1046.045313312241 997.1525965496999 997.4152694785317 1100.319727298181 1100.056207629276 1100.004251204594 1099.428008640571 408.7047743603902 1099.611948482489 299.9903476438192
835 0.005 4.175 20 1046.057383341637 997.1548592023232 997.4175166137111 1100.331285802058 1100.065955805556 1100.013861681405 1099.430513399053 408.7564296259124 1099.644379294163 299.9905398899066
836 0.005 4.18 20 1046.056003247624 997.1570885072899 997.4197521025766 1100.327354632534 1100.061417116773 1100.008355822694 1099.42913230718 408.8078369658867 1099.641339207305 299.9905733888974
837 0.005 4.185 20 1046.047643691583 997.1592421550255 997.4219301856407 1100.316800496388 1100.05222792936 1100.000326434146 1099.426946992668 408.8596088901389 1099.606822355356 299.9904127677406
838 0.005 4.19 20 1046.052714322722 997.1614104308807 997.4240945828352 1100.323811587866 1100.059970381082 1100.008169021888 1099.429034401669 408.911161984661 1099.621889529537 299.9904943300555
839 0.005 4.195 20 1046.059924376839 997.1636113595006 997.4262838998235 1100.330402370866 1100.065228569539 1100.012752666875 1099.431852976269 408.9619633507229 1099.638113794974 299.9906486528807
840 0.005 4.2 20 1046.057753329202 997.1657773013019 997.4284591938743 1100.32368818386 1100.057553426508 1100.00565791189 1099.428416351136 409.0133321683285 1099.630336249592 299.9905367351723
841 0.005 4.205 20 1046.053408676041 997.1678886096419 997.4305861723798 1100.319649328958 1100.056092827089 1100.004150023089 1099.428044126624 409.0644177688826 1099.611842739914 299.990492673098
842 0.005 4.21 20 1046.065155693041 997.1700465843113 997.4327293910619 1100.330995883934 1100.065664589094 1100.013659090372 1099.430074624092 409.1151403741051 1099.644122826288 299.9906891589317
843 0.005 4.215 20 1046.06370103051 997.1721690006178 997.434858779532 1100.327045207086 1100.061117518045 1100.008049413879 1099.428749861325 409.1656764234443 1099.641070290103 299.9906978372831
844 0.005 4.22 20 1046.055361254218 997.1742158131548 997.4369301141907 1100.316557323943 1100.051980587213 1100.000059685169 1099.426618468847 409.216408001234 1099.606591488836 299.9905479007859
845 0.005 4.225 20 1046.06039906496 997.1762795667012 997.438989869003 1100.323552936223 1100.059702788722 1100.007923422492 1099.428647900326 409.266908253648 1099.621649336991 299.9906372509458
846 0.005 4.23 20 1046.067542666642 997.1783774811161 997.4410758429334 1100.330180427623 1100.06502205468 1100.012581955683 1099.431599571138 409.316857511328 1099.63799325525 299.9907934746319
847 0.005 4.235 20 1046.065359148121 997.1804407594714 997.4431482030512 1100.323475211737 1100.057314511827 1100.005395840847 1099.428141269016 409.3671328363789 1099.630212514147 299.9906853855706
848 0.005 4.24 20 1046.061021372147 997.1824522264508 997.4451744971404 1100.319484372826 1100.055923592713 1100.004004698626 1099.427715341978 409.4173077222418 1099.611735594194 299.9906400546435
849 0.005 4.245 20 1046.072871935673 997.1845184924265 997.4472248115437 1100.330996594009 1100.065654211206 1100.013759068554 1099.430007652791 409.4670558356998 1099.644194421697 299.9908353002618
850 0.005 4.25 20 1046.071385154624 997.1865500997702 997.4492625392597 1100.327132275453 1100.061205780244 1100.008133601333 1099.428785838632 409.5167139197669 1099.64117915407 299.990844211019
851 0.005 4.255 20 1046.063101514205 997.1885068283372 997.4512434001516 1100.316747928685 1100.052173059083 1100.000233547665 1099.42673525075 409.5666536503622 1099.606795301583 299.9906936440699
852 0.005 4.26 20 1046.068205235033 997.1904903017002 997.4532212418455 1100.323720473079 1100.059849713414 1100.008069472036 1099.428803343129 409.6164038369352 1099.621900258795 299.9907819513435
853 0.005 4.265 20 1046.075387373187 997.1925076883188 997.4552259760522 1100.330418176593 1100.065263573377 1100.012788538278 1099.43196476917 409.6654849760416 1099.638199356533 299.9909505270368
854 0.005 4.27 20 1046.073132515613 997.1944943233345 997.4572199057272 1100.32378194885 1100.057630881974 1100.00572798027 1099.428546396995 409.7149551520534 1099.630443351866 299.990839598801
855 0.005 4.275 20 1046.068695777689 997.1964296423263 997.4591689392079 1100.319755806919 1100.056221454326 1100.004250693099 1099.428154417908 409.7642051261062 1099.611934045234 299.9908061504159
856 0.005 4.28 20 1046.080537288574 997.1984219321807 997.4611438515702 1100.331266393149 1100.065924511937 1100.013855623083 1099.430460876825 409.8131204643083 1099.644384050001 299.9909989796466
857 0.005 4.285 20 1046.078950451309 997.2003793337435 997.4631068555168 1100.327271356739 1100.06135936542 1100.008318069227 1099.429093715445 409.8619026261053 1099.64122670547 299.991007260592
858 0.005 4.29 20 1046.070631705018 997.2022625513848 997.4650136748882 1100.316871692945 1100.052303004104 1100.000391824147 1099.427066207333 409.9108256981348 1099.606879248825 299.9908584028414
859 0.005 4.295 20 1046.075580286229 997.2041635424281 997.4669096239679 1100.323799719834 1100.0599474363 1100.008152893144 1099.428989170219 409.9596209180494 1099.621949513117 299.9909462144116
860 0.005 4.3 20 1046.082644887268 997.2060990810877 997.4688325995329 1100.330450800661 1100.065280646405 1100.012791410732 1099.432005978614 410.0078162471848 1099.638219997481 299.9911043897941
861 0.005 4.305 20 1046.080340500113 997.2080038105021 997.4707448005845 1100.323789191621 1100.057643905877 1100.00575444389 1099.428547192484 410.0562629986041 1099.630417659329 299.9909959800709
862 0.005 4.31 20 1046.075796068062 997.2098576243221 997.4726120303435 1100.319637429232 1100.056092931576 1100.004140136518 1099.428042517593 410.1046318019509 1099.61186234478 299.9909587658248
863 0.005 4.315 20 1046.087527887762 997.2117677142378 997.4745048486111 1100.331093804356 1100.06574581614 1100.013706843418 1099.43036415939 410.1526993661307 1099.644181144311 299.9911506528714
864 0.005 4.32 20 1046.086001900708 997.2136447942657 997.4763870177932 1100.327147718149 1100.061195452436 1100.00812624674 1099.428951888343 410.2008565709868 1099.641250061285 299.9911872434234
865 0.005 4.325 20 1046.077496619472 997.2154467100936 997.4782124732437 1100.316635098094 1100.052047554637 1100.000126036095 1099.426867456999 410.2490092989835 1099.606696169 299.9910242211752
866 0.005 4.33 20 1046.082412968603 997.217266099889 997.4800268356794 1100.323581038573 1100.05972315996 1100.007943553886 1099.428796332538 410.2969455096218 1099.621745109239 299.9911031158049
867 0.005 4.335 20 1046.089381280775 997.2191123190477 997.4818613901717 1100.330197099875 1100.065053264551 1100.012585170886 1099.431715499689 410.344235099903 1099.638024098618 299.9912652783111
868 0.005 4.34 20 1046.087038263208 997.2209279800961 997.4836852276785 1100.323519354388 1100.057351946092 1100.005432427159 1099.428141132779 410.3918612548909 1099.630254196957 299.9911507385648
869 0.005 4.345 20 1046.082439586132 997.2226944673846 997.4854650024582 1100.319448202365 1100.055892263015 1100.003962268751 1099.427708179541 410.4393274841062 1099.611686071904 299.9911137230579
870 0.005 4.350000000000001 20 1046.094144673676 997.2245214234125 997.4872738407749 1100.331016102827 1100.065665221644 1100.013752214864 1099.43014972431 410.4866199791859 1099.644129686625 299.9913050812808
871 0.005 4.355 20 1046.092588560014 997.2263150798691 997.4890721748243 1100.327131726749 1100.061184555658 1100.008095610803 1099.42888453088 410.5335190434376 1099.641165976974 299.9913395972935
872 0.005 4.36 20 1046.084039526696 997.2280311426118 997.4908123899314 1100.316588341917 1100.052016912824 1100.000086032527 1099.426582376858 410.5807146450373 1099.606641140004 299.9911750153079
873 0.005 4.365 20 1046.089095509851 997.2297684069822 997.4925441960605 1100.323712636537 1100.059870709916 1100.008082015234 1099.428835265683 410.6276383340189 1099.621835323165 299.991251815331
874 0.005 4.37 20 1046.096086344269 997.2315397738904 997.4943029429616 1100.330372212603 1100.065231410936 1100.012767520769 1099.431816970503 410.6739476590927 1099.638164299115 299.9914137640536
875 0.005 4.375 20 1046.093840310396 997.2332916934342 997.4960608742249 1100.32373338759 1100.057571901152 1100.005660565549 1099.42841031139 410.7208346705285 1099.630473013159 299.9912956676901
876 0.005 4.38 20 1046.089223767635 997.2349949890702 997.4977764074562 1100.319750248452 1100.056208371439 1100.00426146881 1099.428134692311 410.7676135636133 1099.611956012631 299.9912573238043
877 0.005 4.385 20 1046.100896852942 997.2367589270001 997.499521169886 1100.331298233466 1100.065955820157 1100.013883262762 1099.430529963235 410.8137877423177 1099.644327104017 299.9914464580212
878 0.005 4.39 20 1046.099235880498 997.2384905047203 997.5012568535675 1100.327272534349 1100.061344407096 1100.008295377515 1099.42906762626 410.859964723949 1099.641226379182 299.9914510507446
879 0.005 4.395 20 1046.090739116112 997.2401483537674 997.5029373149808 1100.316848643086 1100.052290166555 1100.000383700489 1099.426984388317 410.9063799637624 1099.606907349631 299.991300101878
880 0.005 4.4 20 1046.095654346056 997.2418235793308 997.5046070823807 1100.323867126312 1100.060030803797 1100.008223314784 1099.429083392721 410.9525032079382 1099.621975775367 299.9913861555069
881 0.005 4.405 20 1046.102610981558 997.2435355783473 997.5063057596093 1100.33047584408 1100.065311841594 1100.012823848055 1099.432040432712 410.9980523135972 1099.638252196336 299.9915383307164
882 0.005 4.41 20 1046.100269763822 997.245218801838 997.5079956964253 1100.323818245655 1100.057678999123 1100.00578648187 1099.428621648523 411.0440680426453 1099.630463645897 299.9914254185006
883 0.005 4.415 20 1046.095555123175 997.2468523830078 997.5096419017136 1100.319687655104 1100.056146166358 1100.004183529038 1099.42816670915 411.089997670401 1099.611892005012 299.9913844877223
884 0.005 4.42 20 1046.107083835798 997.2485472571274 997.5113176236619 1100.33111065025 1100.065758250527 1100.013693792058 1099.430311340761 411.1354183739708 1099.644184527924 299.9915731234498
885 0.005 4.425 20 1046.105453437694 997.2502111990193 997.5129850784031 1100.327186163618 1100.061243520364 1100.00817553909 1099.429007015491 411.1807345811219 1099.641173561592 299.9916055782121
886 0.005 4.43 20 1046.096746286126 997.2517909714645 997.514588850629 1100.31662944587 1100.052065453661 1100.000153521989 1099.426684131054 411.2264149151124 1099.606674989449 299.9914396741211
887 0.005 4.435 20 1046.101580559044 997.2533905987544 997.5161831668963 1100.323581915278 1100.059749990796 1100.00796607655 1099.428672503576 411.2717911218037 1099.621734638228 299.9915178829256
888 0.005 4.44 20 1046.108512290323 997.255025029527 997.5178050177342 1100.330202564068 1100.0650611841 1100.012602988679 1099.431641194224 411.3164599110521 1099.638034601135 299.9916780438975
889 0.005 4.445 20 1046.106194972438 997.25663931047 997.5194253856355 1100.323534478363 1100.057358605811 1100.005439567621 1099.428304532385 411.3616825264907 1099.63033414027 299.9915586168885
890 0.005 4.45 20 1046.101428215594 997.2582041839133 997.521002666895 1100.319435940137 1100.055871214894 1100.00394082227 1099.427871619972 411.4068469773734 1099.611692915238 299.9915192811411
891 0.005 4.455 20 1046.113021589178 997.2598323794373 997.52261090548 1100.331031062321 1100.065665060461 1100.013763237703 1099.430287020873 411.4514916324554 1099.644152415466 299.9917074505004
892 0.005 4.46 20 1046.111231759567 997.2614309271759 997.5242124954972 1100.32705961454 1100.061103717687 1100.008022704776 1099.428846448341 411.4960000641834 1099.641059155857 299.9917114504354
893 0.005 4.465 20 1046.10271428177 997.2629586012407 997.5257617946482 1100.316638993131 1100.052042798647 1100.000110148732 1099.426784735622 411.5407569676969 1099.606663020999 299.9915594965696
894 0.005 4.47 20 1046.107637301414 997.2645051277774 997.5273019533357 1100.323727022114 1100.059875766443 1100.008085712444 1099.428892794146 411.5854374547302 1099.621851454292 299.9916431113643
895 0.005 4.475000000000001 20 1046.114566656754 997.2660868818374 997.5288705457533 1100.330422907629 1100.065269395421 1100.012808297133 1099.431885257623 411.629380667857 1099.638226818725 299.9917982378223
