# Supplementary material for: Thermocouple Sensor Response in Hot Airstream
Source: Sensors (Basel). 2025 Jul 26;25(15):4634. doi: 10.3390/s25154634 (PMC12349096; doi:10.3390/s25154634)
Supplement: Supplementary file 1 [file sensors-25-04634-s001.zip › report-file-t_11R60.out]

"report-file-t"
"Time Step" "delta-time etc.."
("TimeStep" "delta-time" "flow-time" "iters-per-timestep" "t_1" "t_sensor" "t0" "t1" "t2" "t3" "ty_1" "ty_10" "ty1" "ty10")
0 0.005 0 0 292.9999999999999 292.9999999999999 292.9999999999999 292.9999999999999 292.9999999999999 292.9999999999999 292.9999999999999 292.9999999999999 292.9999999999999 292.9999999999999
1 0.005 0.005 20 473.3306872643578 294.7973202157707 294.1049314455695 965.2259379606899 995.3347545199107 1010.148981651393 914.6168178599163 547.8648801134603 938.300652079142 510.2603597819423
2 0.005 0.01 20 583.176394967452 298.3912216559685 296.8784521230612 1098.261105785314 1098.693440710173 1098.913898844368 1094.75595876449 428.6171591784926 1097.063217636464 393.6762639112118
3 0.005 0.015 20 679.5977924522043 303.0472063756972 301.012648497723 1100.352052819791 1100.072764153594 1100.01607288696 1100.053222256659 339.4787643528421 1099.8439911751 320.6845766450038
4 0.005 0.02 20 739.0804790112206 308.2497568471351 306.0098224500858 1100.291793771233 1100.030982660245 1099.992627489552 1099.716441046652 321.9167077015534 1099.625556476682 304.2007545941071
5 0.005 0.025 20 779.2985811973334 313.8971672496806 311.530735757946 1100.252425800312 1100.005099891217 1099.977871479739 1099.487241523074 327.717687048947 1099.500728991736 299.8621595158086
6 0.005 0.03 20 818.9990159256191 319.8025029622581 317.3552428262428 1100.235658121894 1099.993894611031 1099.970905906437 1099.354384370227 311.574411275226 1099.456274590017 298.449882068076
7 0.005 0.035 20 826.2009221863952 325.8549470277157 323.3466827326643 1100.233901712894 1099.994051985385 1099.971518733201 1099.311615875262 301.538928260642 1099.458927520593 297.984565529427
8 0.005 0.04 20 829.3779526671202 331.9860573497076 329.426046012024 1100.236191947848 1099.996176737232 1099.9732084659 1099.312563163523 297.919108219673 1099.467686301297 297.8651704564064
9 0.005 0.045 20 828.3696315247324 338.1610561796918 335.5506834070868 1100.239442401835 1099.998572909853 1099.974744788379 1099.328890578659 296.6715482068043 1099.475911974438 297.977086268722
10 0.005 0.05 20 827.0821746522488 344.3595203025486 341.6995507315978 1100.242254505214 1100.000352771511 1099.975934976484 1099.345746831026 295.7825598716708 1099.482163349082 298.241876506159
11 0.005 0.055 20 826.8392618406669 350.5687422387147 347.8613427501678 1100.244134025947 1100.001248122617 1099.97657070056 1099.360215328571 295.2620139332763 1099.486072385421 298.5763254156823
12 0.005 0.06 20 826.2348438679732 356.7824173868032 354.0297780636027 1100.24598590603 1100.002196386819 1099.977069815721 1099.371304319872 295.1279181394394 1099.488820105117 298.9135415675249
13 0.005 0.065 20 826.7987969324175 362.9944798955631 360.2005091718534 1100.247934653075 1100.003294358482 1099.9778578201 1099.380685029812 295.2069599499102 1099.491831418959 299.2139665750919
14 0.005 0.07000000000000001 20 827.9837125692603 369.2016844974872 366.370179204255 1100.248388135279 1100.003439990237 1099.977874663992 1099.385656919547 295.3036762698141 1099.492032413162 299.4539563341741
15 0.005 0.075 20 829.5559049962962 375.4011440769639 372.5359512279501 1100.24896237247 1100.003608873571 1099.977920606659 1099.389394959655 294.8321643737357 1099.492663363077 299.6276597370151
16 0.005 0.08 20 831.4989343059317 381.5900117446263 378.6950511237884 1100.249762213036 1100.003921891698 1099.978068141495 1099.392787537823 294.4667711819793 1099.493097312839 299.733897445323
17 0.005 0.08500000000000001 20 833.5117751518505 387.7657141095002 384.8447661230852 1100.25023981057 1100.004126689048 1099.978189308201 1099.394668886852 294.5245819471279 1099.493051883973 299.782412800054
18 0.005 0.09 20 835.6271581919068 393.925501131901 390.9823298243768 1100.251033830037 1100.004560922213 1099.978518189836 1099.397037702633 294.7507478928601 1099.493726382165 299.7842534071291
19 0.005 0.095 20 837.7094254702532 400.0666227332235 397.1049050228093 1100.251680989841 1100.004874899059 1099.978750803981 1099.399014071475 294.9691675771406 1099.493965252178 299.7503037592624
20 0.005 0.1 20 839.7217875082657 406.1864956043629 403.2097612880884 1100.252225038008 1100.005146086482 1099.978918546908 1099.40051337052 295.1285802838271 1099.49420967244 299.6904422001072
21 0.005 0.105 20 841.6840950392063 412.2827571209513 409.2943363765624 1100.252688586312 1100.005326503664 1099.979025153511 1099.402271574541 295.2302524151946 1099.4946475325 299.6134951776252
22 0.005 0.11 20 843.5628566924711 418.3531871648329 415.3562186192402 1100.253249021649 1100.00551637521 1099.979116402469 1099.403957899299 295.2831798487736 1099.494854669166 299.5257240064927
23 0.005 0.115 20 845.3889306146756 424.3958054552733 421.3931495962875 1100.253893024891 1100.005821557122 1099.979284657435 1099.406428008653 295.3016496577816 1099.495735352028 299.432316994577
24 0.005 0.12 20 847.1715738648959 430.4089937420864 427.4031653022118 1100.254527020919 1100.006128265318 1099.979496994366 1099.408489389709 295.3028154839425 1099.496375091186 299.3370676966704
25 0.005 0.125 20 848.9263407853883 436.3913070162904 433.3845257415305 1100.255312424465 1100.006663669916 1099.979901342296 1099.41025386527 295.298856100778 1099.496791251877 299.2426312179529
26 0.005 0.13 20 850.6249662624142 442.3413317489444 439.3356128890092 1100.256039509516 1100.007010769829 1099.980118706948 1099.412575962702 295.2945772841316 1099.497794906639 299.1507889236003
27 0.005 0.135 20 852.2666078625673 448.2578133770953 445.2549961915135 1100.256528502213 1100.007231252901 1099.980255357866 1099.414226634382 295.2913081385906 1099.498073970501 299.0624865404792
28 0.005 0.14 20 853.8748152944611 454.1396612947547 451.1413959506289 1100.257141187638 1100.007518315755 1099.980407744444 1099.416709426001 295.2888475362063 1099.498489913402 298.9782780532635
29 0.005 0.145 20 855.4332198188899 459.9857464765817 456.9936250078983 1100.257453726618 1100.007589492466 1099.980409260659 1099.418504240823 295.2869120785974 1099.499229701478 298.8983497882301
30 0.005 0.15 20 856.952813283261 465.7951226154777 462.8106588254785 1100.257917923286 1100.007787143758 1099.980541966467 1099.420147178074 295.2854407591091 1099.499510456719 298.822742862291
31 0.005 0.155 20 858.463916618281 471.5666256531474 468.5920480350477 1100.258674307246 1100.008281575822 1099.980927646968 1099.421756331608 295.2847555441826 1099.499952735987 298.7514988081936
32 0.005 0.16 20 859.9828396804355 477.2994572197323 474.3385730133118 1100.258829942269 1100.008228761606 1099.980816005034 1099.422945813478 295.2849262024241 1099.500605891074 298.6844101637616
33 0.005 0.165 20 861.5042298904772 482.9930401504752 480.0481936121091 1100.25947362362 1100.008570745273 1099.981034270927 1099.425099094456 295.2859242070561 1099.501173424405 298.6212137537168
34 0.005 0.17 20 863.0187948927294 488.6463989859794 485.718903682351 1100.259812326526 1100.008615961902 1099.981013608663 1099.426915922457 295.2879307514208 1099.501301485262 298.5614999056805
35 0.005 0.175 20 864.530074511434 494.2586224065431 491.3495729826984 1100.260131185431 1100.008723904837 1099.981043445068 1099.428183191308 295.2909836398343 1099.501881428891 298.504863991391
36 0.005 0.18 20 866.0475051733541 499.8290893724297 496.9394145085578 1100.260464621653 1100.008846730911 1099.981090795645 1099.429375414474 295.2951124775248 1099.502100046945 298.4508481107178
37 0.005 0.185 20 867.5690914257674 505.3572278134695 502.4877876582744 1100.261413021172 1100.009440464357 1099.981553368139 1099.431556398458 295.3004243494365 1099.502687640263 298.3988443236135
38 0.005 0.19 20 869.0914673107054 510.8424658656385 507.9940858709251 1100.261731223612 1100.009493900261 1099.981498673348 1099.432876300041 295.3069343873847 1099.503657173698 298.3483351093635
39 0.005 0.195 20 870.6121233756363 516.2843355668222 513.4577440213654 1100.262007280182 1100.009537381501 1099.981495198327 1099.434148345425 295.3142988095797 1099.503613355124 298.2989443781712
40 0.005 0.2 20 872.1219664045068 521.6824567033946 518.8782800584135 1100.262111221344 1100.009591474925 1099.981564040749 1099.435660724626 295.3229076284403 1099.503669259883 298.250116615874
41 0.005 0.205 20 873.5928658253196 527.0364885867978 524.2552870116036 1100.262340035278 1100.009615819934 1099.981538363614 1099.436527211172 295.3331103989583 1099.504436334376 298.2017024095354
42 0.005 0.21 20 875.0873129246127 532.3461256605358 529.5883972904475 1100.262672354896 1100.009725384725 1099.981548494084 1099.43753052601 295.3446030016999 1099.504635956465 298.1534754078929
43 0.005 0.215 20 876.5225656283161 537.6109741492975 534.8772111241143 1100.263214411413 1100.010015438095 1099.981760550906 1099.438495482193 295.3573123835551 1099.504991690053 298.1046697553833
44 0.005 0.22 20 877.8962820004957 542.8306973098669 540.1213849086876 1100.263897653594 1100.010351002345 1099.982016516194 1099.43927727594 295.3712188324005 1099.50621651486 298.0550686695656
45 0.005 0.225 20 879.2970822077485 548.0050438486843 545.3206416618306 1100.264220491197 1100.010385363612 1099.981909018262 1099.44086737198 295.3860563980297 1099.506736224643 298.0049786560152
46 0.005 0.23 20 880.7286381926684 553.1340161412617 550.4748281619195 1100.26439299527 1100.010437243334 1099.981923686922 1099.441398416096 295.4016830461974 1099.50663502819 297.954555752888
47 0.005 0.235 20 882.1653183429225 558.2175070225427 555.5838131540369 1100.264759302381 1100.010566794611 1099.981963338972 1099.442760471981 295.4178132292694 1099.507344478122 297.9038795091098
48 0.005 0.24 20 883.5965193868 563.2554581476704 560.6475017306558 1100.265014642169 1100.01053397469 1099.981847404348 1099.444235098896 295.4343885364582 1099.507523193 297.8524675762877
49 0.005 0.245 20 885.027807712098 568.2478051198626 565.6657995921948 1100.26512445445 1100.010491126259 1099.981758037413 1099.445098753376 295.4514420174648 1099.507353779541 297.8008591677862
50 0.005 0.25 20 886.4431993835665 573.194505745485 570.6386356831404 1100.265603230795 1100.010687171991 1099.981889969398 1099.44627334084 295.4689589634856 1099.508305823735 297.7486893334095
51 0.005 0.255 20 887.8547976890825 578.0955791997122 575.5659790551351 1100.266019244428 1100.010861488591 1099.981977670882 1099.447473820709 295.4867638746903 1099.508575808924 297.697635619529
52 0.005 0.26 20 889.2608350713949 582.9510019237648 580.4477955464872 1100.266019419132 1100.010769093581 1099.981888726465 1099.44801659864 295.5048626335483 1099.508240105613 297.6483843670707
53 0.005 0.265 20 890.6542392424752 587.7607639000636 585.2840562738228 1100.266178075248 1100.01082766452 1099.981914220623 1099.448211232239 295.5232344862317 1099.508919027611 297.6001384688028
54 0.005 0.27 20 892.041646445214 592.5249528738299 590.0748025416727 1100.265926253433 1100.010456047012 1099.981513614506 1099.447274371481 295.5416522112325 1099.508399755099 297.5527918808723
55 0.005 0.275 20 893.4257437651099 597.2436820936758 594.8201045315495 1100.266092924885 1100.010505662684 1099.981506273426 1099.448079501088 295.5602016322317 1099.508107513219 297.5074023234847
56 0.005 0.28 20 894.802189467552 601.9170322340946 599.5200306450809 1100.266182591534 1100.010417309023 1099.981414560512 1099.448798703965 295.5789770347436 1099.508324874884 297.4650632464792
57 0.005 0.285 20 896.1739475885162 606.5451517574979 604.1747017263689 1100.266149963068 1100.010214600288 1099.981152757883 1099.449866759783 295.5980335731817 1099.507835442289 297.4260077550173
58 0.005 0.29 20 897.5316889907775 611.128154177893 608.7842345189006 1100.265709236625 1100.009894916455 1099.980908323063 1099.450347594385 295.6171388689448 1099.506788051038 297.3908703969963
59 0.005 0.295 20 898.886805004375 615.6661683828079 613.3487626310094 1100.2664803568 1100.01029293141 1099.981200712202 1099.451780635623 295.636387101719 1099.507668706808 297.360600790043
60 0.005 0.3 20 900.2434394482115 620.1593589370017 617.8684296705608 1100.26610831073 1100.009777435705 1099.980667805016 1099.452284409705 295.6560644433841 1099.505884869669 297.3364721002734
61 0.005 0.305 20 901.5967233605567 624.6078709013697 622.3433806565604 1100.265754605267 1100.009364944046 1099.980257711339 1099.45203828207 295.676221676259 1099.504704591071 297.3175182883203
62 0.005 0.31 20 902.9450603454629 629.0118198573589 626.7737719481552 1100.265864999106 1100.009484623042 1099.980392481174 1099.451990650156 295.696824722468 1099.505367729328 297.3047169463143
63 0.005 0.315 20 904.3061370687915 633.3714091681292 631.1597810948076 1100.266331008032 1100.009691018571 1099.980484865211 1099.453330254514 295.7181190273428 1099.50583678714 297.2992958483321
64 0.005 0.32 20 905.6547127102014 637.6868592118698 635.5015786783573 1100.266656909849 1100.009828636979 1099.980601243812 1099.454171632191 295.7401790321716 1099.505892764617 297.3025895643451
65 0.005 0.325 20 906.9877583578441 641.9583933099716 639.799357762595 1100.267123682333 1100.010040079992 1099.980700121012 1099.455504133151 295.7631076554246 1099.50684924078 297.3157050243499
66 0.005 0.33 20 908.311689121846 646.186305775085 644.0533716259886 1100.267320325123 1100.010000650105 1099.980660812854 1099.456904740099 295.7872489969725 1099.506999332231 297.3395841116325
67 0.005 0.335 20 909.6254347803184 650.3708522349059 648.2638693063778 1100.267919205182 1100.010369687137 1099.980913125011 1099.457950403742 295.8127196313311 1099.507644365666 297.3751401711579
68 0.005 0.34 20 910.9249574629881 654.512262912646 652.4310752932063 1100.267861186148 1100.010331513501 1099.980902453808 1099.458205478124 295.83970994558 1099.50798461936 297.4235059602268
69 0.005 0.345 20 912.2216617742804 658.6108255712894 656.5552573156584 1100.268704559824 1100.010664596008 1099.981079481524 1099.458937563164 295.8683971403221 1099.508912086607 297.485780823139
70 0.005 0.35 20 913.5096426018578 662.6667957773336 660.6366820008769 1100.268971899286 1100.010777409656 1099.981171630891 1099.460014053976 295.8990791286205 1099.508895250124 297.5631575939074
71 0.005 0.355 20 914.782793700362 666.6804118681819 664.6755913321247 1100.269648045473 1100.011034648486 1099.981305802429 1099.461600089281 295.931938838084 1099.509836732372 297.656346564937
72 0.005 0.36 20 916.0581968285364 670.6519862223126 668.6721992483541 1100.269572498451 1100.010973313799 1099.981264808726 1099.461821166298 295.9672027148815 1099.509847490706 297.7656853289899
73 0.005 0.365 20 917.3303709549965 674.5817977918036 672.6265132626817 1100.269794440739 1100.01112473596 1099.981357206036 1099.461581730245 296.0050921810197 1099.510168801953 297.8918726336216
74 0.005 0.37 20 918.5970254395954 678.470098008525 676.5387455579612 1100.270232356733 1100.011232988703 1099.981412896746 1099.463385907034 296.0458093260266 1099.51039798017 298.0363434512248
75 0.005 0.375 20 919.8651930612998 682.3172028423825 680.4095633195338 1100.270336233356 1100.011260009739 1099.981405847997 1099.463606197154 296.0895061115724 1099.510734837133 298.1995994112862
76 0.005 0.38 20 921.1256482752767 686.1234332628832 684.2393602885473 1100.271086599603 1100.011624521359 1099.98167154381 1099.46516565554 296.1362927709172 1099.511556899485 298.3824407239929
77 0.005 0.385 20 922.3613419044207 689.8890568694734 688.0283983770559 1100.271194065758 1100.011701282377 1099.981702562711 1099.465098929891 296.1863788891642 1099.511747845716 298.5860386489285
78 0.005 0.39 20 923.5751165771569 693.6145194812391 691.7770289634133 1100.271595468735 1100.011918940776 1099.981861240187 1099.466261407923 296.2399121986835 1099.512445272453 298.8109760122081
79 0.005 0.395 20 924.8071669881356 697.3001588548817 695.4856001535904 1100.271852393426 1100.012000549813 1099.981881674975 1099.466806642972 296.2970228073675 1099.512863892981 299.0630552136318
80 0.005 0.4 20 926.0468070853012 700.9462997425401 699.1544553969526 1100.272375560963 1100.01240145609 1099.982268763943 1099.467621258972 296.3578182967053 1099.513823988163 299.3379281060555
81 0.005 0.405 20 927.2792852396855 704.5532567375316 702.7839201743989 1100.272662626594 1100.012586104189 1099.98241658516 1099.467798019208 296.4224444241391 1099.514295186868 299.6292117262876
82 0.005 0.41 20 928.4993439466573 708.1213763028851 706.3743399559359 1100.272902743575 1100.012691022355 1099.982464123021 1099.468328014927 296.4909595018656 1099.514688018199 299.9355386817562
83 0.005 0.415 20 929.7096127342179 711.6510001464962 709.9260554610127 1100.272804354465 1100.012648997019 1099.982438030999 1099.46860793316 296.5635892830762 1099.514507278314 300.2577712675196
84 0.005 0.42 20 930.9135924919312 715.1424472640161 713.4393915549942 1100.272894933483 1100.012678173828 1099.982452219491 1099.468861318269 296.6404407886009 1099.514564132808 300.5948780186553
85 0.005 0.425 20 932.1134359897241 718.5960440428177 716.9146764513749 1100.273301605686 1100.012847612702 1099.982594769719 1099.470094442195 296.7216205601088 1099.514928691341 300.9421726828882
86 0.005 0.43 20 933.3057160108571 722.0121235167518 720.3522423989394 1100.273648108277 1100.013040244961 1099.98269878051 1099.470323239672 296.807340782088 1099.515434037493 301.2938143292712
87 0.005 0.435 20 934.4912203205655 725.3910341368744 723.7524323787449 1100.273710630223 1100.013011527422 1099.982643892913 1099.470742008158 296.8978183979928 1099.515550438527 301.6454529954917
88 0.005 0.44 20 935.6692411294814 728.7330951885389 727.1155767309216 1100.273889490015 1100.013034252628 1099.982661167173 1099.471378938701 296.9931926521985 1099.515809172679 301.9936761217743
89 0.005 0.445 20 936.8401492708332 732.0386581106065 730.4420154929082 1100.274272031987 1100.013190008934 1099.982732896153 1099.472049791572 297.0936312788342 1099.516340987561 302.3366163147782
90 0.005 0.45 20 938.0044302379775 735.3080499448952 733.7320780321626 1100.274430393033 1100.013283728328 1099.982803287643 1099.472474246749 297.1993079483743 1099.516447281528 302.6729425617073
91 0.005 0.455 20 939.1598598471671 738.5416187974187 736.9861029054002 1100.274841483746 1100.013471627966 1099.982925259252 1099.473192926491 297.3103033164256 1099.516953235012 302.9991542088587
92 0.005 0.46 20 940.3069101137194 741.7397029501875 740.2044260904671 1100.275018177589 1100.013523729917 1099.982957353049 1099.47379192943 297.4267451051431 1099.517105624244 303.3078436535836
93 0.005 0.465 20 941.4488052025999 744.9026323722532 743.387378457528 1100.275177570466 1100.013663156342 1099.983052502401 1099.473759838389 297.5485986787513 1099.517470985597 303.5941130388949
94 0.005 0.47 20 942.5913123363679 748.0307476600427 746.5353040850658 1100.275346117269 1100.013655405537 1099.983046286059 1099.474461163242 297.6758807094217 1099.517476627162 303.8629312953481
95 0.005 0.475 20 943.7314038163566 751.1243768902966 749.648535204384 1100.275690760319 1100.013843552088 1099.983176028247 1099.474657215262 297.808375833102 1099.517958611607 304.1122614622505
96 0.005 0.48 20 944.8770182204072 754.1838660124668 752.7274134224175 1100.275820655594 1100.013877184674 1099.983153320774 1099.475275283876 297.9460497000761 1099.518195179052 304.3391619318145
97 0.005 0.485 20 946.0162309965409 757.2095263199453 755.7722620018347 1100.275990027397 1100.013908990806 1099.983191533925 1099.475656248203 298.0884570185535 1099.518366563495 304.5441675118115
98 0.005 0.49 20 947.1445054791118 760.2017050988649 758.7834194159625 1100.276179795824 1100.013963790441 1099.983184118539 1099.476044848759 298.2352598708061 1099.518712980961 304.7283826694687
99 0.005 0.495 20 948.2634796125998 763.1607293491677 761.7612173039706 1100.276441690136 1100.014071702346 1099.983268919135 1099.476753004072 298.3860604858327 1099.519005670753 304.889688802527
100 0.005 0.5 20 949.3733050598544 766.0869138026127 764.7059722317808 1100.276364741123 1100.014034071877 1099.983243557128 1099.476524662003 298.5402849804938 1099.518877157271 305.0271368227919
101 0.005 0.505 20 950.4747351325718 768.9805801275445 767.6180091070432 1100.276569509191 1100.014150666889 1099.983333201969 1099.477022443193 298.6973500502537 1099.519121738831 305.1414579244007
102 0.005 0.51 20 951.5686403148704 771.842052865838 770.4976512880768 1100.276742851974 1100.014217607629 1099.983373338873 1099.477421927269 298.8566256898571 1099.519270696672 305.2341598948786
103 0.005 0.515 20 952.6540594880553 774.6716605989371 773.3452243811058 1100.27687759454 1100.014249972537 1099.983395621624 1099.477888934289 299.0174407228332 1099.519468725718 305.3069269069063
104 0.005 0.52 20 953.6861111342799 777.469707053913 776.1610414581185 1100.277109016028 1100.014361153221 1099.98346187494 1099.478133426388 299.1792049019885 1099.519795493281 305.3623809734005
105 0.005 0.525 20 954.7068074415988 780.2365161703947 778.9454238921019 1100.277213759154 1100.014367921075 1099.983446528143 1099.47878650705 299.3412405261432 1099.519926875325 305.4040051872275
106 0.005 0.53 20 955.7196843370341 782.9724028187545 781.6986878146628 1100.277536666243 1100.014484547364 1099.983494184414 1099.479027317104 299.5029118102516 1099.520402060365 305.4298504769525
107 0.005 0.535 20 956.7255452832761 785.6776764853311 784.421143382883 1100.277496897021 1100.01440373098 1099.983402041796 1099.479469214119 299.6636261326333 1099.520292256161 305.4381487031878
108 0.005 0.54 20 957.7274717243831 788.3526400731961 787.1131030491356 1100.277780609316 1100.014561795113 1099.983503506141 1099.479974715023 299.8229073465592 1099.520797764139 305.4447616823077
109 0.005 0.545 20 958.7233570938421 790.9976037837191 789.7748711528442 1100.277918600315 1100.014608869556 1099.98353953174 1099.480455682719 299.9803347977483 1099.520887165903 305.4404417143989
110 0.005 0.55 20 959.7141195399477 793.6128548882923 792.4067375468574 1100.278172943041 1100.014779654686 1099.983660324242 1099.480622685191 300.1354976772585 1099.521227484758 305.4225600155485
111 0.005 0.555 20 960.7181062764591 796.1986803081195 795.009016658989 1100.278769518794 1100.015011032111 1099.983836479246 1099.48176583532 300.2881260471962 1099.521990568986 305.3921922608643
112 0.005 0.5600000000000001 20 961.6559116587924 798.7554243988571 797.5820182397118 1100.278995412828 1100.01509926075 1099.983873343386 1099.4820282633 300.4379954186012 1099.522389562284 305.3519952813438
113 0.005 0.5650000000000001 20 962.6239108173842 801.2833938256034 800.1260402518366 1100.279119058919 1100.015159096859 1099.983918869544 1099.482413420282 300.5850214502709 1099.52250954606 305.3040741897433
114 0.005 0.5700000000000001 20 963.5807483026862 803.782876491553 802.6413904805621 1100.278868661471 1100.015014063371 1099.983788619507 1099.482032161249 300.7291697136395 1099.522078723555 305.2428357955159
115 0.005 0.5750000000000001 20 964.5350643698525 806.2541908944776 805.128383375543 1100.279241944403 1100.015138861033 1099.983857133272 1099.482871340903 300.8704437509656 1099.522722777025 305.1732164946274
116 0.005 0.58 20 965.4790593266659 808.697604027212 807.5872995806089 1100.27907651264 1100.015077324302 1099.983789356773 1099.482500912932 301.0090145757325 1099.522509331116 305.0998282106789
117 0.005 0.585 20 966.4122422484244 811.1134394423425 810.018448160626 1100.279323562306 1100.015175570373 1099.983868911643 1099.483078549587 301.144984871056 1099.522752832256 305.0209258264258
118 0.005 0.59 20 967.3310406477863 813.5019855888683 812.4221185504113 1100.279511859945 1100.015275973568 1099.983916877713 1099.483263690082 301.2786399251975 1099.523085291868 304.9365331675421
119 0.005 0.595 20 968.2438130496674 815.8635394214917 814.798611673849 1100.279779679101 1100.015414286412 1099.984036923621 1099.483856802565 301.4101671082643 1099.523315777137 304.8473936485386
120 0.005 0.6 20 969.1468468912219 818.1983723110866 817.1482089304573 1100.280038451384 1100.015516933926 1099.984082795216 1099.484317107434 301.539924391083 1099.523643937476 304.754560158087
121 0.005 0.605 20 970.04434717044 820.5067715391264 819.4712002463058 1100.280269371799 1100.015636030776 1099.984194278655 1099.484837307807 301.6681510585691 1099.523856937632 304.6576079760034
122 0.005 0.61 20 970.9341115373963 822.7890149979552 821.7678627619653 1100.280398900969 1100.015679906872 1099.98418528681 1099.485037050996 301.7952199852414 1099.524068930297 304.5598021761413
123 0.005 0.615 20 971.8174397353295 825.0453734519887 824.0384755364198 1100.280365062212 1100.015620778887 1099.984145409368 1099.485251733035 301.9214582250235 1099.524045238693 304.4636987249033
124 0.005 0.62 20 972.6955881371414 827.276123804015 826.2833132452662 1100.280533023038 1100.015658155823 1099.984125073373 1099.485649329835 302.0471235409151 1099.524330590099 304.368093964466
125 0.005 0.625 20 973.5662927221457 829.4815458986659 828.5026582996741 1100.280615137997 1100.015688669293 1099.984158139604 1099.486025415835 302.1725605572739 1099.524425344013 304.2738377555701
126 0.005 0.63 20 974.42987357371 831.6619004529341 830.6967750849822 1100.280696706255 1100.015699255877 1099.984127703697 1099.48619530823 302.2980453691171 1099.524563639685 304.180448545629
127 0.005 0.635 20 975.2864843818378 833.8174587430856 832.865935781702 1100.280882924874 1100.01584280968 1099.984281372923 1099.48629581074 302.4237929858904 1099.524692145842 304.0881237245508
128 0.005 0.64 20 976.1349963816439 835.948480700905 835.0104027490574 1100.281027901138 1100.015907705239 1099.984290010287 1099.486517882842 302.5500555145786 1099.524960083942 303.9963716133203
129 0.005 0.645 20 976.9785423307056 838.0552447031084 837.1304509233145 1100.281248561748 1100.016053823511 1099.984443323618 1099.487023756206 302.6769979491448 1099.525196143079 303.9062978458608
130 0.005 0.65 20 977.8406313517173 840.1380010795482 839.2263351779387 1100.281350941186 1100.016067187293 1099.984422004576 1099.487372736736 302.8047637502467 1099.525309189035 303.8154029085575
131 0.005 0.655 20 978.7029558082821 842.1970144451852 841.2983202992466 1100.281557445048 1100.016165332849 1099.984488737839 1099.487608069687 302.9334133584151 1099.525617472403 303.7228345460667
132 0.005 0.66 20 979.5565694341135 844.2325336512048 843.3466611666679 1100.281595643675 1100.016150522495 1099.984469333618 1099.488115378027 303.062992196853 1099.525649804897 303.6287230112504
133 0.005 0.665 20 980.4029347729534 846.2448229903677 845.371620050909 1100.281696548521 1100.016192678591 1099.984460233345 1099.48828997545 303.1934692978267 1099.525863130909 303.535401546273
134 0.005 0.67 20 981.2422482230423 848.2341256391252 847.3734462336855 1100.281938625778 1100.016223463401 1099.984487898509 1099.48910257707 303.3247925410753 1099.526187064433 303.4424563596937
135 0.005 0.675 20 982.0735398341077 850.2006899574114 849.3523877062273 1100.281967210443 1100.01622745027 1099.984464739811 1099.489091194082 303.4568011514157 1099.526205015708 303.3497269108867
136 0.005 0.68 20 982.8976273293158 852.1447625133328 851.3086924585813 1100.282203043197 1100.016344957029 1099.984576728274 1099.489527874747 303.5894285939339 1099.526437056393 303.2578535918223
137 0.005 0.6850000000000001 20 983.714654863585 854.0665935462663 853.2426081385635 1100.282325582015 1100.016388750611 1099.984575578839 1099.489714102488 303.7225171942915 1099.526659700677 303.1671767394554
138 0.005 0.6900000000000001 20 984.5234813340613 855.9664150107922 855.1543757450611 1100.282637568917 1100.016571736969 1099.98473480807 1099.490207227355 303.8558636963111 1099.526968912227 303.077389524687
139 0.005 0.6950000000000001 20 985.3328522455607 857.8444642013693 857.0442344613534 1100.282694044356 1100.016576185813 1099.984710485462 1099.490333202076 303.9893294611733 1099.527054030717 302.9882410117474
140 0.005 0.7000000000000001 20 986.1475861866534 859.7009844523819 858.9124255970959 1100.283004031922 1100.016764261724 1099.984865749019 1099.490942290028 304.1227750457871 1099.527378543024 302.8996394762964
141 0.005 0.705 20 986.9546708529181 861.5362100737702 860.759184989069 1100.283000155239 1100.016688145126 1099.984766153967 1099.491443987026 304.25603592283 1099.52737870157 302.8120170821408
142 0.005 0.71 20 987.7533965494857 863.3503614087534 862.584739553342 1100.283187423174 1100.016785603393 1099.984836015936 1099.491639805705 304.3890406146008 1099.527633203661 302.7257124568777
143 0.005 0.715 20 988.5437572382968 865.1436755270247 864.3893236255111 1100.283247142235 1100.016781771569 1099.984827090934 1099.491944734784 304.5216238535757 1099.527749982849 302.6408954661354
144 0.005 0.72 20 989.3284061452076 866.916374225858 866.1731621972027 1100.283428028303 1100.016855486138 1099.984856099807 1099.492152580675 304.6537855396102 1099.527977942415 302.55805776763
145 0.005 0.725 20 990.1058330493346 868.6686881757217 867.9364837152478 1100.283394312222 1100.016848674475 1099.984871935788 1099.491997470024 304.7854888873044 1099.528028385224 302.4768808659801
146 0.005 0.73 20 990.8761733273311 870.4008336277053 869.679510662455 1100.283557130227 1100.01692903598 1099.984907107208 1099.492098885501 304.9167420850735 1099.528168722581 302.3970648211054
147 0.005 0.735 20 991.6397028210653 872.1130388227966 871.402455494727 1100.283614082525 1100.016982218646 1099.984973118418 1099.492313677298 305.0475459744367 1099.528239721722 302.3186027472535
148 0.005 0.74 20 992.3953657669153 873.8055251410667 873.1054878509195 1100.283733532758 1100.017029311879 1099.98498529817 1099.492559290513 305.1779551247179 1099.52838616503 302.2414793026657
149 0.005 0.745 20 993.1434453066826 875.4785056252671 874.788844207932 1100.283911243684 1100.017110495085 1099.985051465737 1099.492992900323 305.3080274135217 1099.528676720411 302.1659939329946
150 0.005 0.75 20 993.8841057012087 877.1321914655449 876.4527890623616 1100.283945206064 1100.017089113413 1099.984987254225 1099.493472662847 305.4378423871845 1099.52874518143 302.0920887476925
151 0.005 0.755 20 994.6169955404667 878.7668020901405 878.0975415512826 1100.284027291269 1100.017108550248 1099.985001534971 1099.493541706119 305.5674704083436 1099.528837085608 302.019942699141
152 0.005 0.76 20 995.3423459946521 880.3825574914844 879.723320358377 1100.284042415815 1100.017116553938 1099.985003540727 1099.49362163481 305.6970660882221 1099.528900794283 301.9490023419372
153 0.005 0.765 20 996.0608575972077 881.9796732498182 881.3303409696417 1100.284124721929 1100.017148604211 1099.985006992699 1099.493660643008 305.8267104067989 1099.528999095261 301.8793063701839
154 0.005 0.77 20 996.7728752126663 883.5583627306523 882.9188196802261 1100.284347453711 1100.017250002709 1099.985099295252 1099.494239118471 305.9565143150938 1099.52930590833 301.8108999598842
155 0.005 0.775 20 997.4772934936508 885.1188327108064 884.4889634656897 1100.284437178923 1100.017303837245 1099.985113496365 1099.494299675373 306.08655338431 1099.529405058169 301.7438344858397
156 0.005 0.78 20 998.174056877237 886.6612899849225 886.0409798920565 1100.284627878998 1100.017436143912 1099.985241613202 1099.494691940119 306.2169570330644 1099.529576349268 301.6782360402547
157 0.005 0.785 20 998.8633338474679 888.1859459395239 887.5750788731566 1100.284706611761 1100.017422932989 1099.985195232199 1099.495018890857 306.3478152870622 1099.529696300958 301.6142611571416
158 0.005 0.79 20 999.5457057974156 889.6929949217313 889.0914614544848 1100.284972431427 1100.01758230656 1099.985321896767 1099.495450636681 306.4791823025212 1099.530088624463 301.551747801571
159 0.005 0.795 20 1000.220402171749 891.1826372151615 890.5903256106054 1100.284933880449 1100.01751439629 1099.98524249454 1099.495618093638 306.6111098273525 1099.529956697506 301.4905700972379
160 0.005 0.8 20 1000.887739905158 892.6550642738179 892.0718665119772 1100.284847703197 1100.017477344247 1099.985218240774 1099.495074457248 306.7437490452805 1099.529924831965 301.4306319470296
161 0.005 0.805 20 1001.547897574857 894.1104820049362 893.5362857061433 1100.284877820411 1100.017450216165 1099.985197498478 1099.495291520908 306.8771077774277 1099.529937940226 301.3718778221821
162 0.005 0.8100000000000001 20 1002.200531195707 895.5490738154473 894.9837757245382 1100.28497788921 1100.017493853124 1099.985193895887 1099.495386307623 307.0112929033701 1099.530165484424 301.3143239293157
163 0.005 0.8150000000000001 20 1002.846945117313 896.971037248894 896.4145303551145 1100.285125608575 1100.017582586889 1099.985291979314 1099.495730429479 307.1462506949009 1099.530262955003 301.2578992684628
164 0.005 0.8200000000000001 20 1003.485706984306 898.3765613404785 897.8287414241533 1100.285277791287 1100.01765315724 1099.985311288418 1099.496072082573 307.2820759194051 1099.530467922624 301.2026424889097
165 0.005 0.8250000000000001 20 1004.113925209294 899.7658291603236 899.2265926359206 1100.285445143011 1100.017770397869 1099.985431631328 1099.496106785234 307.4188004990838 1099.53055651692 301.1487014088919
166 0.005 0.8300000000000001 20 1004.735891018092 901.1390277978566 900.6082762912405 1100.285595493549 1100.017809903428 1099.985423935357 1099.496676271133 307.5564368795191 1099.530766263299 301.0963018254347
167 0.005 0.835 20 1005.350729218796 902.4963374660588 901.9739718635215 1100.285834526591 1100.01794594022 1099.985542613372 1099.497032175695 307.69497453775 1099.530994678996 301.0461907716506
168 0.005 0.84 20 1005.958755422404 903.8379420717633 903.3238628030409 1100.285693828562 1100.017811243734 1099.985397937933 1099.49708556675 307.8344012898556 1099.530964319149 300.9985098073162
169 0.005 0.845 20 1006.560190056508 905.164021079661 904.6581291531803 1100.285713967364 1100.017795072325 1099.985368967963 1099.497082987068 307.9747177484745 1099.531016114525 300.9526601895178
170 0.005 0.85 20 1007.155564308841 906.474749667819 905.9769497508004 1100.285826868832 1100.017855774904 1099.985430358963 1099.497405516845 308.1159159140716 1099.53114159524 300.9085213004941
171 0.005 0.855 20 1007.744178122719 907.7703008271342 907.280497384975 1100.285893840035 1100.017850823534 1099.98538969421 1099.497525106992 308.2580085615696 1099.531247487694 300.8663850167673
172 0.005 0.86 20 1008.326142992547 909.0508512357483 908.5689486857025 1100.286065474811 1100.01797065967 1099.985512727857 1099.497760114887 308.400926655601 1099.5314366286 300.8261329784175
173 0.005 0.865 20 1008.902037760497 910.3165771109216 909.8424802274714 1100.286337760379 1100.018081760173 1099.985555896152 1099.498167154092 308.5446471067909 1099.531847019634 300.7874950437371
174 0.005 0.87 20 1009.471602121399 911.5676378293713 911.101257876648 1100.286517613551 1100.018200886874 1099.985679954272 1099.498394356079 308.6891906218906 1099.531942302386 300.7502954570215
175 0.005 0.875 20 1010.034821626893 912.8042017768236 912.3454477077689 1100.286488782386 1100.018156733925 1099.985618509878 1099.498479838383 308.8345728391816 1099.53198211045 300.7145757182013
176 0.005 0.88 20 1010.592203045917 914.0264384697249 913.5752198620671 1100.286718380479 1100.018276191378 1099.985707548297 1099.498866067167 308.9806884409286 1099.532243250376 300.680345958341
177 0.005 0.885 20 1011.143569664772 915.2345163119085 914.790741328951 1100.28668801614 1100.018233977473 1099.985672928749 1099.499066937221 309.1275497821149 1099.532192928443 300.6474711485045
178 0.005 0.89 20 1011.689032967888 916.4285854190981 915.9921693387491 1100.286740256136 1100.018233922176 1099.985638576519 1099.499100270017 309.2751096464729 1099.532277469015 300.6160016634288
179 0.005 0.895 20 1012.227163705437 917.6088141655871 917.179669188195 1100.286824629142 1100.018278942139 1099.985683241992 1099.499389920937 309.4233086611015 1099.532406677552 300.5859977472034
180 0.005 0.9 20 1012.759085677451 918.7753570773176 918.3533972811919 1100.286912772446 1100.01830341489 1099.985665113282 1099.499464022831 309.5721853153018 1099.532597185846 300.5575740919962
181 0.005 0.905 20 1013.285399629255 919.9283745925828 919.51351263827 1100.286971706882 1100.018361088243 1099.985741974531 1099.499526083644 309.7216334921521 1099.532586829821 300.5310825503386
182 0.005 0.91 20 1013.806305860531 921.0680138671578 920.6601692230854 1100.287056315673 1100.018395546374 1099.985727668658 1099.499576359724 309.8716718829039 1099.532832653535 300.5073249021111
183 0.005 0.915 20 1014.322026024813 922.1944375768877 921.7935265518048 1100.287255405214 1100.018494423851 1099.985832684448 1099.500077609594 310.0222347987967 1099.533014030875 300.4868937249444
184 0.005 0.92 20 1014.831891420932 923.3077925604746 922.9137329714333 1100.287300708915 1100.018496010469 1099.985816055524 1099.50034596481 310.1732837654163 1099.533045929149 300.4720651258818
185 0.005 0.925 20 1015.336484221233 924.4082331254757 924.0209424387173 1100.287423770387 1100.018557300845 1099.985857679524 1099.500690846131 310.3247876817904 1099.53318053014 300.4750115177839
186 0.005 0.93 20 1015.835081934379 925.4958989269022 925.1152994701245 1100.28744370035 1100.01855883599 1099.985869262596 1099.500634889517 310.476741259602 1099.533158076693 300.4920918059728
187 0.005 0.9350000000000001 20 1016.326634877875 926.5709373252909 926.1969502667074 1100.287483681018 1100.018566561291 1099.985833100917 1099.500588170452 310.6290434540519 1099.53329537699 300.4737650977291
188 0.005 0.9400000000000001 20 1016.812923967001 927.6334963989915 927.2660429069723 1100.287454166165 1100.018531581272 1099.985817618241 1099.500708449389 310.7817247799392 1099.533302561573 300.449752737367
189 0.005 0.9450000000000001 20 1017.29423706407 928.6837225833789 928.3227229135828 1100.287526294004 1100.0185446006 1099.985788732833 1099.500770553515 310.9347690239812 1099.533492654454 300.4252845315008
190 0.005 0.9500000000000001 20 1017.769982133699 929.7217498896604 929.367130331004 1100.287560882567 1100.018590372525 1099.985870567403 1099.500874123458 311.0880942065199 1099.533332290432 300.4013124612279
191 0.005 0.9550000000000001 20 1018.24168763033 930.7477227752096 930.3994071500655 1100.287697210836 1100.018673228835 1099.985906554081 1099.501065523575 311.2416804693995 1099.533552367879 300.377954570394
192 0.005 0.96 20 1018.709128920801 931.7617819449968 931.4196945357013 1100.28787078145 1100.018785499792 1099.986024666725 1099.501297479016 311.3955219579575 1099.533696201718 300.3550925683833
193 0.005 0.965 20 1019.171282020421 932.7640639090756 932.4281308022601 1100.287889058028 1100.018769517729 1099.985981158505 1099.501426022525 311.5495962763626 1099.533744962009 300.3328584065803
194 0.005 0.97 20 1019.627475426348 933.7546942950612 933.4248444218952 1100.287843911801 1100.018766496824 1099.985992253609 1099.501040578014 311.7038664837966 1099.533744854411 300.3113006592125
195 0.005 0.975 20 1020.078603272379 934.7338186451206 934.4099789911725 1100.287807154549 1100.018674258748 1099.985886656901 1099.501400083916 311.8583219834491 1099.533676865913 300.2904275005577
196 0.005 0.98 20 1020.52469494257 935.7015625916015 935.3836635482081 1100.287954681124 1100.01877269383 1099.985957512272 1099.501467651223 312.0128969956108 1099.533877569897 300.2702138684526
197 0.005 0.985 20 1020.965722197706 936.6580545925952 936.3460267844461 1100.287887431414 1100.018726837683 1099.985945146252 1099.501393092033 312.1676157192867 1099.533698610165 300.2506383263888
198 0.005 0.99 20 1021.402375346926 937.6034278499183 937.2972019226871 1100.288043816515 1100.018779884217 1099.98593826868 1099.50153675038 312.3223901837118 1099.534076034998 300.2316770182442
199 0.005 0.995 20 1021.834446814558 938.5378127345136 938.237319436502 1100.288001825223 1100.018751268689 1099.985944271271 1099.501734568199 312.4772931740044 1099.53396116348 300.2132995078318
200 0.005 1 20 1022.261782916137 939.4613339535246 939.1665056631055 1100.288111417307 1100.018817649764 1099.985977746478 1099.501789363254 312.6322740132385 1099.534061153154 300.1954739607686
201 0.005 1.005 20 1022.684874152274 940.3741183248795 940.0848874019657 1100.28823179557 1100.018917226081 1099.986085595496 1099.501977040414 312.7873098930633 1099.534159693975 300.1782167653868
202 0.005 1.01 20 1023.10307866557 941.2762871952604 940.9925879095462 1100.288212313584 1100.018866979042 1099.986015550653 1099.502072069511 312.9424163538993 1099.534190791233 300.161624593642
203 0.005 1.015 20 1023.517077963825 942.1679712366216 941.8897357498819 1100.288361620511 1100.018936368905 1099.986079983939 1099.502418144824 313.0975387572987 1099.534381909214 300.1456663204546
204 0.005 1.02 20 1023.925775424687 943.0492786642706 942.7764459253359 1100.28821563085 1100.018831712779 1099.98597929734 1099.502394642243 313.2526502960108 1099.534116763879 300.1302741467092
205 0.005 1.025 20 1024.33024022368 943.9203322931277 943.6528388577245 1100.288282058296 1100.018879400791 1099.986005335322 1099.502348600282 313.4077665260622 1099.534253400859 300.1153991122546
206 0.005 1.03 20 1024.730211783386 944.7812497311372 944.519031824723 1100.288205495254 1100.018800235176 1099.985943924283 1099.5023709126 313.5628626698905 1099.53419711306 300.1010193223409
207 0.005 1.035 20 1025.126204582105 945.6321537797804 945.3751487355182 1100.288385406755 1100.018872467898 1099.985977444964 1099.502735677176 313.7178735919903 1099.534435632241 300.0871134474184
208 0.005 1.04 20 1025.517689049904 946.4731596556531 946.2213038439131 1100.2885600632 1100.019002081626 1099.986102657599 1099.502888357532 313.8728383335104 1099.534664095361 300.0736666806925
209 0.005 1.045 20 1025.904855016845 947.3043763578712 947.0576116575963 1100.288533308317 1100.018959051434 1099.986040415945 1099.502962711463 314.0277034971219 1099.534597173035 300.0606583366217
210 0.005 1.05 20 1026.287564549818 948.1259183501703 947.88418397562 1100.288691281103 1100.019080780354 1099.986174987637 1099.503122996664 314.1825128644797 1099.534653205694 300.0480600209465
211 0.005 1.055 20 1026.666601530929 948.9379066513924 948.7011410949395 1100.288910110196 1100.019175175226 1099.986219814625 1099.503758270178 314.3372634939436 1099.534980498411 300.0358518941396
212 0.005 1.06 20 1027.040216168468 949.740433862922 949.5085810530346 1100.288831391384 1100.01914639891 1099.986215563906 1099.503331877464 314.4918498201756 1099.534845776059 300.0240215365736
213 0.005 1.065 20 1027.410185922038 950.5336184492581 950.3066192722806 1100.288728829151 1100.01903589477 1099.986094541877 1099.503418302373 314.6463225106668 1099.53477152859 300.0125476918028
214 0.005 1.07 20 1027.775991224432 951.3175685380437 951.095366008971 1100.288845583235 1100.019120936961 1099.986153189492 1099.50344596147 314.8005686978333 1099.534975843404 300.0014147076097
215 0.005 1.075 20 1028.138462396875 952.0923995418285 951.8749332088508 1100.288990154482 1100.019144174336 1099.986160695066 1099.504029956893 314.9547261498618 1099.535145962437 299.9906112572889
216 0.005 1.08 20 1028.496141892301 952.8581980441322 952.6454172082766 1100.288744375684 1100.01902022091 1099.986054471604 1099.503311816334 315.1086849281448 1099.534889925507 299.9801159172507
217 0.005 1.085 20 1028.850512222425 953.6150804848721 953.4069276758393 1100.28886275837 1100.01911750459 1099.986162936121 1099.503531134741 315.2624324854332 1099.53501882948 299.9699214382758
218 0.005 1.09 20 1029.200798460838 954.3631471861385 954.159567535714 1100.288888876421 1100.019103054493 1099.98611933545 1099.503525070754 315.4160123172512 1099.535085160062 299.9600159936014
219 0.005 1.095 20 1029.547270591084 955.1025066232415 954.9034433420355 1100.289036552096 1100.019215752377 1099.986241752131 1099.503744571339 315.5693743341356 1099.535188836757 299.9503860977085
220 0.005 1.1 20 1029.890033252876 955.8332543986556 955.638656133713 1100.2891149811 1100.019228665487 1099.986221110551 1099.504088536145 315.7225539813541 1099.53528866962 299.9410321700593
221 0.005 1.105 20 1030.228842758672 956.555488524834 956.3653028880391 1100.289202114428 1100.019276514355 1099.98627078964 1099.504172651177 315.875534619775 1099.535388145146 299.9319457036709
222 0.005 1.11 20 1030.563821351432 957.2693100164435 957.0834840518554 1100.289184121763 1100.019224191145 1099.986197072535 1099.504332104818 316.0281917979299 1099.535387765506 299.9231112268612
223 0.005 1.115 20 1030.893795374108 957.9748152992986 957.7932962095289 1100.289239442339 1100.019269418033 1099.986221483985 1099.504109770089 316.180606629578 1099.535553806245 299.9145294540432
224 0.005 1.12 20 1031.219597748849 958.6721004976299 958.4948379501486 1100.289157373003 1100.019176067325 1099.986159007038 1099.504250029898 316.3328422271497 1099.53539555344 299.9056597615423
225 0.005 1.125 20 1031.542229160432 959.361261885703 959.188207412714 1100.289393278845 1100.019299822792 1099.986232247419 1099.504700164598 316.4847855433272 1099.535697582974 299.8917073532385
226 0.005 1.13 20 1031.861237996059 960.0423939324569 959.8734969766715 1100.289452642654 1100.019335648114 1099.986279687793 1099.504885325651 316.6364569322823 1099.535819632726 299.8580640643314
227 0.005 1.135 20 1032.176760397227 960.7155857732618 960.5507974851943 1100.289447588173 1100.019302191808 1099.986237990508 1099.504854654018 316.7878770077475 1099.535753354229 299.8250382439097
228 0.005 1.14 20 1032.488666277174 961.3809312452058 961.2202013340383 1100.28952348124 1100.019417855903 1099.986364793671 1099.504714105403 316.9390434397336 1099.535776037143 299.8043638700896
229 0.005 1.145 20 1032.797288288974 962.0385173272419 961.881800427538 1100.289503366738 1100.019368898336 1099.986294347144 1099.504788685873 317.0899264179623 1099.535818473164 299.791117011844
230 0.005 1.15 20 1033.102468936182 962.6884370160952 962.5356851865515 1100.289596202823 1100.019418610905 1099.986352815626 1099.50486518982 317.240507991783 1099.535895834652 299.781187492741
231 0.005 1.155 20 1033.404168984327 963.3307811978027 963.1819469969276 1100.289578802918 1100.019399860337 1099.986303407609 1099.504968298904 317.3907930637954 1099.535912031592 299.7730204346009
232 0.005 1.16 20 1033.702579364216 963.9656393009772 963.8206747505745 1100.289615525189 1100.019399958102 1099.986290434668 1099.504932249636 317.5408211897837 1099.53602179774 299.765586146866
233 0.005 1.165 20 1033.99758768224 964.593093549127 964.4519550457222 1100.289594580817 1100.019368603281 1099.986281895339 1099.505104248274 317.6905199463339 1099.535938273007 299.7584974319429
234 0.005 1.17 20 1034.289308541181 965.2132317065694 965.0758740656496 1100.289658075793 1100.019394113001 1099.986270954823 1099.505127222585 317.8399011131427 1099.53608849898 299.7516457830895
235 0.005 1.175 20 1034.577625097824 965.826138693213 965.6925170444468 1100.289683418839 1100.019414241223 1099.98631611832 1099.505196747949 317.9889920406237 1099.536109107162 299.7449959892483
236 0.005 1.18 20 1034.862679238411 966.431902099204 966.3019704334105 1100.289791693901 1100.019502527299 1099.986369537706 1099.505207852884 318.137856411434 1099.53620819446 299.7385224922253
237 0.005 1.185 20 1035.144619024564 967.0305986285643 966.9043157899442 1100.289859077697 1100.019536276643 1099.98641180137 1099.505390749978 318.2863236932752 1099.53627019635 299.7322191168903
238 0.005 1.19 20 1035.423501940511 967.6223128161328 967.4996351419759 1100.289900678138 1100.019556717612 1099.986413454407 1099.505466422929 318.4344269301966 1099.536308060416 299.7260895886693
239 0.005 1.195 20 1035.69921301368 968.207124101367 968.0880094664553 1100.289964411792 1100.019592170908 1099.986449399257 1099.50550871828 318.5822624291359 1099.536425688505 299.7204096892382
240 0.005 1.2 20 1035.97178397352 968.7851163294548 968.6695216532537 1100.289888411674 1100.019505100724 1099.986362887736 1099.505619096866 318.7297835450937 1099.536297407574 299.7149788126742
241 0.005 1.205 20 1036.241404501527 969.3563640196151 969.2442484323755 1100.289906537291 1100.019514310707 1099.986355748124 1099.505555586407 318.877038520359 1099.536406457616 299.7097155400957
242 0.005 1.21 20 1036.50795657712 969.9209491342509 969.8122707508818 1100.289893214347 1100.019484046707 1099.98633805764 1099.505718538835 319.0237960018653 1099.536376549878 299.7045873180211
243 0.005 1.215 20 1036.771504800553 970.4789481362257 970.3736668229625 1100.289933780359 1100.019506119666 1099.986333327972 1099.505660491061 319.1702961734121 1099.536486502434 299.6995896587154
244 0.005 1.22 20 1037.031983595461 971.0304379336067 970.9285131540975 1100.289990921658 1100.019540370828 1099.986382485976 1099.505845217018 319.316580490791 1099.536528962639 299.6947068362395
245 0.005 1.225 20 1037.289709191157 971.5754940166397 971.4768864128342 1100.290085993289 1100.019607696126 1099.986423509982 1099.505857005313 319.4624165944664 1099.536608176257 299.6899116220987
246 0.005 1.23 20 1037.544698516144 972.1141923790799 972.0188620480974 1100.290158975927 1100.019651311946 1099.986473937994 1099.506051645287 319.6078420203035 1099.536683913866 299.6851947882085
247 0.005 1.235 20 1037.796644484121 972.6466042290228 972.5545128650848 1100.290206003316 1100.019669074098 1099.986472481736 1099.506107348929 319.7529684915265 1099.536733463257 299.6805319633115
248 0.005 1.24 20 1038.045709198656 973.1728028144477 973.0839123275146 1100.290263894206 1100.019701267179 1099.986513132157 1099.50620237499 319.8977694724168 1099.536767016764 299.6759180962021
249 0.005 1.245 20 1038.291976945605 973.6928621334098 973.6071340836086 1100.290154625508 1100.019591726512 1099.986393845851 1099.506234172105 320.0421633561938 1099.536697189047 299.6713417132448
250 0.005 1.25 20 1038.535490138009 974.2068512587679 974.1242491174388 1100.290213491566 1100.019639986055 1099.986431831004 1099.506180003185 320.1862621639457 1099.536826170271 299.6667944255671
251 0.005 1.255 20 1038.776043894451 974.7148429570831 974.6353292674096 1100.290158037634 1100.019568834602 1099.986373218948 1099.506332472093 320.3301762135372 1099.536705872926 299.6622771882134
252 0.005 1.26 20 1039.013987045624 975.2169054961481 975.1404443847622 1100.290236003745 1100.019626737982 1099.986405326086 1099.506303247202 320.4736557454911 1099.536800627302 299.657838297674
253 0.005 1.265 20 1039.249676364974 975.7131156570424 975.6396693899284 1100.290400147323 1100.019706435051 1099.986480111898 1099.506884501845 320.6167277209626 1099.537048688389 299.6534588195543
254 0.005 1.27 20 1039.482397829567 976.2035345627705 976.1330683275311 1100.290433750612 1100.019711069282 1099.986462681284 1099.506868167371 320.7593504185509 1099.537089182941 299.6490628200349
255 0.005 1.275 20 1039.712628524656 976.6882302323954 976.6207088798561 1100.290574008621 1100.019833972208 1099.986594920186 1099.507083404818 320.9016288968532 1099.537165647528 299.6446194215849
256 0.005 1.28 20 1039.940134263989 977.1672680088915 977.1026569871707 1100.290509575794 1100.019755393291 1099.986508615058 1099.507065157879 321.0436117645544 1099.537066306645 299.6401326138634
257 0.005 1.285 20 1040.16477442837 977.6407084802108 977.5789745193432 1100.290556529342 1100.019836167121 1099.986598913574 1099.506735075045 321.1851979885311 1099.537133324823 299.6355961296833
258 0.005 1.29 20 1040.387082037486 978.1086228154752 978.0497310450439 1100.290397020806 1100.019679845482 1099.986437038189 1099.506759181267 321.3264121006081 1099.537009049929 299.6310191980335
259 0.005 1.295 20 1040.606881577643 978.5710739698877 978.5149913509069 1100.29047197667 1100.019739432925 1099.986491055475 1099.506718656826 321.4673215498884 1099.537105172227 299.6264090707808
260 0.005 1.3 20 1040.824201429944 979.0281273255773 978.9748198451775 1100.290434607778 1100.01969218999 1099.986449776899 1099.506865184034 321.6079763404672 1099.537046424289 299.6217889179047
261 0.005 1.305 20 1041.038478752869 979.4798371399395 979.4292736252492 1100.290125477156 1100.019539425951 1099.986336718173 1099.506171276987 321.7482184375806 1099.536577491393 299.6171326138005
262 0.005 1.31 20 1041.251639791217 979.9262838902073 979.878429013451 1100.290636253211 1100.019800632949 1099.986532735898 1099.507057983766 321.8880501413187 1099.537314216145 299.6124626275618
263 0.005 1.315 20 1041.461640733782 980.367518088458 980.3223409276843 1100.290699330467 1100.019838364166 1099.986545479621 1099.507046270752 322.0275000652863 1099.537388370488 299.6077724056609
264 0.005 1.32 20 1041.669302068998 980.8036022304351 980.7610709057109 1100.290783961751 1100.019895781465 1099.986617920696 1099.507227461325 322.1665599197046 1099.537413958554 299.6030494026182
265 0.005 1.325 20 1041.874578296094 981.2345951718322 981.1946785686372 1100.290788547497 1100.019881934777 1099.986588083595 1099.507260879992 322.305337128123 1099.537423335214 299.598296465016
266 0.005 1.33 20 1042.077723217201 981.6605588169161 981.6232257911003 1100.290901247839 1100.019950572782 1099.986659773248 1099.507525387733 322.4439349234462 1099.537564438659 299.5935337549155
267 0.005 1.335 20 1042.27832503283 982.0815486646439 982.0467686575543 1100.290761707585 1100.019805689655 1099.98650733374 1099.50751405191 322.5819041179055 1099.537413769495 299.5887800363398
268 0.005 1.34 20 1042.476729553325 982.497622891838 982.4653662845212 1100.290870838128 1100.019896722249 1099.986589081746 1099.507535773293 322.7191320957638 1099.537519218162 299.5840616739537
269 0.005 1.345 20 1042.672940519189 982.9088404259049 982.8790765003756 1100.290831087096 1100.019841136773 1099.986534295564 1099.507688753544 322.8562234234055 1099.537549331075 299.5794125408332
270 0.005 1.35 20 1042.866929575554 983.3152560976918 983.2879561655764 1100.290876225243 1100.019869430883 1099.986542723277 1099.507639152483 322.9931705073245 1099.537585696398 299.5748407699043
271 0.005 1.355 20 1043.058877988477 983.7169279062384 983.6920622251107 1100.290929957416 1100.019913001508 1099.986601074248 1099.507783562026 323.130090572291 1099.537646507298 299.5703564682324
272 0.005 1.36 20 1043.248567660845 984.1139086419386 984.0914490271593 1100.290953054425 1100.019923697449 1099.98659091493 1099.507702409421 323.2664909399018 1099.537678962519 299.5659542535065
273 0.005 1.365 20 1043.436156815612 984.5062551375574 984.4861728062391 1100.291079972176 1100.020029839657 1099.98670324644 1099.507896852816 323.4024139231993 1099.537786493708 299.5616149550929
274 0.005 1.37 20 1043.621477179017 984.8940193257969 984.8762863836688 1100.291014457167 1100.019948024487 1099.986615556858 1099.507893757017 323.5380157404712 1099.537702124988 299.5574735625356
275 0.005 1.375 20 1043.805030769805 985.2772569299427 985.2618453722802 1100.291250493099 1100.02012417374 1099.986779864313 1099.50809679313 323.6733057767819 1099.537958146277 299.5534158658265
276 0.005 1.38 20 1043.986319572922 985.65601973516 985.6429018986366 1100.291083312298 1100.0199682476 1099.986615061888 1099.508133343471 323.8078419541826 1099.537829033509 299.549399468728
277 0.005 1.385 20 1044.165587560479 986.0303586306143 986.0195079377537 1100.29115040745 1100.020006257775 1099.986646178375 1099.508095992804 323.9419645095177 1099.537878066383 299.5454065583066
278 0.005 1.39 20 1044.342794525122 986.4003285603475 986.3917174768883 1100.291173321953 1100.020008944724 1099.986644256668 1099.508366689645 324.0760664003552 1099.537963225508 299.5414361858734
279 0.005 1.395 20 1044.517796131862 986.7659763623585 986.7595793251927 1100.29116965628 1100.019996027453 1099.986612002897 1099.508226534827 324.2101212007686 1099.538001230003 299.5374867683992
280 0.005 1.4 20 1044.690986954176 987.1273575557354 987.123147607344 1100.291198735755 1100.020043368235 1099.986690973014 1099.508437675832 324.3436708035505 1099.537968639244 299.5335488928832
281 0.005 1.405 20 1044.862119670685 987.484519352304 987.4824709652538 1100.291245117652 1100.020062519173 1099.986671997588 1099.50842501652 324.4769854753939 1099.538131166696 299.5296342447095
282 0.005 1.41 20 1045.031267686496 987.8375107609229 987.8375983185647 1100.291292498805 1100.020085521178 1099.986721434854 1099.508580077082 324.6098266981203 1099.538097075009 299.5257417283812
283 0.005 1.415 20 1045.19842405491 988.1863795036775 988.1885779374273 1100.2913066137 1100.020113262912 1099.986733021779 1099.508490143204 324.7422021497655 1099.5380870335 299.5218671997119
284 0.005 1.42 20 1045.363728055849 988.5311743574168 988.5354588190456 1100.291338819801 1100.020147683598 1099.986775664956 1099.508524960939 324.8739700110004 1099.53816608779 299.5180187846101
285 0.005 1.425 20 1045.526991545231 988.8719412211082 988.8782871200521 1100.291085453271 1100.019949933628 1099.986593276591 1099.508494213688 325.0050608500042 1099.537966050119 299.5141868963043
286 0.005 1.43 20 1045.68850276936 989.2087324766347 989.2171130582138 1100.291261266007 1100.020093023672 1099.98672340433 1099.508538704066 325.1362161590295 1099.538172755459 299.5103731796609
287 0.005 1.435 20 1045.847898210707 989.5415867614636 989.5519807565 1100.291103208746 1100.019943520103 1099.986573892367 1099.508544535631 325.2675406906069 1099.538027476896 299.5065852977273
288 0.005 1.44 20 1046.005676577437 989.8705531758985 989.8829368617399 1100.291219840669 1100.020035597314 1099.986660271605 1099.508523153548 325.3983013051678 1099.53815178964 299.5028096643341
289 0.005 1.445 20 1046.161719114166 990.1956798803415 990.2100289800245 1100.291235772913 1100.020033542201 1099.986664888341 1099.508760036173 325.5287583107855 1099.538206815301 299.499056155199
290 0.005 1.45 20 1046.315737694072 990.5170069574109 990.5332990458489 1100.291264641757 1100.020050716244 1099.986669739246 1099.508579062742 325.6588637595181 1099.53818474893 299.4953162681923
291 0.005 1.455 20 1046.468313254976 990.8345839664149 990.8527950808545 1100.291380870744 1100.020158004103 1099.986781477075 1099.508788666285 325.7883915295396 1099.538322449637 299.4915874553213
292 0.005 1.46 20 1046.619061415995 991.1484508001927 991.1685587800049 1100.291342418538 1100.02009786339 1099.986708722825 1099.50874427543 325.9173671140079 1099.538257801878 299.4878761972159
293 0.005 1.465 20 1046.768042204599 991.4586526113517 991.480634898141 1100.291386417883 1100.020155785391 1099.986786553767 1099.508795103066 326.0457769216304 1099.538259869257 299.4841777492413
294 0.005 1.47 20 1046.915248185738 991.7652305526526 991.7890652883095 1100.29127385477 1100.020045711954 1099.986648102709 1099.508732655472 326.1742307777527 1099.538239119242 299.4805038935064
295 0.005 1.475 20 1047.060749470584 992.0682273083748 992.0938928843187 1100.291343771588 1100.02010106553 1099.986715515423 1099.508708206247 326.3027650029821 1099.538288820524 299.47685516339
296 0.005 1.48 20 1047.204536484095 992.3676851559361 992.3951595303761 1100.291234454342 1100.019996052868 1099.986608810719 1099.508766210847 326.4307638903436 1099.538160050263 299.4732276044838
297 0.005 1.485 20 1047.346790907676 992.663643335082 992.6929057157824 1100.291316216606 1100.020042863503 1099.986640503431 1099.508719817671 326.5584596138017 1099.538325638671 299.4696324283542
298 0.005 1.49 20 1047.487452866583 992.9561473078871 992.9871757903662 1100.291385847499 1100.020103484623 1099.986715904468 1099.508917036819 326.6858735093914 1099.538311509436 299.4660562878985
299 0.005 1.495 20 1047.626279190093 993.2452310586148 993.2780058658295 1100.291354048835 1100.020082765626 1099.986674685866 1099.508603250525 326.8128366590457 1099.538335835957 299.4625057559359
300 0.005 1.5 20 1047.763839141585 993.5309407284598 993.5654403458445 1100.291463569189 1100.020182480132 1099.986798063311 1099.508819003535 326.9390208660194 1099.538331014957 299.4589903184083
301 0.005 1.505 20 1047.899756855505 993.8133132506025 993.8495175160899 1100.291453880639 1100.020157413912 1099.986741407428 1099.508773810133 327.0646998928722 1099.538427948447 299.4555368419323
302 0.005 1.51 20 1048.034415248877 994.0923948119448 994.1302826105173 1100.291609840246 1100.020236761682 1099.98682585396 1099.509338753099 327.1908828494657 1099.538544784458 299.4521212609673
303 0.005 1.515 20 1048.166933695636 994.3682163394548 994.4077685257088 1100.291472908944 1100.020115308102 1099.986686932291 1099.50920528201 327.3164820744533 1099.538479616855 299.4487381270338
304 0.005 1.52 20 1048.298151994368 994.6408163218505 994.6820135396898 1100.291561811033 1100.020169804798 1099.986747599274 1099.509248729405 327.4416392311652 1099.538554912205 299.4453618355214
305 0.005 1.525 20 1048.427768791178 994.9102338115475 994.9530562593345 1100.291480189002 1100.020106548774 1099.986675258236 1099.509285456324 327.5664671400268 1099.538503790521 299.4420318274444
306 0.005 1.53 20 1048.55608240819 995.1765056085879 995.2209343519128 1100.291628717043 1100.020178243559 1099.986722477168 1099.509450896311 327.6909318831605 1099.538723952592 299.4388008006758
307 0.005 1.535 20 1048.682793724032 995.4396696372453 995.4856852821606 1100.291648063301 1100.020204333028 1099.986774095324 1099.509565277436 327.8151299401048 1099.538662240902 299.4356377840524
308 0.005 1.54 20 1048.808263912786 995.6997609072463 995.7473449499707 1100.291744930775 1100.020282208944 1099.986813206714 1099.509539929366 327.9389478227739 1099.538816490955 299.4325102833249
309 0.005 1.545 20 1048.932142186069 995.9568157941826 996.0059494375955 1100.291739940075 1100.020275459128 1099.986829949081 1099.509653696045 328.0624136340599 1099.538808924176 299.4294160543046
310 0.005 1.55 20 1049.054555422339 996.2108686155865 996.2615340335921 1100.291812220324 1100.020317233381 1099.986853265225 1099.509684779031 328.1854868310539 1099.538812026721 299.4263406659313
311 0.005 1.555 20 1049.175477513487 996.4619555375465 996.5141344441254 1100.29183171501 1100.020333053576 1099.986875970851 1099.509788229317 328.3082762809087 1099.538923391672 299.4231807586694
312 0.005 1.56 20 1049.294952968082 996.7101098836583 996.7637846576624 1100.291755080948 1100.020256416692 1099.986793639784 1099.509761413553 328.4306891979502 1099.538761716201 299.4199303325447
313 0.005 1.565 20 1049.412790264057 996.955359997981 997.010514247271 1100.291671095947 1100.020241228917 1099.986794096834 1099.509257549561 328.5527797596943 1099.538796512222 299.4166927312841
314 0.005 1.57 20 1049.529451737422 997.1977460845247 997.2543612495127 1100.291515213194 1100.020088597176 1099.986654630633 1099.509257919393 328.6745620817128 1099.538567100834 299.4134764026171
315 0.005 1.575 20 1049.645044920136 997.4373014811664 997.4953604821495 1100.291667135062 1100.020221508045 1099.986769503789 1099.509247352205 328.7959649121274 1099.53876952967 299.4102903070356
316 0.005 1.58 20 1049.759219105334 997.6740611792525 997.733546120466 1100.291651375267 1100.020207557321 1099.986771316489 1099.509356329492 328.9171083500445 1099.538720558897 299.407138450616
317 0.005 1.585 20 1049.872249738752 997.9080557997281 997.9689503393195 1100.291693483794 1100.020229240673 1099.98676796617 1099.509287721116 329.0379035942348 1099.538796211495 299.4040460073206
318 0.005 1.59 20 1049.983868440616 998.1393201160909 998.201607095889 1100.291791132796 1100.020314496917 1099.986868168406 1099.509498996508 329.1582667641683 1099.53880986253 299.401010304155
319 0.005 1.595 20 1050.094086134216 998.3678832208584 998.431546766604 1100.29177942897 1100.020292195541 1099.986820583283 1099.50945944056 329.2782481792732 1099.538874663102 299.3980163165809
320 0.005 1.6 20 1050.203007020345 998.5937777713029 998.6588016021111 1100.291808126044 1100.02031124221 1099.986871152296 1099.509596774127 329.3979105708862 1099.53879199608 299.3950466422463
321 0.005 1.605 20 1050.310697289344 998.8170347748404 998.8834027962409 1100.291749252609 1100.020256381032 1099.986784194959 1099.50954571087 329.517213427391 1099.538841619115 299.3921142850019
322 0.005 1.61 20 1050.417129093818 999.0376828067222 999.1053797625513 1100.291767127794 1100.020259949504 1099.986795724682 1099.509478228704 329.6362202919034 1099.538877864912 299.3892009226183
323 0.005 1.615 20 1050.522326091054 999.2557563538385 999.3247656544814 1100.291705073709 1100.020202413309 1099.986737359925 1099.50952180237 329.7549170829054 1099.538800013079 299.3863143856928
324 0.005 1.62 20 1050.626389807918 999.471281825462 999.541588687018 1100.291743539257 1100.020228297363 1099.986756773499 1099.509444022437 329.873252213297 1099.538854979256 299.3834712505506
325 0.005 1.625 20 1050.729391167176 999.6842937875407 999.755881799113 1100.291769391524 1100.020249163892 1099.986796979815 1099.509597732919 329.9913380999565 1099.538825253913 299.3806687933157
326 0.005 1.63 20 1050.831170874577 999.8948180172525 999.9676728007909 1100.291857729037 1100.020320117641 1099.986826688951 1099.509544130749 330.1090010961025 1099.538999507366 299.377904555658
327 0.005 1.635 20 1050.931596075476 1000.102886078619 1000.176992226846 1100.291888841839 1100.020345190846 1099.986871639067 1099.509704321509 330.2262039360259 1099.538997712423 299.3751885053497
328 0.005 1.64 20 1051.0308367122 1000.308524045245 1000.383867437665 1100.291930135792 1100.020364443249 1099.986879317137 1099.509714750786 330.3430950184431 1099.53895161653 299.3725100547558
329 0.005 1.645 20 1051.128977510008 1000.511762211325 1000.588327871569 1100.291944898067 1100.02037994127 1099.986903362171 1099.50980756339 330.4596750067503 1099.539063808919 299.3698769285557
330 0.005 1.65 20 1051.226065817778 1000.71262981001 1000.790403060357 1100.291910392765 1100.020313015358 1099.986815962564 1099.509971730966 330.5759273714231 1099.538998715176 299.3672856482131
331 0.005 1.655 20 1051.321980861516 1000.911151924952 1000.990119088875 1100.291960208382 1100.020360061363 1099.986857625828 1099.509910872888 330.6918933318024 1099.539154346228 299.3647461756582
332 0.005 1.66 20 1051.416798642686 1001.107358012841 1001.187504483522 1100.291876951821 1100.020270620748 1099.986777985231 1099.510166452365 330.8075526305504 1099.53895058578 299.3622433085731
333 0.005 1.665 20 1051.510435057234 1001.301271163744 1001.382583820052 1100.291848664343 1100.020276219241 1099.986777696106 1099.509718991543 330.9227505762093 1099.539046661683 299.359792427098
334 0.005 1.67 20 1051.603363160053 1001.492924286023 1001.575388133089 1100.291943283585 1100.02031714971 1099.986831033056 1099.510242341479 331.0376456748327 1099.539050871035 299.3573840771771
335 0.005 1.675 20 1051.694538111364 1001.682334381713 1001.765937480093 1100.291908106151 1100.020340198381 1099.986834568828 1099.509607313368 331.1521286925777 1099.539087653497 299.3550218790309
336 0.005 1.68 20 1051.78517466131 1001.869536251512 1001.954264049732 1100.292008962251 1100.020385436561 1099.986893769222 1099.510138951292 331.2662542790904 1099.539099916972 299.352714781463
337 0.005 1.685 20 1051.874412482749 1002.054551099358 1002.140390928017 1100.291969153581 1100.020378210263 1099.986880258319 1099.509752625394 331.3800790071708 1099.539064658095 299.3504552843139
338 0.005 1.69 20 1051.962816540658 1002.237406011066 1002.324344642163 1100.292010906328 1100.020415447583 1099.986924690902 1099.509871910185 331.4934426311108 1099.539136712841 299.3482434054519
339 0.005 1.695 20 1052.050024036556 1002.418125549274 1002.506150074564 1100.29185821758 1100.020268279856 1099.986771279271 1099.509764664932 331.6064859212103 1099.539002738669 299.3460863435894
340 0.005 1.7 20 1052.136427153435 1002.596734997456 1002.685832862955 1100.291958301815 1100.020356151365 1099.986867245281 1099.509780853354 331.7192873237414 1099.539032960216 299.3439739172251
341 0.005 1.705 20 1052.221873902482 1002.773261124386 1002.863418619334 1100.291847361696 1100.020255995549 1099.986753842797 1099.509770867005 331.831837507817 1099.539018210318 299.3419137528677
342 0.005 1.71 20 1052.306409741951 1002.947725828511 1003.038931170006 1100.291897832465 1100.020289362943 1099.986786830184 1099.509721963458 331.9439379783227 1099.539064016768 299.3399099169907
343 0.005 1.715 20 1052.389766863233 1003.120156911668 1003.212396979788 1100.29195869578 1100.020347125287 1099.986852927453 1099.509886679894 332.0556520954568 1099.539070537858 299.3379612578712
344 0.005 1.72 20 1052.472175921147 1003.290574131119 1003.383837481858 1100.291982087662 1100.020358499113 1099.986835125646 1099.509775784336 332.166955160725 1099.539178426352 299.3360639631461
345 0.005 1.725 20 1052.553673655277 1003.459004851067 1003.553278738747 1100.292074721921 1100.020438329765 1099.986942496324 1099.509990753113 332.2779662928549 1099.539162892102 299.334214369213
346 0.005 1.73 20 1052.634169229678 1003.62546901389 1003.720742009205 1100.292060655369 1100.020414609352 1099.986889923264 1099.509931401552 332.3886236600877 1099.539232083842 299.3324205861616
347 0.005 1.735 20 1052.713729580723 1003.789991631004 1003.886251706588 1100.29210925471 1100.02045206215 1099.986949178066 1099.510061981727 332.4989461531158 1099.539229822049 299.3306687122521
348 0.005 1.74 20 1052.792329243326 1003.952593631611 1004.049829289724 1100.291977235889 1100.020327476597 1099.986811962011 1099.509983020261 332.6089514103764 1099.539111684267 299.3289722097854
349 0.005 1.745 20 1052.870308103569 1004.113298296136 1004.211498120239 1100.292053670295 1100.020394185522 1099.986882813429 1099.509968657848 332.7187211368482 1099.539229670631 299.3273256086964
350 0.005 1.75 20 1052.947267030583 1004.272129328073 1004.371281220105 1100.291957373 1100.020304814265 1099.986782906528 1099.509999376892 332.8281234460663 1099.539158575366 299.3257249680482
351 0.005 1.755 20 1053.023291647739 1004.42910486122 1004.529198657946 1100.291982258453 1100.020322476929 1099.986799658386 1099.509903351269 332.936989026013 1099.539209222 299.324179940283
352 0.005 1.76 20 1053.098396348524 1004.584251668429 1004.685275344838 1100.292071761766 1100.020408033182 1099.986897860632 1099.510084087018 333.0455468965606 1099.539220726547 299.3226800650284
353 0.005 1.765 20 1053.172618846371 1004.737586529728 1004.839529937962 1100.292068196072 1100.020390381478 1099.986855367773 1099.50996750443 333.1537535041488 1099.539265537581 299.3212304924463
354 0.005 1.77 20 1053.246013393095 1004.889134673778 1004.991986081836 1100.292121138803 1100.020435682715 1099.986926413172 1099.51012936226 333.2616286609336 1099.539258076141 299.3198317565314
355 0.005 1.775 20 1053.318529541058 1005.038914297212 1005.142663433608 1100.292146299797 1100.020448641238 1099.986916898193 1099.510118265821 333.3691700362718 1099.539296175331 299.3184807244292
356 0.005 1.78 20 1053.390252790724 1005.186947485627 1005.291583435824 1100.292161795363 1100.020458080743 1099.986940244085 1099.510209106399 333.4764452423714 1099.539336896347 299.3171785922522
357 0.005 1.785 20 1053.461195165 1005.333254225693 1005.438766521152 1100.292089964412 1100.020387208931 1099.986856885309 1099.510178574845 333.5834064186682 1099.539212716976 299.3159209944256
358 0.005 1.79 20 1053.531399095554 1005.477853748862 1005.584232354662 1100.292124749312 1100.020417363374 1099.986884020382 1099.510130532558 333.6899918898586 1099.539351593811 299.3147181320319
359 0.005 1.795 20 1053.600571893818 1005.620767506429 1005.728001774275 1100.291995912558 1100.020294561707 1099.986771070123 1099.510153409617 333.7961850317803 1099.539151913072 299.313556958017
360 0.005 1.8 20 1053.66902748671 1005.762013529493 1005.870094047943 1100.292120084348 1100.020406266681 1099.986862603005 1099.510110932484 333.9019057492662 1099.539329586354 299.3124457093665
361 0.005 1.805 20 1053.736639746387 1005.901613684518 1006.010529746935 1100.292084733131 1100.020371329991 1099.986852830671 1099.510215101503 334.0073955233092 1099.539260514634 299.3113835102419
362 0.005 1.81 20 1053.803576782779 1006.039585289559 1006.149327685339 1100.292196892468 1100.020464413329 1099.986913192771 1099.510162860069 334.1124839190841 1099.539405521992 299.3103619711501
363 0.005 1.815 20 1053.869648092586 1006.175949494408 1006.286507858722 1100.292216468206 1100.020478578565 1099.98694443218 1099.510309359718 334.2172554574586 1099.539425311041 299.3093913028966
364 0.005 1.82 20 1053.934971183656 1006.310722727125 1006.422087937681 1100.292221796496 1100.020470505323 1099.986929365925 1099.510275535897 334.321738209954 1099.539376900692 299.3084635874276
365 0.005 1.825 20 1053.999717815277 1006.443925718018 1006.556087730214 1100.292267264248 1100.020514825292 1099.986979532905 1099.510395123953 334.4259201855641 1099.539462896224 299.3075772776255
366 0.005 1.83 20 1054.063557095462 1006.575575078525 1006.688524654666 1100.292116425272 1100.020368749476 1099.986828972875 1099.5103098825 334.5296509899795 1099.539298936934 299.3067369796524
367 0.005 1.835 20 1054.126710773885 1006.705689039747 1006.819417354538 1100.292248305951 1100.020491417856 1099.986940648312 1099.510324609891 334.6331732090503 1099.539470097778 299.3059383071175
368 0.005 1.84 20 1054.188916757704 1006.834286558125 1006.948783912413 1100.292098094779 1100.02035316988 1099.98680308247 1099.510310654864 334.7361820706944 1099.539349659676 299.3051810796587
369 0.005 1.845 20 1054.25054460375 1006.961383187678 1007.07664125976 1100.292169735256 1100.020408637445 1099.986863111721 1099.510261330505 334.838838421965 1099.539359304085 299.3044620072361
370 0.005 1.85 20 1054.311499835603 1007.087000365942 1007.203009210168 1100.292187139401 1100.020429292751 1099.986888129876 1099.510369580732 334.941235188633 1099.53943870538 299.3037879768538
371 0.005 1.855 20 1054.371670679438 1007.211151968077 1007.327903534447 1100.29224770573 1100.020473229105 1099.986915403415 1099.510299375378 335.0432848684143 1099.53945489265 299.3031444649844
372 0.005 1.86 20 1054.431238415939 1007.33385832055 1007.451343056012 1100.292294792686 1100.020516178558 1099.986970274622 1099.510448550576 335.1452220938032 1099.539523389925 299.3025458144775
373 0.005 1.865 20 1054.490090889384 1007.455133602029 1007.573343330638 1100.292282021816 1100.020490523427 1099.986937145477 1099.510412295582 335.246568177925 1099.539461262381 299.3019819139025
374 0.005 1.87 20 1054.548514529248 1007.574996946505 1007.693922584303 1100.292342466804 1100.020548017705 1099.986998004906 1099.510544443184 335.3474400493506 1099.539570074477 299.3014524471596
375 0.005 1.875 20 1054.605911413132 1007.693462376348 1007.813095867878 1100.292187156889 1100.020397945905 1099.986840328333 1099.510452837021 335.4479898984085 1099.539403675701 299.3009629892938
376 0.005 1.88 20 1054.662699238838 1007.81054691298 1007.930880314009 1100.292328894403 1100.020528306081 1099.986967537762 1099.510471607171 335.5484593146985 1099.539563719849 299.3005046180172
377 0.005 1.885 20 1054.718737789232 1007.926267247744 1008.047291760351 1100.292162043745 1100.020372917341 1099.986816623414 1099.510458488747 335.6485013555118 1099.539394275219 299.3000801682489
378 0.005 1.89 20 1054.774265469519 1008.040637979871 1008.162346157631 1100.29225743977 1100.020456281727 1099.986892533247 1099.510397890025 335.7481291102256 1099.539526759404 299.2996891682376
379 0.005 1.895 20 1054.829321968801 1008.153682128061 1008.276064288419 1100.292322161692 1100.020486941591 1099.986928447299 1099.5107551796 335.8475519501714 1099.539571456384 299.2993317463141
380 0.005 1.9 20 1054.88354864767 1008.265408189837 1008.388457393085 1100.292352903144 1100.020505819843 1099.986922092896 1099.51065731117 335.9466475701269 1099.539669708506 299.2990040798
381 0.005 1.905 20 1054.937240319374 1008.375834701878 1008.499542521054 1100.292457178435 1100.020600449814 1099.987037953712 1099.510866032506 336.0453476828368 1099.539645278837 299.298702196356
382 0.005 1.91 20 1054.990378404276 1008.484974066841 1008.609333125697 1100.292411201296 1100.020544697303 1099.9869586215 1099.510800327328 336.143670436865 1099.539660192932 299.298437623932
383 0.005 1.915 20 1055.042648043799 1008.592838958652 1008.717842157437 1100.292415865248 1100.020576980656 1099.987025176734 1099.510731161855 336.2417066380033 1099.539587750029 299.29819354828
384 0.005 1.92 20 1055.094287380068 1008.699446592138 1008.825086190554 1100.292294706167 1100.020465467741 1099.986888363363 1099.510635217509 336.3392366676479 1099.539541154042 299.2979846147901
385 0.005 1.925 20 1055.145447582298 1008.80481155686 1008.931080333529 1100.29236529732 1100.020525624041 1099.986956541858 1099.51061753216 336.4365233385357 1099.539638763504 299.297800513086
386 0.005 1.93 20 1055.195910543794 1008.908949693072 1009.035839588009 1100.292233530293 1100.020406408736 1099.986836457286 1099.510616080847 336.5335038548202 1099.539508464979 299.2976395802418
387 0.005 1.935 20 1055.245883299754 1009.011872990363 1009.13937740068 1100.292275808658 1100.020436033924 1099.986864606166 1099.510524783091 336.6301126927153 1099.539561549732 299.2975072354983
388 0.005 1.94 20 1055.295338280436 1009.113599982609 1009.24171064595 1100.292345940972 1100.020507133862 1099.98694679128 1099.510684744197 336.7264873289454 1099.539604995624 299.2973963634432
389 0.005 1.945 20 1055.344210914023 1009.214140732499 1009.342851203214 1100.29234742061 1100.020495503267 1099.986910281398 1099.510561834819 336.8224877322423 1099.539656408324 299.2973097254719
390 0.005 1.95 20 1055.392636906558 1009.313513402107 1009.442815729531 1100.292461096649 1100.020599905023 1099.987032987181 1099.510779408233 336.9182590713544 1099.539698061738 299.2972432526723
391 0.005 1.955 20 1055.440464953004 1009.411727943665 1009.541615684287 1100.292408866336 1100.0205411515 1099.986956243515 1099.510704714867 337.0136190053892 1099.539673234262 299.2972061413471
392 0.005 1.96 20 1055.487607279437 1009.508800079669 1009.639266189602 1100.292505782805 1100.020631332972 1099.987057553741 1099.510864438484 337.1086716738703 1099.539724847498 299.2971813358727
393 0.005 1.965 20 1055.534089029571 1009.60474103761 1009.735778901692 1100.292349491582 1100.020486072701 1099.986898146323 1099.510753344807 337.2033143092677 1099.539628496647 299.2971845183175
394 0.005 1.97 20 1055.58016808114 1009.699564014442 1009.831167248087 1100.292417113236 1100.02054580887 1099.986969446047 1099.5107271903 337.2976584493756 1099.539696238835 299.2972036936399
395 0.005 1.975 20 1055.625591761791 1009.793283592272 1009.925444905554 1100.292280892277 1100.020421482508 1099.986843741089 1099.510724090333 337.3917424012534 1099.53955126596 299.2972397496317
396 0.005 1.98 20 1055.6706191618 1009.885911219016 1010.018624592201 1100.292353514008 1100.020482066013 1099.986900388863 1099.510653680802 337.4856042973512 1099.539655639611 299.2972958318877
397 0.005 1.985 20 1055.715141999318 1009.977462415608 1010.110720442511 1100.29236372575 1100.020497060324 1099.986928886393 1099.510768194013 337.5792635079783 1099.539642533271 299.2973681624997
398 0.005 1.99 20 1055.759294695991 1010.067947357178 1010.201744209326 1100.292407381543 1100.020527543322 1099.986935197192 1099.510677232035 337.6719598193198 1099.539726522722 299.2974542396652
399 0.005 1.995 20 1055.802835529225 1010.157381159486 1010.291709879149 1100.292487910886 1100.020600346572 1099.987023408965 1099.510867774515 337.7639532666721 1099.539735803185 299.2975565236397
400 0.005 2 20 1055.84572535823 1010.245773092077 1010.380628047502 1100.292455141608 1100.020560024658 1099.986965389609 1099.510807235609 337.8565381987832 1099.539737847855 299.2976795753013
401 0.005 2.005 20 1055.888172338072 1010.333137171372 1010.468511952723 1100.292521579632 1100.020615609808 1099.987042079263 1099.510965085795 337.9489302917755 1099.539717636868 299.297806150585
402 0.005 2.01 20 1055.930052754419 1010.419483835671 1010.555372452992 1100.292404228757 1100.020497253068 1099.986903579446 1099.510865499404 338.0408207083433 1099.53969622781 299.2979545603161
403 0.005 2.015 20 1055.971243384629 1010.504822675648 1010.641219804911 1100.29231792695 1100.020502542756 1099.986948892556 1099.510256845128 338.1325331822745 1099.539554833484 299.2981114826425
404 0.005 2.02 20 1056.012122680486 1010.589168875754 1010.726067560914 1100.292179230207 1100.02037888688 1099.986824472533 1099.510238085489 338.2239307474712 1099.539404438404 299.2982805521411
405 0.005 2.025 20 1056.052702682293 1010.672532631238 1010.809927452013 1100.292243935096 1100.020429526666 1099.986867858495 1099.510168549827 338.3147148845254 1099.539512467487 299.298463458011
406 0.005 2.03 20 1056.092872982168 1010.754928761426 1010.89281286885 1100.292273194614 1100.020461762548 1099.986914177063 1099.510298172414 338.4045663516205 1099.539508871468 299.2986561886697
407 0.005 2.035 20 1056.132585813828 1010.836364979969 1010.974733106249 1100.292276720361 1100.020455149716 1099.986883951239 1099.510181658994 338.4941720240374 1099.539549162044 299.2988601623841
408 0.005 2.04 20 1056.172051414464 1010.91685321589 1011.055700723415 1100.292405001094 1100.020574143795 1099.987016880495 1099.51040579173 338.5843643148798 1099.539593277611 299.2990713322693
409 0.005 2.045 20 1056.210785680298 1010.996401226349 1011.135723757924 1100.292338809089 1100.020499517881 1099.986931184462 1099.510343571277 338.674240124292 1099.539529725114 299.299296900931
410 0.005 2.05 20 1056.248460782183 1011.075025288248 1011.214816008416 1100.292410013994 1100.020565382273 1099.987013136114 1099.510483437372 338.7636577342237 1099.539598167155 299.2995244600518
411 0.005 2.055 20 1056.284814215521 1011.15273469293 1011.292987522785 1100.292293741315 1100.02045828115 1099.986885519085 1099.510387341 338.852725055146 1099.539547941011 299.2997635672813
412 0.005 2.06 20 1056.321027048144 1011.229539605037 1011.370249398004 1100.292344724591 1100.020499857237 1099.986942596918 1099.510359696925 338.9416467797237 1099.539552889291 299.3000094965561
413 0.005 2.065 20 1056.357360410095 1011.30545271915 1011.446613091559 1100.292234269115 1100.020403583798 1099.986835846125 1099.51036222345 339.0300105024671 1099.539511899205 299.3002608080038
414 0.005 2.07 20 1056.393647104928 1011.380481731002 1011.522088081748 1100.292266962189 1100.020423583693 1099.986857262831 1099.510273204594 339.1172131433698 1099.539547907214 299.3005206000396
415 0.005 2.075 20 1056.429677911755 1011.454641411413 1011.596687518983 1100.292349687157 1100.020509278806 1099.986949755521 1099.510438732072 339.20432992812 1099.539583157195 299.3007875637095
416 0.005 2.08 20 1056.465189264805 1011.527937130329 1011.670418727691 1100.29234059627 1100.020488560181 1099.986908503639 1099.510320368699 339.292146092085 1099.539607066915 299.3010624816151
417 0.005 2.085 20 1056.500415633334 1011.600383193548 1011.743294393702 1100.29243904315 1100.020579452003 1099.987018622061 1099.510512076857 339.3795606451329 1099.539639725101 299.3013419134831
418 0.005 2.09 20 1056.535182451729 1011.671986086791 1011.815322321795 1100.292404398627 1100.020540131087 1099.986956910047 1099.51043677463 339.4664709736786 1099.539681753887 299.3016282874599
419 0.005 2.095 20 1056.569557923639 1011.742757273742 1011.886513420349 1100.292450123411 1100.020577801144 1099.987020472071 1099.510570076332 339.5530303358166 1099.539632689598 299.3019107054772
420 0.005 2.1 20 1056.603476460113 1011.812705479219 1011.956876616347 1100.292334992513 1100.020477429036 1099.986901105289 1099.510463061654 339.6392559261923 1099.53957979437 299.3022017702616
421 0.005 2.105 20 1056.637097871195 1011.881839427023 1012.026421002159 1100.292347779691 1100.020482656909 1099.986917932751 1099.510404700921 339.7252388540171 1099.539605127335 299.3024962289937
422 0.005 2.11 20 1056.670511979301 1011.950172096692 1012.095158276778 1100.29230120067 1100.020445727476 1099.986871468697 1099.510458631656 339.8108506458091 1099.539553038778 299.3027860816032
423 0.005 2.115 20 1056.703501080431 1012.017709567016 1012.163096343603 1100.292327532473 1100.020465317014 1099.986879527047 1099.510361337916 339.8960376660072 1099.539669682772 299.3030856574757
424 0.005 2.12 20 1056.735885795677 1012.08446390267 1012.230246024127 1100.292339976098 1100.020475040411 1099.986918117971 1099.510499035489 339.9809995546839 1099.539542871378 299.3033849703033
425 0.005 2.125 20 1056.767990467883 1012.150441773864 1012.296615214825 1100.292420517649 1100.020546416049 1099.986951205171 1099.51041099638 340.0656101343534 1099.539728542945 299.3036834850337
426 0.005 2.13 20 1056.799695806008 1012.215654614123 1012.362214170425 1100.292424479042 1100.020543429545 1099.986973298904 1099.510549633527 340.1499392742341 1099.539692549843 299.3039870611387
427 0.005 2.135 20 1056.831026251384 1012.280109369106 1012.427050956233 1100.292479311182 1100.020587386657 1099.987002759517 1099.510546843745 340.2340064523266 1099.539682992721 299.3042853810471
428 0.005 2.14 20 1056.862001937618 1012.343816096241 1012.49113489603 1100.292482004551 1100.020588906939 1099.987017110556 1099.510628527695 340.3178362971425 1099.539719296987 299.3045866651894
429 0.005 2.145 20 1056.892602860506 1012.406782820676 1012.55447437462 1100.292372133186 1100.020486847955 1099.986906001249 1099.510549245847 340.401389740937 1099.53963017667 299.3048875735026
430 0.005 2.15 20 1056.923075709716 1012.4690176334 1012.617077756796 1100.292430230367 1100.020539032965 1099.986957632607 1099.510513878149 340.4845627538526 1099.53972374498 299.3051884577802
431 0.005 2.155 20 1056.953020787865 1012.530530803305 1012.678954612142 1100.292280136937 1100.020401517366 1099.98682693153 1099.510503515016 340.5673675326129 1099.539542008042 299.3054882387669
432 0.005 2.16 20 1056.982586847899 1012.591328253837 1012.740112307788 1100.292392530756 1100.020502903376 1099.986916150676 1099.510464781 340.6498689081862 1099.539635747719 299.3057850181405
433 0.005 2.165 20 1057.011775486317 1012.651421677808 1012.800560915883 1100.292373206366 1100.020491193853 1099.986921042294 1099.510550016139 340.7321689856981 1099.539650144403 299.3060866260226
434 0.005 2.17 20 1057.040687048957 1012.710816512788 1012.860307460843 1100.292457265606 1100.020557989403 1099.986963502787 1099.510497966836 340.814113073612 1099.539723355224 299.3063781357955
435 0.005 2.175 20 1057.069228339502 1012.769523336173 1012.919361242115 1100.292464032337 1100.020562093407 1099.986987891383 1099.510613841255 340.8958256315444 1099.539699407372 299.3066746130267
436 0.005 2.18 20 1057.097467738364 1012.827548317793 1012.977729477582 1100.292515091788 1100.020602356597 1099.987010318444 1099.51060997511 340.9773313989476 1099.539739448766 299.3069650428768
437 0.005 2.185 20 1057.125413283529 1012.884900391721 1013.035420434451 1100.292506506377 1100.020591643495 1099.987015360199 1099.510691320098 341.0585369473112 1099.539765368289 299.3072540713742
438 0.005 2.19 20 1057.153127238777 1012.941587517871 1013.092442337132 1100.292433405655 1100.020524734087 1099.986935745487 1099.51064613165 341.1392999714467 1099.539671391286 299.307539381875
439 0.005 2.195 20 1057.180529592748 1012.997615858878 1013.148801964043 1100.292452902092 1100.020541582547 1099.986949284407 1099.510580233171 341.2197538252265 1099.539785672866 299.307828150559
440 0.005 2.2 20 1057.207330231908 1013.052994826564 1013.204507925651 1100.292355110603 1100.020453318026 1099.986871835325 1099.510612527116 341.2999838127781 1099.53958050855 299.3081065471278
441 0.005 2.205 20 1057.23395997835 1013.107729889153 1013.259566788116 1100.292420675689 1100.020513809663 1099.986916261548 1099.510523328791 341.3798726751297 1099.539746580093 299.3083878637588
442 0.005 2.21 20 1057.260218017143 1013.161830889222 1013.313987089698 1100.292378812352 1100.020476074034 1099.986908987096 1099.510607334318 341.4595919212414 1099.539645192657 299.3086658262495
443 0.005 2.215 20 1057.286295347053 1013.215303866353 1013.367776161737 1100.292494065788 1100.020575726592 1099.98697516194 1099.510558689076 341.5390771238705 1099.539762385794 299.3089327686677
444 0.005 2.22 20 1057.312033081546 1013.268158272576 1013.420942224961 1100.292511846535 1100.020591467253 1099.98701029455 1099.510690274411 341.6184172876921 1099.539795175775 299.3092036442353
445 0.005 2.225 20 1057.337429513858 1013.320398388993 1013.473490865472 1100.29250201525 1100.020572726641 1099.986984245113 1099.510638592883 341.6973702447315 1099.539738836578 299.3094689255577
446 0.005 2.23 20 1057.362726381499 1013.372034084038 1013.525430969027 1100.29255706191 1100.020626278957 1099.98704138167 1099.510761998528 341.7752044995177 1099.539831820821 299.3097280531114
447 0.005 2.235 20 1057.387527632827 1013.423070572864 1013.576768484882 1100.292403924735 1100.020483049288 1099.986887592226 1099.510657123111 341.8528740226559 1099.539710895852 299.3099880936742
448 0.005 2.24 20 1057.412096180736 1013.473514452108 1013.627510315686 1100.292516891584 1100.020586585007 1099.986995928644 1099.51066738643 341.9310457596536 1099.539775547147 299.3102401378529
449 0.005 2.245 20 1057.436263114288 1013.523374185653 1013.677663872202 1100.292359471132 1100.020445895264 1099.986854444148 1099.510635260884 342.009059775451 1099.539643686061 299.3104901910021
450 0.005 2.25 20 1057.460284269142 1013.572654685162 1013.72723539598 1100.292445686018 1100.020516237799 1099.986924548925 1099.510587404057 342.0865562480275 1099.539714722747 299.3107335320999
451 0.005 2.255 20 1057.484015106472 1013.621366112385 1013.776233516026 1100.292454737735 1100.020533032992 1099.986949808036 1099.510686773825 342.1639245376319 1099.539760254087 299.3109781238961
452 0.005 2.26 20 1057.507452666473 1013.669511624365 1013.824663155496 1100.29249603346 1100.020559852153 1099.986961267796 1099.510596070104 342.2410250887304 1099.539766034 299.3112110804132
453 0.005 2.265 20 1057.530695115415 1013.717101268578 1013.872532746863 1100.292549253491 1100.020611253289 1099.987024780891 1099.510746049232 342.3176648047356 1099.539840607755 299.3114452813816
454 0.005 2.27 20 1057.55368369775 1013.764139027895 1013.919847567101 1100.29255472965 1100.020607008732 1099.987005218484 1099.510714113846 342.3932861653437 1099.539834853981 299.3116736265313
455 0.005 2.275 20 1057.576374777246 1013.810632399781 1013.966614600283 1100.292571928288 1100.020622817716 1099.987035419338 1099.510816287884 342.4687533361825 1099.539828793615 299.3118970049434
456 0.005 2.28 20 1057.598669225806 1013.856587006265 1014.012839743937 1100.292485164687 1100.020544533714 1099.986940688967 1099.510753788078 342.5447260091736 1099.53975517285 299.312117165218
457 0.005 2.285 20 1057.620787676665 1013.90200808587 1014.058528636456 1100.292532374675 1100.020588956094 1099.986987037209 1099.510697257811 342.620534689127 1099.539858290542 299.312334543469
458 0.005 2.29 20 1057.642551079596 1013.946903716362 1014.103688290799 1100.292383351363 1100.020453843342 1099.986857961239 1099.510685131258 342.6959259471748 1099.539702233954 299.312544373036
459 0.005 2.295 20 1057.664180484843 1013.991278098491 1014.148324267194 1100.292475379423 1100.020536628019 1099.986936705779 1099.510625598058 342.7710400377878 1099.539784668212 299.3127480252014
460 0.005 2.3 20 1057.68550939301 1014.035140135371 1014.192443984817 1100.292447305922 1100.020513061764 1099.986932674208 1099.510718238073 342.8460359077518 1099.539732542405 299.312951288215
461 0.005 2.305 20 1057.706692837316 1014.078493583515 1014.236052675959 1100.292524941696 1100.020575405073 1099.986971385989 1099.510641402073 342.9204725645348 1099.539811458885 299.3131444782812
462 0.005 2.31 20 1057.72772153234 1014.121347382072 1014.279157858561 1100.292581159638 1100.020629807594 1099.987035010999 1099.510803643915 342.9939413580598 1099.539886898088 299.3133374274186
463 0.005 2.315 20 1057.748346949809 1014.163703810996 1014.321763410976 1100.292527136537 1100.020567684778 1099.986964579199 1099.510738028654 343.0672689497005 1099.539804711317 299.3135289251044
464 0.005 2.32 20 1057.7690105482 1014.205575265054 1014.363880184977 1100.292694059184 1100.020695772216 1099.987091348115 1099.511128190496 343.1413360577258 1099.539964963445 299.3137078054087
465 0.005 2.325 20 1057.789043442716 1014.246961257777 1014.405509213741 1100.292549200642 1100.020563680084 1099.986945308427 1099.511009666999 343.2149093586353 1099.539888442965 299.3138891551491
466 0.005 2.33 20 1057.808985040512 1014.287867594649 1014.446656164789 1100.292626012653 1100.020631534161 1099.987020408032 1099.510997626741 343.2880479343351 1099.539960289253 299.3140624380225
467 0.005 2.335 20 1057.828548801779 1014.328300930855 1014.487326792411 1100.292477579993 1100.020500891251 1099.986890448413 1099.510964696131 343.3609268279198 1099.539814646792 299.3142313442456
468 0.005 2.34 20 1057.848033490107 1014.368265368251 1014.527526278883 1100.292565157919 1100.020576438538 1099.986963768028 1099.510913838729 343.4335138848672 1099.539893113484 299.3143941629663
469 0.005 2.345 20 1057.867288166223 1014.407769321332 1014.567261665536 1100.292555453298 1100.020573182041 1099.986973918455 1099.510991305898 343.5059408953557 1099.539894612825 299.3145571139872
470 0.005 2.35 20 1057.886569601538 1014.446816162632 1014.606537590998 1100.292630340799 1100.020633244737 1099.987006176356 1099.51094131428 343.5778603649555 1099.539991343865 299.3147092363058
471 0.005 2.355 20 1057.90545296544 1014.485412685482 1014.645360117676 1100.292622942366 1100.020625249338 1099.987022347529 1099.511053870597 343.6495249741324 1099.539914920907 299.3148636461791
472 0.005 2.36 20 1057.923996200207 1014.523562348856 1014.683733673165 1100.292687141896 1100.020679245145 1099.987056867009 1099.511064750308 343.7210479549503 1099.539952358359 299.315009951258
473 0.005 2.365 20 1057.942301502045 1014.561271173148 1014.721663616875 1100.292673957438 1100.020666649643 1099.987059573794 1099.511135828067 343.7923292786701 1099.539980039963 299.3151547979515
474 0.005 2.37 20 1057.960356929458 1014.598543578232 1014.75915465457 1100.292576391934 1100.020573323376 1099.98695828082 1099.511074268113 343.8633152864051 1099.539848416481 299.3152922252383
475 0.005 2.375 20 1057.978307569468 1014.635384130174 1014.796211569213 1100.292627929181 1100.020624914069 1099.987007120411 1099.511013702283 343.9341175415863 1099.540007585951 299.3154301420931
476 0.005 2.38 20 1057.995918817539 1014.67179935992 1014.832840041513 1100.292492315286 1100.020501060166 1099.98689492466 1099.511010773113 344.004721651226 1099.539806837189 299.3155581953981
477 0.005 2.385 20 1058.013537587484 1014.707792698124 1014.869044595386 1100.292577306651 1100.020576599684 1099.986958687594 1099.510942601409 344.0750145062042 1099.539921043865 299.3156840671081
478 0.005 2.39 20 1058.031038119755 1014.743372145934 1014.904831794199 1100.292555053482 1100.020561041297 1099.986958663596 1099.511033144817 344.1449754056384 1099.539905444752 299.3158092467719
479 0.005 2.395 20 1058.048344740729 1014.778540083514 1014.94020572307 1100.292652714829 1100.02064099309 1099.987012879594 1099.510992280939 344.2145623231498 1099.54000007315 299.3159236832542
480 0.005 2.4 20 1058.065214549375 1014.813302971664 1014.975171808624 1100.292663258469 1100.020652635245 1099.987043193527 1099.511114538976 344.2840532572116 1099.539987900387 299.3160424867197
481 0.005 2.405 20 1058.081896358525 1014.847663691495 1015.009733808387 1100.292693392096 1100.02067093342 1099.987045519085 1099.511100927798 344.3533038178094 1099.539987438033 299.3161536105424
482 0.005 2.41 20 1058.098392542202 1014.881627375851 1015.043896280705 1100.292686173856 1100.020667134749 1099.987060022982 1099.511169862111 344.4222922619282 1099.539977883361 299.3162603500982
483 0.005 2.415 20 1058.114674244154 1014.915198889235 1015.077664220173 1100.292618104408 1100.020604765879 1099.986982032914 1099.511117056012 344.4910343622726 1099.53990915956 299.3163625713975
484 0.005 2.42 20 1058.130820350172 1014.948381289194 1015.111041116257 1100.292629147333 1100.020615906241 1099.98699743963 1099.5110349664 344.5596036983213 1099.540009159413 299.3164666457178
485 0.005 2.425 20 1058.146758355961 1014.981181487509 1015.144032809418 1100.292534129588 1100.020530597402 1099.986922520802 1099.511063906052 344.6279802377248 1099.53982360273 299.3165577758271
486 0.005 2.43 20 1058.162773793299 1015.013602259599 1015.176643186209 1100.292580871632 1100.020572434945 1099.986944185671 1099.510959007539 344.6959116931264 1099.540004101257 299.3166544733531
487 0.005 2.435 20 1058.178488171423 1015.045650810985 1015.208878495789 1100.292605969937 1100.020596351222 1099.986995361521 1099.511102906874 344.7636309032051 1099.539893378358 299.3167428067979
488 0.005 2.44 20 1058.193908962523 1015.077328440205 1015.24074143517 1100.292647838002 1100.020630038327 1099.98699193845 1099.510998614275 344.8310719357846 1099.540032065866 299.3168315157716
489 0.005 2.445 20 1058.209103922303 1015.108641830046 1015.272237478386 1100.292682053921 1100.020659330664 1099.987056619854 1099.511156286478 344.8983602585491 1099.539959556755 299.3169151880444
490 0.005 2.45 20 1058.224143475476 1015.139592749815 1015.303369346254 1100.292682495094 1100.0206541602 1099.987027331119 1099.511104332129 344.9653635319651 1099.539990732508 299.3169975633184
491 0.005 2.455 20 1058.239027156373 1015.170187199457 1015.334142368908 1100.292695421974 1100.020663653464 1099.987054794974 1099.511197584168 345.0322077036715 1099.54000411912 299.3170752840778
492 0.005 2.46 20 1058.253699619856 1015.200428753153 1015.364560402285 1100.292641962777 1100.020621140104 1099.986992848767 1099.511143121687 345.0988325186 1099.539967676726 299.3171479423097
493 0.005 2.465 20 1058.268241117035 1015.230319812811 1015.394626263906 1100.292629621515 1100.020603378311 1099.986990299061 1099.511063668316 345.1652654905262 1099.53996298221 299.3172216848899
494 0.005 2.47 20 1058.282790421347 1015.259867876445 1015.424346157681 1100.292549980088 1100.020536611727 1099.986923459235 1099.511093559931 345.2312639993373 1099.539839041517 299.317286939033
495 0.005 2.475 20 1058.297176388571 1015.289074112661 1015.453722828065 1100.292600810237 1100.020580658399 1099.986949565244 1099.511006069278 345.2966569854923 1099.540012536239 299.3173567074803
496 0.005 2.48 20 1058.311162081583 1015.317945282965 1015.482761970409 1100.29261697837 1100.020599834636 1099.986994838058 1099.511131046226 345.3623585226485 1099.539907390531 299.3174214208223
497 0.005 2.485 20 1058.325057591307 1015.346482395025 1015.511465706728 1100.292665784929 1100.020639196141 1099.987000633385 1099.511032467392 345.4278083602637 1099.540036342795 299.3174818915288
498 0.005 2.49 20 1058.338774209449 1015.374691849161 1015.539839255853 1100.292681935329 1100.020654937597 1099.987042375909 1099.511160289087 345.4929859304361 1099.540010993335 299.3175436619108
499 0.005 2.495 20 1058.352351381629 1015.402575904184 1015.567885843206 1100.292735503573 1100.020695950814 1099.9870642674 1099.511159604018 345.5579370554474 1099.540054103316 299.3175978896899
500 0.005 2.5 20 1058.365743458588 1015.430138912031 1015.595609297161 1100.292722726381 1100.02068321818 1099.987070327476 1099.511231039832 345.6227092632436 1099.540057934881 299.3176518652677
501 0.005 2.505 20 1058.378980524948 1015.457383971627 1015.623012922526 1100.292614395143 1100.02058154375 1099.986957261287 1099.511151802521 345.6872627015749 1099.539922883692 299.3177028234639
502 0.005 2.51 20 1058.39231924402 1015.484314895108 1015.650100594259 1100.292685157288 1100.02065074655 1099.987022991855 1099.511116466866 345.7511463059434 1099.540086306353 299.3177544455569
503 0.005 2.515 20 1058.405311590619 1015.510936278809 1015.676876423052 1100.292532016687 1100.020512057856 1099.986890290721 1099.511098818568 345.8151519795949 1099.539918984257 299.3178022973732
504 0.005 2.52 20 1058.418138408088 1015.537250261232 1015.703343815457 1100.292665103593 1100.020630963897 1099.986996017193 1099.511074772593 345.8788651380231 1099.540040390232 299.3178465309754
505 0.005 2.525 20 1058.430712629106 1015.563262188664 1015.729506700735 1100.292615046186 1100.020589655761 1099.986978506206 1099.511144728996 345.9424238408241 1099.539965370959 299.3178935597028
506 0.005 2.53 20 1058.443270970067 1015.588974068327 1015.755368351655 1100.292697312124 1100.020655247497 1099.987019729599 1099.511083353861 346.005664201799 1099.540048701582 299.3179327409471
507 0.005 2.535 20 1058.455624002778 1015.614391072347 1015.780932777134 1100.292712154557 1100.020673651328 1099.98705495485 1099.511193766672 346.0687445579801 1099.540062166233 299.3179749809595
508 0.005 2.54 20 1058.467845154248 1015.639515090022 1015.806202872899 1100.292742765434 1100.020690456723 1099.987058668058 1099.51118622531 346.1316573501575 1099.540060772307 299.3180129495325
509 0.005 2.545 20 1058.479980708566 1015.664350418398 1015.831182242097 1100.292740487561 1100.020691326413 1099.987073526193 1099.511259805611 346.19438767431 1099.540066549108 299.3180489978438
510 0.005 2.55 20 1058.492012690606 1015.688899840472 1015.855873993587 1100.292608907253 1100.020569307933 1099.986948445237 1099.511167896949 346.2567418188957 1099.539914504884 299.3180842894281
511 0.005 2.555 20 1058.504017803916 1015.713166436573 1015.880281513825 1100.292704201894 1100.020659751147 1099.987027695617 1099.511152770061 346.3188185868454 1099.540086386928 299.3181194023916
512 0.005 2.56 20 1058.515521503366 1015.73715395677 1015.904408064904 1100.292542956929 1100.020516010581 1099.986891610911 1099.511122938593 346.3807178135786 1099.539880585056 299.3181528286883
513 0.005 2.565 20 1058.527096704332 1015.760864777339 1015.928256777319 1100.292659614317 1100.020618903249 1099.986986537197 1099.511094224712 346.4423319878971 1099.540023242712 299.3181826497734
514 0.005 2.57 20 1058.538462760484 1015.78430420128 1015.951831833404 1100.292618544676 1100.020584279844 1099.986971221044 1099.511163168799 346.5038108740029 1099.539964192372 299.3182162482302
515 0.005 2.575 20 1058.549790857194 1015.807473504426 1015.975135701748 1100.292708410028 1100.020660117559 1099.98702277072 1099.511105285362 346.565057746188 1099.540079539161 299.31824108829
516 0.005 2.58 20 1058.560927326134 1015.830377668608 1015.99817231926 1100.292727369201 1100.020679479602 1099.987060022214 1099.511226538939 346.626167155216 1099.540063165578 299.3182709651795
517 0.005 2.585 20 1058.571968585254 1015.853018012033 1016.020943871151 1100.29274054964 1100.020681341193 1099.987051492283 1099.511197912891 346.6871110473496 1099.540051529083 299.3182967780044
518 0.005 2.59 20 1058.583090344758 1015.875399251514 1016.043454354359 1100.292763651268 1100.020706963276 1099.987087151199 1099.511292523581 346.7478064897017 1099.540093632198 299.3183212528052
519 0.005 2.595 20 1058.593916163682 1015.897523111592 1016.06570607511 1100.292637951581 1100.02058821026 1099.986955495096 1099.51121109568 346.8080162227156 1099.539984491958 299.3183470754037
520 0.005 2.6 20 1058.604549915031 1015.919391878909 1016.087701769193 1100.2927276823 1100.020675648534 1099.987042859709 1099.511187212116 346.8681649863285 1099.540078249566 299.3183719979516
521 0.005 2.605 20 1058.614913518121 1015.941009238865 1016.109444101825 1100.292549016109 1100.020511616481 1099.986887246439 1099.511153925504 346.9281292412966 1099.53988141738 299.3183952407846
522 0.005 2.61 20 1058.62538081455 1015.962377520117 1016.130936382952 1100.2926631822 1100.020617268746 1099.986985208544 1099.51110484042 346.9877520938038 1099.540020790324 299.3184161717932
523 0.005 2.615 20 1058.635633044978 1015.983501772354 1016.152182439032 1100.292640087422 1100.020599102522 1099.986981578575 1099.511188336388 347.0473562671644 1099.539993891747 299.3184399091928
524 0.005 2.62 20 1058.645814090806 1016.004382650529 1016.173184306279 1100.292697008941 1100.020642852993 1099.987010584079 1099.511109481106 347.1067289297122 1099.540033792319 299.3184575901262
525 0.005 2.625 20 1058.6559653294 1016.025025687764 1016.193946099384 1100.292749156516 1100.020695433338 1099.987071615426 1099.511248955571 347.1659367153587 1099.540094059083 299.3184789889183
526 0.005 2.63 20 1058.666046881455 1016.045431194569 1016.214469376222 1100.292714790499 1100.020652438888 1099.987020855802 1099.511192407592 347.2247871093792 1099.540040952049 299.3185001174626
527 0.005 2.635 20 1058.676054743641 1016.065603975621 1016.23475822225 1100.292797104659 1100.020733283006 1099.987106845908 1099.511334166311 347.2833761702967 1099.540136001325 299.3185160217015
528 0.005 2.64 20 1058.685616242317 1016.085544319029 1016.254813699634 1100.292653084548 1100.020596374161 1099.98695620868 1099.511236428203 347.3418094378245 1099.540016908366 299.3185377616495
529 0.005 2.645 20 1058.695221382622 1016.105255387971 1016.2746388578 1100.292754941207 1100.020692309768 1099.987059633565 1099.511229263373 347.4000368481841 1099.540101712517 299.3185552021629
530 0.005 2.65 20 1058.704586594227 1016.124740467184 1016.294236188918 1100.292581848156 1100.020536916866 1099.986908033354 1099.511187981084 347.4580924620519 1099.539943121621 299.3185734011382
531 0.005 2.655 20 1058.71400440933 1016.14400117542 1016.313608319818 1100.292683159928 1100.020626901416 1099.986992334941 1099.51114387756 347.5159117798697 1099.540064117192 299.3185889520428
532 0.005 2.66 20 1058.723224303001 1016.163042249878 1016.3327588198 1100.292643743373 1100.020595900897 1099.986981170262 1099.511207343142 347.5736683468558 1099.540001191941 299.318609130523
533 0.005 2.665 20 1058.732529557077 1016.181864889547 1016.35168997105 1100.292752726748 1100.020688880401 1099.987042939365 1099.511161699767 347.6312057399467 1099.540140731895 299.3186217098989
534 0.005 2.67 20 1058.741747437564 1016.200473249348 1016.370404936742 1100.292747863021 1100.020687373232 1099.987061827741 1099.51127090314 347.6882019700195 1099.540103057202 299.3186405413901
535 0.005 2.675 20 1058.750824760841 1016.218868206003 1016.388905714005 1100.292776947957 1100.020704344266 1099.987065630322 1099.511262894998 347.7449309143428 1099.540096177011 299.3186566320165
536 0.005 2.68 20 1058.759635446957 1016.237052629004 1016.407194663722 1100.292782815841 1100.020712856173 1099.98708281396 1099.511348403445 347.8018393451479 1099.540128791608 299.3186741334088
537 0.005 2.685 20 1058.768255170749 1016.255028146733 1016.42527369165 1100.292681060828 1100.020620110562 1099.986988126064 1099.511272978906 347.8585704414159 1099.539966992848 299.3186900075124
538 0.005 2.69 20 1058.776942638183 1016.272796772861 1016.443144859987 1100.292727240756 1100.020663912379 1099.98702820164 1099.51121818814 347.91501603066 1099.54013777549 299.3187093320022
539 0.005 2.695 20 1058.785348358594 1016.290362061962 1016.460811025495 1100.292556863453 1100.020508144642 1099.986887328845 1099.511187655488 347.9713424031172 1099.5399013936 299.3187246825125
540 0.005 2.7 20 1058.793888810643 1016.307725737526 1016.478274806319 1100.292700323077 1100.020638868007 1099.987000233219 1099.51115978972 348.0274638580371 1099.540092273958 299.3187382681213
541 0.005 2.705 20 1058.802223888752 1016.32489190156 1016.495539172899 1100.292652840297 1100.020600346661 1099.986986673886 1099.511228307029 348.0833829115707 1099.539999806265 299.3187568465087
542 0.005 2.71 20 1058.810760094919 1016.341861700544 1016.512606339399 1100.292729998552 1100.020660381871 1099.987017867644 1099.511167226675 348.1389395383584 1099.540105821506 299.3187701783476
543 0.005 2.715 20 1058.819093072566 1016.358639116665 1016.529479432813 1100.292781368835 1100.020712667865 1099.987080825594 1099.511313581227 348.1942473229118 1099.540162963849 299.3187884974649
544 0.005 2.72 20 1058.827058876314 1016.375223361312 1016.546159022121 1100.292759927738 1100.020681590677 1099.987045003282 1099.511273819881 348.2494265296828 1099.54005022457 299.3188065823502
545 0.005 2.725 20 1058.835028883834 1016.391618479273 1016.562648091293 1100.292801453049 1100.020727235363 1099.987100871372 1099.511372675226 348.3044464214223 1099.540130980199 299.3188225910941
546 0.005 2.73 20 1058.842816549972 1016.407825423491 1016.578948013307 1100.292658358887 1100.020593718355 1099.986958237916 1099.511266366985 348.3592410217555 1099.540034309903 299.3188425150823
547 0.005 2.735 20 1058.850632025328 1016.423846282434 1016.595061094679 1100.292754814954 1100.020681936178 1099.987046443441 1099.51125186071 348.4139311039313 1099.540123641317 299.3188581089289
548 0.005 2.74 20 1058.858227711345 1016.439684320064 1016.610989697724 1100.292592197497 1100.020538861671 1099.986909235452 1099.511211726832 348.4685575233728 1099.5399663369 299.3188742914371
549 0.005 2.745 20 1058.865936853078 1016.455340445912 1016.626735745957 1100.292683028859 1100.020616651083 1099.98698323244 1099.511163686255 348.522832444884 1099.540040119181 299.3188902876335
550 0.005 2.75 20 1058.873653332856 1016.470819699703 1016.642302940884 1100.29267892205 1100.020622602378 1099.986999213566 1099.511249511907 348.5766767594769 1099.540056689745 299.3189104356805
551 0.005 2.755 20 1058.88126651041 1016.486121633236 1016.657692466244 1100.292743840669 1100.020671808272 1099.987024278238 1099.511185006478 348.6302117363394 1099.540127632639 299.3189260341751
552 0.005 2.76 20 1058.888606869568 1016.501250312011 1016.672907271731 1100.292782794184 1100.020708614737 1099.98707398683 1099.511331307754 348.6839367021996 1099.540143859666 299.3189467482375
553 0.005 2.765 20 1058.895786034281 1016.516204718535 1016.687947427297 1100.292741923753 1100.020661539594 1099.987026063749 1099.51126483813 348.7375386052759 1099.540051295863 299.3189679054744
554 0.005 2.77 20 1058.903037131771 1016.530989712261 1016.702816764647 1100.292833723159 1100.020750035422 1099.987120884304 1099.511410281756 348.7908566872929 1099.540159087958 299.3189832156869
555 0.005 2.775 20 1058.910041736765 1016.545605126619 1016.717515702667 1100.29268390714 1100.020609945929 1099.986964781081 1099.511298440859 348.8440350984346 1099.540074722817 299.319004383951
556 0.005 2.78 20 1058.917084323164 1016.560052950432 1016.732046424151 1100.292755107236 1100.020676674478 1099.987046373888 1099.511267114705 348.8970967031398 1099.540110305854 299.3190238651929
557 0.005 2.785 20 1058.924014900097 1016.574336574135 1016.746411224179 1100.292622964915 1100.020564079153 1099.986930074627 1099.511243145577 348.9498650410375 1099.540008716574 299.3190415758052
558 0.005 2.79 20 1058.93106291179 1016.588456187315 1016.760611547444 1100.292659677031 1100.020589193351 1099.986954916938 1099.511161654405 349.0020752782264 1099.540052124401 299.3190629117855
559 0.005 2.795 20 1058.938023643407 1016.602417252952 1016.774651564188 1100.292713663823 1100.02064971094 1099.987023286827 1099.511293831107 349.0544970013971 1099.540085434758 299.3190840396313
560 0.005 2.8 20 1058.944701562897 1016.616217624423 1016.788530854417 1100.292719703337 1100.020643880127 1099.986990744054 1099.511182995317 349.1066303154315 1099.540145178508 299.3191064870671
561 0.005 2.805 20 1058.95131043984 1016.629862241671 1016.80225292376 1100.292801976792 1100.020721861592 1099.987097746108 1099.511364040124 349.1586352022388 1099.540081178292 299.3191254090239
562 0.005 2.81 20 1058.95783331128 1016.643350117297 1016.815817829008 1100.292762200867 1100.020679711242 1099.987036500911 1099.511278409379 349.2103482571291 1099.540105833552 299.3191511400549
563 0.005 2.815 20 1058.964356241624 1016.656685581914 1016.829229052063 1100.292846208341 1100.020757190857 1099.987128304814 1099.511426517079 349.2618973896257 1099.540169943801 299.3191673216994
564 0.005 2.82 20 1058.970619259826 1016.669867718175 1016.842486325714 1100.292665167409 1100.020588116843 1099.986950669092 1099.511290126367 349.3134163126035 1099.540004572062 299.3191933312073
565 0.005 2.825 20 1058.977051878957 1016.682899517076 1016.855592475576 1100.292777979389 1100.020696268905 1099.987061862413 1099.511284496407 349.3646800566787 1099.540130803075 299.3192143566022
566 0.005 2.83 20 1058.983433890627 1016.695783737447 1016.868549436738 1100.292611392366 1100.020548247121 1099.98691532299 1099.511247792391 349.4158158776538 1099.539986005371 299.3192370155275
567 0.005 2.835 20 1058.989852863327 1016.708521077935 1016.881359171673 1100.292732445284 1100.020651286334 1099.987003830496 1099.511230724361 349.4666141079277 1099.540159467117 299.3192602337273
568 0.005 2.84 20 1058.995874316805 1016.721114293736 1016.894023584816 1100.292690230378 1100.020618152958 1099.986991067529 1099.511299707414 349.5173476656185 1099.540059264428 299.3192893370305
569 0.005 2.845 20 1059.001936836506 1016.73356338442 1016.906543661523 1100.29276831341 1100.020684613728 1099.987039316671 1099.511234426944 349.567730624066 1099.540121660287 299.3193100422073
570 0.005 2.85 20 1059.007911367518 1016.745871968738 1016.918921798705 1100.292778865513 1100.020695742907 1099.987067691458 1099.511352961832 349.6181058744974 1099.540125923476 299.3193386986027
571 0.005 2.855 20 1059.013810930902 1016.758040214403 1016.931159165404 1100.292809049266 1100.020714814799 1099.987070474144 1099.511330233525 349.6682171508098 1099.540145966193 299.3193646393302
572 0.005 2.86 20 1059.019625025086 1016.77007020798 1016.94325728798 1100.292820885237 1100.020731707858 1099.987099994746 1099.511404560172 349.7183002574156 1099.540187104525 299.3193884109178
573 0.005 2.865 20 1059.025396886822 1016.781963223603 1016.955217631198 1100.292711018943 1100.020628772425 1099.986992817566 1099.511332572584 349.7682064823565 1099.540017314675 299.3194130920764
574 0.005 2.87 20 1059.031335792932 1016.793720477703 1016.967041515998 1100.292746179694 1100.020663177092 1099.987024878381 1099.51127273183 349.8178197099425 1099.540152690525 299.3194423751215
575 0.005 2.875 20 1059.037045916517 1016.805345230083 1016.978731601997 1100.292633560596 1100.020560977433 1099.986924920297 1099.511284131067 349.8672264546401 1099.540008020281 299.3194681818226
576 0.005 2.88 20 1059.04263851246 1016.816836727238 1016.990288440976 1100.292723539598 1100.020644495124 1099.986993613963 1099.51122169592 349.9164480906149 1099.540136463133 299.3194973295195
577 0.005 2.885 20 1059.04807251974 1016.828198744706 1017.001714453885 1100.292678511001 1100.02060796533 1099.98698583811 1099.511296869171 349.9655922664422 1099.540021320902 299.3195291037421
578 0.005 2.89 20 1059.053595199568 1016.83943121972 1017.013010654367 1100.292765141605 1100.020678041551 1099.987026225232 1099.511234727143 350.014422014655 1099.540164270569 299.3195539654271
579 0.005 2.895 20 1059.058980259206 1016.850537507424 1017.024179377719 1100.292800066913 1100.020715067995 1099.98708078043 1099.511363014317 350.063200021023 1099.540166941317 299.31958483099
580 0.005 2.9 20 1059.064282035435 1016.861516838065 1017.035220860825 1100.292793298318 1100.020697441083 1099.98705809566 1099.51132504771 350.1118332892684 1099.540120809922 299.319613032244
581 0.005 2.905 20 1059.069666550319 1016.872372717364 1017.046137704245 1100.292843488964 1100.020748968276 1099.987116419329 1099.511429906999 350.1604090037023 1099.540201830011 299.3196408104528
582 0.005 2.91 20 1059.074939179663 1016.883104840012 1017.056930163341 1100.292688011479 1100.020605161212 1099.986960546136 1099.511317654195 350.2086891417406 1099.540094967865 299.3196728920183
583 0.005 2.915 20 1059.080248421974 1016.893714995609 1017.067600309206 1100.292791203873 1100.020699226257 1099.987058213361 1099.511315343995 350.2567155763372 1099.540173859321 299.319701649288
584 0.005 2.92 20 1059.08523858754 1016.90420541637 1017.078149548734 1100.292656858914 1100.020584179688 1099.986937735991 1099.511301674087 350.3046110430599 1099.540058040925 299.3197331926685
585 0.005 2.925 20 1059.09024978616 1016.914575283063 1017.088578279835 1100.292698141942 1100.020617646952 1099.986976645524 1099.511210947135 350.3523455777272 1099.540085132057 299.3197662308316
586 0.005 2.93 20 1059.095240624637 1016.924829359988 1017.098889721158 1100.29272345089 1100.020649824353 1099.987024675871 1099.511323574237 350.3999056788064 1099.540077071488 299.3197977990148
587 0.005 2.935 20 1059.100198942456 1016.934966194355 1017.109083887307 1100.2927340956 1100.020650645491 1099.98699600057 1099.511206465082 350.4472644357161 1099.54018008573 299.3198291656826
588 0.005 2.94 20 1059.105068870648 1016.944989782129 1017.11916357848 1100.292811757027 1100.020722212246 1099.987098355975 1099.51138830288 350.4945538802405 1099.540117086009 299.3198577709035
589 0.005 2.945 20 1059.109896278948 1016.954899060799 1017.12912864716 1100.292778707219 1100.020685124715 1099.987040837261 1099.511306815033 350.541694857473 1099.540113762107 299.3198925184703
590 0.005 2.95 20 1059.11486439121 1016.964697590848 1017.138981825 1100.292850261214 1100.020750303341 1099.987119791528 1099.51144402032 350.5886824021645 1099.540159532279 299.319919870322
591 0.005 2.955 20 1059.11959897847 1016.974384807307 1017.148723229962 1100.292719598097 1100.020632926618 1099.986982958588 1099.511350992103 350.635454947738 1099.540108391207 299.3199550703872
592 0.005 2.96 20 1059.124229577191 1016.983961324 1017.158353859044 1100.292759474129 1100.020667471542 1099.987028376254 1099.511305712679 350.6819909786694 1099.540157448768 299.3199923673184
593 0.005 2.965 20 1059.128742763446 1016.993430220976 1017.167875636695 1100.292668766439 1100.020592673343 1099.986955578828 1099.511324651478 350.728361544391 1099.539990802765 299.3200208688491
594 0.005 2.97 20 1059.133310232612 1017.002790492035 1017.177288785507 1100.292690223059 1100.020604998258 1099.986959147227 1099.511217548842 350.774541149179 1099.540104774309 299.3200579658105
595 0.005 2.975 20 1059.137847802614 1017.012047431131 1017.186597095766 1100.292755223632 1100.020672554079 1099.987044351632 1099.511365292482 350.8206740736369 1099.540138948139 299.320090081322
596 0.005 2.98 20 1059.142267030949 1017.021197775863 1017.195799027458 1100.292742110223 1100.020650971974 1099.987000786439 1099.511224032745 350.8666455678832 1099.540146828652 299.3201231776745
597 0.005 2.985 20 1059.146747966537 1017.030246990362 1017.204898415911 1100.292824146224 1100.020730780962 1099.987105941301 1099.511401162898 350.9125200095447 1099.540131099518 299.3201557614419
598 0.005 2.99 20 1059.151239655929 1017.039193454386 1017.21389475894 1100.292809663473 1100.020714869744 1099.987060725519 1099.511332818046 350.9581615021981 1099.540208396095 299.3201933673181
599 0.005 2.995 20 1059.155595562005 1017.048039133703 1017.222789675078 1100.292794975702 1100.020695929519 1099.987072201682 1099.511428442227 351.0036104265288 1099.540115211439 299.3202264639458
600 0.005 3 20 1059.159767147234 1017.056784966 1017.231584311379 1100.292750889195 1100.020660241158 1099.98700930753 1099.511381375953 351.048945258378 1099.540088941261 299.3202611281192
601 0.005 3.005 20 1059.163956067329 1017.065430775675 1017.240278760045 1100.292752461136 1100.020662596284 1099.98702129086 1099.511303809299 351.0940325397681 1099.540161624907 299.3203005438648
602 0.005 3.01 20 1059.16802461256 1017.07397971401 1017.248875203614 1100.29265145333 1100.020573072656 1099.986942598412 1099.511323130745 351.1389611290158 1099.539963485872 299.3203307577228
603 0.005 3.015 20 1059.172176833385 1017.082431060257 1017.257374006475 1100.292707389486 1100.020620335914 1099.986970162804 1099.51122900178 351.1837312226291 1099.540147581126 299.3203689813174
604 0.005 3.02 20 1059.17623419725 1017.090789058474 1017.26577818609 1100.292719437902 1100.020637199912 1099.987012814547 1099.511338696353 351.2284674050065 1099.540098762358 299.3204050600822
605 0.005 3.025 20 1059.180306766782 1017.099051458192 1017.274086825133 1100.292758266098 1100.020668121943 1099.987019718688 1099.511234358604 351.2730960414893 1099.540141080592 299.3204365380111
606 0.005 3.03 20 1059.184439476427 1017.107222817824 1017.282303092162 1100.292791891619 1100.020695089572 1099.987067849669 1099.511385678623 351.3175227184493 1099.540138179378 299.3204731649214
607 0.005 3.035 20 1059.188502781565 1017.115302216722 1017.290427255728 1100.292849622667 1100.020747185985 1099.987089524015 1099.511383136273 351.3617258262702 1099.540237859886 299.3205097339901
608 0.005 3.04 20 1059.192312586854 1017.123290461659 1017.298459826671 1100.292822115245 1100.020716489655 1099.987082881573 1099.511460112758 351.4057328629898 1099.540176785732 299.3205454624655
609 0.005 3.045 20 1059.196068901942 1017.131188780468 1017.306402009962 1100.292756562082 1100.020660619916 1099.987012989131 1099.511401625662 351.4496799627477 1099.540092299785 299.3205818518553
610 0.005 3.05 20 1059.199850754164 1017.138996559211 1017.314253581627 1100.292767290422 1100.020672248478 1099.987031984563 1099.511317005551 351.493380686385 1099.540160356033 299.3206211124765
611 0.005 3.055 20 1059.203546228654 1017.146717634812 1017.322017229404 1100.292678799438 1100.020594708994 1099.986956488396 1099.511345545343 351.5369416584691 1099.54002531399 299.3206520813471
612 0.005 3.06 20 1059.207261302329 1017.154350177371 1017.329692484219 1100.292703935547 1100.020615893794 1099.986967941109 1099.51122429413 351.5803723160215 1099.54015160869 299.3206908289879
613 0.005 3.065 20 1059.21094948695 1017.161898920232 1017.337282623107 1100.292734357626 1100.02064784197 1099.98702582458 1099.511358254552 351.6237877233173 1099.540052717408 299.3207249396915
614 0.005 3.07 20 1059.214777780151 1017.169361976639 1017.344787023201 1100.292758311168 1100.020665559813 1099.987009982742 1099.511239997559 351.6669402051776 1099.540174540914 299.3207592002073
615 0.005 3.075 20 1059.2184693937 1017.176743256133 1017.352208609743 1100.292830355293 1100.020730770799 1099.987101046321 1099.511425397478 351.7100378940027 1099.540149168987 299.3207952443703
616 0.005 3.08 20 1059.221967519349 1017.184040481984 1017.359546277344 1100.292811144542 1100.020706079199 1099.987049614632 1099.511364803912 351.7528356425549 1099.54018189294 299.3208351139676
617 0.005 3.085 20 1059.225474295022 1017.191256707655 1017.366802251084 1100.292853264461 1100.020743413602 1099.987112163859 1099.511487104292 351.7954863223215 1099.540172665441 299.3208687517965
618 0.005 3.09 20 1059.22885554295 1017.198391178626 1017.373976145341 1100.292733693304 1100.020639716384 1099.986987709718 1099.511378484867 351.8380785018465 1099.540132482733 299.3209060082424
619 0.005 3.095 20 1059.232258472924 1017.205444319946 1017.381068672473 1100.292752457525 1100.02065108942 1099.987016817643 1099.511322773896 351.8804595466174 1099.540133505557 299.3209433719819
620 0.005 3.1 20 1059.235583978538 1017.212419280206 1017.388081801264 1100.292674132035 1100.020589782866 1099.986947964255 1099.511338845564 351.9227447440927 1099.540059467364 299.3209737851814
621 0.005 3.105 20 1059.239047516031 1017.219314731727 1017.395015501634 1100.292696796379 1100.020603931739 1099.986957600668 1099.511228604342 351.9649023221874 1099.540141383196 299.3210129850165
622 0.005 3.11 20 1059.242499650013 1017.226135465718 1017.401873163954 1100.29276532409 1100.020677258026 1099.987048520949 1099.511385984529 352.0069812133405 1099.540121966816 299.3210447425378
623 0.005 3.115 20 1059.245868688948 1017.232878509304 1017.408653454024 1100.292766828465 1100.020669918283 1099.987009742329 1099.511259034097 352.0487815131715 1099.540208478804 299.3210814051413
624 0.005 3.12 20 1059.249106330776 1017.239547944284 1017.415359169537 1100.292861641664 1100.020757823087 1099.987117924269 1099.511455764846 352.0904836926357 1099.540206894107 299.3211150769332
625 0.005 3.125 20 1059.252219783808 1017.246141104374 1017.421988791382 1100.29279793859 1100.020692969749 1099.987042146221 1099.511356177613 352.1319452703145 1099.540143824534 299.3211540714242
626 0.005 3.13 20 1059.255440965333 1017.252661658307 1017.42854499499 1100.292883848166 1100.020774080543 1099.987136605957 1099.511504349832 352.1733056289406 1099.540213871424 299.3211841896021
627 0.005 3.135 20 1059.258437618604 1017.259108057272 1017.435026880509 1100.292711255218 1100.020615403916 1099.986966240867 1099.511365517854 352.2145685154006 1099.540090316986 299.321220829123
628 0.005 3.14 20 1059.26158001985 1017.265481888856 1017.441435988566 1100.292805206432 1100.020701097409 1099.987061980289 1099.511359898773 352.2556742535778 1099.540191909848 299.3212533298698
629 0.005 3.145 20 1059.26458409603 1017.271784766614 1017.447773120156 1100.292641751011 1100.02055553844 1099.986915897989 1099.511321738229 352.2967128986961 1099.540008745288 299.3212861554127
630 0.005 3.15 20 1059.267808463802 1017.278016634368 1017.454039235142 1100.292740375609 1100.020642560945 1099.986995737432 1099.511271862136 352.3375787605277 1099.540146836277 299.3213182698839
631 0.005 3.155 20 1059.270897190486 1017.284180892133 1017.460236643975 1100.292744107696 1100.020654221033 1099.987019231873 1099.511374463593 352.3783036647988 1099.540149688941 299.3213546540896
632 0.005 3.16 20 1059.273815181276 1017.290274691177 1017.466364066701 1100.292757552191 1100.020657007576 1099.98700455073 1099.511265994899 352.4187698247426 1099.540169806588 299.3213870624392
633 0.005 3.165 20 1059.276754867341 1017.296302357186 1017.4724243348 1100.29285172764 1100.020749152445 1099.987114197156 1099.511444565981 352.4591587089515 1099.540178249091 299.3214191820946
634 0.005 3.17 20 1059.279639502281 1017.30226179314 1017.478416404228 1100.292825267462 1100.020716905332 1099.987059503111 1099.511378147085 352.4993713243858 1099.540230455935 299.3214553903126
635 0.005 3.175 20 1059.282477680024 1017.308155181821 1017.4843419077 1100.292855290308 1100.020741911059 1099.987111614513 1099.511488647287 352.5395091528414 1099.54018720184 299.3214847041888
636 0.005 3.18 20 1059.285244309872 1017.313982397906 1017.490200855276 1100.292753000489 1100.020652718865 1099.986998403774 1099.511395488842 352.5795475244346 1099.540170854636 299.321517430891
637 0.005 3.185 20 1059.288035153624 1017.319743357436 1017.49599358299 1100.292749572832 1100.020647699249 1099.987010218393 1099.511314129164 352.6194988814389 1099.540148625811 299.3215522688175
638 0.005 3.19 20 1059.290941020299 1017.325441857552 1017.501722555202 1100.292695672444 1100.020606138785 1099.986965144152 1099.511367104781 352.6592741365228 1099.540055030703 299.3215768498889
639 0.005 3.195 20 1059.293774182994 1017.331075411767 1017.507386956648 1100.292714747253 1100.020619290021 1099.986965870798 1099.511255937306 352.6988648334003 1099.540172431178 299.3216114760212
640 0.005 3.2 20 1059.296448325164 1017.336648168835 1017.512989587531 1100.292757967565 1100.020664596693 1099.987033834088 1099.511396547524 352.7382683095219 1099.540116787221 299.3216417151019
641 0.005 3.205 20 1059.299113710518 1017.342157370046 1017.518529029433 1100.29277174078 1100.020672401449 1099.987014957749 1099.511272331618 352.7774884366578 1099.540170275434 299.3216730817929
642 0.005 3.21 20 1059.301778274005 1017.347607073714 1017.524007938943 1100.29283885518 1100.020733359727 1099.98710255341 1099.511446631541 352.8166634857001 1099.540144171996 299.3217018826153
643 0.005 3.215 20 1059.304382024525 1017.352995378588 1017.529425537921 1100.292827205434 1100.020715448688 1099.987060443796 1099.511384365694 352.855691792406 1099.54021779663 299.3217353812058
644 0.005 3.22 20 1059.306955612668 1017.358324309569 1017.534783236792 1100.292846873522 1100.020734043294 1099.987100483488 1099.51147675358 352.8946697276559 1099.540216078094 299.3217629433399
645 0.005 3.225 20 1059.30947165961 1017.363593552972 1017.540080964702 1100.292748314549 1100.020646781452 1099.98700144019 1099.51139973526 352.9335506209908 1099.540080853919 299.3217904483915
646 0.005 3.23 20 1059.312160491655 1017.368803426428 1017.54531914593 1100.292765256602 1100.020663034713 1099.987020793518 1099.51133450266 352.9722251735722 1099.540196350853 299.3218231486092
647 0.005 3.235 20 1059.314679907706 1017.373956568034 1017.550499722186 1100.292687215523 1100.020594715497 1099.986956241477 1099.511373934427 353.0107027507377 1099.540014645418 299.3218467385005
648 0.005 3.24 20 1059.317158704613 1017.379051163963 1017.555622147194 1100.292738246295 1100.020638235465 1099.986980335173 1099.511273520564 353.049038186965 1099.540194445357 299.3218796816948
649 0.005 3.245 20 1059.31957145248 1017.384090995678 1017.560688793622 1100.292758987 1100.020662697672 1099.987032466449 1099.511400529533 353.0872899161427 1099.540101418915 299.3219073627322
650 0.005 3.25 20 1059.321991827599 1017.389073454969 1017.565698438623 1100.292768077546 1100.020667544034 1099.987011386065 1099.511265347638 353.1253511859969 1099.54017361077 299.3219352751401
651 0.005 3.255 20 1059.324398171364 1017.394002474806 1017.570653665286 1100.292845170726 1100.020736315806 1099.987105765543 1099.511455442868 353.1633686701729 1099.540152325559 299.3219601350719
652 0.005 3.26 20 1059.3267271493 1017.398875724907 1017.575553277547 1100.292813459659 1100.020703611603 1099.987050566685 1099.511366901725 353.201277232536 1099.540190052991 299.3219911776602
653 0.005 3.265 20 1059.32913311154 1017.403696054786 1017.580399314894 1100.292868854691 1100.020753050273 1099.987123539081 1099.511502687643 353.2391477891264 1099.540174379934 299.3220127848392
654 0.005 3.27 20 1059.331503735052 1017.4084626118 1017.585191268576 1100.292735217732 1100.020634224772 1099.98698171563 1099.511385681843 353.2767874224953 1099.540138289133 299.3220417358431
655 0.005 3.275 20 1059.333915059101 1017.413176003316 1017.589930130333 1100.292807371326 1100.020697405167 1099.987052885751 1099.511375248861 353.3142610202869 1099.540192562573 299.3220680813335
656 0.005 3.28 20 1059.336067628836 1017.417837758487 1017.594616616526 1100.292686788481 1100.020595975045 1099.986945919728 1099.511364613874 353.3515683375531 1099.540097198619 299.3220939020547
657 0.005 3.285 20 1059.338285592024 1017.422446409407 1017.599250372724 1100.292714885858 1100.020613629438 1099.986963928415 1099.511268180118 353.3887249307235 1099.540150829378 299.322122714187
658 0.005 3.29 20 1059.34051108324 1017.427006083076 1017.603834089822 1100.292777734025 1100.020680861238 1099.987049270404 1099.511409154031 353.4258439984366 1099.540125987759 299.3221460496497
659 0.005 3.295 20 1059.342705142621 1017.431513948859 1017.608366346971 1100.292775554855 1100.020669397064 1099.987010335103 1099.511278616222 353.462774724435 1099.540228362496 299.3221716770369
660 0.005 3.3 20 1059.344884107753 1017.435974058294 1017.612849928875 1100.292862168451 1100.020752731069 1099.987117653849 1099.511455965339 353.4996939314174 1099.540215497028 299.322194652791
661 0.005 3.305 20 1059.346988003726 1017.440383388978 1017.617282939923 1100.292809294169 1100.020695929579 1099.987046590552 1099.511375259452 353.5365098004474 1099.540151884195 299.3222212777325
662 0.005 3.31 20 1059.349319414936 1017.444745890855 1017.621668301215 1100.292886190027 1100.020770232519 1099.98713514383 1099.511508760096 353.5731964380425 1099.540227011849 299.3222415456617
663 0.005 3.315 20 1059.351391045418 1017.449059240431 1017.626004519959 1100.292733597512 1100.020631042975 1099.98697822565 1099.511401430357 353.6096878333167 1099.54011369625 299.3222675306359
664 0.005 3.32 20 1059.353431739989 1017.45332411487 1017.630292474885 1100.292779267101 1100.020669605952 1099.987027856101 1099.511359836401 353.645977204115 1099.540158866777 299.3222939971761
665 0.005 3.325 20 1059.355397621218 1017.457542707034 1017.634533258933 1100.292690745643 1100.020599576389 1099.98695522241 1099.511370171378 353.6821643332383 1099.540049617025 299.3223142328536
666 0.005 3.33 20 1059.357419614881 1017.461713172432 1017.638726331781 1100.292704347366 1100.020605803043 1099.986958135587 1099.511258912234 353.7181902147469 1099.540123844943 299.3223411464968
667 0.005 3.335 20 1059.359449643771 1017.465840127223 1017.642874744257 1100.292784554464 1100.020686960068 1099.987052240629 1099.511414464119 353.7542283075803 1099.540158842588 299.3223616803032
668 0.005 3.34 20 1059.361393685709 1017.469920051753 1017.646976625861 1100.292767080729 1100.02066032436 1099.987004332876 1099.511274924749 353.7901078122342 1099.540210749859 299.3223844409264
669 0.005 3.345 20 1059.363492100848 1017.473957396003 1017.651034824617 1100.292866676459 1100.020754072862 1099.987119337265 1099.511463139325 353.825976630118 1099.540203898633 299.3224036420638
670 0.005 3.35 20 1059.365526313417 1017.477949764807 1017.655048211592 1100.29284269533 1100.020727103126 1099.987069433144 1099.511397717362 353.8616502196047 1099.54024080146 299.3224289959145
671 0.005 3.355 20 1059.367524923166 1017.4818990259 1017.659018112808 1100.292879807754 1100.020761300551 1099.987125888002 1099.51152136658 353.8971136652422 1099.540208252044 299.3224472541284
672 0.005 3.36 20 1059.36929589048 1017.485804206528 1017.662943926415 1100.292757588633 1100.020652683066 1099.986995777841 1099.511418701031 353.9324457644807 1099.540144478043 299.3224715482317
673 0.005 3.365 20 1059.371130406206 1017.489665015849 1017.666825549671 1100.292766124583 1100.02065842615 1099.987014646361 1099.511347801921 353.967652820803 1099.540171246293 299.3224969532371
674 0.005 3.37 20 1059.372920506373 1017.493484492787 1017.670664940085 1100.29270189442 1100.020607845212 1099.986966857774 1099.511383896436 354.0027757111876 1099.540032477821 299.3225124733818
675 0.005 3.375 20 1059.374766168222 1017.497260611957 1017.674461326666 1100.292726556035 1100.020626654229 1099.98697322148 1099.511271798832 354.0377390484919 1099.540181890466 299.3225363391632
676 0.005 3.38 20 1059.376550560295 1017.500997087944 1017.678217127049 1100.292753924665 1100.020654574505 1099.987028187583 1099.511399393421 354.0727326059619 1099.540087063752 299.3225553769086
677 0.005 3.385 20 1059.37841609333 1017.504691567106 1017.681931180191 1100.292779031939 1100.020673628345 1099.987016407806 1099.511279305991 354.1076068516972 1099.540201846214 299.3225751557432
678 0.005 3.39 20 1059.380320862551 1017.508347407358 1017.685605708051 1100.292826911191 1100.020716588626 1099.987087932896 1099.511442438638 354.142373891558 1099.540130023863 299.3225940110584
679 0.005 3.395 20 1059.382184876148 1017.511962969932 1017.689240124947 1100.292845288588 1100.02073007555 1099.987071118734 1099.511405009925 354.1769287024505 1099.540224428639 299.3226158969217
680 0.005 3.4 20 1059.383861832091 1017.515539144237 1017.692834935823 1100.2928295777 1100.020711929842 1099.987075656104 1099.511491922513 354.2112868806155 1099.540199343252 299.3226364155901
681 0.005 3.405 20 1059.385490863454 1017.519075953239 1017.696390279653 1100.292779579794 1100.020670494095 1099.987020842781 1099.511444450671 354.2455497514903 1099.540102680256 299.3226528713396
682 0.005 3.41 20 1059.387198883828 1017.52257294683 1017.699905930812 1100.292798654602 1100.02068921083 1099.987040986614 1099.511372207771 354.2797179592158 1099.540203235942 299.3226762570739
683 0.005 3.415 20 1059.388806318645 1017.526032845831 1017.703383639418 1100.292709303241 1100.0206113211 1099.98696689689 1099.511392794768 354.313838961456 1099.540092816907 299.3226915449106
684 0.005 3.42 20 1059.390448188897 1017.52945306023 1017.706822136113 1100.292731738668 1100.020626341862 1099.986975141008 1099.511280627162 354.3477987905425 1099.540167116401 299.3227117633584
685 0.005 3.425 20 1059.392098195971 1017.532837954355 1017.710224273175 1100.292746614106 1100.020645515231 1099.987020434287 1099.511391999462 354.3818353652335 1099.540081970561 299.3227299457934
686 0.005 3.43 20 1059.393927076267 1017.536185201058 1017.713588939762 1100.292795831787 1100.020688727824 1099.987029435285 1099.511298516584 354.4156333312163 1099.540210577753 299.3227462769043
687 0.005 3.435 20 1059.39560680458 1017.539497459214 1017.716917937196 1100.292803774583 1100.020695366779 1099.987060083131 1099.511426820687 354.4493186855975 1099.540186156078 299.3227675150623
688 0.005 3.44 20 1059.397187485937 1017.542773418765 1017.720210942304 1100.292877901357 1100.020757586158 1099.987098351214 1099.511435988144 354.4827684507322 1099.54023517592 299.3227836512045
689 0.005 3.445 20 1059.398705336656 1017.546013859307 1017.723468137602 1100.292859172485 1100.020741319087 1099.987102215623 1099.511506114527 354.5161488200199 1099.540204757468 299.3228014395251
690 0.005 3.45 20 1059.400174505405 1017.54921839815 1017.7266893261 1100.292745512162 1100.020638214164 1099.986989863997 1099.511419723666 354.5493961589656 1099.540105610834 299.3228194254818
691 0.005 3.455 20 1059.401720001672 1017.552387053297 1017.729874779698 1100.292808233886 1100.020696348118 1099.987049063177 1099.511374198564 354.5825823897155 1099.540212790558 299.3228374400882
692 0.005 3.46 20 1059.403117248378 1017.55552164203 1017.733025411783 1100.292650438355 1100.020554538631 1099.986917697848 1099.511346907774 354.615751727698 1099.540021938375 299.3228528920526
693 0.005 3.465 20 1059.404734792512 1017.558621550553 1017.736141559056 1100.292773143163 1100.020666334554 1099.987012775626 1099.511307782501 354.6487926120902 1099.540188609154 299.322867422374
694 0.005 3.47 20 1059.406326531637 1017.561689523915 1017.739224790153 1100.292727354524 1100.020629002531 1099.986998523307 1099.511383292587 354.6817630806962 1099.540110215612 299.3228864144424
695 0.005 3.475 20 1059.407954352194 1017.564723917481 1017.742274851255 1100.292820118277 1100.02070563944 1099.987044821112 1099.511333082681 354.7144512322462 1099.540234110067 299.322899156048
696 0.005 3.48 20 1059.409342270056 1017.567726283108 1017.745292354153 1100.292827285951 1100.020713130053 1099.987073993774 1099.511455383473 354.7470812320891 1099.540188988708 299.3229178927782
697 0.005 3.485 20 1059.410759946406 1017.570695771597 1017.748277228605 1100.29286676897 1100.020744193386 1099.987092082145 1099.511438715495 354.7795559294801 1099.540179457277 299.3229334587541
698 0.005 3.49 20 1059.412172820856 1017.573633295712 1017.751229717489 1100.292865822178 1100.020746223302 1099.987106214365 1099.511517062162 354.8119551437612 1099.540230658345 299.3229488217571
699 0.005 3.495 20 1059.413474590475 1017.576538383462 1017.754149772913 1100.292745773512 1100.020634344579 1099.9869887811 1099.511422612724 354.8442672043269 1099.540108984084 299.3229643804054
700 0.005 3.5 20 1059.414889418027 1017.579411100251 1017.757037556241 1100.292805721225 1100.02069192036 1099.987043068944 1099.511378912493 354.8765129044247 1099.540222207066 299.3229805347933
701 0.005 3.505 20 1059.41617469748 1017.58225297733 1017.759893752945 1100.292635512483 1100.020541475769 1099.986906751954 1099.511337887533 354.9087631453242 1099.539994851143 299.3229942500427
702 0.005 3.51 20 1059.417760028356 1017.585063916151 1017.76271913464 1100.292768678758 1100.020662749939 1099.987009787116 1099.511311169798 354.9407942019478 1099.540169409812 299.3230061162366
703 0.005 3.515 20 1059.41917638907 1017.587846216013 1017.76551509707 1100.292743465566 1100.020646014679 1099.987009670097 1099.511391136889 354.9727361413877 1099.540145505736 299.3230236743308
704 0.005 3.52 20 1059.42051668569 1017.590597678487 1017.768280782887 1100.292821057008 1100.020708066636 1099.987048483392 1099.511335455794 355.0044121276472 1099.540220002966 299.3230343472941
705 0.005 3.525 20 1059.421783838339 1017.593320397029 1017.771017101099 1100.292823481194 1100.020711098251 1099.987074514041 1099.511447650128 355.0360653519942 1099.54017724829 299.3230516453226
706 0.005 3.53 20 1059.423117278911 1017.596013704659 1017.773724145753 1100.292875704642 1100.020751747507 1099.987095975724 1099.511445905243 355.067599323569 1099.540223273848 299.3230648759406
707 0.005 3.535 20 1059.424370674185 1017.598677993119 1017.776401921125 1100.292862149437 1100.020741882505 1099.987103003084 1099.511508888148 355.099087555205 1099.540229606925 299.3230781967287
708 0.005 3.54 20 1059.425570820943 1017.60131338487 1017.779050681606 1100.292785382103 1100.020671400763 1099.98702132758 1099.511455471218 355.1305118473992 1099.540140713587 299.3230889554364
709 0.005 3.545 20 1059.42684383877 1017.603919101697 1017.781669937108 1100.292791460619 1100.020679161477 1099.987033461592 1099.511363793207 355.1618757214996 1099.540210879742 299.3231059994102
710 0.005 3.55 20 1059.42819870741 1017.606498144627 1017.78426152578 1100.292700172065 1100.020597442607 1099.986957127976 1099.511400002271 355.1930727198102 1099.540045839588 299.3231141944256
711 0.005 3.555 20 1059.429554543957 1017.609048384036 1017.786824819144 1100.292757924337 1100.020651284012 1099.98698994263 1099.511299130588 355.2241329434194 1099.540233742156 299.3231305727235
712 0.005 3.56 20 1059.430700195115 1017.611572594225 1017.789361416961 1100.292756718411 1100.020653936721 1099.987022891971 1099.511418494371 355.2550733417938 1099.540106599839 299.3231435591623
713 0.005 3.565 20 1059.431916846572 1017.614068549786 1017.791870223958 1100.292797784959 1100.020688508769 1099.987028156261 1099.511308741349 355.2858360085938 1099.540218135751 299.3231560440502
714 0.005 3.57 20 1059.433110304657 1017.616539330049 1017.7943530978 1100.292832345905 1100.020718749514 1099.987083986227 1099.511455425839 355.3165874835909 1099.540177684293 299.3231695598244
715 0.005 3.575 20 1059.434269975072 1017.6189828242 1017.796809003494 1100.292852120109 1100.020730835527 1099.987072497663 1099.511422089182 355.3472225067147 1099.540217681533 299.3231819792255
716 0.005 3.58 20 1059.435388557037 1017.621400352867 1017.799238585178 1100.29283594276 1100.020714748208 1099.987078799512 1099.511494016274 355.3778016820349 1099.540202840345 299.3231929677924
717 0.005 3.585 20 1059.436540305111 1017.623792017974 1017.801642163613 1100.29276918542 1100.020657174293 1099.987010241753 1099.511435162435 355.4083812484137 1099.540094896817 299.3232023061693
718 0.005 3.59 20 1059.437868632117 1017.626157468388 1017.804019531461 1100.292813664231 1100.020699094214 1099.987046883322 1099.511382699397 355.4387953999039 1099.540248531603 299.3232164692038
719 0.005 3.595 20 1059.438984356304 1017.62849842629 1017.806371825234 1100.292672322987 1100.020571103847 1099.986930587549 1099.511378885575 355.4690331372224 1099.540046967973 299.3232264287931
720 0.005 3.6 20 1059.440133173984 1017.630813357151 1017.808698583502 1100.292776930551 1100.020666567454 1099.987003708822 1099.511327423509 355.49910461018 1099.540238344516 299.3232389163928
721 0.005 3.605 20 1059.441153426737 1017.633104550394 1017.81100093384 1100.2927274094 1100.020625538026 1099.98699337036 1099.511396614921 355.5291211746052 1099.540104680892 299.3232534271553
722 0.005 3.61 20 1059.442295556508 1017.635370594495 1017.813278500334 1100.292816432803 1100.020701208586 1099.987046049253 1099.5113372851 355.5589992628086 1099.540189169799 299.3232601867524
723 0.005 3.615 20 1059.443367701286 1017.637613816132 1017.815532556347 1100.292840179033 1100.020726675718 1099.987089022531 1099.511456617131 355.5888704086538 1099.540207720866 299.323273256955
724 0.005 3.62 20 1059.444436804832 1017.639832705839 1017.817762510945 1100.29286473631 1100.020740488062 1099.987087652083 1099.511437492509 355.6186520725573 1099.540240380558 299.323283593918
725 0.005 3.625 20 1059.445512389975 1017.64202818135 1017.819968732465 1100.292858819022 1100.020737300968 1099.987099361209 1099.511506122631 355.6484205395013 1099.540207465806 299.3232933403251
726 0.005 3.63 20 1059.446647125002 1017.644200464379 1017.822151509065 1100.292774061887 1100.020661453656 1099.987010467012 1099.511444594093 355.6780326914003 1099.540127384014 299.3233020964341
727 0.005 3.635 20 1059.447781394804 1017.646348708996 1017.824310575073 1100.292807161222 1100.020695293074 1099.987043778681 1099.51137807121 355.7074953988222 1099.540227041141 299.3233161227853
728 0.005 3.64 20 1059.448683312383 1017.648474752141 1017.826446852576 1100.29269762906 1100.020593997652 1099.986950042809 1099.511408701607 355.7368285279585 1099.540040206336 299.3233229775096
729 0.005 3.645 20 1059.449695880576 1017.650576714941 1017.828559572954 1100.292743459141 1100.020637925135 1099.986982059807 1099.511296291301 355.7660168203711 1099.54017937942 299.3233370494729
730 0.005 3.65 20 1059.450718108012 1017.652658477729 1017.830651158671 1100.292787818947 1100.020682855295 1099.987049469959 1099.511435922774 355.7951994648764 1099.54014646349 299.3233465121201
731 0.005 3.655 20 1059.451707984058 1017.654716748372 1017.832719842545 1100.292799079806 1100.020685155931 1099.987022008277 1099.511313908367 355.8242505241905 1099.540237821195 299.3233568831874
732 0.005 3.66 20 1059.452674322338 1017.656754695612 1017.834767477142 1100.292833996429 1100.020714863667 1099.987082491193 1099.511465161423 355.8533112531317 1099.540193437031 299.3233667352015
733 0.005 3.665 20 1059.453683778436 1017.658770611862 1017.836793278372 1100.292872661871 1100.020749783203 1099.987090669093 1099.511429729532 355.8822933853809 1099.540257819877 299.3233767604244
734 0.005 3.67 20 1059.454809531853 1017.660765912913 1017.838797967966 1100.292850876677 1100.020728010138 1099.987090458147 1099.511512576111 355.9110938615815 1099.540224873712 299.3233852102539
735 0.005 3.675 20 1059.455754040352 1017.662739879326 1017.840781446719 1100.292764218682 1100.020648882662 1099.987002725753 1099.511454019548 355.9398922295503 1099.540092909413 299.3233938195426
736 0.005 3.68 20 1059.456692265718 1017.664691895258 1017.842743255006 1100.292812081764 1100.020695171931 1099.987039830121 1099.511394134776 355.9684192172173 1099.540260701542 299.3234082307781
737 0.005 3.685 20 1059.45750226363 1017.666624028666 1017.844684609567 1100.292699333464 1100.020595355317 1099.986953617959 1099.511401114797 355.9968980211032 1099.540049493891 299.3234149361991
738 0.005 3.69 20 1059.458444649868 1017.668534174078 1017.846604411737 1100.292742251685 1100.020634566846 1099.986981374221 1099.511303603052 356.0252632802794 1099.540172286947 299.3234267276256
739 0.005 3.695 20 1059.459309463436 1017.670425828421 1017.84850492073 1100.292735762612 1100.020632377392 1099.987004979288 1099.511399384216 356.0536434592354 1099.540091252857 299.3234378921816
740 0.005 3.7 20 1059.460285159248 1017.672296840403 1017.850385163258 1100.292827935819 1100.020714407694 1099.987051191733 1099.511329209548 356.0818037463497 1099.540265269927 299.3234431821793
741 0.005 3.705 20 1059.461165580764 1017.674149244473 1017.852246187633 1100.292816691709 1100.020702119361 1099.987067214575 1099.511441254963 356.110151386261 1099.540168818544 299.3234539989024
742 0.005 3.71 20 1059.462240977857 1017.675982527902 1017.854088130059 1100.292884191292 1100.020759681277 1099.987102869457 1099.511444619622 356.1382542188892 1099.540238433645 299.3234625433017
743 0.005 3.715 20 1059.463185928791 1017.677796978271 1017.855911048364 1100.292871464377 1100.020746681435 1099.987104118415 1099.511526931049 356.1662343299 1099.54023820925 299.3234719119216
744 0.005 3.72 20 1059.463926618961 1017.679591865822 1017.857714572352 1100.292769156764 1100.020652615707 1099.98700087896 1099.511457223402 356.1941009753268 1099.540131572292 299.3234820191188
745 0.005 3.725 20 1059.464790626832 1017.681366855454 1017.859498426447 1100.292822898829 1100.020705627547 1099.987050807354 1099.511404681246 356.2217959747703 1099.540261203833 299.3234942994362
746 0.005 3.73 20 1059.465490747178 1017.683123365857 1017.861263232617 1100.292649047041 1100.020548197445 1099.986912439661 1099.511366861002 356.2494035000106 1099.540001142262 299.3235020669118
747 0.005 3.735 20 1059.466402428052 1017.684860779851 1017.863009268896 1100.292782147056 1100.020668563697 1099.987013600256 1099.511341168574 356.2770164940222 1099.540200849876 299.3235091446409
748 0.005 3.74 20 1059.46718955958 1017.686581387453 1017.864737748695 1100.292749446078 1100.020645250542 1099.987011105905 1099.511401486132 356.3046073474342 1099.540170021284 299.3235214380727
749 0.005 3.745 20 1059.468107155454 1017.688283330702 1017.866447951824 1100.292827183316 1100.020712493352 1099.987054850962 1099.51133345312 356.3320136137621 1099.540224326897 299.3235250909748
750 0.005 3.75 20 1059.469031425054 1017.689968924064 1017.868141052005 1100.292833094911 1100.020717463754 1099.987080668831 1099.511457332916 356.3594955279282 1099.540179666718 299.3235367002563
751 0.005 3.755 20 1059.469950193922 1017.691636931572 1017.869816866707 1100.292883336565 1100.0207576702 1099.987098095011 1099.511452953385 356.3867250111208 1099.540234336317 299.3235460838101
752 0.005 3.76 20 1059.470695655388 1017.693287754308 1017.871475394163 1100.292878671206 1100.020753790935 1099.987107188075 1099.511528039848 356.4138713620389 1099.540275626815 299.3235555449787
753 0.005 3.765 20 1059.47133742572 1017.694920446599 1017.873115935992 1100.292767978131 1100.020651686164 1099.987006214555 1099.511460868603 356.4409216878722 1099.5400698524 299.3235625547139
754 0.005 3.77 20 1059.472148055418 1017.696535253495 1017.874738725661 1100.292805216857 1100.020692659205 1099.987043069064 1099.511383039878 356.4678713619879 1099.540216960877 299.3235766781378
755 0.005 3.775 20 1059.472827569089 1017.698133984719 1017.876344768703 1100.292700315608 1100.020594069302 1099.986953816183 1099.511411966289 356.4947252107636 1099.540027710591 299.3235800322345
756 0.005 3.78 20 1059.473599910651 1017.699714668593 1017.877933264335 1100.292744639295 1100.020633022453 1099.986978126515 1099.511301083912 356.5216033639961 1099.540202043392 299.3235920211657
757 0.005 3.785 20 1059.474407675563 1017.701281333114 1017.879506777273 1100.292792710143 1100.020683453857 1099.987048433797 1099.511441457312 356.5483842912157 1099.540168751969 299.323598688877
758 0.005 3.79 20 1059.475324058192 1017.702830568237 1017.881063331787 1100.292798759672 1100.020685357901 1099.98702384283 1099.511311622982 356.5750767869986 1099.540237308711 299.3236063157533
759 0.005 3.795 20 1059.476167363115 1017.704365896431 1017.882605332063 1100.292875711168 1100.020753611009 1099.98711636125 1099.511506080414 356.6017491472164 1099.540206827016 299.3236145631805
760 0.005 3.8 20 1059.476821019568 1017.705883947088 1017.884130587084 1100.292836912946 1100.020712842527 1099.987052807712 1099.511427865011 356.628163363707 1099.540246194231 299.3236283311093
761 0.005 3.805 20 1059.477505231046 1017.707386926548 1017.885640537141 1100.292884644317 1100.020755989765 1099.987121460812 1099.511550061149 356.6545414640526 1099.540178727664 299.32363387739
762 0.005 3.81 20 1059.478162897336 1017.708873866157 1017.887134354042 1100.292770674031 1100.020659054601 1099.986999391904 1099.511442691463 356.6808193344539 1099.540173672731 299.3236460426517
763 0.005 3.815 20 1059.478843890466 1017.710344224785 1017.888611962526 1100.292808427799 1100.020689797619 1099.987048873516 1099.511399350604 356.707000998988 1099.540184367573 299.3236554289675
764 0.005 3.82 20 1059.479453077856 1017.711800041804 1017.890074275585 1100.292691331734 1100.020588799512 1099.986941917842 1099.511382400533 356.7331386685586 1099.540096935287 299.3236617550671
765 0.005 3.825 20 1059.480214323016 1017.713239567164 1017.891520778682 1100.292724545915 1100.020613400952 1099.986964267487 1099.511290724759 356.7592358745624 1099.540155006435 299.3236717496282
766 0.005 3.83 20 1059.481044488877 1017.714666350523 1017.892953573521 1100.292776475752 1100.020673619059 1099.987040253687 1099.511421591565 356.7853914125478 1099.540125723653 299.3236786616948
767 0.005 3.835 20 1059.481859482485 1017.716077694866 1017.894371481259 1100.292796569454 1100.020682889361 1099.987017419448 1099.511316939783 356.8111898877814 1099.540239371564 299.3236878669371
768 0.005 3.84 20 1059.482501538012 1017.717476526725 1017.895776351374 1100.29288404414 1100.020764580242 1099.98712139047 1099.511504936759 356.8370518242761 1099.54025179314 299.3236963834866
769 0.005 3.845 20 1059.483086991023 1017.718859302645 1017.897165704329 1100.292840531772 1100.02071549149 1099.987057946325 1099.511425429082 356.8627034674139 1099.540210369973 299.3237084823159
770 0.005 3.85 20 1059.483806494462 1017.720229266874 1017.898541773344 1100.292920132001 1100.020791519755 1099.987150428253 1099.511568577556 356.8882368016697 1099.540245494394 299.3237128477076
771 0.005 3.855 20 1059.484311401735 1017.721583881252 1017.899902664047 1100.292750164994 1100.020635081193 1099.986980399446 1099.511439388916 356.9138643981254 1099.540140192984 299.3237248092939
772 0.005 3.86 20 1059.4849643858 1017.722923897291 1017.901249202761 1100.292819707779 1100.020697038624 1099.987056756298 1099.511408602107 356.9393189629 1099.540181697343 299.3237332895197
773 0.005 3.865 20 1059.485578713538 1017.724250856395 1017.902581826735 1100.292682121183 1100.020580506625 1099.986934089858 1099.511379763608 356.964800773589 1099.540098404293 299.3237404643291
774 0.005 3.87 20 1059.486350193045 1017.725563151611 1017.903900290057 1100.292745724515 1100.020634687056 1099.98699119553 1099.511315015452 356.9901884798815 1099.540118982775 299.3237488933665
775 0.005 3.875 20 1059.487089365783 1017.726864214807 1017.905206644225 1100.292769210725 1100.020666721035 1099.987027852444 1099.511420947384 357.0154948550306 1099.54017997682 299.3237608672186
776 0.005 3.88 20 1059.487651454538 1017.728150319944 1017.90649887856 1100.292773756606 1100.020658013783 1099.987000370696 1099.511310719899 357.0405469029104 1099.540171884898 299.3237688704621
777 0.005 3.885 20 1059.488264332647 1017.729425193597 1017.907779181588 1100.292877983308 1100.020759938636 1099.987118975784 1099.511493702262 357.0656759968348 1099.540211093693 299.3237766405998
778 0.005 3.89 20 1059.488848248138 1017.730686156884 1017.909045943219 1100.292845143327 1100.020725849069 1099.987064408813 1099.511418108087 357.0906108588781 1099.540232440237 299.3237894290199
779 0.005 3.895 20 1059.489439191498 1017.731934798971 1017.910300131207 1100.292888067991 1100.020759391671 1099.987126606257 1099.511552827895 357.1154883336028 1099.540184017717 299.3237929571877
780 0.005 3.9 20 1059.489953754759 1017.733170235388 1017.911541084131 1100.292752877707 1100.02063966666 1099.986983863507 1099.511430407885 357.1403231909289 1099.540170592773 299.3238042443406
781 0.005 3.905 20 1059.490552416484 1017.734392129202 1017.912768811539 1100.292809013886 1100.020689577113 1099.987051087332 1099.511394492988 357.1651666481189 1099.540166412474 299.3238111975986
782 0.005 3.91 20 1059.49124019201 1017.735602795441 1017.913984386971 1100.292694614043 1100.020593370312 1099.986948034949 1099.511390857415 357.1899719639104 1099.540074780987 299.3238176035135
783 0.005 3.915 20 1059.491916589332 1017.73679987175 1017.915186986173 1100.292726440086 1100.02061449026 1099.986958877752 1099.511292310297 357.2146076018579 1099.540192124901 299.3238307715028
784 0.005 3.92 20 1059.492438786843 1017.737986708058 1017.916378733776 1100.292780205258 1100.020669677304 1099.987036403077 1099.511448620232 357.2391397089653 1099.54010722541 299.3238376577009
785 0.005 3.925 20 1059.493023098142 1017.73916048957 1017.917557933122 1100.292809622332 1100.020694656709 1099.98702822341 1099.511329282308 357.2635011465865 1099.540270504976 299.3238474288232
786 0.005 3.93 20 1059.493541444255 1017.740323479107 1017.91872582657 1100.292829712063 1100.020709864919 1099.987079471119 1099.511471631577 357.2878332402896 1099.540144686638 299.3238563209192
787 0.005 3.935 20 1059.494081324727 1017.741474150682 1017.91988171152 1100.292858137507 1100.020732750267 1099.987078052096 1099.511438488387 357.3121411620533 1099.540201971535 299.3238654163661
788 0.005 3.94 20 1059.494635449365 1017.742613806001 1017.921026233796 1100.29286470881 1100.020740422753 1099.987098915505 1099.511515671674 357.3363925254085 1099.54026650593 299.3238730155135
789 0.005 3.945 20 1059.495118426085 1017.743741493896 1017.922158826661 1100.292779594807 1100.020661935752 1099.987014233179 1099.51145311312 357.3606223346004 1099.540105966017 299.3238781745242
790 0.005 3.95 20 1059.495819385035 1017.744857302718 1017.923279628261 1100.292811717287 1100.020696500823 1099.98704489944 1099.511387839976 357.3848424031544 1099.540224540985 299.3238912131341
791 0.005 3.955 20 1059.496347379076 1017.745962645662 1017.924389419745 1100.29268959574 1100.020587008463 1099.986945131061 1099.51139882657 357.4088056879565 1099.54003798764 299.323895318625
792 0.005 3.96 20 1059.496871899965 1017.747055697942 1017.925487577505 1100.292766800673 1100.02065475851 1099.986994264294 1099.511326926303 357.4327275955098 1099.540215328737 299.3239069094862
793 0.005 3.965 20 1059.49732483772 1017.748139150118 1017.926575401556 1100.292730399502 1100.020625427011 1099.986991009841 1099.511401855558 357.456544804954 1099.540133692559 299.3239190776488
794 0.005 3.97 20 1059.497874666682 1017.749210872668 1017.927652066453 1100.292826034892 1100.02070755358 1099.987052811647 1099.511354913042 357.4801818545973 1099.540171391097 299.3239204380388
795 0.005 3.975 20 1059.498393905206 1017.750273390907 1017.928718805693 1100.292844446102 1100.020726301184 1099.98708546271 1099.511474467314 357.5038610180113 1099.540221193664 299.3239323919402
796 0.005 3.98 20 1059.498859284696 1017.751324317852 1017.929774434939 1100.292854895456 1100.020725584331 1099.987077458205 1099.511447639393 357.5274950517679 1099.540187607858 299.3239392222476
797 0.005 3.985 20 1059.499423268265 1017.752365599767 1017.930819973628 1100.29288309146 1100.020754815005 1099.987111184822 1099.511528846307 357.5511989578575 1099.540286686573 299.3239467486443
798 0.005 3.99 20 1059.499968230808 1017.75339640905 1017.931854993821 1100.292777090068 1100.02065914941 1099.987010733346 1099.511460564036 357.5747244738112 1099.540111138594 299.3239527718835
799 0.005 3.995 20 1059.500575991333 1017.754416265221 1017.93287936555 1100.292827792414 1100.02070952035 1099.987054325516 1099.511406758624 357.5981777486751 1099.54027128014 299.3239664513537
800 0.005 4 20 1059.500889726139 1017.755426077396 1017.933893304613 1100.292675247211 1100.020569811503 1099.986925894272 1099.511392878121 357.6214285019099 1099.540045562039 299.3239724274169
801 0.005 4.005 20 1059.501372543116 1017.756424710592 1017.934896597276 1100.292768975808 1100.020657411807 1099.987001585782 1099.51132553669 357.644685796358 1099.54018041609 299.3239817417769
802 0.005 4.01 20 1059.501837003455 1017.757414926875 1017.935890634021 1100.292744231725 1100.020640694187 1099.987004885491 1099.511414094068 357.6678488456899 1099.540142781001 299.3239933755265
803 0.005 4.015 20 1059.502327238228 1017.758394321637 1017.936874504554 1100.292810017715 1100.020692603779 1099.987036697296 1099.511332867031 357.6908858538143 1099.540198457767 299.3239974861104
804 0.005 4.02 20 1059.502795793471 1017.759365575424 1017.937849511468 1100.292856557425 1100.020739305065 1099.987097545643 1099.511475125134 357.7139712732132 1099.540234715254 299.3240060778683
805 0.005 4.025 20 1059.503240039809 1017.760326209817 1017.938814293015 1100.292817713996 1100.020694932096 1099.987041519101 1099.511403915634 357.7370147853172 1099.540215782124 299.3240173598625
806 0.005 4.03 20 1059.503909868418 1017.761279133856 1017.939770817887 1100.292912219686 1100.020783134287 1099.987142805462 1099.511559989808 357.7600383674548 1099.54025038326 299.3240184187502
807 0.005 4.035 20 1059.504317260679 1017.762221515856 1017.940717064274 1100.292744930785 1100.020628002882 1099.986974770753 1099.511442804371 357.7829442051572 1099.540123344024 299.324029627406
808 0.005 4.04 20 1059.50477355164 1017.763154241207 1017.941653980258 1100.292839493726 1100.02071563306 1099.987066400085 1099.511432694597 357.8056268388899 1099.54023085933 299.3240393843707
809 0.005 4.045 20 1059.505110131761 1017.764078166009 1017.942581507097 1100.292696786327 1100.020593354229 1099.986941250797 1099.511400092449 357.8282137171198 1099.540115663077 299.3240466893739
810 0.005 4.05 20 1059.505547826708 1017.764991475389 1017.943499062643 1100.292764797074 1100.020649035424 1099.987000262189 1099.511340212079 357.8507644554213 1099.540138931571 299.3240543503804
811 0.005 4.055 20 1059.505965877495 1017.765897642038 1017.944408605922 1100.292775429164 1100.020670958436 1099.987033867687 1099.511424579743 357.8733596221011 1099.540171421091 299.324064271455
812 0.005 4.06 20 1059.506350422682 1017.766793128986 1017.945308152687 1100.29277233258 1100.020653890519 1099.986997839502 1099.511307458238 357.8958327279686 1099.540188338036 299.3240707103322
813 0.005 4.065 20 1059.50688753038 1017.767682388291 1017.94620058683 1100.29288673261 1100.020764841187 1099.987123372798 1099.511499355383 357.9183532410503 1099.540230308919 299.3240761302196
814 0.005 4.07 20 1059.507422949118 1017.768562194853 1017.947083894299 1100.292841677639 1100.020717834582 1099.987057277741 1099.511421965133 357.940723000913 1099.540230402372 299.3240868042192
815 0.005 4.075 20 1059.507907396199 1017.769433937446 1017.947959028368 1100.292874636674 1100.020746959888 1099.987118270665 1099.511546702828 357.9629791440502 1099.540144760338 299.3240891499969
816 0.005 4.08 20 1059.508218972553 1017.770296745752 1017.948825311141 1100.292773058492 1100.020659715944 1099.98699889684 1099.511448586932 357.9851733242396 1099.540167272849 299.3241010163648
817 0.005 4.085 20 1059.508574637417 1017.771149695822 1017.949682182942 1100.292786590315 1100.020669164608 1099.987027186456 1099.511392281285 358.0072612531325 1099.540179429533 299.3241116643558
818 0.005 4.09 20 1059.508912844338 1017.771995379103 1017.950531069101 1100.292715555689 1100.020610884189 1099.986966784753 1099.511418089793 358.0292563891044 1099.540043854895 299.3241142532212
819 0.005 4.095 20 1059.509342776358 1017.772831471499 1017.951370899576 1100.292745495861 1100.020634438732 1099.986977423275 1099.511314973602 358.0511563407878 1099.540209945707 299.3241243956796
820 0.005 4.1 20 1059.509724987346 1017.773661231987 1017.952203653512 1100.292780156437 1100.02066797682 1099.987037739411 1099.511446281569 358.0731330399246 1099.540146050215 299.3241296648888
821 0.005 4.105 20 1059.510196812688 1017.774482089118 1017.953027954076 1100.292823387807 1100.020704749202 1099.987037635774 1099.511328733438 358.0950797818301 1099.540304008772 299.324135742905
822 0.005 4.11 20 1059.510681576724 1017.775296384647 1017.953845064517 1100.29282874379 1100.020707601746 1099.987080114615 1099.511475762585 358.1169327270806 1099.540137114499 299.3241416512562
823 0.005 4.115 20 1059.511195125138 1017.776102796351 1017.954654583865 1100.292887605849 1100.020761208918 1099.987097260745 1099.511457211457 358.1386665418999 1099.540272423874 299.3241513388224
824 0.005 4.12 20 1059.511513483255 1017.776901533048 1017.955456408798 1100.292867589292 1100.020739532099 1099.987094874543 1099.5115381404 358.1602440859083 1099.540246730191 299.3241580314142
825 0.005 4.125 20 1059.511763891927 1017.777692078261 1017.956250179193 1100.292791636808 1100.020671445157 1099.987018034311 1099.511475501431 358.1818599680409 1099.540121184073 299.3241641049183
826 0.005 4.13 20 1059.512138126859 1017.778473691463 1017.957035298625 1100.292806130469 1100.020688978519 1099.987038627997 1099.511393056553 358.2033166074452 1099.540218583215 299.3241758029093
827 0.005 4.135 20 1059.51242851575 1017.779248577353 1017.957813024423 1100.292704715473 1100.020597926211 1099.986958848979 1099.511418726456 358.224733001993 1099.540039813436 299.324176565401
828 0.005 4.14 20 1059.512807560266 1017.780014569022 1017.95858240497 1100.292743947954 1100.020632070185 1099.986975763763 1099.511305556824 358.2460891223765 1099.540195138713 299.3241867687044
829 0.005 4.145 20 1059.513190372138 1017.780775330244 1017.959345694829 1100.292773549257 1100.020663678807 1099.987032701956 1099.511433309355 358.2675438983913 1099.540139937522 299.3241909559853
830 0.005 4.15 20 1059.513724515743 1017.781527663877 1017.960101035025 1100.292795689946 1100.020679453487 1099.987018594083 1099.511320744586 358.2888263704336 1099.540210556657 299.3241965551151
831 0.005 4.155 20 1059.514187459134 1017.782275016918 1017.960850786423 1100.292860604154 1100.020740047665 1099.987102916775 1099.511490932118 358.3100791795304 1099.540201729515 299.3242038317609
832 0.005 4.16 20 1059.514500807675 1017.783014325272 1017.961593032074 1100.292866760875 1100.020740068963 1099.987074758149 1099.511449956809 358.3311478247185 1099.540286561445 299.3242138885352
833 0.005 4.165 20 1059.514759217847 1017.783746312269 1017.962327889734 1100.292835295435 1100.020707791811 1099.987073525162 1099.511521690234 358.3521565358555 1099.540171931214 299.3242198993429
834 0.005 4.17 20 1059.51506533702 1017.784471495487 1017.963055858036 1100.292791116665 1100.0206724201 1099.987019670501 1099.511473196644 358.3731042183798 1099.54012907048 299.3242247498406
835 0.005 4.175 20 1059.515392842961 1017.785188383143 1017.963775908934 1100.292810468958 1100.020689775543 1099.987040273602 1099.51140358797 358.3940434004175 1099.540222685422 299.3242341376351
836 0.005 4.18 20 1059.515648685285 1017.785899355196 1017.964489373399 1100.292700150496 1100.020592148032 1099.98695138399 1099.511407866127 358.4149609094787 1099.540076718551 299.324236600731
837 0.005 4.185 20 1059.516051737083 1017.786602256846 1017.965195255289 1100.292758844936 1100.020645911149 1099.986988065022 1099.511313949836 358.435823380961 1099.540212206696 299.324244535416
838 0.005 4.19 20 1059.51651203981 1017.787300669707 1017.965895736795 1100.292761597172 1100.020655397277 1099.987022544125 1099.511421862868 358.456647600669 1099.540139269276 299.3242513012549
839 0.005 4.195 20 1059.51697976757 1017.787991743223 1017.966589491073 1100.292832264835 1100.02071511262 1099.987049277201 1099.511347545606 358.4772451679307 1099.540256494422 299.3242540334054
840 0.005 4.2 20 1059.517200989492 1017.788677107745 1017.967277222105 1100.292823538341 1100.020702422226 1099.987063318989 1099.511469934879 358.4979508454333 1099.54017351173 299.3242640522633
841 0.005 4.205 20 1059.517525953905 1017.789355722043 1017.967958485506 1100.292886400351 1100.020757573651 1099.987098803774 1099.511465235976 358.5184025648842 1099.540225674256 299.3242696974149
842 0.005 4.21 20 1059.517833450523 1017.790028272681 1017.968633466052 1100.292881073367 1100.020754132971 1099.987109467381 1099.511539982806 358.5388135776386 1099.54025230088 299.3242763004965
843 0.005 4.215 20 1059.518061421485 1017.790694042392 1017.969301772568 1100.292776200765 1100.020658873234 1099.987008983322 1099.511458259697 358.5591830058961 1099.540137809256 299.3242805603165
844 0.005 4.22 20 1059.518361147752 1017.791352231835 1017.96996284089 1100.292810167815 1100.020690532028 1099.987042285263 1099.511397390718 358.5796363141463 1099.54022784026 299.3242886972029
845 0.005 4.225 20 1059.518642003907 1017.792005231273 1017.970617950438 1100.292695059972 1100.020585561801 1099.986941253203 1099.511401693302 358.6000489318932 1099.540077393666 299.3242904542498
846 0.005 4.23 20 1059.519107819509 1017.79265085212 1017.971266147002 1100.292748705603 1100.020634720411 1099.986980829318 1099.51131606337 358.6203233250988 1099.540171848975 299.3242979273264
847 0.005 4.235 20 1059.519510882078 1017.793292889161 1017.971909980592 1100.292779458125 1100.020668777793 1099.987035195202 1099.511444376068 358.6405420796846 1099.540152435223 299.3243046640735
848 0.005 4.24 20 1059.5197975737 1017.793927594219 1017.972547233397 1100.29281312526 1100.020695262109 1099.987026441102 1099.511341699543 358.6605134954715 1099.540272556992 299.3243103200109
849 0.005 4.245 20 1059.520015697778 1017.794557346503 1017.973179088008 1100.292830668109 1100.020707637917 1099.987076413823 1099.511484435994 358.6806152700154 1099.540150945785 299.3243168193508
850 0.005 4.25 20 1059.520339488175 1017.795180802884 1017.973804913195 1100.292877345216 1100.020752060411 1099.98708922434 1099.511451227329 358.7005555732753 1099.540252856541 299.3243244063522
851 0.005 4.255 20 1059.520585627149 1017.795798423299 1017.974424767721 1100.292850312467 1100.02072447405 1099.987088867536 1099.511521820094 358.7204426105367 1099.540178174473 299.3243289125872
852 0.005 4.26 20 1059.520834557619 1017.796410482001 1017.975039003877 1100.292799705796 1100.020680737986 1099.987024475071 1099.511470500019 358.7403121850068 1099.540170619327 299.3243323063469
853 0.005 4.265 20 1059.521129665678 1017.797015505901 1017.975646536637 1100.292803570351 1100.0206834307 1099.98703293774 1099.511387257803 358.7602248135663 1099.540241299763 299.3243402524902
854 0.005 4.27 20 1059.521494414919 1017.797616204199 1017.976248968447 1100.292705545042 1100.020599360344 1099.986958597018 1099.51141131147 358.780076223691 1099.540031425835 299.324339996649
855 0.005 4.275 20 1059.521907613947 1017.798210209046 1017.976845267261 1100.292759489779 1100.020646614597 1099.986984100368 1099.511324409382 358.79982530312 1099.540225002012 299.324350224957
856 0.005 4.28 20 1059.522113420604 1017.798800373705 1017.977437196657 1100.292769787559 1100.020660034286 1099.987028502109 1099.511442771524 358.8194412288472 1099.540122833461 299.3243570285667
857 0.005 4.285 20 1059.522412345874 1017.799383971357 1017.978023102272 1100.292814627786 1100.020693227779 1099.987026014674 1099.51134965833 358.8388717718029 1099.54024948409 299.324361355798
858 0.005 4.29 20 1059.522635807607 1017.799963346478 1017.978604299387 1100.292822188154 1100.02070004297 1099.987066047043 1099.511471896014 358.8584590449883 1099.540152907438 299.3243698168117
859 0.005 4.295 20 1059.522921655187 1017.800537064863 1017.979180113722 1100.292879689975 1100.020749308872 1099.987093827353 1099.511466830201 358.8778689518616 1099.540219005088 299.3243734986648
860 0.005 4.3 20 1059.52317776137 1017.801106046743 1017.979750963842 1100.292887460072 1100.020758517891 1099.987112952671 1099.511538295707 358.8973204000467 1099.540290378806 299.324378766119
861 0.005 4.305 20 1059.523412601456 1017.801669423226 1017.98031624375 1100.292782800172 1100.0206622743 1099.987009339703 1099.511465442617 358.9167401834519 1099.540157901828 299.3243831415068
862 0.005 4.31 20 1059.523822657618 1017.802226849849 1017.980875794413 1100.292814968294 1100.020696501807 1099.987044422415 1099.511397265765 358.9361702942892 1099.54025432084 299.324392436296
863 0.005 4.315 20 1059.524090763622 1017.802780007783 1017.981430481867 1100.292700246752 1100.02059249797 1099.98694971706 1099.511412183045 358.955329113361 1099.540068351242 299.3243936579104
864 0.005 4.32 20 1059.524327453506 1017.803326827208 1017.981979569789 1100.29276932969 1100.020654732139 1099.986993175317 1099.511332190722 358.9745097821755 1099.540206551702 299.3244028617069
865 0.005 4.325 20 1059.524540342839 1017.803870110093 1017.982524363007 1100.292754270125 1100.020650028797 1099.987009903773 1099.511417701035 358.9936002929497 1099.540185396359 299.3244128494476
866 0.005 4.33 20 1059.524801483876 1017.804407468935 1017.983063893296 1100.292828083952 1100.020709995506 1099.98705048383 1099.511350994431 359.0125418746125 1099.540197859475 299.3244133603971
867 0.005 4.335 20 1059.525047873148 1017.804941117323 1017.983599066889 1100.29283825434 1100.020717618429 1099.987078433453 1099.51147781906 359.0315240210053 1099.540185471954 299.3244206456017
868 0.005 4.34 20 1059.525289753648 1017.805469558813 1017.984129423154 1100.292877342108 1100.020748361203 1099.98709319338 1099.511455176606 359.0505199564712 1099.540225746014 299.3244261732651
869 0.005 4.345 20 1059.525590299275 1017.805993821686 1017.984655232731 1100.292884048749 1100.020755462886 1099.987112375798 1099.51153777306 359.0695262933575 1099.540280309646 299.3244301657822
870 0.005 4.350000000000001 20 1059.525875047853 1017.806513018052 1017.985176016394 1100.292752547316 1100.020636381413 1099.986985319898 1099.511438948324 359.0883720685922 1099.540138454005 299.3244383172794
871 0.005 4.355 20 1059.52625652017 1017.807027193056 1017.985692065471 1100.292853282903 1100.020729642605 1099.98707620156 1099.511437972571 359.1071349030767 1099.540253740469 299.3244434740224
872 0.005 4.36 20 1059.526314455285 1017.807536705671 1017.986203117165 1100.292672430098 1100.020564902539 1099.986917986891 1099.51139925773 359.1257839904275 1099.54005670777 299.3244498705557
873 0.005 4.365 20 1059.526590534111 1017.80804080685 1017.986709239828 1100.292795441069 1100.02067591265 1099.987016848882 1099.511362894599 359.1444286559966 1099.540212261232 299.3244557642288
874 0.005 4.37 20 1059.526781522977 1017.808541669013 1017.987211464171 1100.29276089305 1100.02065160598 1099.987015159658 1099.511428805253 359.1630518707185 1099.540129779016 299.3244653077631
875 0.005 4.375 20 1059.527069295214 1017.809037290732 1017.98770894103 1100.292841822169 1100.020719957478 1099.987059292673 1099.511369051196 359.1815002881207 1099.540232966789 299.3244665295851
876 0.005 4.38 20 1059.527274830615 1017.809529691485 1017.988202643957 1100.292851526023 1100.020732403454 1099.987089680339 1099.511474440287 359.2000425808366 1099.54025079867 299.3244754726002
877 0.005 4.385 20 1059.527493584987 1017.810016860389 1017.988691510067 1100.29285419602 1100.020725581517 1099.987074115824 1099.511443608669 359.2185590571943 1099.540193042441 299.3244794419725
878 0.005 4.39 20 1059.527897358631 1017.810500645593 1017.989176536341 1100.292872384347 1100.020746221789 1099.987103803438 1099.511530083376 359.2369964908553 1099.540240435547 299.3244842075802
879 0.005 4.395 20 1059.528130044571 1017.810980035104 1017.989657310469 1100.292776173039 1100.02065713112 1099.987005547375 1099.511465312203 359.2553482665465 1099.540122068783 299.3244897161193
880 0.005 4.4 20 1059.528319683872 1017.811453879952 1017.990133068451 1100.292821055815 1100.020700622465 1099.987046445111 1099.511409400642 359.273621696246 1099.540246812236 299.3244995318303
881 0.005 4.405 20 1059.528443348559 1017.811924379636 1017.990604836624 1100.292714729584 1100.020606677318 1099.986959166882 1099.511422217216 359.2917664228193 1099.540096162488 299.3245013395162
882 0.005 4.41 20 1059.528673968861 1017.81238929032 1017.991071651554 1100.292771528319 1100.020656598243 1099.986995484442 1099.511335189302 359.3099289094478 1099.540212027577 299.3245105415485
883 0.005 4.415 20 1059.528871671015 1017.812851744613 1017.99153521285 1100.292757758722 1100.020649820847 1099.98701662331 1099.511426435082 359.3280151859899 1099.540165857776 299.3245178942692
884 0.005 4.42 20 1059.529109799995 1017.813309135999 1017.991994345122 1100.292837158124 1100.020716659005 1099.987055551538 1099.511354361605 359.3460652718929 1099.540240837034 299.3245189348967
885 0.005 4.425 20 1059.529344729582 1017.813763737503 1017.992449979519 1100.292836652012 1100.020714157847 1099.987075141801 1099.511478476972 359.3641959908123 1099.540217663298 299.3245259923696
886 0.005 4.43 20 1059.529683079021 1017.814214042893 1017.992901610969 1100.292846377861 1100.020717602907 1099.987065476436 1099.511434778245 359.3821559143022 1099.540199220939 299.3245317842473
887 0.005 4.435 20 1059.530010941785 1017.814661427957 1017.993350084427 1100.29290017203 1100.020770763599 1099.987128153108 1099.511557565242 359.4000236696638 1099.540243700108 299.3245343788428
888 0.005 4.44 20 1059.530054093495 1017.81510373852 1017.993793823658 1100.292742484476 1100.020624750359 1099.986968938377 1099.511443486468 359.4179254814558 1099.540142708317 299.3245444331855
889 0.005 4.445 20 1059.530276902027 1017.815541680873 1017.994233477721 1100.292848663283 1100.020726041705 1099.987074132259 1099.511432507612 359.4356730781037 1099.540256094279 299.3245499842562
890 0.005 4.45 20 1059.530339777811 1017.81597570299 1017.994668696976 1100.292672932124 1100.020569110944 1099.986925968684 1099.511392370213 359.4533376920112 1099.540041177607 299.3245545029197
891 0.005 4.455 20 1059.53059202894 1017.816405157831 1017.995099841257 1100.292780556296 1100.020664730808 1099.987012844154 1099.51134560926 359.4709258342223 1099.540159005503 299.3245582845402
892 0.005 4.46 20 1059.530777938832 1017.816832525299 1017.995528106677 1100.292756667309 1100.020649928478 1099.987011768432 1099.511420092553 359.4886604761757 1099.54018777276 299.324566677
893 0.005 4.465 20 1059.531038836077 1017.817255269659 1017.995952320273 1100.292813235288 1100.020690106055 1099.987033922636 1099.511345792112 359.5062986831392 1099.540212082419 299.324567218782
894 0.005 4.47 20 1059.531379146719 1017.817676085743 1017.996373867347 1100.292852863526 1100.020734713544 1099.987094657422 1099.511474007239 359.5239281194006 1099.540228443381 299.3245741872157
895 0.005 4.475000000000001 20 1059.531641931383 1017.818092608803 1017.996791616316 1100.292850269692 1100.020720128125 1099.987069107955 1099.511450630772 359.5413895220766 1099.540196025087 299.3245803351593
896 0.005 4.48 20 1059.531799373226 1017.81850625424 1017.997206366372 1100.292900929957 1100.02077089117 1099.987124061146 1099.511558996395 359.558813041958 1099.540260144443 299.3245853166332
897 0.005 4.485 20 1059.531862187147 1017.818915396405 1017.997616778224 1100.292744907804 1100.020626372206 1099.986970875037 1099.511444773633 359.5761543295917 1099.540157069644 299.3245937760614
898 0.005 4.49 20 1059.532067889515 1017.819320146354 1017.998023164965 1100.2928336195 1100.020711066489 1099.987065903492 1099.511428884497 359.5934286805202 1099.540191443398 299.3245972022453
899 0.005 4.495 20 1059.532179925405 1017.819721990509 1017.998425914609 1100.292687019616 1100.020582553542 1099.986935031696 1099.511397377998 359.6106532520813 1099.540095349426 299.3246010291334
900 0.005 4.5 20 1059.53237003203 1017.820119194961 1017.998824703431 1100.292772693621 1100.020656425803 1099.987007849139 1099.511337476855 359.6278358963739 1099.540154538655 299.3246048890441
901 0.005 4.505 20 1059.532575702216 1017.820514744282 1017.999220904623 1100.292764577826 1100.020656522988 1099.987018948229 1099.511425923503 359.6451371594623 1099.540175690118 299.324611055728
902 0.005 4.51 20 1059.532908503591 1017.820905766419 1017.999613174326 1100.292765923919 1100.02064971652 1099.986996767569 1099.511304602235 359.6622985009412 1099.540172429197 299.3246152330631
903 0.005 4.515 20 1059.533249513822 1017.821296114674 1018.000004027008 1100.292898035148 1100.020775708626 1099.987131709989 1099.511519149528 359.6794476383922 1099.540247926944 299.3246178593984
904 0.005 4.52 20 1059.53332086811 1017.821681584383 1018.000390778255 1100.292836229137 1100.020708300214 1099.987047561606 1099.511434813481 359.6964576341461 1099.540220426632 299.3246275952049
905 0.005 4.525 20 1059.533509134445 1017.822064769278 1018.000774934385 1100.29291355709 1100.020782383921 1099.987142338146 1099.511579709356 359.7133261594262 1099.540240342565 299.3246274776293
906 0.005 4.53 20 1059.533581745264 1017.822443896507 1018.001155170092 1100.292768453357 1100.020649736099 1099.986990628583 1099.511456845968 359.7303021998054 1099.540173447202 299.3246363059037
907 0.005 4.535 20 1059.533753078435 1017.822818911349 1018.001531646345 1100.292824275202 1100.020699200574 1099.987054752682 1099.51142283604 359.7471108767319 1099.540196069963 299.3246410215146
908 0.005 4.54 20 1059.533816509831 1017.823191196679 1018.001904759429 1100.292696124523 1100.020589589453 1099.986942782478 1099.51139930802 359.7639884164223 1099.540108667985 299.3246430966047
909 0.005 4.545 20 1059.534075062102 1017.823559287392 1018.002274150027 1100.292755242646 1100.020636863045 1099.986984647458 1099.511323255016 359.780798036995 1099.540203981387 299.324648320527
910 0.005 4.55 20 1059.534390858454 1017.823926549116 1018.002641820605 1100.292786151529 1100.020675716438 1099.987036850202 1099.511442957 359.7976199627046 1099.540167138738 299.3246524482104
911 0.005 4.555 20 1059.534659897374 1017.824289498256 1018.003005866521 1100.292793831764 1100.020674651999 1099.987012231642 1099.511332401846 359.8142432215375 1099.540217259819 299.3246566882351
912 0.005 4.56 20 1059.534765917035 1017.824651002771 1018.003368068395 1100.292866530577 1100.020742785079 1099.987105869814 1099.511504279524 359.8309595080167 1099.540195876058 299.3246620303278
913 0.005 4.565 20 1059.534931755937 1017.82500886295 1018.003726958396 1100.292879681301 1100.020752796864 1099.987084608121 1099.511456776217 359.8474381087574 1099.54029233242 299.3246699524753
914 0.005 4.57 20 1059.535016456062 1017.82536342716 1018.004082530261 1100.292840130755 1100.020713450839 1099.987081304675 1099.511522546712 359.863906099547 1099.540165360184 299.3246734789232
915 0.005 4.575 20 1059.535149068629 1017.825715174262 1018.004435189725 1100.292796838999 1100.02067903004 1099.987023215741 1099.51147302781 359.8803362213807 1099.54014666109 299.3246755243952
916 0.005 4.58 20 1059.535290542912 1017.82606269493 1018.004784029474 1100.29280581079 1100.020684149247 1099.987033953109 1099.511395973231 359.8968212646473 1099.54022717918 299.3246830210774
917 0.005 4.585 20 1059.535433709404 1017.82640849905 1018.005130391699 1100.292711742827 1100.020603338022 1099.986957941698 1099.51141288584 359.9133359280493 1099.54010446485 299.3246827007604
918 0.005 4.59 20 1059.535751967392 1017.826750262007 1018.005473241761 1100.292759203835 1100.02064737816 1099.986987803037 1099.511314708738 359.9297150661635 1099.54021793323 299.3246895024849
919 0.005 4.595 20 1059.535997793451 1017.827091240488 1018.005814560132 1100.292768992442 1100.020659497751 1099.987024297303 1099.511433967996 359.9459700326229 1099.540153783805 299.3246939550323
920 0.005 4.600000000000001 20 1059.53614660572 1017.827428412014 1018.006152847158 1100.292843559903 1100.020720876674 1099.987052043799 1099.511364354783 359.9621394696863 1099.540279090199 299.3246961395336
921 0.005 4.605 20 1059.536234209432 1017.827763671112 1018.006488716163 1100.292833586487 1100.020710286843 1099.987068734124 1099.511485928236 359.9783723952115 1099.540208243691 299.3247041347364
922 0.005 4.61 20 1059.536377822683 1017.82809558534 1018.006821670581 1100.292865934263 1100.02073564431 1099.987082880897 1099.511453870393 359.9944692025666 1099.540200814239 299.3247091010495
923 0.005 4.615 20 1059.536574631466 1017.828425789834 1018.007152520667 1100.292914314036 1100.020783972602 1099.987135679364 1099.511567291669 360.0105241349435 1099.540285679964 299.3247108045151
924 0.005 4.62 20 1059.536554175874 1017.82875179494 1018.007479512885 1100.29273085053 1100.020614695357 1099.986968117202 1099.51142964643 360.0266030483393 1099.540089949088 299.3247169271581
925 0.005 4.625 20 1059.536791359359 1017.829075019148 1018.00780377444 1100.292840674129 1100.020717596738 1099.987071359695 1099.511423178269 360.0426971946187 1099.540248463491 299.324719163576
926 0.005 4.63 20 1059.536984767758 1017.829396189469 1018.008125326273 1100.292681763902 1100.020576080514 1099.986927896778 1099.511392162355 360.0587403551721 1099.540064593831 299.3247219584684
927 0.005 4.635 20 1059.537269219228 1017.829713888903 1018.008443989923 1100.292762573117 1100.020646599327 1099.986994771944 1099.51133567252 360.0746075436772 1099.540182797575 299.3247264292793
928 0.005 4.64 20 1059.537354958609 1017.830030586679 1018.008761107212 1100.292773913407 1100.020666277705 1099.987024158927 1099.511435877752 360.0905279673808 1099.540160336516 299.3247339139097
929 0.005 4.645 20 1059.537501972075 1017.830343704258 1018.00907523256 1100.292810030328 1100.020689483842 1099.987028555815 1099.51134514194 360.1062341953574 1099.540245689284 299.3247359557132
930 0.005 4.65 20 1059.53763949826 1017.830655700164 1018.009387704127 1100.292864064955 1100.020743562377 1099.987097669123 1099.511493104029 360.1220784348527 1099.540248187836 299.3247418533239
931 0.005 4.655 20 1059.537761219854 1017.830964432455 1018.009697317503 1100.292853724478 1100.020727035433 1099.987070431216 1099.511434391268 360.1376960137741 1099.540232335544 299.324747110726
932 0.005 4.66 20 1059.537897616233 1017.831271194122 1018.010004752667 1100.292896130547 1100.020766766927 1099.987127158436 1099.511550917038 360.1534625757051 1099.540245523707 299.324747092702
933 0.005 4.665 20 1059.537974049259 1017.831574778922 1018.010309007912 1100.292744060458 1100.02062531758 1099.986970624274 1099.511434011867 360.169204150747 1099.540159072799 299.3247539729616
934 0.005 4.67 20 1059.53830307865 1017.831875851816 1018.010610911863 1100.292854018405 1100.020729372549 1099.987078099982 1099.511436423704 360.18482594478 1099.540249414156 299.32475579532
935 0.005 4.675 20 1059.538432196625 1017.832175105996 1018.010910487193 1100.292694392553 1100.020586996399 1099.986936622373 1099.511403615532 360.2003609975123 1099.540087184331 299.3247593524461
936 0.005 4.68 20 1059.538552446883 1017.832470721274 1018.011207182193 1100.292797100637 1100.020677241806 1099.987021087599 1099.511366973073 360.2158536538988 1099.540188408866 299.3247634930243
937 0.005 4.685 20 1059.538635783979 1017.832765413484 1018.011502212379 1100.292770689214 1100.020662205117 1099.987019630827 1099.511432554934 360.2313444513186 1099.540195432079 299.3247728502877
938 0.005 4.69 20 1059.538788517172 1017.833056847555 1018.011794605027 1100.292833999132 1100.020713300988 1099.987052513117 1099.511360384252 360.2466176356136 1099.540219697343 299.3247725287104
939 0.005 4.695 20 1059.538904525973 1017.8333470431 1018.01208517771 1100.292852062237 1100.020733737641 1099.987094844651 1099.51148112463 360.2619782748727 1099.540196920907 299.3247785903858
940 0.005 4.7 20 1059.539025393406 1017.833634425659 1018.012373324612 1100.292864349435 1100.020734213226 1099.987078307185 1099.511444903837 360.277309502643 1099.540227074753 299.3247835151947
941 0.005 4.705 20 1059.539195905414 1017.833920128513 1018.01265947456 1100.292881185216 1100.020752983335 1099.98711011257 1099.511534780529 360.2927476839001 1099.540256172997 299.324785148885
942 0.005 4.71 20 1059.539356296225 1017.834203169118 1018.012943013005 1100.292739886909 1100.020621418632 1099.986975696203 1099.511438404989 360.3079981506427 1099.540086203455 299.3247895378953
943 0.005 4.715 20 1059.539651960143 1017.834483945168 1018.013224507852 1100.292863219527 1100.020741659333 1099.987083961765 1099.511439198603 360.3232146341168 1099.540282562646 299.3247942756485
944 0.005 4.72 20 1059.539591245673 1017.834762372661 1018.013503382907 1100.292671967033 1100.020563787911 1099.986916905818 1099.511404482048 360.3383099000573 1099.540050457328 299.324798570394
945 0.005 4.725000000000001 20 1059.539757795126 1017.835037879966 1018.01377983942 1100.29279085733 1100.020671156181 1099.987012423776 1099.511359047273 360.353405631266 1099.540231746231 299.3248035439136
946 0.005 4.73 20 1059.53985677174 1017.835312675935 1018.014054883521 1100.292769557027 1100.020660456199 1099.987020883866 1099.51143702611 360.368454017221 1099.540190117864 299.32481054442
947 0.005 4.735 20 1059.539998445407 1017.835584169233 1018.0143272569 1100.292810065182 1100.020688450471 1099.987031319449 1099.511346707276 360.3833987786263 1099.540220922128 299.3248110218222
948 0.005 4.74 20 1059.540121381108 1017.835855148388 1018.014598493605 1100.29287329183 1100.020751109962 1099.987109645763 1099.51149497281 360.3984300742612 1099.540245615681 299.3248149803035
949 0.005 4.745 20 1059.540212874469 1017.836122730127 1018.014866760252 1100.292824892744 1100.020696858877 1099.987041832697 1099.511416302599 360.4134393746452 1099.540215932516 299.3248207467664
950 0.005 4.75 20 1059.540510568286 1017.836389625225 1018.015133901677 1100.292895439106 1100.020762583131 1099.987128044446 1099.511565132948 360.4284134541688 1099.540188414108 299.3248188551481
951 0.005 4.755 20 1059.540647430995 1017.836654004903 1018.015398629555 1100.292759736758 1100.020643305302 1099.986984502884 1099.511449532234 360.4432581321569 1099.540145757557 299.3248261801304
952 0.005 4.76 20 1059.540737109028 1017.836915459539 1018.015661004487 1100.292833916704 1100.020708610845 1099.987061432137 1099.511436624142 360.4580406334721 1099.54019634291 299.3248315776676
953 0.005 4.765 20 1059.540760787275 1017.837175512805 1018.015921323745 1100.29270994769 1100.020604095163 1099.986949176912 1099.511410870762 360.4727553247946 1099.540131888689 299.3248341842362
954 0.005 4.77 20 1059.540843346321 1017.837431727273 1018.016178558297 1100.292723418581 1100.020608969715 1099.986960376211 1099.511309448864 360.4874160255169 1099.540126894548 299.3248410279879
955 0.005 4.775 20 1059.540998952225 1017.837688453067 1018.016435350353 1100.29280728037 1100.02069612078 1099.98705707364 1099.511465681128 360.5021458790641 1099.540181345575 299.3248426044495
956 0.005 4.78 20 1059.541079560444 1017.837941409495 1018.016689186289 1100.292784578381 1100.020662418291 1099.987004048115 1099.511320250788 360.5167927427293 1099.54019804484 299.3248456872932
957 0.005 4.785 20 1059.541289874146 1017.838194726944 1018.016942510398 1100.292885937702 1100.020760165893 1099.987120996788 1099.51151365649 360.5314889698786 1099.54024751795 299.3248467737527
958 0.005 4.79 20 1059.541496509848 1017.838445165555 1018.017193393064 1100.292835796989 1100.020707682898 1099.987051923591 1099.511427603121 360.5460731859349 1099.540226274014 299.3248542184293
959 0.005 4.795 20 1059.541750429637 1017.838695110971 1018.017443484769 1100.292926245704 1100.020791442596 1099.987148789406 1099.511584666522 360.5605762386583 1099.540265424954 299.3248534092226
960 0.005 4.8 20 1059.541712458766 1017.838942319201 1018.017691201902 1100.292783983814 1100.02066309867 1099.987000289939 1099.511466123295 360.5750957579026 1099.540197244554 299.3248617900562
961 0.005 4.805 20 1059.541813820764 1017.839186802797 1018.017936534801 1100.292857103726 1100.020730418703 1099.9870777856 1099.511449199321 360.5894767689132 1099.540259238638 299.3248655808258
962 0.005 4.81 20 1059.54178643835 1017.83942944801 1018.018179505585 1100.292681875484 1100.020576186797 1099.986928534915 1099.511399464164 360.6038169281265 1099.540075501543 299.3248694402001
963 0.005 4.815 20 1059.541954758885 1017.839669448915 1018.01842030951 1100.29278796654 1100.02066861123 1099.98701535555 1099.511359042731 360.6180638386961 1099.540174959028 299.3248699385882
964 0.005 4.82 20 1059.542011812427 1017.839908807948 1018.018659805327 1100.292747428422 1100.02064019047 1099.987004827654 1099.511413234765 360.6324599144587 1099.540146843571 299.3248774847839
965 0.005 4.825 20 1059.542200540687 1017.840145775411 1018.018897363636 1100.292823184906 1100.02069981635 1099.987041227648 1099.511353314521 360.6468199841827 1099.540220957638 299.3248758087316
966 0.005 4.83 20 1059.542452261445 1017.840382800928 1018.019134262316 1100.292854607314 1100.020735340795 1099.98709190643 1099.511477046637 360.6611179789643 1099.540249507973 299.3248814471124
967 0.005 4.835 20 1059.542638993149 1017.840617446845 1018.019369295648 1100.29286114375 1100.020731525995 1099.987073986985 1099.511452836654 360.6752157146984 1099.540212286873 299.324885909983
968 0.005 4.84 20 1059.542697273109 1017.840850874811 1018.019603038308 1100.292895598651 1100.02076720859 1099.987121335372 1099.511552419663 360.68934744905 1099.540255609484 299.3248885746153
969 0.005 4.845 20 1059.542692029842 1017.841082075132 1018.019834668433 1100.292774790566 1100.020655041409 1099.987001172205 1099.511465848566 360.7034446152438 1099.540161005748 299.3248937937331
970 0.005 4.850000000000001 20 1059.542791902611 1017.841310280468 1018.020063726294 1100.292822900128 1100.020701686009 1099.987051223078 1099.51141502031 360.7174844237532 1099.540225633909 299.3248996584731
971 0.005 4.855 20 1059.542806886551 1017.841537389843 1018.020291011686 1100.292680690227 1100.020573853213 1099.986930418153 1099.511397596394 360.7315035387845 1099.540070164544 299.3249007702087
972 0.005 4.86 20 1059.542939377798 1017.841761757675 1018.020516144273 1100.292780766307 1100.020662045137 1099.987006846435 1099.511343160105 360.7454802448557 1099.540208574616 299.3249033315195
973 0.005 4.865 20 1059.543051618195 1017.841986055317 1018.020740375122 1100.292744784711 1100.020636035604 1099.987001583145 1099.511415268901 360.7595648137437 1099.540165970996 299.3249086400661
974 0.005 4.87 20 1059.543316920233 1017.842208115713 1018.020962877785 1100.292826488356 1100.020702499791 1099.987046038848 1099.511359402029 360.773491541966 1099.540201536295 299.3249063134388
975 0.005 4.875 20 1059.543532105491 1017.842430484196 1018.021185065624 1100.292863857963 1100.020742208591 1099.987096691295 1099.511493980789 360.7874260758225 1099.540249665936 299.3249140853095
976 0.005 4.88 20 1059.543560100816 1017.842650268833 1018.021405360907 1100.292873158842 1100.02074245372 1099.987085155776 1099.511466549285 360.8011912124473 1099.540216868232 299.3249172347911
977 0.005 4.885 20 1059.543627240927 1017.842868632346 1018.021624025862 1100.2928768377 1100.020748242298 1099.987105788019 1099.511541796082 360.814889498906 1099.540246251454 299.3249200513772
978 0.005 4.89 20 1059.543640516362 1017.843085102869 1018.021840891642 1100.292788904034 1100.020669228497 1099.98701668797 1099.511475564459 360.8285841058568 1099.540122972185 299.324922357113
979 0.005 4.895 20 1059.543742469951 1017.843298940486 1018.022055418584 1100.292819437007 1100.020698734683 1099.98704373856 1099.511402715688 360.8423248442231 1099.540262124428 299.3249293223989
980 0.005 4.9 20 1059.543693863538 1017.843511596711 1018.022268270415 1100.292679437153 1100.020570598003 1099.98693573218 1099.511402780246 360.8560767993582 1099.540027525314 299.3249277399792
981 0.005 4.905 20 1059.543912825143 1017.84372200563 1018.022479244935 1100.292780655655 1100.020665086882 1099.987005704855 1099.511331656265 360.869751607988 1099.54023209115 299.3249318093401
982 0.005 4.91 20 1059.544122266476 1017.84393275629 1018.022689734253 1100.292750441039 1100.020641324026 1099.987002225306 1099.511420061852 360.8834359930433 1099.540168953204 299.3249370726015
983 0.005 4.915 20 1059.544362477056 1017.844141587186 1018.022898967058 1100.292851987853 1100.020730192907 1099.987067035056 1099.51137250374 360.8969348142313 1099.540236695815 299.3249356390924
984 0.005 4.92 20 1059.544382476483 1017.844349969657 1018.023107333017 1100.292858618853 1100.020734838527 1099.987089697088 1099.511501026678 360.9104954461521 1099.540232210616 299.3249424010297
985 0.005 4.925 20 1059.544430088023 1017.844556109966 1018.023313965234 1100.292874352037 1100.020741656389 1099.987084504828 1099.511468121815 360.9239362789891 1099.540219915074 299.3249466070152
986 0.005 4.93 20 1059.544522607299 1017.844761229404 1018.02351928818 1100.2928868991 1100.020757429988 1099.987111513452 1099.511546150079 360.937302290145 1099.540264135808 299.3249481895203
987 0.005 4.935 20 1059.544520308844 1017.844964398905 1018.023722810255 1100.292781095109 1100.020660668449 1099.987009758654 1099.511469796078 360.950672699322 1099.540131733815 299.3249511823609
988 0.005 4.94 20 1059.544637997015 1017.845165258063 1018.023924285679 1100.292839166218 1100.020715979588 1099.98706009969 1099.511417927223 360.9640548287564 1099.540273841685 299.3249558845883
989 0.005 4.945 20 1059.544618241117 1017.845364744421 1018.024123861212 1100.292654010269 1100.020550016101 1099.986911581588 1099.511373966785 360.9775441446576 1099.540033659985 299.3249570488338
990 0.005 4.95 20 1059.544929345183 1017.845562544923 1018.024322034143 1100.292782908016 1100.02066565013 1099.987009494033 1099.511348022067 360.9908305704026 1099.540194833881 299.324956971352
991 0.005 4.955 20 1059.545056204474 1017.845760455314 1018.024519742571 1100.292747474355 1100.020639440707 1099.987005480613 1099.511425316156 361.0041638790565 1099.540103179005 299.3249635086233
992 0.005 4.96 20 1059.545156309991 1017.845956288672 1018.024716047641 1100.292840427727 1100.020717011261 1099.987055292943 1099.511373554443 361.0172693780543 1099.540221974826 299.3249630639095
993 0.005 4.965 20 1059.54518791444 1017.846151771075 1018.024911540759 1100.292842372376 1100.020720250714 1099.987078902327 1099.511484300154 361.0305352380773 1099.540212693692 299.3249701705516
994 0.005 4.97 20 1059.545295132861 1017.846345605239 1018.025105710628 1100.292882883328 1100.020748601021 1099.987090065128 1099.51147465798 361.0435622102115 1099.540244763875 299.3249723335093
995 0.005 4.975000000000001 20 1059.545366363033 1017.846538333408 1018.025298622991 1100.292879809997 1100.020749863462 1099.987105758922 1099.511546569242 361.0566678063738 1099.540258741072 299.324975824794
996 0.005 4.98 20 1059.545385224991 1017.846729682885 1018.025490197062 1100.292810803942 1100.020686958234 1099.987032766333 1099.511489341138 361.069733535819 1099.540196212522 299.3249757072679
997 0.005 4.985 20 1059.545478989482 1017.846918378127 1018.02567948123 1100.292818102307 1100.020694115607 1099.987040719882 1099.511404107782 361.0828870023096 1099.540281596551 299.324981999794
998 0.005 4.99 20 1059.545628682943 1017.847106822364 1018.025867751892 1100.292707215896 1100.020596778768 1099.986954857807 1099.511423214932 361.0959714628244 1099.540072609566 299.3249788324466
999 0.005 4.995 20 1059.54584174416 1017.847292941251 1018.02605428758 1100.292766168674 1100.020650080565 1099.98698921809 1099.511331682356 361.1089310515409 1099.540224619192 299.3249862974192
1000 0.005 5 20 1059.545845874208 1017.847479230036 1018.026240482013 1100.292766014039 1100.020653205836 1099.98702106449 1099.511449332215 361.1218613644157 1099.540120275504 299.3249898425005
1001 0.005 5.005 20 1059.545939688893 1017.847663112252 1018.026424858827 1100.292818853139 1100.020699990298 1099.987033508119 1099.511342547816 361.1346340393303 1099.540246262247 299.3249919171031
1002 0.005 5.01 20 1059.546010544073 1017.84784706902 1018.026608724665 1100.292835783049 1100.02071561431 1099.987074841622 1099.511476665259 361.1474497073514 1099.540230244873 299.3249978288313
1003 0.005 5.015 20 1059.546049370276 1017.848028831191 1018.026790925856 1100.292870828939 1100.020741119831 1099.987086629773 1099.511456338341 361.1602728857304 1099.54017532424 299.3249984969898
1004 0.005 5.02 20 1059.546132981487 1017.848210013028 1018.026972210657 1100.292872918015 1100.020745249014 1099.987105778664 1099.511532824951 361.1731241075113 1099.5402493838 299.3250001187737
1005 0.005 5.025 20 1059.546183900655 1017.848389824066 1018.027152132903 1100.292783369797 1100.020663044711 1099.987012635497 1099.511468434823 361.1859524231982 1099.540159764427 299.3250008743855
1006 0.005 5.03 20 1059.54640209854 1017.848567422388 1018.027330115983 1100.292810256534 1100.020688777039 1099.987039406247 1099.511401138472 361.1987086623212 1099.540228746747 299.325006064449
1007 0.005 5.035 20 1059.546496464214 1017.848744982748 1018.027507487184 1100.292714011362 1100.020603624975 1099.986959709006 1099.511434231921 361.2113809727356 1099.540037013555 299.3250049198647
1008 0.005 5.04 20 1059.546556486169 1017.848919765852 1018.027682829239 1100.292763118079 1100.020646939022 1099.986986382506 1099.511337977685 361.2240279595138 1099.540200276047 299.3250123753772
1009 0.005 5.045 20 1059.546571308001 1017.849095060554 1018.027858002428 1100.292758408847 1100.020645531493 1099.987015135262 1099.511442367506 361.2366562359653 1099.540117982297 299.3250167511679
1010 0.005 5.05 20 1059.546710143658 1017.849268503552 1018.02803182879 1100.292839915783 1100.020719238197 1099.987050301485 1099.511362418172 361.2491149973365 1099.540292491548 299.3250167490908
1011 0.005 5.055 20 1059.546728593563 1017.849441554886 1018.028204846329 1100.292828629447 1100.02070667541 1099.987071132398 1099.511473016886 361.2616543005693 1099.540169390904 299.3250212597494
1012 0.005 5.06 20 1059.54681293066 1017.849613145935 1018.028376738882 1100.29288263176 1100.020752661062 1099.987098361858 1099.511460258832 361.2741665359758 1099.540212308049 299.325022002148
1013 0.005 5.065 20 1059.546943156668 1017.849784330896 1018.028547854992 1100.292884537146 1100.020755104114 1099.987110478269 1099.511539488087 361.2867799341123 1099.540295362228 299.3250243297347
1014 0.005 5.07 20 1059.54702098698 1017.849953578115 1018.028717187017 1100.292742778613 1100.020623838921 1099.986980971897 1099.511445515622 361.2992327278122 1099.540075274809 299.3250259500516
1015 0.005 5.075 20 1059.547264697165 1017.850121651886 1018.02888553675 1100.292855758155 1100.020734228581 1099.987077529829 1099.511429182106 361.3116719812251 1099.54028901097 299.3250313312974
1016 0.005 5.08 20 1059.547143644651 1017.850288338518 1018.029052241164 1100.292683472458 1100.020580482957 1099.986933325402 1099.511394822934 361.3239858072567 1099.540056934791 299.3250333216849
1017 0.005 5.085 20 1059.54726869711 1017.850453520055 1018.029217911298 1100.292809433309 1100.020690864618 1099.98702947566 1099.511363625131 361.3363160842422 1099.540243404178 299.3250367036579
1018 0.005 5.09 20 1059.547288080262 1017.850618619945 1018.029382870525 1100.292759836465 1100.020651133017 1099.987014134266 1099.511435628937 361.3486047455075 1099.540156064081 299.3250425455776
1019 0.005 5.095 20 1059.547396937468 1017.850781800425 1018.029546474098 1100.29281506973 1100.020692756712 1099.987033104942 1099.511343433648 361.3607988852577 1099.540227150895 299.325043315174
1020 0.005 5.100000000000001 20 1059.547480696135 1017.850945734733 1018.029710206919 1100.292886066793 1100.020763186007 1099.987121443053 1099.511507105986 361.3730861751584 1099.540245544815 299.3250454103144
1021 0.005 5.105 20 1059.547497952001 1017.851107122225 1018.029871895767 1100.292824425802 1100.020694315401 1099.987042962958 1099.511427562955 361.3853622709423 1099.540173470611 299.3250491670447
1022 0.005 5.11 20 1059.547793752877 1017.851269370406 1018.030033858134 1100.292916140088 1100.020781080331 1099.987141822889 1099.511578876853 361.397610552627 1099.540258053132 299.3250480949688
1023 0.005 5.115 20 1059.547846554905 1017.851429728005 1018.030194228304 1100.292768107072 1100.020650343231 1099.986993324607 1099.511454785692 361.4097693660764 1099.540159318119 299.3250544860844
1024 0.005 5.12 20 1059.547896370964 1017.851588344609 1018.030353337968 1100.292851629693 1100.020724892179 1099.987076464482 1099.511449766773 361.4218495895753 1099.540212791145 299.3250579969339
1025 0.005 5.125 20 1059.547837081918 1017.851746088835 1018.030511009905 1100.292687954679 1100.020580835371 1099.98693049396 1099.511406595841 361.4338674484682 1099.540091478886 299.3250606911353
1026 0.005 5.13 20 1059.547934330328 1017.851901834643 1018.030667270818 1100.292780401052 1100.020659758501 1099.987005223629 1099.511356487234 361.4458019570408 1099.540173664148 299.3250634734096
1027 0.005 5.135 20 1059.547974664929 1017.852057985813 1018.030823181138 1100.292772689961 1100.020664708919 1099.987025157832 1099.511432610717 361.457870360782 1099.540178202025 299.3250691410063
1028 0.005 5.14 20 1059.548043447152 1017.852212098088 1018.030977740125 1100.292819580644 1100.020695992724 1099.987041413228 1099.511355819019 361.469854298362 1099.540184877269 299.325067530612
