# Supplementary material for: Thermocouple Sensor Response in Hot Airstream
Source: Sensors (Basel). 2025 Jul 26;25(15):4634. doi: 10.3390/s25154634 (PMC12349096; doi:10.3390/s25154634)
Supplement: Supplementary file 1 [file sensors-25-04634-s001.zip › report-file-t_11R63.out]

"report-file-t"
"Time Step" "delta-time etc.."
("TimeStep" "delta-time" "flow-time" "iters-per-timestep" "t_1" "t_sensor" "t0" "t1" "t2" "t3" "ty_1" "ty_10" "ty1" "ty10")
0 0.005 0 0 293.1148281923302 293.0363484792544 293.0360138879689 293.0633684920015 293.0164996452817 293.0071112823105 292.9053835329998 292.8932707551681 292.9635629778728 292.99996435397
1 0.005 0.005 20 580.6506128464174 295.0897667092081 294.1449420693752 886.2811496699741 908.4570371694608 926.4997920426667 866.3639244295777 292.8894535632059 870.1536716871826 316.374474061065
2 0.005 0.01 20 697.3677010693598 297.9958991062317 296.4072330747314 1088.209290746204 1091.259013130208 1093.134797256357 1077.208107340254 292.8980473272039 1085.325976234042 349.5544446413621
3 0.005 0.015 20 692.7987602271742 301.1836653932359 299.314041778943 1099.422298595324 1099.528605980031 1099.610750624178 1091.219603001602 292.905480613682 1098.61633358291 317.6703362108639
4 0.005 0.02 20 677.356862311818 304.5340053424637 302.5318953645539 1099.749564522629 1099.742662028641 1099.768448122286 1092.561715548167 292.9059908172692 1098.99966590521 305.7232388181043
5 0.005 0.025 20 676.0136988400317 307.9732221770518 305.8984198484392 1099.76512100801 1099.753112681232 1099.774921238295 1092.77920232457 292.9049088517407 1099.031858257627 301.0307276606003
6 0.005 0.03 20 674.9119264898848 311.4781523271731 309.3402262601347 1099.770265174591 1099.757263926883 1099.77747801404 1092.715947790466 292.9051076971324 1099.041409943031 298.5108501275933
7 0.005 0.035 20 675.5774580128491 315.0261758098913 312.8264177000599 1099.772965229445 1099.759410704666 1099.779225206455 1092.683710017745 292.905654791074 1099.047295063778 296.8938617245657
8 0.005 0.04 20 676.8318611380868 318.6051552209166 316.3439666084422 1099.775109764233 1099.761415044767 1099.781332013928 1092.66690743909 292.9070445319172 1099.052534588291 295.7819977342758
9 0.005 0.045 20 678.5829832395514 322.2080856902099 319.8863991396623 1099.776559247369 1099.763068879619 1099.783060512861 1092.648727077092 292.9090469930267 1099.056202771638 294.9895037328131
10 0.005 0.05 20 680.1353378332999 325.8298326430404 323.4496541257541 1099.777508561647 1099.764320170982 1099.784336474294 1092.625611487696 292.9114208691691 1099.058702573867 294.4174552158804
11 0.005 0.055 20 681.6396942245337 329.4663138722534 327.030611919618 1099.777235449029 1099.763907154427 1099.783579841669 1092.597645464993 292.9142572101841 1099.058975992187 294.0043830314347
12 0.005 0.06 20 683.0516975122983 333.1142458329708 330.6265518863061 1099.775469301778 1099.761841942634 1099.781021728122 1092.566455583006 292.9176058486253 1099.057758142496 293.7088257426037
13 0.005 0.065 20 684.4577722736896 336.7710189843812 334.2350623596447 1099.775421208806 1099.761334836604 1099.780222598907 1092.535882945092 292.9214027569976 1099.059304334754 293.4975667717142
14 0.005 0.07000000000000001 20 685.8724729003347 340.4344389598589 337.8539809039979 1099.777071327615 1099.762814063296 1099.781677759018 1092.507072366696 292.9257508946902 1099.063215846176 293.3443866528987
15 0.005 0.075 20 687.3028009271741 344.102638003697 341.4813751574728 1099.779888734878 1099.765557228975 1099.784499246137 1092.481432840595 292.9306178305371 1099.068676998556 293.2351137643203
16 0.005 0.08 20 688.8058728288181 347.7740438064826 345.1155065532605 1099.780926107602 1099.766902853298 1099.786021561488 1092.456595791292 292.9360013572424 1099.070715721533 293.159142166303
17 0.005 0.08500000000000001 20 690.3642053936927 351.4472432337531 348.7547824983084 1099.780147208976 1099.76632002732 1099.785341105075 1092.432937650442 292.9419513055286 1099.070329143806 293.1079812269155
18 0.005 0.09 20 692.0012113887855 355.1209682292045 352.3977428607077 1099.778480104095 1099.764311209572 1099.782912686968 1092.411138535428 292.948453209922 1099.068846531468 293.0743857045918
19 0.005 0.095 20 693.6763719269642 358.7940491653817 356.0430245139675 1099.777573913935 1099.762950008573 1099.781168859802 1092.391156254652 292.9555285667664 1099.068979281923 293.0527799437692
20 0.005 0.1 20 695.3547201034975 362.4653972502011 359.6893587582214 1099.778723742008 1099.763794234493 1099.781941383418 1092.372983821307 292.9631754662761 1099.071976161978 293.0392385075501
21 0.005 0.105 20 697.0631561775483 366.1340076795242 363.3355515831645 1099.780982251273 1099.76622148301 1099.78454173252 1092.356306928835 292.9714556603965 1099.075984488665 293.0309677976971
22 0.005 0.11 20 698.7951572800844 369.7989385789935 366.9804902527457 1099.782672252757 1099.768177347451 1099.786694839041 1092.340440014172 292.9803731562155 1099.079197865195 293.0260960813664
23 0.005 0.115 20 700.5375966598981 373.4592931742768 370.6231216559064 1099.782671580141 1099.768226953184 1099.786707840657 1092.32480013002 292.9899711204089 1099.079669090128 293.0233336943691
24 0.005 0.12 20 702.294095719092 377.114225535433 374.2624521266163 1099.780989571803 1099.766390270849 1099.784538856084 1092.308835933744 293.0002954021664 1099.07797829618 293.0212389224004
25 0.005 0.125 20 704.0627140305826 380.7629614791307 377.8975637481342 1099.779412735934 1099.764395864021 1099.782125150962 1092.293472420504 293.0113726881025 1099.077150604318 293.019762107204
26 0.005 0.13 20 705.8257843183193 384.4047497080663 381.5275829820623 1099.779943810475 1099.764655957483 1099.782273026463 1092.279771733935 293.0232474019579 1099.079169609138 293.0189695280696
27 0.005 0.135 20 707.5950486999775 388.0388950926273 385.1516933241161 1099.782161007377 1099.7668490873 1099.784571909369 1092.268114677108 293.0359596470589 1099.083024034388 293.0186420715535
28 0.005 0.14 20 709.3690781607153 391.6647419734913 388.769128228702 1099.78404114345 1099.768997382865 1099.786929366755 1092.256339024053 293.0495372919817 1099.086415614508 293.0185431257317
29 0.005 0.145 20 711.1458436191726 395.2816637548545 392.3791618368867 1099.784350983027 1099.769529213137 1099.787533587073 1092.244416985817 293.0640042545672 1099.087377445981 293.0184538913235
30 0.005 0.15 20 712.9270006605282 398.8890721694359 395.9811125725557 1099.783086932092 1099.768124939715 1099.785876658996 1092.232482200322 293.079383871008 1099.086157919355 293.018401043709
31 0.005 0.155 20 714.71279056507 402.4864152785771 399.5743412043307 1099.781181785699 1099.765867043324 1099.783178120861 1092.22085424073 293.0957256666252 1099.084554946023 293.0184044487189
32 0.005 0.16 20 716.5030905679624 406.0731786751749 403.1582551872467 1099.781176265673 1099.765538447499 1099.782672172235 1092.21011030057 293.1130239468268 1099.085734662265 293.0184602924882
33 0.005 0.165 20 718.3068426743266 409.6488835799797 406.7323052916048 1099.783102641824 1099.767309178835 1099.784501701241 1092.201102967481 293.1313117705619 1099.089470063677 293.0185251668086
34 0.005 0.17 20 720.1131351227245 413.2130568403389 410.2959575747989 1099.785100703903 1099.769534879609 1099.786927854367 1092.19249343036 293.1506210058959 1099.092936047367 293.0185744806973
35 0.005 0.175 20 721.9263905291327 416.7652715068611 413.8487182094881 1099.786130409997 1099.770768090746 1099.788302460891 1092.18424777591 293.1709654509123 1099.0947482677 293.0186027871337
36 0.005 0.18 20 723.7434766410362 420.3051054011519 417.3901078783252 1099.785189763612 1099.769811384811 1099.787203585146 1092.175469607289 293.1923623982307 1099.093948714449 293.018627720612
37 0.005 0.185 20 725.5617621820285 423.8321627059552 420.9196690013775 1099.783213512207 1099.767579710111 1099.784574191315 1092.166530255618 293.2148424858374 1099.091991358411 293.018668067233
38 0.005 0.19 20 727.3789468692962 427.3460907305726 424.436987123855 1099.782631285836 1099.766621763665 1099.783347704693 1092.158682848947 293.2384013891571 1099.09221036003 293.018725310686
39 0.005 0.195 20 729.2043457717792 430.8465701912772 427.9416831618549 1099.783975169343 1099.767694583945 1099.784406829709 1092.152270979255 293.2630758355407 1099.095259890815 293.0187801809309
40 0.005 0.2 20 731.0354037647727 434.3332986713144 431.4334022423618 1099.786142242206 1099.770002093449 1099.786903937371 1092.146354108984 293.2888832945629 1099.098791018002 293.0188096103698
41 0.005 0.205 20 732.8668876462912 437.8060004124292 434.9118167797477 1099.787607738509 1099.771711924683 1099.788803871073 1092.140987746737 293.3158426765488 1099.101292647608 293.0188079397549
42 0.005 0.21 20 734.6962575083548 441.2644328696484 438.3766247829182 1099.787119593871 1099.771376624016 1099.788431988302 1092.134829010736 293.3439650185314 1099.101161283185 293.0187941565443
43 0.005 0.215 20 736.5227761681535 444.7083721227804 441.8275512292249 1099.785371246723 1099.76941224336 1099.786144767341 1092.128655081675 293.3732758203291 1099.099335625922 293.0187935865265
44 0.005 0.22 20 738.352577949113 448.1376266597587 445.2643462042299 1099.78409781607 1099.767707632003 1099.784075266339 1092.123190330303 293.40379683605 1099.098609022121 293.0188158136949
45 0.005 0.225 20 740.1883445118128 451.552043250865 448.6867988221256 1099.784873129041 1099.768158235558 1099.784442693944 1092.118938324712 293.4355348288542 1099.100760256953 293.0188477431329
46 0.005 0.23 20 742.0222284465202 454.9514776593246 452.0947176718724 1099.786914330373 1099.770279721254 1099.786732402524 1092.115412811595 293.4685106680454 1099.104145771717 293.0188646236479
47 0.005 0.235 20 743.8597042624932 458.3358012496826 455.4879281958126 1099.788556247748 1099.772224796018 1099.788909414915 1092.112043269744 293.5027453231685 1099.107083672556 293.0188541087567
48 0.005 0.24 20 745.7094082526633 461.7049021372537 458.8662780413916 1099.788720116986 1099.772586855657 1099.789334305831 1092.108604811927 293.5382505245166 1099.107599089252 293.018826981805
49 0.005 0.245 20 747.5657560847276 465.0586829887192 462.2296329676855 1099.787298011111 1099.771046271063 1099.787547710154 1092.104758218571 293.5750511559738 1099.106072266937 293.0188085071485
50 0.005 0.25 20 749.4228998074035 468.3970662861477 465.5778835854231 1099.785545851575 1099.768844792408 1099.784918311262 1092.101158348277 293.6131646253864 1099.104493318614 293.0188150378859
51 0.005 0.255 20 751.2826868605541 471.7198978417744 468.9110287926865 1099.785744664668 1099.768654550712 1099.784566826732 1092.09874566123 293.6525973911853 1099.105767204722 293.018840541019
52 0.005 0.26 20 753.1410515915791 475.0269515182399 472.2293955129928 1099.787500586021 1099.770368951644 1099.786394765074 1092.097180371956 293.6933755409125 1099.109147401478 293.0188600709337
53 0.005 0.265 20 755.0043615161889 478.3180738304928 475.5331063172411 1099.789390512001 1099.772553202333 1099.788817244747 1092.096178280244 293.7355041523806 1099.112313720021 293.0188548183799
54 0.005 0.27 20 756.8628074139749 481.593123706814 478.8213958265106 1099.79021720449 1099.773661746687 1099.790089437047 1092.095239798315 293.7789989820483 1099.113686034215 293.0188273430678
55 0.005 0.275 20 758.710664956364 484.8519045971382 482.0939229869059 1099.789139032158 1099.772556528438 1099.788829490316 1092.093846507174 293.8238756519688 1099.112577275592 293.018802115054
56 0.005 0.28 20 760.5555573986863 488.0942621557365 485.3504523641821 1099.786982001149 1099.770105653001 1099.785964881602 1092.091922315752 293.870153817989 1099.110332122893 293.0188002924787
57 0.005 0.285 20 762.3949148479751 491.3200794688171 488.5908138689512 1099.786541423403 1099.769211313018 1099.78482299396 1092.091169763579 293.9178328175694 1099.1107499149 293.0188236869708
58 0.005 0.29 20 764.2316461954221 494.5292320483953 491.8148482046631 1099.787903064789 1099.770413198356 1099.786063862612 1092.091599527187 293.9669456954841 1099.113652575777 293.0188494830479
59 0.005 0.295 20 766.0638962746881 497.7216195561898 495.0224232078612 1099.790198821261 1099.772930354441 1099.788793068544 1092.092931556495 294.0174781450618 1099.117069746616 293.0188543086555
60 0.005 0.3 20 767.893537130432 500.8971407549714 498.2134083955507 1099.791342437886 1099.774307674123 1099.790478262301 1092.094050879233 294.0694666075226 1099.119237353487 293.0188331525604
61 0.005 0.305 20 769.7175836922404 504.0556950248906 501.3876798353831 1099.790583340085 1099.773709375155 1099.789810952665 1092.094304107771 294.1229112801351 1099.118521929674 293.0188061062372
62 0.005 0.31 20 771.5362512231902 507.1972010177252 504.5451314437021 1099.788683889899 1099.771581076752 1099.787282509782 1092.094560575893 294.1778287907474 1099.116365684036 293.0187985366126
63 0.005 0.315 20 773.3488623434769 510.3215878600419 507.6856699493662 1099.787486322469 1099.769940293994 1099.785269364859 1092.095121812903 294.2342249279173 1099.115687872651 293.0188185171559
64 0.005 0.32 20 775.1629094371394 513.4287959307471 510.809215004674 1099.788463986072 1099.770579777264 1099.785876080551 1092.097139587708 294.2921094620519 1099.117976454298 293.0188497070312
65 0.005 0.325 20 776.9805667021968 516.5187689585864 513.9156961143989 1099.790635654236 1099.772859952181 1099.788407631348 1092.099822710728 294.351494140499 1099.121509383701 293.0188647607216
66 0.005 0.33 20 778.8033578141197 519.591449471053 517.0050410469615 1099.792142033187 1099.774741542466 1099.790592357924 1092.102365930773 294.4123978023087 1099.124174024105 293.0188516666179
67 0.005 0.335 20 780.6251538038591 522.6467959094803 520.0771925654723 1099.792017489754 1099.774830343316 1099.790713021071 1092.104729481432 294.4748170285606 1099.124185730464 293.0188244540132
68 0.005 0.34 20 782.4352217745056 525.6847573990118 523.1320896764196 1099.790299726311 1099.772997434743 1099.788563937512 1092.106264462407 294.5387697532287 1099.122133765742 293.0188103325779
69 0.005 0.345 20 784.2376278439966 528.705312737695 526.1696912518503 1099.788644257652 1099.770875427382 1099.785981554148 1092.108323148482 294.6042455754991 1099.120664396193 293.0188245505768
70 0.005 0.35 20 786.0309595295311 531.7084332659404 529.1899571942687 1099.789041011228 1099.770880772962 1099.785875871161 1092.11119918037 294.6712790551746 1099.122121413204 293.0188570747573
71 0.005 0.355 20 787.8201240072623 534.6940962884662 532.1928560472415 1099.791008773452 1099.772847154181 1099.788045765285 1092.115036339246 294.7398670738545 1099.125625078243 293.01887998136
72 0.005 0.36 20 789.6074718222122 537.6622766813114 535.1783535359705 1099.792808227299 1099.775007236186 1099.790530641362 1092.119193063035 294.8100322075412 1099.128602714067 293.0188748155046
73 0.005 0.365 20 791.391492381582 540.6129643717602 538.1464270397531 1099.793250035324 1099.775759780418 1099.791428652649 1092.123166576848 294.8817642823203 1099.129314718367 293.0188486301314
74 0.005 0.37 20 793.1667510072319 543.5461491115936 541.0970599890989 1099.79203649843 1099.774398721213 1099.789813264947 1092.126599246758 294.9550701904059 1099.127871366309 293.0188289733126
75 0.005 0.375 20 794.935758763155 546.461819040194 544.0302306486409 1099.78986297531 1099.771879597899 1099.786813684268 1092.129559483047 295.0299638831809 1099.125581054641 293.0188359566039
76 0.005 0.38 20 796.6998209439512 549.3599880378622 546.9459380421915 1099.789797083695 1099.77134542712 1099.786070490545 1092.133880681465 295.1064554225424 1099.1263214149 293.0188671043504
77 0.005 0.385 20 798.4553996443792 552.2406595149118 549.8441820697012 1099.791492708474 1099.772899746261 1099.787759249851 1092.139040758619 295.1845418430858 1099.129544883679 293.0188959630245
78 0.005 0.39 20 800.2037718828902 555.1038413991047 552.7249643442615 1099.793599092692 1099.775286368207 1099.7904660603 1092.144647415505 295.2642387326222 1099.132838620504 293.0188992762099
79 0.005 0.395 20 801.9460302160704 557.9495358720401 555.5882819638246 1099.794358632452 1099.776507931721 1099.79193383906 1092.149678268908 295.3455534016069 1099.134047379771 293.0188756628327
80 0.005 0.4 20 803.6822248255738 560.7777599500722 558.4341448509987 1099.793325720883 1099.775543589697 1099.7908345921 1092.154266861822 295.4284768795525 1099.13267056384 293.0188502645832
81 0.005 0.405 20 805.4106016610816 563.5885275721922 561.2625603778117 1099.791135566227 1099.773086939353 1099.787916205227 1092.158672575912 295.5130275773822 1099.130100456208 293.0188483348136
82 0.005 0.41 20 807.132770837268 566.3818684535397 564.0735476855792 1099.790323890495 1099.77179701475 1099.786311919685 1092.163792433593 295.5992064402615 1099.129939004543 293.0188747648353
83 0.005 0.415 20 808.8488617428425 569.1578112646347 566.8671298004899 1099.791593844602 1099.772807265741 1099.787376376374 1092.170019624529 295.6870267611841 1099.132662837179 293.0189069685017
84 0.005 0.42 20 810.5569655116266 571.91639058337 569.6433360013642 1099.793864812772 1099.775306071493 1099.79020360288 1092.176733636959 295.7764584404599 1099.136184115881 293.0189171653332
85 0.005 0.425 20 812.259834795571 574.6576349487725 572.4021900870858 1099.795325428581 1099.777137586613 1099.792329957876 1092.1835740973 295.8675326446355 1099.138489220206 293.018897058696
86 0.005 0.43 20 813.9549681206695 577.3815719416033 575.1437172978726 1099.794585933572 1099.776602678169 1099.791761755822 1092.189316495796 295.960255420162 1099.137553286535 293.0188673165096
87 0.005 0.435 20 815.6418530253584 580.0882361808227 577.8679461507916 1099.792479272086 1099.774299990582 1099.789053185877 1092.19472733615 296.0546189182399 1099.134954153546 293.0188567427448
88 0.005 0.44 20 817.3189108402171 582.7776747402805 580.5749204774443 1099.791006041597 1099.772346413387 1099.786688287951 1092.200559197453 296.150629680398 1099.133861964309 293.0188772884812
89 0.005 0.445 20 818.9872841083298 585.4499344243027 583.2646806407098 1099.791962588249 1099.772902651424 1099.787215376443 1092.207867758845 296.2482953199234 1099.135975461453 293.0189111022623
90 0.005 0.45 20 820.6469800348508 588.1050645826875 585.9372742582137 1099.794265297521 1099.775327685887 1099.789928548569 1092.215665692332 296.3476083492575 1099.139645970083 293.0189277241066
91 0.005 0.455 20 822.2984579699147 590.7431063705524 588.5927400484284 1099.796124643251 1099.777521754694 1099.792456330633 1092.223552816651 296.4485772062881 1099.142650660541 293.0189126635984
92 0.005 0.46 20 823.9407017776276 593.3641072116861 591.2311216778505 1099.795923673862 1099.777596917087 1099.792594977953 1092.23069430562 296.5511894403217 1099.142362385508 293.0188810221194
93 0.005 0.465 20 825.5737019657715 595.9681044285144 593.852454541992 1099.794039754969 1099.775583146718 1099.790229799867 1092.237257691007 296.655465660669 1099.139852252581 293.0188635744278
94 0.005 0.47 20 827.1995185299659 598.5551615924227 596.4567939704217 1099.792038472435 1099.773123874837 1099.787294198867 1092.243818021707 296.7613894004465 1099.138113445136 293.0188775573424
95 0.005 0.475 20 828.817404080082 601.1253347495194 599.0441935841957 1099.792384396324 1099.773080251843 1099.787160753683 1092.251353218855 296.8689802170335 1099.13942459392 293.0189112370862
96 0.005 0.48 20 830.4276954476386 603.6786902980984 601.6147135466481 1099.794549950809 1099.775287568715 1099.789612088849 1092.260150376083 296.978208837707 1099.143167060158 293.018933320312
97 0.005 0.485 20 832.0282082403768 606.215285572237 604.168412037686 1099.796563767745 1099.777670881715 1099.792357476274 1092.269030688743 297.0890907335581 1099.146317620334 293.0189244227705
98 0.005 0.49 20 833.6192361837915 608.7351633289896 606.7053330514566 1099.796808183716 1099.778264674576 1099.793106354168 1092.277050982844 297.2016338264374 1099.146524159919 293.0188926762358
99 0.005 0.495 20 835.2032862338727 611.238390312743 609.2255364499587 1099.795166502735 1099.776568591153 1099.791141370402 1092.28459975603 297.3158341387764 1099.144514701466 293.0188692315363
100 0.005 0.5 20 836.7815753545489 613.7250234704426 611.7290782580326 1099.792823281052 1099.773838076484 1099.787891348417 1092.291968597003 297.4316817406349 1099.14183005389 293.0188760600906
101 0.005 0.505 20 838.3535643596489 616.1951403782598 614.216028377044 1099.792841661867 1099.773376835403 1099.787254224572 1092.300569653191 297.5491852470477 1099.142783480806 293.018908224189
102 0.005 0.51 20 839.9171576306898 618.6488061158703 616.6864533599725 1099.794795204883 1099.775223135445 1099.78928423815 1092.310072570972 297.6683442018743 1099.146243011072 293.0189351966812
103 0.005 0.515 20 841.4711721948862 621.0860852765823 619.1404168766572 1099.796901319555 1099.777684452692 1099.792113996371 1092.31967547633 297.7891542795892 1099.149614890839 293.0189325509871
104 0.005 0.52 20 843.0194044174809 623.5070404601025 621.5779796035476 1099.7976710004 1099.778881956101 1099.793554901802 1092.328946034708 297.9116168534009 1099.150621449088 293.0189020311532
105 0.005 0.525 20 844.5579172211972 625.9117327384811 623.9992022500352 1099.796297266036 1099.777545178923 1099.792024728921 1092.337437406444 298.0357272552209 1099.148684321143 293.0188731312501
106 0.005 0.53 20 846.0764404148371 628.3002331806438 626.4041524788585 1099.793844902038 1099.774739562338 1099.788700726455 1092.345713749135 298.1614849204162 1099.14586719087 293.0188726693017
107 0.005 0.535 20 847.5803260017517 630.6726144735269 628.7929014615966 1099.793282776035 1099.773691614697 1099.787390703346 1092.354665909924 298.2888873305758 1099.145860587025 293.0189020971886
108 0.005 0.54 20 849.0739125332354 633.0289593117457 631.1655260891619 1099.794866880265 1099.775087998757 1099.788921465438 1092.364517903232 298.4179348171126 1099.149129523055 293.0189332901466
109 0.005 0.545 20 850.5727232933593 635.3693337968109 633.5220956600365 1099.797295588009 1099.777816221971 1099.792016974397 1092.375216641597 298.5486218133797 1099.152598940407 293.0189366377368
110 0.005 0.55 20 852.0700663546939 637.6938103195456 635.862680722354 1099.798546412412 1099.779458951476 1099.793952795483 1092.385523995282 298.6809538093569 1099.154561900578 293.0189084514145
111 0.005 0.555 20 853.5556141219606 640.0024488718111 638.187344626627 1099.797341443067 1099.778420783737 1099.792804625752 1092.394705310185 298.8149232869499 1099.152779307893 293.0188759313488
112 0.005 0.5600000000000001 20 855.0294499301943 642.2953265206993 640.4961607665128 1099.794887875836 1099.77567229161 1099.78956990025 1092.403508866895 298.9505292998434 1099.149777689291 293.0188697524543
113 0.005 0.5650000000000001 20 856.4948674186251 644.57252134774 642.7892046810343 1099.793769755477 1099.774059293083 1099.787614331618 1092.412904241727 299.0877769959848 1099.14911599741 293.0188963112834
114 0.005 0.5700000000000001 20 857.9483217492085 646.8341192867982 645.0665587394459 1099.795137521892 1099.775109357301 1099.78872012476 1092.423703254584 299.2266504783813 1099.151997384238 293.0189305780345
115 0.005 0.5750000000000001 20 859.3906132428136 649.0801904786913 647.3282973539468 1099.797633448237 1099.777859952315 1099.791831418853 1092.434995855557 299.3671591805609 1099.155585501094 293.0189401329816
116 0.005 0.58 20 860.8217059987857 651.310802416883 649.5744888454767 1099.799138607957 1099.779802127002 1099.794113070137 1092.445988766476 299.5092978599931 1099.157982998159 293.01891562541
117 0.005 0.585 20 862.2419425115886 653.526022647863 651.8052031951866 1099.798329901084 1099.779225008616 1099.793509708365 1092.456011450863 299.6530550600667 1099.1567119729 293.0188807351013
118 0.005 0.59 20 863.6486661487603 655.725924707721 654.0205131003936 1099.795972528929 1099.776646639538 1099.7904860337 1092.465382949226 299.7984366234281 1099.15374097284 293.0188683742148
119 0.005 0.595 20 865.0435866945078 657.9105791107386 656.2204899517573 1099.794393912495 1099.774566173115 1099.78797758396 1092.475191524172 299.9454167295247 1099.152375973476 293.0188908117344
120 0.005 0.6 20 866.426890271646 660.0800632254524 658.4052107479605 1099.795344936829 1099.775155432084 1099.788564663547 1092.486103981045 300.0939913632221 1099.154586586003 293.0189270292043
121 0.005 0.605 20 867.8000814037724 662.234455455025 660.5747550435982 1099.797863054955 1099.777845788536 1099.791599619131 1092.4977702934 300.2441245460202 1099.158562546917 293.0189426385015
122 0.005 0.61 20 869.1592742839514 664.3738142798724 662.7291862518811 1099.799715468067 1099.780136226418 1099.794261028154 1092.509487844147 300.3958041441578 1099.161238693481 293.0189226327012
123 0.005 0.615 20 870.5041287075159 666.4982012950566 664.8685679649508 1099.799190808729 1099.779927106029 1099.794108858155 1092.520061924793 300.5490244453355 1099.16046231528 293.0188865670801
124 0.005 0.62 20 871.8373868610219 668.6076827479266 666.9929664383722 1099.79695487109 1099.777533792493 1099.791311409366 1092.529919206877 300.7037726357249 1099.157559799971 293.0188690435319
125 0.005 0.625 20 873.1603786079882 670.7023284406666 669.1024493050502 1099.795008862965 1099.77508968143 1099.788386956303 1092.540110893069 300.8600370523139 1099.155633717655 293.0188870142604
126 0.005 0.63 20 874.4731404010772 672.7822255565733 671.1970634015228 1099.795582079714 1099.775268270166 1099.78851037477 1092.551186812307 301.017803990928 1099.157380107755 293.0189230679888
127 0.005 0.635 20 875.774202226143 674.8474685716454 673.2767860166798 1099.797998597813 1099.77779405422 1099.791343415434 1092.563211178769 301.1770724796406 1099.161222809649 293.0189431360952
128 0.005 0.64 20 877.0634132250199 676.8981322903393 675.3417285640908 1099.800045460491 1099.780265289367 1099.79421032095 1092.575333277218 301.3378497277062 1099.164314334169 293.0189283707033
129 0.005 0.645 20 878.3464806308976 678.9342979451735 677.3920423113098 1099.799942099296 1099.780533930011 1099.794606263331 1092.586575601617 301.5001121215346 1099.163940788814 293.0188933789645
130 0.005 0.65 20 879.6203377946822 680.9560541738175 679.4278325724513 1099.797956477315 1099.778429813611 1099.792143921277 1092.597169427651 301.6638518148713 1099.161202948875 293.0188722021259
131 0.005 0.655 20 880.8848541155895 682.9634914471053 681.4491955998667 1099.79560052918 1099.775618242888 1099.788812127155 1092.607349401374 301.829072174233 1099.158807570122 293.0188852060469
132 0.005 0.66 20 882.1412257801522 684.9567082916369 683.4562304647061 1099.795850015576 1099.775440888877 1099.788527066545 1092.618574391355 301.9957540061112 1099.160073130922 293.0189206782978
133 0.005 0.665 20 883.3755326613074 686.9358003889769 685.4490347269046 1099.798218319256 1099.777808292846 1099.791156857611 1092.631063349005 302.1638838547471 1099.163955281954 293.0189445269995
134 0.005 0.67 20 884.5909151414457 688.9008521919488 687.4276970289849 1099.800330272851 1099.780377917279 1099.794140069587 1092.643395900467 302.3334634004274 1099.167208575572 293.0189347174982
135 0.005 0.675 20 885.7874446457595 690.8519407994141 689.3922987855768 1099.800510297565 1099.781022943565 1099.794985417255 1092.654770221192 302.5044884454745 1099.167288764198 293.0189004828389
136 0.005 0.68 20 886.971449056645 692.7891500819625 691.3429242498062 1099.798635417551 1099.779139356432 1099.79280798907 1092.665515199933 302.6769378102583 1099.164822098251 293.0188752646081
137 0.005 0.6850000000000001 20 888.1456411824016 694.7125655589995 693.2796590111423 1099.795994736452 1099.776123982397 1099.789243935553 1092.675645325309 302.8508065815495 1099.161982096126 293.0188874273364
138 0.005 0.6900000000000001 20 889.3116075194871 696.6222868232462 695.2025983942717 1099.795897387941 1099.775617400328 1099.788569319064 1092.687080243121 303.0260810745369 1099.162875876001 293.0189096164262
139 0.005 0.6950000000000001 20 890.4674045228089 698.5184072061671 697.1118358889502 1099.798012133596 1099.777707409875 1099.790883811868 1092.699790913452 303.2027623057815 1099.166808016745 293.0189296741397
140 0.005 0.7000000000000001 20 891.6113748989969 700.401011689367 699.0074599586394 1099.800238528007 1099.780438206265 1099.79402454087 1092.712420802218 303.3808285641842 1099.170264424608 293.0189311129943
141 0.005 0.705 20 892.743536122239 702.270179641464 700.889553064073 1099.800762991561 1099.781509739559 1099.795358217797 1092.724250001915 303.5602691006195 1099.170978759781 293.0189132444154
142 0.005 0.71 20 893.8646711196394 704.1259891501594 702.7581934661201 1099.799043302829 1099.779846252357 1099.793460961718 1092.735128774746 303.7410925259577 1099.168868499365 293.0188942279738
143 0.005 0.715 20 894.9755881314674 705.9685271129356 704.613467580785 1099.796394635863 1099.77679372195 1099.789848759427 1092.745705997185 303.9232845151759 1099.16545697464 293.0188925292553
144 0.005 0.72 20 896.0768400079427 707.7978854717333 706.4554659329618 1099.796014300423 1099.775890174874 1099.788712285337 1092.757134646463 304.1068148726201 1099.165993411776 293.0189108161567
145 0.005 0.725 20 897.1694518337465 709.6141565096273 708.2842806789972 1099.797876019226 1099.777597022612 1099.790609322402 1092.769362438248 304.2916937947585 1099.169182208326 293.0189317270642
146 0.005 0.73 20 898.251347735253 711.4174245188802 710.0999973901014 1099.800358291031 1099.780461211805 1099.79388957645 1092.782239241942 304.4778965887338 1099.173026897301 293.0189357209354
147 0.005 0.735 20 899.3221020483849 713.207768152006 711.9026972442576 1099.801346618325 1099.781912883933 1099.79564745368 1092.794426168735 304.6654207018409 1099.173974721209 293.0189192143803
148 0.005 0.74 20 900.3829373117971 714.9852667580807 713.6924594198581 1099.799941979124 1099.78056873307 1099.794122319333 1092.805779511723 304.8542587768054 1099.17205729683 293.0188989356994
149 0.005 0.745 20 901.4333588092231 716.7500011881896 715.4693651809117 1099.797176608138 1099.777444031095 1099.79044257188 1092.81637546114 305.04439582276 1099.168375880902 293.0188946594679
150 0.005 0.75 20 902.4751265269191 718.5020632319204 717.2335048170869 1099.796404795492 1099.776145878634 1099.788859463645 1092.827580389237 305.2358175388033 1099.168416925831 293.0189113190045
151 0.005 0.755 20 903.5081724685011 720.2415423049571 718.984967644133 1099.798159692686 1099.777632598216 1099.790477811334 1092.840228065 305.4285252139871 1099.171415801589 293.0189333336673
152 0.005 0.76 20 904.5324328593609 721.9685235652303 720.7238399655146 1099.80072906301 1099.780561879311 1099.793822356929 1092.853250940273 305.6224590333075 1099.175246477584 293.0189402262981
153 0.005 0.765 20 905.5471387815237 723.6830823545911 722.4502003756945 1099.801884731192 1099.78223506359 1099.795857360516 1092.865505891737 305.8176596168233 1099.176721958685 293.0189256604548
154 0.005 0.77 20 906.5510765226264 725.3852959773718 724.1641263748077 1099.800717522124 1099.781175203103 1099.794674218889 1092.87710709722 306.0141100085522 1099.17501952738 293.0189046704134
155 0.005 0.775 20 907.5445494494413 727.0752376372923 725.8656941948057 1099.798032654951 1099.778161841819 1099.791112027094 1092.887854792147 306.2117974541678 1099.171293500932 293.0188979474303
156 0.005 0.78 20 908.5293056768868 728.7529978936172 727.5549924694724 1099.796895786318 1099.776483928671 1099.789084474089 1092.898988421036 306.4106971124683 1099.170783286523 293.0189129710106
157 0.005 0.785 20 909.5058773926413 730.4186653074605 729.2321081792998 1099.798374563394 1099.777670681269 1099.790365968635 1092.9115254006 306.6108111906202 1099.173521245236 293.0189357804333
158 0.005 0.79 20 910.4739565569071 732.0723205133876 730.8971226069764 1099.801000521913 1099.780618490558 1099.793730173861 1092.924672203433 306.8121235808825 1099.177328007379 293.0189450061355
159 0.005 0.795 20 911.4324889756457 733.714037915724 732.5501137512384 1099.802440831982 1099.782554785025 1099.796051197981 1092.937136483348 307.0146221840395 1099.179351785826 293.0189325171759
160 0.005 0.8 20 912.3821152176478 735.3438864825102 734.1911522056 1099.80133558552 1099.781682186024 1099.79512332755 1092.948438418175 307.2182996483482 1099.17762693029 293.0189111561327
161 0.005 0.805 20 913.3236696685647 736.9619474121341 735.8203180378807 1099.798734715549 1099.778784230342 1099.791706140112 1092.95927945052 307.4231451366489 1099.174103331071 293.0189021845875
162 0.005 0.8100000000000001 20 914.2576186730777 738.5683046670038 737.4376936464026 1099.797195051074 1099.776737867884 1099.7892630141 1092.970303838861 307.6291494421334 1099.172924822007 293.0189154340254
163 0.005 0.8150000000000001 20 915.1846526410067 740.1630465996977 739.0433659607943 1099.798404902678 1099.777626193239 1099.790209555542 1092.982652522978 307.8362912904394 1099.175461089718 293.0189387143228
164 0.005 0.8200000000000001 20 916.1038033172987 741.7462585577396 740.6374208874068 1099.801135504897 1099.780600878097 1099.793585731996 1092.995895252531 308.0445305237876 1099.179374382522 293.0189503954772
165 0.005 0.8250000000000001 20 917.0140834113674 743.3180053206244 742.2199268288595 1099.802750722679 1099.782719015275 1099.796107721637 1093.008555135708 308.2539080601099 1099.181705082214 293.0189399049033
166 0.005 0.8300000000000001 20 917.9151713609448 744.8783614879123 743.7909594972751 1099.801942981382 1099.782141509915 1099.795520305325 1093.020139232466 308.4643767879515 1099.180260773857 293.0189185955199
167 0.005 0.835 20 918.8082896005532 746.4274023097207 745.3505944453048 1099.799417286238 1099.779364563579 1099.792254632755 1093.030982045615 308.6759574950386 1099.176841045427 293.0189078249808
168 0.005 0.84 20 919.6951953530382 747.9652092773634 746.8989119005116 1099.797763905881 1099.77714598445 1099.789581109799 1093.04218577533 308.8886221893528 1099.175252728922 293.0189195038215
169 0.005 0.845 20 920.5756297938788 749.491868231558 748.4359967420684 1099.798703505087 1099.777721858677 1099.790170948236 1093.054276954229 309.1023595118136 1099.177492941282 293.0189433788419
170 0.005 0.85 20 921.4482908294492 751.0074548464615 749.9619252451193 1099.801315171248 1099.780572532592 1099.793415365634 1093.067271846021 309.3171566537676 1099.181436035482 293.0189569927576
171 0.005 0.855 20 922.3125392159504 752.5120425503776 751.4767738911974 1099.803193143276 1099.782936892232 1099.79620684541 1093.079979702467 309.5330083778174 1099.184108690868 293.0189484306459
172 0.005 0.86 20 923.1678000663203 754.0056985991953 752.9806124251253 1099.802628246149 1099.782650909778 1099.795962871462 1093.091762440031 309.7498875549222 1099.182846171173 293.0189272086223
173 0.005 0.865 20 924.0148611969254 755.4884916837126 754.4735101600141 1099.800149610019 1099.779972473619 1099.792821452294 1093.102465904062 309.9677960130344 1099.179388120211 293.0189151398683
174 0.005 0.87 20 924.8554707047933 756.9605008976654 755.9555446463584 1099.798121294008 1099.777424332819 1099.789789022105 1093.113235852054 310.1867212688937 1099.177456227785 293.018925255292
175 0.005 0.875 20 925.6897629252126 758.4218090460878 757.4267967794692 1099.798851610358 1099.777769481931 1099.790115148305 1093.125144763648 310.4066465333046 1099.179397374811 293.0189491394206
176 0.005 0.88 20 926.5172590804857 759.8724958644485 758.8873467070708 1099.801487323556 1099.780567560098 1099.793283137347 1093.138118521239 310.6275514738107 1099.183331898665 293.0189646626769
177 0.005 0.885 20 927.3369442053367 761.3126311240447 760.3372668385143 1099.803529012742 1099.783082428298 1099.796241485457 1093.150946964914 310.8494669108039 1099.186230919276 293.018957803236
178 0.005 0.89 20 928.1481092301829 762.7422772533138 761.7766226219551 1099.803151863284 1099.783040431357 1099.796291904647 1093.162670188484 311.0723430474337 1099.18519301516 293.0189366370913
179 0.005 0.895 20 928.9515794890132 764.1615025730476 763.2054826627913 1099.800779808125 1099.780499496423 1099.793316657111 1093.173351631091 311.2961740168466 1099.181778167868 293.0189231051822
180 0.005 0.9 20 929.748297690368 765.5703823952443 764.6239213421436 1099.798545774078 1099.777738527576 1099.790041518693 1093.183980940639 311.5209562271934 1099.179530769809 293.0189315480094
181 0.005 0.905 20 930.5399177996022 766.9689997708618 766.0320191092853 1099.799196573416 1099.777935128773 1099.79017206077 1093.196048290021 311.7466779788008 1099.181234375116 293.0189551376862
182 0.005 0.91 20 931.3252329223955 768.3574321233617 767.4298545286405 1099.801744851859 1099.780583724717 1099.793165464285 1093.208819377547 311.9732914419511 1099.185236649823 293.0189720551869
183 0.005 0.915 20 932.1035073633005 769.7357436583019 768.8174944557064 1099.803836724338 1099.78318183841 1099.796223289625 1093.221440470773 312.2008259775631 1099.188295634446 293.0189671608515
184 0.005 0.92 20 932.874143125472 771.1039961992448 770.1950030510951 1099.803634604257 1099.78336936351 1099.796551803972 1093.233038957091 312.4292671101831 1099.187575554101 293.0189464564514
185 0.005 0.925 20 933.6381167742181 772.4622539767009 771.5624455583439 1099.801542366283 1099.78109220739 1099.793867086008 1093.24399195829 312.6585931818013 1099.184532130626 293.0189315597034
186 0.005 0.93 20 934.3961382313793 773.8105905930261 772.9198935944136 1099.799129616389 1099.778156811288 1099.790382820074 1093.254600442633 312.8888001789534 1099.181946586023 293.0189381083229
187 0.005 0.9350000000000001 20 935.1486828420466 775.1490852039785 774.2674245089822 1099.79943203606 1099.778040540381 1099.790178644665 1093.266121730999 313.1198730345884 1099.183234233324 293.0189613382561
188 0.005 0.9400000000000001 20 935.8950572610843 776.4778102956705 775.6051113012967 1099.80194363573 1099.780596945314 1099.793056787777 1093.278899894042 313.3518115268791 1099.187254792019 293.0189795787345
189 0.005 0.9450000000000001 20 936.6343983531101 777.7968321382502 776.9330234107165 1099.804179856749 1099.783318439204 1099.796238853786 1093.29154382968 313.5845643192703 1099.190473802985 293.0189766174866
190 0.005 0.9500000000000001 20 937.3661182043118 779.1062136696779 778.2512263713361 1099.80423604774 1099.783780094196 1099.796877800273 1093.303169127782 313.8181437209055 1099.190113860207 293.0189566172298
191 0.005 0.9550000000000001 20 938.0916415963978 780.4060093160696 779.5597755415846 1099.802043917202 1099.78154329891 1099.794296775155 1093.313532175222 314.0525522010139 1099.18687687373 293.0189404520717
192 0.005 0.96 20 938.8122023905134 781.6962948532739 780.8587446462368 1099.799537189021 1099.77849025352 1099.790662651217 1093.32407663935 314.2877565870577 1099.184063638567 293.0189450059934
193 0.005 0.965 20 939.5280666000178 782.9771439111466 782.148206704061 1099.799645865182 1099.778160375191 1099.790208242789 1093.335447842889 314.5237640726087 1099.184998443053 293.0189674653676
194 0.005 0.97 20 940.2389356311456 784.2486323618776 783.4282368633216 1099.801956333045 1099.780491550903 1099.79284129532 1093.347717501946 314.7605484143149 1099.188929509692 293.018986969755
195 0.005 0.975 20 940.9438840004171 785.510821485715 784.6988990995335 1099.80429731607 1099.783303002032 1099.796120813881 1093.360243310572 314.9981052033352 1099.19222211292 293.0189859656936
196 0.005 0.98 20 941.6415981172756 786.7637697871048 785.960253840942 1099.804659427387 1099.784080432751 1099.79711542696 1093.372036418026 315.2364243156126 1099.192261086901 293.0189666149998
197 0.005 0.985 20 942.3324575421727 788.0075345080714 787.2123603923256 1099.802667288111 1099.782036096453 1099.794753741586 1093.382575551683 315.4754980600913 1099.189254784573 293.0189492386704
198 0.005 0.99 20 943.0178857535658 789.2421810473688 788.4552833240624 1099.799898738148 1099.778782699842 1099.790910619458 1093.3926079656 315.7153089728894 1099.186075998219 293.0189517959021
199 0.005 0.995 20 943.6991554897759 790.4677822234935 789.6890934246576 1099.799833391206 1099.778257546152 1099.790226217309 1093.403761012472 315.9558475754272 1099.18674613829 293.0189734053935
200 0.005 1 20 944.3757848829799 791.6844105927607 790.9138623760624 1099.802173529118 1099.780529366331 1099.792766029032 1093.416170268512 316.1970957289442 1099.190632705779 293.0189939034321
201 0.005 1.005 20 945.0463445398547 792.8921267465759 792.1296534376942 1099.804540127619 1099.783363872167 1099.796066054795 1093.428532516822 316.4390505513965 1099.194020043132 293.0189947286839
202 0.005 1.01 20 945.7102520905438 794.090983058891 793.3365218499886 1099.804980204408 1099.784291761202 1099.797261721991 1093.439918521623 316.681703992816 1099.194296827256 293.0189761376668
203 0.005 1.015 20 946.367803498846 795.281039244387 794.5345281116981 1099.803137950858 1099.782434240684 1099.795128571429 1093.45037792597 316.9250456114857 1099.191455785817 293.018957831515
204 0.005 1.02 20 947.0198280203103 796.4623579564113 795.723734303913 1099.800437941691 1099.779229935323 1099.791319267311 1093.460520258142 317.1690578388614 1099.188135486343 293.0189585176778
205 0.005 1.025 20 947.6675089887658 797.6350091261338 796.9042084501173 1099.800075165058 1099.77840577135 1099.79029791074 1093.471262160385 317.4137259312174 1099.188470166626 293.0189793003037
206 0.005 1.03 20 948.3107154204636 798.7990612700186 798.0760185415744 1099.802165053887 1099.780412289254 1099.792550805691 1093.483165857265 317.6590384527268 1099.192155006281 293.0190008422426
207 0.005 1.035 20 948.9484959173531 799.9545760347659 799.2392281548408 1099.804678477755 1099.783344805616 1099.795939490357 1093.495583141845 317.9049880825791 1099.195679344658 293.0190035656096
208 0.005 1.04 20 949.5795186077407 801.1016052019374 800.3938919374651 1099.805476559806 1099.784614275577 1099.797508836155 1093.507109588386 318.1515829717173 1099.196387284125 293.0189859464258
209 0.005 1.045 20 950.2039143586496 802.2402045820189 801.5400671658833 1099.803705612601 1099.782878407133 1099.795538490756 1093.517369370557 318.3987947606327 1099.193661034696 293.0189669150373
210 0.005 1.05 20 950.8228661503827 803.3704295772102 802.6778090739923 1099.800848696038 1099.779588562001 1099.791652889637 1093.527097447378 318.6466169029356 1099.190089653715 293.0189658450182
211 0.005 1.055 20 951.4379862582761 804.4923501303217 803.8071844416648 1099.800313584879 1099.778556267062 1099.790384284602 1093.537719619912 318.8950381818784 1099.190150101599 293.0189856036276
212 0.005 1.06 20 952.0493489418755 805.6060331292931 804.9282603053674 1099.802292399013 1099.780385591068 1099.792418616976 1093.549526497596 319.14404021235 1099.19369312192 293.0190080149923
213 0.005 1.065 20 952.6553868239704 806.7115371535847 806.0410973308813 1099.804881825049 1099.783382066188 1099.795876837307 1093.561779129245 319.3936116433064 1099.197260981369 293.0190126194045
214 0.005 1.07 20 953.2545574351923 807.8089132828854 807.1457490962475 1099.805831904855 1099.784830569361 1099.797660900131 1093.573117821236 319.6437489898616 1099.198275970948 293.0189960077136
215 0.005 1.075 20 953.8474486169252 808.8982119686017 808.2422675655766 1099.804198450575 1099.783287238107 1099.795929998812 1093.583265710094 319.8944407135465 1099.195682504118 293.0189759851723
216 0.005 1.08 20 954.435368172332 809.9794897516729 809.3307087231759 1099.801323085793 1099.77998650506 1099.792023843537 1093.592890280979 320.1456776351267 1099.191974895606 293.018973168918
217 0.005 1.085 20 955.0197709762678 811.0528133479672 810.4111364154081 1099.800575981999 1099.778713347929 1099.790470132322 1093.603201920429 320.3974550756546 1099.191779121588 293.0189922074413
218 0.005 1.09 20 955.6004278552963 812.1182464830497 811.4836144158451 1099.802385045978 1099.78032475216 1099.792263054622 1093.614625867067 320.6497561483391 1099.19515094413 293.0190156476687
219 0.005 1.095 20 956.1765388701663 813.1758482788215 812.5482027379161 1099.805076841296 1099.783424727299 1099.79582937096 1093.626748014834 320.902568039659 1099.19884710653 293.0190219386311
220 0.005 1.1 20 956.7469842694787 814.2256669687284 813.604953184608 1099.806260060161 1099.785092069258 1099.797855869256 1093.638042413684 321.155881357516 1099.200223738924 293.0190062039023
221 0.005 1.105 20 957.311397171015 815.267749825692 814.6539145653056 1099.804705111859 1099.783669344626 1099.796280535799 1093.647999924512 321.4096956555321 1099.197734057645 293.018985452499
222 0.005 1.11 20 957.8711355037691 816.3021512801738 815.6951406120907 1099.801809286455 1099.780378164826 1099.792386964026 1093.65738352586 321.6640018266507 1099.193909281059 293.0189810928032
223 0.005 1.115 20 958.4277717586111 817.328935376557 816.7286927115581 1099.800895657267 1099.778924440689 1099.790619605014 1093.667560387466 321.918778891194 1099.19344779726 293.0189991849649
224 0.005 1.12 20 958.9808840206158 818.3481644005867 817.7546329444688 1099.802551510235 1099.780363551396 1099.792213655526 1093.678772601947 322.1740214715018 1099.196629490045 293.019023105768
225 0.005 1.125 20 959.5294024322989 819.3598942888025 818.7730187617063 1099.80518893723 1099.783414326857 1099.795731961073 1093.69045219335 322.4297145772209 1099.200319790095 293.0190308375537
226 0.005 1.13 20 960.0724616519051 820.3641723667142 819.7839000844696 1099.806467763908 1099.785215762918 1099.797924061273 1093.701475370906 322.6858548761564 1099.201909037139 293.0190160044945
227 0.005 1.135 20 960.6100560597596 821.3610448223978 820.7873247242169 1099.805067839968 1099.783990826407 1099.796577108723 1093.711304862062 322.9424406116207 1099.199562453321 293.018994774939
228 0.005 1.14 20 961.1432251584347 822.3505635375066 821.7833441361691 1099.802201923342 1099.78075082337 1099.792748843785 1093.72047591986 323.1994602324882 1099.195710047799 293.0189890501583
229 0.005 1.145 20 961.6733273185101 823.3327888731242 822.7720165582299 1099.80111577546 1099.779097862279 1099.790743974941 1093.73043368638 323.4568981879845 1099.19497596073 293.0190061861769
230 0.005 1.15 20 962.2000487906862 824.30778110378 823.7534014213144 1099.802584539941 1099.780340015999 1099.7921167716 1093.741246318983 323.7147422870668 1099.197918794436 293.0190305984312
231 0.005 1.155 20 962.7225366574701 825.2755958400575 824.727555526897 1099.805287977525 1099.783426584031 1099.79566859525 1093.752735420486 323.9729846427037 1099.201721597102 293.0190396561914
232 0.005 1.16 20 963.2400468957397 826.2362780969003 825.6945268402961 1099.806692814097 1099.785367899054 1099.798017896291 1093.763507985735 324.2316192878625 1099.203556713481 293.0190257780046
233 0.005 1.165 20 963.7525535998628 827.1898705513545 826.6543593819951 1099.805521617818 1099.784349527636 1099.796900676779 1093.773523208638 324.4906336649862 1099.201414427018 293.0190041168808
234 0.005 1.17 20 964.2607199212579 828.1364236553825 827.6071038299683 1099.802691417264 1099.781164459294 1099.793140870186 1093.78248902685 324.7500285332455 1099.197532442566 293.0189970582713
235 0.005 1.175 20 964.7659808684682 829.075993683671 828.552814527485 1099.801272466617 1099.779226989667 1099.790829599197 1093.791802480396 325.009784197307 1099.196459029748 293.019013205547
236 0.005 1.18 20 965.2683508758453 830.0086414578587 829.4915505388443 1099.80263460503 1099.780329456392 1099.792038972224 1093.802369200773 325.2698886472265 1099.199249460401 293.0190378442144
237 0.005 1.185 20 965.7667733856583 830.9344237801974 830.4233699900243 1099.805359368287 1099.783411324063 1099.795582117979 1093.81363394697 325.5303206553024 1099.203078295411 293.0190481481793
238 0.005 1.19 20 966.2603527741097 831.8533817061129 831.3483168961083 1099.806939665795 1099.785502947536 1099.79809371638 1093.824410786212 325.7910950088111 1099.2051137025 293.0190351809391
239 0.005 1.195 20 966.7486079953087 832.7655533062465 832.2664310070829 1099.805795460455 1099.784585844653 1099.797113277349 1093.834107797099 326.0521990290715 1099.202997139573 293.019013210202
240 0.005 1.2 20 967.2323607043401 833.6709876802009 833.177761725666 1099.803072967247 1099.781515593406 1099.793477456672 1093.842971165587 326.3136284184421 1099.1991250232 293.0190049386252
241 0.005 1.205 20 967.7132475343917 834.5697402829353 834.0823625333095 1099.801565474897 1099.779443345062 1099.790998097257 1093.85212873398 326.5753639412099 1099.197908257503 293.0190200656598
242 0.005 1.21 20 968.1915183118313 835.4618684194419 834.9802892306968 1099.80274267024 1099.780338620294 1099.791975573877 1093.862326172057 326.8373974793576 1099.200532656633 293.019044958572
243 0.005 1.215 20 968.6662491383432 836.347422597641 835.8715934312207 1099.805473950623 1099.783412989991 1099.795506696075 1093.873288448939 327.0997180032124 1099.204388481388 293.0190563762434
244 0.005 1.22 20 969.1364355745943 837.226450189619 836.7563245737826 1099.807185399908 1099.785641834457 1099.798169805724 1093.883964328387 327.3623226661152 1099.206586939028 293.0190444610311
245 0.005 1.225 20 969.6014897127191 838.0989854995354 837.6345198733416 1099.806128132857 1099.784844542274 1099.797338467684 1093.893337129324 327.6252057241476 1099.204561246166 293.0190224316714
246 0.005 1.23 20 970.0624816954128 838.9650735898788 838.5062236486618 1099.803393694659 1099.781816312413 1099.793770983144 1093.901775732397 327.8883670320535 1099.200686275436 293.0190130165366
247 0.005 1.235 20 970.5209249175431 839.8247677411459 839.3714875327655 1099.801790946304 1099.77962062244 1099.791138795676 1093.910740865905 328.151796284087 1099.199262355079 293.0190270275227
248 0.005 1.24 20 970.9770444630988 840.6781231373003 840.2303652149652 1099.802869828459 1099.780385811662 1099.791958509486 1093.920710311478 328.4154795307925 1099.201699383633 293.0190520647355
249 0.005 1.245 20 971.4298574165714 841.5251904651068 841.0829083536092 1099.805601240523 1099.783418296422 1099.795435453903 1093.931458124983 328.6793868024645 1099.205628009299 293.0190646668468
250 0.005 1.25 20 971.8782961735881 842.3660106115157 841.929160117572 1099.80738320237 1099.785730458994 1099.798193830778 1093.941917449197 328.9435448670215 1099.207995878541 293.0190537993221
251 0.005 1.255 20 972.3218146311658 843.2006188831738 842.7691584892585 1099.806426403127 1099.785075928886 1099.797541838356 1093.950982223394 329.2079113461722 1099.206108276107 293.0190316808893
252 0.005 1.26 20 972.7614639114777 844.0290599803069 843.6029475422159 1099.803854605227 1099.782182400004 1099.794120828583 1093.959372704144 329.4725083530698 1099.202416507695 293.019021302464
253 0.005 1.265 20 973.1983711160611 844.8513828832635 844.4305747594934 1099.802022565531 1099.779783462162 1099.791260086223 1093.967896884451 329.7372957084726 1099.200680191572 293.0190341083509
254 0.005 1.27 20 973.6332368766523 845.6676428615665 845.2520934269703 1099.803037687812 1099.78043553216 1099.791937105556 1093.977756191443 330.0022799034559 1099.202930694256 293.0190590404471
255 0.005 1.275 20 974.0649733775944 846.477887699835 846.0675523849052 1099.805759712807 1099.783430004339 1099.795357630173 1093.988289286777 330.2674615694242 1099.20686543432 293.0190728755881
256 0.005 1.28 20 974.4922212859624 847.2821561488519 846.8769934974558 1099.807644825646 1099.785835066215 1099.798228542732 1093.998370912356 330.5328158839596 1099.209498600487 293.0190633844556
257 0.005 1.285 20 974.9145951776047 848.080483105308 847.6804533937459 1099.806890610923 1099.785405580476 1099.797835135533 1094.007356443514 330.7983452257087 1099.207838300774 293.0190412149437
258 0.005 1.29 20 975.3333196685692 848.8729097305588 848.4779727648053 1099.804358281321 1099.782594453646 1099.79451796368 1094.015611387224 331.0640463059822 1099.204053902996 293.0190292864778
259 0.005 1.295 20 975.7493600611788 849.6594827594437 849.2695973078523 1099.80234021567 1099.780003726794 1099.791433851174 1094.023829914008 331.3299357220508 1099.202052312557 293.0190407178046
260 0.005 1.3 20 976.1634753724222 850.4402544382532 850.0553773303858 1099.803108544791 1099.780429172085 1099.791870138522 1094.033068161267 331.5959914290884 1099.204043787164 293.019065830852
261 0.005 1.305 20 976.5748481799775 851.2152752067341 850.8353626275577 1099.805875137851 1099.783415951539 1099.795272209946 1094.043457810106 331.8621827805767 1099.208080298145 293.019080893631
262 0.005 1.31 20 976.9824176226529 851.9845803379885 851.6095927653786 1099.807882136982 1099.785956877876 1099.798288450795 1094.053473677591 332.1284869926855 1099.210836618812 293.0190724444777
263 0.005 1.315 20 977.3854741149211 852.7482011540569 852.3781013358289 1099.807202032038 1099.785626854642 1099.798025532061 1094.0621343403 332.3949120536237 1099.209282653696 293.0190502323566
264 0.005 1.32 20 977.7849532378675 853.5061768219894 853.14092690274 1099.804625161025 1099.782832361649 1099.794751414236 1094.069963978837 332.6614565758372 1099.205439339326 293.0190373384455
265 0.005 1.325 20 978.1822356594878 854.258554062816 853.8981144487759 1099.80253285324 1099.78015307471 1099.791556697181 1094.078003694339 332.9281197881602 1099.203266819262 293.0190477714687
266 0.005 1.33 20 978.5778163819027 855.0053830369679 854.6497125588664 1099.803244137168 1099.780478250588 1099.791859878701 1094.087136671249 333.1948966424129 1099.205108221943 293.0190727209721
267 0.005 1.335 20 978.9707456877684 855.7467094478883 855.3957674081122 1099.805893555939 1099.783343405268 1099.795135898982 1094.097025703562 333.4617788620167 1099.209120240086 293.0190886796196
268 0.005 1.34 20 979.3599420314021 856.4825695329521 856.1363178403673 1099.807946996236 1099.785945422051 1099.798228607004 1094.106764079648 333.7287634252189 1099.211979329285 293.019081206808
269 0.005 1.345 20 979.7448441179573 857.2129949963232 856.8713976262627 1099.807489996383 1099.785837045082 1099.798211613514 1094.11549765963 333.9958379058342 1099.210658494773 293.0190589274494
270 0.005 1.35 20 980.1262056465492 857.9380221197291 857.6010430626739 1099.805065272915 1099.783180239379 1099.795083785239 1094.123334147335 334.2629998802157 1099.206909923812 293.0190450365068
271 0.005 1.355 20 980.505073595801 858.657692694706 858.3252949285398 1099.802791107005 1099.780339219376 1099.791708024625 1094.130925885334 334.5302529394307 1099.204514668718 293.0190543918451
272 0.005 1.36 20 980.8823571442678 859.3720560815077 859.0442003429984 1099.803297190714 1099.78047121475 1099.791802163407 1094.139564907863 334.7975716510184 1099.206130139071 293.0190792103636
273 0.005 1.365 20 981.2573447616844 860.0811574342449 859.7578046763497 1099.805988048356 1099.783327766463 1099.795054977354 1094.149302318551 335.0649524981336 1099.21019397484 293.0190960092771
274 0.005 1.37 20 981.6286801305068 860.7850314548339 860.4661453443799 1099.808129047726 1099.786009330949 1099.798231016704 1094.158842491309 335.3323870667908 1099.213172326455 293.0190895444337
275 0.005 1.375 20 981.9960662669812 861.4837079273913 861.1692543851748 1099.807805102842 1099.78607262884 1099.79841112 1094.167400332921 335.5998721517231 1099.212018723088 293.0190673580329
276 0.005 1.38 20 982.3600868325339 862.1772179312824 861.8671628747227 1099.805372712645 1099.783457528535 1099.795347538677 1094.17490765213 335.8674009901452 1099.208285451153 293.0190525452493
277 0.005 1.385 20 982.7215274398663 862.8656031744739 862.5599120206379 1099.802912491834 1099.780460313417 1099.791801352226 1094.182057617969 336.1349793503377 1099.205616870652 293.0190608753417
278 0.005 1.39 20 983.0818180782694 863.5489134321459 863.247548263817 1099.803345012636 1099.780497781467 1099.791782811896 1094.190455619945 336.4025802296604 1099.207086077605 293.0190854643502
279 0.005 1.395 20 983.4400008529697 864.2271945442925 863.9301178176084 1099.806080230387 1099.783339347889 1099.795001726238 1094.200117574919 336.6701885692102 1099.211188610159 293.019103024266
280 0.005 1.4 20 983.7947077526348 864.9004744043359 864.6076514910294 1099.808255493166 1099.786066162407 1099.798227854373 1094.209438480393 336.9378242833275 1099.214235247195 293.0190974942979
281 0.005 1.405 20 984.1452409195734 865.5687832950993 865.2801816904371 1099.807973559844 1099.78621285515 1099.798525426187 1094.217522165562 337.2054739942237 1099.213211123249 293.0190754834538
282 0.005 1.41 20 984.49254433335 866.2321559542187 865.9477436602782 1099.805656933314 1099.783713264326 1099.795596472789 1094.224878557989 337.4731225292219 1099.209562184901 293.0190599036089
283 0.005 1.415 20 984.8376101514203 866.890626312285 866.6103698730612 1099.803119616458 1099.780630265834 1099.791944537631 1094.231833797646 337.7407797976962 1099.206769716476 293.0190671057487
284 0.005 1.42 20 985.1814397774953 867.5442455534222 867.268108861856 1099.803447529989 1099.780547973992 1099.791786960964 1094.239939248083 338.0084204575365 1099.20805661652 293.0190914053772
285 0.005 1.425 20 985.5234188470739 868.1930533041821 867.9210009923412 1099.806052461182 1099.783255903721 1099.794862963235 1094.249154874991 338.2760533354814 1099.212106270229 293.0191096971338
286 0.005 1.43 20 985.8621811626098 868.8370830630685 868.5690814084543 1099.808392949744 1099.786115235503 1099.798224873786 1094.258448987769 338.5436716277551 1099.215298317597 293.0191051905952
287 0.005 1.435 20 986.196816572365 869.4763601565434 869.2123784251818 1099.808254027365 1099.786408412714 1099.798687197017 1094.266477967494 338.8112514243921 1099.214442822132 293.0190833802987
288 0.005 1.44 20 986.5280961206485 870.1109133746811 869.8509213403501 1099.80588026531 1099.78392335619 1099.795804411313 1094.273328603571 339.0788122155299 1099.210809418778 293.0190669901687
289 0.005 1.445 20 986.8571861972849 870.7407764805442 870.4847425419696 1099.80322586151 1099.780762325082 1099.79206440665 1094.279975387961 339.3463498066723 1099.20777504525 293.0190729303798
290 0.005 1.45 20 987.1853959650005 871.3660021819146 871.1138918632288 1099.803545220305 1099.780624087729 1099.791824014792 1094.288022519748 339.6138194850658 1099.20895320073 293.0190968154967
291 0.005 1.455 20 987.5119381547343 871.9866261639515 871.7384056131777 1099.806047433902 1099.783203748564 1099.794758157185 1094.296882085947 339.8812467853437 1099.212960843935 293.0191157095251
292 0.005 1.46 20 987.8354406017646 872.6026797149179 872.3583140971813 1099.808345948406 1099.786046371148 1099.798113642373 1094.305703072569 340.1486245351084 1099.216171040774 293.0191121933835
293 0.005 1.465 20 988.1551240821653 873.214186314684 872.9736375318165 1099.808329871935 1099.786486148355 1099.798744096053 1094.313461937386 340.4159445046915 1099.215486007236 293.0190906891954
294 0.005 1.47 20 988.4717979336166 873.8211746969205 873.5844078719773 1099.806183037677 1099.784205683487 1099.79608282405 1094.320441047556 340.683204369939 1099.212012425786 293.019073486737
295 0.005 1.475 20 988.7861949726688 874.4236782102914 874.1906655008922 1099.803468545328 1099.78094840776 1099.79222144519 1094.32688300216 340.9504014910135 1099.208866004925 293.0190784389395
296 0.005 1.48 20 989.0996810752371 875.0217406212874 874.792450480556 1099.803553268445 1099.780619974095 1099.791781574733 1094.334399221096 341.2175285357166 1099.209837320637 293.0191019474547
297 0.005 1.485 20 989.411661079011 875.6154031549069 875.3898034907685 1099.806029549818 1099.783140554178 1099.794644967772 1094.343020685624 341.4845695461099 1099.213878185644 293.0191214880979
298 0.005 1.49 20 989.7207167037969 876.2046978433224 875.9827583127345 1099.808484795741 1099.786105186121 1099.7981172497 1094.351885907153 341.7515182551237 1099.217208277382 293.0191189204348
299 0.005 1.495 20 990.0259630096826 876.7896478367305 876.5713407777936 1099.808610211865 1099.786693489416 1099.798919402467 1094.359550640333 342.0183742849247 1099.216681285271 293.0190976387617
300 0.005 1.5 20 990.3279975638841 877.370278717365 877.1555771320247 1099.80637722375 1099.784397630072 1099.796270486637 1094.3659766328 342.2851403490981 1099.213145116243 293.019079790536
301 0.005 1.505 20 990.6279930150315 877.9466247246582 877.7355003123192 1099.803596126106 1099.781082056041 1099.792342288211 1094.372138465888 342.551805905731 1099.209851958627 293.019083648712
302 0.005 1.51 20 990.9273847737261 878.5187289740119 878.3111506350554 1099.803692015228 1099.780711547709 1099.791837236356 1094.379616323729 342.8183683954889 1099.210732709798 293.0191066435649
303 0.005 1.515 20 991.2252877128968 879.0866295914254 878.8825663659092 1099.806134834017 1099.783154761415 1099.794602620419 1094.388006916566 343.0848161321411 1099.21474601097 293.0191268046248
304 0.005 1.52 20 991.520277839026 879.6503553891022 879.449778664222 1099.808487552246 1099.786048617931 1099.798010548909 1094.396325290974 343.3511442301501 1099.21805528826 293.0191253178395
305 0.005 1.525 20 991.8117724783756 880.2099293973836 880.0128126449648 1099.808732010997 1099.7867771095 1099.798977882286 1094.403751966604 343.6173511063971 1099.217718145796 293.0191044371849
306 0.005 1.53 20 992.1003549670075 880.7653770461712 880.5716943372729 1099.806715604405 1099.784685457155 1099.796553137458 1094.410318579794 343.8834357166992 1099.21436154356 293.0190858399888
307 0.005 1.535 20 992.3866859969875 881.3167253461047 881.126450422398 1099.803840196842 1099.781286393651 1099.792525873192 1094.416267540091 344.149393307349 1099.210890282025 293.0190884931238
308 0.005 1.54 20 992.6723811361665 881.864020635436 881.6771241043084 1099.803724312379 1099.78072154169 1099.791813264837 1094.423171039203 344.4152153309813 1099.211534076382 293.0191110787095
309 0.005 1.545 20 992.9569420145849 882.4072985935437 882.2237507517466 1099.806077882693 1099.783055988094 1099.794457393514 1094.431240730899 344.6809001493122 1099.215495254357 293.0191318684086
310 0.005 1.55 20 993.2388335036363 882.9465881216681 882.7663612733187 1099.80858832444 1099.78606848789 1099.797977528033 1094.439610438773 344.9464288270685 1099.218927793552 293.0191313982687
311 0.005 1.555 20 993.5172605501575 883.4819102283556 883.3049792556855 1099.809017756204 1099.786980288481 1099.799148946213 1094.446976726712 345.2118192923281 1099.218823914588 293.0191108864903
312 0.005 1.56 20 993.7925865630425 884.0132870221784 883.8396277869775 1099.806914517388 1099.784872437473 1099.796737988817 1094.45300777726 345.4770523704872 1099.2154557433 293.0190916588144
313 0.005 1.565 20 994.065952915192 884.5407480625468 884.3703356746508 1099.804035934333 1099.781463682635 1099.792695294449 1094.458715665513 345.7421267190462 1099.211907430185 293.0190932022348
314 0.005 1.57 20 994.3388550765815 885.0643345148679 884.897140626163 1099.803920902581 1099.780840359246 1099.791890087992 1094.465581392085 346.007038117924 1099.212464522088 293.0191152751037
315 0.005 1.575 20 994.6106542664853 885.5840788016826 885.4200752064771 1099.806223713103 1099.783082245581 1099.794417427614 1094.473489427963 346.2717911124579 1099.216358494038 293.0191365719343
316 0.005 1.58 20 994.8796560845279 886.1000118877962 885.9391728711483 1099.80861544352 1099.786013141317 1099.797865660954 1094.48127343017 346.5363541966868 1099.219709013339 293.0191372004359
317 0.005 1.585 20 995.1455070147504 886.612152071973 886.454453770266 1099.809129314488 1099.787055410319 1099.799197805199 1094.48837343988 346.8007595584812 1099.219766266405 293.0191171113755
318 0.005 1.59 20 995.4084563424166 887.1205210081413 886.9659403558161 1099.807169778812 1099.785100849035 1099.796965993793 1094.494355383714 347.064980992282 1099.216522132812 293.0190972654174
319 0.005 1.595 20 995.6695430705096 887.625148202539 887.4736610331455 1099.804321039113 1099.781712550628 1099.792933203738 1094.499960035329 347.3289973449453 1099.212884408513 293.0190976507482
320 0.005 1.6 20 995.9301557523297 888.1260715422004 887.9776511058649 1099.804047414207 1099.780918079468 1099.791932325868 1094.506559142248 347.5928242779355 1099.213236949882 293.0191191382677
321 0.005 1.605 20 996.1896352622636 888.6233249249585 888.47794439394 1099.806188135562 1099.782990524383 1099.794276627798 1094.513956669261 347.8564620615327 1099.217016384815 293.0191410832326
322 0.005 1.61 20 996.4467370389119 889.1169340673072 888.9745685883402 1099.808662805623 1099.785985884037 1099.797785667492 1094.521693996251 348.1199099076196 1099.220439222425 293.0191427387549
323 0.005 1.615 20 996.70079446087 889.6069186368807 889.4675453614126 1099.809377972902 1099.787223950271 1099.799335623609 1094.528760146806 348.3831612752523 1099.220756886057 293.01912312396
324 0.005 1.62 20 996.9518877315251 890.093297871884 889.9568951844568 1099.807474000663 1099.785355071652 1099.79720945332 1094.534562367003 348.6462057669421 1099.217574057755 293.0191027014613
325 0.005 1.625 20 997.2010006269905 890.5760997941848 890.4426449711951 1099.804517563341 1099.781902821255 1099.793121746212 1094.539761053848 348.9090549015301 1099.213801574134 293.0191019813363
326 0.005 1.63 20 997.4498845353362 891.0553613182864 890.9248288326531 1099.804108289389 1099.780965168891 1099.791957428827 1094.546020148469 349.1716904577744 1099.213977505525 293.0191228472445
327 0.005 1.635 20 997.697931716866 891.5311163096567 891.4034802333555 1099.806257580359 1099.782983009961 1099.79421830858 1094.553412993826 349.4341045665744 1099.2177129823 293.0191452147904
328 0.005 1.64 20 997.9435208083256 892.0033880953596 891.8786248065225 1099.808703296846 1099.785950438504 1099.79769666453 1094.560852446908 349.6962920338489 1099.221128978134 293.0191478884055
329 0.005 1.645 20 998.1861860052617 892.4721914570625 892.3502792950037 1099.809445718106 1099.787268410309 1099.799355212175 1094.567532688985 349.9582652225668 1099.221604593923 293.0191288297074
330 0.005 1.65 20 998.426056479584 892.937549735733 892.8184683138702 1099.807657690709 1099.785532725701 1099.797391907915 1094.573186589372 350.2199875426925 1099.218556227052 293.0191079135117
331 0.005 1.655 20 998.6642497195178 893.3994913361248 893.2832188842573 1099.805427668047 1099.782980969939 1099.794363589085 1094.578564067647 350.4814685082539 1099.215337505791 293.019102079276
332 0.005 1.66 20 998.9017291827529 893.8580463752558 893.7445590699911 1099.804059532157 1099.780972873204 1099.791941589031 1094.584211353028 350.742732686394 1099.214269466061 293.0191189008982
333 0.005 1.665 20 999.1386700054207 894.313248437452 894.2025217582193 1099.80550242539 1099.782117178465 1099.793190531489 1094.591009694182 351.0037563826383 1099.217215189337 293.0191446348707
334 0.005 1.67 20 999.3738614905086 894.7651241762268 894.6571349278022 1099.807924914165 1099.784762740629 1099.796198805795 1094.598274811118 351.2645491388166 1099.220732801172 293.0191588130431
335 0.005 1.675 20 999.6064686007948 895.2136888185867 895.1084157662714 1099.809453672046 1099.786805777316 1099.798655714074 1094.605046107271 351.5250932989372 1099.22290996462 293.0191512892076
336 0.005 1.68 20 999.8362067291903 895.658963023639 895.5563860794596 1099.809318519249 1099.787165648095 1099.799219629459 1094.611156974257 351.7853887636255 1099.221904322223 293.0191277114183
337 0.005 1.685 20 1000.063621385192 896.1009674775763 896.0010670669199 1099.807062493775 1099.784793635873 1099.796469412682 1094.616350969757 352.0454338535624 1099.218271258051 293.019109467434
338 0.005 1.69 20 1000.289678317171 896.5397323606497 896.4424871729325 1099.804967955309 1099.782277015486 1099.793466240775 1094.62163569469 352.3052126146046 1099.215647199269 293.0191099705359
339 0.005 1.695 20 1000.515164699083 896.9752861424917 896.8806733900528 1099.80436608388 1099.781159494604 1099.7921041656 1094.627176677374 352.5647442018831 1099.215653150515 293.019130072776
340 0.005 1.7 20 1000.740057321951 897.4076603992885 897.3156568606569 1099.80629130367 1099.782926753282 1099.794083059007 1094.63388285593 352.8240153634437 1099.219129912039 293.0191528178952
341 0.005 1.705 20 1000.962828656101 897.8368781199852 897.7474624145126 1099.808420779618 1099.78536817911 1099.796887677512 1094.640814372895 353.0830085425234 1099.222078673827 293.019161293461
342 0.005 1.71 20 1001.183078292467 898.2629563262407 898.1761085119008 1099.809955728612 1099.787523464417 1099.799514979491 1094.647400827196 353.3417409397153 1099.223893018312 293.0191465521104
343 0.005 1.715 20 1001.400477377467 898.6859104498553 898.6016123768042 1099.808790302996 1099.786603229959 1099.798546427286 1094.652892430321 353.6002166582599 1099.221507006636 293.0191224631021
344 0.005 1.72 20 1001.616060392838 899.1057636831076 899.023995976407 1099.80658189595 1099.784173856908 1099.795675350187 1094.657966705996 353.8584090194742 1099.217932538776 293.0191090157059
345 0.005 1.725 20 1001.830570468912 899.5225416835469 899.4432840593679 1099.80455951352 1099.78164904443 1099.792673988637 1094.662763785427 354.1163195773971 1099.215961528866 293.0191170477734
346 0.005 1.73 20 1002.044753959024 899.9362764202934 899.8595069647341 1099.804719540305 1099.781332655703 1099.792237228598 1094.668470327387 354.3739587747197 1099.217008275198 293.0191415544064
347 0.005 1.735 20 1002.25799320324 900.3469956425172 900.2726925707262 1099.807224002544 1099.783876888443 1099.795128678405 1094.67518190527 354.6313214085765 1099.221063312734 293.0191616792724
348 0.005 1.74 20 1002.46898034505 900.754719546233 900.6828631517885 1099.80914491669 1099.786171542216 1099.797790502989 1094.681957423846 354.888382416013 1099.223676905955 293.0191634262876
349 0.005 1.745 20 1002.677368251699 901.159463256877 901.0900351488683 1099.810020043138 1099.787607645612 1099.799591067993 1094.688053214047 355.1451572205555 1099.224344844868 293.0191448320903
350 0.005 1.75 20 1002.883190355234 901.561241484124 901.4942246404419 1099.808338467434 1099.7860302632 1099.797827906767 1094.693043816858 355.4016470068054 1099.221410552499 293.0191231261861
351 0.005 1.755 20 1003.087372325506 901.9600760640155 901.895452348204 1099.806022972252 1099.783467263287 1099.794807845262 1094.697556084955 355.6578374672543 1099.218055692839 293.0191154728109
352 0.005 1.76 20 1003.291094249204 902.3559967004371 902.2937457904172 1099.804819756245 1099.781753154377 1099.792735698897 1094.702671445879 355.9137239944939 1099.21709168803 293.0191275026418
353 0.005 1.765 20 1003.494141983619 902.7490301571663 902.6891316221166 1099.805391751411 1099.781980247371 1099.792942620794 1094.708289399838 356.1693225160951 1099.218719384681 293.0191504499442
354 0.005 1.77 20 1003.696216735867 903.1392030090493 903.0816366405209 1099.807543274452 1099.784156386038 1099.795389243841 1094.714675680214 356.4246055322449 1099.222159819444 293.0191688223078
355 0.005 1.775 20 1003.896096853192 903.5265327886308 903.4712800862774 1099.809320722586 1099.786380723871 1099.798013053317 1094.720911472346 356.6795854939207 1099.224666230201 293.0191684246296
356 0.005 1.78 20 1004.093721821768 903.9110350536855 903.8580784681801 1099.810106862543 1099.787729324265 1099.799711452067 1094.726868231304 356.9342657439803 1099.225022580141 293.019147576028
357 0.005 1.785 20 1004.288758636351 904.2927223839094 904.242046125122 1099.80821536613 1099.785909863645 1099.797663178783 1094.731457949891 357.1886394320126 1099.221839778619 293.0191256388752
358 0.005 1.79 20 1004.482407705098 904.6716172848795 904.6232040325252 1099.805873894018 1099.78326105561 1099.794531222043 1094.735821334672 357.4426999296523 1099.218499512901 293.0191194496747
359 0.005 1.795 20 1004.675756150251 905.0477483225733 905.0015787175826 1099.804831076866 1099.781715706035 1099.792663712466 1094.74066430658 357.6964334683905 1099.217818779786 293.0191331250854
360 0.005 1.8 20 1004.868711017153 905.4211431060362 905.3771972965055 1099.805724768553 1099.782250508735 1099.793209962373 1094.746385638291 357.9498578753087 1099.219826916233 293.0191561832088
361 0.005 1.805 20 1005.060511918939 905.791823613939 905.7500829783824 1099.807888435862 1099.784489030689 1099.795733506949 1094.752561569099 358.2029501213951 1099.22318494803 293.0191730430863
362 0.005 1.81 20 1005.250140334353 906.1598055383163 906.1202530195604 1099.809516631386 1099.786575676929 1099.798212104324 1094.758432831737 358.4557187091995 1099.225524924012 293.0191711306457
363 0.005 1.815 20 1005.437538800202 906.5250999854351 906.4877192154571 1099.810025064391 1099.787650564953 1099.799604420752 1094.763888764898 358.7081871320344 1099.22554088365 293.019150340325
364 0.005 1.82 20 1005.622744831833 906.8877249742268 906.8525003593734 1099.808418175418 1099.786148197875 1099.797917740034 1094.768545996532 358.9603089543114 1099.222598726926 293.0191270540781
365 0.005 1.825 20 1005.806427755064 907.2477001092191 907.2146154264103 1099.805799952368 1099.783144841962 1099.794344294057 1094.77268661222 359.2120987267298 1099.218851808328 293.0191213742528
366 0.005 1.83 20 1005.989964038869 907.6050558993232 907.5740929499599 1099.804775233888 1099.781571140761 1099.792449741003 1094.777259483084 359.4635433657888 1099.218300675439 293.0191377727175
367 0.005 1.835 20 1006.173030464915 907.9598154485165 907.9309552914527 1099.805730358171 1099.782253958216 1099.793199124599 1094.782593990727 359.7146746374149 1099.220546012509 293.019162649846
368 0.005 1.84 20 1006.355114032204 908.3120013681224 908.2852260120338 1099.808078999396 1099.784739629558 1099.796009740956 1094.788648964593 359.9654623078137 1099.224071103099 293.0191789013031
369 0.005 1.845 20 1006.535042953266 908.6616288606584 908.6369219039116 1099.809820698327 1099.786928669447 1099.798602641037 1094.79450507202 360.2159099921622 1099.226491873987 293.0191745335404
370 0.005 1.85 20 1006.712689003866 909.0087108831094 908.9860569341223 1099.810153628287 1099.787758154983 1099.799694686815 1094.79982399406 360.4660188698189 1099.226107298796 293.0191520305973
371 0.005 1.855 20 1006.888173306851 909.353260729545 909.3326450204893 1099.80836965785 1099.786035361313 1099.797745211216 1094.804072891603 360.7157839736727 1099.222951534898 293.0191291667352
372 0.005 1.86 20 1007.062208513797 909.6952940255859 909.6767022336934 1099.805556070907 1099.782847416599 1099.793975737275 1094.807701340827 360.9652056942413 1099.219199168068 293.0191254439352
373 0.005 1.865 20 1007.23649503076 910.0348396633673 910.0182542650346 1099.804764638977 1099.781538153212 1099.792394917248 1094.812177052235 361.2142741979519 1099.218942228333 293.0191434205966
374 0.005 1.87 20 1007.410463264321 910.3719237986303 910.3573267081071 1099.806101542855 1099.78257732149 1099.79352779986 1094.817680007298 361.4630065532826 1099.221622859054 293.0191679644285
375 0.005 1.875 20 1007.583248539058 910.7065621131287 910.6939367727272 1099.808403641467 1099.785071745308 1099.796359330742 1094.8235729915 361.7113764573814 1099.225004618693 293.019182151546
376 0.005 1.88 20 1007.753790841062 911.0387759841001 911.0281068917534 1099.809980053272 1099.787095680267 1099.798772524381 1094.829017967493 361.9593965945129 1099.22720662028 293.0191762478005
377 0.005 1.885 20 1007.922188513941 911.368573281428 911.3598461862726 1099.810018543693 1099.787616786668 1099.799519574299 1094.833807424227 362.2070715867578 1099.226495804315 293.0191540096347
378 0.005 1.89 20 1008.088689380038 911.695967650284 911.6891685859503 1099.808291364979 1099.785902361021 1099.797554693869 1094.837985459894 362.4543804635957 1099.223383358493 293.0191325713619
379 0.005 1.895 20 1008.253909450769 912.0209762789156 912.0160909543434 1099.805656683346 1099.782855800533 1099.793933962555 1094.841683691927 362.7013305013276 1099.219866670448 293.0191301614037
380 0.005 1.9 20 1008.419268204558 912.3436246653671 912.3406367397361 1099.804956886929 1099.781673149049 1099.792510672901 1094.845909909467 362.947916225986 1099.21976689487 293.0191486427958
381 0.005 1.905 20 1008.584392718251 912.6639379170513 912.6628303783486 1099.806308270685 1099.782736658997 1099.793665710771 1094.851037619138 363.1941377116552 1099.222593454593 293.0191742141183
382 0.005 1.91 20 1008.748402587301 912.9819353657182 912.9826921346065 1099.808760751465 1099.785412158079 1099.796710914898 1094.856911306686 363.4399948512313 1099.22599532216 293.0191874079194
383 0.005 1.915 20 1008.91021408169 913.2976293167658 913.3002358507979 1099.810237240818 1099.787371047939 1099.799066153794 1094.862131314298 363.6854813636083 1099.22805896762 293.0191792014733
384 0.005 1.92 20 1009.069736146674 913.6110234748794 913.6154674994264 1099.809870216523 1099.787436250334 1099.799273975349 1094.866597865345 363.9306084732407 1099.226781686489 293.0191563823552
385 0.005 1.925 20 1009.227597583881 913.9221415611619 913.9284092144449 1099.808091203497 1099.785634631277 1099.797202321271 1094.87043005038 364.1753627020219 1099.223661867108 293.0191369575709
386 0.005 1.93 20 1009.384460517306 914.2309968887781 914.2390744032972 1099.805657354933 1099.782808569665 1099.793853714991 1094.873914401257 364.419745143206 1099.220537545805 293.0191358856047
387 0.005 1.935 20 1009.541564882378 914.5376143817372 914.5474859515103 1099.805225168127 1099.781894701861 1099.792728248397 1094.878252355185 364.6637560464774 1099.220680194878 293.0191539883946
388 0.005 1.94 2 1009.675191118421 914.841965532172 914.8536151259568 1099.805196823759 1099.782055695638 1099.792986106599 1094.880628413171 364.9052896980224 1099.219440487628 293.0191501683689
389 0.005 1.945 2 1009.820207782679 915.1441182129906 915.1575360732431 1099.805941754794 1099.783136155281 1099.794295200729 1094.885466965465 365.1464579190681 1099.22015141661 293.0191409895001
390 0.005 1.95 2 1009.966138551443 915.4440914453805 915.4592644855214 1099.807368539284 1099.784818625037 1099.796288029053 1094.890616943737 365.3872893653785 1099.22202279713 293.0191337751999
391 0.005 1.955 2 1010.111666846356 915.7419025359965 915.7588170929668 1099.808751220371 1099.786316510298 1099.798033649702 1094.895784593356 365.6280147081067 1099.224437497916 293.0191330991374
392 0.005 1.96 2 1010.257121395146 916.0375684587132 916.0562103353271 1099.809820189264 1099.787328569357 1099.799146891739 1094.900806362065 365.8686746500941 1099.226579111918 293.0191401999679
393 0.005 1.965 2 1010.402382189799 916.3311054512409 916.3514603093114 1099.81043576264 1099.787712410505 1099.799484382521 1094.905601503605 366.1091714227993 1099.228163754736 293.0191534580562
394 0.005 1.97 20 1010.584842053495 916.6225547966493 916.64460655468 1099.809348712136 1099.786913512413 1099.798657675282 1094.911436134037 366.3518652508989 1099.226377218651 293.0191434005608
395 0.005 1.975 2 1010.715771680689 916.911856296156 916.935582335533 1099.810166308939 1099.787577506695 1099.799381057131 1094.914028056985 366.5911571999402 1099.227396598888 293.0191517688173
396 0.005 1.98 2 1010.856140526714 917.1990713625502 917.2244642684115 1099.810522694477 1099.78767626911 1099.799401155806 1094.918385460691 366.8298932908264 1099.22871302397 293.0191641384113
397 0.005 1.985 2 1010.996347088309 917.4842129302473 917.5112635775685 1099.810090889557 1099.786930543187 1099.798445056914 1094.922503993803 367.0681920985061 1099.22855348398 293.0191785208854
398 0.005 1.99 2 1011.135512190139 917.7672942979052 917.7959920323945 1099.809205699314 1099.78577320132 1099.797056208394 1094.926450774904 367.3062957041122 1099.227399811718 293.0191904178012
399 0.005 1.995 2 1011.274107747738 918.0483293411203 918.0786619646484 1099.807927161216 1099.784262719377 1099.795308668953 1094.930200317458 367.5442879330589 1099.225824851208 293.0191962341483
400 0.005 2 2 1011.412022949886 918.3273331919011 918.3592873300672 1099.806516836346 1099.782846200955 1099.793721842062 1094.93394053265 367.7820904307292 1099.223658187441 293.0191940570307
401 0.005 2.005 2 1011.549265892954 918.604321678667 918.6378832676407 1099.805617100673 1099.782101782471 1099.792915614886 1094.937898172301 368.0195381146628 1099.221810672129 293.019184530963
402 0.005 2.01 2 1011.68574881332 918.879311244612 918.9144661643902 1099.805307626984 1099.782042665089 1099.792900218979 1094.942104606397 368.2565139312526 1099.220834043778 293.0191705070346
403 0.005 2.015 2 1011.821513551447 919.1523188717899 919.1890530838366 1099.805676540038 1099.782717004516 1099.793731451299 1094.946519685996 368.4929842240714 1099.220900603801 293.0191561229434
404 0.005 2.02 2 1011.956907177244 919.4233632117853 919.4616625977839 1099.807030560615 1099.784338731687 1099.795651902388 1094.951354055516 368.7289777988138 1099.222416757785 293.0191455637855
405 0.005 2.025 2 1012.0916449093 919.6924601426866 919.7323117271426 1099.808509658744 1099.785976478814 1099.797573984388 1094.956097111072 368.9645450089518 1099.224793927824 293.0191418862461
406 0.005 2.03 2 1012.225575353962 919.9596242453597 920.001015783255 1099.809668610731 1099.787155868726 1099.798906083862 1094.960724937016 369.199729225192 1099.226961008578 293.0191463490514
407 0.005 2.035 2 1012.358654925098 920.2248689330555 920.2677887172828 1099.810475713706 1099.787794024082 1099.799557285814 1094.965082382708 369.4345558027695 1099.228791338033 293.019157928176
408 0.005 2.04 2 1012.490783770526 920.4882063221658 920.5326431481116 1099.81061037205 1099.787641222262 1099.79928210551 1094.969113154276 369.6690173323832 1099.229681379908 293.0191735147836
409 0.005 2.045 2 1012.621780804892 920.7496473834472 920.7955902842098 1099.810000074055 1099.786741671437 1099.798164612946 1094.97278423507 369.9030992929556 1099.229115903767 293.0191889276205
410 0.005 2.05 2 1012.751846418579 921.0092032384741 921.0566411253498 1099.808974020157 1099.785436040042 1099.796621347066 1094.976201144304 370.1367942904553 1099.227865608412 293.0192001388482
411 0.005 2.055 2 1012.881003572158 921.2668855133514 921.3158070742896 1099.807590084049 1099.783882920452 1099.794844415781 1094.979485609251 370.3700984813795 1099.226085356545 293.019204050439
412 0.005 2.06 2 1013.009369222006 921.522707095779 921.5731006054424 1099.806287224457 1099.782641898978 1099.793469345145 1094.982840641666 370.6029921711978 1099.22391184497 293.0191993739018
413 0.005 2.065 2 1013.137332874711 921.7766830739229 921.8285361552159 1099.80555278292 1099.782088322011 1099.792886507406 1094.986461355691 370.8354814727793 1099.222316147231 293.019187649797
414 0.005 2.07 2 1013.264900922006 922.0288288424666 922.0821290326305 1099.805388684915 1099.782196047596 1099.793065153465 1094.990305024214 371.0675607564753 1099.221607570174 293.0191723538146
415 0.005 2.075 2 1013.392352156461 922.2791617834549 922.3338962673678 1099.80609644115 1099.783208995064 1099.794284853562 1094.994531542691 371.2992255985193 1099.222086532052 293.0191577735482
416 0.005 2.08 2 1013.519631895716 922.5276989529335 922.5838551688644 1099.807554290224 1099.784903029723 1099.796284312871 1094.999007306069 371.5304877347626 1099.223913411375 293.0191480223138
417 0.005 2.085 2 1013.646338499903 922.7744550827454 922.8320213809885 1099.808975174615 1099.786433494638 1099.798064151025 1095.003399682224 371.7613601729934 1099.226312933468 293.0191460163188
418 0.005 2.09 2 1013.772223275864 923.01944308618 923.0784086741475 1099.81006315274 1099.787479103001 1099.799222294118 1095.007613949531 371.9918339016891 1099.228433807608 293.019152530539
419 0.005 2.095 2 1013.897146305026 923.2626751592895 923.3230295977789 1099.810705501986 1099.787902315579 1099.799612090578 1095.011555721792 372.2219157939215 1099.230056935491 293.0191658254791
420 0.005 2.1 2 1014.020817780795 923.5041619394048 923.5658951844187 1099.810599554018 1099.787491978759 1099.799044250868 1095.015133664083 372.4515994813639 1099.230538002346 293.0191822704391
421 0.005 2.105 2 1014.143113217646 923.7439134911369 923.8070155281666 1099.809859690079 1099.786473027319 1099.797799780238 1095.018412646575 372.6808880614038 1099.229690597514 293.019197455798
422 0.005 2.11 2 1014.264203091361 923.981939296161 924.0464003709175 1099.808706845964 1099.785055117776 1099.79614188419 1095.021462406612 372.9097757896361 1099.228275921918 293.0192073495143
423 0.005 2.115 2 1014.384002688528 924.2182503089272 924.2840601775205 1099.807285149394 1099.783531949183 1099.794414861088 1095.024436252906 373.1382569721595 1099.226298724842 293.0192091563445
424 0.005 2.12 2 1014.502734247835 924.4528587092516 924.5200066544606 1099.806123076088 1099.782487715565 1099.79327047206 1095.027513481871 373.3663257074792 1099.224206156839 293.019202349947
425 0.005 2.125 2 1014.620782396012 924.6857784710456 924.7542532030785 1099.805553331613 1099.782140368307 1099.79292996678 1095.03086718156 373.5939889812527 1099.222843260072 293.0191892179677
426 0.005 2.13 2 1014.738277761161 924.9170242757506 924.9868144041329 1099.805559188787 1099.782425593 1099.793310218772 1095.034473297179 373.8212444398446 1099.222427654224 293.0191735975154
427 0.005 2.135 2 1014.855522337196 925.1466130255802 925.2177067848565 1099.806615370147 1099.78378085537 1099.794927161674 1095.038518731915 374.0480942725015 1099.223384162353 293.0191599139952
428 0.005 2.14 2 1014.972405120054 925.3745598531381 925.4469460808986 1099.808111417276 1099.785471490853 1099.796913360183 1095.042683915841 374.2745392673954 1099.225503304924 293.0191521514312
429 0.005 2.145 2 1015.088606554174 925.6008779093671 925.6745463268068 1099.809431035429 1099.786857451869 1099.798508493681 1095.046771876238 374.5005783088349 1099.227822087447 293.0191526448293
430 0.005 2.15 2 1015.204012053852 925.8255796029224 925.9005202654082 1099.810435454236 1099.78775412955 1099.799474044946 1095.05063837046 374.7262130517351 1099.229856429637 293.0191613058317
431 0.005 2.155 2 1015.318523956929 926.0486747557475 926.124878554571 1099.810892975974 1099.787955849234 1099.799600830764 1095.054251838254 374.9514401385225 1099.231198354095 293.0191757519927
432 0.005 2.16 2 1015.431806812178 926.2701714270725 926.3476299352723 1099.810550382689 1099.787291120887 1099.798740949553 1095.057477396352 375.176260338923 1099.231218779929 293.0191920696818
433 0.005 2.165 2 1015.544000294594 926.4900795947086 926.5687837978337 1099.809723289573 1099.786192989748 1099.797415855828 1095.060447085662 375.4006631438937 1099.230141505974 293.0192057946302
434 0.005 2.17 2 1015.655147091482 926.7084079033158 926.788348764577 1099.808459887508 1099.784698618092 1099.795691044224 1095.063131645608 375.6246572165414 1099.228599802082 293.0192131958845
435 0.005 2.175 2 1015.765224801814 926.9251660588764 927.0063343297687 1099.807012876427 1099.783234288561 1099.794052805791 1095.065773878382 375.848240433963 1099.226456444395 293.0192121528347
436 0.005 2.18 2 1015.874564731278 927.14036588696 927.2227515738836 1099.806003786412 1099.782395787071 1099.793147198251 1095.068609999483 376.0714131582536 1099.224505873024 293.0192030880195
437 0.005 2.185 2 1015.983504024441 927.3540210151339 927.4376136282117 1099.805616705799 1099.782256859125 1099.793044356749 1095.071760921719 376.2941818948759 1099.223431232849 293.0191888313091
438 0.005 2.19 2 1016.092122388725 927.5661454963573 927.6509344969469 1099.805881497756 1099.782818945424 1099.793745632835 1095.0751930438 376.5165421132927 1099.223361916843 293.0191735663979
439 0.005 2.195 2 1016.200677321088 927.7767552867742 927.8627298730207 1099.80715799943 1099.784371859099 1099.795588741705 1095.079027890656 376.738487877765 1099.224738082621 293.0191616296781
440 0.005 2.2 2 1016.308846075349 927.9858638430308 928.0730140401405 1099.808637130708 1099.786011348063 1099.79750951524 1095.082900321014 376.960014233248 1099.227031260383 293.0191564316566
441 0.005 2.205 2 1016.41635370059 928.1934816275117 928.2818015783424 1099.80982331325 1099.787238381696 1099.798903782186 1095.086630435676 377.18116166235 1099.229209124926 293.0191594988461
442 0.005 2.21 2 1016.523094976934 928.3996189385364 928.4891003224394 1099.810702693996 1099.787943439686 1099.79962857453 1095.090219644086 377.4018641311418 1099.231088421806 293.019170108941
443 0.005 2.215 2 1016.628819698028 928.6042858136514 928.6949193915519 1099.810926959387 1099.787887470415 1099.799464138561 1095.09342382482 377.6221452699852 1099.232070612155 293.0191853086819
444 0.005 2.22 2 1016.733347080437 928.8074905870988 928.8992675993057 1099.810405062371 1099.787059338917 1099.798421053087 1095.096357364303 377.8420088741202 1099.231636633784 293.0192009159146
445 0.005 2.225 2 1016.836719068567 929.0092415021492 929.1021533168198 1099.80945529143 1099.785829618027 1099.796958413262 1095.099001094728 378.0614504062005 1099.230443608146 293.0192127375446
446 0.005 2.23 2 1016.939061802331 929.2095465744885 929.3035845735595 1099.80811926567 1099.78430761028 1099.79521048507 1095.101462753318 378.2804866958403 1099.22873209773 293.019217604628
447 0.005 2.235 2 1017.040385965123 929.4084151603018 929.503570491361 1099.806793425521 1099.783027555584 1099.793789881722 1095.103939030531 378.499110126506 1099.226572770681 293.019214047527
448 0.005 2.24 2 1017.14105279597 929.6058584281202 929.7021216600299 1099.805977030531 1099.782402394683 1099.793131628011 1095.106604402138 378.7173041385822 1099.224879251632 293.0192032210117
449 0.005 2.245 2 1017.241265309161 929.8018886693574 929.899250151664 1099.80573226378 1099.78243363727 1099.793227980204 1095.109508048877 378.9350816880441 1099.224079217399 293.0191883883194
450 0.005 2.25 2 1017.341227760045 929.9965196871246 930.0949695261879 1099.806295532448 1099.783307593356 1099.794290138447 1095.112801535537 379.1524435861754 1099.224390416656 293.0191738415969
451 0.005 2.255 2 1017.44106839519 930.1897660405706 930.2892943728838 1099.807704858626 1099.784967719651 1099.796256467869 1095.116414109627 379.3693787722696 1099.226102358886 293.0191636483968
452 0.005 2.26 2 1017.540436802075 930.3816396109148 930.4822375089434 1099.809099652988 1099.786487385244 1099.798030703863 1095.119968393499 379.5859025308117 1099.228457595238 293.0191607480194
453 0.005 2.265 2 1017.63908158357 930.5721511279813 930.6738103051706 1099.810200048427 1099.787556752077 1099.799223438152 1095.123414265045 379.8020092779928 1099.230548609748 293.019166121977
454 0.005 2.27 2 1017.736946170329 930.7613102604568 930.8640228192608 1099.810892894392 1099.788037760946 1099.799681059972 1095.126650785867 380.0176963653861 1099.232204852633 293.0191783263438
455 0.005 2.275 2 1017.833857616423 930.9491248895559 931.0528833476277 1099.810886781599 1099.787723279774 1099.799217491309 1095.129579137589 380.2329624174212 1099.232793935517 293.0191940012002
456 0.005 2.28 2 1017.929515581388 931.1356021112821 931.2403992457819 1099.810233580866 1099.786776809232 1099.798046163123 1095.132232864475 380.4478106177038 1099.232040662373 293.0192089003514
457 0.005 2.285 2 1018.024125579033 931.3207487784294 931.4265771729878 1099.809166870667 1099.785437548728 1099.796470335631 1095.134622764909 380.6622302549927 1099.230704280569 293.0192189893127
458 0.005 2.29 2 1018.11763605153 931.5045723231947 931.6114245078363 1099.807774486663 1099.783926060442 1099.794752673208 1095.136839335504 380.8762322765199 1099.228794666567 293.0192214032604
459 0.005 2.295 2 1018.210479528801 931.6870819529297 931.7949498609104 1099.806598661213 1099.782852086262 1099.793570754007 1095.139171839267 381.0898170973393 1099.226711161785 293.0192153857392
460 0.005 2.3 2 1018.302621932874 931.8682881898001 931.9771632653107 1099.805964702923 1099.782439176952 1099.793158404264 1095.141708434172 381.3029812088573 1099.225266599056 293.0192029187425
461 0.005 2.305 2 1018.394369388818 932.048202500617 932.1580759851182 1099.805883533224 1099.782644368924 1099.7934512007 1095.144467610187 381.515719425629 1099.22473836078 293.0191876095725
462 0.005 2.31 2 1018.486036387943 932.2268385982871 932.3377013597218 1099.806807094793 1099.783883599713 1099.794943601416 1095.14765812484 381.7280441322482 1099.22552405438 293.0191738056276
463 0.005 2.315 2 1018.577532419382 932.4042093077129 932.5160525621859 1099.808255334838 1099.785543735605 1099.796899425378 1095.151040013609 381.9399460331625 1099.227529918328 293.019165444402
464 0.005 2.32 2 1018.668493178049 932.5803251374706 932.6931409974258 1099.809535876345 1099.786912166172 1099.798486993074 1095.154342154869 382.1514278506191 1099.229793644758 293.0191650292946
465 0.005 2.325 2 1018.758836969246 932.7551959337055 932.8689769696642 1099.810548824852 1099.787830135105 1099.79948365936 1095.157520848501 382.3624893306246 1099.231810801099 293.0191727975491
466 0.005 2.33 2 1018.848485384001 932.9288315256118 933.043570520452 1099.811094267315 1099.788103714483 1099.79968837193 1095.160601284563 382.5731190910566 1099.233258229382 293.0191865938703
467 0.005 2.335 2 1018.937005506817 933.1012367256868 933.2169272584443 1099.810826080576 1099.787516193071 1099.798915946144 1095.1632000003 382.7833287915575 1099.233381761705 293.019202596934
468 0.005 2.34 2 1019.024457858538 933.2724175344631 933.3890530818228 1099.81004730131 1099.786463695936 1099.797637301283 1095.165562408614 382.9931354466127 1099.23236775687 293.0192164213123
469 0.005 2.345 2 1019.111020370474 933.442380752683 933.5599545508913 1099.808884210171 1099.78504145045 1099.795979558389 1095.167724132227 383.202512516896 1099.230903899922 293.0192243244865
470 0.005 2.35 2 1019.196482306718 933.6111350563725 933.7296405188036 1099.807503738783 1099.783605201133 1099.794364214323 1095.16973257207 383.411444009896 1099.228844723876 293.0192239939173
471 0.005 2.355 2 1019.281383447729 933.7786832615222 933.8981098750598 1099.806486965132 1099.782739857263 1099.793419891167 1095.171995623457 383.6199582140744 1099.226889966661 293.0192155283169
472 0.005 2.36 2 1019.365848880752 933.945046447068 934.0653884242147 1099.806068373183 1099.782552202909 1099.793262874406 1095.174436914031 383.8280616314809 1099.22574684104 293.0192015940153
473 0.005 2.365 2 1019.450050438329 934.1102233693231 934.2314711972979 1099.806236306357 1099.783027210342 1099.793864714625 1095.177153705279 384.0357273498378 1099.225554738381 293.0191861958892
474 0.005 2.37 2 1019.534259377939 934.2742366974988 934.3963837626399 1099.807419751126 1099.784501788112 1099.795624570911 1095.180241419235 384.2430076278619 1099.226787688279 293.0191737211643
475 0.005 2.375 2 1019.618204154034 934.4370924072622 934.5601321081044 1099.808840671131 1099.786106686138 1099.797516221077 1095.183353823311 384.4498453532819 1099.228975529398 293.0191677990796
476 0.005 2.38 2 1019.70160941681 934.5988007270414 934.7227257445277 1099.810030919047 1099.787343266009 1099.798930895575 1095.186406393356 384.6562573551091 1099.231164943735 293.0191701491325
477 0.005 2.385 2 1019.784415133017 934.7593706783699 934.8841741115272 1099.810918411605 1099.788077658769 1099.799698214573 1095.189313536539 384.8622462034774 1099.233046930283 293.0191801690471
478 0.005 2.39 2 1019.866320761323 934.918812167458 935.0444877333985 1099.81119393199 1099.788069758567 1099.799589448563 1095.19190885392 385.0678044966796 1099.234095887647 293.0191951105087
479 0.005 2.395 2 1019.947265237594 935.0771218329688 935.2036611290382 1099.810692188942 1099.787277553251 1099.798590826035 1095.194206516824 385.2729353102883 1099.233738877583 293.0192108044549
480 0.005 2.4 2 1020.027209603107 935.2343180087282 935.3617169130587 1099.809791143827 1099.786088799039 1099.797172456354 1095.196250333067 385.4776564683285 1099.23257140182 293.019222947882
481 0.005 2.405 2 1020.106339683696 935.3903957614747 935.5186493192281 1099.808497591053 1099.78459717242 1099.795453534042 1095.198175553568 385.6819650452703 1099.230914008046 293.0192282181354
482 0.005 2.41 2 1020.184505479051 935.5453654869353 935.6744669677851 1099.807172937841 1099.783292962854 1099.79399864162 1095.200091201355 385.8858425674579 1099.228763649543 293.0192250305621
483 0.005 2.415 2 1020.262236632561 935.6992361324344 935.8291782033073 1099.806356847622 1099.782650482673 1099.793311520433 1095.202245312344 386.0892932872036 1099.227038734585 293.0192144560168
484 0.005 2.42 2 1020.339641492295 935.8520175005168 935.9827925808465 1099.806120086868 1099.782670474686 1099.79338803592 1095.204625731726 386.2923091839926 1099.22619185125 293.019199688862
485 0.005 2.425 2 1020.416893708297 936.0037204024236 936.135320770117 1099.806610363331 1099.78346741828 1099.794357847228 1095.20728767525 386.4949031946733 1099.226381443822 293.0191849538017
486 0.005 2.43 2 1020.494165152036 936.15435968597 936.2867775612614 1099.807993227145 1099.785101026152 1099.796297332366 1095.210274644229 386.6970709993342 1099.228018642616 293.0191744137775
487 0.005 2.435 2 1020.571129822835 936.303940439922 936.4371664948626 1099.809390864287 1099.786637124635 1099.798094912035 1095.213211354676 386.898801623512 1099.230343596609 293.0191710822386
488 0.005 2.44 2 1020.647570033914 936.4524700752498 936.5864977988101 1099.810440732755 1099.787702338465 1099.799297881383 1095.215968904755 387.1001464813991 1099.232366653561 293.0191759287615
489 0.005 2.445 2 1020.723420670213 936.599961043611 936.7347876202136 1099.811134125282 1099.788203490862 1099.799788535346 1095.218565632022 387.3010911132058 1099.234029548091 293.0191876381263
490 0.005 2.45 2 1020.798416401327 936.7464152393424 936.8820362118299 1099.811167718859 1099.787942660121 1099.799389015999 1095.220899626712 387.5015918211483 1099.234676916491 293.0192029831136
491 0.005 2.455 2 1020.872417845138 936.8918382461002 937.028248018577 1099.81050694436 1099.786995855579 1099.798222406391 1095.222919338753 387.7016800366881 1099.233951998223 293.0192177425889
492 0.005 2.46 2 1020.94558832707 937.0362353223926 937.1734281524799 1099.809467075753 1099.785680312131 1099.796673147241 1095.224727769623 387.9013607346267 1099.232649918247 293.0192279570159
493 0.005 2.465 2 1021.017862838154 937.1796116750048 937.3175818032158 1099.808098424633 1099.784171589842 1099.794952937431 1095.226402672758 388.100610149442 1099.230792363159 293.019230762357
494 0.005 2.47 2 1021.089469510968 937.3219756530368 937.46071682632 1099.806949503365 1099.783086097962 1099.793749940571 1095.228245407331 388.2994267218781 1099.228749778094 293.0192252518219
495 0.005 2.475 2 1021.160679537905 937.4633342239199 937.6028397020009 1099.806311958364 1099.782650626513 1099.793304617262 1095.230294987797 388.4978098659413 1099.227268133166 293.0192131582564
496 0.005 2.48 2 1021.231689597676 937.6036973115193 937.7439600078438 1099.806251722165 1099.78285382276 1099.793585704207 1095.232618044742 388.6957671914103 1099.226709437932 293.0191980489385
497 0.005 2.485 2 1021.302708646151 937.7430758507085 937.8840885112584 1099.807126598395 1099.784032743609 1099.795002591638 1095.235270505641 388.8932975152796 1099.22740815741 293.0191841885657
498 0.005 2.49 2 1021.373699071417 937.8814795844003 938.0232353598371 1099.808558140776 1099.785680799628 1099.796944917501 1095.238137329048 389.0904199990327 1099.229309609495 293.0191754402371
499 0.005 2.495 2 1021.444315029151 938.018917488174 938.1614102592324 1099.809865610476 1099.787085185212 1099.798579582286 1095.240885384821 389.2871178350266 1099.231571734024 293.0191743907052
500 0.005 2.5 2 1021.514395064066 938.1553976138322 938.2986197669608 1099.810896302147 1099.788029603936 1099.799611518892 1095.243497967247 389.4833659606663 1099.233572328175 293.019181488446
501 0.005 2.505 2 1021.583970441734 938.2909261589194 938.4348741458359 1099.811418650243 1099.788327694554 1099.799857501086 1095.245902195871 389.6792539249704 1099.234991804899 293.0191946851372
502 0.005 2.51 2 1021.652580804523 938.4255054330572 938.5701756913181 1099.811174416623 1099.787780898489 1099.799137186036 1095.247909476096 389.8746993004173 1099.235180103623 293.019210416788
503 0.005 2.515 2 1021.720277297019 938.559140301982 938.7045280051219 1099.81039611372 1099.786735084696 1099.797869542842 1095.249652951333 390.0697072610033 1099.234212294587 293.0192243227125
504 0.005 2.52 2 1021.787181202403 938.6918355337134 938.8379355840835 1099.809200244172 1099.785296381514 1099.79620206148 1095.251166288431 390.2642999090069 1099.232731689612 293.0192326057181
505 0.005 2.525 2 1021.853254755607 938.8235958221437 938.9704030002474 1099.807791137187 1099.783829635516 1099.794549410115 1095.252647952797 390.4584645663369 1099.230681161328 293.0192328308246
506 0.005 2.53 2 1021.918820552729 938.9544282783725 939.1019367013296 1099.806748008567 1099.782928229611 1099.793566018908 1095.254327508541 390.6522142419516 1099.228711554924 293.0192249347072
507 0.005 2.535 2 1021.984114574679 939.0843409160128 939.2325443168429 1099.806269044515 1099.782682451827 1099.793342323968 1095.256245822605 390.8455496557855 1099.227482356565 293.0192113411298
508 0.005 2.54 2 1022.049306482279 939.2133430969584 939.3622349420515 1099.806409501727 1099.783106206419 1099.793882001387 1095.258464442159 391.0384708399761 1099.227225402657 293.0191959847436
509 0.005 2.545 2 1022.114645130854 939.3414458841173 939.4910193664232 1099.807572691604 1099.784552117168 1099.795602083889 1095.261104124496 391.2309739907652 1099.228369748831 293.019183195908
510 0.005 2.55 2 1022.179851904436 939.4686617253644 939.6189105488863 1099.809039263387 1099.786187217159 1099.797521693169 1095.263806504092 391.4230591560773 1099.230520896557 293.0191766555744
511 0.005 2.555 2 1022.244714044832 939.5949934321459 939.7459101387972 1099.810282341332 1099.787473950477 1099.798992748436 1095.26641988545 391.614704355223 1099.232724475745 293.0191783154748
512 0.005 2.56 2 1022.309074921092 939.7204498324551 939.8720292603261 1099.811183798266 1099.78823685963 1099.799801559866 1095.268795131162 391.8059492834685 1099.234611442507 293.0191877588269
513 0.005 2.565 2 1022.372855925277 939.8450316019661 939.9972700843599 1099.811504954944 1099.788296577655 1099.799766354061 1095.270988525482 391.9967850829385 1099.235709802118 293.0192022991218
514 0.005 2.57 2 1022.435685552693 939.9687472241776 940.1216431098538 1099.811045127404 1099.787536889918 1099.79880742296 1095.272761225698 392.187231254557 1099.235443889212 293.0192179286906
515 0.005 2.575 2 1022.497726130082 940.0915973239437 940.2451469730753 1099.810174616576 1099.786393717157 1099.797437756851 1095.274353474668 392.377245277472 1099.234295209663 293.0192303667363
516 0.005 2.58 2 1022.558978714969 940.2135863159499 940.367784843833 1099.808899779257 1099.784916052669 1099.795736371472 1095.275704703606 392.5668488253562 1099.23267576282 293.0192361825796
517 0.005 2.585 2 1022.619474844994 940.3347190368094 940.4895614092635 1099.807524106214 1099.783559836683 1099.794226473935 1095.277035807728 392.7560311837155 1099.23050713468 293.0192335623354
518 0.005 2.59 2 1022.679577180969 940.4550020409079 940.6104826386116 1099.806620419517 1099.782839964461 1099.793459862615 1095.278567752415 392.9447928336094 1099.228700901106 293.0192233714075
519 0.005 2.595 2 1022.739525852826 940.5744434204187 940.730556257017 1099.806301895123 1099.782782605686 1099.793453275283 1095.280382045217 393.1331265370579 1099.227759338838 293.0192086645782
520 0.005 2.6 2 1022.799462063518 940.6930519611579 940.8497908754554 1099.806708129225 1099.783503706035 1099.79433959945 1095.282531361701 393.3210395320191 1099.227843520957 293.0191936669094
521 0.005 2.605 2 1022.859628761196 940.8108390421676 940.968197753529 1099.808061436646 1099.785101150633 1099.796232895045 1095.285058648049 393.5085360556229 1099.229408129918 293.0191826708693
522 0.005 2.61 2 1022.919624518713 940.9278120284297 941.0857851132851 1099.809476403425 1099.786657198944 1099.798053829508 1095.287571677593 393.6956283958019 1099.231700001355 293.0191787569179
523 0.005 2.615 2 1022.979210368322 941.0439773196132 941.2025600597295 1099.810598311594 1099.7877723837 1099.79931170015 1095.289949666844 393.8823133137236 1099.233765983979 293.0191831036733
524 0.005 2.62 2 1023.038352964723 941.1593406010942 941.318528591835 1099.811358352772 1099.788341631973 1099.799878162684 1095.292156978832 394.0685857919445 1099.235484056464 293.0191945260362
525 0.005 2.625 2 1023.096783705079 941.2739057458257 941.4336950472339 1099.811447029635 1099.788140158032 1099.799546562636 1095.294067441448 394.2544441491589 1099.236198952578 293.0192098325041
526 0.005 2.63 2 1023.154360336193 941.3876758062415 941.5480626516754 1099.810841486472 1099.787245787147 1099.798434911807 1095.295698126758 394.4398845216657 1099.235521694363 293.0192247286308
527 0.005 2.635 2 1023.211230472721 941.5006540669398 941.6616344837807 1099.809853289084 1099.785978101983 1099.79693530867 1095.297094464145 394.6249183316382 1099.234257063423 293.0192351924201
528 0.005 2.64 2 1023.267312789157 941.6128435158947 941.7744135000625 1099.80848680084 1099.78446669134 1099.79521255711 1095.298283392078 394.8095417200932 1099.232430440717 293.019238294949
529 0.005 2.645 2 1023.322785962028 941.7242478736639 941.8864028693946 1099.807229177519 1099.783308856204 1099.793935232233 1095.299562159523 394.9937569893139 1099.230270824626 293.0192330362138
530 0.005 2.65 2 1023.378003191455 941.8348750350049 941.997609883164 1099.806535585242 1099.782819793429 1099.793432928661 1095.301079332006 395.1775583834588 1099.228727723301 293.0192211485081
531 0.005 2.655 2 1023.433148506675 941.9447333024056 942.1080424247933 1099.806408398631 1099.782962235053 1099.79365019696 1095.302865051973 395.3609493744365 1099.228104153209 293.0192060780405
532 0.005 2.66 2 1023.488395464746 942.0538313683271 942.2177090869777 1099.807177055566 1099.784040864954 1099.794954926904 1095.304992635348 395.5439264637419 1099.228685660988 293.0191920794371
533 0.005 2.665 2 1023.543767233203 942.1621780993366 942.3266189345328 1099.808568861007 1099.785663808211 1099.796875331803 1095.307351203075 395.7264908979423 1099.230512996829 293.0191830713617
534 0.005 2.67 2 1023.598937467211 942.2697804141615 942.4347796622125 1099.809897004144 1099.787095250327 1099.798541588596 1095.309688887865 395.9086512960405 1099.232769967433 293.0191816204059
535 0.005 2.675 2 1023.653664447986 942.3766484939293 942.5422016191844 1099.810935281368 1099.788051527549 1099.799594186269 1095.311841597444 396.0903972296152 1099.234766280015 293.0191882606997
536 0.005 2.68 2 1023.708015218094 942.4827757973899 942.6488778531283 1099.811467667564 1099.788377395187 1099.799875607963 1095.313803029585 396.2717191158484 1099.236184671839 293.0192010697373
537 0.005 2.685 2 1023.761589095575 942.5881742457129 942.754823302206 1099.811289785627 1099.787894341742 1099.799226478113 1095.315439465072 396.4526799550346 1099.236458768715 293.0192165004926
538 0.005 2.69 2 1023.814363002694 942.6928429734082 942.8600366039504 1099.810557695698 1099.786883944721 1099.797993350559 1095.316844409685 396.6332196084621 1099.235534480386 293.0192303434774
539 0.005 2.695 2 1023.866472343767 942.7967854555495 942.9645199016556 1099.809431825503 1099.78549918018 1099.796375802646 1095.318037947601 396.8133416261282 1099.234099304796 293.019238862781
540 0.005 2.7 2 1023.917889097076 942.9000054313077 943.068276736704 1099.808069374527 1099.78404908138 1099.794734032845 1095.319184515831 396.9930663511452 1099.232101552211 293.01923951717
541 0.005 2.705 2 1023.96883724309 943.0025079009833 943.1713115933012 1099.807017961417 1099.78312593079 1099.793724406233 1095.320438207389 397.1723826816411 1099.230118712437 293.0192320658565
542 0.005 2.71 2 1024.019667827809 943.1043008367139 943.2736319393463 1099.806571373974 1099.782873168547 1099.793482708547 1095.3220157513 397.351290096331 1099.228910032541 293.0192188753431
543 0.005 2.715 2 1024.070428441794 943.2053901149505 943.3752435890859 1099.806664693784 1099.783246625164 1099.793965177017 1095.323782538765 397.5297998611342 1099.228593380221 293.0192037332603
544 0.005 2.72 2 1024.121438586702 943.3057849878995 943.4761553650903 1099.80776051137 1099.784633989652 1099.795622238317 1095.325943662091 397.7078996223174 1099.229637362481 293.0191908378392
545 0.005 2.725 2 1024.172460976896 943.4054928166696 943.5763752985868 1099.809177105803 1099.78624363627 1099.797520653546 1095.328155596589 397.8855931285638 1099.231718053761 293.0191838668409
546 0.005 2.73 2 1024.223204822364 943.5045191803981 943.6759097621605 1099.810373391235 1099.78750882244 1099.798982702999 1095.330254561788 398.062883352343 1099.233879243565 293.0191848865621
547 0.005 2.735 2 1024.273605966257 943.6028690890189 943.7747641182768 1099.811267025346 1099.788279678095 1099.799805574288 1095.332216243065 398.2397709342085 1099.235740269454 293.0191936717625
548 0.005 2.74 2 1024.323469911008 943.7005456983649 943.8729418547484 1099.811595228545 1099.788372037313 1099.799816165104 1095.333926892394 398.4162651690093 1099.236852993774 293.0192077524845
549 0.005 2.745 2 1024.372558891612 943.7975513784445 943.9704458164255 1099.811149794548 1099.787624199339 1099.798870798312 1095.335302970719 398.5923673737315 1099.236639214259 293.0192232765666
550 0.005 2.75 2 1024.420971959694 943.8938888379438 944.067278462737 1099.810311200512 1099.78651962857 1099.797544945304 1095.33651556626 398.7680597609564 1099.235509118955 293.0192359183992
551 0.005 2.755 2 1024.468747391177 943.9895603078093 944.1634418999012 1099.809079809776 1099.785068552691 1099.795868457865 1095.337520531676 398.9433511488633 1099.233945149674 293.0192422008496
552 0.005 2.76 2 1024.515859132865 944.0845692448025 944.2589392392089 1099.807732167861 1099.783715535995 1099.794353227163 1095.338541647321 399.1182379015056 1099.231820480073 293.0192402018371
553 0.005 2.765 2 1024.562700867635 944.1789210838147 944.353775203524 1099.806854416054 1099.782999701172 1099.793580767566 1095.339791095921 399.2927202228479 1099.230010714374 293.0192305675549
554 0.005 2.77 2 1024.609452716173 944.2726222220929 944.4479558350362 1099.806554635858 1099.782943570204 1099.793569005602 1095.341282197131 399.4668125091191 1099.229034173967 293.0192161522117
555 0.005 2.775 2 1024.656257599308 944.365680172611 944.5414883925681 1099.806931294299 1099.783613229513 1099.794392501467 1095.343053366863 399.6405091047299 1099.229070608458 293.0192010965287
556 0.005 2.78 2 1024.703348027084 944.4581034254206 944.6343813383369 1099.808223017016 1099.785169872982 1099.796242816891 1095.345155648328 399.8138102484962 1099.230518827661 293.0191896289675
557 0.005 2.785 2 1024.750390450894 944.5498983316203 944.7266417825889 1099.809617485282 1099.786718053096 1099.798061325904 1095.347240542852 399.9867129523032 1099.232757478778 293.0191850148153
558 0.005 2.79 2 1024.797125999559 944.6410697168056 944.8182752387938 1099.810724238822 1099.787838960808 1099.799335063041 1095.349181967368 400.1592186861165 1099.234816241675 293.019188654081
559 0.005 2.795 2 1024.84351940969 944.7316218065722 944.9092862391591 1099.811475066094 1099.788417793583 1099.79992115483 1095.350958565968 400.3313309996383 1099.236531949029 293.0191995933406
560 0.005 2.8 2 1024.889335964806 944.8215573827437 944.9996779456422 1099.811601037499 1099.788265796942 1099.799647626409 1095.352480304315 400.503051497131 1099.237314577112 293.019214712979
561 0.005 2.805 2 1024.934362794627 944.9108776964551 945.0894519227011 1099.810989247164 1099.787374370327 1099.798545301035 1095.353669765526 400.6743822356891 1099.236681549696 293.0192298153516
562 0.005 2.81 2 1024.978793453561 944.9995849017847 945.1786099879741 1099.810008605267 1099.786121531229 1099.79706447091 1095.354666777867 400.84531503803 1099.235436723201 293.0192407711987
563 0.005 2.815 2 1025.022556689141 945.0876809841985 945.2671540097527 1099.80866201789 1099.784617170174 1099.795344741308 1095.355506925079 401.015857737628 1099.233647415092 293.0192445169283
564 0.005 2.82 2 1025.065814209888 945.1751696999706 945.355087223337 1099.807424659454 1099.783441358645 1099.794042116551 1095.356463232646 401.1860207633527 1099.231509028803 293.0192398334838
565 0.005 2.825 2 1025.108902871372 945.2620564432195 945.4424143832567 1099.806704991079 1099.782916671919 1099.793495037519 1095.357667115494 401.3557994674797 1099.229911969667 293.0192281885583
566 0.005 2.83 2 1025.151991902093 945.3483476057486 945.5291415705811 1099.806579009085 1099.783047001362 1099.793693345164 1095.359147160758 401.5251946628082 1099.229225051029 293.0192130092772
567 0.005 2.835 2 1025.195288973847 945.4340510689533 945.6152764101275 1099.807322083894 1099.784083139954 1099.794938420197 1095.360986080345 401.6942000590729 1099.229731642612 293.0191986114539
568 0.005 2.84 2 1025.238804605231 945.5191743799078 945.7008266645202 1099.808726570706 1099.78571659816 1099.796869388796 1095.363027682398 401.8628161617306 1099.231508650273 293.0191890502844
569 0.005 2.845 2 1025.282202545141 945.603722871258 945.7857985399379 1099.810066622013 1099.787166105658 1099.798559534167 1095.365006600327 402.0310565429245 1099.233775917182 293.0191871143487
570 0.005 2.85 2 1025.325302802218 945.6877008133192 945.8701968228328 1099.811097601933 1099.788148623089 1099.799650987039 1095.366805481469 402.1989060106263 1099.235772440186 293.0191933984271
571 0.005 2.855 2 1025.367997483714 945.7711112755859 945.9540249676826 1099.811665356087 1099.788509979584 1099.799978134097 1095.368359324444 402.3663541251695 1099.237246205283 293.019206107663
572 0.005 2.86 2 1025.410050285619 945.8539558918562 946.0372849850925 1099.811509671624 1099.788062646412 1099.799373409476 1095.369615670534 402.5334331768781 1099.237579801509 293.0192217106316
573 0.005 2.865 2 1025.451414562191 945.9362363672999 946.1199785412456 1099.810794465525 1099.787074458633 1099.798165087597 1095.370663681278 402.700123513104 1099.236691506194 293.0192358711672
574 0.005 2.87 2 1025.492167522499 946.0179538076779 946.2021065971973 1099.809644167707 1099.785673330142 1099.796534056777 1095.371453364288 402.866432642487 1099.235235930922 293.0192446936338
575 0.005 2.875 2 1025.532301330823 946.0991104051598 946.2836710817662 1099.808252228086 1099.784193795355 1099.794859716465 1095.372192294015 403.0323553907435 1099.233235688889 293.0192456166086
576 0.005 2.88 2 1025.572054511491 946.1797094080597 946.3646745883816 1099.807131901583 1099.783210903284 1099.793785618632 1095.373063083802 403.1978828968691 1099.231182141261 293.0192382924536
577 0.005 2.885 2 1025.611747448965 946.2597569374974 946.4451227399672 1099.806607660941 1099.782901771425 1099.793485904046 1095.374236343303 403.3630360987696 1099.229857151969 293.0192250225734
578 0.005 2.89 2 1025.651505922293 946.3392593511539 946.5250216424936 1099.806672521276 1099.783234534882 1099.793917277852 1095.375695711619 403.5278155706876 1099.229480042028 293.0192096731485
579 0.005 2.895 2 1025.691611892679 946.4182249551794 946.6043792308453 1099.807762354575 1099.784607675892 1099.795550560461 1095.377596699944 403.6922159079707 1099.230468781197 293.0191965577123
580 0.005 2.9 2 1025.731818801628 946.4966598589833 946.6832022965367 1099.809201554109 1099.786240216535 1099.797474425458 1095.379514742732 403.856238562911 1099.232528588153 293.0191893246197
581 0.005 2.905 2 1025.771906510914 946.5745696439377 946.7614971450083 1099.810481934272 1099.787568638611 1099.79900043204 1095.381452424808 404.0198866604711 1099.234751296894 293.0191900939379
582 0.005 2.91 2 1025.811665106331 946.6519571740808 946.8392671104917 1099.811418079999 1099.788390810345 1099.79988601397 1095.383115486834 404.1831558080452 1099.236650752041 293.0191987011605
583 0.005 2.915 2 1025.850993138768 946.7288248127774 946.9165148779509 1099.811813664272 1099.788537583719 1099.799955067909 1095.384565183364 404.3460408878266 1099.237840100517 293.0192127032007
584 0.005 2.92 2 1025.889524953938 946.805176291698 946.993244575254 1099.811407547025 1099.787826573337 1099.799050703466 1095.385586980945 404.5085376339207 1099.237687371618 293.0192281900947
585 0.005 2.925 2 1025.927504311106 946.8810092005215 947.0694520219514 1099.810572219826 1099.786734111363 1099.797741552366 1095.386442425136 404.6706412664889 1099.236554763092 293.0192408915231
586 0.005 2.93 2 1025.964916931025 946.9563259082652 947.1451408888777 1099.809320974179 1099.785267139467 1099.796051038929 1095.387054487035 404.8323875804605 1099.234993922551 293.0192473423523
587 0.005 2.935 2 1026.001725362856 947.031127591935 947.2203127071242 1099.807914893195 1099.783858119642 1099.794477477887 1095.387639379136 404.993760239455 1099.232854744875 293.0192456012968
588 0.005 2.94 2 1026.038335028996 947.1054189015198 947.2949711346637 1099.80696956633 1099.78308200243 1099.793641087722 1095.388496783671 405.1547646665785 1099.230986159437 293.0192362561208
589 0.005 2.945 2 1026.074948358454 947.1792052529016 947.3691210687311 1099.806621162934 1099.782978266102 1099.793576789143 1095.389633166637 405.3153950401436 1099.22995237663 293.0192220879744
590 0.005 2.95 2 1026.111701924792 947.252493237379 947.4427687938243 1099.806943816805 1099.783591380293 1099.794336017842 1095.391075364645 405.475650784061 1099.229930880944 293.0192071367115
591 0.005 2.955 2 1026.148905891278 947.3252870257627 947.5159201195836 1099.808206516441 1099.785132522967 1099.796166339835 1095.392922043472 405.6355719269293 1099.231298547148 293.0191955449816
592 0.005 2.96 2 1026.186099399717 947.3975944535356 947.5885819433454 1099.809631181992 1099.786708507687 1099.798013733312 1095.394778807778 405.7950946777096 1099.233509527738 293.0191906249067
593 0.005 2.965 2 1026.223095530875 947.4694203634712 947.6607590804667 1099.810800169869 1099.787885054024 1099.799345527367 1095.396542481664 405.9542367015287 1099.23559925368 293.0191937983936
594 0.005 2.97 2 1026.259807226205 947.5407678581357 947.7324552238149 1099.811611542488 1099.788522806466 1099.799997161633 1095.398108145056 406.1130087809281 1099.237350197946 293.0192042036881
595 0.005 2.975 2 1026.295963084029 947.6116380815995 947.8036721287704 1099.811760807073 1099.788401635673 1099.799763614725 1095.39931476593 406.2714093825797 1099.238170081242 293.0192189099293
596 0.005 2.98 2 1026.331446965923 947.6820316544588 947.8744106124948 1099.81120630237 1099.787557405797 1099.798708285788 1095.400279383342 406.4294412336732 1099.237619092321 293.0192338590479
597 0.005 2.985 2 1026.366302329236 947.7519538102871 947.9446755450836 1099.81027158034 1099.786336273726 1099.797261462603 1095.40096146793 406.5870947635626 1099.23641657415 293.0192450339013
598 0.005 2.99 2 1026.400618158013 947.8214008356686 948.0144633466651 1099.808927441371 1099.784829140632 1099.795538135953 1095.401488299643 406.7443835788477 1099.234654027041 293.0192492082755
599 0.005 2.995 2 1026.434464819188 947.8903740272575 948.0837734793889 1099.807640336344 1099.783604267757 1099.794183552707 1095.402049749664 406.901280222177 1099.232500968986 293.0192450540986
600 0.005 3 2 1026.468185058224 947.958879849117 948.1526127542809 1099.806850228149 1099.783018111261 1099.793572919439 1095.402853839532 407.0578276166416 1099.230845202509 293.0192338896014
601 0.005 3.005 2 1026.50194499172 948.0269232778469 948.2209864277628 1099.806665014381 1099.783097844937 1099.793718540983 1095.403962083364 407.2140116700676 1099.230095634934 293.0192189952227
602 0.005 3.01 2 1026.535994000628 948.0945110029293 948.2889008363803 1099.807312758346 1099.784044953027 1099.794864245788 1095.405451193557 407.3698318996619 1099.230486463949 293.0192045556463
603 0.005 3.015 2 1026.570366267428 948.1616499582127 948.3563629397158 1099.808698557926 1099.785667174367 1099.796783992249 1095.407204226467 407.525288265986 1099.232192416561 293.019194640501
604 0.005 3.02 2 1026.604726272993 948.2283445940693 948.4233780303832 1099.810062073003 1099.787140861996 1099.798502092337 1095.408937214723 407.6803811783839 1099.234459008605 293.0191921144068
605 0.005 3.025 2 1026.638877350343 948.2945983398911 948.4899500952877 1099.811140162681 1099.788165531178 1099.799638735244 1095.410544099291 407.8351104141032 1099.23647038425 293.019197771909
606 0.005 3.03 2 1026.672726542459 948.3604122425392 948.5560809832408 1099.811782820505 1099.788592153637 1099.800034541414 1095.411953082679 407.9894742061473 1099.23800217403 293.0192100519002
607 0.005 3.035 2 1026.70600294468 948.42578821111 948.6217723415893 1099.811715178575 1099.788224212712 1099.799514389388 1095.413040671431 408.1434748402287 1099.238434544661 293.0192255033694
608 0.005 3.04 2 1026.738600323736 948.4907263262627 948.6870244234932 1099.811019187482 1099.787253990474 1099.798326829894 1095.41381407245 408.2971091399569 1099.237588799245 293.0192398168572
609 0.005 3.045 2 1026.770675518459 948.5552270917524 948.7518374291361 1099.809917196765 1099.785893752173 1099.796736752079 1095.414378953822 408.45038289613 1099.23618452819 293.0192490779863
610 0.005 3.05 2 1026.802152346016 948.6192922180704 948.8162126477492 1099.808520005527 1099.784403789643 1099.795050921263 1095.414814483978 408.6033010577543 1099.23420499496 293.0192505918258
611 0.005 3.055 2 1026.833306791289 948.6829238157668 948.8801518928744 1099.80737871975 1099.78338655244 1099.793937194718 1095.415384984582 408.7558572356164 1099.232146155282 293.0192437859936
612 0.005 3.06 2 1026.86441554759 948.7461262221676 948.9436588687995 1099.806777864183 1099.783011871514 1099.793570586709 1095.416181361053 408.9080491783382 1099.230747975998 293.0192308150015
613 0.005 3.065 2 1026.895634808609 948.80890467385 949.0067385703802 1099.806753751214 1099.783266825111 1099.793919043502 1095.417270431787 409.05988497378 1099.230276677355 293.0192154250906
614 0.005 3.07 2 1026.927267284123 948.8712660171143 949.0693976511744 1099.807774314326 1099.784581382777 1099.795489530838 1095.418827524546 409.2113637130602 1099.231168867824 293.0192019438803
615 0.005 3.075 2 1026.959164717908 948.9332135780021 949.1316409981607 1099.809170132859 1099.786191548077 1099.797389706517 1095.420498377848 409.362518189482 1099.233151557718 293.0191941391082
616 0.005 3.08 2 1026.990859229251 948.9947570561091 949.1934764105586 1099.810449218667 1099.787527795441 1099.798934128955 1095.422077258085 409.5132619671441 1099.23536097346 293.0191943796772
617 0.005 3.085 2 1027.022419966407 949.0558955837206 949.2549049891276 1099.811423942482 1099.788387815583 1099.799860402395 1095.423551078465 409.6636610515181 1099.237282875784 293.0192025617225
618 0.005 3.09 2 1027.053610969651 949.1166316664521 949.3159295231046 1099.811863613614 1099.788581181644 1099.799983944602 1095.424770246484 409.8137081377931 1099.238534920769 293.0192163670247
619 0.005 3.095 2 1027.08418055189 949.176965333045 949.3765504250307 1099.811521715104 1099.787928904128 1099.799141278229 1095.425670809438 409.9634013223024 1099.23847173419 293.0192319399497
620 0.005 3.1 2 1027.114173897422 949.2368972241103 949.4367681192749 1099.810738857489 1099.786877488446 1099.797870653925 1095.426366028534 410.1127411263524 1099.237392609988 293.0192449479063
621 0.005 3.105 2 1027.143628490243 949.2964268391555 949.4965821160985 1099.809525215308 1099.785436617554 1099.796205581042 1095.426771019963 410.2617225772739 1099.235855402781 293.0192518144025
622 0.005 3.11 2 1027.172554729889 949.3555550617115 949.5559930074907 1099.808143713605 1099.784029178748 1099.794625599081 1095.427204967749 410.4103503768989 1099.233734829222 293.0192504517703
623 0.005 3.115 2 1027.201289509828 949.4142855683265 949.6150036256711 1099.807185848286 1099.783233242762 1099.793765045697 1095.427802990096 410.5586214290068 1099.231841281486 293.0192412864516
624 0.005 3.12 2 1027.230052760226 949.4726226184904 949.6736178174282 1099.806790452077 1099.78308214898 1099.79364957408 1095.428646071404 410.706546741755 1099.23074390879 293.0192271178361
625 0.005 3.125 2 1027.25898662179 949.5305720886695 949.7318411349714 1099.807045754121 1099.78363379863 1099.794341756187 1095.429765535654 410.8541238597484 1099.230650348768 293.0192120255668
626 0.005 3.13 1 1027.263728924515 949.5878488941996 949.7894561141344 1099.780727877593 1099.760879673931 1099.775431844783 1095.405398285528 410.9995162399034 1099.203828099557 293.0192393292409
627 0.005 3.135 1 1027.307867452374 949.6449390535383 949.8467871839855 1099.807470389297 1099.784552529789 1099.795656833988 1095.433045917819 411.1451017482728 1099.231189214322 293.0192159365955
628 0.005 3.14 2 1027.342916125039 949.7017510383465 949.9038438868271 1099.808902681688 1099.786048217148 1099.797486720973 1095.43283407126 411.2927104222696 1099.233186440636 293.0192049227514
629 0.005 3.145 2 1027.373672630207 949.7581950986457 949.9605448358258 1099.810630195249 1099.787676164997 1099.799122892301 1095.43498392375 411.4391749377551 1099.236020767669 293.0192024281756
630 0.005 3.15 2 1027.402963648181 949.8142683311797 950.0168768280531 1099.811630445422 1099.788519280698 1099.799966412707 1095.436638408492 411.5852860224286 1099.23799160028 293.0192096941302
631 0.005 3.155 2 1027.431613512588 949.8699753870065 950.072843711714 1099.811785557652 1099.78840734877 1099.799756965104 1095.437635079124 411.7311340933188 1099.238817149286 293.0192231629356
632 0.005 3.16 2 1027.45969482942 949.9253146449404 950.1284425027574 1099.811288675433 1099.787618134399 1099.798758498285 1095.438376445621 411.8765605768289 1099.238346294183 293.0192377475582
633 0.005 3.165 1 1027.458139705235 949.9799942450337 950.1834672139203 1099.778163910068 1099.758702130569 1099.772870888552 1095.411064043985 412.0197707571558 1099.198687147629 293.0192141946534
634 0.005 3.17 1 1027.505082698372 950.0345190973641 950.2382270611228 1099.808954819471 1099.785330188985 1099.796324798269 1095.440467676973 412.1630622905879 1099.235038427778 293.0192362289368
635 0.005 3.175 2 1027.538015653919 950.0887540548138 950.2926883128926 1099.808268662661 1099.784284737679 1099.79515802848 1095.43918469906 412.308110522335 1099.234396792063 293.0192462519418
636 0.005 3.18 2 1027.565954168862 950.1426307491458 950.346807058987 1099.807657713512 1099.783595157269 1099.794181435533 1095.440306959553 412.4520207224417 1099.233156043429 293.0192455857715
637 0.005 3.185 2 1027.592417264177 950.1961500332974 950.4005706312281 1099.807042444626 1099.78315740017 1099.79368154742 1095.441197541155 412.5955876939115 1099.231687283381 293.0192363555751
638 0.005 3.19 2 1027.618847331147 950.2493145380794 950.4539788417337 1099.806795247403 1099.783176512653 1099.793779826367 1095.442006485748 412.738914488843 1099.230859910936 293.0192227896582
639 0.005 3.195 1 1027.621569633006 950.3018703017258 950.5068562252204 1099.781185233945 1099.761462408455 1099.77613961957 1095.417758676892 412.8801419033657 1099.204571453681 293.0192377792091
640 0.005 3.2 1 1027.663468936017 950.3542610401272 950.5594712497644 1099.806695464457 1099.783575380377 1099.794467423387 1095.444954912623 413.0214802617749 1099.230710601748 293.0192183594601
641 0.005 3.205 1 1027.670431635851 950.4061175072787 950.6116185658581 1099.780641445524 1099.760683745631 1099.775109991946 1095.419300945083 413.1626203695812 1099.203721365655 293.0192365759406
642 0.005 3.21 1 1027.713279372948 950.4578162181837 950.6635302186361 1099.80704456546 1099.784318657848 1099.795699229086 1095.446157091123 413.3034702805754 1099.230832297934 293.0192179592801
643 0.005 3.215 1 1027.720694318783 950.508990564784 950.7149863557298 1099.780138098022 1099.760044286284 1099.774101933266 1095.420744062468 413.4439560830849 1099.202996734974 293.0192381503821
644 0.005 3.22 1 1027.763995158308 950.5600141830787 950.7662146892047 1099.807981619483 1099.785377922795 1099.796994207682 1095.448137022709 413.5841537711074 1099.232330253691 293.0192185855479
645 0.005 3.225 2 1027.797612162719 950.6107827113757 950.8171785923065 1099.81022531283 1099.787311557998 1099.798890855095 1095.449213288533 413.7261484510446 1099.236183578446 293.0192122123526
646 0.005 3.23 2 1027.825465640359 950.6612296382438 950.8678385874811 1099.811506470409 1099.788305269531 1099.799725230224 1095.451057662305 413.8671842355202 1099.238366068579 293.019217719177
647 0.005 3.235 1 1027.822503485708 950.711062739404 950.91797619421 1099.777214494851 1099.757360150702 1099.771263563125 1095.423072275848 414.0060071578511 1099.198575803291 293.0192243106059
648 0.005 3.24 1 1027.867398997207 950.7607795575628 950.9678914526783 1099.809949529027 1099.786832639302 1099.798217068603 1095.452988909913 414.144966870739 1099.236052828034 293.0192330076518
649 0.005 3.245 1 1027.869317387108 950.8099551987594 951.0173429296941 1099.777979501587 1099.758327912264 1099.772302394814 1095.424996838894 414.2837474038834 1099.198844089798 293.019222333163
650 0.005 3.25 1 1027.91483249505 950.859017621973 951.0665958455194 1099.808746888344 1099.785405901389 1099.796710638715 1095.45377594396 414.4222199866077 1099.23489746634 293.0192366543113
651 0.005 3.255 1 1027.917912656402 950.9075551911485 951.1153999264176 1099.779448430508 1099.760071714917 1099.77424460123 1095.427431763487 414.5602802121206 1099.20009730081 293.0192202081636
652 0.005 3.26 1 1027.962458968959 950.9559750742305 951.1640062910498 1099.807637651907 1099.784027565291 1099.795141677882 1095.454867596654 414.6979976630992 1099.233847167732 293.0192378744163
653 0.005 3.265 1 1027.966054218092 951.0038828459477 951.2121738501803 1099.780711558687 1099.761486257633 1099.775934668348 1095.429648533249 414.8353216733736 1099.201758990742 293.0192205580849
654 0.005 3.27 1 1028.009195623574 951.0516688165999 951.2601434423266 1099.806489364629 1099.782762956202 1099.793709609838 1095.455963121527 414.9723614469166 1099.232435848887 293.0192363465422
655 0.005 3.275 1 1028.013638101394 951.0989560522044 951.3076844395382 1099.781708004602 1099.762508868658 1099.777137312579 1095.431740261334 415.1090755305323 1099.203375451088 293.0192232948972
656 0.005 3.28 1 1028.055346976221 951.1461175513518 951.355026909088 1099.805634664323 1099.781958295473 1099.792818094675 1095.457170709521 415.2455379345378 1099.230923167554 293.0192324120363
657 0.005 3.285 1 1028.060746959435 951.1927929530764 951.4019506902389 1099.782357841557 1099.763021936516 1099.777701265847 1095.433616740743 415.381699248869 1099.204756028929 293.0192279184933
658 0.005 3.29 1 1028.101129283897 951.2393272518799 951.4486482614823 1099.805233270175 1099.781737567521 1099.792613002923 1095.458451321503 415.5174835130047 1099.229925705425 293.0192274225339
659 0.005 3.295 1 1028.107177462226 951.2854023629992 951.494970639849 1099.782419362374 1099.762860432929 1099.777454876002 1095.435262253901 415.65317684753 1099.205456638055 293.0192329927008
660 0.005 3.3 1 1028.146689421463 951.3313486089419 951.5410939178312 1099.805232597006 1099.782015841581 1099.792995739666 1095.460157862553 415.7885448227938 1099.229513110729 293.019222778164
661 0.005 3.305 1 1028.152806453896 951.3768255092957 951.5868126315465 1099.781950206582 1099.76217454947 1099.776582451464 1095.436732830375 415.9235673544556 1099.205080963771 293.0192371211623
662 0.005 3.31 1 1028.192112714437 951.422178879479 951.6323377750658 1099.806097130461 1099.783171393621 1099.79439505364 1095.462107418768 416.0582924896552 1099.230142925144 293.0192197845471
663 0.005 3.315 1 1028.19769398254 951.4670652337435 951.6774625515577 1099.781248259637 1099.761237521647 1099.775430452238 1095.438028814991 416.1926657681777 1099.20441666377 293.0192392790876
664 0.005 3.32 1 1028.237218501347 951.5118361774624 951.7224003445951 1099.807175347024 1099.784459294281 1099.795939934134 1095.464081141477 416.3267050104882 1099.23154086199 293.0192192599993
665 0.005 3.325 1 1028.241718358817 951.5561384943039 951.7669387316178 1099.780218281622 1099.760060843147 1099.774004873826 1095.439151663503 416.4603836315741 1099.203315538977 293.0192388289441
666 0.005 3.33 1 1028.281809907186 951.6003358692501 951.81129815593 1099.808051627865 1099.7854325259 1099.797097831839 1095.465981785827 416.5937336107762 1099.233008572832 293.0192214759224
667 0.005 3.335 1 1028.285006736273 951.644061470732 951.8552577725801 1099.779228475868 1099.759097788971 1099.772875654808 1095.440264437756 416.7267325200114 1099.201854229487 293.0192359038269
668 0.005 3.34 1 1028.325898673036 951.6876936258069 951.8990473339337 1099.808664801835 1099.785993292811 1099.797714241235 1095.467776626246 416.8594152054503 1099.234256493302 293.0192257386226
669 0.005 3.345 1 1028.32784932101 951.7308512733199 951.9424367360253 1099.778669106557 1099.758692693361 1099.772414907403 1095.441532096466 416.9917645091215 1099.200688919253 293.0192316603199
670 0.005 3.35 1 1028.36937160508 951.773925336308 951.9856641895799 1099.808869972498 1099.785992150155 1099.797632650032 1095.469352256779 417.123801356245 1099.23505741876 293.0192308208033
671 0.005 3.355 1 1028.37031108486 951.8165238856385 952.028491973248 1099.778624988834 1099.75887202871 1099.772664401798 1095.442963000223 417.255507116343 1099.200110888993 293.0192273862729
672 0.005 3.36 1 1028.412105003549 951.8590462874007 952.0711643175785 1099.808504777279 1099.785344665934 1099.79680522629 1095.470704100559 417.3869169134848 1099.234941802799 293.0192353808774
673 0.005 3.365 1 1028.412609127306 951.9010964680332 952.1134402883766 1099.779166901055 1099.75965519867 1099.773628620784 1095.444659044509 417.5180070290456 1099.200220654279 293.0192241878769
674 0.005 3.37 1 1028.454103868888 951.9430732646407 952.155564567253 1099.807919579108 1099.784505469701 1099.795780794579 1095.471899275133 417.6487997108075 1099.234274648234 293.0192382452274
675 0.005 3.375 1 1028.454813391761 951.9845853425172 952.1972983342388 1099.780311949933 1099.760986499299 1099.775240899506 1095.446549924682 417.7792647138368 1099.20140038913 293.0192229921076
676 0.005 3.38 1 1028.49541129879 952.0260225512592 952.2388813584578 1099.807061079293 1099.783425655817 1099.794502149295 1095.472896691768 417.9094374187558 1099.233409120858 293.0192386525139
677 0.005 3.385 1 1028.496605641167 952.0670046034261 952.2800809656022 1099.781286243449 1099.762032730583 1099.776511138955 1095.448369745954 418.0392644739051 1099.202907348772 293.0192243087088
678 0.005 3.39 1 1028.535946162911 952.1079085636592 952.3211292846087 1099.806105714414 1099.782422285605 1099.793358193245 1095.473879027751 418.1688193665985 1099.232059254471 293.0192364351748
679 0.005 3.395 1 1028.537919358214 952.1483682832204 952.3618023587846 1099.782046603945 1099.762758520143 1099.777371229018 1095.450097099697 418.2980222229097 1099.204241265682 293.0192277108282
680 0.005 3.4 1 1028.575943319948 952.1887352419825 952.4022986974965 1099.805519203879 1099.781927339191 1099.792816119858 1095.474885545759 418.4268211300333 1099.230851928105 293.0192324664168
681 0.005 3.405 1 1028.578715221611 952.228666487233 952.4424291866442 1099.782424961595 1099.762968683383 1099.77757892783 1095.451571982402 418.5553866927588 1099.205295730256 293.0192321836062
682 0.005 3.41 1 1028.61565097077 952.2685238254197 952.4824186240822 1099.805311017218 1099.78192313007 1099.792857023783 1095.476183724069 418.6836580196232 1099.230180252192 293.0192279882451
683 0.005 3.415 1 1028.618732599933 952.3079501407377 952.5220449290189 1099.782185033698 1099.762511206634 1099.776991701442 1095.452883020227 418.8116266885169 1099.205481296694 293.0192366197589
684 0.005 3.42 1 1028.655108622781 952.3473041455203 952.5615307852999 1099.805589185058 1099.782464534485 1099.793535245528 1095.477699016231 418.9392932569199 1099.230094140713 293.0192242437857
685 0.005 3.425 1 1028.658070667862 952.3862301145202 952.6006564126018 1099.781678116762 1099.761823615066 1099.776136705419 1095.454092614687 419.0666528808921 1099.204951248026 293.0192398305878
686 0.005 3.43 1 1028.694490299869 952.4250890244799 952.6396452366562 1099.806574057225 1099.7837068108 1099.795033440141 1095.479442750654 419.1937080528189 1099.231054342668 293.0192222985642
687 0.005 3.435 1 1028.696828250725 952.4635197004719 952.6782751424628 1099.780924103838 1099.760853558674 1099.774941506783 1095.455113449178 419.3204640591637 1099.204264554029 293.0192409640246
688 0.005 3.44 1 1028.733577339415 952.5018910506028 952.7167737127123 1099.807524680753 1099.784805998819 1099.796341748362 1095.481180622402 419.4469063651997 1099.232465663898 293.0192228353119
689 0.005 3.445 1 1028.734781824932 952.5398307337315 952.7549122677822 1099.779908588544 1099.759771622828 1099.773650601051 1095.456000188421 419.5730413229962 1099.20304892141 293.0192395920095
690 0.005 3.45 1 1028.772210581826 952.5777213298818 952.7929268201548 1099.80825544451 1099.785574833439 1099.797240921025 1095.482832501717 419.6988705220642 1099.233735948797 293.0192257293365
691 0.005 3.455 1 1028.772237038996 952.6151764392524 952.8305799805041 1099.779129858672 1099.759069413877 1099.772833315709 1095.45697530406 419.8244124434805 1099.20176119574 293.0192363576957
692 0.005 3.46 1 1028.810424523223 952.6526009922781 952.8681386595156 1099.80867229055 1099.785887903186 1099.797553019652 1095.484430699839 419.9497585724449 1099.234739396535 293.0192300224932
693 0.005 3.465 1 1028.809301710908 952.6895912203278 952.9053351139997 1099.778808707036 1099.758919242627 1099.772680183728 1095.458188378044 420.0747326733218 1099.200875812689 293.0192322552775
694 0.005 3.47 1 1028.847974371216 952.726539916022 952.942410302596 1099.80866668715 1099.785653795288 1099.797201544399 1095.485725279801 420.1993961313869 1099.235178861726 293.0192346870154
695 0.005 3.475 1 1028.846064732812 952.7630550032015 952.9791263008883 1099.778933972463 1099.75926228866 1099.773123635071 1095.459483552131 420.3237396632241 1099.200528961674 293.0192283911858
696 0.005 3.48 1 1028.88484274473 952.7995348241265 953.0157276941881 1099.808227262114 1099.784957899176 1099.796330648219 1095.486840489768 420.4477963917761 1099.234822110358 293.0192383979785
697 0.005 3.485 1 1028.882802521747 952.8355857561055 953.0519746543916 1099.779752946881 1099.760300922383 1099.774391303335 1095.461071861147 420.5715399635931 1099.201105524849 293.0192259084819
698 0.005 3.49 1 1028.920983211397 952.8715913745822 953.0880867372093 1099.8075872713 1099.784070008232 1099.795263654244 1095.487637381744 420.6948880424962 1099.234174837644 293.0192401419076
699 0.005 3.495 1 1028.919357487608 952.9071737409568 953.1238511796297 1099.780770435326 1099.761446402546 1099.775777210062 1095.462679753236 420.8179889579092 1099.202380989856 293.0192256749178
700 0.005 3.5 1 1028.95649760086 952.9427269587976 953.1595137117994 1099.806697251976 1099.783047085863 1099.794071639452 1095.488445293833 420.9408267715076 1099.233138121685 293.0192393602161
701 0.005 3.505 1 1028.955466670902 952.9778647693327 953.1948329840249 1099.781614831312 1099.76232627475 1099.776836647103 1095.464253033651 421.0633730575515 1099.203713052228 293.019227719393
702 0.005 3.51 1 1028.991438878687 953.0129695672564 953.2300479115504 1099.805926037978 1099.782287364245 1099.793212691443 1095.489308020718 421.1856409595273 1099.231863173288 293.0192364739058
703 0.005 3.515 1 1028.99116327989 953.0476683173823 953.2649261430562 1099.782204322461 1099.762814799506 1099.777400282335 1095.465713820505 421.3076069263827 1099.204900588084 293.019231453517
704 0.005 3.52 1 1029.026020294206 953.082330987535 953.299698611117 1099.805498990821 1099.78200009112 1099.792918733912 1095.490321831925 421.429288782853 1099.230901083854 293.019232401739
705 0.005 3.525 1 1029.026277586278 953.1166114710865 953.334168109814 1099.782338583079 1099.762761186305 1099.777295346175 1095.467051975936 421.5507622508597 1099.205609327585 293.0192358734303
706 0.005 3.53 1 1029.060398088464 953.1508451950615 953.3685196434271 1099.805425461052 1099.782157796376 1099.793147196844 1095.491591900358 421.6719082587741 1099.230445309994 293.019228353978
707 0.005 3.535 1 1029.060771053807 953.1846733937499 953.4025190929036 1099.781959322638 1099.762205085972 1099.776592246212 1095.468042421524 421.7926169899889 1099.205406748912 293.0192398236245
708 0.005 3.54 1 1029.094644503611 953.2184787727845 953.4364392326524 1099.806050143789 1099.783036011023 1099.794216117185 1095.493043364086 421.9131870936089 1099.230824572842 293.01922548684
709 0.005 3.545 1 1029.094646201034 953.2518961331635 953.4700374062918 1099.781408965061 1099.761456765567 1099.775671482332 1095.469053167316 422.0334164916819 1099.20487751613 293.0192421357536
710 0.005 3.55 1 1029.128773176982 953.2852774933306 953.5035275947629 1099.807008030727 1099.784186155192 1099.795590244515 1095.494619594683 422.1533601509693 1099.231980521247 293.019224727461
711 0.005 3.555 1 1029.127906540167 953.3182693072633 953.5366973089061 1099.78054659735 1099.760453316037 1099.774450546207 1095.469811130636 422.2729988448021 1099.20400598296 293.0192422106971
712 0.005 3.56 1 1029.162549957576 953.3512341406337 953.5697661818585 1099.807828752452 1099.785101940107 1099.796673982527 1095.496141814226 422.3923633754841 1099.23329147812 293.0192262742188
713 0.005 3.565 1 1029.160551080931 953.3838058919875 953.6025139131069 1099.77962658896 1099.759533061613 1099.773371977746 1095.470535418242 422.5114297699714 1099.202757473034 293.0192400730062
714 0.005 3.57 1 1029.19591079992 953.4163603280109 953.6351682519883 1099.808401143505 1099.785653393551 1099.79729596911 1095.497539221161 422.6302261568142 1099.234381008569 293.0192296894186
715 0.005 3.575 1 1029.192831628869 953.448518698994 953.667500773312 1099.779061982569 1099.759086470477 1099.772858447413 1095.471404526914 422.7487249702696 1099.201666979166 293.0192364776341
716 0.005 3.58 1 1029.228743857812 953.480659365364 953.6997266026231 1099.808672938375 1099.785748113289 1099.797339430135 1095.498678461724 422.8668498215673 1099.235161157656 293.0192340540759
717 0.005 3.585 1 1029.224847564604 953.5124144821337 953.7316563720259 1099.778951756446 1099.759158447026 1099.77297183368 1095.472477391887 422.9848469428854 1099.201047388765 293.0192324332373
718 0.005 3.59 1 1029.261106159577 953.5441653328429 953.7635028716012 1099.808406110369 1099.785265081825 1099.796713482031 1095.499796258157 423.1025307166769 1099.235167490269 293.0192381136831
719 0.005 3.595 1 1029.256745042251 953.5755204365959 953.7950287781124 1099.77932880309 1099.759743640116 1099.773697037392 1095.473719950834 423.2199054154976 1099.201048291564 293.0192292287575
720 0.005 3.6 1 1029.292830440973 953.6068741604456 953.8264755293559 1099.807929305581 1099.784567666534 1099.795860363087 1095.500650662073 423.3370108564192 1099.23467879546 293.0192407326854
721 0.005 3.605 1 1029.28864833259 953.6378382048028 953.8576066386065 1099.780310551479 1099.760890728959 1099.775081276316 1095.47522854047 423.4538154838905 1099.202021345517 293.0192277910711
722 0.005 3.61 1 1029.324001566667 953.6687991987861 953.8886592261682 1099.807197354946 1099.783639539532 1099.794757030402 1095.501347300426 423.5703542403215 1099.233939395653 293.0192412473594
723 0.005 3.615 1 1029.320283559206 953.6993630134476 953.9193759265795 1099.781180482316 1099.761842517154 1099.776235215879 1095.476589036515 423.686501813977 1099.20328545735 293.0192285483521
724 0.005 3.62 1 1029.354492886771 953.7299301698689 953.9500251288703 1099.806373299661 1099.782738289963 1099.793723105736 1095.501912279707 423.8024371699632 1099.23281304176 293.0192395818634
725 0.005 3.625 1 1029.35148210781 953.7601354357932 953.9803946731826 1099.78189294099 1099.762535524187 1099.777061100447 1095.47803758755 423.9182005537464 1099.204441371979 293.0192312669845
726 0.005 3.63 1 1029.384734742716 953.7903297351844 954.010681272693 1099.805771216312 1099.782217527753 1099.793145026411 1095.502785295378 424.0336499064854 1099.231680659436 293.0192362051294
727 0.005 3.635 1 1029.382375322755 953.8201590305988 954.0406698198758 1099.782295121411 1099.762794776276 1099.777338934073 1095.479240042977 424.1487940960077 1099.205463379292 293.0192352649656
728 0.005 3.64 1 1029.414657064426 953.8499757963726 954.0705762253262 1099.805516936753 1099.782131374479 1099.793089493226 1095.503702812131 424.263662387158 1099.231004127087 293.0192322268596
729 0.005 3.645 1 1029.412651502917 953.8794338390976 954.1001903035515 1099.782137403365 1099.762453736725 1099.776897062787 1095.480233075315 424.3782440999693 1099.205701402355 293.0192393799593
730 0.005 3.65 1 1029.444403177255 953.9088803564783 954.1297237805213 1099.805682205188 1099.782522928887 1099.793583758351 1095.504824117933 424.4925624818947 1099.230812422717 293.0192288619772
731 0.005 3.655 1 1029.442381473971 953.9379716156365 954.1589687898917 1099.781737764296 1099.761895884833 1099.776199607486 1095.481123393248 424.6065916032896 1099.205322557406 293.0192424284099
732 0.005 3.66 1 1029.474210659026 953.9670559330118 954.1881369280303 1099.806538732294 1099.783596940087 1099.794875781356 1095.506227346825 424.7203577402331 1099.231632726549 293.0192270655155
733 0.005 3.665 1 1029.471591637887 953.995783908431 954.2170174358517 1099.781069327218 1099.761052659231 1099.775167042251 1095.481804836491 424.8338481046757 1099.20470085896 293.0192435540391
734 0.005 3.67 1 1029.503793456625 954.0245119645516 954.2458261756462 1099.807410165723 1099.784603970536 1099.796067793384 1095.507625473021 424.9470728676084 1099.232862712746 293.0192274099294
735 0.005 3.675 1 1029.500219785172 954.0528803313325 954.274346302257 1099.780188741812 1099.760095390787 1099.774021746955 1095.482376712954 425.0600207925663 1099.203709193701 293.0192426319417
736 0.005 3.68 1 1029.533029190179 954.0812572358765 954.3028007967483 1099.808095090742 1099.785333126645 1099.796923944251 1095.508948917286 425.1727018793886 1099.234016228417 293.0192296805517
737 0.005 3.685 1 1029.52839139375 954.1092706161887 954.3309651483801 1099.779431453 1099.759393307077 1099.773206537599 1095.483015094418 425.2851162916039 1099.202516393355 293.0192398607981
738 0.005 3.69 1 1029.56189647145 954.137300982307 954.3590702107884 1099.80850580665 1099.785665672589 1099.79727129585 1095.510127167357 425.3972638045598 1099.23491729093 293.0192333809592
739 0.005 3.695 1 1029.556323135835 954.1649652437062 954.3868842826686 1099.779092985915 1099.759200655968 1099.772995606432 1095.483832077198 425.5091331380277 1099.201679046384 293.0192361519985
740 0.005 3.7 1 1029.590287537826 954.1926528156148 954.414644233824 1099.808526706496 1099.785496158051 1099.797006437777 1095.511116592992 425.6207418958476 1099.23532855748 293.0192374140375
741 0.005 3.705 1 1029.58407883199 954.2199740078037 954.4421135918711 1099.779170301428 1099.759459893927 1099.773332142878 1095.4848267809 425.7320751454164 1099.201321270154 293.0192325973047
742 0.005 3.71 1 1029.618039845223 954.2473143104501 954.4695144801962 1099.808186156682 1099.784920684807 1099.796285880669 1095.511802734057 425.8430367432888 1099.235104725416 293.0192407262938
743 0.005 3.715 1 1029.611866320738 954.2742877168048 954.4966260591996 1099.779849240908 1099.760327792145 1099.774386585486 1095.486058906753 425.9537954393471 1099.201801386913 293.0192303375061
744 0.005 3.72 1 1029.645369058182 954.3012968986819 954.5236986504065 1099.807615862067 1099.784147432437 1099.795357622003 1095.512452093758 426.0643121149319 1099.234516419555 293.0192422257414
745 0.005 3.725 1 1029.639455344239 954.3279589510713 954.550508654305 1099.780766628944 1099.761359960808 1099.775636085849 1095.487432246054 426.1746796750691 1099.202870255478 293.0192299498499
746 0.005 3.73 1 1029.672255988559 954.3546434761408 954.5772658614773 1099.806835966973 1099.783258103329 1099.794316853368 1095.513093408695 426.2847330953717 1099.233642300707 293.0192417303312
747 0.005 3.735 1 1029.666836852899 954.3809785202673 954.6037437739109 1099.781541806878 1099.762171410583 1099.776610172679 1095.488684253261 426.3944879622624 1099.204063850603 293.0192315524077
748 0.005 3.74 1 1029.698539175774 954.4073253158651 954.6301513623865 1099.806135113786 1099.782536451559 1099.793497051427 1095.513579247516 426.5038802611027 1099.23253155215 293.0192393951449
749 0.005 3.745 1 1029.69386439333 954.4333416251495 954.6563089880954 1099.782084921805 1099.762643182663 1099.77716234942 1095.48985171648 426.6131631762029 1099.205081918815 293.0192346670297
750 0.005 3.75 1 1029.724684476736 954.4593739319822 954.6824118535864 1099.805716435946 1099.782241624542 1099.793187654201 1095.514388770678 426.7221557943134 1099.231637861776 293.0192359058436
751 0.005 3.755 1 1029.720506625676 954.4850716909359 954.7082469800708 1099.78223476646 1099.762631853308 1099.777115025763 1095.490815536455 426.830862584909 1099.205761599704 293.0192386021905
752 0.005 3.76 1 1029.750570872532 954.5107845853242 954.7340280826403 1099.805623440876 1099.782334701835 1099.793336293907 1095.515255767236 426.9393172393691 1099.231180879998 293.0192323137897
753 0.005 3.765 1 1029.746553548841 954.5361672780564 954.7595456825245 1099.781919697716 1099.762157547339 1099.776518423548 1095.491602902938 427.0474925948537 1099.205611548249 293.0192420508335
754 0.005 3.77 1 1029.776450607758 954.5615678669377 954.785011824163 1099.806122815767 1099.783053751268 1099.794210637954 1095.516405626694 427.1554244669514 1099.231435985978 293.0192297930928
755 0.005 3.775 1 1029.772181871291 954.5866391576241 954.8102165130057 1099.781455766798 1099.761532215713 1099.775746923797 1095.492276796787 427.2630886984766 1099.20519337596 293.0192441171575
756 0.005 3.78 1 1029.802310462261 954.6117336180673 954.8353737130421 1099.807004591982 1099.784106626321 1099.795466705701 1095.517686040198 427.3705045632533 1099.232480178745 293.0192289468545
757 0.005 3.785 1 1029.797293790853 954.6364961685737 954.8602689779588 1099.780705871385 1099.760650460559 1099.774674228102 1095.492787684548 427.4776557246583 1099.204471950659 293.019244345751
758 0.005 3.79 1 1029.827883088933 954.661289002613 954.8851217991664 1099.807734866236 1099.784928355536 1099.796434633786 1095.518895322032 427.5845601201033 1099.233611955118 293.0192300650738
759 0.005 3.795 1 1029.821911047947 954.6857461846812 954.9097111800224 1099.779883987652 1099.75981620623 1099.773692493138 1095.493277659439 427.6911975309145 1099.203394472782 293.0192426641049
760 0.005 3.8 1 1029.853156859301 954.7102417152057 954.9342639782398 1099.808273970157 1099.785455826133 1099.797037744254 1095.52001617541 427.7975961100515 1099.234598104122 293.0192328395296
761 0.005 3.805 1 1029.846223319818 954.7343979888406 954.9585517745531 1099.77932768374 1099.759357270988 1099.773165976784 1095.493874931351 427.9037236620034 1099.202360302949 293.0192395119834
762 0.005 3.81 1 1029.878071315122 954.7585996293437 954.9828083650834 1099.80850378622 1099.785557593802 1099.797103805795 1095.520983887362 428.0096161799684 1099.235264354873 293.0192365939783
763 0.005 3.815 1 1029.870386413135 954.782460296144 955.0067994296128 1099.77920465889 1099.759393632112 1099.773229055222 1095.494668282165 428.115237984773 1099.201785128784 293.0192359588019
764 0.005 3.82 1 1029.902496107073 954.8063706843074 955.0307631142122 1099.808316445588 1099.785169349372 1099.79659659869 1095.521724311051 428.2206243399251 1099.235344451787 293.0192401411237
765 0.005 3.825 1 1029.894469917053 954.8299414001426 955.0544625045629 1099.779512001836 1099.759877300846 1099.77382689157 1095.495678460969 428.3257374562342 1099.201732672658 293.0192330857568
766 0.005 3.83 1 1029.926457459387 954.853563402084 955.0781366935799 1099.807892017014 1099.784550509988 1099.795838369117 1095.522343249723 428.4306208811752 1099.234921412517 293.0192425329825
767 0.005 3.835 1 1029.918594087237 954.8768503565371 955.1015500109266 1099.780362756111 1099.760878746608 1099.775037569957 1095.496865712212 428.5352364771388 1099.202556930461 293.0192316378621
768 0.005 3.84 1 1029.94999211731 954.9001867037207 955.1249380521291 1099.807272126117 1099.783758724559 1099.794896862368 1095.522824223002 428.6396227862055 1099.23431235063 293.0192431963088
769 0.005 3.845 1 1029.942550445476 954.9231811674214 955.1480475031896 1099.781143495962 1099.761740286336 1099.776080172175 1095.497961603778 428.7436498326809 1099.203633579169 293.0192320138913
770 0.005 3.85 1 1029.972967133854 954.9462303965686 955.1711411285255 1099.806549919546 1099.782956002458 1099.793969024257 1095.52318583835 428.8474887005834 1099.233347691205 293.0192419752925
771 0.005 3.855 1 1029.96621057363 954.9689542264077 955.1939809432312 1099.781802755142 1099.762388305368 1099.77685151833 1095.499078774765 428.9511007212616 1099.204701340874 293.0192342592858
772 0.005 3.86 1 1029.995758883149 954.9917346189279 955.2168166898641 1099.805977329192 1099.782446397415 1099.79340219279 1095.523809050718 429.0545636309222 1099.232321909611 293.0192390671158
773 0.005 3.865 1 1029.989551465069 955.0142000828903 955.2394045766957 1099.782171216842 1099.762635917772 1099.777125788882 1095.500073857415 429.1577206862675 1099.205577094317 293.019237769121
774 0.005 3.87 1 1030.018308360518 955.0367041526308 955.2619612502839 1099.80572186631 1099.782333947883 1099.793309355294 1095.524487573358 429.2606417332979 1099.231654779888 293.0192355442949
775 0.005 3.875 1 1030.012467207487 955.0588989519651 955.2842754494258 1099.782061911764 1099.762364548832 1099.776772877634 1095.500821900891 429.363289673459 1099.205834456986 293.0192414321269
776 0.005 3.88 1 1030.040704336438 955.0811264238661 955.3065443224123 1099.805861016656 1099.782652648368 1099.79371265815 1095.525294329504 429.4656143789285 1099.231461718451 293.0192325189984
777 0.005 3.885 1 1030.034971059204 955.1030432886711 955.3285721010795 1099.781690855924 1099.761865716326 1099.776153890521 1095.501391059969 429.5677377466532 1099.205510150241 293.0192441299428
778 0.005 3.89 1 1030.063237284203 955.1250117136124 955.3505825634279 1099.80662558361 1099.783608287351 1099.794859058457 1095.526464176428 429.6696375677632 1099.232163523906 293.0192307942013
779 0.005 3.895 1 1030.057049170761 955.1466671201567 955.372350400804 1099.781138520919 1099.761155627562 1099.775280396268 1095.501882069519 429.771305351008 1099.205061013812 293.0192453950263
780 0.005 3.9 1 1030.085633588607 955.1683791791131 955.3941038015156 1099.80740713241 1099.784515175667 1099.795931739285 1095.527584831185 429.8727360210833 1099.23324920478 293.0192307750978
781 0.005 3.905 1 1030.078627324105 955.1897742556464 955.4156123063563 1099.780345043284 1099.760291141427 1099.774246135499 1095.502269948195 429.9739265790552 1099.204164920593 293.0192447319758
782 0.005 3.91 1 1030.107850153566 955.211238953961 955.4371256518119 1099.808002304137 1099.785168870224 1099.796699013271 1095.528723019153 430.0749779810872 1099.23424352199 293.0192326367552
783 0.005 3.915 1 1030.099837133869 955.2323866510174 955.4583936423338 1099.779653834701 1099.759641055383 1099.773489634767 1095.502745693019 430.1757177385379 1099.203089471565 293.019242330338
784 0.005 3.92 1 1030.129789419819 955.2535964667082 955.4796472987776 1099.808394584987 1099.785496110046 1099.797049964526 1095.529659337034 430.2762230946462 1099.235084537156 293.01923586997
785 0.005 3.925 1 1030.120857734948 955.274487435871 955.5006560873827 1099.779297316139 1099.759412174957 1099.77323790541 1095.50332640645 430.3764653674211 1099.202269525731 293.0192389238364
786 0.005 3.93 1 1030.151293100231 955.2954462334615 955.5216556947194 1099.80843045466 1099.785373618287 1099.79685142304 1095.530404914892 430.476488118165 1099.235468176543 293.0192395325897
787 0.005 3.935 1 1030.141856450958 955.3160858692072 955.5424109774897 1099.779381040498 1099.759648092576 1099.773533768185 1095.504154382809 430.5762420991736 1099.201966296169 293.0192357513544
788 0.005 3.94 1 1030.17234602989 955.3367958297657 955.5631599437216 1099.808089857686 1099.784842395541 1099.796190656638 1095.530964747358 430.6757882224754 1099.235249624512 293.0192424468966
789 0.005 3.945 1 1030.162835217648 955.3571895412751 955.5836669925661 1099.779932903688 1099.760368978559 1099.77441423778 1095.505138630438 430.7750643109716 1099.202278369658 293.0192335565931
790 0.005 3.95 1 1030.193031384458 955.3776533913939 955.6041688096047 1099.807615663326 1099.784190955323 1099.795407406296 1095.531426318791 430.8741387016761 1099.234759609539 293.0192439925162
791 0.005 3.955 1 1030.183823050368 955.3978062164915 955.6244325151732 1099.780781688839 1099.761322762109 1099.775563934487 1095.506227588152 430.9729439926118 1099.203272820822 293.0192330072769
792 0.005 3.96 1 1030.213298393687 955.4180261270478 955.6446900090255 1099.806945879804 1099.783403610875 1099.794483146713 1095.531786029232 431.0715447207396 1099.234026811167 293.0192436850195
793 0.005 3.965 1 1030.204591920607 955.4379415999394 955.6647140041329 1099.781476481026 1099.762052644388 1099.776441165352 1095.507244268432 431.1698839281253 1099.204334621176 293.0192342885072
794 0.005 3.97 1 1030.233176486364 955.4579203937717 955.684730086605 1099.806287809745 1099.782735853691 1099.79372200068 1095.532174312456 431.2680145181278 1099.233010787546 293.0192416337399
795 0.005 3.975 1 1030.2251689921 955.4775895476431 955.7044977241393 1099.7819924499 1099.762511680889 1099.776976870554 1095.508132222864 431.3658056618922 1099.2052870406 293.0192371527818
796 0.005 3.98 1 1030.252792358082 955.497327599861 955.7242661301458 1099.805911227154 1099.782433940466 1099.793399315443 1095.532614721577 431.4634218128392 1099.232187570251 293.019238446946
797 0.005 3.985 1 1030.245346869992 955.5167690678268 955.7438074088436 1099.782131039351 1099.762510524212 1099.776953279068 1095.508897685417 431.5608256767696 1099.205849902261 293.019240648069
798 0.005 3.99 1 1030.272315095939 955.5362768227038 955.7633467678644 1099.805800901592 1099.782494002449 1099.793506553125 1095.53328650385 431.6580056756665 1099.231712647542 293.0192352196279
799 0.005 3.995 1 1030.265085489614 955.5554909298556 955.7826610792155 1099.781857444181 1099.762095121862 1099.776433539975 1095.509470084352 431.7549622527051 1099.205785648784 293.0192437895497
800 0.005 4 1 1030.291910133199 955.5747731061883 955.8019744502948 1099.806222570144 1099.783108796325 1099.794255832951 1095.534214651939 431.8516897396778 1099.231912184891 293.0192328181674
801 0.005 4.005 1 1030.284486751016 955.5937615540714 955.8210634045256 1099.781442959116 1099.761546634115 1099.775756788874 1095.509953623108 431.9481822544634 1099.205412301671 293.019245739238
802 0.005 4.01 1 1030.311557521555 955.6128225716282 955.8401543587638 1099.807034037316 1099.784074265424 1099.795403857599 1095.53526781491 432.0444511120477 1099.232859887265 293.0192319638779
803 0.005 4.015 1 1030.303498896657 955.6315867081803 955.859019511381 1099.780792034134 1099.760772487529 1099.774813519426 1095.510292920924 432.1405022150039 1099.204807728719 293.0192460213315
804 0.005 4.02 1 1030.331044730887 955.6504340339308 955.8779033893127 1099.807679263916 1099.784819523192 1099.796283502179 1095.536312624411 432.2364150994276 1099.233869088502 293.0192328622722
805 0.005 4.025 1 1030.322056123935 955.6689859371323 955.8965622850532 1099.780033106145 1099.759996903968 1099.773900400712 1095.510637918569 432.332044868327 1099.203791736725 293.0192444566947
806 0.005 4.03 1 1030.35028308798 955.6876138953984 955.9152221300549 1099.808187479341 1099.785318253998 1099.796854174049 1095.537230548502 432.4274377978379 1099.234776284546 293.0192354101686
807 0.005 4.035 1 1030.340443235038 955.7059433968832 955.9336565707716 1099.779513449534 1099.759556230907 1099.773394402137 1095.511061887476 432.5225893768214 1099.202868060102 293.0192416040565
808 0.005 4.04 1 1030.369222276614 955.7243554200916 955.9520974112035 1099.808393851458 1099.785419423579 1099.796931444647 1095.537965575496 432.6175219379448 1099.235384775892 293.0192387448889
809 0.005 4.045 1 1030.358752771644 955.7424673662367 955.9703125863491 1099.779394176769 1099.759574861819 1099.773428458891 1095.511711662044 432.7122227925574 1099.202317782171 293.0192384208911
810 0.005 4.05 1 1030.387778725223 955.7606654290424 955.9885375450269 1099.808223765133 1099.785074456079 1099.796480631354 1095.538524385688 432.8067073415506 1099.235440058295 293.0192419229666
811 0.005 4.055 1 1030.377018588437 955.7785643086714 956.0065378656433 1099.779652170157 1099.759987413883 1099.773938974972 1095.512501192344 432.9009628978915 1099.202249449674 293.0192358201603
812 0.005 4.06 1 1030.40596044165 955.7965504528603 956.0245497633076 1099.807834522475 1099.784515611623 1099.795799564904 1095.538958499978 432.9950026886362 1099.235053902733 293.0192440853677
813 0.005 4.065 1 1030.395413807163 955.8142298669887 956.0423208670433 1099.780410313848 1099.760888776493 1099.775027435585 1095.513440085927 433.0887205409458 1099.202954669075 293.0192344106214
814 0.005 4.07 1 1030.423757939095 955.8320030297753 956.0601133896217 1099.807316172947 1099.783828508205 1099.794979438767 1095.53921197828 433.1822749172382 1099.234547789623 293.0192447472332
815 0.005 4.075 1 1030.413635479569 955.8494817288272 956.0776846541372 1099.781149007198 1099.761690634853 1099.775995347329 1095.514402069507 433.2756216506766 1099.203985408767 293.019234774778
816 0.005 4.08 1 1030.441203153539 955.8670496432991 956.0952738810166 1099.80663764774 1099.783089094323 1099.794124810246 1095.539506561319 433.368759262309 1099.233671490346 293.0192435630777
817 0.005 4.085 1 1030.431671134997 955.8843292911772 956.1126455468968 1099.781741351493 1099.762280156473 1099.776697554676 1095.515294701592 433.461676268041 1099.204935561758 293.0192368101546
818 0.005 4.09 1 1030.458410422281 955.9016940726717 956.130032578227 1099.80612068302 1099.782609928281 1099.793588401298 1095.53988334688 433.5543829122722 1099.232741446328 293.0192409945879
819 0.005 4.095 1 1030.449474599751 955.9187765635966 956.1472061705726 1099.782075489522 1099.76251697785 1099.776964226752 1095.51604556127 433.6468691264525 1099.205695131488 293.0192398625492
820 0.005 4.1 1 1030.475512082831 955.9359415118048 956.164393525651 1099.805890255659 1099.782497552068 1099.793488051009 1095.540424051301 433.7391425430428 1099.232123899853 293.0192378988406
821 0.005 4.105 1 1030.466895024302 955.952827792791 956.1813702617613 1099.781961723724 1099.762262527374 1099.776642505664 1095.51659200624 433.8311927477607 1099.205902646801 293.0192430183902
822 0.005 4.11 1 1030.492618054996 955.9698010917206 956.1983728359764 1099.805976103282 1099.782768144745 1099.793832975113 1095.541202206282 433.9231244912784 1099.2319093486 293.0192351577141
823 0.005 4.115 1 1030.483952206517 955.9865014933247 956.21516893214 1099.781647245049 1099.761823618498 1099.776097253167 1095.517085527835 434.0147720580734 1099.205672100018 293.0192455649069
824 0.005 4.12 1 1030.509799447513 956.0032793043326 956.2319718958304 1099.806650890069 1099.783619429742 1099.794857152545 1095.542133499626 434.1062093024094 1099.232531253358 293.0192334779973
825 0.005 4.125 1 1030.500730958017 956.0197834579438 956.2485697943446 1099.781155569347 1099.761195534058 1099.775323231709 1095.517410735342 434.1974039284275 1099.205252064108 293.0192466956846
826 0.005 4.13 1 1030.526900817654 956.0363702143521 956.2651786821469 1099.807371552519 1099.78445487039 1099.795842206838 1095.543056891505 434.2884018052259 1099.233512022463 293.0192334682281
827 0.005 4.135 1 1030.517113563535 956.0526800081824 956.2815814279523 1099.780449446268 1099.760418422205 1099.774390291131 1095.517661125906 434.3791665275466 1099.204469532201 293.0192461065492
828 0.005 4.14 1 1030.543762258152 956.0690748894241 956.2979883202659 1099.807957697893 1099.785063511948 1099.796553623066 1095.543872891946 434.4696400615827 1099.234454090043 293.0192351423161
829 0.005 4.145 1 1030.533237972916 956.0851841931757 956.3141844969016 1099.77979969183 1099.759807294504 1099.773681034628 1095.517927521655 434.5599433504045 1099.203481054525 293.01924392179
830 0.005 4.15 1 1030.560456505455 956.1013972635177 956.330410242148 1099.808317885552 1099.78537180109 1099.796888635633 1095.544597006081 434.6500567049591 1099.235220487464 293.0192379879592
831 0.005 4.155 1 1030.549245251749 956.1173213546367 956.3464225005465 1099.779502029515 1099.759610157002 1099.773456784491 1095.51842326907 434.7399644205495 1099.202787932588 293.0192410507623
832 0.005 4.16 1 1030.576830121925 956.1333528333314 956.3624666785452 1099.808321387235 1099.785241236201 1099.796693361935 1095.545154768052 434.8296704753118 1099.235520598774 293.0192410895727
833 0.005 4.165 1 1030.565133160383 956.1491051333321 956.3783143832459 1099.779563129299 1099.759802972915 1099.773701816997 1095.519136780026 434.9192431444699 1099.202448145364 293.019238216669
834 0.005 4.17 1 1030.592867161944 956.1649542213095 956.394174572838 1099.80801649048 1099.784768617606 1099.796104957249 1095.545531731335 435.0084822403295 1099.235341994613 293.0192437722674
835 0.005 4.175 1 1030.581167308538 956.180515536469 956.40982229722 1099.780042292222 1099.760437170412 1099.7744749154 1095.519893129215 435.0975429268222 1099.202708710741 293.0192361489684
836 0.005 4.18 1 1030.60861884617 956.1961860665385 956.4255048476431 1099.807599475435 1099.784193809242 1099.795414740548 1095.545855719071 435.1864073627934 1099.234914257501 293.0192452140138
837 0.005 4.185 1 1030.5972012792 956.2115727942686 956.4409771697177 1099.780812210538 1099.761306390759 1099.775523585196 1095.520787452309 435.2750632926078 1099.203586934283 293.0192355063527
838 0.005 4.19 1 1030.624046607271 956.2270653726099 956.4564825021454 1099.807016098373 1099.783500666759 1099.794596464245 1095.546102783116 435.3635114768385 1099.234291416098 293.0192450622639
839 0.005 4.195 1 1030.613094991581 956.2422797336146 956.4717812237683 1099.781455619192 1099.761979600063 1099.776330989192 1095.521620542233 435.4517519134643 1099.204595214646 293.0192366394577
840 0.005 4.2 1 1030.639140343302 956.2575954505365 956.4871103321977 1099.806402278331 1099.782876651953 1099.79388396658 1095.546363156632 435.5398000592148 1099.233362924116 293.0192432249768
841 0.005 4.205 1 1030.628789308078 956.2726393587403 956.5022371938903 1099.781912556107 1099.762393714762 1099.776818415396 1095.522360602021 435.6276314467124 1099.205404968589 293.0192390879188
842 0.005 4.21 1 1030.654122696294 956.2877815221997 956.5173927486168 1099.806047158233 1099.782593157229 1099.793577149511 1095.546785097357 435.7152627633349 1099.232592499057 293.0192404537345
843 0.005 4.215 1 1030.644223793674 956.3026563357912 956.5323494684741 1099.782030553303 1099.762392726954 1099.776801400053 1095.522927354764 435.8026820142356 1099.205907855036 293.0192421655279
844 0.005 4.22 1 1030.669037419023 956.3176280222993 956.547334155713 1099.805966476011 1099.782649785985 1099.793672676981 1095.547341897805 435.8899093739676 1099.232177091019 293.0192375167678
845 0.005 4.225 1 1030.659353793511 956.3323350261686 956.5621223348462 1099.781802528726 1099.762024389027 1099.776340379696 1095.523365690574 435.9769278692033 1099.205902700862 293.0192450526303
846 0.005 4.23 1 1030.68400133141 956.3471399712666 956.5769392557987 1099.80632446901 1099.783183489208 1099.794323786815 1095.548092849703 436.0637461799628 1099.232316394671 293.0192352526845
847 0.005 4.235 1 1030.674181546557 956.3616802734373 956.5915604366165 1099.781447939805 1099.761550952666 1099.775751678948 1095.52371844827 436.1503554543932 1099.205603968866 293.0192469600789
848 0.005 4.24 1 1030.699059888455 956.3763222480322 956.6062129199591 1099.807063251194 1099.784063968868 1099.795370784504 1095.548968136008 436.2367710497839 1099.233169639291 293.0192343238423
849 0.005 4.245 1 1030.688676198914 956.3906965625507 956.6206683645592 1099.78086171201 1099.760852922291 1099.774901555169 1095.523938216437 436.3229758422681 1099.205038465588 293.0192472532228
850 0.005 4.25 1 1030.713972879162 956.4051777283892 956.6351585701569 1099.8076800646 1099.784756627285 1099.79618531909 1095.549782342002 436.408988305781 1099.234112900053 293.0192351047359
851 0.005 4.255 1 1030.70285019854 956.4193873390387 956.6494496030413 1099.780179523448 1099.76015173324 1099.774073481755 1095.524154493407 436.4947950407472 1099.20416449457 293.0192459241242
852 0.005 4.26 1 1030.728708007106 956.4337097016216 956.6637794023789 1099.808133838136 1099.785208337945 1099.796707674288 1095.550489460691 436.5804049606002 1099.234942016605 293.0192372885244
853 0.005 4.265 1 1030.716873426673 956.4477570452892 956.6779082082268 1099.779709326364 1099.759744705229 1099.773602269237 1095.524506866555 436.6658141474959 1099.203307986729 293.0192434059607
854 0.005 4.27 1 1030.743217768428 956.4619218616314 956.6920792945687 1099.808306848509 1099.785291714492 1099.796770138712 1095.551062102246 436.7510272950464 1099.235465022207 293.0192402860493
855 0.005 4.275 1 1030.730838190891 956.4758099250222 956.7060484520293 1099.779581985605 1099.759741904225 1099.773610897003 1095.525001227677 436.8360408028978 1099.202778825664 293.0192404876574
856 0.005 4.28 1 1030.757432156417 956.4898181714818 956.7200622235384 1099.808162185077 1099.7849941107 1099.79638302429 1095.551471228533 436.9208570060389 1099.235540960141 293.0192432410134
857 0.005 4.285 1 1030.744796773641 956.5035501394879 956.7338744587747 1099.779792152018 1099.760092865856 1099.774045717019 1095.52563846145 437.0054717841036 1099.202653703985 293.019237938675
858 0.005 4.29 1 1030.771353559739 956.5174030307073 956.7477325430075 1099.807817902545 1099.784495600612 1099.795772913355 1095.551784837437 437.0898953849024 1099.235200551348 293.0192453589484
859 0.005 4.295 1 1030.758934533581 956.530982896371 956.7613913689298 1099.780501107933 1099.760918870114 1099.775039586861 1095.526476378621 437.1741168721945 1099.203332862582 293.0192365896804
860 0.005 4.3 1 1030.784988656215 956.5446804977742 956.7750944798433 1099.807331667907 1099.783875878565 1099.795036994128 1095.551990286505 437.2581589159228 1099.234728290076 293.0192459697937
861 0.005 4.305 1 1030.77295367191 956.5581104801162 956.7886018956164 1099.781170383821 1099.761651973832 1099.775924334052 1095.527255568005 437.3419976091487 1099.204260279848 293.0192368573661
862 0.005 4.31 1 1030.798321732493 956.5716547755234 956.8021518731466 1099.806714786642 1099.783202140693 1099.794254480693 1095.552213921966 437.4256439025909 1099.23393670768 293.0192449495249
863 0.005 4.315 1 1030.786835064243 956.5849371352098 956.8155101423446 1099.781721132769 1099.762203725502 1099.776581252485 1095.527978172408 437.5090920691411 1099.205148115265 293.0192386673506
864 0.005 4.32 1 1030.811501108733 956.5983303228771 956.8289090886077 1099.80624464756 1099.782754721851 1099.793749843516 1095.552512669977 437.5923498875194 1099.233087240091 293.0192426188661
865 0.005 4.325 1 1030.800504808035 956.6114665957127 956.8421199791616 1099.781999029828 1099.762406192285 1099.776815299856 1095.528548948181 437.6754102546939 1099.205785258898 293.0192413942775
866 0.005 4.33 1 1030.824591174373 956.6247112181499 956.8553701084737 1099.806037012896 1099.782647697589 1099.793650218154 1095.552942728659 437.758281933014 1099.232510000954 293.0192397684566
867 0.005 4.335 1 1030.81390976856 956.6377017053992 956.8684345506714 1099.78191404739 1099.762191346817 1099.776545864421 1095.528958578905 437.8409569135072 1099.206038110109 293.0192444322988
868 0.005 4.34 1 1030.837651367824 956.6508006038893 956.881538241359 1099.806110393042 1099.782875006982 1099.793943483164 1095.553510233757 437.9234434873659 1099.232294945769 293.019237112821
869 0.005 4.345 1 1030.827018569074 956.6636466091336 956.8944577093376 1099.781622207703 1099.761794542125 1099.77605274797 1095.529293890344 438.0057350372155 1099.205801891592 293.0192468076413
870 0.005 4.350000000000001 1 1030.85087502504 956.676603798745 956.9074183773934 1099.806729950614 1099.783652158955 1099.794873936227 1095.554264018255 438.0878412778566 1099.232848161287 293.0192355561992
871 0.005 4.355 1 1030.839908105842 956.6893063557428 956.920194472199 1099.781195387143 1099.761237988995 1099.77536473788 1095.529531568837 438.1697534302717 1099.205448711134 293.0192478447055
872 0.005 4.36 1 1030.864068571889 956.7021247061806 956.9330147665619 1099.80739846449 1099.784424954746 1099.795786030626 1095.555041342182 438.2514787177342 1099.233773356044 293.0192355245463
873 0.005 4.365 1 1030.852449246323 956.7146842518324 956.9456482560232 1099.780536182437 1099.760513620795 1099.774497583063 1095.529684412297 438.3330112543583 1099.204714196049 293.0192472538355
874 0.005 4.37 1 1030.877156153547 956.7273682691214 956.958339072678 1099.807910927012 1099.784987340022 1099.796446211433 1095.555783235738 438.4144402565603 1099.234627594434 293.0192370270588
875 0.005 4.375 1 1030.864798714457 956.7397954765311 956.9708447711118 1099.779993931896 1099.759980007939 1099.773867385147 1095.529985785948 438.4956244412648 1099.203882402789 293.0192453830959
876 0.005 4.38 1 1030.890035771599 956.7523403628821 956.9833929648389 1099.808216976814 1099.785252419115 1099.796737902514 1095.556362555158 438.5766190937946 1099.235302735572 293.0192395481973
877 0.005 4.385 1 1030.877046689251 956.7646261860481 956.9957556163201 1099.779682524531 1099.759765452294 1099.773626630361 1095.530329685114 438.6574057168675 1099.2031711002 293.0192426621253
878 0.005 4.39 1 1030.902674335241 956.7770339873339 957.0081645691487 1099.808233630935 1099.78514917963 1099.796580814261 1095.556791007065 438.7380148586525 1099.235590349832 293.0192425089091
879 0.005 4.395 1 1030.889303311776 956.789181972032 957.0203879441148 1099.779728154858 1099.75993782317 1099.773842877594 1095.530846186279 438.8184220542345 1099.202860927365 293.019239969017
880 0.005 4.4 1 1030.91496741244 956.8014497252719 957.0326497999951 1099.807960636192 1099.784712908152 1099.796038806072 1095.557017166241 438.8985757368887 1099.235431225154 293.0192449965155
881 0.005 4.405 1 1030.901634680267 956.8134548275073 957.044724399447 1099.780135225898 1099.760490248218 1099.774519350865 1095.531474064518 438.9785858277759 1099.20304373337 293.0192380282448
882 0.005 4.41 1 1030.92708845979 956.8255907065303 957.0568559621343 1099.80759301193 1099.784203440702 1099.795425603946 1095.557246242205 439.0584359278267 1099.235035044737 293.0192463078006
883 0.005 4.415 1 1030.914057014415 956.8374673789946 957.0688019439789 1099.780874209928 1099.761315598628 1099.775511000188 1095.532237329101 439.1381035105231 1099.2039216498 293.0192375757651
884 0.005 4.42 1 1030.938938750295 956.8494711709607 957.0808026336583 1099.807044551153 1099.783556558754 1099.794662972084 1095.557391013368 439.2175960525944 1099.234455029639 293.0192460369965
885 0.005 4.425 1 1030.926335037547 956.8612205593776 957.0926206428077 1099.781456523514 1099.761933714063 1099.776254062666 1095.53290690905 439.2969001292938 1099.204807809654 293.0192385859207
886 0.005 4.43 1 1030.950550251273 956.8730933705953 957.1044910931722 1099.806499032874 1099.782992540291 1099.794012970741 1095.557602375083 439.3760287799569 1099.23361912884 293.019244422083
887 0.005 4.435 1 1030.938480981621 956.8847168118791 957.1161822365794 1099.781870381835 1099.762312079642 1099.776702718062 1095.533495186465 439.4549762129431 1099.205562494281 293.0192407916243
888 0.005 4.44 1 1030.962067581892 956.8964607949489 957.1279241173356 1099.806171961634 1099.782725281869 1099.793723350256 1095.55791745692 439.533743517631 1099.232919719037 293.0192418806446
889 0.005 4.445 1 1030.950403714974 956.9079587285424 957.1394891694001 1099.781961076876 1099.762300615302 1099.776679905974 1095.533916705889 439.6123213530176 1099.205997596427 293.0192435847878
890 0.005 4.45 1 1030.973550900368 956.9195762047409 957.1511042824757 1099.806100526516 1099.782776744704 1099.793807224865 1095.558370116352 439.690722934313 1099.232522808097 293.0192392219308
891 0.005 4.455 1 1030.962063660352 956.9309493907534 957.1625442078248 1099.781743522734 1099.76196286894 1099.776262834702 1095.534222673259 439.7689402589101 1099.205985445851 293.0192462447214
892 0.005 4.46 1 1030.985099535852 956.9424433199481 957.1740349737285 1099.806416007595 1099.783251305532 1099.794387354482 1095.558988415087 439.8469813728568 1099.232635781254 293.0192371414939
893 0.005 4.465 1 1030.973476802606 956.9537030945941 957.1853666779527 1099.781419710083 1099.761525904578 1099.775719681439 1095.534520875848 439.9249006865576 1099.205675029517 293.019247889148
894 0.005 4.47 1 1030.996833928183 956.9650782938024 957.1967421097382 1099.80710001936 1099.784073062155 1099.795363036348 1095.559790454697 440.002627869461 1099.233430515864 293.019236356115
895 0.005 4.475000000000001 1 1030.984685272451 956.9762119578882 957.2079459319572 1099.780899455002 1099.760897742494 1099.774952036836 1095.534658867419 440.0801346501545 1099.20521093825 293.0192481623678
896 0.005 4.48 1 1031.008393113302 956.9874658701468 957.2191974267639 1099.807658434152 1099.784708748632 1099.796115049859 1095.560425769836 440.1574889775301 1099.234300355055 293.0192369945574
897 0.005 4.485 1 1030.995628050027 956.9984752587555 957.23027620902 1099.780297857668 1099.760269432096 1099.774202827817 1095.534847968491 440.2346379002919 1099.204423919408 293.0192470295522
898 0.005 4.49 1 1031.019821747843 957.0096099263544 957.2414064246351 1099.808054985978 1099.785109273448 1099.796578393545 1095.560994432267 440.3116340129127 1099.235026526025 293.0192389100106
899 0.005 4.495 1 1031.006430916685 957.0204970442751 957.2523624547554 1099.77986642127 1099.759892804361 1099.773766240185 1095.535095266735 440.3884260338541 1099.203650102604 293.0192448020422
900 0.005 4.5 1 1031.031015597226 957.0315104441034 957.2633643821345 1099.808210749247 1099.785180565227 1099.796636472957 1095.561371530036 440.4649931279404 1099.235502575537 293.0192416071348
901 0.005 4.505 1 1031.017213460199 957.0422691147388 957.2741874698258 1099.779726652146 1099.759876320186 1099.773758426508 1095.535453728019 440.5414186350757 1099.203112994375 293.0192420702576
902 0.005 4.51 1 1031.042097227545 957.053171402933 957.2850848039084 1099.808076685676 1099.784911852537 1099.796285364953 1095.561739171613 440.6177706901267 1099.235568192295 293.0192443041063
903 0.005 4.515 1 1031.028004976672 957.0638238158695 957.2958060472159 1099.779930616141 1099.760197147692 1099.774153323528 1095.536009569505 440.6938957497961 1099.203026036676 293.0192398134785
904 0.005 4.52 1 1031.052889517001 957.0746088387622 957.3065848095662 1099.807760881612 1099.78445468631 1099.795727742783 1095.561965013017 440.7698683982875 1099.23526488319 293.0192461759416
905 0.005 4.525 1 1031.038959572526 957.0851469797482 957.3171898639332 1099.780556203262 1099.76094123779 1099.775052941243 1095.536688868038 440.8456347988429 1099.203594426049 293.0192385685963
906 0.005 4.53 1 1031.063420664028 957.0958124140443 957.3278433048254 1099.807338714141 1099.783898948747 1099.795062764297 1095.562054381408 440.9211771273953 1099.234849999777 293.0192467972726
907 0.005 4.535 1 1031.049893377146 957.106230500704 957.3383227829891 1099.781173943145 1099.761626428495 1099.775880411711 1095.53728908867 440.9965699548304 1099.204458839888 293.019238728432
908 0.005 4.54 1 1031.073747745523 957.116783648828 957.3488658496356 1099.806798808779 1099.783296933367 1099.794357998494 1095.562220431364 441.0718054230937 1099.234159447485 293.0192459556161
909 0.005 4.545 1 1031.060663228363 957.1270934273714 957.3592370150993 1099.781644627827 1099.762106751585 1099.77645838146 1095.537847249653 441.1468622304343 1099.20522303559 293.0192401971818
910 0.005 4.55 1 1031.083910503592 957.1375349061127 957.3696694419081 1099.80637412695 1099.782890129678 1099.793898415353 1095.562446479773 441.2217565636613 1099.233382739051 293.0192439453593
911 0.005 4.555 1 1031.071307165801 957.1477369828674 957.3799325352571 1099.781908951642 1099.762300093885 1099.77668308809 1095.538296429266 441.296467341363 1099.205855055454 293.0192427297117
912 0.005 4.56 1 1031.094022641615 957.1580685276269 957.3902554045519 1099.806175885552 1099.782782479424 1099.793795360638 1095.562790333795 441.371013009478 1099.23283466567 293.0192412769279
913 0.005 4.565 1 1031.081710526961 957.1681630530355 957.4004107344608 1099.781822821198 1099.762100054294 1099.776434371581 1095.538601041657 441.4453798690964 1099.206050207159 293.0192454808457
914 0.005 4.57 1 1031.104141982112 957.1783868238574 957.4106255652392 1099.80624027562 1099.782986016278 1099.794056594257 1095.563258646424 441.5195826805034 1099.232615227093 293.0192388839557
915 0.005 4.575 1 1031.091895951086 957.188374414381 957.4206739117849 1099.781566090952 1099.761744400819 1099.775991556351 1095.538851268491 441.5936125736578 1099.205852282117 293.0192476584408
916 0.005 4.58 1 1031.114429805525 957.1984934940627 957.4307831948024 1099.80679590219 1099.78369077203 1099.794903667328 1095.563900943488 441.6674965357033 1099.233109079326 293.0192373910388
917 0.005 4.585 1 1031.101911591982 957.2083751765305 957.4407257429614 1099.781181866479 1099.761240194096 1099.775366622725 1095.539033743052 441.7411980984426 1099.205527826854 293.0192486476826
918 0.005 4.59 1 1031.124713306511 957.2183913095457 957.4507311643656 1099.80740652436 1099.784402676241 1099.795745980933 1095.564515823266 441.8147445280562 1099.233968969329 293.0192372860925
919 0.005 4.595 1 1031.111676129054 957.2281670063676 957.4605682128673 1099.780620916496 1099.760605935832 1099.774598880205 1095.53917973451 441.8881129295542 1099.204936763785 293.019248310824
920 0.005 4.600000000000001 1 1031.13486680536 957.2380812865666 957.4704708048065 1099.807851708721 1099.78489503243 1099.796328217706 1095.565055444287 441.961326659714 1099.234721489991 293.0192384913061
921 0.005 4.605 1 1031.121237360159 957.2477519192472 957.480203141565 1099.780096837026 1099.760100705654 1099.774004063567 1095.539355630289 442.034362946055 1099.204110245103 293.0192465930491
922 0.005 4.61 1 1031.144921425243 957.2575654596876 957.4900040478623 1099.808140695412 1099.785147693469 1099.796608664357 1095.565511389222 442.1072437215595 1099.235350787407 293.0192408715602
923 0.005 4.615 1 1031.130747943886 957.2671328400912 957.499633197324 1099.779818813106 1099.759904050759 1099.773780215429 1095.539646412049 442.1799514061983 1099.203465859008 293.0192440437148
924 0.005 4.62 1 1031.154777843909 957.2768460423113 957.5093331527523 1099.808151637113 1099.78505040821 1099.796464613459 1095.565836180534 442.25250305541 1099.235620126455 293.0192436156727
925 0.005 4.625 1 1031.140266246447 957.2863122964673 957.5188608302827 1099.779843110903 1099.760045953906 1099.773960488782 1095.540067770272 442.3248809143939 1099.203141968744 293.0192414864835
926 0.005 4.63 1 1031.164407360595 957.2959254076475 957.5284604690329 1099.807902507447 1099.784656592318 1099.795973397176 1095.566048485702 442.3971043196934 1099.235482159741 293.019245959021
927 0.005 4.635 1 1031.149872149297 957.3052927363668 957.5378885842907 1099.780225174694 1099.760551725062 1099.774577911437 1095.540611398487 442.4691536560176 1099.203340747581 293.0192397450955
928 0.005 4.64 1 1031.173858726135 957.3148064332406 957.5473888277339 1099.807567270238 1099.784192232597 1099.795413162926 1095.566234312363 442.5410457620463 1099.235110935573 293.0192471456072
929 0.005 4.645 1 1031.159568688315 957.3240774872734 957.5567196104405 1099.780883079889 1099.761300961024 1099.775483549385 1095.541214371245 442.6127671188613 1099.204095757114 293.019239212529
930 0.005 4.65 1 1031.183115757018 957.3334921958414 957.566121210645 1099.807099388295 1099.783624861282 1099.7947363017 1095.566374206659 442.6843278528392 1099.23460411123 293.0192470281769
931 0.005 4.655 1 1031.169183474264 957.3426681773273 957.5753559039823 1099.781408413511 1099.761862890618 1099.776162315762 1095.541741821833 442.7557229875202 1099.204930813268 293.0192400577326
932 0.005 4.66 1 1031.19214816866 957.3519850908406 957.5846599088844 1099.806601373828 1099.783104788844 1099.794137505026 1095.566526522208 442.826963037781 1099.233850322486 293.0192455479448
933 0.005 4.665 1 1031.178692433168 957.3610670898239 957.5937996777176 1099.781778878628 1099.762206616213 1099.776573465713 1095.542198130483 442.8980358608608 1099.205616584667 293.0192421129829
934 0.005 4.67 1 1031.201108876644 957.370287405638 957.6030072043637 1099.806299385029 1099.782855143606 1099.793863151004 1095.566778886324 442.9689558459111 1099.233183485757 293.01924315243
935 0.005 4.675 1 1031.188031491308 957.3792851851435 957.6120665373901 1099.781885984167 1099.762213082942 1099.776571277173 1095.54257949692 443.0397652039923 1099.206054774906 293.0192448227206
936 0.005 4.68 1 1031.210109607041 957.3884117835319 957.6211842508395 1099.806210828934 1099.782885329933 1099.793921996392 1095.567198180754 443.1103998691167 1099.232790630465 293.0192405680527
937 0.005 4.685 1 1031.19715933797 957.3973140118109 957.6301458052897 1099.78167497785 1099.761895540052 1099.776181974445 1095.542795636965 443.18084153709 1099.206001447956 293.0192472579508
938 0.005 4.69 1 1031.21913543356 957.4063461273158 957.6391671329515 1099.806494320932 1099.783318417182 1099.794452758628 1095.567677110972 443.2511420086814 1099.232885684272 293.0192386668344
939 0.005 4.695 1 1031.206139344078 957.415154448908 957.6480336950527 1099.781401349622 1099.761516264191 1099.775703319202 1095.543028922325 443.3212486217528 1099.205753956778 293.0192487923874
940 0.005 4.7 1 1031.22830346153 957.4240951225804 957.6569619221164 1099.807117004414 1099.784065611785 1099.795344144221 1095.568267005071 443.391234136921 1099.233631951267 293.0192379029102
941 0.005 4.705 1 1031.214901802296 957.4328098706894 957.6657346986335 1099.78093558514 1099.76094588478 1099.775003722657 1095.543148331467 443.4610286543955 1099.205329823848 293.0192490627543
942 0.005 4.71 1 1031.237375829931 957.4416605284352 957.6745715119547 1099.807620168292 1099.784645797626 1099.79603083504 1095.568785595424 443.5306993912846 1099.234419565083 293.0192385011951
943 0.005 4.715 1 1031.223430638658 957.450282316354 957.683251362135 1099.780382388111 1099.760366221097 1099.774311492469 1095.543268209764 443.6001838899961 1099.204607901138 293.0192479917414
944 0.005 4.72 1 1031.246362117407 957.4590443197236 957.6919982254763 1099.807988502082 1099.785020381093 1099.796467459217 1095.569244227385 443.6695383295653 1099.235102786486 293.0192403202411
945 0.005 4.725000000000001 1 1031.231868556315 957.4675649594388 957.7005727281495 1099.779963869919 1099.76000421362 1099.773890978628 1095.543421828275 443.7386597758334 1099.203846032655 293.019245787374
946 0.005 4.73 1 1031.25515487115 957.4762383497086 957.7092259517601 1099.808140332221 1099.785093924012 1099.796529240007 1095.569540791048 443.807669001127 1099.235543919588 293.0192428926569
947 0.005 4.735 1 1031.240281842126 957.4846718690574 957.7177148017274 1099.779851228725 1099.759991218451 1099.773884259748 1095.543755569028 443.8765247562209 1099.203388283457 293.0192432973424
948 0.005 4.74 1 1031.263859137189 957.4932615826356 957.7262899115651 1099.808011700255 1099.784842607038 1099.796204598114 1095.569828712074 443.9453025703827 1099.235606675982 293.0192453257523
949 0.005 4.745 1 1031.248717211537 957.5016169071715 957.7347040521181 1099.780019535878 1099.760272302777 1099.774232786083 1095.544203466934 444.0138717078179 1099.203284418132 293.0192412443828
950 0.005 4.75 1 1031.272316544962 957.5101186825852 957.7431900499787 1099.807720909604 1099.784420592343 1099.795686761986 1095.570012841339 444.0823046474699 1099.235301300209 293.0192470227589
951 0.005 4.755 1 1031.257321217212 957.5183885338427 957.7515170757512 1099.780596886857 1099.7609632881 1099.775069271003 1095.544754168182 444.1505485596927 1099.203811671352 293.0192401434128
952 0.005 4.76 1 1031.280638337058 957.5268034564344 957.7599158789884 1099.807347032806 1099.783923384462 1099.795087352444 1095.570156706638 444.2186744748747 1099.234928604714 293.0192475397391
953 0.005 4.765 1 1031.265896007878 957.5349894746623 957.7681578186877 1099.781153617054 1099.761583015916 1099.775822705363 1095.545243869057 444.2866063333277 1099.204591276315 293.0192402664745
954 0.005 4.77 1 1031.288731385389 957.5433180150759 957.7764702763948 1099.80686426232 1099.783378379274 1099.794447495452 1095.570269833308 444.3544269583305 1099.234314759971 293.0192467603714
955 0.005 4.775 1 1031.27441709222 957.5514216333896 957.7846285829693 1099.781603517071 1099.76204083673 1099.776373450899 1095.545702002635 444.4220554920417 1099.205359391348 293.0192417499776
956 0.005 4.78 1 1031.296682407477 957.5596647700659 957.7928557413156 1099.806462258703 1099.782991742061 1099.794009993974 1095.570432749872 444.4895648067692 1099.233588155753 293.0192448166264
957 0.005 4.785 1 1031.282809025764 957.5676867214098 957.8009313976814 1099.781831022474 1099.762208825085 1099.776570262478 1095.54605928511 444.5568975005538 1099.20588513886 293.0192440355769
958 0.005 4.79 1 1031.304610258452 957.5758460645141 957.8090746509317 1099.806279159905 1099.782890619297 1099.793911168169 1095.570704677756 444.6241090324638 1099.233066321776 293.0192424471237
959 0.005 4.795 1 1031.291024586518 957.5837867207126 957.8170684058673 1099.781758060463 1099.762028502452 1099.776345609165 1095.546302027572 444.6911397496489 1099.206069602085 293.0192465162623
960 0.005 4.8 1 1031.312548454613 957.5918640347421 957.8251292345982 1099.806327531662 1099.78307110142 1099.79414750245 1095.571052707244 444.7580487968296 1099.232869136424 293.0192402719507
961 0.005 4.805 1 1031.299064770584 957.5997240096289 957.8330419478091 1099.781533601563 1099.761707644983 1099.77594212575 1095.546538013046 444.8247772185151 1099.205873486932 293.0192484260134
962 0.005 4.81 1 1031.320664354434 957.6077219930301 957.841022610754 1099.806833839242 1099.783718006684 1099.794925892928 1095.571575472237 444.8913846197606 1099.233325847657 293.0192389465111
963 0.005 4.815 1 1031.30699266157 957.6154930158489 957.8488421878193 1099.781192540034 1099.761256652387 1099.775379735955 1095.546643718665 444.9577667405375 1099.205625336723 293.0192494108221
964 0.005 4.82 1 1031.328733374214 957.6234129617948 957.8567401153686 1099.807389527753 1099.784366510149 1099.795696671278 1095.572020091837 445.0240454063896 1099.234114156775 293.0192387678895
965 0.005 4.825 1 1031.314636763263 957.631105875519 957.8644837216794 1099.780666827015 1099.760663680752 1099.774662834312 1095.546741582895 445.0901846233472 1099.205040329663 293.0192490532331
966 0.005 4.83 1 1031.336761184579 957.63895090884 957.8723069864359 1099.807805172663 1099.784827493062 1099.796241500467 1095.572471373819 445.156187675573 1099.234809868281 293.0192399416333
967 0.005 4.835 1 1031.322145748355 957.6465657637276 957.8799736944986 1099.78019820361 1099.760207289242 1099.774121495873 1095.5468797189 445.2220366200146 1099.204311247498 293.0192474696709
968 0.005 4.84 1 1031.344709060013 957.6543361740266 957.8877221873391 1099.808062219356 1099.785052305979 1099.796493739676 1095.572840680805 445.2877490106795 1099.235378462982 293.019242064434
969 0.005 4.845 1 1031.329602809324 957.6618739378634 957.8953124031547 1099.779929149838 1099.760015500276 1099.773904277824 1095.547101792881 445.3533066769204 1099.203693561925 293.0192451519608
970 0.005 4.850000000000001 1 1031.352507366975 957.6695697953371 957.9029862095764 1099.808080579548 1099.78496951344 1099.796368357086 1095.573104556396 445.4187269643801 1099.23563328504 293.0192445498646
971 0.005 4.855 1 1031.337099082263 957.6770321417872 957.9105010625389 1099.77995583151 1099.760149368427 1099.774074542169 1095.54743569796 445.4839936610551 1099.203428878232 293.0192429163409
972 0.005 4.86 1 1031.360116974439 957.6846534072425 957.9181003516859 1099.807848978047 1099.784603003769 1099.795909730816 1095.573282712639 445.5491230446336 1099.235494353199 293.0192466245988
973 0.005 4.865 1 1031.344651003561 957.6920420577951 957.9255411244188 1099.78027413391 1099.760592212017 1099.774620411924 1095.547857676549 445.6141026147172 1099.203534853801 293.019241214491
974 0.005 4.87 1 1031.367597022925 957.6995891755673 957.9330664717277 1099.807562837182 1099.784193066964 1099.795409426685 1095.573450511671 445.678944908514 1099.235162596731 293.0192478547954
975 0.005 4.875 1 1031.352343029615 957.7069061176275 957.9404348251068 1099.780880837416 1099.761284480234 1099.775459125867 1095.54835306238 445.7436327328317 1099.204248624564 293.019240630039
976 0.005 4.88 1 1031.374906848795 957.7143791164153 957.947886545638 1099.807143680703 1099.783677943352 1099.794795048906 1095.573545928638 445.8081824329996 1099.234727874006 293.019247782674
977 0.005 4.885 1 1031.359972891193 957.7216248581815 957.9551831143909 1099.781360546419 1099.761800831147 1099.776085335007 1095.548781300774 445.8725819824558 1099.205023327166 293.0192413898601
978 0.005 4.89 1 1031.382077419534 957.7290260661715 957.9625678194034 1099.806686225178 1099.783202693935 1099.794242778439 1095.573715060252 445.9369128127799 1099.234029409264 293.0192464185523
979 0.005 4.895 1 1031.367511499732 957.7362086473807 957.9698034771006 1099.781714274395 1099.762123688391 1099.77647006068 1095.549184208488 446.0010398900596 1099.205670567374 293.0192433228195
980 0.005 4.9 1 1031.389130189151 957.7435348667373 957.9771119377119 1099.806394030028 1099.782959036282 1099.793976481927 1095.573904856008 446.0650473494265 1099.233395586324 293.0192442111066
981 0.005 4.905 1 1031.374937629309 957.7506459209364 957.9842743859357 1099.781794521005 1099.76211908678 1099.776457910096 1095.549455654989 446.1288741271237 1099.206023706898 293.0192457038162
982 0.005 4.91 1 1031.396177054989 957.7578991921155 957.9915090524308 1099.806311084551 1099.782984156074 1099.794029542714 1095.574159157642 446.1925923345875 1099.233027546232 293.0192419203061
983 0.005 4.915 1 1031.382207967403 957.7649394910372 957.9985997652168 1099.781640906132 1099.761856080269 1099.776126508373 1095.549688888749 446.2561350781608 1099.206031390825 293.0192479696917
984 0.005 4.92 1 1031.403314944374 957.7721220268164 958.0057628063518 1099.806554388271 1099.783367581466 1099.794503533333 1095.574550701549 446.319570127893 1099.233105498478 293.0192400715134
985 0.005 4.925 1 1031.389321442404 957.7790920060548 958.0127827993247 1099.781381838011 1099.761498767623 1099.77567910013 1095.549855052929 446.3828321587897 1099.205805081928 293.019249511528
986 0.005 4.93 1 1031.41059220426 957.7862061384658 958.0198763646068 1099.80711857957 1099.784054064985 1099.795322658457 1095.57503236965 446.4459834755033 1099.233768729634 293.0192392504375
987 0.005 4.935 1 1031.396270647203 957.7931058889906 958.0268262411615 1099.780974001439 1099.760989388516 1099.775049523531 1095.549954400644 446.5089686775242 1099.20543975764 293.019249868088
988 0.005 4.94 1 1031.417816722985 957.8001526167305 958.0338514583802 1099.807580813657 1099.784587965036 1099.795957799106 1095.575463242437 446.5718425363887 1099.234511394354 293.019239739352
989 0.005 4.945 1 1031.402992903501 957.8069820922296 958.0407313784216 1099.780452658693 1099.760445128072 1099.774399837313 1095.550026707421 446.634545667236 1099.204739545517 293.019248822802
990 0.005 4.95 1 1031.424983009841 957.8139625263564 958.0476892902926 1099.807927829163 1099.784941264675 1099.796368082222 1095.575857656311 446.6971410795964 1099.235149813292 293.0192414696563
991 0.005 4.955 1 1031.409645245758 957.8207227791377 958.0545001759345 1099.780078740782 1099.76011474231 1099.774014499304 1095.550166500765 446.7595739622995 1099.204067977355 293.0192468066306
992 0.005 4.96 1 1031.432037007292 957.8276373452567 958.0613914698426 1099.808063624662 1099.785010463562 1099.796429158371 1095.576148028899 446.8218963081219 1099.23556152591 293.0192438100779
993 0.005 4.965 1 1031.416294829434 957.834329807028 958.0681345101193 1099.779955100772 1099.760088423605 1099.773993104824 1095.550406339961 446.8840518997481 1099.203614951806 293.0192444912983
994 0.005 4.97 1 1031.438936790014 957.8411787013105 958.0749596884536 1099.80796213347 1099.784786913159 1099.796136258394 1095.576356356387 446.9460997481689 1099.235621572338 293.0192461289602
995 0.005 4.975000000000001 1 1031.422986821791 957.8478050060561 958.0816362270672 1099.780089958398 1099.760335961356 1099.774303559695 1095.550727506999 447.0079806917489 1099.203495568982 293.0192425011701
996 0.005 4.98 1 1031.445674242054 957.8545884842655 958.0883958342538 1099.807704425568 1099.784403773341 1099.795663518061 1095.576519243561 447.0697585917704 1099.235348703757 293.0192477709405
997 0.005 4.985 1 1031.429819068274 957.8611507722051 958.0950076495054 1099.78059330327 1099.760952353635 1099.775055733696 1095.551163664343 447.131368528667 1099.203930047721 293.019241338643
998 0.005 4.99 1 1031.452295754534 957.8678690984713 958.1017022746545 1099.807376509529 1099.783959286677 1099.795124858064 1095.576626802359 447.1928765261755 1099.23501944491 293.0192483315963
999 0.005 4.995 1 1031.436695985182 957.8743687479863 958.1082506667558 1099.781133413232 1099.761547677122 1099.77577690552 1095.551585160487 447.2542161934376 1099.204727689886 293.0192415198495
1000 0.005 5 1 1031.45870520412 957.8810218509398 958.1148804753097 1099.80692572383 1099.783450032719 1099.794526056838 1095.576698548759 447.3154551631972 1099.23444489716 293.019247526011
1001 0.005 5.005 1 1031.443498244851 957.8874596935212 958.1213662338955 1099.781543418684 1099.761967772816 1099.776282967591 1095.551967641502 447.3765225600559 1099.20540909297 293.0192429014847
1002 0.005 5.01 1 1031.464999180802 957.8940481994451 958.12793175199 1099.806546703078 1099.783084384025 1099.794110932182 1095.576815384476 447.4374986477644 1099.233749503079 293.0192457239752
1003 0.005 5.015 1 1031.450223078262 957.9004249017373 958.1343556376449 1099.781765463056 1099.762131609257 1099.776474194317 1095.552270010558 447.4982997601736 1099.205911586616 293.0192450725531
1004 0.005 5.02 1 1031.47127149171 957.9069499018343 958.1408577715331 1099.806358446566 1099.782975845763 1099.794006496763 1095.576992242111 447.5590033676825 1099.233257666567 293.0192434488284
1005 0.005 5.025 1 1031.456794078744 957.9132656471915 958.147220220085 1099.781716336238 1099.761978888115 1099.776278302332 1095.552514675105 447.6195353188293 1099.206076536234 293.0192473821784
1006 0.005 5.03 1 1031.477535547009 957.9197272167085 958.1536546809743 1099.806397798272 1099.78313155227 1099.794212449787 1095.57722973986 447.6799140042874 1099.233065454929 293.0192414221424
1007 0.005 5.035 1 1031.463239859255 957.9259751499599 958.1599464500392 1099.781509150736 1099.761686058302 1099.775911930131 1095.552670480898 447.7401693766885 1099.205935504543 293.0192492657779
1008 0.005 5.04 1 1031.48400919609 957.9323790939083 958.166323974576 1099.806858082052 1099.783727327039 1099.794931424608 1095.577654880168 447.800315127346 1099.233480054505 293.0192401050225
1009 0.005 5.045 1 1031.469535242141 957.9385677694356 958.1725577097114 1099.781197477497 1099.76126604517 1099.775386859651 1095.552784617757 447.8603245739241 1099.205665080564 293.0192501137298
1010 0.005 5.05 1 1031.490526994745 957.9449146561738 958.178878187636 1099.807379536734 1099.784339670447 1099.795658071044 1095.578083657258 447.9202156554394 1099.234235756684 293.019240056857
1011 0.005 5.055 1 1031.475626168525 957.9510434751129 958.1850530934111 1099.780712837558 1099.760717094605 1099.77472146581 1095.552841474391 447.9799681794153 1099.205139282836 293.0192496934728
1012 0.005 5.06 1 1031.49701993742 957.9573346704191 958.1913216016579 1099.807758220807 1099.784768247211 1099.796165953724 1095.578506986949 448.0396568213641 1099.234890477699 293.0192411643308
1013 0.005 5.065 1 1031.481592284732 957.9634027139276 958.1974355223872 1099.780264721189 1099.760282476902 1099.774206389861 1095.55292290509 448.0991172325467 1099.204438582057 293.0192481487762
1014 0.005 5.07 1 1031.503356840134 957.9696357183637 958.2036407954754 1099.80801289555 1099.784985294778 1099.796408910813 1095.578777732714 448.1584800301468 1099.235418991347 293.0192432004438
1015 0.005 5.075 1 1031.487523869754 957.9756455565797 958.2096973777111 1099.780022473437 1099.760109183328 1099.774009598063 1095.553093097357 448.2177117720385 1099.203900418537 293.0192460658552
1016 0.005 5.08 1 1031.509614808896 957.9818224894584 958.2158465756316 1099.808028889557 1099.784906601895 1099.796290620205 1095.579013418551 448.2768256356408 1099.2356454852 293.0192454347426
1017 0.005 5.085 1 1031.493474284288 957.9877750343431 958.2218460820566 1099.780022425047 1099.760216795982 1099.774151871627 1095.553338860448 448.335803807104 1099.203597667006 293.0192439293343
1018 0.005 5.09 1 1031.515781050298 957.9938970019107 958.2279442842809 1099.807818214286 1099.784572292028 1099.795868723928 1095.579225189483 448.3947196748578 1099.235510831279 293.0192474029727
1019 0.005 5.095 1 1031.499492935001 957.999800482074 958.2338971187764 1099.780321095697 1099.760625460689 1099.774656305773 1095.553690337465 448.4534430503639 1099.203722882111 293.0192424001995
1020 0.005 5.100000000000001 1 1031.521768685737 958.0058644994269 958.2399362552768 1099.807554463725 1099.784193534288 1099.795407537872 1095.579356545579 448.5120548535513 1099.235210224617 293.0192484374891
1021 0.005 5.105 1 1031.505668874667 958.011712259358 958.2458318463592 1099.780883505976 1099.761271021029 1099.775440314599 1095.554106385883 448.5704952450747 1099.204391184852 293.0192419663153
1022 0.005 5.11 1 1031.527596744989 958.0177187534315 958.2518132237399 1099.807169327681 1099.783717776887 1099.794836616729 1095.579420162267 448.6288347176076 1099.234792221479 293.0192482851423
1023 0.005 5.115 1 1031.511813928913 958.0235119543355 958.2576530800537 1099.781347692769 1099.761766186809 1099.776038106831 1095.554477789106 448.6870135230583 1099.20514511268 293.0192427638808
1024 0.005 5.12 1 1031.533252995502 958.0294612016424 958.2635772855964 1099.806741929674 1099.783268429148 1099.794316532387 1095.579488042023 448.7451037850602 1099.234149510618 293.0192470128339
1025 0.005 5.125 1 1031.517881018746 958.0352005354761 958.2693622880495 1099.781650577851 1099.762049164981 1099.77637837888 1095.554796880831 448.8030382974466 1099.205679579695 293.0192444110238
1026 0.005 5.13 1 1031.538866266236 958.0410934276659 958.2752301894702 1099.806471825782 1099.783045264672 1099.794072606395 1095.579599865503 448.8608869664732 1099.233565632268 293.0192450962991
1027 0.005 5.135 1 1031.523893733457 958.0467795021792 958.2809611701048 1099.781757433441 1099.762067292548 1099.776386581485 1095.55507989429 448.9185833912989 1099.2060474398 293.0192465954312
1028 0.005 5.14 1 1031.544497139613 958.0526171657773 958.2867737709548 1099.806381160182 1099.783054838093 1099.794108288791 1095.579797667936 448.9761923472028 1099.233225074214 293.0192429604556
1029 0.005 5.145 1 1031.529732714499 958.0582498811716 958.2924510010615 1099.781598343564 1099.761809818837 1099.776067821067 1095.555244585378 449.0336468587906 1099.206036824625 293.0192487011139
1030 0.005 5.15 1 1031.550217363852 958.0640340151268 958.2982096689594 1099.806603674161 1099.783413107588 1099.794550943749 1095.580109393739 449.0910088169493 1099.233283892887 293.019241260747
1031 0.005 5.155 1 1031.535476489677 958.069613923351 958.3038339753173 1099.781380170159 1099.761492616492 1099.775664720401 1095.555407037695 449.1482238951393 1099.205851040397 293.0192501142726
1032 0.005 5.16 1 1031.556043907552 958.0753456506293 958.3095357067697 1099.807130480189 1099.784047484998 1099.795310640621 1095.580480869957 449.2052821093304 1099.233913231469 293.0192405494287
1033 0.005 5.165 1 1031.541055172139 958.0808652213751 958.315097527049 1099.780977172076 1099.761007088983 1099.775066871285 1095.555442415518 449.2622388605436 1099.205465124026 293.0192503206587
1034 0.005 5.17 1 1031.561924653123 958.0865487998381 958.320755484133 1099.807558898691 1099.784549618464 1099.795906821951 1095.580888359203 449.3191295549467 1099.23459837045 293.0192410373205
1035 0.005 5.175 1 1031.546429592637 958.0920234255922 958.3262761585274 1099.780519878133 1099.760514125363 1099.774474994299 1095.555522604098 449.375856872504 1099.204874505247 293.0192494362995
1036 0.005 5.18 1 1031.567710145022 958.097656260665 958.3318820867252 1099.80787523907 1099.784872799694 1099.796284446907 1095.581219239448 449.4324688638698 1099.235187964073 293.0192425207636
1037 0.005 5.185 1 1031.551740851893 958.103077664792 958.3373494396719 1099.780166515645 1099.760205087992 1099.774115359272 1095.55560995979 449.4889383858043 1099.204242455176 293.0192476717684
1038 0.005 5.19 1 1031.573414009789 958.1086605369837 958.3429044987232 1099.808004902737 1099.78493923925 1099.796340555811 1095.581486350297 449.5453018227352 1099.235553272071 293.019244614284
1039 0.005 5.195 1 1031.557059561236 958.1140300289553 958.3483198155759 1099.780048026633 1099.760179345017 1099.774095942041 1095.555783898892 449.6015265471781 1099.203819737329 293.0192455679685
1040 0.005 5.2 1 1031.578995744553 958.1195631076463 958.3538245638065 1099.807918547301 1099.784734493042 1099.796072027463 1095.581678034876 449.6576409788625 1099.235619662215 293.0192467479097
1041 0.005 5.205 1 1031.56240882089 958.1248818710809 958.3591888858846 1099.780141800536 1099.760385405938 1099.774361160256 1095.556016189804 449.7136213139325 1099.203660470488 293.0192436258122
1042 0.005 5.21 1 1031.584432632114 958.1303652541122 958.3646437312797 1099.807691770482 1099.784388524553 1099.795642666777 1095.581810353215 449.769499911125 1099.235377876212 293.0192483451442
1043 0.005 5.215 1 1031.567938140948 958.1356354122682 958.3699588050019 1099.780618868255 1099.76096611547 1099.775069554066 1095.556387238147 449.825241114088 1099.204104397651 293.0192425862222
1044 0.005 5.22 1 1031.589766412023 958.141069125668 958.3753641583096 1099.807390184651 1099.783979378971 1099.795144677566 1095.581893276393 449.88088076216 1099.235074391335 293.0192488322073
1045 0.005 5.225000000000001 1 1031.573498224333 958.1462916842236 958.3806309698706 1099.78110936218 1099.761512005258 1099.775732295316 1095.556743682304 449.9363836554379 1099.204805824205 293.0192426850844
1046 0.005 5.23 1 1031.594919618793 958.1516755186827 958.3859868272356 1099.806980923619 1099.783512543691 1099.794593186574 1095.581938525254 449.9917848757107 1099.234549080402 293.0192481877793
1047 0.005 5.235 1 1031.579020601333 958.1568512809965 958.3912061098173 1099.781496012158 1099.761904601429 1099.776204605782 1095.557076112854 450.0470450208787 1099.20544572625 293.0192438713062
1048 0.005 5.24 1 1031.599953555449 958.1621854689301 958.3965127054312 1099.806617851787 1099.783165841756 1099.794203026187 1095.581981881297 450.1022062371653 1099.23390661963 293.0192465692079
1049 0.005 5.245 1 1031.584493128724 958.1673150040979 958.4016850552305 1099.781716886432 1099.762066806335 1099.776389136597 1095.557388162109 450.1572321946211 1099.205906624589 293.0192458112661
1050 0.005 5.25 1 1031.604987705419 958.1726004188798 958.4069430875558 1099.80643076303 1099.783052985638 1099.794092571442 1095.582109638836 450.2121603631727 1099.233437398706 293.0192444783039
1051 0.005 5.255 1 1031.589841147534 958.1776837171725 958.4120687750695 1099.781679580744 1099.761929815332 1099.776213793202 1095.557582977062 450.2669512964808 1099.206109568805 293.0192480829268
1052 0.005 5.26 1 1031.610045043961 958.1829215004545 958.4172791185471 1099.806440619912 1099.783184015057 1099.794271029462 1095.582314187998 450.3216447321489 1099.233221441357 293.0192424427221
1053 0.005 5.265 1 1031.595039630713 958.1879586003575 958.4223584024109 1099.781499214398 1099.761664299997 1099.775878596811 1095.55774267776 450.3762001527802 1099.205948838368 293.0192498685823
1054 0.005 5.27 1 1031.615292775816 958.1931508100884 958.4275226615658 1099.80686814844 1099.783737688496 1099.79493994226 1095.582676863488 450.4306600703609 1099.233608077637 293.0192412213735
1055 0.005 5.275 1 1031.600148495152 958.1981416412601 958.432555867927 1099.781226861529 1099.761286062014 1099.775402600419 1095.557838909747 450.4849837322892 1099.205742349972 293.0192507145659
1056 0.005 5.28 1 1031.62058383387 958.2032893143543 958.4376750121138 1099.8073433392 1099.784300519637 1099.795610165085 1095.583037245504 450.5392088512931 1099.234309702093 293.0192410744012
1057 0.005 5.285 1 1031.605046862831 958.2082332952486 958.4426618309271 1099.780766918408 1099.760768696872 1099.774777041554 1095.557860413127 450.5933006477096 1099.205237228627 293.019250361321
1058 0.005 5.29 1 1031.625830116536 958.2133371379516 958.4477364589158 1099.807713902155 1099.78471000446 1099.796093810342 1095.583371252919 450.6472937374053 1099.234936180322 293.0192421036415
1059 0.005 5.295 1 1031.609841538777 958.2182345391169 958.452677100934 1099.780356643543 1099.76036958743 1099.774303542617 1095.557903205728 450.7011541807381 1099.204617964916 293.0192490063006
1060 0.005 5.3 1 1031.631015976188 958.223294421274 958.4577071754537 1099.807933854019 1099.784907425392 1099.796314927738 1095.583647797849 450.7549372950383 1099.235403671381 293.0192439168189
1061 0.005 5.305 1 1031.614595246487 958.2281458146658 958.462601999275 1099.780098902274 1099.760187132053 1099.774098942186 1095.557994021361 450.8085554438446 1099.204044528087 293.0192469714885
1062 0.005 5.31 1 1031.636133507279 958.2331625614752 958.4675884542453 1099.807973605051 1099.784852119947 1099.796222605723 1095.583877430453 450.8621132882906 1099.235636264117 293.0192461448806
1063 0.005 5.315 1 1031.619386953593 958.237969081174 958.4724384501313 1099.780085088813 1099.760275522992 1099.774220095691 1095.558165766023 450.9155087875099 1099.203762543081 293.0192448647831
1064 0.005 5.32 1 1031.64110067161 958.2429425353068 958.477381422757 1099.807793388566 1099.784547902428 1099.795839107747 1095.584011892974 450.9688384896381 1099.23553616511 293.0192480429691
1065 0.005 5.325 1 1031.624273859854 958.2477056364684 958.4821877042272 1099.780340715319 1099.760642706744 1099.774677326426 1095.558435459608 451.0219991234888 1099.203859329488 293.0192433880114
1066 0.005 5.33 1 1031.645958886232 958.2526358224909 958.4870874549202 1099.80755600128 1099.784203590487 1099.795414489581 1095.584119005961 451.0750985595104 1099.235248040301 293.0192490491231
1067 0.005 5.335 1 1031.629320625007 958.2573572701149 958.4918514805369 1099.780873825978 1099.761252083234 1099.775415388671 1095.558800925307 451.1280295870079 1099.204494121435 293.0192429798443
1068 0.005 5.34 1 1031.650678637481 958.2622438395032 958.4967080212903 1099.807193429251 1099.783755069116 1099.794877763371 1095.584151798969 451.1809016483048 1099.234850856273 293.0192489123268
1069 0.005 5.345 1 1031.634333420225 958.2669242202812 958.501430370701 1099.781301431181 1099.761708907751 1099.775968248878 1095.559122564111 451.2336060524141 1099.205166662715 293.0192436371051
1070 0.005 5.350000000000001 1 1031.65522989995 958.2717669782014 958.5062435800963 1099.806787423063 1099.783332817763 1099.794390115755 1095.584153150543 451.286251703158 1099.234245426542 293.0192477509027
1071 0.005 5.355 1 1031.639330938377 958.2764071022083 958.5109249333107 1099.781627735493 1099.76200605106 1099.776316757784 1095.559464216577 451.3387315904248 1099.205730380871 293.0192452701698
1072 0.005 5.36 1 1031.659747842421 958.2812066008572 958.5156952597052 1099.80651056145 1099.783100875744 1099.794138108533 1095.584217261932 451.3911538130178 1099.233686145172 293.0192458168983
1073 0.005 5.365 1 1031.644229766798 958.2858064393658 958.5203358177575 1099.781716815759 1099.762014901614 1099.776318717162 1095.559688832166 451.443412200408 1099.206071661883 293.0192474324551
1074 0.005 5.37 1 1031.664275579519 958.2905635861754 958.5250639249172 1099.806411054552 1099.783101054971 1099.794162008613 1095.584351005072 451.4956120400208 1099.233336100434 293.019243725995
1075 0.005 5.375 1 1031.64899318604 958.2951230513527 958.5296638280417 1099.781590767295 1099.761793271017 1099.776039484579 1095.559848986075 451.5476501925659 1099.206071978681 293.0192494584534
1076 0.005 5.38 1 1031.668918790614 958.2998393920188 958.5343508873193 1099.80661840516 1099.783433430744 1099.794574378134 1095.584612698987 451.5996294612747 1099.23340393799 293.0192421383515
1077 0.005 5.385 1 1031.653641401369 958.3043583843859 958.5389103343605 1099.781367563844 1099.761481802769 1099.775647249268 1095.559964756243 451.6514505223902 1099.205854264319 293.019250647385
1078 0.005 5.39 1 1031.673716638853 958.3090355598279 958.543557676313 1099.807110168487 1099.784031448 1099.795289016458 1095.584971270552 451.7032092656115 1099.233998721984 293.019241557763
1079 0.005 5.395 1 1031.658165405833 958.3135137274097 958.5480766814673 1099.781011810182 1099.761037641847 1099.775097394496 1095.560005512517 451.754812176947 1099.205539766493 293.0192508561742
1080 0.005 5.4 1 1031.678493027412 958.3181523562732 958.5526849039962 1099.807522747975 1099.784506613321 1099.795854920696 1095.58529751592 451.8063502953896 1099.234666678897 293.019242011803
1081 0.005 5.405 1 1031.662510586565 958.3225893385145 958.557163208414 1099.780556543638 1099.760562762822 1099.774530880795 1095.560005079578 451.8577342333763 1099.204952136423 293.0192499893109
1082 0.005 5.41 1 1031.683239432316 958.3271900404371 958.5617328269818 1099.80782928714 1099.784817473758 1099.796213314945 1095.585612125248 451.9090573418578 1099.235204133385 293.019243434909
1083 0.005 5.415 1 1031.66680017485 958.3315862622403 958.5661707660797 1099.780224622082 1099.760273715846 1099.774193914695 1095.560044600033 451.9602247878746 1099.204360819467 293.0192483136359
1084 0.005 5.42 1 1031.687926599331 958.3361492830816 958.5707021389298 1099.807962937455 1099.784887656608 1099.796275642693 1095.585869836983 452.0113277440274 1099.235560693214 293.0192454343681
1085 0.005 5.425 1 1031.671087942136 958.3405054595599 958.5751002493909 1099.78008508249 1099.76022680613 1099.774153965849 1095.560148790174 452.0622760689857 1099.203928194964 293.0192462385077
1086 0.005 5.43 1 1031.692496775774 958.3450306772386 958.5795934992724 1099.807891933263 1099.784704030651 1099.796032773711 1095.586036244646 452.1131626054165 1099.235627447972 293.0192474742458
1087 0.005 5.435 1 1031.675453235204 958.3493480725048 958.5839527332661 1099.780188217247 1099.760432079059 1099.77441576718 1095.56034441369 452.1638920390672 1099.203833837687 293.0192445624155
1088 0.005 5.44 1 1031.696925832076 958.3538352799848 958.5884079379796 1099.807671375465 1099.78437348376 1099.795623577039 1095.586139639587 452.214564768816 1099.235384298536 293.0192488192826
1089 0.005 5.445 1 1031.679967397834 958.3581155663171 958.5927295965935 1099.780623257308 1099.760967025861 1099.775069443676 1095.560662748499 452.2650800659156 1099.204214273224 293.0192436475896
1090 0.005 5.45 1 1031.701270356494 958.3625646578402 958.5971469441328 1099.807387192125 1099.783989042944 1099.795154220058 1095.586196056209 452.3155451895447 1099.235085047694 293.0192492672566
1091 0.005 5.455 1 1031.684540360076 958.3668087937643 958.6014318968345 1099.781096879255 1099.761489661036 1099.775702024761 1095.560985626449 452.3658505188698 1099.204889146475 293.019243756196
1092 0.005 5.46 1 1031.705438405945 958.3712192867595 958.6058111436179 1099.806995130571 1099.783545927845 1099.794633823359 1095.58617433439 452.4161052404071 1099.234598381187 293.0192486426636
1093 0.005 5.465 1 1031.689091298416 958.3754279653521 958.6100599556698 1099.7814757049 1099.761868495658 1099.776153152679 1095.561327366701 452.466200608008 1099.205479293451 293.0192448248403
1094 0.005 5.47 1 1031.709522914532 958.3798000393975 958.6144012406284 1099.806652444387 1099.783216912617 1099.794262476643 1095.58619174933 452.5162453104647 1099.23400579457 293.0192471660039
1095 0.005 5.475000000000001 1 1031.693595922524 958.3839735453996 958.6186142824243 1099.781684242143 1099.762020173441 1099.776327448964 1095.561586615683 452.5661299982019 1099.205949625693 293.0192467091887
1096 0.005 5.48 1 1031.713593540038 958.3883078449381 958.6229180836837 1099.806461467342 1099.783101663476 1099.794150310668 1095.586264199268 452.6159627808011 1099.233551264312 293.0192451658622
1097 0.005 5.485 1 1031.697971803022 958.3924459696681 958.6270953877561 1099.781640451552 1099.761885318482 1099.776155081857 1095.561758862486 452.6656387743482 1099.206079818905 293.0192487276373
1098 0.005 5.49 1 1031.717721173789 958.3967435505768 958.6313624513951 1099.80647796778 1099.78322942791 1099.794322381376 1095.586435169578 452.7152599892282 1099.233357090077 293.0192434038341
1099 0.005 5.495 1 1031.702239171964 958.4008462823671 958.6355042138338 1099.781480539924 1099.761642416807 1099.775847032682 1095.561896270158 452.7647281681728 1099.205951095278 293.0192503048654
1100 0.005 5.5 1 1031.722027134567 958.4051088540115 958.6397358689985 1099.806875840053 1099.783747137721 1099.79494958272 1095.586746214133 452.8141396667783 1099.233726901038 293.0192422810781
1101 0.005 5.505 1 1031.706411698051 958.4091758888794 958.6438421648237 1099.781215315452 1099.761280382711 1099.775393049648 1095.561958512841 452.863409191003 1099.205743795377 293.0192510459995
1102 0.005 5.51 1 1031.726384323405 958.4134044162145 958.6480392713054 1099.807326460828 1099.784279404671 1099.795582648369 1095.587067565557 452.9126110649553 1099.234385947674 293.019242154472
1103 0.005 5.515 1 1031.71041560658 958.4174352749723 958.6521098597921 1099.780797996611 1099.760806905765 1099.77481859349 1095.561953865449 452.9616721570547 1099.20532128689 293.0192508367132
1104 0.005 5.52 1 1031.730706219883 958.4216303153786 958.6562728734343 1099.807668848575 1099.78465797531 1099.796028839491 1095.587383014751 453.0106693285734 1099.234950360713 293.0192429848619
1105 0.005 5.525 1 1031.714292990359 958.4256248822729 958.6603076450309 1099.780396534861 1099.760422674344 1099.774365634078 1095.561946544315 453.0595259551773 1099.204695595762 293.0192495819201
1106 0.005 5.53 1 1031.735013400981 958.4297869336143 958.6644370335323 1099.807901984723 1099.784857498732 1099.796248431682 1095.587670553288 453.1083186194239 1099.235410475832 293.019244711754
1107 0.005 5.535 1 1031.718156712491 958.4337457269251 958.6684363820885 1099.780155459483 1099.76025058859 1099.774173817921 1095.561991674191 453.1569698921073 1099.204183647218 293.0192477012383
1108 0.005 5.54 1 1031.739229525465 958.4378747659662 958.6725323252145 1099.807940235549 1099.78480679454 1099.796165683815 1095.587871187425 453.2055561006406 1099.235634268924 293.0192467241795
1109 0.005 5.545 1 1031.722060707456 958.4417987031023 958.6764969236126 1099.780133284092 1099.76032830351 1099.774284289166 1095.562118913939 453.2540007094088 1099.203911075243 293.0192458063783
1110 0.005 5.55 1 1031.743314428106 958.4458944377553 958.680559397524 1099.80777668103 1099.784525692916 1099.795808308131 1095.587987802462 453.3023879424966 1099.235539399148 293.019248471476
1111 0.005 5.555 1 1031.726070897433 958.4497848702048 958.6844902498514 1099.780372522289 1099.760670909489 1099.7747103467 1095.56234860648 453.3506306472594 1099.20400469468 293.0192444496757
1112 0.005 5.56 1 1031.747299250096 958.4538472133004 958.6885194166795 1099.807551213903 1099.784201926099 1099.795409274018 1095.588069424329 453.3988172085056 1099.235263602481 293.0192494321773
1113 0.005 5.565 1 1031.730223337127 958.457705597747 958.6924177160845 1099.780859285598 1099.76123156584 1099.775391235341 1095.562670541566 453.4468593428372 1099.20454912766 293.0192439344323
1114 0.005 5.57 1 1031.751154710744 958.4617340202626 958.696413396756 1099.807215780149 1099.78378729687 1099.794913470691 1095.588047641807 453.4948455029315 1099.234904420253 293.0192494350485
1115 0.005 5.575 1 1031.734402649954 958.4655611768579 958.7002798372329 1099.781296810582 1099.76168564663 1099.775931938648 1095.563015791711 453.5426904368545 1099.205228085307 293.0192444977412
1116 0.005 5.58 1 1031.754867180707 958.4695553849958 958.7042418475526 1099.806824881187 1099.7833807515 1099.794446133734 1095.588022077444 453.5904779655614 1099.234348283368 293.0192483522356
1117 0.005 5.585 1 1031.738526041328 958.4733516275573 958.7080767459121 1099.78158466971 1099.76194934339 1099.776245295254 1095.563294869579 453.6381232748236 1099.205743218067 293.0192460409162
1118 0.005 5.59 1 1031.758538246582 958.4773120385087 958.7120053625691 1099.806555911962 1099.783159844644 1099.794205785078 1095.588040078009 453.6857112009386 1099.233801146293 293.0192465338366
1119 0.005 5.595 1 1031.742589367856 958.481077481872 958.7158089621636 1099.781686024526 1099.761971393569 1099.776259407793 1095.563514172682 453.7331589260424 1099.20607233809 293.0192480691407
1120 0.005 5.600000000000001 1 1031.762238196943 958.4850048518554 958.7197047289283 1099.806453711586 1099.78315082663 1099.794219594897 1095.588138831481 453.7805482202923 1099.233465753822 293.0192445894115
1121 0.005 5.605 1 1031.746512584345 958.488739142702 958.7234769461795 1099.781563218541 1099.761760629764 1099.775995192716 1095.563648864744 453.8277979535466 1099.206048910271 293.0192498930812
1122 0.005 5.61 1 1031.766054537579 958.4926348645484 958.7273408787061 1099.806648676808 1099.783463544557 1099.794607182915 1095.588360130562 453.8749912616253 1099.233525449449 293.019243102955
1123 0.005 5.615 1 1031.750358472227 958.4963379666113 958.731081925372 1099.78137132455 1099.761481287899 1099.775640424992 1095.563748136786 453.9220462849615 1099.205901755109 293.0192511361079
1124 0.005 5.62 1 1031.770018049792 958.5002034770301 958.7349151981524 1099.807100394293 1099.784015170752 1099.79526895192 1095.588672721905 453.9690431523903 1099.234079711404 293.0192424061269
1125 0.005 5.625 1 1031.75406215046 958.5038747670284 958.7386248374198 1099.781028319045 1099.761060288751 1099.775121347689 1095.563749602474 454.0158994675791 1099.205591343931 293.0192514295145
1126 0.005 5.63 1 1031.773986808049 958.5077107344646 958.7424280116094 1099.807498509226 1099.784469478667 1099.795804996352 1095.588995445503 454.0626997837861 1099.234695965677 293.0192427831562
1127 0.005 5.635 1 1031.757608578128 958.5113497582627 958.7461059160739 1099.780597547092 1099.760613358925 1099.774589424202 1095.563708953681 454.1093659116718 1099.205039769656 293.0192506244741
1128 0.005 5.64 1 1031.777906003544 958.515157372503 958.7498768839416 1099.807819511939 1099.784775123368 1099.796155219984 1095.589282313839 454.1559162299255 1099.235239030503 293.0192441851128
1129 0.005 5.645 1 1031.761105180883 958.518757936777 958.753514934381 1099.780248196271 1099.76031832824 1099.774251227519 1095.56367321134 454.2023909760281 1099.204428803206 293.0192488925836
1130 0.005 5.65 1 1031.781802926733 958.5225381492432 958.7572589613436 1099.807966417803 1099.784859198265 1099.796233181624 1095.589514218173 454.248781049359 1099.235601396435 293.0192461674421
1131 0.005 5.655 1 1031.764628997195 958.5261087545921 958.7608680190955 1099.780124322833 1099.760278150354 1099.774217729231 1095.563749929873 454.2950758599762 1099.204064037308 293.0192469887628
1132 0.005 5.66 1 1031.785579066789 958.5298606344094 958.7645840590769 1099.807895749327 1099.784683943191 1099.796002510112 1095.589654056788 454.3412795154272 1099.235658087909 293.019248042675
1133 0.005 5.665 1 1031.768204619083 958.5334019400252 958.7681641866925 1099.780203412146 1099.76045749157 1099.774449663749 1095.563906890197 454.3873847870764 1099.203925988782 293.0192453372637
1134 0.005 5.67 1 1031.789247945807 958.5371251486386 958.7718518633197 1099.807696362533 1099.784381348359 1099.795625027873 1095.589741984417 454.4333985701624 1099.235430050074 293.0192494109107
1135 0.005 5.675 1 1031.771944755995 958.5406385466074 958.7754039462219 1099.780615260034 1099.760958665141 1099.775060212925 1095.56419764077 454.4793138966903 1099.204290199973 293.0192444067786
1136 0.005 5.68 1 1031.79281029721 958.5443324843721 958.7790629094599 1099.807415379636 1099.78401157363 1099.795178032248 1095.589733925814 454.5251394738862 1099.23514364998 293.0192498590446
1137 0.005 5.685 1 1031.775736671318 958.547825641174 958.7825969828638 1099.78108983737 1099.761467224993 1099.775669995915 1095.564560451835 454.5708969145927 1099.204927224574 293.0192444714377
1138 0.005 5.69 1 1031.796275462983 958.5514888264968 958.7862283422756 1099.807021360364 1099.783583249085 1099.794676734073 1095.589725563779 454.6165784880066 1099.234666918816 293.0192492348912
1139 0.005 5.695 1 1031.779552091033 958.5549538715227 958.7897326688308 1099.781459377267 1099.761834128237 1099.776105848111 1095.564854001503 454.6621076454728 1099.205547082672 293.0192456497438
1140 0.005 5.7 1 1031.799601398173 958.5585860321256 958.793332891691 1099.806673723677 1099.783255767237 1099.79431011571 1095.589686426801 454.7075857104883 1099.234077120969 293.0192476748536
1141 0.005 5.705 1 1031.783302011232 958.5620235233383 958.7968086112072 1099.781659609166 1099.76198149256 1099.776273761796 1095.56510096896 454.7529176746988 1099.205952224049 293.0192474557239
1142 0.005 5.71 1 1031.802948862575 958.5656255118053 958.8003786133141 1099.806491110521 1099.78314340938 1099.794199556355 1095.589731878519 454.7982010418953 1099.233643779235 293.0192458002281
1143 0.005 5.715 1 1031.78695102032 958.5690353201395 958.8038260503163 1099.781630041566 1099.761863310988 1099.776120327374 1095.565258564864 454.8433514965278 1099.206102248147 293.0192493875223
1144 0.005 5.72 1 1031.806346343106 958.5726081847858 958.8073667725714 1099.806497131508 1099.783254638004 1099.794353008966 1095.589865468512 454.8884493082805 1099.233457249759 293.0192440868192
1145 0.005 5.725000000000001 1 1031.790479635545 958.5759901131158 958.8107860712615 1099.781468685892 1099.761627468171 1099.775824350655 1095.565362784722 454.9334151672477 1099.205957621635 293.0192508507218
1146 0.005 5.73 1 1031.809937549805 958.5795356935121 958.8142989942328 1099.806886250301 1099.783752921095 1099.794953877748 1095.590156010142 454.9783199099476 1099.233822010027 293.0192430640312
1147 0.005 5.735 1 1031.793942360126 958.5828895263024 958.8176903557161 1099.781227864069 1099.761294352965 1099.775405636273 1095.565394872049 455.0230979229878 1099.20580176233 293.0192516036602
1148 0.005 5.74 1 1031.813582063221 958.586408654055 958.8211762759465 1099.807316164583 1099.784256917352 1099.795551174752 1095.59047339198 455.0678221221594 1099.2344470015 293.019242929208
1149 0.005 5.745 1 1031.797208742438 958.5897335732597 958.8245392152678 1099.780802499982 1099.760824981652 1099.774841359501 1095.565334626303 455.1124205791179 1099.205333940674 293.0192512667975
1150 0.005 5.75 1 1031.817208618663 958.5932268111967 958.8279985605668 1099.807661160607 1099.784631269183 1099.795989021137 1095.590784231608 455.1569636397362 1099.234996823618 293.0192438763642
1151 0.005 5.755 1 1031.800391187844 958.5965228359975 958.8313330835794 1099.780417656871 1099.760457004869 1099.774409137318 1095.565286344304 455.2013793391433 1099.20475921719 293.0192499818625
1152 0.005 5.76 1 1031.820814432897 958.5999905238325 958.8347662394752 1099.807891161259 1099.784827108396 1099.796205471591 1095.591049704237 455.245740864041 1099.235448774582 293.0192455227065
1153 0.005 5.765 1 1031.80356543457 958.6032581199194 958.838072690652 1099.780183322173 1099.760289760132 1099.774223967445 1095.565299196647 455.2899746400752 1099.204272311779 293.0192482250633
1154 0.005 5.77 1 1031.824330417453 958.6067001015706 958.8414797104097 1099.807930623552 1099.784784487543 1099.796131238351 1095.591233016198 455.3341579657666 1099.235645056744 293.0192473919517
1155 0.005 5.775 1 1031.806799926152 958.6099402608939 958.8447588188046 1099.780170790972 1099.76036904339 1099.774333883391 1095.565405140353 455.3782102642494 1099.204040366509 293.0192465215818
1156 0.005 5.78 1 1031.827719537328 958.6133560957568 958.8481395680806 1099.807762909588 1099.784507873609 1099.795784288777 1095.591319139959 455.4222136340134 1099.235536868659 293.0192489563091
1157 0.005 5.785 1 1031.8101506001 958.6165631988914 958.8513829306376 1099.780377371519 1099.760681884847 1099.774724198961 1095.565591706119 455.4660638274781 1099.204078574895 293.0192452151423
1158 0.005 5.79 1 1031.830964961174 958.619953858334 958.8547362644657 1099.807559772198 1099.784203189912 1099.795408537102 1095.591303790822 455.5098520655131 1099.235285167567 293.0192498930956
1159 0.005 5.795 1 1031.813655936058 958.6231379023341 958.8579570099394 1099.780881550087 1099.76124333085 1099.77539722184 1095.56595930835 455.5535513890671 1099.204651661658 293.0192447969866
1160 0.005 5.8 1 1031.834148671715 958.6265027866244 958.8612857807969 1099.807231039922 1099.783799508185 1099.794928266344 1095.591260183022 455.5971697848157 1099.234947617086 293.0192497913512
1161 0.005 5.805 1 1031.817144106423 958.6296635290313 958.8644831815292 1099.781281944511 1099.76166082131 1099.775898609236 1095.566250679666 455.6406994799534 1099.205283137157 293.0192454194049
1162 0.005 5.81 1 1031.837196970658 958.6330020882129 958.8677865646763 1099.806856861718 1099.783415688755 1099.794485933621 1095.591200273189 455.6841446416337 1099.234411649159 293.0192487454425
1163 0.005 5.815 1 1031.820604697143 958.6361396621716 958.870960498131 1099.781568625293 1099.761921217184 1099.776204533046 1095.566524209157 455.7274992127478 1099.205774056014 293.0192468372521
1164 0.005 5.82 1 1031.840230141133 958.6394522064293 958.874238491157 1099.806600742783 1099.783202857247 1099.794256147111 1095.591201753449 455.7707685465486 1099.233907723641 293.0192471122119
1165 0.005 5.825 1 1031.823987740928 958.6425662794028 958.8773887185625 1099.78164774256 1099.761928840421 1099.776203593343 1095.5667093773 455.8139467489634 1099.206038246849 293.0192486082246
1166 0.005 5.83 1 1031.843298303281 958.6458534726863 958.8806416599305 1099.806510561238 1099.783199301121 1099.794273931645 1095.591282395948 455.8570401380969 1099.233600935843 293.0192453850622
1167 0.005 5.835 1 1031.827269025157 958.6489436535895 958.883767956807 1099.781540492637 1099.761737136472 1099.775962354122 1095.566821292671 455.9000447797586 1099.206049481493 293.0192503051942
1168 0.005 5.84 1 1031.846482882429 958.6522067075066 958.8869966595882 1099.80670002151 1099.783497915653 1099.794644245211 1095.59148693236 455.9429623546051 1099.233671104447 293.019243975144
1169 0.005 5.845 1 1031.830457315308 958.6552726499719 958.890098932597 1099.781343696653 1099.761462859201 1099.775617690921 1095.566868911537 455.9857917981416 1099.205892743606 293.0192514761018
1170 0.005 5.850000000000001 1 1031.849818545704 958.658512845774 958.8933043696197 1099.80713807355 1099.784026178698 1099.795272184659 1095.591810584156 456.0285345101695 1099.23418248861 293.0192433284597
1171 0.005 5.855 1 1031.833529844529 958.661553939585 958.8963823188952 1099.781015496435 1099.761063443968 1099.775126860658 1095.566836121956 456.0711909257575 1099.205605013413 293.0192517461811
1172 0.005 5.86 1 1031.853156423173 958.6647716775207 958.8995648177792 1099.80751740991 1099.784455952143 1099.795780404593 1095.592114988772 456.11376040611 1099.234765515006 293.0192436888187
1173 0.005 5.865 1 1031.836445886192 958.6677873388703 958.9026179592527 1099.780591435879 1099.760629817393 1099.774614034627 1095.566756619767 456.156244399638 1099.205054684099 293.0192509353934
1174 0.005 5.87 1 1031.856482135275 958.6709829208603 958.905777732502 1099.807812638366 1099.784747947474 1099.796114831652 1095.592396328924 456.1986425229103 1099.235268274144 293.019244964785
1175 0.005 5.875 1 1031.83934824646 958.6739735179266 958.9088062810461 1099.780293155126 1099.760371074706 1099.774315123937 1095.566733142805 456.2409542051407 1099.204555020363 293.0192494975889
1176 0.005 5.88 1 1031.859750011885 958.6771468035593 958.9119433484923 1099.80794271196 1099.784820429565 1099.79618117259 1095.592607128236 456.283178879544 1099.235591014559 293.0192466580258
1177 0.005 5.885 1 1031.842258959753 958.6801129053821 958.9149476788932 1099.780161537283 1099.760322376498 1099.774272699628 1095.566782062219 456.3253199513699 1099.204166958887 293.0192477492079
1178 0.005 5.89 1 1031.86291812174 958.6832634870041 958.9180618668412 1099.807876921334 1099.784656772663 1099.795965766514 1095.592724004489 456.3673764603051 1099.235643678768 293.0192484426315
1179 0.005 5.895 1 1031.84524964762 958.6862060766937 958.9210426518143 1099.780244226856 1099.760497361339 1099.774496873452 1095.566930345348 456.4093473337637 1099.204047897832 293.0192461620907
1180 0.005 5.9 1 1031.865962674411 958.689333445581 958.9241337386189 1099.807677109417 1099.784365034669 1099.79560561499 1095.592747844847 456.4512327961034 1099.235437016971 293.0192497571078
1181 0.005 5.905 1 1031.84840722787 958.6922540514819 958.9270920969035 1099.78063902756 1099.760972139052 1099.775071430984 1095.567240821942 456.4930333072729 1099.204366097121 293.0192451988032
1182 0.005 5.91 1 1031.868939253311 958.6953578680224 958.9301600310661 1099.80741232364 1099.784015168475 1099.795181857299 1095.592723272666 456.534751151113 1099.235170522622 293.0192502499504
1183 0.005 5.915 1 1031.851589078249 958.6982563225802 958.93309602008 1099.781076237314 1099.761450739499 1099.775647558401 1095.567498012703 456.5763821787442 1099.204984547616 293.0192452999556
1184 0.005 5.92 1 1031.871759105009 958.7013359462899 958.936140248751 1099.807044549262 1099.783608194886 1099.794707101589 1095.592638731855 456.6179353515233 1099.23472429846 293.0192496571071
1185 0.005 5.925 1 1031.854785736312 958.7042133335707 958.9390545525431 1099.781421079846 1099.761792875297 1099.776054145515 1095.567780755156 456.6593987104729 1099.205521242481 293.0192462943425
1186 0.005 5.93 1 1031.874531535533 958.7072690042479 958.9420752860558 1099.806726485031 1099.783306016202 1099.794366704571 1095.592599468817 456.7007826110219 1099.234184417402 293.0192483294876
1187 0.005 5.935 1 1031.857955045056 958.7101255858018 958.9449682054661 1099.781617064031 1099.761936354432 1099.776216373728 1095.568009438927 456.742078682832 1099.205926985184 293.0192479288438
1188 0.005 5.94 1 1031.877311022391 958.7131578309785 958.9479658346811 1099.80654771241 1099.783192899172 1099.794256386608 1095.592627602445 456.7832981310266 1099.233773171992 293.0192465679643
1189 0.005 5.945 1 1031.861012019753 958.7159929582518 958.9508370694873 1099.781578628259 1099.761817253583 1099.776064447526 1095.568134699409 456.8244287454363 1099.206050941616 293.0192497333363
1190 0.005 5.95 1 1031.880149768108 958.719002666698 958.953812170349 1099.806557519039 1099.783300585972 1099.794402541185 1095.592751461652 456.8654822031191 1099.233589260433 293.0192449221337
1191 0.005 5.955 1 1031.863981660535 958.7218161422805 958.9566617247123 1099.781443655052 1099.761610684639 1099.775803686503 1095.568206514617 456.9064478868033 1099.205971937839 293.0192512829134
1192 0.005 5.96 1 1031.883173965462 958.7248049488421 958.9596155249083 1099.806925357484 1099.783769084953 1099.794965743 1095.593046045989 456.9473362278445 1099.233918643461 293.0192438019391
1193 0.005 5.965 1 1031.866854242012 958.7275961901951 958.9624432128905 1099.78119118496 1099.761278795619 1099.775391799655 1095.568192294128 456.9881420668731 1099.205770470815 293.0192520044016
1194 0.005 5.97 1 1031.88626214382 958.7305647814959 958.9653762971183 1099.807343082343 1099.784252361322 1099.79553638368 1095.59335060847 457.028869813187 1099.234516308733 293.0192436969781
1195 0.005 5.975000000000001 1 1031.869572800058 958.7333331228494 958.9681816643616 1099.780789601106 1099.760836896793 1099.774861937894 1095.568103122501 457.0695080622139 1099.205354896047 293.0192516976038
1196 0.005 5.98 1 1031.889330124773 958.7362818643307 958.9710943166619 1099.807677532744 1099.784611683475 1099.795956869206 1095.593642033991 457.1100607432485 1099.235053243062 293.0192445473148
1197 0.005 5.985 1 1031.872211368879 958.7390272436171 958.9738772629227 1099.780417696431 1099.760483187411 1099.774448536923 1095.568034070115 457.1505317588659 1099.204799549999 293.0192505119368
1198 0.005 5.99 1 1031.892377871881 958.7419562360707 958.9767696186861 1099.807902158376 1099.784803806867 1099.796166316482 1095.593887719363 457.1909301823786 1099.23547583531 293.0192461080541
1199 0.005 5.995 1 1031.874861209017 958.7446792132023 958.9795305263742 1099.780201910558 1099.760328775045 1099.774276174172 1095.568037583225 457.2312420027513 1099.204351353121 293.0192488673571
1200 0.005 6 1 1031.895343199048 958.7475880978856 958.9824024675942 1099.80793588923 1099.784761676028 1099.796097269304 1095.594040703291 457.2714802596072 1099.235668465736 293.0192478975309
1201 0.005 6.005 1 1031.87755542822 958.7502894919702 958.9851418805395 1099.780175698787 1099.760391431734 1099.774366759152 1095.568131233787 457.3116315288511 1099.204081417051 293.0192471067032
1202 0.005 6.01 1 1031.898179294424 958.7531775797496 958.9879930434688 1099.807773667088 1099.784501601234 1099.795772495758 1095.59406855418 457.3517094429464 1099.235570662678 293.0192495045508
1203 0.005 6.015000000000001 1 1031.880384085423 958.7558587311599 958.9907119011045 1099.780408741661 1099.76070680083 1099.774751006897 1095.568381189904 457.3917005655131 1099.204164424058 293.019245858058
1204 0.005 6.02 1 1031.900931706445 958.7587259268364 958.9935423878202 1099.807546713417 1099.784194286449 1099.795399036335 1095.594058207635 457.4316189602758 1099.235306851127 293.0192503314336
1205 0.005 6.025 1 1031.883354538702 958.7613880413626 958.9962416788932 1099.78087517127 1099.761230688529 1099.775381233598 1095.568692403278 457.4714505590754 1099.204698097271 293.0192455040548
1206 0.005 6.03 1 1031.903586007884 958.7642337315775 958.9990512037432 1099.807228802316 1099.783811403871 1099.794943223934 1095.593979018644 457.5112100200221 1099.234969161725 293.0192502109201
1207 0.005 6.035 1 1031.886331890597 958.7668771848834 959.0017312637623 1099.781276546529 1099.761643284003 1099.775871809476 1095.56898546086 457.5508828819011 1099.2053163468 293.0192461205282
1208 0.005 6.04 1 1031.906129386156 958.7697011370095 959.0045196175421 1099.80686801917 1099.783440683702 1099.794518667203 1095.593902696104 457.5904842296513 1099.23446426862 293.0192491992825
1209 0.005 6.045 1 1031.889259921633 958.7723259520633 959.0071805068732 1099.781539891952 1099.761884155851 1099.776155370914 1095.569230177502 457.6299997465553 1099.205757209628 293.0192474392594
1210 0.005 6.05 1 1031.908657954995 958.7751285733611 959.0099479278126 1099.806621053816 1099.78323502017 1099.794295445421 1095.59388585299 457.6694450420992 1099.233978243294 293.0192476407255
1211 0.005 6.055 1 1031.892138643946 958.7777345803834 959.0125896240696 1099.781627232832 1099.761901240821 1099.776165900524 1095.56939929095 457.70880364532 1099.206047981679 293.0192491992574
1212 0.005 6.06 1 1031.911230260687 958.7805166107951 959.0153366145906 1099.806536040681 1099.783229878996 1099.794310639377 1095.593958412947 457.7480921001186 1099.233690212561 293.0192459151798
1213 0.005 6.065 1 1031.894890213994 958.7831032166827 959.0179588298822 1099.781511281174 1099.761712219316 1099.775932076829 1095.569457557077 457.7872943113152 1099.206036963039 293.0192508520112
1214 0.005 6.07 1 1031.913936012195 958.7858660369037 959.020686349679 1099.806737727823 1099.783528938317 1099.794673687654 1095.594193613326 457.8264250153671 1099.233760123601 293.0192445889117
1215 0.005 6.075 1 1031.897565967717 958.7884329207915 959.0232890496517 1099.781313388277 1099.76144336336 1099.775597193621 1095.569465775183 457.8654712726913 1099.205882727583 293.0192519174582
1216 0.005 6.08 1 1031.916773462384 958.7911776431802 959.0259979894893 1099.807155134859 1099.784028673837 1099.795269393134 1095.594496780888 457.9044467409856 1099.234259015901 293.0192440517033
1217 0.005 6.085 1 1031.900116428027 958.7937241342614 959.0285808276099 1099.78097679246 1099.761046933681 1099.775115485388 1095.569384844073 457.9433381386943 1099.205564090843 293.0192520174704
1218 0.005 6.09 1 1031.919625731344 958.7964511905891 959.0312715279451 1099.807539106929 1099.784456058854 1099.795770553095 1095.594796634055 457.9821595497532 1099.23483532118 293.0192444892222
1219 0.005 6.095 1 1031.902568206046 958.7989770446719 959.03383429537 1099.78058841539 1099.760645616902 1099.774639735068 1095.569296762888 458.020896759846 1099.205094412044 293.019251308326
1220 0.005 6.100000000000001 1 1031.922448773975 958.8016865514438 959.0365068997115 1099.807814226107 1099.784729366379 1099.796083568594 1095.595055882339 458.0595645486586 1099.23530259913 293.0192456299769
1221 0.005 6.105 1 1031.904980109918 958.8041919941342 959.0390497060916 1099.780293243316 1099.760391704339 1099.774347057237 1095.569253326503 458.0981524153685 1099.204581197897 293.0192499176239
1222 0.005 6.11 1 1031.925222891431 958.8068838224077 959.0417042070155 1099.807940669919 1099.784802161237 1099.796151129815 1095.595237853515 458.136668212793 1099.235603807088 293.0192472881801
1223 0.005 6.115 1 1031.90743902073 958.809369628275 959.0442275769059 1099.780185530821 1099.76035583202 1099.774315673089 1095.569316225997 458.1751005362357 1099.204237837491 293.0192482465534
1224 0.005 6.12 1 1031.927877951043 958.8120430717089 959.0468636077969 1099.807852705474 1099.784630264425 1099.795933510035 1095.595283382113 458.2134622227982 1099.235639128471 293.0192489383961
1225 0.005 6.125 1 1031.909980232083 958.8145102823869 959.0493682299651 1099.780285217119 1099.760537738089 1099.774541410554 1095.569509777816 458.2517422285026 1099.204123324593 293.0192467644098
1226 0.005 6.13 1 1031.930438823939 958.8171649217536 959.0519856226417 1099.807651249994 1099.784342217778 1099.795580141929 1095.595275255413 458.2899524102526 1099.235436019565 293.0192501327323
1227 0.005 6.135 1 1031.912675730841 958.8196148523608 959.0544725005093 1099.78066907094 1099.760991845428 1099.775090292462 1095.569792992933 458.3280817031073 1099.204477983593 293.0192460296847
1228 0.005 6.140000000000001 1 1031.932919087906 958.8222503369957 959.0570711735044 1099.807377498729 1099.78399587384 1099.795164550242 1095.595206744363 458.3661419162866 1099.235154191879 293.0192504445045
1229 0.005 6.145 1 1031.915421746316 958.8246835526026 959.0595407941565 1099.781094085989 1099.761451766179 1099.775640419205 1095.570090039127 458.4041257808237 1099.20503408519 293.0192461047412
1230 0.005 6.15 1 1031.935299254601 958.8272995691424 959.0621205570264 1099.807038159464 1099.783617006454 1099.794720547158 1095.595120921671 458.4420369023711 1099.234742513457 293.0192499690834
1231 0.005 6.155 1 1031.918156452649 958.8297162861036 959.0645731214216 1099.781428872337 1099.761781074779 1099.77603029937 1095.570355655839 458.4798671594616 1099.205565021462 293.0192469941969
1232 0.005 6.16 1 1031.937614848498 958.8323129169013 959.0671339896363 1099.806730655543 1099.783325313647 1099.794394522659 1095.595064140695 458.5176260417998 1099.234239919092 293.0192487347504
1233 0.005 6.165 1 1031.920833941606 958.8347129534337 959.0695694352289 1099.781597821719 1099.761905362732 1099.776173229482 1095.570538894597 458.5553032693794 1099.205921562704 293.0192484764718
1234 0.005 6.17 1 1031.939965597968 958.8372908646849 959.0721118128314 1099.806580230539 1099.783232160674 1099.794301633987 1095.595114096773 458.5929129828608 1099.233865015808 293.0192471285674
1235 0.005 6.175 1 1031.923422308009 958.8396737433078 959.0745299366234 1099.781555817782 1099.7617894579 1099.776027515198 1095.570612384641 458.6304435333378 1099.206062332438 293.0192502229583
1236 0.005 6.18 1 1031.942373698967 958.8422338235449 959.0770544235428 1099.806603808874 1099.78334328864 1099.794447445331 1095.595271067533 458.6679051261704 1099.233690610534 293.0192455499343
1237 0.005 6.185 1 1031.925874090968 958.8445988489831 959.0794548532313 1099.781394646164 1099.761570222759 1099.775758490475 1095.570625982928 458.7052905051505 1099.205923691925 293.0192515834609
1238 0.005 6.19 1 1031.944956859654 958.8471425345286 959.0819624723554 1099.806968770052 1099.783798890223 1099.794992954035 1095.595559020027 458.7426000891842 1099.234014877204 293.0192446046133
1239 0.005 6.195 1 1031.928295832341 958.8494895721135 959.0843453084548 1099.781156294946 1099.76125716743 1099.775371351727 1095.570573817226 458.7798297196404 1099.205765164206 293.0192522234042
1240 0.005 6.2 1 1031.947621880874 958.8520174715928 959.086836638315 1099.807371705484 1099.784261290351 1099.795538140796 1095.59585536554 458.8169859462177 1099.234590438895 293.0192444672295
1241 0.005 6.205 1 1031.930576378907 958.8543462112108 959.0892016261245 1099.780770548919 1099.760835124813 1099.774866818512 1095.570468778082 458.85406804961 1099.205369083398 293.0192520135737
1242 0.005 6.21 1 1031.950231899973 958.8568584392724 959.0916767730374 1099.807688584816 1099.784602905844 1099.795935644299 1095.596126543501 458.8910800503034 1099.235079581782 293.0192451846473
1243 0.005 6.215 1 1031.932801515533 958.8591687108737 959.094023794845 1099.78043130448 1099.760509330426 1099.774484420765 1095.57040240917 458.9280207951666 1099.204870683024 293.019251021608
1244 0.005 6.22 1 1031.952810237552 958.8616651958009 959.0964827579309 1099.80788380226 1099.784772711126 1099.796124457659 1095.596305096683 458.9648925341005 1099.235468193406 293.0192465661262
1245 0.005 6.225000000000001 1 1031.935047112117 958.8639575484742 959.098812154851 1099.780245819744 1099.760377398922 1099.774332441611 1095.570456729323 459.0016947779046 1099.204418948246 293.0192494262114
1246 0.005 6.23 1 1031.955324816549 958.8664378893342 959.1012547534284 1099.807899563759 1099.784720438952 1099.79604712119 1095.596400804955 459.0384270556872 1099.235648209173 293.0192483137225
1247 0.005 6.235 1 1031.937347644689 958.868713104814 959.1035670413862 1099.780241352766 1099.760450092554 1099.774430201323 1095.570570924064 459.07508912251 1099.20420031152 293.0192477562558
1248 0.005 6.24 1 1031.957729292303 958.87117676856 959.105993029866 1099.807734881377 1099.784465602352 1099.795732967603 1095.596398211652 459.1116819349642 1099.235561003555 293.0192498172461
1249 0.005 6.245 1 1031.93974727486 958.8734358581248 959.1082889103868 1099.78044710688 1099.760735001777 1099.774780340188 1095.570788459958 459.1482025202579 1099.204259948134 293.0192465938796
1250 0.005 6.25 1 1031.96005429213 958.8758825514353 959.1106981850343 1099.807516730428 1099.784175646352 1099.795379652112 1095.596363853431 459.1846518870921 1099.235297924979 293.019250617342
1251 0.005 6.255 1 1031.942299341778 958.8781267747318 959.1129786438075 1099.780901827595 1099.761241215153 1099.775385644497 1095.571098200131 459.2210297436379 1099.20476501481 293.0192462082166
1252 0.005 6.26 1 1031.962303704652 958.8805560936447 959.1153710817358 1099.80721667478 1099.78381330454 1099.794950106507 1095.596275292929 459.2573371795465 1099.23499056215 293.0192505833835
1253 0.005 6.265000000000001 1 1031.944839690535 958.8827855631177 959.1176362744682 1099.781270074797 1099.761622349069 1099.775840030367 1095.571360569114 459.2935708542805 1099.205321552706 293.0192466478977
1254 0.005 6.27 1 1031.964448148719 958.885197271754 959.120011637817 1099.806877615317 1099.783464353141 1099.794549195576 1095.596194088641 459.3297346385075 1099.234518028631 293.01924972137
1255 0.005 6.275 1 1031.947351663608 958.8874120741622 959.1222616563723 1099.781527863538 1099.761857948106 1099.776117101294 1095.571576417357 459.3658269547569 1099.205775571348 293.0192478981076
1256 0.005 6.28 1 1031.96659146797 958.8898066294486 959.124620227811 1099.806653231489 1099.783274767213 1099.794342855211 1095.596197092793 459.401849648724 1099.23406627885 293.0192482054601
1257 0.005 6.285 1 1031.949789514885 958.8920063160616 959.1268548654604 1099.781587916057 1099.761858350651 1099.776112658621 1095.571683905159 459.4378018686526 1099.206029991 293.0192496112179
1258 0.005 6.29 1 1031.96877987783 958.8943844517746 959.1291970966157 1099.806585476604 1099.78327891886 1099.794362098626 1095.596304990853 459.4736839153896 1099.23377545971 293.0192465178094
1259 0.005 6.295 1 1031.952130928892 958.8965685768653 959.1314161463163 1099.781478262301 1099.761681779474 1099.775895841561 1095.571710244757 459.5094961005746 1099.206031538126 293.0192512474244
1260 0.005 6.3 1 1031.971084662115 958.8989314839791 959.1337428933364 1099.806774622695 1099.783558280911 1099.794704394342 1095.596519250255 459.5452388218631 1099.233842304114 293.0192452030481
1261 0.005 6.305 1 1031.954385044164 958.9010996042377 959.1359461862446 1099.781274313254 1099.761415832513 1099.775568812566 1095.571676371751 459.5809107903085 1099.205857044554 293.0192522308902
1262 0.005 6.31 1 1031.973529038806 958.9034483500373 959.1382582570471 1099.807187456772 1099.784044303065 1099.795279072707 1095.596820781683 459.6165148117586 1099.234329271972 293.0192446737856
1263 0.005 6.315 1 1031.956561450039 958.905599840333 959.1404455077217 1099.78096785541 1099.76104923515 1099.775122212947 1095.571591622019 459.6520484255479 1099.205609360774 293.0192524754697
1264 0.005 6.32 1 1031.975967405768 958.9079346370085 959.1427431026708 1099.807542507868 1099.784442454743 1099.795746755429 1095.597094521125 459.6875146749922 1099.234862858902 293.0192449712612
1265 0.005 6.325 1 1031.958617102182 958.9100692608425 959.1449140418024 1099.78058588659 1099.760658371709 1099.774661146028 1095.571493399868 459.7229104095031 1099.205117868397 293.0192517740707
1266 0.005 6.33 1 1031.97837954534 958.9123901272933 959.1471972007486 1099.80780459683 1099.784706275969 1099.796049662336 1095.597300148765 459.758238920093 1099.235309691706 293.0192461410987
1267 0.005 6.335 1 1031.960686476599 958.914508335544 959.149352113459 1099.78033991158 1099.760441688411 1099.77440344343 1095.571512489321 459.7934981932659 1099.204650737509 293.0192503845606
1268 0.005 6.34 1 1031.980744835903 958.916814922567 959.1516206745365 1099.807905693651 1099.78476039713 1099.796101355222 1095.59742522016 459.8286906478484 1099.235602347259 293.0192477692314
1269 0.005 6.345 1 1031.962765109354 958.9189172790427 959.1537598957157 1099.780231701071 1099.760401026719 1099.774365981969 1095.571575608436 459.8638128031384 1099.204302171446 293.0192486846889
1270 0.005 6.350000000000001 1 1031.983013936002 958.9212091123638 959.1560136380177 1099.807825288248 1099.784601012408 1099.795898918247 1095.597453988898 459.8988687552151 1099.235643558204 293.0192494152653
1271 0.005 6.355 1 1031.964940313047 958.9232966274359 959.1581378578488 1099.780334171744 1099.760577763763 1099.774584834671 1095.571748315215 459.9338555262082 1099.20423860067 293.0192473507302
1272 0.005 6.36 1 1031.985179695486 958.9255732228612 959.1603765533415 1099.807620641033 1099.784319663268 1099.79555583634 1095.597421374196 459.9687762259221 1099.235430094427 293.0192504695688
1273 0.005 6.365 1 1031.967241562771 958.9276470114397 959.1624865950116 1099.780689675632 1099.761001630846 1099.77509656499 1095.572019061128 460.003628178137 1099.20452539001 293.01924659789
1274 0.005 6.37 1 1031.987291713384 958.9299080697099 959.1647101716095 1099.807361629636 1099.783990878434 1099.795161061069 1095.597348302849 460.0384143078226 1099.235157154307 293.019250849337
1275 0.005 6.375 1 1031.969615863829 958.9319687411107 959.1668065650514 1099.78110676556 1099.761449224299 1099.775629896743 1095.572299161987 460.0731321582831 1099.205089553519 293.0192466668043
1276 0.005 6.38 1 1031.989304003111 958.9342138934412 959.169014793565 1099.80703231132 1099.7836245951 1099.79473402069 1095.597253206837 460.1077832441991 1099.234762614237 293.0192503354346
1277 0.005 6.385 1 1031.971956222761 958.9362614490033 959.1710975696101 1099.781415136222 1099.761756316134 1099.775996113242 1095.572522742097 460.1423661057274 1099.205580298197 293.0192475587535
1278 0.005 6.390000000000001 1 1031.991278987355 958.9384909270558 959.1732905404471 1099.806758523537 1099.783361086291 1099.794435030694 1095.597226230918 460.1768846540648 1099.234292595022 293.0192491032111
1279 0.005 6.395 1 1031.974260627114 958.9405252285597 959.1753596780511 1099.781577383248 1099.761876469192 1099.776135442834 1095.572667672671 460.2113366823044 1099.205958226978 293.0192491153524
1280 0.005 6.4 1 1031.993276824673 958.9427396133963 959.1775377702095 1099.806615663384 1099.783270361634 1099.794343483137 1095.597288597799 460.2457213265671 1099.233928564568 293.0192474703089
1281 0.005 6.405 1 1031.976413124254 958.9447663179961 959.1796008343921 1099.781520451123 1099.76175023539 1099.775982223642 1095.572703986002 460.2800596900797 1099.20603494001 293.0192507330094
1282 0.005 6.41 1 1031.995386421045 958.9469649308136 959.1817650270829 1099.806638885859 1099.783380291546 1099.79448596255 1095.597475847874 460.3143321213179 1099.233766744733 293.019246061247
1283 0.005 6.415 1 1031.978541847718 958.9489765161902 959.1838122490873 1099.781370186109 1099.761545848441 1099.775731503473 1095.572690813239 460.3485154213134 1099.205918788735 293.0192519547727
1284 0.005 6.42 1 1031.997625732086 958.9511612897361 959.1859616816982 1099.807000770014 1099.783824402296 1099.795016605935 1095.597754444872 460.382647635376 1099.23410655894 293.0192451877448
1285 0.005 6.425 1 1031.980609112368 958.9531576383091 959.18799368257 1099.781133914453 1099.761239345031 1099.775354423926 1095.572624636664 460.4166965188166 1099.205759387317 293.0192525469728
1286 0.005 6.43 1 1031.99990383359 958.9553292241662 959.1901291707522 1099.807385323044 1099.784266682482 1099.79553572561 1095.59802993697 460.450696060071 1099.234648790901 293.0192450897063
1287 0.005 6.435 1 1031.982553620561 958.9573099455947 959.1921458581169 1099.780773313827 1099.760841911885 1099.774877917822 1095.572525038497 460.4846122693337 1099.205395786472 293.0192523358872
1288 0.005 6.44 1 1032.002091192895 958.9594697331146 959.1942666051359 1099.807681986934 1099.784585693358 1099.79591157067 1095.598206466216 460.5184510333759 1099.235113859247 293.0192458217018
1289 0.005 6.445 1 1031.984447741108 958.961435703079 959.1962693371096 1099.780467601765 1099.760544750879 1099.774523819354 1095.572512716094 460.5522586484445 1099.204893359321 293.0192512672278
1290 0.005 6.45 1 1032.004366407961 958.9635817826792 959.1983784683852 1099.807845917266 1099.784733173075 1099.796075621491 1095.598394457003 460.5859986136287 1099.235465621186 293.0192471966985
1291 0.005 6.455 1 1031.986374786092 958.9655326027854 959.200365925328 1099.78029696105 1099.760423734844 1099.774384756456 1095.572538841568 460.6196541501179 1099.20450702116 293.0192497818821
1292 0.005 6.46 1 1032.006525661716 958.967665299393 959.2024612520349 1099.807857290327 1099.78468297018 1099.796004502049 1095.598456274251 460.653255659291 1099.235634806999 293.0192487574533
1293 0.005 6.465 1 1031.988350697375 958.9696018259904 959.204434283517 1099.780302027113 1099.760499116291 1099.774483313151 1095.572659914206 460.6867787266312 1099.204308376812 293.0192483328708
1294 0.005 6.47 1 1032.008574422606 958.9717206662867 959.2065156968522 1099.80768709963 1099.784429701599 1099.795692259392 1095.598433533605 460.7202529138283 1099.235526733514 293.0192500675119
1295 0.005 6.475000000000001 1 1031.990410900682 958.9736439069926 959.2084750837953 1099.78050436209 1099.760774606512 1099.77481999096 1095.572869012896 460.7536504222577 1099.204371027873 293.019247307406
1296 0.005 6.48 1 1032.010553242125 958.9757487163924 959.2105426317942 1099.807472139945 1099.784146973222 1099.795350645009 1095.598387224349 460.78700095171 1099.235269666632 293.0192507956535
1297 0.005 6.485 1 1031.992597982988 958.9776597116238 959.2124892245358 1099.780926664379 1099.761249678549 1099.775390066702 1095.573148162438 460.8202747553684 1099.204816738123 293.019246881469
1298 0.005 6.49 1 1032.012472134292 958.9797501610436 959.2145428360782 1099.807196936111 1099.783810439182 1099.794949608045 1095.598300736136 460.8535018472074 1099.234991538497 293.0192508082225
1299 0.005 6.495 1 1031.99479172219 958.9816491520961 959.216476909907 1099.781281542128 1099.761616060384 1099.775826569748 1095.57338039749 460.8866513362663 1099.205377583851 293.0192473118656
1300 0.005 6.5 1 1032.014302055965 958.9837250836316 959.2185164529127 1099.806890799782 1099.783490342046 1099.794579934684 1095.598246125212 460.919753452284 1099.234562174376 293.0192499690006
1301 0.005 6.505 1 1031.996936101277 958.9856120112624 959.2204380095246 1099.781500728371 1099.761819811913 1099.776070717277 1095.573543056833 460.9527772479422 1099.205779411098 293.0192485028046
1302 0.005 6.51 1 1032.016130344851 958.9876737963442 959.222463680551 1099.806691077838 1099.783321101413 1099.794392227081 1095.598271501808 460.9857522347158 1099.234132058758 293.0192485649353
1303 0.005 6.515000000000001 1 1031.99902664329 958.9895484175229 959.2243726627914 1099.781550802318 1099.76181519041 1099.776061743763 1095.573618417713 461.0186491580487 1099.206013140634 293.0192500710953
1304 0.005 6.52 1 1032.017997449656 958.9915966314371 959.2263848360232 1099.806628461298 1099.783325027862 1099.794412450744 1095.598366824603 461.0514981897048 1099.233865110939 293.0192470473071
1305 0.005 6.525 1 1032.001019217603 958.9934584729414 959.2282810014322 1099.781433402414 1099.761638759108 1099.775847906056 1095.573617861981 461.0842689650941 1099.205981402612 293.0192514773
1306 0.005 6.53 1 1032.019938724331 958.9954954056712 959.2302794395603 1099.806834373037 1099.783607660279 1099.794754998037 1095.598547593835 461.1169606432075 1099.233952364367 293.0192458915465
1307 0.005 6.535 1 1032.002999809938 958.997338504897 959.2321560858825 1099.781245814616 1099.761393703978 1099.775545075157 1095.573587624398 461.1496054316828 1099.205868345091 293.0192524826817
1308 0.005 6.54 1 1032.022038228881 958.999364977506 959.2341441912906 1099.807209923067 1099.784055161266 1099.795285704433 1095.598812714038 461.1821892061625 1099.234390597988 293.0192452956323
1309 0.005 6.545 1 1032.004849533296 959.001195280034 959.2360089844378 1099.780945216586 1099.761037742798 1099.775112915966 1095.573499305919 461.2147154850536 1099.20559995599 293.0192527315788
1310 0.005 6.55 1 1032.024129593039 959.0032109332574 959.2379861940045 1099.807540057397 1099.78443086587 1099.795728409995 1095.599029352876 461.2471777037501 1099.234883577329 293.0192455794697
1311 0.005 6.555 1 1032.006596238647 959.0050346917959 959.2398465606824 1099.780635118622 1099.760701554286 1099.774707103489 1095.573472236079 461.2796003957719 1099.2051790998 293.0192521395642
1312 0.005 6.56 1 1032.026252810782 959.0070378258296 959.2418129497307 1099.807754195425 1099.784655808286 1099.795990486607 1095.599238455333 461.3119595610426 1099.235290098696 293.0192465922897
1313 0.005 6.565 1 1032.008348538333 959.0088475382021 959.2436590395718 1099.780385550548 1099.760485651888 1099.774454242507 1095.573455244543 461.3442389689641 1099.204713719957 293.0192508300774
1314 0.005 6.57 1 1032.028298855251 959.0108389324454 959.2456130145441 1099.807859502391 1099.784717259567 1099.796050953288 1095.599338574565 461.3764685088005 1099.235580964578 293.019248132059
1315 0.005 6.575 1 1032.010147856497 959.0126354749148 959.2474458263898 1099.78030623187 1099.760463823177 1099.774434444896 1095.573534276123 461.408622557536 1099.20443276666 293.0192493281794
1316 0.005 6.58 1 1032.030243763865 959.0146147155463 959.2493874053646 1099.807770315007 1099.784555627316 1099.795847586715 1095.599347564529 461.4407281692073 1099.235607654067 293.0192496165826
1317 0.005 6.585 1 1032.011996080568 959.0163988310284 959.2512075584372 1099.780387087079 1099.760619353973 1099.774629349437 1095.57368814682 461.4727592511249 1099.204314709765 293.0192479781816
1318 0.005 6.59 1 1032.032109083018 959.0183656159489 959.2531367076 1099.807583791352 1099.784294058925 1099.795528180635 1095.599309942565 461.5047436775663 1099.235417912134 293.0192507604001
1319 0.005 6.595 1 1032.013984444635 959.0201384726253 959.2549451151194 1099.78072456317 1099.761019811569 1099.775112180327 1095.573936089627 461.5366537570111 1099.204596595599 293.019247166585
1320 0.005 6.600000000000001 1 1032.033921118887 959.0220925036072 959.2568618190736 1099.807339972468 1099.783983638641 1099.795155917576 1095.599238498053 461.5685175620866 1099.235166831131 293.0192511629356
1321 0.005 6.605 1 1032.016026480894 959.0238545828275 959.2586589486224 1099.781104489713 1099.761433801434 1099.775608524469 1095.574172036963 461.6003067521852 1099.205106253844 293.0192471630474
1322 0.005 6.61 1 1032.03565803622 959.0257956164612 959.2605630745728 1099.8070508466 1099.783654387849 1099.79476691614 1095.599178743539 461.6320564786821 1099.234807016972 293.0192507194721
1323 0.005 6.615 1 1032.018060801141 959.0275470743277 959.2623491087738 1099.781399000442 1099.761726633715 1099.775958274894 1095.574358298488 461.6637306714858 1099.205612138726 293.0192480724181
1324 0.005 6.62 1 1032.037344036671 959.0294751438253 959.264240642936 1099.806790467486 1099.78340240309 1099.794480706492 1095.59916591203 461.695362549254 1099.234353203648 293.0192494928932
1325 0.005 6.625 1 1032.020032960461 959.031215737655 959.2660154749474 1099.781529768004 1099.761824314933 1099.776074793085 1095.57446240382 461.7269171774506 1099.2059149776 293.0192494970316
1326 0.005 6.63 1 1032.039052668982 959.0331312911276 959.2678946652181 1099.806657724811 1099.783318077491 1099.794395212512 1095.599220540764 461.758427743257 1099.233998345167 293.0192479932296
1327 0.005 6.635 1 1032.021933896965 959.0348606542746 959.269658130362 1099.781480542125 1099.761713069964 1099.775938696112 1095.574484719104 461.7898613709124 1099.206018893905 293.019251045501
1328 0.005 6.640000000000001 1 1032.04082489284 959.0367644192016 959.2715254708116 1099.806688831364 1099.783423413326 1099.794531946516 1095.599361450168 461.8212487480397 1099.233853869182 293.0192465728904
1329 0.005 6.645 1 1032.023761897579 959.0384822469227 959.2732774601851 1099.781338677926 1099.761519223685 1099.775702627086 1095.574468499545 461.8525585095206 1099.205917167784 293.0192523226279
1330 0.005 6.65 1 1032.042753413183 959.0403754693292 959.2751338767529 1099.807027029282 1099.783842025307 1099.795030923076 1095.599616028764 461.8838227283606 1099.234158592461 293.0192456492634
1331 0.005 6.655 1 1032.025547022896 959.0420814468258 959.2768743457779 1099.781124174954 1099.761235547995 1099.775351151626 1095.57441242867 461.9150115964342 1099.205784285013 293.0192529817713
1332 0.005 6.66 1 1032.044712972907 959.0439644331154 959.2787201382301 1099.807379679853 1099.784253599256 1099.795518503118 1095.599832477009 461.9461679869943 1099.234672943643 293.019245521382
1333 0.005 6.665 1 1032.027218628064 959.0456580764652 959.2804487286053 1099.780791097452 1099.760865100644 1099.774902458963 1095.574359597159 461.977250437496 1099.205397630499 293.0192526666636
1334 0.005 6.67 1 1032.04665950415 959.0475309447575 959.2822839640261 1099.807648702396 1099.78454982142 1099.795866771686 1095.600021502793 462.0082949768404 1099.235109202942 293.019246315419
1335 0.005 6.675 1 1032.028857764202 959.0492124904887 959.2840007965792 1099.780502383061 1099.76058295282 1099.774567471493 1095.574333888516 462.0392518696062 1099.20495085199 293.019251624178
1336 0.005 6.68 1 1032.048590859168 959.0510752729969 959.2858255975005 1099.807818718155 1099.784699163659 1099.796035397615 1095.600148115362 462.0701877611666 1099.235475969011 293.0192476420174
1337 0.005 6.685 1 1032.030498908387 959.0527448501932 959.2875307152445 1099.78033959195 1099.760465187033 1099.774431663783 1095.574371535863 462.1010276397317 1099.204574239008 293.0192501964078
1338 0.005 6.69 1 1032.050446249869 959.0545971378001 959.2893448600095 1099.807823254398 1099.784648453993 1099.795962643358 1095.600193935277 462.1318446797876 1099.235620036414 293.0192491558592
1339 0.005 6.695 1 1032.032196039545 959.0562554414546 959.2910387085698 1099.780352250954 1099.760542999065 1099.774530554639 1095.574492398458 462.1625648419463 1099.204392126552 293.019248790651
1340 0.005 6.7 1 1032.052207650485 959.0580966963837 959.2928419005467 1099.807656816181 1099.784402580589 1099.79566274039 1095.600160612704 462.1932628278674 1099.235518238503 293.0192504478991
1341 0.005 6.705 1 1032.033958017646 959.0597444024337 959.2945249303983 1099.780527461545 1099.760790374258 1099.774834853004 1095.574677086006 462.223864691236 1099.204411796494 293.0192477056381
1342 0.005 6.71 1 1032.053910174122 959.0615744170254 959.2963171062961 1099.807453260057 1099.784134426944 1099.79533818519 1095.600110005866 462.2544465128431 1099.235268356333 293.0192511947666
1343 0.005 6.715 1 1032.035872461269 959.0632126234914 959.2979901662826 1099.780944501638 1099.761255778986 1099.775391790817 1095.574932563568 462.2849324569941 1099.204883090012 293.0192473668277
1344 0.005 6.72 1 1032.055573457548 959.0650311353583 959.2997712773442 1099.80720030361 1099.783820308963 1099.79496205285 1095.600052902608 462.315398899369 1099.235006172067 293.0192510970611
1345 0.005 6.725000000000001 1 1032.037762596141 959.066659582486 959.3014342406522 1099.781264135719 1099.761592082598 1099.775796468094 1095.575106733172 462.3457844665544 1099.205403986237 293.0192478896012
1346 0.005 6.73 1 1032.05714671941 959.0684663689824 959.3032040299578 1099.806914687199 1099.783519876965 1099.7946114997 1095.6000185889 462.3761316492314 1099.234584802475 293.0192502111209
1347 0.005 6.735 1 1032.039638459551 959.0700854521766 959.3048572049929 1099.781476337046 1099.761790178836 1099.776034193861 1095.575252465429 462.4063902556376 1099.205797807665 293.0192490905989
1348 0.005 6.74 1 1032.058718937316 959.0718807716391 959.3066158288086 1099.806720739102 1099.783353067803 1099.794428780781 1095.600035831307 462.4366310739162 1099.234177823243 293.0192488465419
1349 0.005 6.745 1 1032.041435061267 959.0734899148437 959.3082589079914 1099.781506974231 1099.76177360948 1099.776013977603 1095.575296284371 462.4667889460231 1099.205979850525 293.0192505085955
1350 0.005 6.75 1 1032.060341403951 959.0752743709835 959.3100067069863 1099.806679174417 1099.783370950175 1099.794461149452 1095.600138632961 462.4969127997656 1099.233943725796 293.0192474604733
1351 0.005 6.755 1 1032.043175378913 959.0768732833484 959.3116395428465 1099.781406195754 1099.761613779597 1099.77581986093 1095.575291545462 462.5269575557048 1099.205989517325 293.0192518972952
1352 0.005 6.76 1 1032.06206744349 959.0786478011288 959.3133771845587 1099.806869079541 1099.783640217016 1099.794787113965 1095.600336064447 462.5569680777115 1099.23402774361 293.0192463150369
1353 0.005 6.765000000000001 1 1032.044851156281 959.0802361422922 959.3149996715558 1099.781219249484 1099.761367304126 1099.775517139415 1095.575249795871 462.5868997509345 1099.205846947125 293.0192528019539
1354 0.005 6.77 1 1032.063883127598 959.0820013937474 959.3167276761525 1099.807220990158 1099.784065296037 1099.795293056647 1095.600551941712 462.6168018818418 1099.234447166363 293.0192458537603
1355 0.005 6.775 1 1032.046472986149 959.083578950943 959.3183397409074 1099.780962812772 1099.761050905665 1099.77512467808 1095.575222463627 462.6466282769463 1099.205607234842 293.0192529476866
1356 0.005 6.78 1 1032.065702652694 959.0853350450817 959.3200582343409 1099.807517430239 1099.784406583751 1099.795698487142 1095.600741682444 462.6764229030631 1099.234911044378 293.0192461741332
1357 0.005 6.785 1 1032.047990054536 959.0869013535581 959.3216594867973 1099.780641141525 1099.760715715074 1099.774724309024 1095.57516360798 462.7061406289738 1099.205178535408 293.0192522792887
1358 0.005 6.79 1 1032.067510317086 959.0886484095228 959.3233685534723 1099.807737210021 1099.78463145036 1099.795959906583 1095.60088513431 462.7358254443062 1099.235307517747 293.019247195896
1359 0.005 6.795 1 1032.049518243226 959.0902038013033 959.3249591755365 1099.780431015572 1099.760528684595 1099.774501838885 1095.57517740917 462.7654315151916 1099.20479793895 293.0192511536846
1360 0.005 6.8 1 1032.069274990839 959.0919415714336 959.3266587271572 1099.807817757791 1099.784675127166 1099.796001890809 1095.600959399534 462.7950033939451 1099.23555465651 293.0192485240241
1361 0.005 6.805 1 1032.051060805957 959.0934864290315 959.3282389447988 1099.780352411644 1099.760507318133 1099.774482111732 1095.575253693503 462.8244966228424 1099.204495760373 293.0192497434953
1362 0.005 6.81 1 1032.070965661268 959.0952144766895 959.3299287357348 1099.807731821243 1099.784519318589 1099.795806564874 1095.60095731485 462.8539557232016 1099.235577523296 293.0192499527009
1363 0.005 6.815 1 1032.052671480326 959.096749475469 959.3314989857896 1099.780441098546 1099.760663904816 1099.77467621739 1095.575400629111 462.8833363394099 1099.204413759119 293.0192485015626
1364 0.005 6.82 1 1032.07257723293 959.0984674478187 959.3331788604446 1099.80754443757 1099.784261079668 1099.795493669803 1095.600911032285 462.9126837700301 1099.235389876151 293.0192509562161
1365 0.005 6.825 1 1032.054430834468 959.0999877567263 959.3347326323651 1099.780740621564 1099.761035073907 1099.775126453728 1095.575607027719 462.9419389466698 1099.204653167023 293.0192477422332
1366 0.005 6.83 1 1032.074109570321 959.1016965387068 959.3364021991587 1099.807340361147 1099.783982598389 1099.79515410841 1095.60083176976 462.9711572935598 1099.235166552369 293.0192513549275
1367 0.005 6.835 1 1032.056169436975 959.1032147826875 959.3379555838436 1099.781109431466 1099.761428538882 1099.775600145118 1095.575815305336 463.0003373580428 1099.205170924821 293.0192478235967
1368 0.005 6.84 1 1032.075668941871 959.104912745701 959.3396165724236 1099.807064817406 1099.783673078272 1099.794787220861 1095.600840322201 463.0294750611544 1099.234824913091 293.019250876508
1369 0.005 6.845 1 1032.057935189306 959.1064221838774 959.3411604704178 1099.781361315403 1099.761687925396 1099.775913981131 1095.575957946343 463.0585256809001 1099.205592226984 293.0192486015845
1370 0.005 6.850000000000001 1 1032.07713405759 959.1081094616433 959.3428109496855 1099.806828567054 1099.783442068014 1099.794523693486 1095.600829100762 463.0875646128655 1099.23440593997 293.0192498361293
1371 0.005 6.855 1 1032.059663645989 959.109610126301 959.3443456825325 1099.781488417193 1099.761782336753 1099.776026444436 1095.57604044551 463.1165236708679 1099.205895827535 293.0192498673478
1372 0.005 6.86 1 1032.078624170576 959.1112872054218 959.3459860477356 1099.806712535767 1099.783369168702 1099.794450911043 1095.600889096085 463.145453672959 1099.234087424383 293.0192484402484
1373 0.005 6.865 1 1032.061320525078 959.1127786623967 959.3475114285234 1099.781430201069 1099.761666787531 1099.775887039398 1095.576046314711 463.1743041357471 1099.205985835527 293.0192513428882
1374 0.005 6.87 1 1032.080160653096 959.1144461209764 959.3491420743687 1099.806742291833 1099.783471269422 1099.794581009949 1095.601019546473 463.2031244211048 1099.23393617904 293.0192470876155
1375 0.005 6.875 1 1032.062925055872 959.1159282613038 959.3506581554701 1099.781305447597 1099.761489794823 1099.775670141367 1095.576037721048 463.2318648277439 1099.205907475327 293.0192525872056
1376 0.005 6.88 1 1032.081832010795 959.1175871029759 959.3522798565439 1099.807054452265 1099.783864661753 1099.795054080884 1095.601218195926 463.2605744782621 1099.234225988106 293.0192462034282
1377 0.005 6.885 1 1032.064490354135 959.1190596865763 959.3537866282894 1099.781116409821 1099.76123031183 1099.775342811328 1095.576031308717 463.2892049205166 1099.205757731241 293.0192531242161
1378 0.005 6.890000000000001 1 1032.083533113678 959.1207101269434 959.3553996111727 1099.807370731779 1099.784237997939 1099.795497643993 1095.601405406048 463.3178098624588 1099.23469804572 293.01924612938
1379 0.005 6.895 1 1032.065927988225 959.1221725638159 959.3568966501134 1099.780808704072 1099.760885442355 1099.774925083656 1095.575972982688 463.3463372973695 1099.205433979619 293.0192529016355
1380 0.005 6.9 1 1032.085206917555 959.1238147577831 959.3585010204854 1099.807620733703 1099.784517205065 1099.79582953311 1095.601556620438 463.3748370172305 1099.235116369299 293.019246759029
1381 0.005 6.905 1 1032.067322729272 959.1252670060594 959.3599882166156 1099.780540660579 1099.760622844169 1099.774611985528 1095.575951261383 463.4032585956658 1099.205009304744 293.0192520181405
1382 0.005 6.91 1 1032.086872401348 959.1269009181374 959.3615839913156 1099.807773241685 1099.784652746675 1099.795980729966 1095.601660355478 463.4316509352041 1099.235440172986 293.0192479646702
1383 0.005 6.915 1 1032.068740821434 959.1283433343575 959.3630615554622 1099.780397747111 1099.760520769115 1099.774492424388 1095.57599726169 463.4599652884974 1099.204657943832 293.0192506877616
1384 0.005 6.92 1 1032.088498128849 959.1299686863096 959.3646486257481 1099.807777933155 1099.784602965625 1099.795911707866 1095.601696564577 463.4882520453781 1099.235594002387 293.0192494348406
1385 0.005 6.925 1 1032.070203640051 959.1314017118349 959.3661168315481 1099.780392928714 1099.760581121429 1099.77457244436 1095.576096634747 463.5164596999406 1099.204444413721 293.0192492263798
1386 0.005 6.93 1 1032.090051314197 959.1330180648318 959.367694953217 1099.807626688724 1099.784374469785 1099.795631250117 1095.601664117521 463.5446414928191 1099.235506988727 293.0192507781056
1387 0.005 6.935 1 1032.071786424253 959.1344364403913 959.3691470693291 1099.780550651987 1099.760814123138 1099.774859786313 1095.576240994174 463.5727305599577 1099.20447974213 293.0192481572674
1388 0.005 6.94 1 1032.091509009051 959.1360451723282 959.3707162069129 1099.80745420393 1099.784131166497 1099.795333732181 1095.601605479287 463.6007889573791 1099.235283199995 293.0192515017641
1389 0.005 6.945 1 1032.073454044246 959.137456639246 959.3721616230785 1099.780925264449 1099.761239566301 1099.775373459822 1095.576453109686 463.6287954745669 1099.204901377585 293.0192478306805
1390 0.005 6.95 1 1032.092972853705 959.1390566111694 959.3737227680703 1099.807226432004 1099.783843222026 1099.79498517711 1095.601576412428 463.6567586877283 1099.235029598906 293.0192514339333
1391 0.005 6.955 1 1032.075122639322 959.1404609245491 959.3751610021336 1099.781229081691 1099.76155944258 1099.775758874732 1095.576606141161 463.6846662157379 1099.205402694874 293.019248301561
1392 0.005 6.96 1 1032.094342571078 959.1420516999217 959.3767135656244 1099.806954715996 1099.783556055045 1099.794651740165 1095.601542428817 463.7125306560407 1099.234634028528 293.0192506247553
1393 0.005 6.965 1 1032.076745798641 959.1434485865124 959.378144249927 1099.781416309111 1099.761737576907 1099.77597539383 1095.576711113422 463.740338983905 1099.205745231906 293.01924934632
1394 0.005 6.97 1 1032.095711368293 959.1450303858509 959.3796882004457 1099.806782187531 1099.783406780259 1099.794485977379 1095.601570215864 463.7681039292464 1099.23425452717 293.0192493446465
1395 0.005 6.975000000000001 1 1032.078340112701 959.1464195814136 959.3811111512814 1099.781463316018 1099.761735034383 1099.775970477374 1095.576755812492 463.7958110432625 1099.205980940928 293.0192508465157
1396 0.005 6.98 1 1032.097107146145 959.1479927573132 959.3826466294529 1099.806728412372 1099.783412222493 1099.794504810172 1095.601656617917 463.8234754287001 1099.234008596148 293.0192478565536
1397 0.005 6.985 1 1032.079852210345 959.1493737698245 959.3840614942651 1099.781360032088 1099.761578660529 1099.775781137475 1095.576747415184 463.8510814502304 1099.205958159422 293.0192522342911
1398 0.005 6.99 1 1032.098650992405 959.1509377448933 959.3855894276925 1099.806897105315 1099.783666126444 1099.794814252706 1095.601835478288 463.8786728186674 1099.234078484851 293.0192467269844
1399 0.005 6.995 1 1032.081331450711 959.1523161780854 959.3870026376584 1099.781227007097 1099.761371968393 1099.775517720176 1095.576774776317 463.9061757019938 1099.205860564197 293.0192531231172
1400 0.005 7 1 1032.100244673588 959.1538719586434 959.3885217027688 1099.807210384673 1099.784049783343 1099.795274102023 1095.602026856024 463.9336508974932 1099.234473656232 293.019246274922
1401 0.005 7.005 1 1032.082728302337 959.1552409132096 959.3899254773853 1099.78096065984 1099.761053933523 1099.775129233292 1095.576722378032 463.9610488844189 1099.205599845349 293.0192531840439
1402 0.005 7.01 1 1032.1018447951 959.1567889986943 959.3914362440826 1099.807503069411 1099.784386847585 1099.795674298041 1095.602189697983 463.988419593136 1099.234931914191 293.0192466416513
1403 0.005 7.015000000000001 1 1032.084066382231 959.1581484654564 959.3928307141986 1099.780676977991 1099.760751123228 1099.774762786212 1095.576690467909 464.0157154381717 1099.205242147188 293.0192526203206
1404 0.005 7.02 1 1032.103423372731 959.1596888900707 959.3943333655326 1099.80770027402 1099.784591929935 1099.795914013061 1095.602309563301 464.0429858898466 1099.235302955519 293.0192475638218
1405 0.005 7.025 1 1032.085372468208 959.1610389615743 959.3957186185376 1099.780462951751 1099.760563124448 1099.774540036714 1095.576698000534 464.0701818182234 1099.204820243548 293.0192514417435
1406 0.005 7.03 1 1032.104981004157 959.1625716463622 959.3972132087092 1099.807784221089 1099.784639360208 1099.795960041722 1095.602378575827 464.0973526691117 1099.235543768696 293.0192489667224
1407 0.005 7.035 1 1032.086723255003 959.163912799965 959.3985896019154 1099.780398079118 1099.760549839536 1099.774528110998 1095.576770480918 464.1244507048909 1099.2045596378 293.0192500411741
1408 0.005 7.04 1 1032.106466091147 959.1654373192054 959.4000759504411 1099.807700125746 1099.78448790788 1099.795771860105 1095.60237088354 464.1515219256525 1099.235571224657 293.0192503279509
1409 0.005 7.045 1 1032.088116778925 959.1667700365759 959.4014437987852 1099.780466395221 1099.760687294682 1099.774702217391 1095.576881059348 464.1785226275376 1099.204461893527 293.0192488255919
1410 0.005 7.05 1 1032.107896894297 959.1682862346112 959.4029218849438 1099.807540329484 1099.784256341717 1099.795486158384 1095.602361639492 464.2054975222578 1099.235395031374 293.0192512990115
1411 0.005 7.055 1 1032.089638958211 959.1696114543997 959.4042819112547 1099.780760744884 1099.761042323092 1099.775132986439 1095.577058663781 464.2324010207187 1099.204734631422 293.0192482462185
1412 0.005 7.06 1 1032.10928719431 959.1711191082958 959.4057517069617 1099.807332897934 1099.783984382875 1099.795155179553 1095.602339265399 464.2592802425841 1099.235159114664 293.019251529805
1413 0.005 7.065 1 1032.091198974374 959.1724371389715 959.4071042100923 1099.781088261661 1099.761407790052 1099.775576247927 1095.577218942277 464.2860834528156 1099.205176333536 293.0192483246629
1414 0.005 7.07 1 1032.110608368828 959.1739359575834 959.4085655158004 1099.807082984553 1099.783693746161 1099.794809193067 1095.602304454111 464.3128675650044 1099.234835680703 293.0192511160825
1415 0.005 7.075 1 1032.092753828745 959.1752468927971 959.4099105903858 1099.781338702182 1099.761661486922 1099.775883063444 1095.57734457039 464.3395718348812 1099.205608220893 293.0192490719459
1416 0.005 7.08 1 1032.111888220675 959.1767368784857 959.4113633680421 1099.806866374576 1099.783479481338 1099.794564826187 1095.602303864642 464.3662618261868 1099.234455510302 293.0192500725913
1417 0.005 7.085 1 1032.094268567578 959.1780405401547 959.4127009261813 1099.781449536178 1099.761743162468 1099.775982167418 1095.577410590929 464.3928711125699 1099.205890552386 293.0192503267036
1418 0.005 7.09 1 1032.113178776262 959.1795219933331 959.4141453166091 1099.806756101311 1099.783411552613 1099.794494999281 1095.602357731735 464.4194637291285 1099.234144363912 293.0192487325936
1419 0.005 7.095 1 1032.095727868681 959.1808181062248 959.4154752377534 1099.781398436442 1099.761634987701 1099.775850657909 1095.577421922044 464.4459766354142 1099.205978276422 293.0192517397925
1420 0.005 7.100000000000001 1 1032.114503887313 959.1822914167216 959.4169114777093 1099.80677583702 1099.783504578099 1099.794618462477 1095.602436613125 464.472472114432 1099.234006756621 293.0192474839486
1421 0.005 7.105 1 1032.097142514446 959.1835799247762 959.4182337749179 1099.781289860632 1099.761473990259 1099.775647838229 1095.577459778755 464.4988896727431 1099.20586225626 293.0192527600331
1422 0.005 7.11 1 1032.115979794138 959.1850460925581 959.4196626104695 1099.807068998691 1099.783874646159 1099.795063143027 1095.602618658154 464.5252905309492 1099.23428683798 293.0192467746169
1423 0.005 7.115 1 1032.098520780915 959.1863266424818 959.4209772046745 1099.781110168054 1099.761225132321 1099.775336306131 1095.577435765927 464.5516110609984 1099.20575531897 293.0192532334676
1424 0.005 7.12 1 1032.117483812764 959.1877859333189 959.4223988941776 1099.807369813323 1099.784231981901 1099.795490132271 1095.602774549063 464.5779196911292 1099.234751609196 293.0192466798359
1425 0.005 7.125 1 1032.099793853778 959.1890580199092 959.4237053940486 1099.780818868468 1099.760897348002 1099.774937611641 1095.577392565661 464.604146537667 1099.205445876795 293.019253059031
1426 0.005 7.13 1 1032.118964246575 959.1905104766048 959.4251199358421 1099.807594847055 1099.784489005065 1099.795795059003 1095.602904016545 464.6303592441242 1099.235115394822 293.0192472511822
1427 0.005 7.135 1 1032.101036353786 959.1917741649713 959.4264183247078 1099.78058219409 1099.760663459752 1099.774655183692 1095.577388304157 464.6564911185419 1099.2050580907 293.0192522523662
1428 0.005 7.140000000000001 1 1032.120446845562 959.1932197955271 959.4278257731454 1099.807734127844 1099.784611426139 1099.795934249542 1095.602991494171 464.6826091227804 1099.235424070592 293.019248369311
1429 0.005 7.145 1 1032.102270507644 959.1944751943016 959.4291160831069 1099.780436956125 1099.76055923738 1099.774534595989 1095.57742019892 464.7086471160924 1099.204699354525 293.0192509587093
1430 0.005 7.15 1 1032.12188331531 959.1959137580117 959.4305163238134 1099.807737853301 1099.784563070603 1099.795866337785 1095.603022823445 464.7346704503523 1099.235565416972 293.0192497567659
1431 0.005 7.155 1 1032.103553844011 959.1971613384159 959.4317988492286 1099.780442923533 1099.760626442888 1099.774622284667 1095.577501328808 464.7606140476501 1099.204541020911 293.0192496667217
1432 0.005 7.16 1 1032.123253453854 959.1985925203734 959.4331917369981 1099.807603405004 1099.784351201458 1099.795603940195 1095.603021965873 464.7865462227854 1099.235488117734 293.0192509188815
1433 0.005 7.165 1 1032.104887510602 959.1998327072948 959.434466749662 1099.780578546422 1099.760832216811 1099.774880353383 1095.577614048855 464.8123970914187 1099.204556437709 293.0192487403873
1434 0.005 7.17 1 1032.124577118289 959.201256395688 959.4358522624761 1099.807439290477 1099.784124031944 1099.795323119152 1095.603025458195 464.838234475003 1099.235260013532 293.0192515697004
1435 0.005 7.175 1 1032.106355397661 959.202490106603 959.4371204768688 1099.780933220578 1099.761238753875 1099.775372120975 1095.577788681247 464.8639937389395 1099.204954083166 293.0192484213789
1436 0.005 7.18 1 1032.125863500178 959.2039059889302 959.4384985087221 1099.807228797395 1099.783853041866 1099.794995496531 1095.60299741529 464.8897379409312 1099.235035601687 293.0192515576962
1437 0.005 7.185 1 1032.10781000814 959.2051331688428 959.4397599341834 1099.781203354618 1099.761528088832 1099.775724322881 1095.577907930477 464.9154049325254 1099.205389897254 293.0192487308458
1438 0.005 7.19 1 1032.12707497122 959.2065410101601 959.4411302435543 1099.806993323191 1099.783598760767 1099.794696809442 1095.602981714061 464.9410561192836 1099.2346889987 293.0192508899166
1439 0.005 7.195 1 1032.109261410131 959.2077617933887 959.4423849835786 1099.78138955051 1099.761701960489 1099.775934249597 1095.578004836366 464.9666302854175 1099.205761170195 293.0192497664762
1440 0.005 7.2 1 1032.128263583478 959.2091616540798 959.4437475637724 1099.806821177564 1099.783450840035 1099.794533746322 1095.602997695341 464.9921892303253 1099.234317790341 293.0192496365967
1441 0.005 7.205 1 1032.110665330868 959.210375785605 959.4449954831776 1099.781420471747 1099.761687844088 1099.775916503787 1095.57804460931 465.0176713841743 1099.205945226577 293.019251140245
1442 0.005 7.21 1 1032.129469957078 959.2117679091326 959.4463504400478 1099.806763173133 1099.783454690908 1099.794551845235 1095.603036892249 465.0431386679413 1099.234073215865 293.019248304262
1443 0.005 7.215 1 1032.112039290501 959.2129754031897 959.4475916101733 1099.781362400656 1099.76156951587 1099.775764102141 1095.578103415076 465.0685302742127 1099.205952353073 293.0192524211629
1444 0.005 7.22 1 1032.130780133829 959.2143604961329 959.4489394509649 1099.806910610822 1099.7836792721 1099.794829795663 1095.603157294991 465.0939066331982 1099.234137757587 293.0192472474492
1445 0.005 7.225000000000001 1 1032.113345316728 959.215560901943 959.4501736640711 1099.781209396543 1099.761356399573 1099.775499003581 1095.578095464529 465.1192085100827 1099.205833739641 293.0192532198399
1446 0.005 7.23 1 1032.132182315037 959.216939662017 959.451514912672 1099.80721130523 1099.784048518359 1099.795272189201 1095.603314874108 465.1444943765248 1099.234515879956 293.0192467953073
1447 0.005 7.235 1 1032.114602542857 959.2181326780121 959.4527420260723 1099.780985310922 1099.761075115925 1099.775149674279 1095.578074940746 465.1697074569511 1099.205655245624 293.0192534775576
1448 0.005 7.24 1 1032.133583902264 959.2195052059891 959.454076784303 1099.807466061834 1099.784349951733 1099.795632712735 1095.603448396768 465.1948996271218 1099.234919507081 293.0192469595083
1449 0.005 7.245 1 1032.115769341317 959.2206904855859 959.455296497187 1099.780710899464 1099.760785280238 1099.774799625319 1095.578047232344 465.2200238151851 1099.205268228013 293.0192529564716
1450 0.005 7.25 1 1032.135005569539 959.2220571466434 959.456625050126 1099.807661769916 1099.784549639203 1099.795864746285 1095.603570652758 465.2451177322803 1099.235279057288 293.0192478931638
1451 0.005 7.255 1 1032.116908704279 959.2232344351356 959.4578371050648 1099.780514064619 1099.760611557539 1099.774592775367 1095.578033412251 465.2701449801236 1099.204887974025 293.0192518114419
1452 0.005 7.26 1 1032.136393259741 959.224594904969 959.459159225371 1099.807742247522 1099.784594190903 1099.795909509022 1095.603633630531 465.2951513662271 1099.235525007618 293.0192492318584
1453 0.005 7.265000000000001 1 1032.118072849752 959.2257646799426 959.460363928594 1099.780433439596 1099.760586165437 1099.774569710614 1095.578071333224 465.3200915132544 1099.204608577787 293.0192504142183
1454 0.005 7.27 1 1032.137731230397 959.2271187370854 959.4616795354002 1099.807690720515 1099.78447239832 1099.795750145149 1095.603672297017 465.3450114669421 1099.235570046175 293.0192505980951
1455 0.005 7.275 1 1032.119293084033 959.2282814729139 959.4628771929526 1099.780492167309 1099.760710810347 1099.774729944834 1095.578148711847 465.3698657476882 1099.204538897444 293.0192492864152
1456 0.005 7.28 1 1032.138991590742 959.2296287804355 959.4641861151141 1099.807538447325 1099.784251783276 1099.795477908844 1095.603675027829 465.3947037968622 1099.235402859455 293.0192515034377
1457 0.005 7.285 1 1032.120604530002 959.2307851943543 959.4653772413064 1099.780744688324 1099.761028696131 1099.775120223345 1095.578284109777 465.4194744253901 1099.204734187914 293.0192486174599
1458 0.005 7.29 1 1032.140217532029 959.2321255121477 959.4666793907649 1099.807352055692 1099.784001188732 1099.795171231375 1095.603659099648 465.4442285355888 1099.235180621657 293.0192518547586
1459 0.005 7.295 1 1032.121989146646 959.2332760776674 959.4678643787802 1099.781064922867 1099.761383021416 1099.775548821866 1095.578427334415 465.4689124233753 1099.205183460078 293.0192486269808
1460 0.005 7.3 1 1032.141379892349 959.2346090809974 959.4691595499694 1099.807122891127 1099.783730883409 1099.794849168469 1095.603636230158 465.4935810451528 1099.234886372609 293.0192514457476
1461 0.005 7.305 1 1032.123362316546 959.2357538230574 959.4703384425752 1099.78129641381 1099.761618744153 1099.775835363733 1095.578534446867 465.5181781570062 1099.205593398565 293.0192493938741
1462 0.005 7.31 1 1032.142488715032 959.237079368728 959.471626460086 1099.806911267755 1099.783523799779 1099.794611784388 1095.603627032797 465.5427588683787 1099.234504653406 293.0192503892741
1463 0.005 7.315 1 1032.124710137999 959.238218121875 959.4727991260933 1099.781414291035 1099.761706060876 1099.775939115134 1095.578598662302 465.5672670617481 1099.205885841382 293.0192507016155
1464 0.005 7.32 1 1032.143591610961 959.239536292842 959.4740799844749 1099.806786160121 1099.783445207758 1099.794533936856 1095.603626151198 465.5917583983697 1099.234193669832 293.0192490258027
1465 0.005 7.325 1 1032.126021029748 959.2406690652003 959.475246498804 1099.781388739216 1099.76162132089 1099.775829622431 1095.578666488974 465.6161776621872 1099.205952438062 293.0192520275461
1466 0.005 7.33 1 1032.144748521532 959.2419802676933 959.47652044554 1099.806787257041 1099.783516867551 1099.794632654796 1095.603686074731 465.6405800827039 1099.234043452325 293.019247848527
1467 0.005 7.335 1 1032.127281163524 959.2431068359441 959.4776807258798 1099.781292631639 1099.761473322855 1099.775644041711 1095.578691976121 465.6649120720679 1099.205884060308 293.019253072913
1468 0.005 7.34 1 1032.145992874727 959.2444128046913 959.4789478955864 1099.807071205131 1099.783871084002 1099.795061492184 1095.603799506119 465.6891992801922 1099.23433120954 293.0192471088189
1469 0.005 7.345 1 1032.128539919097 959.2455285769806 959.48009646524 1099.781110556507 1099.761231088904 1099.775341262109 1095.578693272007 465.7134460217409 1099.205764494203 293.019253546487
1470 0.005 7.350000000000001 1 1032.147325550725 959.2468296875912 959.4813590130334 1099.807352382896 1099.784207771102 1099.795461399294 1095.60393445199 465.7376586521748 1099.234753800394 293.0192470339958
1471 0.005 7.355 1 1032.129663046871 959.2479390007422 959.4825018256274 1099.780840540208 1099.760924705143 1099.774966432931 1095.578659349218 465.7618229120902 1099.205468990153 293.0192533540526
1472 0.005 7.36 1 1032.148647752467 959.2492350544051 959.4837593061427 1099.807571489402 1099.78445534539 1099.795757116317 1095.604053800835 465.7859529922442 1099.235122821666 293.0192476558174
1473 0.005 7.365 1 1032.130733385305 959.2503376067905 959.484895875605 1099.78059548343 1099.760686306363 1099.774681236396 1095.578638475818 465.8100351294751 1099.205053123328 293.0192524152849
1474 0.005 7.37 1 1032.149974149886 959.2516285245836 959.4861481054993 1099.807716130262 1099.784582498336 1099.7958999774 1095.604142963866 465.8340830845449 1099.235428663756 293.0192488586869
1475 0.005 7.375 1 1032.131817774307 959.2527244595768 959.4872783988437 1099.780462043354 1099.760591447581 1099.77457137275 1095.578651669803 465.858083090817 1099.204745905418 293.0192511507872
1476 0.005 7.38 1 1032.151266529833 959.2540100140685 959.4885252127712 1099.807736734708 1099.784548376123 1099.795846552536 1095.604211439213 465.8820484306781 1099.235578150435 293.0192501700874
1477 0.005 7.385 1 1032.132930223112 959.2550995689382 959.489649293278 1099.78044551609 1099.760638162249 1099.774637938809 1095.5786979626 465.9059649142801 1099.204572155392 293.019249930866
1478 0.005 7.390000000000001 1 1032.152478620309 959.2563792661063 959.4908903277753 1099.807608816038 1099.784347185206 1099.795595225212 1095.604220360767 465.9298464795664 1099.235484742354 293.0192512681943
1479 0.005 7.395 1 1032.134105078571 959.257462957242 959.4920085031911 1099.780575665896 1099.760835586699 1099.774886262816 1095.578787550702 465.9536788312629 1099.204595638847 293.0192490842625
1480 0.005 7.4 1 1032.153644989893 959.2587365813448 959.4932436382554 1099.807446282909 1099.784125178327 1099.795322904597 1095.604221007064 465.977476125489 1099.235259380644 293.0192518403154
1481 0.005 7.405 1 1032.135400349877 959.2598151903336 959.4943564721615 1099.780907507595 1099.761220667096 1099.775353712066 1095.578939351288 466.0012240918344 1099.204954484464 293.0192487623087
1482 0.005 7.41 1 1032.154787302294 959.2610824861504 959.4955856023722 1099.807257589288 1099.78387499559 1099.795017756794 1095.604203628147 466.0249375987978 1099.235049582786 293.0192517939342
1483 0.005 7.415 1 1032.136717257992 959.262156067088 959.4966931815006 1099.781185270453 1099.761510801008 1099.775704454067 1095.579057223414 466.0486014008731 1099.205435187681 293.0192492333841
1484 0.005 7.42 1 1032.155842451864 959.2634166791958 959.497915998033 1099.807020905073 1099.783622666803 1099.794723323506 1095.604178534794 466.0722308297456 1099.234706887712 293.0192509973832
1485 0.005 7.425 1 1032.138003853215 959.2644852030411 959.499018258571 1099.781350638622 1099.76166692469 1099.775894501703 1095.579157473526 466.0958106673921 1099.205746301424 293.0192502572878
1486 0.005 7.43 1 1032.156873410029 959.265739142441 959.5002346984624 1099.806852827575 1099.783482109767 1099.794569085452 1095.604154617242 466.1193566482117 1099.2343530817 293.019249851242
1487 0.005 7.435 1 1032.139281785797 959.2668025539923 959.5013316275557 1099.781411436356 1099.761675799564 1099.775896751699 1095.579256577913 466.14285408614 1099.205933052037 293.0192514847548
1488 0.005 7.44 1 1032.157933120119 959.2680500324966 959.5025417803952 1099.806781291075 1099.783469575083 1099.794570206176 1095.604177503717 466.1663185212043 1099.23412377641 293.019248654954
1489 0.005 7.445 1 1032.140482678846 959.2691078943678 959.5036331198627 1099.781335015312 1099.761547068211 1099.775737060146 1095.579283717049 466.1897339394689 1099.205909837106 293.019252598895
1490 0.005 7.45 1 1032.159097476338 959.2703497301026 959.5048375358065 1099.806936913634 1099.783699611861 1099.794853523213 1095.604281927243 466.2131164404088 1099.234208837137 293.0192477267511
1491 0.005 7.455 1 1032.141665050065 959.2714014032414 959.5059230045546 1099.781209229735 1099.761356681896 1099.775495839747 1095.579296646875 466.2364500230085 1099.205851407394 293.0192534158095
1492 0.005 7.46 1 1032.160334740731 959.2726380097999 959.5071219515823 1099.807207183736 1099.78403838963 1099.795260722927 1095.604418679222 466.2597508257865 1099.234549825378 293.0192472464357
1493 0.005 7.465 1 1032.142761054643 959.2736833900084 959.5082014065155 1099.780980372906 1099.761077961299 1099.775151574684 1095.579272535833 466.2830030809273 1099.205626495558 293.0192535797636
1494 0.005 7.47 1 1032.161590434667 959.2749149340348 959.5093950161003 1099.807457111705 1099.784331542629 1099.795610730429 1095.604545037729 466.3062222359666 1099.234940098287 293.0192475117977
1495 0.005 7.475000000000001 1 1032.143791778172 959.2759538338632 959.5104682868608 1099.780727138657 1099.760808599596 1099.77482445758 1095.579241978167 466.3293931933039 1099.205281791514 293.01925305297
1496 0.005 7.48 1 1032.16284595415 959.2771803848912 959.5116566398302 1099.807635059673 1099.784514162614 1099.795825379047 1095.60464516431 466.3525312318163 1099.23527688841 293.0192483653671
1497 0.005 7.485 1 1032.144795312539 959.2782126635036 959.5127235816552 1099.780531774041 1099.760639494061 1099.774625294547 1095.579223458549 466.3756217039565 1099.204913268083 293.0192519866733
1498 0.005 7.49 1 1032.164102953425 959.2794342627569 959.5139067291404 1099.807734449921 1099.784574100545 1099.795882282681 1095.60474968592 466.3986786772575 1099.235514832614 293.0192495952965
1499 0.005 7.495 1 1032.14582789983 959.2804601932319 959.5149675096038 1099.780455896783 1099.760615054273 1099.774603863511 1095.579241682946 466.4216882825866 1099.20468794657 293.0192508140914
1500 0.005 7.5 1 1032.165285781536 959.2816764016851 959.5161452010934 1099.80767142298 1099.784446330795 1099.795718920096 1095.604782945503 466.4446650962071 1099.235536332742 293.0192507566659
1501 0.005 7.505 1 1032.146886431526 959.2826963278303 959.5172000049841 1099.780497483316 1099.760727078611 1099.774751470582 1095.57929179278 466.4675944681139 1099.204571573163 293.019249733914
1502 0.005 7.51 1 1032.166418131718 959.2839069138538 959.5183721068287 1099.807537826932 1099.784244021795 1099.795466286152 1095.604795706523 466.4904908496671 1099.235385258457 293.0192516805811
1503 0.005 7.515000000000001 1 1032.148057724951 959.2849215983605 959.519421476151 1099.780738496093 1099.761029086952 1099.775122802097 1095.579407225075 466.5133400562644 1099.204775578142 293.0192490554402
1504 0.005 7.52 1 1032.167517904304 959.2861263568473 959.5205879518556 1099.807372673213 1099.78401395456 1099.795183256512 1095.60479380518 466.5361549878508 1099.235193369334 293.0192520104612
1505 0.005 7.525 1 1032.149293118847 959.2871361840432 959.5216322189239 1099.781034916607 1099.761358376378 1099.775523537222 1095.579531645202 466.5589207332592 1099.205192799681 293.0192490871799
1506 0.005 7.53 1 1032.168546949195 959.2883347408798 959.5227928048629 1099.807155844291 1099.78375944602 1099.794878598072 1095.604766943003 466.5816539569683 1099.234909911602 293.0192516354433
1507 0.005 7.535 1 1032.150552892961 959.2893398863268 959.5238321103596 1099.781261260738 1099.761585845821 1099.775797916645 1095.579643935424 466.6043403667202 1099.20559046618 293.0192497981785
1508 0.005 7.54 1 1032.169515770766 959.2905319677292 959.5249865678531 1099.806943590559 1099.783556931227 1099.794650558702 1095.604713375432 466.6269955709603 1099.234550439163 293.0192506860883
1509 0.005 7.545 1 1032.15178312731 959.29153245744 959.5260209194977 1099.781389539535 1099.761679275476 1099.775903127548 1095.579770184242 466.649604723913 1099.205838921712 293.0192508852768
1510 0.005 7.55 1 1032.170471494375 959.292718112843 959.5271692148531 1099.80681208481 1099.783470243277 1099.794562759462 1095.604701419899 466.6721832102078 1099.234246654267 293.0192495117801
1511 0.005 7.555 1 1032.152951996711 959.293713614601 959.5281984237623 1099.781367965635 1099.761600797239 1099.775803106503 1095.579820115578 466.6947160462044 1099.205936750582 293.0192521289235
1512 0.005 7.56 1 1032.171489083034 959.2948933839521 959.5293408950445 1099.806814747189 1099.783542533483 1099.794664400273 1095.604739397107 466.7172180569061 1099.23411806913 293.0192483465985
1513 0.005 7.565 1 1032.154079806301 959.2958836799678 959.5303648743655 1099.781278726865 1099.761460234136 1099.775625494369 1095.579854512607 466.7396746022971 1099.205873892466 293.0192531929997
1514 0.005 7.57 1 1032.172639636058 959.2970584546346 959.531502173242 1099.807067409901 1099.78386984558 1099.795059646062 1095.60487138903 466.7620999630839 1099.234355549145 293.0192475531114
1515 0.005 7.575 1 1032.155175751995 959.2980430477347 959.5325207420792 1099.781129630608 1099.761244826434 1099.775351910044 1095.579854224558 466.7844797134717 1099.205787218964 293.0192537606742
1516 0.005 7.58 1 1032.17382496718 959.2992130097796 959.5336530024317 1099.807323845938 1099.784179429077 1099.795431429741 1095.604992134007 466.806827143027 1099.234754918638 293.0192474095088
1517 0.005 7.585 1 1032.156158641792 959.3001916677696 959.5346658612814 1099.780860800553 1099.760945973402 1099.774988181758 1095.579814383706 466.8291298825039 1099.205474709877 293.0192535503484
1518 0.005 7.59 1 1032.17501370113 959.3013570453829 959.5357932614901 1099.807535992536 1099.784417477003 1099.795713788106 1095.605112263454 466.8513992513092 1099.235106068207 293.0192480072618
1519 0.005 7.595 1 1032.157105495464 959.3023294797662 959.5368002143729 1099.780635054489 1099.760727564089 1099.774727765795 1095.579770299259 466.8736241667809 1099.205119277019 293.0192527330046
1520 0.005 7.600000000000001 1 1032.176228400938 959.3034904895532 959.5379229335764 1099.807697953347 1099.784555729359 1099.795865547206 1095.605246663093 466.8958158286176 1099.235420059982 293.0192490809935
1521 0.005 7.605 1 1032.158042246917 959.3044566806313 959.5389239348458 1099.780478367112 1099.760613420526 1099.774599736778 1095.579747072103 466.9179636126875 1099.204789315274 293.0192515472623
1522 0.005 7.61 1 1032.177392140849 959.3056133300699 959.5400419877001 1099.807722632901 1099.784527815673 1099.795818602998 1095.605320537592 466.9400791488484 1099.235556334308 293.0192503613201
1523 0.005 7.615 1 1032.159017631064 959.3065737339525 959.5410373596122 1099.780459441871 1099.760657127655 1099.774663261999 1095.579764711749 466.9621501733731 1099.204618230195 293.0192503460856
1524 0.005 7.62 1 1032.178485197943 959.3077249875085 959.5421501298623 1099.807608725467 1099.784341582288 1099.795585674643 1095.605337856104 466.9841887191105 1099.235486042973 293.0192514734866
1525 0.005 7.625 1 1032.16004560203 959.3086799926325 959.5431400281802 1099.780563205945 1099.76082955328 1099.774883499505 1095.579829644113 467.0061846981621 1099.204599227594 293.0192493890674
1526 0.005 7.63 1 1032.179536658647 959.3098259928069 959.5442476107872 1099.807472411901 1099.784144497677 1099.79533974426 1095.605354400447 467.0281483145925 1099.23528493726 293.0192521162916
1527 0.005 7.635 1 1032.161219429158 959.3107763882549 959.5452327139294 1099.780890295378 1099.761202314622 1099.775335524616 1095.579968276439 467.0500672191432 1099.204991716717 293.0192491481244
1528 0.005 7.640000000000001 1 1032.18054430657 959.3119167249013 959.5463349024759 1099.807285583223 1099.783902058988 1099.795045358195 1095.605327640761 467.0719555055534 1099.235077032286 293.0192519982953
1529 0.005 7.645 1 1032.162401009347 959.3128629004301 959.5473154350179 1099.781147954932 1099.761472759966 1099.775662515597 1095.580093314643 467.0937988080281 1099.205413473843 293.0192495725995
1530 0.005 7.65 1 1032.181519488333 959.3139964807932 959.5484123989534 1099.807042061709 1099.783654693814 1099.794758974948 1095.605292582886 467.1156359958617 1099.234735558531 293.0192512804962
1531 0.005 7.655 1 1032.163558988509 959.3149430151823 959.5493938031889 1099.781357753839 1099.761656201269 1099.775874413608 1095.58024727739 467.1373926741696 1099.205753365701 293.0192505507395
1532 0.005 7.66 1 1032.182409836905 959.3160697206417 959.5504838834879 1099.806850287906 1099.783492575094 1099.794584148874 1095.605242567681 467.1591488676802 1099.23437996652 293.0192501430425
1533 0.005 7.665 1 1032.1646962154 959.317011395346 959.5514598741871 1099.781403809575 1099.761655979788 1099.775869843884 1095.580324370735 467.180829752904 1099.20591896527 293.0192517544234
1534 0.005 7.67 1 1032.183337785905 959.3181318745591 959.5525436776172 1099.80678425945 1099.783485570868 1099.794591356857 1095.605240534599 467.2025116132261 1099.23416289187 293.0192489439881
1535 0.005 7.675 1 1032.165803835076 959.3190686584767 959.5535144629526 1099.781359746951 1099.761555541786 1099.775739837924 1095.580384592051 467.2241213512644 1099.205958642517 293.0192529841393
1536 0.005 7.68 1 1032.184360698583 959.3201836762431 959.5545926414584 1099.806915985097 1099.783691288511 1099.794847226932 1095.605321857351 467.2457311843532 1099.234225309426 293.0192479248537
1537 0.005 7.685 1 1032.166844967956 959.3211151993384 959.5555581488662 1099.781227524796 1099.761365242556 1099.775500201441 1095.580395532804 467.2672696278924 1099.205851257501 293.0192537211287
1538 0.005 7.69 1 1032.185474406353 959.3222254389412 959.5566312653472 1099.807178130521 1099.784016434913 1099.795237716438 1095.605448802663 467.2888056992176 1099.23456039737 293.0192475775517
1539 0.005 7.695 1 1032.167818737663 959.323151277665 959.5575912945316 1099.78101230712 1099.761102010805 1099.775174634504 1095.580363252966 467.3102702265293 1099.205651223559 293.0192538079085
1540 0.005 7.7 1 1032.186613589715 959.3242570764097 959.5586596367428 1099.807424214142 1099.784300846048 1099.795576619807 1095.605589582078 467.3317291672658 1099.234946908388 293.019247871445
1541 0.005 7.705 1 1032.168699084431 959.3251767212422 959.5596138151197 1099.780744702813 1099.760827379095 1099.774846847861 1095.580278943037 467.3531169645893 1099.205292883549 293.0192532186117
1542 0.005 7.71 1 1032.187780595263 959.326278448916 959.5606776562199 1099.807634381629 1099.784506597445 1099.795809859733 1095.605756373312 467.3745019723644 1099.235295904132 293.0192487556819
1543 0.005 7.715 1 1032.16957860822 959.3271919112219 959.5616259734292 1099.780544957096 1099.760654591844 1099.77464609248 1095.58022460898 467.3958140374088 1099.204961366036 293.0192522514669
1544 0.005 7.72 1 1032.188915789748 959.3282894062507 959.56268526294 1099.807726677155 1099.784560708245 1099.795861865645 1095.605865611647 467.4171243569734 1099.23551547037 293.0192498886522
1545 0.005 7.725000000000001 1 1032.170462443518 959.3291968999773 959.5636278405074 1099.780451381572 1099.760618145644 1099.774614013485 1095.580200346117 467.4383610660809 1099.204689355532 293.0192510477735
1546 0.005 7.73 1 1032.189993204293 959.3302898526985 959.5646824140213 1099.807683721548 1099.784451766054 1099.795717667441 1095.605920330958 467.4595976953829 1099.23554433202 293.0192510962003
1547 0.005 7.735 1 1032.171408558882 959.3311919122967 959.5656195933672 1099.780496784588 1099.760728301322 1099.774758423388 1095.580236231322 467.4807606830981 1099.204608834913 293.0192499997657
1548 0.005 7.74 1 1032.191007264512 959.3322800129357 959.5666693059516 1099.807556922511 1099.784259074688 1099.795477623864 1095.605937020177 467.5019255787592 1099.23540031222 293.019251907298
1549 0.005 7.745 1 1032.172461804882 959.3331774170267 959.5676016483018 1099.780723551164 1099.761012425671 1099.775108684124 1095.580346682741 467.5230156584283 1099.204808838404 293.0192494714996
1550 0.005 7.75 1 1032.191959211432 959.3342602378599 959.5686463004589 1099.807383590717 1099.784030328425 1099.795198840401 1095.605884471011 467.5441103872441 1099.235193543043 293.019252124054
1551 0.005 7.755 1 1032.173612531744 959.3351537782661 959.5695744065193 1099.781046079001 1099.761356501025 1099.775517884696 1095.580537371154 467.5651290171375 1099.20524126596 293.0192496111999
1552 0.005 7.76 1 1032.192846433638 959.3362308170488 959.5706136768755 1099.807147029365 1099.783763594157 1099.79488570065 1095.605808688165 467.5861529474386 1099.234902828446 293.0192516931892
1553 0.005 7.765000000000001 1 1032.174732804102 959.3371204266613 959.5715375154699 1099.781269270488 1099.761578920969 1099.775784289291 1095.58067291 467.6071006340097 1099.205591627931 293.0192502462062
1554 0.005 7.77 1 1032.193691952346 959.338191564619 959.5725712430469 1099.806935015106 1099.783562677433 1099.794659176634 1095.605738773927 467.6280529048062 1099.234561566591 293.0192508485472
1555 0.005 7.775 1 1032.175844219106 959.3390772657873 959.5734908449998 1099.78139389287 1099.761668482935 1099.775886032947 1095.580789179408 467.6489304057949 1099.205855178457 293.0192512670502
1556 0.005 7.78 1 1032.194545473568 959.3401427206808 959.5745191496964 1099.806812278828 1099.783484124882 1099.79458299927 1095.605706953242 467.6698098643168 1099.23428687641 293.0192497212971
1557 0.005 7.785 1 1032.176907874939 959.3410242446706 959.5754343765972 1099.781376846696 1099.761595640372 1099.775791483382 1095.580855463942 467.690613606065 1099.205941737548 293.0192524676064
1558 0.005 7.79 1 1032.195447221991 959.3420843976842 959.5764574727507 1099.806810930526 1099.78355156787 1099.79467622731 1095.605733670193 467.7114180492907 1099.234154866737 293.0192486300421
1559 0.005 7.795 1 1032.177924568432 959.3429615662196 959.5773682711936 1099.78129634526 1099.761464609802 1099.775624273142 1095.580896839904 467.7321492620318 1099.205882329267 293.0192534350228
1560 0.005 7.8 1 1032.196485569418 959.3440173571013 959.5783868352255 1099.807050968501 1099.783861591838 1099.795053114407 1095.605856459001 467.7528809995629 1099.234393460159 293.019247942416
1561 0.005 7.805000000000001 1 1032.178886754379 959.3448896464761 959.5792929641068 1099.78113432602 1099.761244427265 1099.775348622208 1095.580869703691 467.7735424553194 1099.205765955082 293.0192538456238
1562 0.005 7.81 1 1032.197568329549 959.3459414552019 959.5803072967429 1099.8073098431 1099.784167351411 1099.795416159015 1095.606003998926 467.7942061656067 1099.234779558192 293.0192478827598
1563 0.005 7.815 1 1032.179749163446 959.3468083072612 959.5812083459774 1099.780876000372 1099.760959576514 1099.775003855589 1095.580791486054 467.8147993527719 1099.205499936777 293.0192536767237
1564 0.005 7.82 1 1032.198660436417 959.3478564445828 959.5822186483606 1099.807533878876 1099.78440992578 1099.795699996907 1095.606169190759 467.8353945860977 1099.235122455663 293.0192483871637
1565 0.005 7.825 1 1032.180582944865 959.3487177304453 959.5831144760148 1099.780638964419 1099.760734475362 1099.774739184106 1095.580726271678 467.8559218677311 1099.20514210713 293.0192529570272
1566 0.005 7.83 1 1032.199751681183 959.349762257803 959.5841208448684 1099.807686881204 1099.784540612786 1099.7958427803 1095.606298200167 467.8764455583515 1099.235405399531 293.019249356959
1567 0.005 7.835 1 1032.181407089052 959.3506180128995 959.5850114402236 1099.780498666647 1099.760635686952 1099.774629303107 1095.580682415276 467.8969047635399 1099.204844372801 293.0192518993338
1568 0.005 7.84 1 1032.200804241108 959.3516586892939 959.5860137267614 1099.807713436983 1099.784513505532 1099.79579720586 1095.60638087637 467.9173614931914 1099.235538421908 293.0192505256165
1569 0.005 7.845 1 1032.182256171595 959.3525091313138 959.5868991865495 1099.780465489175 1099.76066640593 1099.774679612397 1095.580682763896 467.9377515644938 1099.204647009039 293.0192507060325
1570 0.005 7.850000000000001 1 1032.201791185247 959.3535455463341 959.587897153381 1099.80761897745 1099.784347288099 1099.79558521236 1095.606402676025 467.9581400711598 1099.23548317128 293.0192516103725
1571 0.005 7.855 1 1032.183183985805 959.3543913195788 959.5887778987184 1099.780571590495 1099.760833264846 1099.774891914671 1095.580742521456 467.9784603123811 1099.204672275732 293.0192498926376
1572 0.005 7.86 1 1032.202706518229 959.3554230913952 959.5897713305669 1099.807472134819 1099.784149826328 1099.795343976429 1095.606373521826 467.9987833248412 1099.235283794666 293.0192521513422
1573 0.005 7.865 1 1032.184256699067 959.3562652633616 959.5906481296663 1099.780897745303 1099.761199322492 1099.775330065084 1095.580936556918 468.0190393308162 1099.205012375618 293.0192496145039
1574 0.005 7.87 1 1032.203584368219 959.3572919627024 959.5916368476672 1099.807277927591 1099.783906385131 1099.795051079606 1095.606303425406 468.0392982286602 1099.23507589494 293.0192521483932
1575 0.005 7.875 1 1032.185336926336 959.3581306283605 959.5925098275254 1099.781163519612 1099.761471450301 1099.775654455274 1095.581086958871 468.0594883313216 1099.205430285934 293.0192499222818
1576 0.005 7.88 1 1032.204384994342 959.3591518493864 959.5934934677083 1099.807039396357 1099.783661299808 1099.794770356585 1095.606217428004 468.0796793976834 1099.23476081882 293.0192515461258
1577 0.005 7.885 1 1032.186394952336 959.3599870304067 959.594362622742 1099.781335551723 1099.76162826958 1099.77583981775 1095.581219830389 468.099800845475 1099.205722411765 293.0192507354768
1578 0.005 7.890000000000001 1 1032.205174249804 959.3610028464204 959.5953411809043 1099.806870887079 1099.783520783173 1099.794618012445 1095.60615938869 468.1199213473438 1099.234431986031 293.0192505288284
1579 0.005 7.895 1 1032.187446991567 959.361834525518 959.5962065417889 1099.781402038221 1099.761643468909 1099.775849291592 1095.581319751826 468.1399723703818 1099.205937586504 293.0192519709622
1580 0.005 7.9 1 1032.205984964967 959.3628451002206 959.5971800836948 1099.806786605374 1099.783496778976 1099.794607062683 1095.606144248203 468.1600216313223 1099.23419698974 293.0192492937419
1581 0.005 7.905 1 1032.188429307587 959.3636729373006 959.5980414609043 1099.781352677479 1099.761544379482 1099.775722375066 1095.581372749012 468.1800028258864 1099.205928258505 293.0192531115071
1582 0.005 7.91 1 1032.206907798427 959.3646791030952 959.5990105446567 1099.806917822599 1099.783697011398 1099.794855192469 1095.606221824846 468.1999808367692 1099.234258663089 293.0192483707827
1583 0.005 7.915 1 1032.189371260757 959.3655027657028 959.5998678213952 1099.781237551125 1099.761371203626 1099.775503040793 1095.581370033499 468.2198929108018 1099.205867539315 293.0192538595153
1584 0.005 7.92 1 1032.207920033673 959.3665051871369 959.6008329551115 1099.807167368698 1099.784003776796 1099.795223067382 1095.606367286568 468.2398017609332 1099.234576682547 293.0192479416999
1585 0.005 7.925 1 1032.190217004306 959.3673239430171 959.6016856498023 1099.781008946298 1099.76110454747 1099.775178730931 1095.581297889208 468.2596456512485 1099.205650565176 293.0192539939655
1586 0.005 7.930000000000001 1 1032.208969447304 959.3683230595324 959.6026471264611 1099.807427235067 1099.784294650517 1099.795564062599 1095.606542676809 468.2794872543829 1099.234956164274 293.0192481709382
1587 0.005 7.935 1 1032.191007706489 959.3691365504632 959.6034949566258 1099.780754851049 1099.760843074115 1099.774867381898 1095.581207963915 468.2992652699902 1099.205344240934 293.0192535710656
1588 0.005 7.94 1 1032.210015779108 959.3701324539101 959.6044528629252 1099.807619347348 1099.784484134528 1099.795780825688 1095.606691835986 468.3190415706802 1099.235279385939 293.0192489286029
1589 0.005 7.945 1 1032.191758133806 959.3709405814382 959.6052957060284 1099.780550069623 1099.760669245187 1099.774667803882 1095.58112910926 468.3387530928777 1099.20497014045 293.0192525603656
1590 0.005 7.95 1 1032.21104999292 959.3719332236207 959.606250019804 1099.807721495377 1099.784546475627 1099.795839809524 1095.606807651477 468.3584639567292 1099.235500533933 293.0192501419438
1591 0.005 7.955 1 1032.192546910405 959.3727362750374 959.6070880369198 1099.780467031356 1099.760637981586 1099.774640229454 1095.581104431765 468.3781092973315 1099.204734693743 293.0192513351084
1592 0.005 7.96 1 1032.212025541329 959.3737252829787 959.6080385624076 1099.807687300592 1099.784447397979 1099.795708840733 1095.6068642529 468.3977553791713 1099.235550082669 293.0192513116906
1593 0.005 7.965 1 1032.193383114276 959.3745236791472 959.6088720030135 1099.780495145083 1099.760729200086 1099.774763641435 1095.581131567328 468.4173346135229 1099.204638318253 293.0192503268474
1594 0.005 7.97 1 1032.212914986937 959.375508545778 959.6098184284726 1099.807561487426 1099.784264729904 1099.795481859624 1095.606842036577 468.4369157866938 1099.235405802154 293.0192521112781
1595 0.005 7.975000000000001 1 1032.194366038893 959.3763033947259 959.6106480553749 1099.780744234069 1099.761024069965 1099.775117579518 1095.58130292799 468.4564293300986 1099.204858721563 293.019249825958
1596 0.005 7.98 1 1032.213757598809 959.3772836392259 959.6115901455451 1099.807372622084 1099.784025252711 1099.7951946102 1095.606778950365 468.4759451976043 1099.235188686178 293.0192523268773
1597 0.005 7.985 1 1032.195383516944 959.378075286211 959.6124162567581 1099.78103423929 1099.761339556353 1099.775496368851 1095.581457611466 468.4953931722637 1099.205224281027 293.0192498499959
1598 0.005 7.99 1 1032.214541598544 959.3790505489063 959.6133537556941 1099.807148671047 1099.783774559096 1099.794900512229 1095.606686963204 468.5148437564213 1099.234913712063 293.0192519979562
1599 0.005 7.995 1 1032.196421479348 959.3798391889624 959.6141764854556 1099.781271085395 1099.761569227212 1099.775767475694 1095.581615304793 468.5342267326494 1099.205610787501 293.0192504873103
1600 0.005 8 1 1032.215284837954 959.3808093056618 959.6151092310137 1099.806939819048 1099.78357662681 1099.794679111186 1095.606607377298 468.5536120875798 1099.234586661294 293.0192510929401
1601 0.005 8.005000000000001 1 1032.197430410268 959.3815948275563 959.6159285267497 1099.781390905813 1099.761655538929 1099.775865658446 1095.581731080108 468.5729306609891 1099.205866709978 293.0192515939188
1602 0.005 8.01 1 1032.216029701965 959.3825599317373 959.6168565453115 1099.806809146247 1099.783491448905 1099.794593533792 1095.606563132131 468.5922509660443 1099.234297304884 293.0192499105678
1603 0.005 8.015000000000001 1 1032.198396297572 959.3833421142508 959.617672283591 1099.781387905063 1099.761598598522 1099.775788741732 1095.581803090134 468.6115056543418 1099.205961809626 293.0192528123486
1604 0.005 8.02 1 1032.216836988077 959.3843026595747 959.6185958465462 1099.806806175769 1099.783552476784 1099.794680970618 1095.606588706708 468.6307596846041 1099.234177102995 293.0192488537499
1605 0.005 8.025 1 1032.199288777178 959.3850810475649 959.6194077762306 1099.781294592739 1099.761461545713 1099.775617757359 1095.581815161405 468.6499496494204 1099.205870435869 293.0192536528868
1606 0.005 8.029999999999999 1 1032.217789799154 959.3860381237372 959.6203276561615 1099.80705352093 1099.783861431448 1099.795051333967 1095.606737552799 468.6691404786745 1099.234421331253 293.0192482743618
1607 0.005 8.035 1 1032.200144571481 959.3868122421393 959.6211355602867 1099.781132644764 1099.761245832132 1099.775350211036 1095.581763781018 468.6882658291097 1099.205777636477 293.0192540430311
1608 0.005 8.040000000000001 1 1032.218784889722 959.3877662388182 959.6220520775914 1099.807319964017 1099.784167758822 1099.795412707914 1095.606907399861 468.707391198717 1099.234812544811 293.0192482177898
1609 0.005 8.045 1 1032.200892951537 959.3885354237273 959.6228554743142 1099.780859529463 1099.760952766811 1099.775000486895 1095.581656094203 468.7264534525974 1099.205490726101 293.0192538561296
1610 0.005 8.050000000000001 1 1032.219777875652 959.3894864695955 959.6237686605219 1099.807539580476 1099.784405692094 1099.79568931832 1095.607072153319 468.745515675047 1099.235139129481 293.0192487484501
1611 0.005 8.055 1 1032.201618353297 959.3902506921494 959.6245674745941 1099.780639056775 1099.760744261856 1099.774754717127 1095.581573433627 468.7645150877647 1099.205148661468 293.0192531261656
1612 0.005 8.06 1 1032.220775194557 959.391198837245 959.6254774126078 1099.807688940744 1099.784531817145 1099.795827637445 1095.607204840053 468.7835147054979 1099.235412506156 293.0192497324334
1613 0.005 8.065 1 1032.202338157654 959.3919580999894 959.6262715884079 1099.78049105549 1099.760638570797 1099.774637685949 1095.581516878133 468.8024504801556 1099.204836595378 293.0192519900659
1614 0.005 8.07 1 1032.221735055877 959.3929031095695 959.6271781489454 1099.807724848657 1099.784514600873 1099.795793012062 1095.607288796715 468.8213888972531 1099.235551318544 293.0192509056942
1615 0.005 8.074999999999999 1 1032.203117540653 959.39365791485 959.6279680123567 1099.780474511494 1099.76067720468 1099.774694825962 1095.581527268167 468.8402617986528 1099.204702838095 293.0192509727009
1616 0.005 8.08 1 1032.22259841051 959.3945991528292 959.6288708059014 1099.807612271859 1099.78434142551 1099.795578189706 1095.607270171679 468.8591370491915 1099.235475530577 293.019251799943
1617 0.005 8.085000000000001 1 1032.203972755839 959.3953501973456 959.6296567812353 1099.780594272591 1099.760850514289 1099.774908188355 1095.581643161139 468.8779463093526 1099.204710312627 293.0192502503907
1618 0.005 8.09 1 1032.223408857749 959.3962873173875 959.6305556236355 1099.807453376191 1099.784135156173 1099.79532777416 1095.607224073633 468.8967582726008 1099.23525804189 293.0192522995083
1619 0.005 8.095000000000001 1 1032.204950476811 959.3970354781653 959.6313383781388 1099.780913149978 1099.761207045625 1099.775335614421 1095.581819185005 468.9155032292992 1099.205052653647 293.0192500191462
1620 0.005 8.1 1 1032.224190197878 959.3979681008357 959.632233085673 1099.807259099625 1099.783897283041 1099.795044904056 1095.607137525769 468.9342540114676 1099.235061233452 293.0192522397206
1621 0.005 8.105 1 1032.205932033177 959.3987133963624 959.6330126533801 1099.781167099516 1099.761466456914 1099.775644997117 1095.581973164498 468.9529375922215 1099.205438837948 293.0192503089475
1622 0.005 8.109999999999999 1 1032.224906925759 959.3996412491877 959.6339029896441 1099.807038939426 1099.783669150901 1099.79478154343 1095.607050542661 468.9716269318773 1099.234771296793 293.0192516735277
1623 0.005 8.115 1 1032.206912767778 959.4003838029564 959.6346794579799 1099.781346211689 1099.761626625759 1099.775832082023 1095.582114137646 468.990249131444 1099.205764999969 293.0192511708778
1624 0.005 8.120000000000001 1 1032.225599714784 959.4013068374667 959.635565324064 1099.806863521891 1099.783523715492 1099.794625038736 1095.606984074818 469.0088760031048 1099.23444495652 293.0192506426138
1625 0.005 8.125 1 1032.207844648907 959.402046394861 959.6363385442005 1099.781391959461 1099.761628509242 1099.775827990148 1095.582199061098 469.0274369865843 1099.205908524739 293.0192522634466
1626 0.005 8.130000000000001 1 1032.226332279919 959.4029649418509 959.6372201034268 1099.806795048359 1099.783509872603 1099.79462369203 1095.606975220855 469.0460016091631 1099.234233282467 293.019249599231
1627 0.005 8.135 1 1032.208729624343 959.4037012219521 959.6379899314069 1099.781348380326 1099.761537403384 1099.775711050553 1095.582233176154 469.0645016735264 1099.205919240947 293.0192532611597
1628 0.005 8.140000000000001 1 1032.227179955541 959.4046161447673 959.6388677836976 1099.80693549135 1099.783712229102 1099.79487194613 1095.607081668979 469.0830045507914 1099.234311583695 293.0192487538823
1629 0.005 8.145 1 1032.209555602314 959.4053485935382 959.6396339324739 1099.781212393042 1099.761351700598 1099.77548195172 1095.582195016714 469.1014437413117 1099.205835638887 293.0192539185282
1630 0.005 8.15 1 1032.228112058707 959.4062605638736 959.6405085662069 1099.807193796284 1099.78402045424 1099.795236998098 1095.60725272253 469.1198884202772 1099.234625652124 293.0192483721983
1631 0.005 8.154999999999999 1 1032.210315262728 959.4069887123441 959.6412707592958 1099.780993665377 1099.761096044672 1099.775171916565 1095.582106617655 469.1382682515107 1099.205662770127 293.0192541386639
1632 0.005 8.16 1 1032.229056355781 959.4078979225022 959.642142305073 1099.807433130856 1099.784291519121 1099.795556425245 1095.607415876519 469.1566498977996 1099.234969857841 293.0192485115202
1633 0.005 8.165000000000001 1 1032.211001602242 959.4086213716012 959.6429002055144 1099.780744538198 1099.760844272417 1099.774873011763 1095.582006327575 469.1749682215656 1099.205326521748 293.0192536945693
1634 0.005 8.17 1 1032.230011667981 959.4095279555681 959.6437687511602 1099.807621056193 1099.784474958187 1099.795764700104 1095.607564874111 469.1932892236618 1099.235274914939 293.0192492769238
1635 0.005 8.175000000000001 1 1032.211681530364 959.41024672975 959.6445223283574 1099.780561061942 1099.760687408442 1099.774691829238 1095.581934684768 469.2115460083992 1099.205004918344 293.0192527728447
1636 0.005 8.18 1 1032.230952503107 959.4111506067143 959.6453878662836 1099.807719932749 1099.784534414904 1099.795822233484 1095.607674515617 469.22980691232 1099.235499809747 293.0192503305105
1637 0.005 8.185 1 1032.21238651896 959.4118649127367 959.6461372184303 1099.780474312512 1099.760650081249 1099.774658476958 1095.581909965447 469.2480028622851 1099.204775893952 293.019251706583
1638 0.005 8.19 1 1032.2318112699 959.412765555534 959.6469994281305 1099.807674868634 1099.784434145431 1099.795691613564 1095.607685481733 469.2662038864152 1099.235527278325 293.0192514028538
1639 0.005 8.195 1 1032.213171569669 959.4134761342543 959.6477450153986 1099.780538167669 1099.760766130049 1099.774802126642 1095.58200313266 469.2843394999293 1099.20471067897 293.0192507700993
1640 0.005 8.199999999999999 1 1032.232607157273 959.4143730757171 959.6486036289758 1099.807535703751 1099.784241016192 1099.795456224413 1095.607649607593 469.3024808385426 1099.235381487497 293.0192521851964
1641 0.005 8.205 1 1032.214034198186 959.4150805276049 959.6493458725877 1099.780749891219 1099.761026582027 1099.775119425539 1095.582135502069 469.3205566063087 1099.204862881911 293.0192501639074
1642 0.005 8.210000000000001 1 1032.233363117827 959.4159734512534 959.6502007251712 1099.807363230555 1099.784021958683 1099.795192732983 1095.607575121147 469.3386382777285 1099.235189892747 293.0192525198071
1643 0.005 8.215 1 1032.214978775127 959.4166783386784 959.6509400644809 1099.781043634662 1099.761339435713 1099.775492188901 1095.582309681716 469.356654783837 1099.205247528222 293.0192501336462
1644 0.005 8.220000000000001 1 1032.234065791131 959.4175668721521 959.6517909216537 1099.807150549147 1099.783783297644 1099.794913431719 1095.607483083633 469.3746778469422 1099.234941685488 293.0192522163871
1645 0.005 8.225 1 1032.215920861841 959.4182692510281 959.652527401917 1099.781262478778 1099.761552135814 1099.775743858055 1095.582459649991 469.3926353349014 1099.205606697086 293.0192507444507
1646 0.005 8.23 1 1032.234719832677 959.4191531762795 959.6533740426137 1099.806944717823 1099.783590810936 1099.794696970389 1095.607398648749 469.4105986031995 1099.234610451503 293.0192513616428
1647 0.005 8.234999999999999 1 1032.216842776282 959.4198530396052 959.6541076804532 1099.781385694026 1099.761642013323 1099.775844613184 1095.582575572492 469.428497652062 1099.205858894689 293.0192517896892
1648 0.005 8.24 1 1032.235387718911 959.4207325206695 959.654950162063 1099.806815738644 1099.783504310864 1099.794611720056 1095.607356081401 469.4464016346485 1099.234335151284 293.0192502622517
1649 0.005 8.245000000000001 1 1032.217700397065 959.4214294330857 959.6556806795915 1099.781370511054 1099.761580459138 1099.77576516446 1095.58261954184 469.4642425808631 1099.205921100252 293.0192528675269
1650 0.005 8.25 1 1032.236129095877 959.4223050807449 959.6565193617317 1099.806831528444 1099.783576813479 1099.794707438927 1095.60741257459 469.4820877827241 1099.234228844307 293.0192492630853
1651 0.005 8.255000000000001 1 1032.218512313736 959.4229986967923 959.6572465976815 1099.781283648229 1099.761450844906 1099.775604414488 1095.582611032783 469.499871427493 1099.205879606516 293.0192537897496
1652 0.005 8.26 1 1032.236999741865 959.4238714906313 959.658082203017 1099.807072363868 1099.7838738742 1099.795062608125 1095.607577395511 469.5176577523255 1099.234459722172 293.0192485662737
1653 0.005 8.265000000000001 1 1032.219268406811 959.4245612518166 959.6588058698709 1099.781110954898 1099.761231488162 1099.775336991385 1095.582532706542 469.5353824817411 1099.205772591087 293.0192542740655
1654 0.005 8.27 1 1032.237900882967 959.4254314503085 959.6596385894965 1099.807322403489 1099.784163307304 1099.795403458509 1095.60774023454 469.5531102635744 1099.234811948079 293.019248441597
1655 0.005 8.275 1 1032.219943171425 959.4261169022803 959.660358339557 1099.780864837286 1099.760965431653 1099.775017456116 1095.58242924946 469.5707772847282 1099.205514153491 293.0192541371414
1656 0.005 8.279999999999999 1 1032.238747241967 959.4269862297851 959.6611887714236 1099.807537251923 1099.784388629259 1099.795666811955 1095.607864034832 469.5884263411667 1099.235132661616 293.0192489721381
1657 0.005 8.285 1 1032.220594382924 959.4276624625763 959.6618992369985 1099.780625463976 1099.760749175822 1099.774765779909 1095.582330671262 469.6060442266566 1099.205133542463 293.0192533001028
1658 0.005 8.290000000000001 1 1032.239668856171 959.4285299844603 959.6627277398004 1099.807701411921 1099.784527201668 1099.795816927172 1095.607996951828 469.6236417875451 1099.235421840175 293.0192500027333
1659 0.005 8.295 1 1032.221256635507 959.4292023662962 959.6634348667496 1099.780493972635 1099.760651582211 1099.774657259316 1095.582286210379 469.6412036396384 1099.204881225532 293.0192522803214
1660 0.005 8.300000000000001 1 1032.240515554506 959.4300673596873 959.6642608748105 1099.807721389521 1099.78450337384 1099.79577835997 1095.60803195064 469.6587443605869 1099.235547599709 293.0192510765826
1661 0.005 8.305 1 1032.22197047339 959.4307365105109 959.6649648889496 1099.780492053961 1099.760698724211 1099.774718316059 1095.582350854747 469.6762492865199 1099.204722980507 293.0192512316582
1662 0.005 8.31 1 1032.241357338318 959.4315969551254 959.6657875312063 1099.807596756519 1099.784325566038 1099.795558709834 1095.608041461257 469.6937542549593 1099.235461259758 293.0192520255905
1663 0.005 8.315 1 1032.222712311602 959.432267500699 959.6664934761384 1099.780610933815 1099.760861967293 1099.774919608075 1095.582446526201 469.7111923839746 1099.204738313736 293.0192504901331
1664 0.005 8.32 1 1032.242078791728 959.4331240046591 959.6673121523693 1099.807438922677 1099.784126475685 1099.795320711073 1095.607983972677 469.7286348200976 1099.235257242272 293.0192525318487
1665 0.005 8.324999999999999 1 1032.223604004262 959.4337919555904 959.6680149776887 1099.78091516021 1099.76120216988 1099.775327159459 1095.582628289178 469.7460146036782 1099.205054851743 293.0192502015417
1666 0.005 8.33 1 1032.242781031154 959.4346443528524 959.6688297758917 1099.807258669127 1099.783903850766 1099.795054606522 1095.607896444284 469.7633998286315 1099.23507279762 293.0192524990285
1667 0.005 8.335000000000001 1 1032.224524095668 959.4353099856418 959.6695298374985 1099.781178494475 1099.761465591989 1099.775637926248 1095.582793211083 469.7807230630919 1099.205484978042 293.019250616159
1668 0.005 8.34 1 1032.243403562253 959.4361579003697 959.6703405173786 1099.807025596587 1099.783667660686 1099.794784063449 1095.607794357093 469.7980516344797 1099.234765105718 293.0192518046695
1669 0.005 8.345000000000001 1 1032.225404724635 959.4368211548074 959.6710377986367 1099.781342902086 1099.761615659973 1099.775814372119 1095.582925436267 469.8153189176429 1099.205753920779 293.0192514759715
1670 0.005 8.35 1 1032.244028693535 959.437664717776 959.6718444037652 1099.806862057435 1099.783530322455 1099.79463570984 1095.607732375884 469.8325908955975 1099.234456664806 293.0192508324911
1671 0.005 8.355 1 1032.226255895429 959.4383253823851 959.6725388220909 1099.781394752186 1099.761624822006 1099.775818956344 1095.58299291731 469.8498025104577 1099.205920126762 293.0192525463371
1672 0.005 8.359999999999999 1 1032.244699085266 959.4391650335433 959.6733416375283 1099.806803405721 1099.783520086857 1099.794636242931 1095.607754288809 469.8670180154647 1099.234260617627 293.019249780298
1673 0.005 8.365 1 1032.227036852807 959.4398226051903 959.6740329015628 1099.78133085784 1099.761522692565 1099.77569397514 1095.582990457017 469.8841748863691 1099.205902434665 293.0192534900656
1674 0.005 8.370000000000001 1 1032.245487709167 959.4406592816821 959.6748325700553 1099.806962839532 1099.783733337924 1099.794892449779 1095.607888446211 469.9013342452996 1099.234354970076 293.0192490048098
1675 0.005 8.375 1 1032.227784279817 959.4413133903428 959.6755205468464 1099.781196737789 1099.761340428275 1099.775470926634 1095.582932516356 469.9184342273885 1099.205845715887 293.0192541708337
1676 0.005 8.380000000000001 1 1032.24633623928 959.4421475552342 959.6763174268757 1099.807206952251 1099.784025966133 1099.795240157339 1095.608050558848 469.9355375813295 1099.234655678149 293.0192486244168
1677 0.005 8.385 1 1032.228445541197 959.4427976521386 959.6770017548025 1099.780970933529 1099.761084651869 1099.775163152147 1095.582829148627 469.9525819878584 1099.205624952927 293.019254252968
1678 0.005 8.390000000000001 1 1032.247149250771 959.4436310540872 959.6777965017338 1099.807452024754 1099.784294046002 1099.795553976375 1095.608186370914 469.9696093316209 1099.2349962812 293.0192489249887
1679 0.005 8.395 1 1032.229087398782 959.4442724322984 959.6784719996057 1099.780726898376 1099.760843533661 1099.774876805075 1095.582725556957 469.9866067697438 1099.20531540437 293.0192537223926
1680 0.005 8.4 1 1032.2480256511 959.4451041734201 959.6792649660653 1099.807639789874 1099.78447628087 1099.795761611155 1095.608326322194 470.0035853496539 1099.235304012962 293.0192496772365
1681 0.005 8.404999999999999 1 1032.229696141045 959.4457416159403 959.6799371269652 1099.780543244745 1099.760684951888 1099.774694859982 1095.582654955611 470.0205300301623 1099.205002662389 293.0192528533446
1682 0.005 8.41 1 1032.24885825324 959.4465711678829 959.6807278399644 1099.807723690029 1099.784529026596 1099.795812864477 1095.608388430013 470.0374542788231 1099.235498608962 293.019250674253
1683 0.005 8.415000000000001 1 1032.230367913271 959.4472053400974 959.6813969424816 1099.780499042225 1099.760678202676 1099.774688398312 1095.582702029106 470.0543445862652 1099.204819856956 293.0192518921396
1684 0.005 8.42 1 1032.249624059988 959.4480321119555 959.682184963425 1099.807654484698 1099.784409408152 1099.795663976468 1095.608378316792 470.0712144046173 1099.235500767458 293.0192516321517
1685 0.005 8.425000000000001 1 1032.231061819362 959.448663266103 959.6828510813962 1099.780545727549 1099.760778580083 1099.774816620448 1095.582771708113 470.0880500255903 1099.204720614413 293.0192509881143
1686 0.005 8.43 1 1032.250335335568 959.4494868606678 959.6836361051877 1099.807519024336 1099.784225169651 1099.795440087172 1095.608322357408 470.1048655490283 1099.23536065152 293.0192523822399
1687 0.005 8.435 1 1032.231870505512 959.4501157669956 959.6842997523911 1099.780771459676 1099.76104438319 1099.775135994911 1095.582926719923 470.1216470163554 1099.204916212306 293.0192504789362
1688 0.005 8.44 1 1032.251010369835 959.4509358498125 959.6850816059844 1099.80734535694 1099.784007750047 1099.795180794391 1095.608240603903 470.1384082309339 1099.235174312497 293.0192525961463
1689 0.005 8.445 1 1032.232735120602 959.4515628491926 959.6857430245811 1099.781051783821 1099.761343922912 1099.775493069031 1095.583099444687 470.155135715371 1099.205279562922 293.0192505467923
1690 0.005 8.449999999999999 1 1032.251634137758 959.4523790936307 959.686521471075 1099.807134968563 1099.783774778878 1099.794907028098 1095.608143299457 470.1718427578954 1099.234919461634 293.0192522645058
1691 0.005 8.455 1 1032.233595218741 959.4530041889828 959.687180671498 1099.781266203007 1099.761551929868 1099.775738508707 1095.583244442275 470.1885164626998 1099.205623090183 293.0192511225735
1692 0.005 8.460000000000001 1 1032.252229350895 959.4538167197913 959.6879557248227 1099.806941578942 1099.783591313767 1099.794702109664 1095.608068860959 470.2051677873631 1099.234619157348 293.0192515038132
1693 0.005 8.465 1 1032.234411894586 959.4544397306261 959.6886125827929 1099.781364557321 1099.761623878438 1099.775821320569 1095.583324565856 470.2217883815965 1099.205823784108 293.0192519925612
1694 0.005 8.470000000000001 1 1032.252853936815 959.4552487168731 959.6893842996631 1099.806842235983 1099.783526933711 1099.794636491741 1095.608071656844 470.2383868654821 1099.234374642119 293.0192505498564
1695 0.005 8.475 1 1032.235188041557 959.4558691446589 959.6900385088412 1099.7813449229 1099.761561395273 1099.775743172586 1095.583339136845 470.2549541725732 1099.205909870613 293.0192530133185
1696 0.005 8.48 1 1032.253538047656 959.4566751278844 959.6908072158999 1099.806871860866 1099.783607344546 1099.794740224614 1095.608152472153 470.2714994786913 1099.234287520651 293.0192495853099
1697 0.005 8.484999999999999 1 1032.235904024375 959.4572925340057 959.6914585199706 1099.781239426682 1099.761420129445 1099.775572384566 1095.583297392087 470.2880134375546 1099.205843213523 293.019253892674
1698 0.005 8.49 1 1032.254333122201 959.4580963036706 959.6922247651493 1099.807104883022 1099.783893951018 1099.795081728585 1095.60831301951 470.3045056595948 1099.234501800832 293.0192489354218
1699 0.005 8.495000000000001 1 1032.236591903342 959.4587103673207 959.692873025119 1099.781083959119 1099.761218888272 1099.775325216907 1095.583219730024 470.3209663586808 1099.205753560714 293.0192543415789
1700 0.005 8.5 1 1032.255218425018 959.4595103502254 959.6936362462676 1099.807337330168 1099.784166956182 1099.795402864051 1095.608508364666 470.3374246607187 1099.234833203146 293.0192488191849
1701 0.005 8.505000000000001 1 1032.23716202573 959.4601249153524 959.6942858970535 1099.780843548202 1099.760955820387 1099.775011059833 1095.5831110567 470.3538272053275 1099.205480604671 293.0192541610278
1702 0.005 8.51 1 1032.256055099763 959.4609225100817 959.6950461140211 1099.807550305384 1099.784392802564 1099.795664734259 1095.608671774256 470.3702253801357 1099.235151150969 293.0192493033161
1703 0.005 8.515000000000001 1 1032.237753032413 959.4615328498212 959.6956916752436 1099.780643226814 1099.760764375554 1099.774786010009 1095.583035247645 470.3865724969959 1099.205193739214 293.0192535662974
1704 0.005 8.52 1 1032.256865937951 959.4623280165505 959.696449039454 1099.80768021886 1099.784507729976 1099.795793082852 1095.608751219727 470.4029170911244 1099.235403362411 293.019250107524
1705 0.005 8.525 1 1032.23836303134 959.4629345154535 959.6970908276967 1099.780534612226 1099.760685973942 1099.774693916972 1095.583049760271 470.4192112983561 1099.204922713455 293.0192526291512
1706 0.005 8.529999999999999 1 1032.257636200055 959.4637269433547 959.6978452492151 1099.807685342249 1099.784471046995 1099.795740400795 1095.60877488938 470.4355033430672 1099.23550949722 293.0192511728764
1707 0.005 8.535 1 1032.239006284296 959.4643299665239 959.6984835506576 1099.780531435549 1099.760729982223 1099.774752834827 1095.583095753652 470.4517452616523 1099.204778155858 293.0192515833606
1708 0.005 8.540000000000001 1 1032.258336675245 959.4651192386403 959.699234813786 1099.807567850725 1099.784300719454 1099.795533080391 1095.608726804569 470.4679851356904 1099.235442808213 293.0192521285587
1709 0.005 8.545 1 1032.23970150939 959.46571925207 959.6998699339349 1099.780631814215 1099.760879427128 1099.774938622352 1095.583198414589 470.4841736731553 1099.204763253511 293.0192507708777
1710 0.005 8.550000000000001 1 1032.258999364808 959.4665051820554 959.7006179699246 1099.807430792174 1099.784121859247 1099.79531609126 1095.608670141428 470.5003614339935 1099.235266201551 293.0192526935859
1711 0.005 8.555 1 1032.240534534078 959.4671031285004 959.7012506484105 1099.780933040616 1099.761210180721 1099.775331992846 1095.583383503458 470.5164989060003 1099.2051052161 293.0192505413007
1712 0.005 8.56 1 1032.259622475192 959.4678853117204 959.7019952955817 1099.807243453251 1099.783897394415 1099.795050256434 1095.608573245778 470.5326350130857 1099.235073566239 293.0192526220443
1713 0.005 8.565 1 1032.241358066768 959.4684812096755 959.7026255786277 1099.781171102825 1099.761452963656 1099.775620033976 1095.583530969465 470.5487211627579 1099.205461302399 293.0192508434581
1714 0.005 8.57 1 1032.260192226383 959.4692594127282 959.7033666097591 1099.807029543033 1099.783677509212 1099.794797613012 1095.608482096507 470.564805179407 1099.234786367399 293.0192520898568
1715 0.005 8.575000000000001 1 1032.242164430564 959.4698532449174 959.7039945004527 1099.781332481468 1099.761600695277 1099.77579342971 1095.583639284978 470.5808400069565 1099.205742012659 293.0192516026119
1716 0.005 8.58 1 1032.260769861572 959.4706276719402 959.7047320057897 1099.806884253464 1099.783553444934 1099.794661952969 1095.608459524104 470.5968728079089 1099.234497456977 293.0192511532954
1717 0.005 8.585000000000001 1 1032.242923737273 959.4712190425716 959.7053572672597 1099.781360295431 1099.761592810818 1099.775782581648 1095.583670376202 470.6128565153821 1099.205884508768 293.0192526177752
1718 0.005 8.59 1 1032.261385042127 959.4719900961293 959.7060914691829 1099.806842279566 1099.783554882705 1099.794672326068 1095.608504356763 470.6288382043991 1099.23430957142 293.0192501172394
1719 0.005 8.595000000000001 1 1032.243642635711 959.4725787764784 959.7067139984125 1099.781308249705 1099.761503038979 1099.775672751071 1095.583655566277 470.6447706154073 1099.20591225296 293.0192536908873
1720 0.005 8.6 1 1032.262092937526 959.4733471714327 959.7074454049374 1099.806983053394 1099.783749142287 1099.794908393399 1095.6086255906 470.6607016327304 1099.234382502993 293.0192492169592
1721 0.005 8.605 1 1032.244306301634 959.4739326908516 959.7080649653614 1099.781174500401 1099.761326941214 1099.775458158994 1095.583587113621 470.6765832378093 1099.205821637239 293.0192543578539
1722 0.005 8.609999999999999 1 1032.262875879034 959.4746989658296 959.7087939605614 1099.807222380896 1099.784032022234 1099.795241980673 1095.608792406437 470.6924633357316 1099.234670118643 293.0192488781933
1723 0.005 8.615 1 1032.244938576134 959.475276227263 959.7094049455133 1099.780953441094 1099.761082705683 1099.775164151657 1095.583478043086 470.708288757632 1099.205624329525 293.0192544291168
1724 0.005 8.620000000000001 1 1032.263620029926 959.4760426366971 959.710132831176 1099.807462235261 1099.784291673238 1099.795546836272 1095.60891305187 470.724102786343 1099.235011385941 293.0192491281407
1725 0.005 8.625 1 1032.245484484077 959.4766166151037 959.7107412012579 1099.780719674663 1099.760844261634 1099.774882385203 1095.583387479145 470.739889064269 1099.205318524016 293.019253960337
1726 0.005 8.630000000000001 1 1032.26440047272 959.4773814343154 959.7114674189689 1099.807635949132 1099.784466966202 1099.795747732892 1095.609010734514 470.7556567846603 1099.235301509924 293.0192498579981
1727 0.005 8.635 1 1032.246067621641 959.4779523005735 959.7120730488765 1099.780581168209 1099.760720002018 1099.774731952845 1095.583391876072 470.7713947000103 1099.205051553009 293.0192531400091
1728 0.005 8.640000000000001 1 1032.265154067007 959.4787150941763 959.7127972198285 1099.807695190491 1099.784498382761 1099.795777775864 1095.609055521189 470.7871130183034 1099.235480153052 293.0192508441059
1729 0.005 8.645 1 1032.246649284728 959.4792829143389 959.7134000324749 1099.780513783362 1099.760694209489 1099.77470720028 1095.583409916419 470.8028017431857 1099.204819003153 293.0192520613309
1730 0.005 8.65 1 1032.265851089751 959.4800430351996 959.7141216580784 1099.807636601437 1099.78439340921 1099.795646405675 1095.60903113423 470.8184716781777 1099.235497905237 293.0192519045361
1731 0.005 8.654999999999999 1 1032.247297020768 959.4806083058318 959.7147218807098 1099.780574642469 1099.760800989527 1099.774839484615 1095.583497713176 470.8341098379356 1099.204763983205 293.0192511588433
1732 0.005 8.66 1 1032.266494567271 959.4813655601989 959.7154408283585 1099.807504843632 1099.784214721657 1099.795430612208 1095.608971926031 470.849729519648 1099.235368309363 293.0192525982163
1733 0.005 8.665000000000001 1 1032.248035623823 959.4819289041774 959.7160388982943 1099.780784834576 1099.761050221697 1099.775139156217 1095.583649007262 470.8653178011747 1099.204943589738 293.0192507171356
1734 0.005 8.67 1 1032.26709280164 959.4826829177046 959.7167549349932 1099.807327068811 1099.783998731465 1099.795172660661 1095.608883487907 470.8808878296891 1099.235158038511 293.0192527670813
1735 0.005 8.675000000000001 1 1032.248836040158 959.4832447636862 959.7173511672555 1099.78106645981 1099.761348604626 1099.77549301453 1095.583819401085 470.8964269247346 1099.205309325493 293.0192508296491
1736 0.005 8.68 1 1032.267655728361 959.4839952950332 959.7180641392499 1099.807119693759 1099.783768580289 1099.794904401783 1095.608789604285 470.9119476225468 1099.234911203382 293.0192524127287
1737 0.005 8.685 1 1032.249606767032 959.4845554123643 959.7186583684118 1099.781260853624 1099.761541929176 1099.775723972202 1095.583930692378 470.9274376403408 1099.205613870208 293.0192513644841
1738 0.005 8.69 1 1032.268212098398 959.4853025937061 959.7193682742129 1099.806954476286 1099.783607299087 1099.7947195651 1095.608759968107 470.9429093410462 1099.234633721604 293.019251667913
1739 0.005 8.695 1 1032.250355153802 959.4858607287493 959.7199603402343 1099.781351613479 1099.761608101019 1099.775801754448 1095.583986487057 470.958350238412 1099.205838505584 293.0192522899494
1740 0.005 8.700000000000001 1 1032.268780448768 959.486604814476 959.7206673104619 1099.80686382222 1099.783548013824 1099.794660025291 1095.608775806678 470.9737731768963 1099.234403384196 293.019250662293
1741 0.005 8.705 1 1032.251045218597 959.4871605597108 959.7212569838902 1099.781316033873 1099.761537073878 1099.775717578807 1095.583970366733 470.989164980539 1099.205894586229 293.0192533100219
1742 0.005 8.710000000000001 1 1032.269407610815 959.487902088893 959.7219613619494 1099.806901719323 1099.783633155961 1099.794766078538 1095.608862648186 471.0045398737008 1099.234324131207 293.0192497517049
1743 0.005 8.715 1 1032.251694993993 959.4884551182374 959.7225484236891 1099.781219429418 1099.761405415043 1099.775557466052 1095.583925565654 471.0198829878445 1099.205831370727 293.0192541088927
1744 0.005 8.720000000000001 1 1032.270142391989 959.4891947961333 959.7232506883594 1099.80712841799 1099.783909225265 1099.795095523795 1095.609024816225 471.035209166049 1099.234541892698 293.0192492119614
1745 0.005 8.725 1 1032.25229891064 959.4897446360453 959.7238348799498 1099.781048352379 1099.761194310133 1099.775301792653 1095.583832202259 471.0505034624143 1099.205701135728 293.0192543748501
1746 0.005 8.73 1 1032.270909528318 959.4904826865597 959.7245352009222 1099.807371566436 1099.784185240231 1099.795418444718 1095.609188094917 471.0657812712138 1099.234880373931 293.0192492209496
1747 0.005 8.734999999999999 1 1032.252854417094 959.491029102725 959.7251163453628 1099.780823244806 1099.760948668541 1099.77500711389 1095.58374004072 471.0810270863317 1099.205482313865 293.0192542376487
1748 0.005 8.74 1 1032.271647639137 959.4917653561813 959.7258145962157 1099.807556725593 1099.78439043996 1099.795660705646 1095.609285842254 471.0962567925964 1099.235170085704 293.0192496321503
1749 0.005 8.745000000000001 1 1032.253404219729 959.49230854935 959.7263927540877 1099.780650914841 1099.760779932334 1099.774802069334 1095.583729077958 471.1114549045128 1099.205183166991 293.0192536200117
1750 0.005 8.75 1 1032.272383705929 959.4930428242416 959.7270888368516 1099.807666301235 1099.784486398846 1099.795767725598 1095.60934830947 471.126636129988 1099.235395055599 293.0192504753923
1751 0.005 8.755000000000001 1 1032.253959663515 959.4935829435193 959.727664092145 1099.780550428834 1099.760706644594 1099.774716965725 1095.583734503817 471.141786232095 1099.204943969363 293.0192527060529
1752 0.005 8.76 1 1032.273072195131 959.4943148936314 959.7283577933722 1099.80766000876 1099.784444194995 1099.795712276674 1095.609345340987 471.1569203217149 1099.23548970895 293.01925144909
1753 0.005 8.765000000000001 1 1032.254547122368 959.4948522519829 959.7289302978073 1099.780551644397 1099.760751973862 1099.774776374585 1095.58379515596 471.1720235997564 1099.204800951808 293.0192517355001
1754 0.005 8.77 1 1032.273708666572 959.4955814811893 959.7296213636718 1099.807548531286 1099.784281446979 1099.795513234661 1095.609295654675 471.1871105784876 1099.235423748601 293.0192523129281
1755 0.005 8.775 1 1032.255204630398 959.4961166229824 959.7301914809901 1099.780668270719 1099.760911010128 1099.774969909899 1095.583912011731 471.2021667556043 1099.204843239022 293.0192511337657
1756 0.005 8.779999999999999 1 1032.274292343928 959.4968428380388 959.7308797560922 1099.807396634233 1099.784093763899 1099.795289056769 1095.60922451201 471.2172059839552 1099.235227669071 293.0192526955221
1757 0.005 8.785 1 1032.255916149405 959.4973805099313 959.7314527570285 1099.780951403459 1099.761220914016 1099.775340357005 1095.584081728137 471.2322092605042 1099.205126860351 293.0192509231784
1758 0.005 8.790000000000001 1 1032.274928802257 959.4981019054795 959.7321372428888 1099.807221445834 1099.78388400224 1099.795038395794 1095.609184396634 471.2472258635343 1099.235053178969 293.0192526865242
1759 0.005 8.795 1 1032.25667669556 959.498637501385 959.7327075954886 1099.781179495069 1099.761455745082 1099.775619679594 1095.58419569839 471.2621698231531 1099.205485124421 293.0192511718385
1760 0.005 8.800000000000001 1 1032.27546782929 959.4993553167798 959.7333886191128 1099.807036594702 1099.783687520611 1099.794808929059 1095.609144463904 471.2771347105958 1099.234795816993 293.0192521884214
1761 0.005 8.805 1 1032.257391492845 959.4998887684004 959.7339564878883 1099.781305116952 1099.761573122528 1099.77576242605 1095.584262752916 471.2920366832062 1099.205718474593 293.0192518427932
1762 0.005 8.81 1 1032.276004363122 959.5006032206727 959.73463422279 1099.806915959454 1099.78358377053 1099.794694186913 1095.609143145473 471.3069485390112 1099.234538682386 293.0192513489324
1763 0.005 8.815 1 1032.25808695761 959.5011343533571 959.7351995628816 1099.781331590719 1099.761565423422 1099.775752748846 1095.584271524644 471.3218021845314 1099.205884212465 293.0192528577741
1764 0.005 8.82 1 1032.276499444055 959.5018472435207 959.7358749061631 1099.806877451364 1099.783583807127 1099.794703914692 1095.609154389879 471.3366463396086 1099.234353237577 293.0192503506884
1765 0.005 8.825000000000001 1 1032.258747789391 959.502371710844 959.7364330530347 1099.781261226712 1099.761470725517 1099.775638893469 1095.584242877982 471.3514623269651 1099.205852468703 293.0192537579676
1766 0.005 8.83 1 1032.277161129142 959.5030827892073 959.73710657374 1099.807026304953 1099.783780396275 1099.794939730191 1095.609279795942 471.3662660872707 1099.234432174402 293.0192496127034
1767 0.005 8.835000000000001 1 1032.259356457076 959.5036046277577 959.7376624661387 1099.781136922983 1099.761302995476 1099.775434001354 1095.584171012191 471.381037325358 1099.205790636519 293.0192543464677
1768 0.005 8.84 1 1032.277881240453 959.5043141760342 959.7383342995894 1099.807258048768 1099.784052940973 1099.795262202399 1095.609438891065 471.395795857348 1099.234717366045 293.0192492624903
1769 0.005 8.845000000000001 1 1032.259906905885 959.5048329354837 959.7388875412086 1099.780930551634 1099.761065964011 1099.775148999207 1095.584081977531 471.4105211826221 1099.205609896386 293.0192544988896
1770 0.005 8.85 1 1032.278586180079 959.5055408359403 959.7395575306125 1099.807462333482 1099.784289735457 1099.795542674637 1095.609538880749 471.4252333726728 1099.235015931044 293.0192494081014
1771 0.005 8.855 1 1032.260452583495 959.5060566980958 959.7401081523826 1099.780754448442 1099.760875728399 1099.774913851096 1095.584070931791 471.4399124163004 1099.205364258914 293.0192541838391
1772 0.005 8.859999999999999 1 1032.279291215787 959.5067628180595 959.7407761993362 1099.807600914074 1099.784432051085 1099.795709104617 1095.609609722541 471.4545784491507 1099.235272203913 293.0192500078102
1773 0.005 8.865 1 1032.260962995336 959.5072756486312 959.741324037599 1099.780604600927 1099.760744114819 1099.774758802495 1095.584054838915 471.4692117261281 1099.2050640003 293.0192533594542
1774 0.005 8.870000000000001 1 1032.279977364102 959.50797982967 959.741990028105 1099.80765897199 1099.784465137753 1099.795741392534 1095.609633596441 471.4838317205567 1099.235449197562 293.0192510071153
1775 0.005 8.875 1 1032.261506902766 959.5084899229727 959.7425352326865 1099.780556918288 1099.760731601821 1099.774747093152 1095.584092782367 471.4984194169797 1099.204877738843 293.0192523334389
1776 0.005 8.880000000000001 1 1032.280618434401 959.5091918019531 959.7431989414775 1099.807606545517 1099.784366093233 1099.79561775708 1095.609611136787 471.5129935888035 1099.235481811551 293.0192519945193
1777 0.005 8.885 1 1032.262093690965 959.5096995289135 959.7437417258822 1099.780606712808 1099.760826795984 1099.774866148446 1095.584177647066 471.5275360351472 1099.20481121519 293.0192514874379
1778 0.005 8.890000000000001 1 1032.281196992384 959.5103987121832 959.7444029013697 1099.807475092695 1099.784192396186 1099.795407251748 1095.609547763367 471.5420647317756 1099.235344879892 293.0192526824634
1779 0.005 8.895 1 1032.262769496854 959.5109047260302 959.7449437147194 1099.780810928906 1099.761067789744 1099.775154835166 1095.584320587732 471.556561854472 1099.204979908573 293.0192510165776
1780 0.005 8.9 1 1032.281750720017 959.5116009782366 959.7456022473746 1099.807308482647 1099.783986208157 1099.795161902733 1095.609473153759 471.5710451072991 1099.235155926296 293.0192529245064
1781 0.005 8.904999999999999 1 1032.263476318963 959.5121054062594 959.7461412100856 1099.781056559793 1099.761337171699 1099.775478758087 1095.584440265898 471.585496887248 1099.205288212831 293.0192509773271
1782 0.005 8.91 1 1032.282291415232 959.5127987541981 959.7467971008664 1099.807142593129 1099.783791101216 1099.794926944123 1095.609445945412 471.5999350779257 1099.234937401022 293.0192526808667
1783 0.005 8.915000000000001 1 1032.264182461566 959.5133015167368 959.7473341836957 1099.781233585435 1099.761513743387 1099.775692577949 1095.584518329124 471.6143414646995 1099.205608263333 293.0192515025174
1784 0.005 8.92 1 1032.282800548661 959.5139918995048 959.7479873496887 1099.806988806471 1099.783639277299 1099.794754347626 1095.60942631849 471.6287347543276 1099.23467875539 293.0192519183312
1785 0.005 8.925000000000001 1 1032.264853272184 959.5144927343084 959.7485223771389 1099.781306747477 1099.761568326768 1099.775759581603 1095.584540247231 471.6430959815671 1099.205810609188 293.0192524377134
1786 0.005 8.93 1 1032.283314770152 959.5151803261754 959.7491728622985 1099.806903108109 1099.783583741931 1099.794696250483 1095.609452867742 471.6574446968634 1099.234436716039 293.0192509092068
1787 0.005 8.935 1 1032.265493584207 959.5156790469432 959.7497057288941 1099.781289122044 1099.76151496243 1099.775694010245 1095.584531029448 471.671761103495 1099.205882014933 293.0192534831127
1788 0.005 8.94 1 1032.283885448779 959.5163642845147 959.7503538171344 1099.806933449804 1099.7836589561 1099.794792858278 1095.609531977526 471.6860654744592 1099.234357075228 293.019249981912
1789 0.005 8.945 1 1032.266076791997 959.5168604632436 959.7508842623886 1099.781186568797 1099.761380710111 1099.775532484407 1095.584476886228 471.7003377097845 1099.205801510873 293.0192542231719
1790 0.005 8.950000000000001 1 1032.28455861613 959.5175440962186 959.751530480509 1099.807155689932 1099.783928262962 1099.795112937793 1095.609680379269 471.7145985124603 1099.2345712616 293.0192494437645
1791 0.005 8.955 1 1032.266657369446 959.5180376039619 959.7520585019327 1099.781045964835 1099.761194077565 1099.775302760903 1095.584423904699 471.7288268252975 1099.205731358259 293.01925464462
1792 0.005 8.960000000000001 1 1032.285233827165 959.5187195669365 959.7527028518589 1099.807364269634 1099.784176219297 1099.795407851549 1095.609780144804 471.7430425243118 1099.234883532094 293.019249327279
1793 0.005 8.965 1 1032.267173653738 959.5192101636407 959.7532282269667 1099.780844300862 1099.760969263029 1099.775027709317 1095.584390759292 471.757225986672 1099.205489285144 293.0192544756607
1794 0.005 8.970000000000001 1 1032.285906864615 959.5198904346662 959.7538706642496 1099.80753050213 1099.784363403281 1099.795629411311 1095.609859891559 471.7713962351506 1099.235150707844 293.0192498220802
1795 0.005 8.975 1 1032.267671803896 959.52037815223 959.7543933802888 1099.780679292436 1099.760806357419 1099.774830574987 1095.584372419323 471.7855358110413 1099.205208057249 293.0192538121032
1796 0.005 8.98 1 1032.286574829116 959.5210566186885 959.755033854678 1099.807631464025 1099.784454269842 1099.795734188439 1095.609893734166 471.799661966182 1099.235383819668 293.0192506874944
1797 0.005 8.984999999999999 1 1032.268172140975 959.5215415475516 959.7555539257073 1099.780579181039 1099.76073233571 1099.774743915332 1095.584392524886 471.8137578230371 1099.204955873452 293.0192528142773
1798 0.005 8.99 1 1032.287212603702 959.5222179700417 959.7561922901895 1099.807636260638 1099.784422743822 1099.7956894743 1095.609892965981 471.8278401955042 1099.23548935835 293.0192517146488
1799 0.005 8.995000000000001 1 1032.268724512606 959.5227005491779 959.7567099934938 1099.780592056643 1099.760783486219 1099.774807713471 1095.584462333107 471.8418928198317 1099.204864613812 293.019251945388
1800 0.005 9 1 1032.287778905504 959.5233744215429 959.7573459339618 1099.807511941369 1099.784253129787 1099.795485061094 1095.609831060575 471.855931603458 1099.235402778693 293.0192524721832
1801 0.005 9.005000000000001 1 1032.269304569031 959.5238549476918 959.7578614359026 1099.780691322621 1099.760928925814 1099.774986622358 1095.584556525796 471.8699405231177 1099.204856756216 293.0192513050367
1802 0.005 9.01 1 1032.288329899395 959.5245262410623 959.7584949443745 1099.807381880885 1099.784083328288 1099.795278819825 1095.60979544861 471.8839359044631 1099.23522070995 293.0192529287468
1803 0.005 9.015000000000001 1 1032.269985302368 959.5250052957637 959.7590087006827 1099.780952854558 1099.761223265513 1099.775339954909 1095.584682481256 471.8979015922652 1099.205149370742 293.0192510936042
1804 0.005 9.02 1 1032.28887054101 959.5256739001649 959.7596397778636 1099.807230664659 1099.783889801125 1099.795044827943 1095.609763848858 471.9118539586208 1099.235051257222 293.0192528638818
1805 0.005 9.025 1 1032.270653991496 959.5261512782533 959.7601516792784 1099.78114715523 1099.761429918194 1099.775591961067 1095.584753504357 471.9257763070223 1099.205471979187 293.0192513749237
1806 0.005 9.029999999999999 1 1032.289367868512 959.5268170904208 959.7607801959268 1099.807066905027 1099.783711472214 1099.794834158642 1095.60974560429 471.9396857528006 1099.234811153631 293.0192523251704
1807 0.005 9.035 1 1032.271314328476 959.5272927765679 959.7612902297641 1099.781274074738 1099.761549657373 1099.775738459678 1095.584796162369 471.9535646387042 1099.205739071545 293.0192521893788
1808 0.005 9.040000000000001 1 1032.289851866834 959.5279558582739 959.761916180353 1099.806946984107 1099.783607748197 1099.794718904346 1095.609752599403 471.9674314333301 1099.23455065189 293.0192513813553
1809 0.005 9.045 1 1032.271931004032 959.5284295318531 959.7624241292625 1099.781286351566 1099.761534017327 1099.775720812063 1095.584789945295 471.9812673660481 1099.205841297913 293.0192531386804
1810 0.005 9.050000000000001 1 1032.290369909567 959.5290902000286 959.7630476756555 1099.806917912908 1099.783615772046 1099.794734585131 1095.609809729151 471.9950915267509 1099.234383648319 293.0192505041061
1811 0.005 9.055 1 1032.272517906851 959.5295616528181 959.7635534353243 1099.781228921925 1099.761444539712 1099.77561281196 1095.584762529629 472.0088845644081 1099.205833116217 293.0192539342648
1812 0.005 9.06 1 1032.290967379884 959.5302204660809 959.7641749772799 1099.807063097115 1099.783809967693 1099.794970959777 1095.609904293699 472.0226659922441 1099.234487713255 293.0192498338722
1813 0.005 9.065 1 1032.273094808114 959.5306895879039 959.7646785444925 1099.781122537175 1099.761290736465 1099.775420073758 1095.584747742937 472.0364165609926 1099.205773593937 293.019254480818
1814 0.005 9.07 1 1032.291606382699 959.5313467421273 959.7652982518517 1099.80726397033 1099.784056870275 1099.79526508061 1095.610010866246 472.0501554423008 1099.234745060122 293.0192495374295
1815 0.005 9.075000000000001 1 1032.273616960513 959.5318132428898 959.7657994424777 1099.780946393907 1099.761079523676 1099.775160896587 1095.584703931754 472.063863527815 1099.205619221854 293.0192546132379
1816 0.005 9.08 1 1032.292245532172 959.5324687726913 959.7664173197444 1099.807444825061 1099.784271749785 1099.795523158559 1095.610088951015 472.0775597046427 1099.235024797524 293.0192497053381
1817 0.005 9.085000000000001 1 1032.274094207167 959.5329324993792 959.7669159711907 1099.780760097186 1099.760883138327 1099.774921931241 1095.584675871882 472.0912257069429 1099.205340583732 293.019254184966
1818 0.005 9.09 1 1032.292889703857 959.5335863709176 959.7675320036536 1099.807580160462 1099.784412598853 1099.795687656378 1095.610143436862 472.1048795340801 1099.235270868616 293.0192503817524
1819 0.005 9.095000000000001 1 1032.274579055617 959.53404746477 959.7680281798459 1099.780637427634 1099.760772361046 1099.774787337506 1095.584686994333 472.1185035898405 1099.205098018635 293.0192534022103
1820 0.005 9.1 1 1032.293516253034 959.5346995013641 959.7686422786214 1099.80763020583 1099.78443863399 1099.795714467142 1095.610156791706 472.132115125849 1099.235442006983 293.0192512646418
1821 0.005 9.105 1 1032.275077349129 959.5351581456996 959.7691360672462 1099.780591182636 1099.760760122261 1099.774775944936 1095.584728319248 472.1456974937926 1099.204921568757 293.0192525286803
1822 0.005 9.109999999999999 1 1032.294090924257 959.5358079846779 959.7697479943475 1099.807566035974 1099.784333018536 1099.795582759447 1095.610124806499 472.1592670306881 1099.235442583735 293.019252122851
1823 0.005 9.115 1 1032.275615810037 959.5362645497635 959.7702396233923 1099.780650361182 1099.760862981183 1099.774902967405 1095.584803421805 472.1728076595695 1099.204874924884 293.0192517917102
1824 0.005 9.120000000000001 1 1032.294634083953 959.5369120264756 959.7708493065795 1099.807445168811 1099.784166573536 1099.795380345011 1095.610091946376 472.1863355762851 1099.235314928978 293.0192527332205
1825 0.005 9.125 1 1032.276207225063 959.5373668142928 959.7713389871839 1099.780819363063 1099.761075444832 1099.775162909134 1095.584893445044 472.1998344285038 1099.204996402605 293.0192513161927
1826 0.005 9.130000000000001 1 1032.29516473351 959.5380118852923 959.7719464226496 1099.807312560906 1099.783989001297 1099.795162260104 1095.610075012888 472.2133208530644 1099.235147503956 293.0192529818639
1827 0.005 9.135 1 1032.276854779846 959.5384651550829 959.7724343759645 1099.781046553377 1099.761326695362 1099.775468326661 1095.5849806248 472.2267780497822 1099.205315888028 293.0192513152915
1828 0.005 9.140000000000001 1 1032.295661119206 959.5391076683563 959.7730394892804 1099.807157998333 1099.783804841916 1099.794942175493 1095.610050932725 472.2402235733678 1099.234949410566 293.0192527104085
1829 0.005 9.145 1 1032.277488415217 959.5395593129787 959.7735256526332 1099.78120324676 1099.761487379787 1099.775665501274 1095.585029171104 472.2536392444511 1099.205600396964 293.0192518316249
1830 0.005 9.15 1 1032.296131383896 959.5401992354834 959.7741283604148 1099.807021621991 1099.783668819771 1099.794783670716 1095.610051086647 472.267043668401 1099.234702390172 293.0192520170547
1831 0.005 9.154999999999999 1 1032.278102880425 959.5406491412867 959.7746126686654 1099.781275011925 1099.761540413753 1099.775729756292 1095.585047052715 472.2804181674597 1099.205788528938 293.019252659218
1832 0.005 9.16 1 1032.296605324198 959.5412866097606 959.7752130076573 1099.806942454973 1099.78361703428 1099.794730803145 1095.61008068701 472.2937817811927 1099.234483018895 293.0192511443068
1833 0.005 9.165000000000001 1 1032.278673676175 959.5417344629384 959.7756952559151 1099.781238922123 1099.761473482982 1099.775651042804 1095.58502462865 472.3071151862811 1099.20581704155 293.0192534963588
1834 0.005 9.17 1 1032.297121575727 959.5423697875814 959.7762934015645 1099.806982589638 1099.783702547835 1099.794839409785 1095.610131006849 472.3204379233171 1099.234427636898 293.0192503511626
1835 0.005 9.175000000000001 1 1032.279254306417 959.542815713507 959.77677373135 1099.781180238862 1099.761371593375 1099.77551976871 1095.585042263529 472.3337306079712 1099.205808552412 293.0192542842826
1836 0.005 9.18 1 1032.29771136478 959.5434493303447 959.7773700402686 1099.80716015473 1099.783932876238 1099.795118244788 1095.610228335035 472.3470123743543 1099.234602073858 293.0192497437719
1837 0.005 9.185 1 1032.279783454638 959.5438929394608 959.7778482424392 1099.781044607913 1099.761192758424 1099.77529863676 1095.585007138591 472.3602644124934 1099.205712122553 293.0192546863234
1838 0.005 9.19 1 1032.298323134224 959.5445249799729 959.7784428072525 1099.807350271686 1099.784163635461 1099.795394326345 1095.610307032022 472.3735052748873 1099.234881667232 293.0192496449293
1839 0.005 9.195 1 1032.280265632296 959.5449660863023 959.7789187224229 1099.780866507106 1099.760988887007 1099.775047193088 1095.584982133641 472.3867168275503 1099.205508361223 293.0192545784711
1840 0.005 9.200000000000001 1 1032.298934493644 959.545596543267 959.7795115237892 1099.807500051244 1099.784334864237 1099.795599350004 1095.610367779819 472.3999169471625 1099.235137651301 293.0192500379238
1841 0.005 9.205 1 1032.280715197141 959.5460350380548 959.7799850235833 1099.780705103832 1099.760831048885 1099.774856568122 1095.584972080009 472.4130887499402 1099.205224277923 293.0192539536318
1842 0.005 9.210000000000001 1 1032.299553421577 959.5466639153384 959.7805760841132 1099.807603813163 1099.78442695374 1099.795704014798 1095.61040400307 472.4262481974369 1099.23536583199 293.0192508455347
1843 0.005 9.215 1 1032.281188332273 959.5471000137273 959.7810472981015 1099.780623689586 1099.760770839367 1099.774784653389 1095.584997512 472.4393796583294 1099.205033555481 293.0192531430852
1844 0.005 9.220000000000001 1 1032.300127714199 959.5477269946905 959.7816364327902 1099.807592678925 1099.784383887087 1099.79564777679 1095.610393174389 472.4524987660434 1099.235447521537 293.0192517259684
1845 0.005 9.225 1 1032.281664788492 959.5481608322669 959.7821054021304 1099.780617555654 1099.760808312167 1099.774835207292 1095.585041089144 472.4655902044149 1099.204884066222 293.0192522295825
1846 0.005 9.23 1 1032.300674861253 959.5487857531346 959.7826925083521 1099.807499942992 1099.784240230558 1099.795468871756 1095.6103777961 472.4786692935124 1099.235389173423 293.0192525966792
1847 0.005 9.234999999999999 1 1032.282150307625 959.5492216971161 959.7831640925895 1099.780711319885 1099.760941622014 1099.775001511363 1095.585102852352 472.4917232797558 1099.204893997891 293.0192515574811
1848 0.005 9.24 1 1032.301189971229 959.5498442742794 959.783748845635 1099.807387981225 1099.784087212435 1099.795281628671 1095.610378735836 472.5047612569149 1099.235234194022 293.0192530583737
1849 0.005 9.245000000000001 1 1032.282790696643 959.550274473171 959.7842137934249 1099.78092552137 1099.761200312548 1099.775317489902 1095.58518781591 472.5177727877455 1099.205135862214 293.0192512626776
1850 0.005 9.25 1 1032.301694815088 959.5508948316824 959.7847965518064 1099.807256678956 1099.783913123873 1099.795068321145 1095.610352781924 472.5307728664542 1099.235075916955 293.0192530552288
1851 0.005 9.255000000000001 1 1032.283419236739 959.5513236758931 959.7852600154358 1099.781124991945 1099.761408301407 1099.775569084302 1095.585251731143 472.5437445361842 1099.205485110151 293.0192516122517
1852 0.005 9.26 1 1032.302141674915 959.5519415283644 959.78584053567 1099.80709113218 1099.783734967435 1099.794859063855 1095.610332744782 472.5567053361594 1099.234830299537 293.0192524673653
1853 0.005 9.265000000000001 1 1032.284011911334 959.5523688140504 959.7863023179372 1099.781236468107 1099.761516156324 1099.775702110305 1095.585284998984 472.5696372713458 1099.2056942184 293.0192523248924
1854 0.005 9.27 1 1032.302590557362 959.5529842652234 959.7868805788252 1099.806985061219 1099.783642204041 1099.794754320739 1095.610349237411 472.5825585154891 1099.234586920408 293.0192516541969
1855 0.005 9.275 1 1032.284589487066 959.5534098301149 959.7873405806905 1099.781253438178 1099.761502944179 1099.775686715221 1095.585284618442 472.595450685502 1099.205819597109 293.0192532232741
1856 0.005 9.279999999999999 1 1032.303041627002 959.5540229622792 959.7879165987581 1099.806945025236 1099.783643135379 1099.79476612925 1095.610360038224 472.6083329747124 1099.234424813876 293.019250737703
1857 0.005 9.285 1 1032.285157375183 959.5544468308001 959.7883748455657 1099.781226892878 1099.761439198269 1099.775603645629 1095.585316814807 472.6211864209508 1099.20583115679 293.0192541008499
1858 0.005 9.290000000000001 1 1032.303577457089 959.5550581418996 959.7889489729839 1099.807064639327 1099.78381267907 1099.794973348634 1095.610435012552 472.6340289872424 1099.234499113506 293.019249998233
1859 0.005 9.295 1 1032.285694556599 959.5554800419751 959.7894053599562 1099.781132091089 1099.761297356224 1099.775425203713 1095.585301095013 472.6468435475779 1099.205801373684 293.0192547336259
1860 0.005 9.300000000000001 1 1032.304151557847 959.5560898070157 959.7899778099489 1099.807245359415 1099.784041240794 1099.795249830517 1095.610511032352 472.6596463389411 1099.234740620141 293.019249654376
1861 0.005 9.305 1 1032.286162880336 959.5565093348721 959.7904320433745 1099.780958006581 1099.761091177384 1099.775172181735 1095.585270058256 472.6724221016569 1099.205607874045 293.0192547728295
1862 0.005 9.31 1 1032.30474386953 959.5571177291247 959.7910029051911 1099.807423743243 1099.784250877654 1099.79549958366 1095.610584771743 472.6851863764031 1099.235015733611 293.0192499243579
1863 0.005 9.315 1 1032.286603581195 959.5575345548283 959.79145474897 1099.780786578601 1099.760907630916 1099.774947765083 1095.585253178297 472.6979229926711 1099.205365875145 293.0192543233146
1864 0.005 9.32 1 1032.305341807868 959.5581415018733 959.7920239700824 1099.807558870244 1099.784390028162 1099.795663361233 1095.610634387194 472.7106486735344 1099.235277406353 293.0192505805664
1865 0.005 9.325000000000001 1 1032.287036149186 959.5585558775384 959.7924735233523 1099.780657129987 1099.760791489931 1099.774808547916 1095.585254693283 472.7233470052502 1099.205116276672 293.019253561349
1866 0.005 9.33 1 1032.305915119762 959.5591611883655 959.7930409993388 1099.807605013597 1099.784414763827 1099.795687109212 1095.610648059145 472.7360340020347 1099.235427724595 293.0192514619536
1867 0.005 9.335000000000001 1 1032.287492095821 959.5595732499712 959.7934883575217 1099.780619135645 1099.760785799162 1099.774803432028 1095.585285888212 472.7486933970635 1099.204957198713 293.019252685931
1868 0.005 9.34 1 1032.306460712289 959.5601767104592 959.7940539537857 1099.807553838522 1099.784319040054 1099.795566373307 1095.610650176222 472.7613416758198 1099.235438212087 293.0192523398516
1869 0.005 9.345000000000001 1 1032.287956847537 959.5605866381763 959.7944991668834 1099.780648874476 1099.760864666658 1099.774906486656 1095.585318970551 472.7739631983539 1099.204867986685 293.0192518667052
1870 0.005 9.35 1 1032.306975276604 959.5611881415994 959.7950628296957 1099.807456950959 1099.784173845398 1099.795385044894 1095.610651285179 472.7865735373286 1099.2353250907 293.0192529897231
1871 0.005 9.355 1 1032.288503469458 959.561596432099 959.7955062627486 1099.780809770527 1099.761066171904 1099.77515449542 1095.58538690006 472.79915676277 1099.205021596486 293.0192514598894
1872 0.005 9.359999999999999 1 1032.307456578542 959.5621957723359 959.7960679195065 1099.807325792389 1099.784000099695 1099.795173714169 1095.610632277355 472.8117291743742 1099.235155727411 293.0192531280345
1873 0.005 9.365 1 1032.289096500459 959.5626027013805 959.7965097963486 1099.781026656661 1099.761308442327 1099.775449722042 1095.585460936692 472.824274093679 1099.205322154149 293.0192515730428
1874 0.005 9.370000000000001 1 1032.307905993666 959.5631997047751 959.7970693282218 1099.807175152862 1099.783821774266 1099.794958400772 1095.610613783682 472.8368088418846 1099.234946498406 293.0192527819941
1875 0.005 9.375 1 1032.289689084061 959.5636052763174 959.7975096717207 1099.781191040754 1099.761474073509 1099.775650583421 1095.58551295203 472.8493159145783 1099.205615132568 293.0192521370135
1876 0.005 9.380000000000001 1 1032.308331290576 959.5641998955522 959.7980669994006 1099.807036787486 1099.783683499967 1099.794799457128 1095.610610282081 472.8618128783154 1099.234705263299 293.0192520742416
1877 0.005 9.385 1 1032.290243763041 959.5646038391119 959.7985056142562 1099.781244999493 1099.761512767115 1099.775700114353 1095.585525123271 472.8742819978993 1099.205759124701 293.0192528885613
1878 0.005 9.390000000000001 1 1032.308755914428 959.5651961709736 959.7990607533951 1099.806968372857 1099.783643502646 1099.794760105797 1095.610608464082 472.8867413587705 1099.234515933515 293.0192512638173
1879 0.005 9.395 1 1032.290810472457 959.5655986105705 959.7994977532519 1099.781249019557 1099.761476435527 1099.77565038277 1095.585568679733 472.899172952118 1099.205845686997 293.0192537701701
1880 0.005 9.4 1 1032.309214824174 959.5661888543628 959.8000508420639 1099.806984333134 1099.783706292364 1099.794844081629 1095.610640428425 472.9115947593639 1099.23444516274 293.0192504504342
1881 0.005 9.404999999999999 1 1032.291323509045 959.5665894708719 959.800486045939 1099.781170861299 1099.761361733246 1099.775507901857 1095.585563210665 472.9239892434053 1099.205791077368 293.0192544707922
1882 0.005 9.41 1 1032.30975509273 959.5671781958256 959.8010374674316 1099.807160608216 1099.783935073665 1099.795121324628 1095.610717947419 472.9363732878408 1099.234624996196 293.0192499711908
1883 0.005 9.415000000000001 1 1032.291820053292 959.5675768294039 959.8014708414366 1099.781054426486 1099.761199332542 1099.775302771877 1095.585553914221 472.9487304938313 1099.205708074839 293.019254765699
1884 0.005 9.42 1 1032.310316744669 959.5681641242869 959.8020206918935 1099.807337284812 1099.784151197907 1099.795381852033 1095.610786761494 472.9610768839601 1099.234895078645 293.0192499428736
1885 0.005 9.425000000000001 1 1032.292250253846 959.5685604140631 959.8024519397097 1099.780872150161 1099.760995065311 1099.775052835385 1095.585524985884 472.9733969378252 1099.205490460606 293.0192545605099
1886 0.005 9.43 1 1032.310886068417 959.5691463528458 959.8030002471197 1099.807492241958 1099.784325279376 1099.795588571459 1095.610846071986 472.9857060494257 1099.235155535087 293.0192503684272
1887 0.005 9.435 1 1032.292677470765 959.5695403975699 959.8034294080456 1099.780731895376 1099.760853606989 1099.774879730787 1095.585522623171 472.997989186387 1099.205269523121 293.0192540684398
1888 0.005 9.44 1 1032.311508677725 959.5701230264509 959.8039749972214 1099.807571042569 1099.784399917905 1099.795673385159 1095.610910687448 473.0102742435063 1099.235345837985 293.0192510196762
1889 0.005 9.445 1 1032.293060653184 959.5705190875475 959.8044065159902 1099.780651038873 1099.760792542529 1099.774807960387 1095.585525638498 473.0225107707453 1099.205048360058 293.0192532934317
1890 0.005 9.450000000000001 1 1032.312056012582 959.5710998769356 959.8049500392613 1099.807574594366 1099.784367384158 1099.79562728312 1095.610939696236 473.0347571282056 1099.235431551008 293.0192519016513
1891 0.005 9.455 1 1032.293493747469 959.5714935414446 959.8053790850539 1099.780645485659 1099.760830076737 1099.774859303648 1095.58554422615 473.0469560999946 1099.204933857388 293.0192524592601
1892 0.005 9.460000000000001 1 1032.312565919526 959.5720724218055 959.8059205814343 1099.807488189567 1099.784229466598 1099.795454916288 1095.610946085928 473.0591659843121 1099.235376015379 293.0192526486438
1893 0.005 9.465 1 1032.293952032526 959.5724638836293 959.8063473286228 1099.780707137288 1099.760942249718 1099.775005318284 1095.585569868335 473.0713277306236 1099.204912007735 293.0192518226028
1894 0.005 9.470000000000001 1 1032.313051046589 959.5730408376716 959.8068868596692 1099.807396593164 1099.78409462736 1099.795286362636 1095.610953522465 473.0835017527675 1099.235234776243 293.0192530837772
1895 0.005 9.475 1 1032.294519482836 959.5734308371073 959.807311907741 1099.780929845113 1099.761198138744 1099.775316310464 1095.58564904118 473.0956264190834 1099.205184049098 293.0192516612511
1896 0.005 9.48 1 1032.313505385181 959.5740056018244 959.8078494057175 1099.807263663892 1099.783922118577 1099.795075703132 1095.610935108011 473.1077644623939 1099.235076792279 293.0192530142274
1897 0.005 9.484999999999999 1 1032.295080061486 959.5743941085481 959.8082727918412 1099.781106450729 1099.76138755399 1099.77554792482 1095.585701281979 473.1198522564061 1099.205463220059 293.0192518997833
1898 0.005 9.49 1 1032.313920627734 959.5749665135426 959.8088080936121 1099.807114240437 1099.783759050699 1099.794882531811 1095.610923284301 473.1319542896503 1099.234853308094 293.0192525997193
1899 0.005 9.495000000000001 1 1032.295633806407 959.5753535462437 959.8092298384856 1099.781214137055 1099.761489035391 1099.775672618522 1095.585737008772 473.1440055822283 1099.205678436115 293.0192524823677
1900 0.005 9.5 1 1032.314316687462 959.5759235445814 959.8097628813814 1099.807011031119 1099.783672413408 1099.79478860783 1095.610901322753 473.1560712991026 1099.23463556263 293.0192518546611
1901 0.005 9.505000000000001 1 1032.296191078192 959.5763091819443 959.8101830505248 1099.781249627761 1099.761489264991 1099.775667495212 1095.585792111336 473.1680866943924 1099.205806696538 293.0192533318798
1902 0.005 9.51 1 1032.31471841439 959.5768767895781 959.8107138184043 1099.806956353901 1099.783659582812 1099.794783417753 1095.610900243782 473.1801160339503 1099.234461845609 293.0192509875185
1903 0.005 9.515000000000001 1 1032.296716753931 959.5772609553695 959.8111324214835 1099.781225426812 1099.761429642271 1099.77559064781 1095.585814631283 473.1920957634801 1099.205832417258 293.0192542122206
1904 0.005 9.52 1 1032.315197713315 959.5778267282393 959.8116613073895 1099.807065316721 1099.783820603313 1099.794983736651 1095.610948782522 473.2040888198266 1099.234527793438 293.0192502571207
1905 0.005 9.525 1 1032.297209233604 959.5782091217865 959.8120781885954 1099.781135213147 1099.761293383995 1099.775418071396 1095.585815295236 473.2160332322171 1099.205773332409 293.0192547344413
1906 0.005 9.529999999999999 1 1032.315724501209 959.578773338118 959.8126054052589 1099.807234311116 1099.784035612145 1099.795243230492 1095.611013801185 473.2279899927997 1099.234755160106 293.0192499757551
1907 0.005 9.535 1 1032.29765486889 959.5791536926223 959.8130204040717 1099.780984223813 1099.761107685234 1099.775187233931 1095.585799553224 473.2398991074335 1099.205635874268 293.0192548471847
1908 0.005 9.540000000000001 1 1032.316266507429 959.5797165224026 959.8135460734164 1099.807400204043 1099.784232340633 1099.795480585729 1095.61107679288 473.2518196221048 1099.235017718446 293.0192501082957
1909 0.005 9.545 1 1032.298059883476 959.5800946207376 959.813959002086 1099.780818995881 1099.760931445626 1099.774972122251 1095.585780622219 473.2636933720129 1099.205404987601 293.019254541026
1910 0.005 9.550000000000001 1 1032.316810679645 959.5806561029822 959.8144831516743 1099.807520086384 1099.784357849732 1099.795626942881 1095.611120820398 473.2755779061926 1099.235242659799 293.0192506534879
1911 0.005 9.555 1 1032.298452092811 959.5810319422615 959.814893979343 1099.780702748892 1099.760829040433 1099.774848715677 1095.585774389043 473.2874159974826 1099.205176846778 293.0192538608668
1912 0.005 9.56 1 1032.317358677718 959.581592117622 959.8154166727217 1099.807575727071 1099.784387574774 1099.795655328867 1095.611165865888 473.2992650456378 1099.23540174809 293.0192515050176
1913 0.005 9.565 1 1032.298736578093 959.5819644638357 959.815824299172 1099.780609732734 1099.760790807449 1099.774815367789 1095.585700609424 473.3110661631895 1099.204925787604 293.0192529033338
1914 0.005 9.57 1 1032.317867980258 959.5825232165333 959.8163453634311 1099.807549072582 1099.784312083093 1099.795554291653 1095.611197056679 473.3228809596926 1099.23543003366 293.0192524398642
1915 0.005 9.575000000000001 1 1032.299157591748 959.5828934776289 959.816750925326 1099.780637086177 1099.760864115806 1099.774912884831 1095.585712223068 473.3346464313835 1099.204869682867 293.0192521125929
1916 0.005 9.58 1 1032.31843524755 959.5834516516182 959.8172712639872 1099.807487831677 1099.784187555361 1099.795393640741 1095.61126320034 473.3464276556069 1099.235377832717 293.0192530638369
1917 0.005 9.585000000000001 1 1032.29965659723 959.5838202872675 959.8176752021573 1099.780776368602 1099.761044914317 1099.775138250857 1095.5857590853 473.3581568102343 1099.204988171464 293.019251707393
1918 0.005 9.59 1 1032.318881944966 959.584376606678 959.8181938113098 1099.807366635774 1099.784025704474 1099.79519361047 1095.611255059088 473.3699035777476 1099.23520621781 293.0192532398325
1919 0.005 9.595000000000001 1 1032.300208912149 959.5847440361391 959.8185963717254 1099.780991098538 1099.761282752867 1099.775426602614 1095.585831963077 473.3815972352556 1099.205280145978 293.0192517717221
1920 0.005 9.6 1 1032.319295554492 959.5852982598539 959.8191130900242 1099.807221469034 1099.783853222542 1099.794987062047 1095.611237666831 473.3933095292905 1099.235010081797 293.0192529564774
1921 0.005 9.605 1 1032.300744704414 959.5856643916997 959.8195142078905 1099.781132501392 1099.761427358082 1099.775604338151 1095.585876847978 473.4049680662811 1099.205525986372 293.0192521984071
1922 0.005 9.609999999999999 1 1032.319669463985 959.5862163369418 959.8200288430612 1099.807090614506 1099.783725931435 1099.794842099149 1095.611198982752 473.4166456135713 1099.234787909771 293.0192523249681
1923 0.005 9.615 1 1032.301305955932 959.5865814446199 959.8204287126752 1099.781231271502 1099.761498933239 1099.775683601278 1095.585959408333 473.4282697303854 1099.205745531472 293.0192530517989
1924 0.005 9.620000000000001 1 1032.320032424294 959.5871310178536 959.820941186976 1099.806991098048 1099.78365849995 1099.79477408322 1095.611173633293 473.4399123812358 1099.23456764263 293.0192513933629
1925 0.005 9.625 1 1032.301816614387 959.587494827103 959.821339631686 1099.781224938265 1099.761458681057 1099.775632219173 1095.585986836529 473.4515022822601 1099.205799737696 293.0192539699059
1926 0.005 9.630000000000001 1 1032.320442044772 959.5880423912612 959.8218501474341 1099.807005441212 1099.783720467386 1099.794857295012 1095.61118487574 473.4631099307121 1099.234494731509 293.0192505878481
1927 0.005 9.635 1 1032.30230751839 959.5884047939461 959.8222471461662 1099.78117090522 1099.761364009107 1099.775510077433 1095.586010197152 473.4746660468688 1099.205770378971 293.0192546681488
1928 0.005 9.640000000000001 1 1032.320935220486 959.5889508720774 959.8227560944464 1099.807163654681 1099.783929132527 1099.795112365434 1095.611247747593 473.4862385894106 1099.23466589103 293.0192501010072
1929 0.005 9.645 1 1032.302754505631 959.5893114683253 959.8231514171957 1099.781047376629 1099.761199364699 1099.775304883063 1095.58599757718 473.4977616849829 1099.205665168982 293.0192549022187
1930 0.005 9.65 1 1032.321462459324 959.5898563077909 959.8236589751344 1099.807346642673 1099.78414806999 1099.795374288411 1095.611316836192 473.5092986942017 1099.234945421516 293.0192501183371
1931 0.005 9.654999999999999 1 1032.303162232846 959.5902148869742 959.8240524699096 1099.780883196071 1099.761010429515 1099.775071561436 1095.585976376173 473.5207877118693 1099.205496715673 293.019254780607
1932 0.005 9.66 1 1032.321977069535 959.5907584562323 959.8245586127061 1099.807482637058 1099.784305738637 1099.795563105635 1095.611363721616 473.5322898688492 1099.235181283228 293.0192504864841
1933 0.005 9.665000000000001 1 1032.303524674877 959.5911148245901 959.8249500917163 1099.780730538934 1099.76086311718 1099.774894530984 1095.585951528891 473.543744940058 1099.205226748168 293.0192541950881
1934 0.005 9.67 1 1032.322519075471 959.591657309446 959.8254549451335 1099.807585981042 1099.784395087941 1099.795661725392 1095.611429438573 473.5552128829772 1099.235387460406 293.0192512770475
1935 0.005 9.675000000000001 1 1032.303888863557 959.5920114533836 959.8258443822406 1099.78063514974 1099.760794628019 1099.77481634977 1095.585927344241 473.5666335231841 1099.205020619218 293.019253350509
1936 0.005 9.68 1 1032.323038374996 959.5925527625171 959.8263479153077 1099.8076016888 1099.784372622134 1099.795625868071 1095.611480236045 473.5780678467439 1099.235479679241 293.0192521557032
1937 0.005 9.685 1 1032.304263734551 959.5929047359023 959.8267353083454 1099.78060755125 1099.760812895232 1099.774848874328 1095.585914654317 473.5894540247918 1099.204882268217 293.0192524908411
1938 0.005 9.69 1 1032.323514053319 959.5934446218221 959.8272373641219 1099.807529554202 1099.784249040115 1099.795469255257 1095.611494578014 473.6008552469727 1099.235428570525 293.019252901495
1939 0.005 9.695 1 1032.304698342369 959.593794861754 959.8276230022511 1099.780683666467 1099.760933936517 1099.775002582022 1095.585939824167 473.6122070617089 1099.204912082002 293.0192519927697
1940 0.005 9.700000000000001 1 1032.323949239613 959.5943331185665 959.8281234794528 1099.807428238658 1099.784108589321 1099.795295693277 1095.61149922419 473.623575373674 1099.23526920414 293.0192531943893
1941 0.005 9.705 1 1032.305208593754 959.5946821256978 959.8285077320104 1099.780888918493 1099.761173797793 1099.775295501663 1095.586008395206 473.6348918836676 1099.20513227048 293.019251850513
1942 0.005 9.710000000000001 1 1032.324367581388 959.5952185264921 959.8290065168129 1099.807301535762 1099.783943280361 1099.795092913736 1095.611482674303 473.6462277937484 1099.23511087384 293.0192531439463
1943 0.005 9.715 1 1032.305739665045 959.5955664240865 959.8293895006535 1099.78106844821 1099.761362027236 1099.775524199415 1095.58606759627 473.6575107104163 1099.205431268006 293.0192521145812
1944 0.005 9.720000000000001 1 1032.324728454135 959.5961006519146 959.8298863507661 1099.80714929622 1099.783782196473 1099.794906332527 1095.611432622202 473.6688134372279 1099.234899675327 293.0192526505166
1945 0.005 9.725 1 1032.306276576477 959.5964475883166 959.8302681480501 1099.78119503883 1099.761476808111 1099.775658837077 1095.586159474822 473.6800632086734 1099.205649106082 293.0192527720922
1946 0.005 9.73 1 1032.32507900771 959.5969795769998 959.830762971967 1099.80703301576 1099.783683606201 1099.794797880423 1095.6113995017 473.6913325446627 1099.234673730097 293.0192518865009
1947 0.005 9.734999999999999 1 1032.30679029492 959.5973254158447 959.8311435153161 1099.781227051188 1099.76147532273 1099.775653623498 1095.586199773362 473.7025495166206 1099.205781522487 293.0192536243908
1948 0.005 9.74 1 1032.325435831964 959.5978552843676 959.8316363594603 1099.806977313267 1099.783671250995 1099.794795385852 1095.611379356687 473.7137851260761 1099.234508735895 293.0192510678149
1949 0.005 9.745000000000001 1 1032.307268494455 959.5981998907928 959.8320155673149 1099.78120088843 1099.761415891578 1099.775576605994 1095.586236151101 473.7249696316874 1099.20576178326 293.0192543386677
1950 0.005 9.75 1 1032.32588339835 959.5987281882359 959.8325068027356 1099.807088918944 1099.783831223008 1099.794992560124 1095.611423172002 473.7361714491078 1099.234591663388 293.0192505032986
1951 0.005 9.755000000000001 1 1032.307728749191 959.599071328546 959.8328845973061 1099.781118439869 1099.761286712636 1099.775411791329 1095.586241972129 473.747323577096 1099.205729212737 293.0192547744575
1952 0.005 9.76 1 1032.326372699344 959.5995983466773 959.8333744571711 1099.807255926587 1099.784041666306 1099.795247711606 1095.611485806009 473.7584915533585 1099.234827266461 293.0192502567359
1953 0.005 9.765000000000001 1 1032.308132713796 959.5999396561089 959.8337505869257 1099.780964566518 1099.761101163138 1099.775182696263 1095.586221184982 473.76961152331 1099.205588079635 293.0192548734701
1954 0.005 9.77 1 1032.326786110718 959.600467358015 959.8342402249619 1099.807410325815 1099.784226182452 1099.795470898649 1095.611490786913 473.7807331287907 1099.235056956644 293.0192504212149
1955 0.005 9.775 1 1032.308548740796 959.6008032578117 959.8346107918749 1099.78080799389 1099.760938646173 1099.774982494685 1095.5862203361 473.7918308841593 1099.205374193025 293.0192545453515
1956 0.005 9.779999999999999 1 1032.327309634885 959.6013303150227 959.8350997752771 1099.80753582523 1099.784352169995 1099.795616367708 1095.611559277004 473.802920733106 1099.235278966954 293.0192509702027
1957 0.005 9.785 1 1032.308884400311 959.6016643113038 959.8354688181273 1099.780673865308 1099.760823239304 1099.774848020994 1095.586178795895 473.8139857197053 1099.205119712713 293.0192538303379
1958 0.005 9.790000000000001 1 1032.327827675535 959.6021906181317 959.8359569851497 1099.807600760669 1099.784388819935 1099.795649676026 1095.611629309435 473.8250429391967 1099.235428246438 293.0192517889215
1959 0.005 9.795 1 1032.309239794722 959.6025227684038 959.8363244235094 1099.780615520412 1099.760801311172 1099.774829758899 1095.586155241186 473.8360751622 1099.20496613372 293.0192530385938
1960 0.005 9.800000000000001 1 1032.328307780941 959.6030480397392 959.8368115475902 1099.807572221096 1099.784313659758 1099.79555131704 1095.611660371947 473.8471001865685 1099.235453705047 293.0192525404974
1961 0.005 9.805 1 1032.309621483341 959.6033785209867 959.8371774212749 1099.780635296944 1099.760868823409 1099.774921390789 1095.586154959915 473.8580997182034 1099.204901394781 293.0192523946163
1962 0.005 9.81 1 1032.328745578813 959.6039025032934 959.8376633038125 1099.807487085266 1099.784183130483 1099.795386479913 1095.611672487359 473.869092710728 1099.235346174038 293.0192530603378
1963 0.005 9.815 1 1032.310076981709 959.6042317981286 959.8380279274438 1099.780778643058 1099.761050918448 1099.775146145983 1095.586204023585 473.8800596790146 1099.205025788216 293.0192520474289
1964 0.005 9.82 1 1032.329155483199 959.6047542581916 959.8385124418586 1099.807368795073 1099.784024652259 1099.795192285138 1095.611663313148 473.8910206646929 1099.235190646426 293.0192532477618
1965 0.005 9.825000000000001 1 1032.310569689717 959.6050825536248 959.8388759430003 1099.780964015952 1099.761261735801 1099.775404957376 1095.586266031985 473.9019552801418 1099.205256456302 293.019251966099
1966 0.005 9.83 1 1032.32952857594 959.6056032243213 959.8393588906004 1099.807238219207 1099.783870501312 1099.795007818067 1095.611618080623 473.9128843598963 1099.235021726596 293.0192530878367
1967 0.005 9.835000000000001 1 1032.311109367376 959.6059308611658 959.8397215165421 1099.781138626366 1099.761428027008 1099.775600242127 1095.586373394734 473.9237872135422 1099.205553885211 293.019252422717
1968 0.005 9.84 1 1032.329860376237 959.6064494589981 959.8402026680909 1099.807091017049 1099.783729531503 1099.79484855874 1095.611568303291 473.9346843862929 1099.234794450166 293.0192524420466
1969 0.005 9.845000000000001 1 1032.311606701304 959.6067762034971 959.8405642418846 1099.781207287211 1099.761476314105 1099.775656486952 1095.586425828597 473.9455552848392 1099.205712383489 293.0192531660404
1970 0.005 9.85 1 1032.330189529064 959.6072927960039 959.8410435671893 1099.807001187678 1099.783673202897 1099.794793237682 1095.611533424409 473.956420446728 1099.234585143622 293.0192516538242
1971 0.005 9.855 1 1032.312096202903 959.6076186187944 959.8414040850895 1099.781221473147 1099.761453077585 1099.775621280038 1095.586476587228 473.9672597047845 1099.205787708646 293.0192539794915
1972 0.005 9.859999999999999 1 1032.330564257689 959.6081335338902 959.8418817893269 1099.807009612522 1099.783727251657 1099.794869072469 1095.611534027702 473.9780927768244 1099.234523941878 293.0192509058741
1973 0.005 9.865 1 1032.312541430647 959.6084581268467 959.8422410778045 1099.781158897175 1099.761353358698 1099.77549463703 1095.586497154198 473.9889006586379 1099.20573864654 293.0192545960433
1974 0.005 9.870000000000001 1 1032.331021657518 959.608971876002 959.8427175236477 1099.807166768481 1099.783932288734 1099.795117998967 1095.611596389905 473.9997014381941 1099.234688764255 293.0192504446779
1975 0.005 9.875 1 1032.312975873969 959.6092950675821 959.8430755271942 1099.78105963507 1099.761209831731 1099.775313033627 1095.586496186972 474.0104777827867 1099.205698745084 293.0192549817281
1976 0.005 9.880000000000001 1 1032.331495246594 959.6098077275539 959.8435507891699 1099.807322561354 1099.784126069329 1099.795352687107 1095.611650699897 474.0212465850593 1099.234929506272 293.0192503006004
1977 0.005 9.885 1 1032.31333024756 959.6101290746884 959.8439071623561 1099.780892191972 1099.76102463078 1099.775085778031 1095.586457674822 474.0319915752703 1099.205493208493 293.019254883135
1978 0.005 9.890000000000001 1 1032.331994699771 959.6106408801701 959.8443813679246 1099.807469823621 1099.784287481629 1099.795541566401 1095.61173619602 474.042728788986 1099.23515895121 293.0192506802576
1979 0.005 9.895 1 1032.313660665821 959.610960221924 959.8447359640628 1099.780744097546 1099.760882603002 1099.774916425558 1095.586410968282 474.0534422338641 1099.205259654177 293.0192543501975
1980 0.005 9.9 1 1032.332507101382 959.6114712645938 959.8452091998552 1099.807575166994 1099.784375986689 1099.795639057873 1095.611821069236 474.0641480650011 1099.235364173362 293.0192513833252
1981 0.005 9.904999999999999 1 1032.313974085867 959.6117884586503 959.8455618828818 1099.780630473838 1099.760800534128 1099.774827113478 1095.586359642409 474.0748299724758 1099.205030089493 293.0192535265276
1982 0.005 9.91 1 1032.332998626946 959.6122986206266 959.8460340765263 1099.807605265614 1099.784366763259 1099.795616541256 1095.611878668182 474.0855049011068 1099.235468201317 293.0192522526037
1983 0.005 9.915000000000001 1 1032.314326789597 959.6126139653378 959.8463850249941 1099.780612840475 1099.760824603907 1099.774865060965 1095.586343483702 474.0961553621949 1099.204931961986 293.0192527715621
1984 0.005 9.92 1 1032.333438135424 959.6131229029745 959.8468559615081 1099.807533979373 1099.784246710041 1099.79546418268 1095.611898297882 474.1067995111699 1099.235416521848 293.0192529404823
1985 0.005 9.925000000000001 1 1032.314706530113 959.6134366328891 959.8472053050473 1099.780667883808 1099.760927323458 1099.774998649689 1095.586357335586 474.1174186214054 1099.204896289635 293.0192521658015
1986 0.005 9.93 1 1032.333850117089 959.6139441937219 959.8476748980023 1099.807447220254 1099.784120450829 1099.795306292688 1095.611907699524 474.128032104021 1099.23527753788 293.0192533836215
1987 0.005 9.935 1 1032.315188471273 959.6142569309294 959.8480230923441 1099.780867539762 1099.761156478894 1099.775277473874 1095.586428625074 474.1386178954638 1099.205127020048 293.019251925385
1988 0.005 9.94 1 1032.334220548822 959.6147627212969 959.8484911299306 1099.807319377188 1099.783959934131 1099.79511348856 1095.611854336209 474.1492030929748 1099.235135184573 293.0192533616166
1989 0.005 9.945 1 1032.315706007455 959.6150747555345 959.8488383967966 1099.781059634809 1099.761351359623 1099.775508468109 1095.586540888477 474.1597578108688 1099.205423252887 293.0192521917865
1990 0.005 9.950000000000001 1 1032.334541399618 959.6155784441725 959.849304618157 1099.807156686178 1099.783791651742 1099.794917814766 1095.61179572338 474.1703120719748 1099.234905801478 293.0192528712424
1991 0.005 9.955 1 1032.31621090866 959.6158897669923 959.8496509420539 1099.781184849889 1099.761463606038 1099.775641127626 1095.586619410653 474.1808361110098 1099.205658626002 293.0192528950284
1992 0.005 9.960000000000001 1 1032.334846421418 959.6163913479239 959.8501152917638 1099.807031996019 1099.783688978046 1099.794808168836 1095.611740327394 474.1913595686448 1099.23467340385 293.0192520671596
1993 0.005 9.965 1 1032.31668793569 959.61670178273 959.850460564521 1099.78122046759 1099.761466845071 1099.775639493926 1095.586676578636 474.2018527842084 1099.205756515316 293.0192536986011
1994 0.005 9.970000000000001 1 1032.335171465953 959.6172009620601 959.8509228086075 1099.806973511204 1099.783671722252 1099.794799457244 1095.611711778567 474.2123455987281 1099.234510085561 293.019251287295
1995 0.005 9.975 1 1032.317146961211 959.6175103840637 959.8512669047911 1099.781211435122 1099.761422888827 1099.775579229391 1095.586723526043 474.222808911184 1099.205781345203 293.0192544497397
1996 0.005 9.98 1 1032.335585296923 959.6180081589088 959.8517277026192 1099.807080629179 1099.783824770609 1099.794989904073 1095.611753149392 474.2332709241969 1099.234599222799 293.0192506434701
1997 0.005 9.984999999999999 1 1032.317570433095 959.6183162034315 959.8520704870416 1099.781125764698 1099.761293824561 1099.775416470517 1095.586723456469 474.2437040137299 1099.20574554734 293.0192549637481
1998 0.005 9.99 1 1032.336034283603 959.6188132765651 959.8525303271613 1099.807235539055 1099.784022833042 1099.795228598932 1095.611809943006 474.2541354828195 1099.234809995967 293.0192503708534
1999 0.005 9.995000000000001 1 1032.317936702488 959.619119646215 959.852871642542 1099.78098068557 1099.761119920335 1099.775201515632 1095.586692069561 474.2645378644947 1099.20560543222 293.0192550449642
2000 0.005 10 1 1032.336518123656 959.6196159120743 959.8533304869809 1099.807401251803 1099.784212709561 1099.795453901191 1095.611904393939 474.2749389385913 1099.2350545999 293.0192505727701
2001 0.005 10.005 1 1032.318246063876 959.619920221586 959.8536700198921 1099.780804173643 1099.760940646861 1099.77498707086 1095.586626372715 474.2853110065657 1099.205355124034 293.019254620333
2002 0.005 10.01 1 1032.337020319894 959.6204158219151 959.854127945868 1099.807541501433 1099.784349203028 1099.795608593526 1095.6120050348 474.2956819034964 1099.235288684322 293.0192511947765
2003 0.005 10.015 1 1032.318551438988 959.6207180435614 959.8544656384964 1099.780671831713 1099.760827095205 1099.774855982054 1095.586567993716 474.3060236471392 1099.205135467592 293.0192539185448
2004 0.005 10.02 1 1032.337506212961 959.6212128806426 959.8549226144528 1099.807609504984 1099.784388809236 1099.795647062285 1095.612075702482 474.3163646880731 1099.235444082145 293.01925196811
2005 0.005 10.025 1 1032.318865398192 959.6215131133108 959.8552584992494 1099.780604567054 1099.760797995062 1099.774830413119 1095.586529244869 474.3266762024661 1099.204969385328 293.019253166637
2006 0.005 10.03 1 1032.337951812477 959.6220069164572 959.8557143387361 1099.807583574173 1099.784318707888 1099.795552159326 1095.612114344993 474.3369876108167 1099.23545276414 293.0192527027327
2007 0.005 10.035 1 1032.319222743026 959.6223055124761 959.8560486350029 1099.780634122199 1099.760871459002 1099.774927180317 1095.586533628541 474.3472689487105 1099.204918000904 293.0192525410532
2008 0.005 10.04 1 1032.338358270181 959.6227980143435 959.8565031893563 1099.807497520906 1099.78418830434 1099.795389651702 1095.612123425866 474.357550912733 1099.235349391618 293.0192532183808
2009 0.005 10.045 1 1032.319635244742 959.6230953390054 959.8568361287334 1099.780756617258 1099.76103273575 1099.775128625551 1095.586576029526 474.367802290267 1099.205005605796 293.0192521274311
2010 0.005 10.05 1 1032.338720094945 959.6235861982476 959.8572891941578 1099.807380183675 1099.784037139169 1099.795206189482 1095.612077528421 474.3780546221365 1099.235195584602 293.019253406441
2011 0.005 10.055 1 1032.320146801252 959.6238829656793 959.8576213078115 1099.780985049991 1099.761273083783 1099.775413056941 1095.586709258842 474.3882764176515 1099.205308896809 293.0192522254345
2012 0.005 10.06 1 1032.339044646804 959.6243718421219 959.8580726803481 1099.807223515735 1099.783861786823 1099.795000267111 1095.612013968188 474.3984990709845 1099.235003582136 293.0192530779389
2013 0.005 10.065 1 1032.320633504472 959.6246679067789 959.8584038792278 1099.781135541527 1099.761420455357 1099.775589760446 1095.586792174485 474.4086912753422 1099.205557734563 293.0192527128947
2014 0.005 10.07 1 1032.339342346129 959.6251547337025 959.8588534522414 1099.807083646935 1099.783730381577 1099.794851979228 1095.611949545462 474.4188843143876 1099.234784241054 293.0192524767976
[truncated: 195,597 more chars]
