# Supplementary material for: Thermocouple Sensor Response in Hot Airstream
Source: Sensors (Basel). 2025 Jul 26;25(15):4634. doi: 10.3390/s25154634 (PMC12349096; doi:10.3390/s25154634)
Supplement: Supplementary file 1 [file sensors-25-04634-s001.zip › report-file-t_11R64.out]

"report-file-t"
"Time Step" "delta-time etc.."
("TimeStep" "delta-time" "flow-time" "iters-per-timestep" "t_1" "t_sensor" "t0" "t1" "t2" "t3" "ty_1" "ty_10" "ty1" "ty10")
0 0.005 0 0 294.3912195278461 292.9947058910469 292.9898566376887 293.8260264996991 293.1809052841816 293.0724352217991 290.673931972744 292.9868960654337 292.4939104511741 292.9986958721781
1 0.005 0.005 20 802.2543181122652 298.5527101695941 295.9445073754981 1033.306542815675 1040.573337161527 1047.031503856385 1022.301928588631 292.9924053971221 1024.652138088637 416.634188332957
2 0.005 0.01 20 849.307051700753 304.856201025054 301.157193749001 1100.070646250594 1099.652810568027 1099.600557739073 1097.118033633339 292.9983292683162 1099.08726982488 334.3460309592601
3 0.005 0.015 20 841.8402197021888 311.5658878746286 307.4380159189153 1100.661892500329 1100.107038554755 1100.014655182217 1098.472700448076 292.9932648447838 1099.416921549876 306.6871951017845
4 0.005 0.02 20 811.5005896694569 318.5242076453939 314.1703919114786 1100.661134481957 1100.119299436282 1100.027581977958 1098.324982000109 292.9959554050773 1099.405065001397 299.853714520063
5 0.005 0.025 20 816.3470125387948 325.5570103416399 321.095679979266 1100.663442377321 1100.122856597949 1100.029636314478 1098.336787696661 292.9986807697168 1099.412326544699 298.6334206435898
6 0.005 0.03 20 814.3606153898156 332.6559474889013 328.1024507136416 1100.673239271512 1100.129109847516 1100.03344504913 1098.362547189728 292.9970010577368 1099.437497075521 297.841237544064
7 0.005 0.035 20 813.974925545621 339.8065816511464 335.1484717426334 1100.660655847572 1100.119986458475 1100.025883844156 1098.358616060816 292.9967576951781 1099.387039883322 297.2079888168429
8 0.005 0.04 20 815.4389559986829 346.9713238169225 342.2147060617132 1100.6799718427 1100.134378361642 1100.03817341044 1098.394994422784 292.996390565486 1099.440106874433 296.6735706237012
9 0.005 0.045 20 816.8702844316909 354.1376861685723 349.2894407354793 1100.674159305202 1100.129918828628 1100.033684100957 1098.401866498425 292.9964061212361 1099.422674194899 296.194355005629
10 0.005 0.05 20 818.0528847270134 361.2966141750956 356.3636501504209 1100.675184921817 1100.131402782086 1100.034528952663 1098.438880575366 292.9970495483178 1099.403887341053 295.7668389075505
11 0.005 0.055 20 819.4628133050862 368.4368961348609 363.4297334681879 1100.688592613553 1100.14041270206 1100.040363933791 1098.4577722926 292.9981853548587 1099.447763208696 295.3982907671385
12 0.005 0.06 20 821.0138397373789 375.5521696754823 370.4816374848535 1100.676197693298 1100.131277207141 1100.032988469394 1098.487827273893 292.9997410797329 1099.402045072201 295.0876773283272
13 0.005 0.065 20 822.6228663477192 382.6389293518645 377.5145679956065 1100.690826796863 1100.143383704053 1100.043308486423 1098.503256709885 293.0017766348447 1099.430755456266 294.8317169911104
14 0.005 0.07000000000000001 20 824.4406481334987 389.693987771676 384.5244942341374 1100.689544362899 1100.141486922379 1100.040439528998 1098.531138256498 293.0042494847586 1099.429332428381 294.6250194113039
15 0.005 0.075 20 826.4555828075841 396.7141553601578 391.5078444819442 1100.682167519215 1100.135985001518 1100.036019965783 1098.53790809053 293.007154041392 1099.398841505471 294.4587291484623
16 0.005 0.08 20 828.5217018424134 403.696654506977 398.4612878003852 1100.700724369426 1100.149024925775 1100.046493737665 1098.566150779215 293.0105760274979 1099.452213139282 294.3271427401932
17 0.005 0.08500000000000001 20 830.5164668775086 410.6387659759266 405.3817990856049 1100.686308307804 1100.138109011036 1100.037819482289 1098.565633150464 293.0145659061835 1099.420223882385 294.2232836139151
18 0.005 0.09 20 832.6206281116284 417.5386267594191 412.2666663370166 1100.692469109013 1100.143157710658 1100.041840366017 1098.590397947532 293.0194580323229 1099.421134741407 294.1413254742836
19 0.005 0.095 20 834.7433195494801 424.3943775663616 419.1134399142794 1100.698128361003 1100.146476556741 1100.043384316598 1098.593771776769 293.0251482573387 1099.443217366407 294.0766343996362
20 0.005 0.1 20 836.8285298862897 431.2046763019349 425.9199810830476 1100.689245923943 1100.140412325195 1100.038661023059 1098.613009674958 293.0318786288904 1099.39638263579 294.0230453292039
21 0.005 0.105 20 838.9262099643328 437.968230260322 432.6843337971164 1100.705266675646 1100.15193222462 1100.04856567543 1098.62227535992 293.0400942333164 1099.44642356868 293.9786951600525
22 0.005 0.11 20 840.9584256945059 444.6837647139692 439.4047792003715 1100.696254147581 1100.1448237674 1100.040954228078 1098.633203131665 293.050060197244 1099.41309649982 293.9422542688103
23 0.005 0.115 20 842.9956095318796 451.3505590998792 446.0799442791983 1100.700116431584 1100.148130589149 1100.044699195048 1098.644518215425 293.06161283416 1099.414582156504 293.9110872954938
24 0.005 0.12 20 845.0504044212552 457.9678132020175 452.7086128014655 1100.707414319679 1100.152508440792 1100.046981861806 1098.653246838288 293.0745355614076 1099.445643948571 293.8845125409789
25 0.005 0.125 20 847.0759100951972 464.5345554504711 459.2895709906155 1100.692125289425 1100.140675285485 1100.03700778433 1098.662112161439 293.0884543713976 1099.393687969428 293.861528212223
26 0.005 0.13 20 849.0969718602022 471.0497910683694 465.8221651852975 1100.706770614729 1100.15233631303 1100.047467450008 1098.673462259501 293.1033713766273 1099.430836420146 293.8423490478588
27 0.005 0.135 20 851.0746217884794 477.5122866888522 472.307211787174 1100.70648280607 1100.15134315958 1100.046682045536 1098.680939420095 293.1193096150531 1099.43789528959 293.8269021088672
28 0.005 0.14 20 853.0395048370227 483.921273803938 478.7445191083983 1100.700408056291 1100.147156681232 1100.042096751738 1098.68903586388 293.1363303948789 1099.400280585644 293.8140166961534
29 0.005 0.145 20 855.0370078492792 490.2758880797045 485.1309526540854 1100.715845173123 1100.157399224417 1100.050376984356 1098.700825764126 293.1545686707618 1099.452608337364 293.8038188806377
30 0.005 0.15 20 856.9726225438734 496.5751015386916 491.4647757468294 1100.702983337673 1100.147771116109 1100.042657928329 1098.70354498751 293.1738803008615 1099.411096442502 293.7962447455585
31 0.005 0.155 20 858.8853816326058 502.8183197996406 497.7448961717968 1100.715110266477 1100.158072121839 1100.051509118429 1098.718836768372 293.1943054204369 1099.429459841668 293.7907323232653
32 0.005 0.16 20 860.7782787359263 509.0048678527273 503.9704155865016 1100.714477772049 1100.156581017686 1100.048506125271 1098.720031377689 293.2157479538681 1099.432291788836 293.7872143137696
33 0.005 0.165 20 862.6688610334463 515.1342708586785 510.1406070156688 1100.70786676655 1100.151935338994 1100.045947405089 1098.733168473466 293.2381486131848 1099.401149102668 293.7857893696804
34 0.005 0.17 20 864.5532564603182 521.2062658594117 516.254942517982 1100.723753930877 1100.163150868344 1100.05492798116 1098.735355228366 293.2614501193243 1099.447309251377 293.7868805625918
35 0.005 0.175 20 866.3835612302416 527.2204360446588 522.3128900008481 1100.708974633199 1100.151730330634 1100.04498993624 1098.745352962821 293.2856118465281 1099.414659131696 293.7920698212747
36 0.005 0.18 20 868.2273171214872 533.1766081819267 528.314083555849 1100.711473478784 1100.153903503444 1100.046547282962 1098.746565260737 293.3105767046345 1099.41415055399 293.8015492256388
37 0.005 0.185 20 870.0831484550008 539.0746082520636 534.2581839964071 1100.720827451313 1100.159661656804 1100.050260276368 1098.75936556968 293.3362785466057 1099.44567714057 293.8150445693316
38 0.005 0.19 20 871.8897641858831 544.9141442459226 540.1448365854319 1100.706935114104 1100.149449131675 1100.042161831153 1098.759070495324 293.3626947101333 1099.395000945102 293.832048892812
39 0.005 0.195 20 873.7027377737685 550.6952599336446 545.9738584777593 1100.72540289063 1100.163261912687 1100.054331068976 1098.773745330224 293.3897600268229 1099.445927204366 293.8517819688794
40 0.005 0.2 20 875.4895935729296 556.4177745974309 551.7450610019991 1100.718790736357 1100.15752770654 1100.048912251956 1098.773978787306 293.4174432981114 1099.427933028119 293.8743264614844
41 0.005 0.205 20 877.2732011389434 562.081615362061 557.4582594437757 1100.717493409641 1100.157134394549 1100.048773236236 1098.782348646236 293.4457551817963 1099.409771821403 293.8996566365133
42 0.005 0.21 20 879.0608343563283 567.6869198810534 563.1133987921015 1100.729662367372 1100.165243927478 1100.054144686481 1098.788873187811 293.4747132679045 1099.451840229958 293.9241686087544
43 0.005 0.215 20 880.8335857180473 573.2334831425734 568.7103357731977 1100.714914417105 1100.153916049652 1100.044985343171 1098.789846545897 293.5043788192785 1099.402534377657 293.9522017226884
44 0.005 0.22 20 882.6307076297288 578.7215479232559 574.2491525112006 1100.727807364192 1100.164748094121 1100.054722574827 1098.803521655773 293.5347978377964 1099.432787832088 293.9852577493169
45 0.005 0.225 20 884.4006243306602 584.1510797090407 579.7297760742372 1100.72686014139 1100.163003677085 1100.052938538538 1098.79992251879 293.5660469871445 1099.435540246115 294.0239623767728
46 0.005 0.23 20 886.1622586140174 589.5222226054501 585.1521800613272 1100.717684751084 1100.156235674512 1100.046754748918 1098.812290498041 293.5982651788507 1099.401323342999 294.0672832278643
47 0.005 0.235 20 887.9203299432793 594.8353235155853 590.516531910046 1100.734751558343 1100.167886456089 1100.056708557491 1098.812924377652 293.6316973422396 1099.457660120717 294.1146791819546
48 0.005 0.24 20 889.6458185352471 600.0902596761938 595.8228292195281 1100.720379945893 1100.157152411298 1100.047918674367 1098.818803041221 293.6664924072181 1099.420469097437 294.167873898525
49 0.005 0.245 20 891.4263806906185 605.287394211799 601.0713837769489 1100.730734371808 1100.166064011671 1100.055251103172 1098.823908612631 293.7029985060006 1099.429813907632 294.2304152697046
50 0.005 0.25 20 893.1710148832404 610.4269343255844 606.2624060243115 1100.731864710541 1100.165665351103 1100.053807074017 1098.828670361562 293.7415786902076 1099.443032238921 294.300293531211
51 0.005 0.255 20 894.8842882779574 615.5090957566574 611.3960945898597 1100.724709562278 1100.160650060913 1100.050372019798 1098.833231602682 293.7826616424142 1099.404658372433 294.3758275099588
52 0.005 0.26 20 896.6088010355116 620.5342384485592 616.4727219461171 1100.740856842797 1100.172627547191 1100.060453169149 1098.840065507641 293.8266283724508 1099.44835411419 294.4584440186862
53 0.005 0.265 20 898.3106822914729 625.5024635445477 621.4924113644174 1100.726849975142 1100.161428746408 1100.049670919515 1098.842647644364 293.8739574677319 1099.414383265563 294.5473498126253
54 0.005 0.27 20 900.0018516415885 630.4141071390451 626.4554097285877 1100.72754091798 1100.162519084221 1100.051151700646 1098.843819256848 293.9251718340213 1099.4163754549 294.6413906833305
55 0.005 0.275 20 901.6895481441683 635.2695689819254 631.3620640922023 1100.737998465721 1100.169113823865 1100.055593812141 1098.852241752894 293.9805633116113 1099.449019340014 294.7416802743537
56 0.005 0.28 20 903.3444509586376 640.0689919440389 636.2125697713849 1100.721906876678 1100.157040336573 1100.045902979289 1098.851470532486 294.0405090458009 1099.398423004069 294.8469223950613
57 0.005 0.285 20 904.9999839260323 644.8128929604856 641.0073107979026 1100.738482294823 1100.169444470096 1100.057221790882 1098.860118164497 294.1052447503311 1099.447199133705 294.9557897653002
58 0.005 0.29 20 906.6332689603023 649.5015138849429 645.7465960836225 1100.734733983458 1100.166327231565 1100.054696373417 1098.862614982251 294.1749578396655 1099.441311680405 295.0706652872296
59 0.005 0.295 20 908.247603333034 654.1352040991518 650.4307253357358 1100.731203581039 1100.164037015408 1100.052114687602 1098.863923608393 294.2496651646305 1099.410415939448 295.190337250657
60 0.005 0.3 20 909.871697376292 658.7143983985338 655.0600611208844 1100.743723631671 1100.17222439709 1100.058352103882 1098.872493235749 294.3293416249619 1099.457702584305 295.3101024372085
61 0.005 0.305 20 911.4677959024922 663.2393286795146 659.6348883220182 1100.731307845303 1100.163008467351 1100.0509737642 1098.870995605926 294.4137625028453 1099.41656489669 295.4291504340966
62 0.005 0.31 20 913.0649481143635 667.71044999658 664.1555928321352 1100.743902271123 1100.17366704028 1100.060484388337 1098.879164208053 294.5025680486439 1099.437698759891 295.5468902751426
63 0.005 0.315 20 914.64031126933 672.1281147636952 668.6224095314352 1100.740627825344 1100.170304362667 1100.055798843908 1098.882797053159 294.5953812491414 1099.436164894619 295.6626274561984
64 0.005 0.32 20 916.2089163333719 676.492819134024 673.035333333533 1100.732968564754 1100.164670464433 1100.052222968992 1098.882147835282 294.6917714267112 1099.405827741489 295.7758600569346
65 0.005 0.325 20 917.7803488862316 680.8050884820569 677.3948135299908 1100.749497729422 1100.176824377518 1100.062449576705 1098.89266941663 294.7911771626638 1099.451191900965 295.8829202940227
66 0.005 0.33 20 919.3150071961112 685.0652454883472 681.7016205574917 1100.734529887572 1100.165132322027 1100.052145335136 1098.889509406601 294.8929705059349 1099.419569303603 295.9814730824182
67 0.005 0.335 20 920.8451472715331 689.2738679873931 685.9563678170426 1100.736852375971 1100.167295241726 1100.053761705009 1098.893508864588 294.9966698418522 1099.419562555544 296.079466320243
68 0.005 0.34 20 922.3706399179737 693.4315003491746 690.1596232967966 1100.74698749885 1100.173675246848 1100.057938153338 1098.900486031868 295.1018717114388 1099.451839744173 296.1742293384803
69 0.005 0.345 20 923.85431431788 697.5384839628925 694.3117999769349 1100.730357825114 1100.161262557079 1100.048090358818 1098.897968274095 295.2081712156692 1099.400603663563 296.2619955651613
70 0.005 0.35 20 925.3484269632989 701.5954629590574 698.4134644941759 1100.746210535616 1100.173175208385 1100.059183013477 1098.905880900077 295.3153318654248 1099.447613762762 296.3455061062281
71 0.005 0.355 20 926.8262805559111 705.6028350674238 702.4650887663408 1100.742842921609 1100.170365126183 1100.056826296247 1098.907341963965 295.4232941143304 1099.442926942682 296.4204137809951
72 0.005 0.36 20 928.2865173968388 709.5610880444003 706.4671443346582 1100.740168416544 1100.168727377197 1100.054869956921 1098.909037019679 295.5321008463388 1099.413915615992 296.490963768741
73 0.005 0.365 20 929.7544069617489 713.4708218333675 710.4201913917756 1100.752749079979 1100.17698117595 1100.060679777684 1098.915869235454 295.6419073949429 1099.459497711291 296.564074742948
74 0.005 0.37 20 931.184658906094 717.332388678674 714.3246527067787 1100.738441466194 1100.166262477011 1100.052135067248 1098.915005756558 295.7529423695838 1099.412284241029 296.6355165073253
75 0.005 0.375 20 932.6171709072877 721.1464172953224 718.1810899240991 1100.751784670545 1100.177499597116 1100.062368694605 1098.919631406154 295.8655305583494 1099.439206315888 296.7045983967612
76 0.005 0.38 20 934.0322489804557 724.9133247885338 721.9899614484837 1100.748302782822 1100.17406499706 1100.057907381981 1098.922833499407 295.9800855491999 1099.43667663822 296.769291253595
77 0.005 0.385 20 935.4249864587762 728.6335877296652 725.7517436702688 1100.740415518897 1100.168193098768 1100.053591231077 1098.925402811099 296.0969490377634 1099.407633052354 296.8319352179647
78 0.005 0.39 20 936.8258432658353 732.3078247554208 729.4670095590317 1100.757104892734 1100.180231158516 1100.063801865923 1098.92736875311 296.2165289279938 1099.455449071466 296.8917981379254
79 0.005 0.395 20 938.1863023354499 735.9363577377135 733.1361581150313 1100.741770339572 1100.168467433835 1100.054112042961 1098.929289008672 296.3391051456942 1099.425770197208 296.9465482498354
80 0.005 0.4 20 939.5378774946727 739.5197337847709 736.7596859739862 1100.743348318023 1100.169942517981 1100.055381004687 1098.932583367886 296.4649656596756 1099.42292573922 296.9988301639208
81 0.005 0.405 20 940.8973434237264 743.058505246385 740.3381294731188 1100.75234219066 1100.175796800753 1100.058928083793 1098.931954507118 296.5943121457905 1099.452371804411 297.0450926643104
82 0.005 0.41 20 942.227587897323 746.5530202649528 743.8719036753873 1100.73947340085 1100.166540246323 1100.051608830719 1098.937480279349 296.7270930800773 1099.401544350078 297.0846101276954
83 0.005 0.415 20 943.5688279555661 750.0039232939815 747.3615721519969 1100.756341202627 1100.1788878345 1100.062916725535 1098.942013462683 296.8632897467407 1099.45489170538 297.11959537197
84 0.005 0.42 20 944.8797982610737 753.4115737277027 750.8075693630542 1100.748260032807 1100.172408666706 1100.056821666628 1098.938690437946 297.0026934521836 1099.434168751176 297.146143517514
85 0.005 0.425 20 946.1780170718445 756.7764899062427 754.2103743619816 1100.747847594801 1100.172586361299 1100.05709065521 1098.945796156129 297.1450323811793 1099.417699583266 297.1695194528114
86 0.005 0.43 20 947.4742176146051 760.0992237945247 757.5705133805028 1100.759043153469 1100.180025396355 1100.062103583747 1098.949631811895 297.2900606185808 1099.458877633542 297.1857537703427
87 0.005 0.435 20 948.7384704105039 763.380129332285 760.8884122666082 1100.745475436078 1100.169837689676 1100.054021281092 1098.945652078466 297.4373389036942 1099.413898091823 297.1963094908837
88 0.005 0.44 20 950.0015000223236 766.619760582755 764.1645788762283 1100.757784883619 1100.180160335734 1100.063396112093 1098.95472287899 297.5863788844826 1099.440091419109 297.204640377734
89 0.005 0.445 20 951.2514613009283 769.8185120557122 767.3994467737793 1100.7558217053 1100.177929837562 1100.060149055992 1098.956107544132 297.7368046017446 1099.439826420991 297.2071101624999
90 0.005 0.45 20 952.4808462141195 772.97680304239 770.5934323356571 1100.746421415093 1100.170932059809 1100.054954331794 1098.954687774687 297.8881282593575 1099.408737085847 297.2091375265665
91 0.005 0.455 20 953.7221170737339 776.0952674024595 773.7471128779308 1100.763709745486 1100.183471608572 1100.065581766391 1098.960821667831 298.0399590191512 1099.457986999563 297.210810603046
92 0.005 0.46 20 954.9255692248649 779.1741499521714 776.8608355413422 1100.748392543631 1100.17166241875 1100.055834531166 1098.959614181297 298.1918108863383 1099.427021342504 297.2099042823747
93 0.005 0.465 20 956.1273794148059 782.2140093021121 779.9350879796741 1100.749243066574 1100.172434482341 1100.056615277696 1098.961265837665 298.3432460578867 1099.423747917629 297.211501691917
94 0.005 0.47 20 957.3315179158693 785.2153728244898 782.9703951799252 1100.758919380501 1100.178963684882 1100.060688736815 1098.96251445423 298.4938194544152 1099.455374600244 297.2113188465492
95 0.005 0.475 20 958.5034014352708 788.1785440976813 785.9671233235528 1100.745732015372 1100.169071186136 1100.052908710383 1098.966241831513 298.6433000869362 1099.405613396464 297.2118168543207
96 0.005 0.48 20 959.6935580482999 791.1041154242475 788.9257858319777 1100.762900927406 1100.182219753968 1100.064873458539 1098.971459959308 298.7914365148571 1099.457598852219 297.2139674669657
97 0.005 0.485 20 960.8561579069365 793.9924144216018 791.8467872129108 1100.75522872626 1100.175772022103 1100.058637655386 1098.968464981897 298.9381230096088 1099.435649962272 297.2128865631204
98 0.005 0.49 20 962.0063410240335 796.8439083039422 794.7305692125468 1100.754283480683 1100.175756721888 1100.059049652486 1098.971712486548 299.0834009304057 1099.420676195678 297.2147589596435
99 0.005 0.495 20 963.1573074184595 799.659099709981 797.5776172816536 1100.764443319692 1100.182729867381 1100.063478095835 1098.976309793137 299.2273373452178 1099.457591736436 297.2168374447917
100 0.005 0.5 20 964.2736614526524 802.4382742386265 800.3882831430744 1100.749820109706 1100.171292202336 1100.054506488942 1098.973386063069 299.3700265163694 1099.410878005354 297.2183702279692
101 0.005 0.505 20 965.3955619259277 805.1819892007844 803.1630648908564 1100.762091181082 1100.181924131041 1100.063969406063 1098.978666579889 299.5115550334491 1099.442544159373 297.2221477677234
102 0.005 0.51 20 966.5017682670469 807.8906032485037 805.9023633052021 1100.760902414527 1100.180168405663 1100.062140322411 1098.978442497897 299.6523634201593 1099.444416164635 297.2231920435535
103 0.005 0.515 20 967.5835002731839 810.5644979802053 808.6065702111579 1100.751920009012 1100.173326523352 1100.056130838033 1098.98224930642 299.7926007434211 1099.411459649152 297.2273091468197
104 0.005 0.52 20 968.6764159832347 813.2042238807908 811.2761784807965 1100.767583165529 1100.184665978971 1100.066085999032 1098.984238998925 299.9325541060363 1099.464164612257 297.2330694267236
105 0.005 0.525 20 969.7349673801019 815.8100326700047 813.9115266492805 1100.754019619187 1100.17405784105 1100.057439457421 1098.982187018574 300.0723907388961 1099.432217541417 297.2367878465259
106 0.005 0.53 20 970.7923684845567 818.3824131136555 816.5130487666751 1100.758725456853 1100.17838195909 1100.060966923324 1098.986660246357 300.2124425925184 1099.433054082688 297.2437375202251
107 0.005 0.535 20 971.8455181079916 820.9217912857852 819.08117868155 1100.76347067002 1100.181161853691 1100.062054797117 1098.987498467004 300.3529425995486 1099.454912071842 297.2494642410965
108 0.005 0.54 20 972.8695552301975 823.4284827000591 821.6162764406938 1100.752711394339 1100.173407237964 1100.056283298031 1098.987763115942 300.4940720406044 1099.408582850356 297.2569833801393
109 0.005 0.545 20 973.9054776674462 825.9030160508732 824.1188141512645 1100.768092843985 1100.184899519359 1100.066350358614 1098.993068549543 300.6360411220555 1099.459163107991 297.2671673359928
110 0.005 0.55 20 974.8882160810541 828.3455462653267 826.5890504137953 1100.758859332879 1100.177327129889 1100.059033724851 1098.990782475035 300.7789111628632 1099.432277416458 297.2741935820777
111 0.005 0.555 20 975.8994816453829 830.7566673785229 829.027495286513 1100.760080057452 1100.178923055746 1100.060997546178 1098.994675025407 300.9228441418048 1099.425961704084 297.2846631065854
112 0.005 0.5600000000000001 20 976.9001988021381 833.1368253296478 831.4345842291085 1100.768525625099 1100.184721328159 1100.064510977539 1098.996094837464 301.068040784498 1099.458054458199 297.2950991480463
113 0.005 0.5650000000000001 20 977.8694483790503 835.4862171421494 833.810587726089 1100.752889795835 1100.172325028544 1100.05457694643 1098.994252775278 301.2143787513879 1099.410157908688 297.3054455995976
114 0.005 0.5700000000000001 20 978.8461031548018 837.8053635745888 836.155954932259 1100.766147060989 1100.183718565121 1100.064848975049 1099.000518013375 301.3619380871729 1099.442286236038 297.3188817926841
115 0.005 0.5750000000000001 20 979.8039263378677 840.0945650041937 838.4710384315078 1100.76526063042 1100.182209917745 1100.063304276885 1098.999039005263 301.5108491662634 1099.446585785749 297.3286811738071
116 0.005 0.58 20 980.741539780184 842.3541290933553 840.7561574737463 1100.75557736732 1100.174860946447 1100.056802405591 1099.000230874673 301.6610861128929 1099.411427311461 297.3413069194281
117 0.005 0.585 20 981.6959927817446 844.5845903946806 843.0117892501763 1100.771968806986 1100.186460669028 1100.066689437852 1099.003869248219 301.8127792355575 1099.467154608398 297.3554669994598
118 0.005 0.59 20 982.6094646179414 846.7861235266873 845.2382039577089 1100.75663521366 1100.174580273171 1100.057294318003 1099.001364598024 301.9657374536691 1099.429146330732 297.3676796333166
119 0.005 0.595 20 983.5300212362183 848.9592183580536 847.4358190957221 1100.766740460739 1100.183894886917 1100.064912039089 1099.006295756207 302.1200559754612 1099.440141728576 297.3832087752247
120 0.005 0.6 20 984.4377708588535 851.1041757658937 849.6049784096942 1100.767620327689 1100.18342049271 1100.063284357415 1099.005586965352 302.2756307856246 1099.452643538438 297.3965434959614
121 0.005 0.605 20 985.3257888444244 853.2213089590148 851.7460141720466 1100.759570960642 1100.177607472993 1100.059433311097 1099.006908923197 302.4327403084989 1099.414382363924 297.4119370278704
122 0.005 0.61 20 986.2260179607196 855.3110965585902 853.8593447151798 1100.775352798049 1100.189887083332 1100.069680432824 1099.01254585148 302.5912208260598 1099.45780641718 297.4304286135708
123 0.005 0.615 20 987.0950343923818 857.3737051458779 855.9452242508278 1100.761593691835 1100.178460271961 1100.059110213627 1099.00837602502 302.7510399114724 1099.425750634166 297.4452581223542
124 0.005 0.62 20 987.9653787959785 859.409554022318 858.004015444675 1100.761516391964 1100.17933747914 1100.060164336681 1099.010918013733 302.911945531174 1099.426005800864 297.4639427673138
125 0.005 0.625 20 988.838560484437 861.4190339284738 860.036118220238 1100.771476436882 1100.185885059138 1100.064681538435 1099.01206463083 303.0741660679033 1099.457749063039 297.481132079522
126 0.005 0.63 20 989.6753162063977 863.4023181252179 862.0417653764057 1100.754363786126 1100.172497405269 1100.054154000207 1099.010667301196 303.2375827221098 1099.408166432273 297.4986601226003
127 0.005 0.635 20 990.5292312668288 865.359898233696 864.021374495385 1100.769923735576 1100.184756070845 1100.06532548832 1099.01626635693 303.4021877367964 1099.454437156988 297.5188605960202
128 0.005 0.64 20 991.3597304008078 867.291984359368 865.9752277436446 1100.766123617816 1100.181521259931 1100.062667840721 1099.013878947311 303.5679085300147 1099.447601856191 297.5347523062218
129 0.005 0.645 20 992.1780797377201 869.1989087893802 867.9036397587396 1100.763168994679 1100.17964100161 1100.060764255655 1099.016531000364 303.7344691860147 1099.420966371178 297.5543696214189
130 0.005 0.65 20 993.0015124120018 871.0810610408753 869.8069761150604 1100.774799516335 1100.187559308116 1100.066376417533 1099.018583655846 303.9023028211052 1099.465335604543 297.5737985393325
131 0.005 0.655 20 993.7912283034458 872.9386103108353 871.6854476299426 1100.761816862818 1100.177533975417 1100.058492367756 1099.01684005891 304.0711399894311 1099.422033738949 297.5915478868894
132 0.005 0.66 20 994.5908606781048 874.7719943644029 873.5393426185826 1100.774890265893 1100.189164242105 1100.069091544048 1099.022325188293 304.240785684288 1099.447009827128 297.6124767900359
133 0.005 0.665 20 995.3729256176795 876.5814207792063 875.3689710031036 1100.769937779063 1100.184394683195 1100.063428792106 1099.020461479531 304.4115279658701 1099.444065800622 297.6299748505674
134 0.005 0.67 20 996.1376345812466 878.3671934060106 877.1746627726504 1100.760984357203 1100.177592864587 1100.058518760978 1099.021269876571 304.5831006661741 1099.413348689643 297.6502923383435
135 0.005 0.675 20 996.9176265818426 880.1297720642843 878.9568391259043 1100.777897791366 1100.190159482139 1100.068862536497 1099.024670617414 304.7557373346471 1099.463983656156 297.6719369125229
136 0.005 0.68 20 997.6619244256815 881.8692775689706 880.7157147806246 1100.763151583203 1100.178260753427 1100.059579623293 1099.021782462288 304.9289029023772 1099.434685502535 297.689862526503
137 0.005 0.6850000000000001 20 998.4095104517237 883.5861043931526 882.4516293829842 1100.767529190096 1100.1823099775 1100.062883779163 1099.025644911485 305.103539805339 1099.435318242901 297.7104180151591
138 0.005 0.6900000000000001 20 999.1533199265239 885.2805570695335 884.164899176129 1100.772731050612 1100.185549253595 1100.064439355552 1099.025200956033 305.2788727996963 1099.45819218018 297.729681742432
139 0.005 0.6950000000000001 20 999.8704607556916 886.9528495384861 885.855779844186 1100.762101273151 1100.178021153231 1100.058872714796 1099.025348793704 305.455229625536 1099.412266099182 297.7500471403977
140 0.005 0.7000000000000001 20 1000.602811191247 888.603397446542 887.5246257351868 1100.776763891856 1100.189066630645 1100.068593857592 1099.029230071105 305.6324201880647 1099.46157469682 297.7724659257634
141 0.005 0.705 20 1001.308751321316 890.2323380563646 889.171650540546 1100.767593647467 1100.181562932262 1100.061224843063 1099.026569350697 305.8102455956047 1099.434134298849 297.7898525726344
142 0.005 0.71 20 1002.013197126667 891.8400319125769 890.7971729260038 1100.768733834108 1100.183108496194 1100.063330316663 1099.029084252578 305.9889838550354 1099.428586957256 297.8103795789919
143 0.005 0.715 20 1002.719270682405 893.4267890868259 892.4015009258499 1100.776897462675 1100.188769501278 1100.066671423072 1099.030607092788 306.1692055600359 1099.460731335338 297.8307165383857
144 0.005 0.72 20 1003.395361449529 894.992732196766 893.9848181322225 1100.761877942974 1100.176683444176 1100.057085564024 1099.027846447257 306.3496129174073 1099.414693015745 297.8495441462726
145 0.005 0.725 20 1004.08499526254 896.5383036015567 895.5474889927016 1100.774728554792 1100.187814334021 1100.067075737088 1099.034294157092 306.5313530583269 1099.445496153526 297.8705418486645
146 0.005 0.73 20 1004.758381413499 898.0636754110247 897.0897447611794 1100.773309911916 1100.186088565096 1100.065213092117 1099.03197328064 306.7137478984054 1099.447541326964 297.888577587706
147 0.005 0.735 20 1005.415341309377 899.5690698983087 898.6118117166079 1100.764667478755 1100.179444778337 1100.059403118766 1099.033727291351 306.8968787149184 1099.415912184664 297.9088376784752
148 0.005 0.74 20 1006.088018917859 901.0548993494799 900.114048106365 1100.780554459591 1100.191219000417 1100.069434889403 1099.035742053971 307.0811788307657 1099.466347379833 297.9298541208314
149 0.005 0.745 20 1006.725413629575 902.5212309988927 901.5966120001773 1100.76574240164 1100.179577847438 1100.06033739615 1099.032311270037 307.2658145830423 1099.435682793696 297.9475153922212
150 0.005 0.75 20 1007.369437817028 903.9684309496932 903.0598041412761 1100.770161433477 1100.183611357788 1100.063581885734 1099.036032199732 307.4519222829363 1099.436028571918 297.9682816982677
151 0.005 0.755 20 1008.012380585071 905.3967593352994 904.5038975500414 1100.775178931174 1100.186730663153 1100.065023081632 1099.035402383727 307.6387784019765 1099.458655862956 297.9857339483415
152 0.005 0.76 20 1008.629819328408 906.806361741711 905.9290824763391 1100.765317011699 1100.179696996814 1100.059820205983 1099.035666406691 307.826004467553 1099.413364291926 298.0035606752555
153 0.005 0.765 20 1009.263183055102 908.1976250898809 907.3356787539933 1100.779888148439 1100.190803396466 1100.069607878141 1099.040040324199 308.0145707893952 1099.462723544206 298.0226329724547
154 0.005 0.77 20 1009.869847542887 909.5706426000856 908.7238558292481 1100.770293929504 1100.182893203451 1100.061930573356 1099.036737007382 308.2036983081314 1099.434765906522 298.0374528500026
155 0.005 0.775 20 1010.476813005546 910.9257290048945 910.0938849722514 1100.772344543906 1100.185161456868 1100.064632046327 1099.040089257836 308.393350695962 1099.431368059924 298.0550044425414
156 0.005 0.78 20 1011.083649031326 912.263151630299 911.44603268942 1100.779281881833 1100.189860054003 1100.067201114499 1099.040511033865 308.5843289871486 1099.46107281569 298.0712186030225
157 0.005 0.785 20 1011.66094659284 913.5829851520899 912.7804338567989 1100.762635046334 1100.176699557942 1100.056713945102 1099.038228004325 308.7757657139288 1099.411659847899 298.086686384809
158 0.005 0.79 20 1012.255977861363 914.8856427249547 914.0974173366878 1100.776300838594 1100.188300121386 1100.067040127193 1099.042793818417 308.9679419920893 1099.447080110607 298.1044995806666
159 0.005 0.795 20 1012.835829362198 916.1712823186358 915.397200566432 1100.776121766703 1100.187353920179 1100.066190150856 1099.041650316928 309.1609733436403 1099.453989159096 298.1177059151415
160 0.005 0.8 20 1013.396540602007 917.4400501882646 916.6799446543101 1100.767056298549 1100.180805232413 1100.060222240776 1099.042149763612 309.3547133190912 1099.416798832305 298.1334338867595
161 0.005 0.805 20 1013.974240138657 918.6923196729517 917.9459604386432 1100.781723767041 1100.190978889757 1100.068818374058 1099.044191996368 309.5492032625746 1099.470329692052 298.1506182728191
162 0.005 0.8100000000000001 20 1014.520370028999 919.9281521841659 919.1953931235784 1100.768449673166 1100.180907752135 1100.061148007513 1099.041615704568 309.744089316792 1099.434879943958 298.1648811968485
163 0.005 0.8150000000000001 20 1015.075195553189 921.1478692091354 920.428503656301 1100.776899867701 1100.18880817193 1100.067535059525 1099.04579547802 309.9405893536985 1099.443982587298 298.1809346857287
164 0.005 0.8200000000000001 20 1015.621946040703 922.3516324265335 921.6454828743805 1100.777551654836 1100.188237300211 1100.06588081692 1099.044987212338 310.137165820314 1099.456168223802 298.1946840460869
165 0.005 0.8250000000000001 20 1016.150760387159 923.539613768076 922.8465190606604 1100.769563119545 1100.182439637335 1100.062075572156 1099.045267900283 310.3343336995704 1099.418427449287 298.2095806230316
166 0.005 0.8300000000000001 20 1016.693211995882 924.712144717122 924.0318935222044 1100.785104467728 1100.194660018049 1100.072205961543 1099.050106729513 310.5324949598856 1099.460994666766 298.2254923189035
167 0.005 0.835 20 1017.205744227926 925.8692533634403 925.2017132225627 1100.770871659222 1100.182870997662 1100.061403384983 1099.045234704507 310.7315324125022 1099.428805576916 298.2370848652104
168 0.005 0.84 20 1017.720202365378 927.0112235192607 926.3562074621324 1100.770958449118 1100.18401748529 1100.062699273387 1099.047509604487 310.9307402134704 1099.429249363947 298.2513464110297
169 0.005 0.845 20 1018.242300109923 928.1383318281706 927.495648620304 1100.780847170413 1100.190359748585 1100.067031424719 1099.048320472674 311.1305836130767 1099.46114976771 298.2644296308573
170 0.005 0.85 20 1018.731589745743 929.2505990252984 928.6201253370966 1100.763886254177 1100.177220280228 1100.056772761553 1099.046916489856 311.3310266605761 1099.411801293048 298.2768940175914
171 0.005 0.855 20 1019.241704421606 930.3483848107444 929.7299135619595 1100.778390525908 1100.188663485286 1100.06735313501 1099.050298727579 311.5321360454623 1099.457344768998 298.291353464248
172 0.005 0.86 20 1019.734162379986 931.4318054778324 930.8251920999933 1100.775199609766 1100.185933890805 1100.065105710164 1099.048093260876 311.7334261071431 1099.45179622021 298.3015153923729
173 0.005 0.865 20 1020.216888020063 932.5010357953414 931.9061291800922 1100.772087002358 1100.183969885253 1100.063090131375 1099.050277196271 311.9358589994985 1099.424489655632 298.3135221378324
174 0.005 0.87 20 1020.710115328564 933.5563434206488 932.9729597987077 1100.783417626157 1100.191710008458 1100.068649855506 1099.052074927732 312.1384560390336 1099.468409881135 298.3263123784209
175 0.005 0.875 20 1021.174753195876 934.5977738758789 934.0257943652725 1100.769507792649 1100.180960456436 1100.060125411097 1099.049163166567 312.3415962115046 1099.423204012958 298.3371379254615
176 0.005 0.88 20 1021.652335286689 935.6256531501972 935.0648904159013 1100.782535348254 1100.192524241816 1100.07052442364 1099.054456741876 312.5453583325005 1099.449144488549 298.3497692702221
177 0.005 0.885 20 1022.113617274382 936.6400503504677 936.0903715621854 1100.778144959532 1100.18845865725 1100.065523076557 1099.051850049427 312.7494892714668 1099.446055262865 298.3588041959203
178 0.005 0.89 20 1022.562752496555 937.6411380962179 937.1024024238128 1100.769532481627 1100.181775587053 1100.060820286564 1099.053131802573 312.9537628089389 1099.416893990163 298.3699999387648
179 0.005 0.895 20 1023.029604603226 938.6292341236103 938.1012520407012 1100.786401919641 1100.194401503162 1100.07125391781 1099.056473813417 313.1589623451239 1099.466818874511 298.3822357683813
180 0.005 0.9 20 1023.462724421021 939.6043177158945 939.0869888188315 1100.770939183665 1100.18212838915 1100.061745825095 1099.052290057639 313.3639237006303 1099.437913449475 298.3910567294457
181 0.005 0.905 20 1023.902905266938 940.5666585087877 940.0598214058925 1100.774289843125 1100.185260938586 1100.064294533155 1099.055097386753 313.5694788176527 1099.436594322781 298.4017787513208
182 0.005 0.91 20 1024.344939100959 941.5164506916625 941.0199493044319 1100.780286949794 1100.189221651616 1100.06638521551 1099.054815352533 313.775254631247 1099.460289006709 298.4103623216745
183 0.005 0.915 20 1024.764034986768 942.4537670718215 941.9674897675824 1100.770520659361 1100.182383580265 1100.061464449285 1099.055118549068 313.9815268961624 1099.416194197275 298.4198909126554
184 0.005 0.92 20 1025.201032875878 943.3789126202491 942.902682985111 1100.785899964191 1100.194048863862 1100.071611907819 1099.059248726689 314.1885754455157 1099.465760495081 298.4308068035419
185 0.005 0.925 20 1025.607299162199 944.2918890235588 943.8256108375535 1100.77429669661 1100.184834068986 1100.06254289855 1099.055446280449 314.3954401629891 1099.430884126916 298.4376494206316
186 0.005 0.93 20 1026.012821703094 945.1929316793513 944.7364629951032 1100.775803635335 1100.186807547308 1100.065067509759 1099.057695968831 314.6028387193005 1099.43146881378 298.4464166841308
187 0.005 0.9350000000000001 20 1026.427191539402 946.0822425336067 945.6354321963324 1100.783998230821 1100.19221001677 1100.068471145806 1099.058572765223 314.8105967220376 1099.462785753875 298.4546062212686
188 0.005 0.9400000000000001 20 1026.814813848635 946.9598216314197 946.5225781073964 1100.766967162303 1100.178760976755 1100.057790375929 1099.055885752776 315.0185042910822 1099.413237791408 298.4621888333508
189 0.005 0.9450000000000001 20 1027.222158807643 947.8259942453143 947.398144084504 1100.780689471312 1100.190388837361 1100.068135797707 1099.060170724398 315.2271551425657 1099.448968569829 298.471698843478
190 0.005 0.9500000000000001 20 1027.617351296902 948.6808423100077 948.2622685084004 1100.779821361251 1100.188920575137 1100.066899937412 1099.058059802473 315.4352444814649 1099.454713665553 298.4770178429184
191 0.005 0.9550000000000001 20 1027.996449026071 949.5244623704899 949.1150578436549 1100.771053561052 1100.182654715097 1100.061218601187 1099.059439429929 315.6435924022339 1099.418389683638 298.484154927577
192 0.005 0.96 20 1028.394525854251 950.3571470885032 949.9567483133945 1100.78621530628 1100.193168411849 1100.070059963376 1099.061292407423 315.8528315178669 1099.472402853201 298.4923338815907
193 0.005 0.965 20 1028.762320809213 951.1788801252509 950.7874053331889 1100.77258899519 1100.182872189186 1100.062181645211 1099.058551900401 316.0621792622938 1099.437077752179 298.4975167078446
194 0.005 0.97 20 1029.140092549887 951.9899020368016 951.6072105340995 1100.780774371565 1100.190562728234 1100.068377013394 1099.06215979961 316.2711792411474 1099.445011454251 298.5047228826351
195 0.005 0.975 20 1029.512225930948 952.7903220316675 952.4162962509434 1100.781915861047 1100.190340794179 1100.067145727763 1099.061170870772 316.4809717525846 1099.459255225957 298.5090654577827
196 0.005 0.98 20 1029.867681532361 953.5802336905828 953.2147755606601 1100.772740611352 1100.1836298893 1100.062307929094 1099.060943261617 316.6903645820769 1099.418308582052 298.5145226405471
197 0.005 0.985 20 1030.240264907748 954.3599015828836 954.0028592615018 1100.787976754707 1100.195541934121 1100.072506461033 1099.065750063334 316.9009589145444 1099.464389072595 298.5215352109394
198 0.005 0.99 20 1030.586363642572 955.1292969425039 954.7805937889767 1100.775415595346 1100.185236805566 1100.062647715185 1099.061040374896 317.1106943632892 1099.430700045594 298.5244761291786
199 0.005 0.995 20 1030.935867412217 955.8886467970318 955.5481573685158 1100.776959117497 1100.187407439119 1100.065231368192 1099.063784038235 317.3211737410374 1099.431593564459 298.5297265600053
200 0.005 1 20 1031.29099288964 956.6381196665945 956.3057171033074 1100.785378213107 1100.192873959412 1100.068829294803 1099.0641553111 317.5318846985181 1099.462595217131 298.5341601760825
201 0.005 1.005 20 1031.618639883438 957.3776928870935 957.0533098431581 1100.768556196898 1100.17954738193 1100.058252504498 1099.061782033487 317.7428056333071 1099.414249273868 298.5380042241545
202 0.005 1.01 20 1031.966746299303 958.1076836033961 957.7911668943307 1100.783012620846 1100.191764508737 1100.069012471395 1099.066835857664 317.9537646785719 1099.450311765643 298.5439169610455
203 0.005 1.015 20 1032.301154099782 958.8281200245556 958.5193802890053 1100.781419264415 1100.189808553305 1100.067313429163 1099.063563854166 318.1648637363255 1099.45393018473 298.545677146825
204 0.005 1.02 20 1032.621446195469 959.5390833309195 959.238034824985 1100.772103793951 1100.182974460357 1100.061236900086 1099.064981128641 318.3759339821274 1099.418581710396 298.5496948486213
205 0.005 1.025 20 1032.962424850577 960.2408580721911 959.9473545301992 1100.787819378869 1100.194023827121 1100.070646109043 1099.067069389203 318.5874500009588 1099.473069151459 298.5550145678337
206 0.005 1.03 20 1033.27298292928 960.9333831528397 960.6473660868724 1100.773389874988 1100.18299914292 1100.06222062088 1099.063615410397 318.798648219062 1099.43749568328 298.5575762107988
207 0.005 1.035 20 1033.595518368734 961.6168993900247 961.3382442844429 1100.781946315328 1100.191093592256 1100.06858920183 1099.067044395199 319.0098879160743 1099.444986910773 298.5620156548986
208 0.005 1.04 20 1033.912668241303 962.2914784114394 962.0200902710933 1100.783123728335 1100.190924930216 1100.067473523382 1099.065944244208 319.2218601923441 1099.45975600311 298.5633593399373
209 0.005 1.045 20 1034.213870559239 962.9571971237712 962.6929952798035 1100.773936219377 1100.18418092229 1100.062615554006 1099.066137622303 319.4334575671319 1099.419030371571 298.5665961162504
210 0.005 1.05 20 1034.533427354622 963.6143042421868 963.3571550755339 1100.789285755487 1100.196119796937 1100.07282046073 1099.070365246903 319.6453600532188 1099.465459339497 298.571716027005
211 0.005 1.055 20 1034.826160064608 964.2627484081484 964.0125947481116 1100.776551108633 1100.185739224712 1100.062886520754 1099.065588499387 319.8575307216001 1099.430977924376 298.5722842196943
212 0.005 1.06 20 1035.123622014429 964.9027350124582 964.659468788289 1100.777887178764 1100.187761755855 1100.065330421892 1099.068426150851 320.0697479311808 1099.431869626139 298.5753385771509
213 0.005 1.065 20 1035.427808257696 965.5344150388795 965.2979253431262 1100.786513902954 1100.19338856911 1100.069130865773 1099.068778064834 320.2822103038097 1099.463145582986 298.5776359253657
214 0.005 1.07 20 1035.704754980432 966.1577430508532 965.9279787498654 1100.769487973052 1100.179890053309 1100.058354965369 1099.066202447644 320.4944305656521 1099.414560085871 298.5800132067098
215 0.005 1.075 20 1036.00146759239 966.7729972729705 966.5498260644332 1100.782988585186 1100.191368022715 1100.068563243637 1099.06976403824 320.7072293857835 1099.449943390055 298.584351883375
216 0.005 1.08 20 1036.286997244104 967.380220114914 967.1635652599005 1100.782254770568 1100.190052817684 1100.067541395107 1099.067980801909 320.919639550561 1099.456349329901 298.5844404684261
217 0.005 1.085 20 1036.558262076398 967.9794595101596 967.7692531437712 1100.773448841252 1100.183740685099 1100.061795883923 1099.068967443688 321.1318089926484 1099.419267256357 298.5867411001003
218 0.005 1.09 20 1036.851354145724 968.5709849268031 968.3670960160916 1100.789583531038 1100.195082643162 1100.07127503554 1099.071799301479 321.3446433642904 1099.474478720382 298.5899731421224
219 0.005 1.095 20 1037.112191437665 969.1547045654223 968.9570950012175 1100.774612263485 1100.183656408763 1100.06249025209 1099.067160558669 321.5576596000595 1099.43757953012 298.590526811742
220 0.005 1.1 20 1037.386148593326 969.7308434961726 969.5394051202882 1100.782992105355 1100.191632315103 1100.068915275816 1099.071500104791 321.7708215257534 1099.445325295238 298.5932199526021
221 0.005 1.105 20 1037.655511461096 970.2994591834567 970.1141111210408 1100.784188030537 1100.191358962761 1100.067718949143 1099.069835999561 321.9838174869828 1099.460590088817 298.5931883444694
222 0.005 1.11 20 1037.908723180836 970.8606045737185 970.6812838478139 1100.774809268266 1100.184555401702 1100.06277027796 1099.070069189027 322.1964913259873 1099.419010925073 298.5947971271015
223 0.005 1.115 20 1038.181463298139 971.4145175624863 971.2411054593806 1100.790136671719 1100.196428971903 1100.072958579277 1099.073911399257 322.4100630741243 1099.465936650401 298.5982260879414
224 0.005 1.12 20 1038.428326504184 971.9611157809704 971.7935710159381 1100.777733432823 1100.186361371601 1100.063290363101 1099.069803920198 322.6233458739719 1099.431883777214 298.5972342758061
225 0.005 1.125 20 1038.680854242137 972.5005935601367 972.3388227612071 1100.779136950408 1100.188409678776 1100.065714471205 1099.071602794301 322.8358958972839 1099.432302609778 298.5985430947927
226 0.005 1.13 20 1038.940374553055 973.0330969282069 972.8770028452312 1100.788367821978 1100.194488494627 1100.069821736413 1099.073246178578 323.0497448544147 1099.464995752732 298.5987509565339
227 0.005 1.135 20 1039.1725211436 973.5585382707396 973.4080889770855 1100.770724618008 1100.180569881864 1100.058737656458 1099.069349117217 323.2630709523062 1099.414753835187 298.599094597642
228 0.005 1.14 20 1039.426199154498 974.077212476281 973.9322860360551 1100.785064977114 1100.192711211028 1100.069487452343 1099.074320935151 323.4769644015869 1099.451155134034 298.6014179056872
229 0.005 1.145 20 1039.667523236353 974.5891086373997 974.4496474242662 1100.783696731285 1100.190921168467 1100.067925835183 1099.071855591313 323.6904639073898 1099.455302488152 298.5999942101282
230 0.005 1.15 20 1039.895403290472 975.0942712689782 974.9602211482218 1100.774140444805 1100.183839020202 1100.061648017117 1099.072338407432 323.9027662439289 1099.419481255288 298.6013196038982
231 0.005 1.155 20 1040.14531157905 975.5929447408165 975.4641896908798 1100.790198338747 1100.195258256377 1100.071415444536 1099.074626218289 324.1162627623955 1099.474308522369 298.6039661746142
232 0.005 1.16 20 1040.36567851199 976.0850454886919 975.9615570466236 1100.775928068001 1100.184294347017 1100.062880544557 1099.071345337018 324.3295828159115 1099.438863580437 298.6037145689169
233 0.005 1.165 20 1040.599278403532 976.5707771145999 976.4524591080062 1100.784728967144 1100.192622576192 1100.069583025817 1099.074941522364 324.5432879626701 1099.446956698379 298.6056600598583
234 0.005 1.17 20 1040.826914227401 977.050165373198 976.9369549277164 1100.78518916487 1100.191904253967 1100.067811623461 1099.073451859831 324.7562834522902 1099.459540333267 298.6054626413326
235 0.005 1.175 20 1041.041476858598 977.5232613904931 977.4151060388617 1100.776999859365 1100.186020144523 1100.063982410651 1099.073440171863 324.9687318295403 1099.421620909234 298.6067690008891
236 0.005 1.18 20 1041.274670668429 977.9902907357514 977.8870840011934 1100.792479178196 1100.198089392118 1100.074037855775 1099.078393161521 325.1823483753075 1099.464757317356 298.61012586899
237 0.005 1.185 20 1041.480826242375 978.4511320264203 978.3528510881968 1100.778275488698 1100.186478256704 1100.063390815855 1099.072684864063 325.3951130799663 1099.432204928932 298.6099294281851
238 0.005 1.19 20 1041.693737177753 978.905969207352 978.8125318632259 1100.778139648058 1100.187415149205 1100.064480151656 1099.074695457246 325.6079597246731 1099.432488304692 298.6117748899676
239 0.005 1.195 20 1041.916101402146 979.3549394466212 979.2662593242334 1100.787968985579 1100.193760732869 1100.068818802894 1099.074656581542 325.820435230603 1099.463786483573 298.6125955577396
240 0.005 1.2 20 1042.110722840165 979.7979691922191 979.7140228896344 1100.771589019525 1100.181114919537 1100.058942125622 1099.073675492779 326.033455752171 1099.416083159882 298.6129773179802
241 0.005 1.205 20 1042.328162313083 980.2352969032895 980.1559793218322 1100.785279468204 1100.191945932715 1100.069075931575 1099.076348256007 326.2473460993456 1099.460263289239 298.6158860595289
242 0.005 1.21 20 1042.530801702859 980.6669220549036 980.5921884337365 1100.782596039402 1100.189685435693 1100.06717788913 1099.074568791435 326.4592616757427 1099.45531668438 298.6150743564892
243 0.005 1.215 20 1042.727247204334 981.0928995522678 981.0226983520859 1100.778816791788 1100.187187496406 1100.064799522132 1099.075742658889 326.6721526753351 1099.427531748617 298.6165537216083
244 0.005 1.22 20 1042.937648977065 981.5134015333458 981.4476433521329 1100.790149082836 1100.194927472666 1100.07042301501 1099.076976139121 326.8845354344118 1099.471730692307 298.6187455591481
245 0.005 1.225 20 1043.122240233088 981.9283488375629 981.8670132571231 1100.776366402533 1100.184391243694 1100.062092266676 1099.073803092025 327.0972964421774 1099.427102337089 298.618852236098
246 0.005 1.23 20 1043.324324530493 982.3379758092869 982.2809677965988 1100.789531756659 1100.196077618633 1100.072774667769 1099.078759815325 327.3097587945987 1099.453190966261 298.621406790915
247 0.005 1.235 20 1043.513394433245 982.7422367234777 982.6895171421376 1100.784810291476 1100.191633430299 1100.067318235278 1099.076482095788 327.521452337292 1099.44972997389 298.6210331704768
248 0.005 1.24 20 1043.692931619911 983.141175006174 983.0926992903848 1100.775471948864 1100.184484377401 1100.062150967472 1099.076142642537 327.7331133729855 1099.419498890888 298.622272710767
249 0.005 1.245 20 1043.894673643927 983.5350247959344 983.4906922802807 1100.792527192513 1100.197282854909 1100.072666305055 1099.079373348674 327.945396216056 1099.470460241638 298.6249089188046
250 0.005 1.25 20 1044.066201008344 983.9236662400913 983.8834662892242 1100.776609528989 1100.184667559131 1100.062988857293 1099.074392585187 328.1570060655306 1099.440004332316 298.6242345621852
251 0.005 1.255 20 1044.249539270204 984.3072745785094 984.2711304402523 1100.781642576262 1100.189327867892 1100.066753985085 1099.077971505003 328.3683159343616 1099.441223773907 298.6262960855743
252 0.005 1.26 20 1044.436095238959 984.6859305244465 984.6537771572067 1100.786946397184 1100.192565230114 1100.068218038059 1099.077182109942 328.5795984440536 1099.464572109687 298.6260004731919
253 0.005 1.265 20 1044.601103313548 985.0595834326191 985.0314000584798 1100.775560685142 1100.184435320149 1100.062225982247 1099.076485350594 328.7914046580728 1099.417892891131 298.6266124880224
254 0.005 1.27 20 1044.7887968059 985.4284612812745 985.404154227046 1100.790181860804 1100.195489809315 1100.072026222715 1099.079544492147 329.0025515394983 1099.467474694451 298.6296909558138
255 0.005 1.275 20 1044.954334062717 985.7924828996094 985.7720318569715 1100.780985468867 1100.188019791672 1100.064822854567 1099.076088937661 329.2136265084974 1099.440827982917 298.6282275222144
256 0.005 1.28 20 1045.123409062503 986.1517838519061 986.1351291492275 1100.781572023503 1100.189181646144 1100.066464106336 1099.07824039064 329.4243426824536 1099.434068747483 298.6294304529617
257 0.005 1.285 20 1045.300294170479 986.5064693328202 986.4935409309765 1100.790026398653 1100.195138873601 1100.070047709196 1099.079007176845 329.6347920784325 1099.465681808487 298.6306722535707
258 0.005 1.29 20 1045.452844934004 986.8564481617281 986.8472357876077 1100.774415216425 1100.182722387654 1100.060342347576 1099.075941308651 329.8445464143559 1099.420055169559 298.6309876837437
259 0.005 1.295 20 1045.624543594705 987.2019485659987 987.1963638158294 1100.7870495456 1100.193790038734 1100.070318301731 1099.080396707961 330.0556713067789 1099.45043156148 298.6336577593393
260 0.005 1.3 20 1045.787098928544 987.5429489086594 987.5409558995086 1100.785660465418 1100.192009818711 1100.068323105277 1099.078211602653 330.2656055872457 1099.452478752371 298.63254105439
261 0.005 1.305 20 1045.936952473554 987.8794608799291 987.8810293505941 1100.775800633471 1100.184515987343 1100.061958282347 1099.078123235533 330.4745247224021 1099.419419110483 298.6334323946814
262 0.005 1.31 20 1046.110031963108 988.2117075357143 988.2167471414433 1100.792938359099 1100.19727785621 1100.072829069768 1099.08147165947 330.6845915129435 1099.472050642535 298.6356106031255
263 0.005 1.315 20 1046.253000571127 988.5395557357443 988.5480647737027 1100.777446211338 1100.185163286385 1100.063308838485 1099.076973775453 330.8934772122818 1099.440404789117 298.6349365645544
264 0.005 1.32 20 1046.407802123292 988.8631605503904 988.875072816365 1100.781880746498 1100.189299574883 1100.06664340394 1099.07971493301 331.1027323318884 1099.441099715099 298.6367778133368
265 0.005 1.325 20 1046.566058505657 989.1825923679954 989.1978526670937 1100.786846758981 1100.192338825292 1100.06798322231 1099.078309227011 331.3110859783338 1099.463127558028 298.6364789972769
266 0.005 1.33 20 1046.704190956794 989.497814258646 989.5164066869887 1100.776179051738 1100.184790397153 1100.062460575318 1099.078535939713 331.5192795881014 1099.417981269825 298.6369934774776
267 0.005 1.335 20 1046.864786357108 989.8090347978281 989.8308745274619 1100.790843206315 1100.195818927409 1100.072234979312 1099.081790202181 331.7279733354674 1099.467821416837 298.6399428539299
268 0.005 1.34 20 1047.003354916304 990.1161529303727 990.141229232551 1100.781530632204 1100.188257494646 1100.064968226315 1099.078263452013 331.9356860724757 1099.441446364517 298.6387012662994
269 0.005 1.345 20 1047.146063000767 990.4192967267003 990.447558031403 1100.782160956438 1100.189461587242 1100.06660690465 1099.080290693785 332.1427966326015 1099.434162737804 298.6401046091712
270 0.005 1.35 20 1047.297557324563 990.7185736184914 990.7499558022865 1100.791342106816 1100.195950686041 1100.070633680676 1099.08192022542 332.3504282347845 1099.467522781311 298.6411860960707
271 0.005 1.355 20 1047.424134420612 991.0138643777445 991.0483681270898 1100.775168012824 1100.183150463306 1100.060627018281 1099.077978347839 332.5573964309514 1099.420705481645 298.6411751900143
272 0.005 1.36 20 1047.572609420414 991.3054056937714 991.3429471952323 1100.788287789602 1100.194567798294 1100.070820584929 1099.082891246984 332.7644595296754 1099.451648233958 298.6433903658007
273 0.005 1.365 20 1047.708543365121 991.5931441343459 991.6336987082288 1100.786241510809 1100.192313978012 1100.068425279676 1099.079788699403 332.9709847293771 1099.452126675947 298.6418994752228
274 0.005 1.37 20 1047.83356910164 991.8770922939319 991.920639006558 1100.776246139508 1100.184719024709 1100.062106329199 1099.079996384286 333.1769386594542 1099.419788154177 298.6426248434332
275 0.005 1.375 20 1047.981610724571 992.1574673328712 992.2039213194647 1100.793377716196 1100.197462039418 1100.072895548224 1099.083306104728 333.3830564931338 1099.472116722985 298.6453254227572
276 0.005 1.38 20 1048.101741992874 992.4341335735535 992.4834993586077 1100.778501883661 1100.185797496449 1100.063673101279 1099.079235273218 333.5881509261081 1099.441412955335 298.6446082065876
277 0.005 1.385 20 1048.232199795223 992.7072239198219 992.7594457069039 1100.782788096002 1100.189899036764 1100.067073081099 1099.081488750043 333.7938613581643 1099.441912250007 298.6461796609367
278 0.005 1.39 20 1048.366218832789 992.9767987246344 993.0318300563584 1100.787271263168 1100.192508814539 1100.068095622985 1099.080176570393 333.9985982791006 1099.463828348843 298.6459177299146
279 0.005 1.395 20 1048.48145426361 993.2428219447814 993.3006519577476 1100.776607645795 1100.184951030571 1100.062513182457 1099.08033446571 334.2021081525681 1099.418199098233 298.6470773082086
280 0.005 1.4 20 1048.619419883458 993.5054826169151 993.5660342602175 1100.791356820226 1100.196080898875 1100.072356785949 1099.083658898397 334.4066697045923 1099.467979446094 298.6499511311474
281 0.005 1.405 20 1048.735264570675 993.7646810519105 993.827950826423 1100.781945438887 1100.188416809365 1100.064984837325 1099.079481645187 334.610458462056 1099.441089383609 298.6481846325564
282 0.005 1.41 20 1048.855460160288 994.0205361166671 994.086479002567 1100.782729613139 1100.189788554087 1100.066817078884 1099.082118563711 334.8141662206995 1099.434539416615 298.6491245931839
283 0.005 1.415 20 1048.98225491616 994.2731317884646 994.3416948061786 1100.791047128085 1100.195567224813 1100.070322977672 1099.082717525459 335.01721031674 1099.466637503722 298.650389146524
284 0.005 1.42 20 1049.087466169852 994.5223726684083 994.5935567001904 1100.775962083696 1100.183620093099 1100.060871462344 1099.080135882977 335.2195342016149 1099.421231120771 298.6505824920192
285 0.005 1.425 20 1049.211973799505 994.7684476008588 994.8421823831882 1100.788047017486 1100.194275089109 1100.070561282946 1099.083937745178 335.4234451336011 1099.450803274674 298.6528318359806
286 0.005 1.43 20 1049.328124067355 995.011328129936 995.08759161597 1100.786557379897 1100.19240608846 1100.068542094461 1099.08134936235 335.6251462891953 1099.453023857052 298.6515144428835
287 0.005 1.435 20 1049.432683485416 995.2510089571171 995.3297845952525 1100.776797299342 1100.185026909719 1100.062253994405 1099.081988849232 335.8262865885616 1099.420081902679 298.6525761705265
288 0.005 1.44 20 1049.560985167175 995.4876952430456 995.5689063518191 1100.793675666306 1100.197519305431 1100.072950952639 1099.08450978611 336.0280142315752 1099.472335660553 298.6548576463496
289 0.005 1.445 20 1049.660122761369 995.7212392671266 995.8048973705986 1100.778532292512 1100.185741212853 1100.063646687016 1099.080559038423 336.228217581192 1099.440944155698 298.6543140072836
290 0.005 1.45 20 1049.772000652268 995.951790315029 996.0378417235469 1100.783073032478 1100.189888373441 1100.066948734132 1099.083550204211 336.4288503980564 1099.441671204141 298.6558607108205
291 0.005 1.455 20 1049.886593503631 996.179380894422 996.2677872935722 1100.787701832554 1100.192722820759 1100.068215596082 1099.081873206214 336.6298785577663 1099.463823737394 298.65523607271
292 0.005 1.46 20 1049.982745836326 996.403972767993 996.4947295349149 1100.777494315699 1100.185552259773 1100.063021968816 1099.081750187404 336.8289982144876 1099.419029587184 298.6559424930562
293 0.005 1.465 20 1050.101674908676 996.6257507732746 996.7187869749247 1100.7923859893 1100.196848711074 1100.072961113492 1099.085477858644 337.0285099644396 1099.46834469232 298.6590422326581
294 0.005 1.47 20 1050.198542655753 996.8446040536957 996.9399224236646 1100.782642302336 1100.189039505759 1100.064992297954 1099.082228160883 337.2273269586781 1099.436889278041 298.6574871550225
295 0.005 1.475 20 1050.301067148111 997.0606382312502 997.1581984914915 1100.783799937665 1100.190698642966 1100.067552279506 1099.083615051403 337.4260600164559 1099.435871004247 298.6584155790192
296 0.005 1.48 20 1050.410608351305 997.2739296102988 997.3736867131519 1100.791099755238 1100.195524561971 1100.070167486759 1099.08395236705 337.6248853793207 1099.466943329868 298.6591718553038
297 0.005 1.485 20 1050.495925486672 997.4843589747464 997.5863236754114 1100.773653192991 1100.181825127231 1100.0592891812 1099.080559101829 337.8222176154566 1099.416073720833 298.6595112841819
298 0.005 1.49 20 1050.605040662043 997.6921452687918 997.7962439472894 1100.787440420875 1100.19351477894 1100.069732010379 1099.084930390779 338.020713225015 1099.452323502069 298.6620570789145
299 0.005 1.495 20 1050.703684307277 997.8972406652473 998.003459531812 1100.785707302784 1100.191321442423 1100.068149592431 1099.081688905996 338.217472105769 1099.458869892589 298.6606042507747
300 0.005 1.5 20 1050.791855255892 998.099644959895 998.2079727365253 1100.778548882603 1100.1864663469 1100.063371337827 1099.08344128562 338.4145957099232 1099.422972178823 298.661469760779
301 0.005 1.505 20 1050.901091376832 998.2995321323963 998.409902614204 1100.792560390669 1100.196091074192 1100.071299669955 1099.084778427485 338.6107926515236 1099.473955039997 298.6637100952912
302 0.005 1.51 20 1050.985062181471 998.4967792567393 998.6092031992472 1100.779643858223 1100.186286595746 1100.063642364794 1099.082374975316 338.8059188891739 1099.435026884278 298.6633928936582
303 0.005 1.515 20 1051.083517566884 998.6915292258943 998.8059558879208 1100.789070474066 1100.195067417679 1100.071383357347 1099.085675613114 339.0026707168079 1099.451156477864 298.6651998134772
304 0.005 1.52 20 1051.175851164038 998.883759818813 999.0001697889873 1100.788471719368 1100.19373266759 1100.068494369698 1099.084261119822 339.1969930673901 1099.457217275959 298.6645008002661
305 0.005 1.525 20 1051.258706386867 999.0734667853111 999.1918489190874 1100.780178101546 1100.187581234447 1100.064928166595 1099.083668881418 339.3910736538073 1099.424718454402 298.6651719136912
306 0.005 1.53 20 1051.360593605611 999.2608182170392 999.3811097324268 1100.795221883409 1100.199360785878 1100.074675270743 1099.087862799463 339.5854905717508 1099.466083634728 298.6679634081351
307 0.005 1.535 20 1051.437809012155 999.44565604375 999.5678728354957 1100.780863647844 1100.187704391142 1100.06385764043 1099.082453823919 339.7784798291262 1099.43231593054 298.6670466362107
308 0.005 1.54 20 1051.523375985327 999.6281162237394 999.7522171846612 1100.780967594181 1100.188776518204 1100.065226981065 1099.084092335835 339.9727482496772 1099.433167763804 298.6681743921704
309 0.005 1.545 20 1051.620494734344 999.808289588412 999.9342266795309 1100.791195433982 1100.195552701484 1100.070013951773 1099.084870153537 340.1647627241339 1099.464875442357 298.6686468605749
310 0.005 1.55 20 1051.690326361563 999.9860373019657 1000.113830923688 1100.7735386248 1100.181619281589 1100.059007134709 1099.081933947542 340.3570581643032 1099.416675499527 298.6691206475014
311 0.005 1.555 20 1051.784198726069 1000.161566676506 1000.29114831169 1100.786744204085 1100.19258762715 1100.06896508287 1099.085561910835 340.5498473162977 1099.453777239802 298.6718163676982
312 0.005 1.56 20 1051.86817006566 1000.334835344689 1000.466195485233 1100.785671604864 1100.191188116678 1100.068040457212 1099.083073754763 340.7407174573777 1099.459312651745 298.6706351760392
313 0.005 1.565 20 1051.942412526626 1000.505840301596 1000.638971477974 1100.779214967528 1100.186791535467 1100.063704047115 1099.084492382225 340.9315175373478 1099.424252884429 298.6718268780344
314 0.005 1.57 20 1052.037170689988 1000.674730025778 1000.809572947505 1100.792757383344 1100.196098588148 1100.07138789021 1099.085945704265 341.1223271599645 1099.47535861129 298.673845962014
315 0.005 1.575 20 1052.105367495674 1000.84137103003 1000.977944400708 1100.779102891256 1100.185766906052 1100.063233777416 1099.082476423568 341.3120432752548 1099.43389221433 298.6739348831363
316 0.005 1.58 20 1052.191205015194 1001.005927956772 1001.144179016544 1100.78965719182 1100.19541616597 1100.071652226218 1099.087046097165 341.5021222448837 1099.451670059499 298.6759703495552
317 0.005 1.585 20 1052.269592283955 1001.168357398701 1001.308273836722 1100.788564132232 1100.193756783691 1100.068403010477 1099.085254094122 341.6912910197159 1099.455420875463 298.674971517685
318 0.005 1.59 20 1052.339788522035 1001.328668039619 1001.470238479741 1100.781512931233 1100.188565361603 1100.065724672644 1099.085783291642 341.8795343926613 1099.426488214557 298.675651921323
319 0.005 1.595 20 1052.427847611769 1001.486994642363 1001.630165972565 1100.795418781942 1100.199357546303 1100.074486071048 1099.088315313129 342.0687380504418 1099.466532377445 298.6778767041709
320 0.005 1.6 20 1052.49144877237 1001.643198668673 1001.787988542246 1100.781145731182 1100.187960918959 1100.064205009645 1099.084720258491 342.2575850275599 1099.433417100001 298.6765299668706
321 0.005 1.605 20 1052.563548267319 1001.797389725524 1001.94376278783 1100.781341370203 1100.18900246933 1100.065379494789 1099.08529487541 342.4453734302567 1099.433510801741 298.6778600498048
322 0.005 1.61 20 1052.646871118545 1001.949673549788 1002.09758503308 1100.791357781024 1100.195509976381 1100.069919378175 1099.086077450213 342.6317916532286 1099.465686781244 298.6785576061638
323 0.005 1.615 20 1052.70347231533 1002.099894195011 1002.249368575988 1100.7739268337 1100.181915749136 1100.059243525717 1099.083467890801 342.8171196167971 1099.416719281584 298.6788979757573
324 0.005 1.62 20 1052.785152842907 1002.248262526484 1002.399233822515 1100.787499499617 1100.192879059533 1100.069161216875 1099.087155634619 343.0028516784105 1099.455696868269 298.6815839407066
325 0.005 1.625 20 1052.855636672964 1002.394724400106 1002.54718896161 1100.786454543319 1100.191727757466 1100.068392272783 1099.084624241063 343.1892442833955 1099.459572908104 298.680072039612
326 0.005 1.63 20 1052.916295932477 1002.539260969116 1002.693216521118 1100.779023879109 1100.186589896355 1100.063389357384 1099.085372477437 343.3741854502681 1099.423285577784 298.6811963959724
327 0.005 1.635 20 1052.998775623656 1002.682034097399 1002.837422191499 1100.793287086729 1100.196510728949 1100.071558634421 1099.087198145163 343.5588768493787 1099.474275856074 298.6831603089934
328 0.005 1.64 20 1053.054813973964 1002.822897374653 1002.979741505723 1100.77957019246 1100.185998385451 1100.063393023614 1099.083567184246 343.7419184338956 1099.434500636032 298.6828290789596
329 0.005 1.645 20 1053.127596753833 1002.962013272973 1003.120265668978 1100.789782685929 1100.195442710523 1100.071624933031 1099.08807939593 343.926380464105 1099.451491889895 298.6847260036665
330 0.005 1.65 20 1053.193931260097 1003.099335402482 1003.258986037352 1100.788987184465 1100.193901653334 1100.06855126302 1099.086267904927 344.1092946883492 1099.457456495096 298.6836799628154
331 0.005 1.655 20 1053.250802344266 1003.234854543282 1003.395899420319 1100.780761963803 1100.187831249374 1100.065065888713 1099.08578127125 344.2912582976898 1099.425017813142 298.6844921910763
332 0.005 1.66 20 1053.327438216188 1003.36872572246 1003.531110246314 1100.795956758396 1100.199798748108 1100.074938492051 1099.090079648876 344.4736659637126 1099.466303922894 298.6870989215676
333 0.005 1.665 20 1053.379463128159 1003.500784609005 1003.664532712966 1100.781444195363 1100.187944383883 1100.063991790479 1099.084676037819 344.6561347832378 1099.433070447848 298.685472507505
334 0.005 1.67 20 1053.440282711318 1003.631153079108 1003.796230672179 1100.781632693139 1100.189156621881 1100.065435989683 1099.086331820827 344.8376603394062 1099.433646455238 298.686579345802
335 0.005 1.675 20 1053.512777210071 1003.759920872936 1003.926287986588 1100.791551150588 1100.195569478554 1100.069944921682 1099.086840033815 345.0188380141215 1099.465767542416 298.6870516320214
336 0.005 1.68 20 1053.559317989375 1003.886950642015 1004.054630717746 1100.774890883574 1100.182555897904 1100.059666693996 1099.085117512903 345.1977062582138 1099.41799778203 298.6871843126146
337 0.005 1.685 20 1053.628546226812 1004.012412943982 1004.181350337237 1100.787087271705 1100.1924678966 1100.06888726595 1099.087383605498 345.3795111447343 1099.455051118775 298.6893098427258
338 0.005 1.69 20 1053.689790092863 1004.13628324665 1004.306470821634 1100.787120841458 1100.192139914256 1100.068682274565 1099.086014845679 345.5584923274958 1099.460840997988 298.6876449115471
339 0.005 1.695 20 1053.739632585894 1004.258515959709 1004.429958219796 1100.779517526341 1100.186867513381 1100.063590125265 1099.086382799522 345.7379861610031 1099.423940547473 298.6883632230976
340 0.005 1.7 20 1053.811101582812 1004.379268208259 1004.551911229765 1100.793256193301 1100.196328537102 1100.071460086726 1099.087648891785 345.9169997477048 1099.475171950925 298.6901122263748
341 0.005 1.705 20 1053.856822356321 1004.49840378881 1004.672272399551 1100.779781753702 1100.186154353302 1100.063443997336 1099.084749116638 346.0948521924889 1099.433842206962 298.6898541379722
342 0.005 1.71 20 1053.920285588677 1004.616077340022 1004.791125760329 1100.790420074806 1100.195790796578 1100.071910887366 1099.088619345652 346.2724129729527 1099.452519422887 298.6917382002323
343 0.005 1.715 20 1053.975702596106 1004.732239999229 1004.90846244548 1100.789013652913 1100.194020051127 1100.0685349377 1099.087399266691 346.4494198015566 1099.454370194335 298.6906714187185
344 0.005 1.72 20 1054.023908552408 1004.846881836887 1005.024274353213 1100.782212321684 1100.189172670689 1100.066200720092 1099.087649250709 346.6246897414841 1099.42563709517 298.6912620698952
345 0.005 1.725 20 1054.090126301965 1004.960134598723 1005.138649959513 1100.795811555962 1100.199361854825 1100.074297927571 1099.089863536902 346.8016736357964 1099.468489732759 298.6932590372341
346 0.005 1.73 20 1054.132192907067 1005.07185716355 1005.251520013954 1100.780998402025 1100.187543642175 1100.064334104017 1099.086122473446 346.9784193350296 1099.437170005948 298.691586524857
347 0.005 1.735 20 1054.183099330881 1005.182141108899 1005.362922391246 1100.781211961701 1100.188415302305 1100.0650452433 1099.086860232263 347.1543092426364 1099.434511834972 298.6926495382647
348 0.005 1.74 20 1054.245842496269 1005.291084971931 1005.472946599063 1100.790418049825 1100.194360179227 1100.069042172972 1099.087240316414 347.3291236282475 1099.467242996798 298.6927153928899
349 0.005 1.745 20 1054.282384573791 1005.398537591491 1005.581508210671 1100.77419897724 1100.182059261353 1100.059280060295 1099.08496568114 347.5023885771133 1099.416732885415 298.6931198588067
350 0.005 1.75 20 1054.345535121608 1005.50469908398 1005.688718054884 1100.78898455046 1100.193891373315 1100.070175880542 1099.088572658889 347.6754265150399 1099.462177827925 298.6957309448402
351 0.005 1.755 20 1054.393682036196 1005.609492785048 1005.794567877794 1100.785416288288 1100.190800547341 1100.067717563071 1099.085649655138 347.8499240519938 1099.456718960934 298.6937094120801
352 0.005 1.76 20 1054.438518511196 1005.712931964381 1005.899056744363 1100.782244247892 1100.188864309722 1100.065721975193 1099.087420798902 348.0225367563073 1099.429167394808 298.6944284710948
353 0.005 1.765 20 1054.499148689052 1005.815123524645 1006.002256581171 1100.793415176778 1100.196507731762 1100.071203023126 1099.088494220799 348.1945696955214 1099.472899222584 298.6958401230535
354 0.005 1.77 20 1054.535405790244 1005.915933580423 1006.10410093612 1100.779382895441 1100.18570935964 1100.062687740436 1099.085216052988 348.3666400614085 1099.427660489781 298.6954242822387
355 0.005 1.775 20 1054.59204895276 1006.015544685669 1006.20469499597 1100.793004856295 1100.197734507299 1100.073439899262 1099.090918282712 348.5369411709625 1099.455097035239 298.6971380929485
356 0.005 1.78 20 1054.636561103932 1006.113844334473 1006.30398706709 1100.787988860652 1100.193133263133 1100.067994375055 1099.087206655898 348.7096399585699 1099.45071442526 298.6952517244553
357 0.005 1.785 20 1054.674236295704 1006.210839793496 1006.40197208313 1100.778888267643 1100.186218730115 1100.063171305067 1099.087401902405 348.8798755777154 1099.421150891104 298.6959520136745
358 0.005 1.79 20 1054.73536342587 1006.306706277014 1006.498772298712 1100.795697026175 1100.198907119776 1100.073687008839 1099.090178367461 349.0498290826491 1099.470845891985 298.698206414392
359 0.005 1.795 20 1054.768503100732 1006.401265627549 1006.594297622084 1100.779954184669 1100.186411021561 1100.063937397161 1099.085474701779 349.2185226089645 1099.441344942306 298.6970346570994
360 0.005 1.8 20 1054.813820703575 1006.494628897852 1006.68859648687 1100.783085065105 1100.189415317613 1100.066470254277 1099.088034636313 349.3885808212538 1099.439949074548 298.6983498082941
361 0.005 1.805 20 1054.866149689562 1006.586848425035 1006.781724949759 1100.78948137984 1100.193733125082 1100.068856865205 1099.087246375887 349.5562162713284 1099.464251038789 298.6978417052155
362 0.005 1.81 20 1054.898730397162 1006.67783620695 1006.873640202111 1100.779315193071 1100.186552277843 1100.063666071044 1099.087236127772 349.7244794818629 1099.420139998842 298.6982424123718
363 0.005 1.815 20 1054.954850556914 1006.767753658156 1006.964434116768 1100.793945384446 1100.197651590571 1100.073426865084 1099.09023474091 349.8921420992738 1099.46927351037 298.7005433296431
364 0.005 1.82 20 1054.988753479287 1006.856459107552 1007.054039879318 1100.783292175976 1100.189184147429 1100.064936180757 1099.086536041629 350.0594674309993 1099.435799798555 298.6987987324856
365 0.005 1.825 20 1055.03082986877 1006.944052807538 1007.142509322092 1100.784797216768 1100.191078545065 1100.067633394856 1099.088439080609 350.2249217788649 1099.436363372789 298.6996173659961
366 0.005 1.83 20 1055.080536910114 1007.030587231406 1007.229890606448 1100.792451158726 1100.196188303966 1100.070569914988 1099.088930161801 350.3923160385919 1099.467121694082 298.699902919234
367 0.005 1.835 20 1055.106235635285 1007.115914877431 1007.316096097346 1100.775108020265 1100.182543329986 1100.059727301228 1099.085747286787 350.5565234185752 1099.417109728968 298.6999417390599
368 0.005 1.84 20 1055.156602058428 1007.200234258239 1007.40123723312 1100.788392721628 1100.193804699846 1100.069782437714 1099.089441943372 350.7231591881015 1099.453313991566 298.7018684406116
369 0.005 1.845 20 1055.19809639604 1007.283491409969 1007.485316964745 1100.787608049304 1100.192394935964 1100.068843448794 1099.08769324507 350.886866806795 1099.461282740674 298.699837152427
370 0.005 1.85 20 1055.228733245998 1007.365638950647 1007.568297066756 1100.780044632141 1100.187156220356 1100.063751659468 1099.087508587002 351.0507053868881 1099.424033673077 298.7003346498262
371 0.005 1.855 20 1055.281715176965 1007.446837320734 1007.650278710996 1100.793824545283 1100.196682715646 1100.071684077649 1099.089396749225 351.2167000440044 1099.475506609186 298.7017682882638
372 0.005 1.86 20 1055.30861051651 1007.526934237695 1007.731189964217 1100.780108551355 1100.186242187598 1100.063426845178 1099.085986799058 351.3800401202677 1099.433890904158 298.7010554348851
373 0.005 1.865 20 1055.353680935613 1007.606075770093 1007.811104963315 1100.791258898132 1100.196356921052 1100.072330979926 1099.090407247375 351.5429594663602 1099.453193072776 298.70275438458
374 0.005 1.87 20 1055.390405912267 1007.684202879484 1007.890007184345 1100.789167592987 1100.193967013711 1100.06840510467 1099.088537923533 351.7048303992081 1099.454039797408 298.7014729783094
375 0.005 1.875 20 1055.419901015125 1007.76129902234 1007.967880335386 1100.78154505246 1100.188512392357 1100.065582449678 1099.088469031764 351.8664954310894 1099.424083313439 298.7018660966891
376 0.005 1.88 20 1055.469307383114 1007.83751151793 1008.044823194248 1100.796282785329 1100.19960490367 1100.074495990468 1099.091835006818 352.0281038175714 1099.46869548902 298.7040781859471
377 0.005 1.885 20 1055.493035476547 1007.912656597209 1008.120733092797 1100.780622489505 1100.187093200358 1100.063993069125 1099.08643506922 352.1876465392443 1099.436713287144 298.7025277607788
378 0.005 1.89 20 1055.527399713194 1007.986848223812 1008.195662776708 1100.781625547904 1100.188528005998 1100.065213782873 1099.088353937847 352.3498582617323 1099.435525805035 298.703326051184
379 0.005 1.895 20 1055.572893326103 1008.060166582406 1008.269687546827 1100.790168502025 1100.194014010214 1100.068789287397 1099.088085199468 352.5099324845524 1099.467164666817 298.703313293349
380 0.005 1.9 20 1055.594003797522 1008.132476589333 1008.342733097601 1100.776423680318 1100.183838839748 1100.060805161238 1099.087885685753 352.6674816726974 1099.417918178181 298.7035681894052
381 0.005 1.905 20 1055.642369420208 1008.20397160606 1008.414909059474 1100.793054641659 1100.196706542683 1100.072602399514 1099.090811496547 352.8286115387628 1099.468807931908 298.7054743296671
382 0.005 1.91 20 1055.670389701042 1008.274520718552 1008.486160907169 1100.784948489036 1100.190055202972 1100.066315111142 1099.087926600399 352.9862121278279 1099.447108542386 298.7035811957688
383 0.005 1.915 20 1055.700721816033 1008.344168550583 1008.556502169063 1100.783641808491 1100.189812966308 1100.06652299958 1099.089092297491 353.144551921694 1099.431975017254 298.7041773773003
384 0.005 1.92 20 1055.743443348154 1008.412999866362 1008.625993671399 1100.793330649888 1100.196639710902 1100.070895043989 1099.089755098385 353.3024782946392 1099.468429349486 298.7050775823537
385 0.005 1.925 20 1055.763146135756 1008.480872426532 1008.694557234683 1100.778648581551 1100.185166545156 1100.061996182652 1099.086574470461 353.4590019770434 1099.422797947531 298.7051089937153
386 0.005 1.93 20 1055.80289951887 1008.547952768041 1008.762283420391 1100.78972347172 1100.194901056099 1100.070816636008 1099.090385182763 353.6159701311179 1099.452672420356 298.7069654147028
387 0.005 1.935 20 1055.835584042562 1008.614184128842 1008.829162504072 1100.788794945122 1100.193558166293 1100.069292610291 1099.088640762048 353.7713827929103 1099.455198655861 298.7050762839199
388 0.005 1.94 20 1055.85687443512 1008.679520484457 1008.895157988675 1100.778708241075 1100.185912521367 1100.06273609742 1099.08842212978 353.9264134601244 1099.421272168808 298.7056071898041
389 0.005 1.945 20 1055.903521667443 1008.744133900919 1008.960378125475 1100.795417391575 1100.19823256054 1100.073401030453 1099.091271081678 354.0831432865137 1099.474287802715 298.7074764523979
390 0.005 1.95 20 1055.922111326264 1008.807861256194 1009.02474673428 1100.780869053393 1100.186992530656 1100.064351245304 1099.087361989341 354.2361648460996 1099.44268647173 298.7060969272235
391 0.005 1.955 20 1055.953164852722 1008.870795192034 1009.088297189393 1100.784443409248 1100.190422700996 1100.0671737256 1099.089425581165 354.392024270409 1099.442005189776 298.7069420095742
392 0.005 1.96 20 1055.990555257953 1008.932980843119 1009.151077395376 1100.790389099142 1100.194280064799 1100.06917783866 1099.089248389971 354.5453917743773 1099.465909733643 298.7060865746006
393 0.005 1.965 20 1056.008078514481 1008.994311981845 1009.213028347294 1100.779264040888 1100.18637890762 1100.063408800359 1099.087879855699 354.6978325678766 1099.419489283343 298.7062832306542
394 0.005 1.97 20 1056.050367034845 1009.054960906961 1009.274248032667 1100.794011591648 1100.197571816906 1100.073272446721 1099.091799088405 354.8530480361723 1099.46923695048 298.7084308847604
395 0.005 1.975 20 1056.070881232617 1009.114780627417 1009.334665544707 1100.78368784775 1100.18928097429 1100.065096626412 1099.087575781682 355.0054600973957 1099.437837153904 298.7068977704344
396 0.005 1.98 20 1056.099209082028 1009.173865367017 1009.394327678389 1100.785550169724 1100.191471110884 1100.067967898285 1099.089874511473 355.1568121950496 1099.437241459711 298.7078614464997
397 0.005 1.985 20 1056.134847226697 1009.232251076502 1009.453268437999 1100.79271176304 1100.196281887514 1100.070591242837 1099.089771857257 355.30828378014 1099.467309521463 298.7083754736944
398 0.005 1.99 20 1056.147797974422 1009.28980509902 1009.511408843085 1100.776069554519 1100.183226446962 1100.060177030011 1099.087580249724 355.4581195108487 1099.418174911942 298.708060371737
399 0.005 1.995 20 1056.184287610091 1009.346700458983 1009.568841682166 1100.788746612382 1100.194047241414 1100.069871257886 1099.090301407022 355.6094467930072 1099.453105909231 298.7097719360628
400 0.005 2 20 1056.212255581907 1009.402879122354 1009.625564537698 1100.787167887927 1100.191991216753 1100.06852969151 1099.087887625384 355.7607736437187 1099.460254724614 298.7077092588494
401 0.005 2.005 20 1056.231022442832 1009.45831144654 1009.681549741635 1100.780390550808 1100.187362330887 1100.063911406767 1099.089215671111 355.9103488819331 1099.424412952142 298.7084160101937
402 0.005 2.01 20 1056.270849384319 1009.513134308149 1009.736881789156 1100.794000597164 1100.196721725388 1100.0716830579 1099.090094968545 356.0590088137038 1099.475578712793 298.7101060191407
403 0.005 2.015 20 1056.284996600871 1009.567196004346 1009.791487187389 1100.780457264484 1100.186481368385 1100.063590835298 1099.087105047919 356.2080065116117 1099.434121880086 298.7091482979763
404 0.005 2.02 20 1056.317783126838 1009.620642201536 1009.845440213113 1100.791201063805 1100.196220505314 1100.072179296505 1099.09101972818 356.3566547340335 1099.452952343601 298.710714312408
405 0.005 2.025 20 1056.342611889086 1009.673404251246 1009.898713668498 1100.789611216271 1100.194271526593 1100.068623373673 1099.089712474677 356.5040461471185 1099.454519993908 298.7093900116654
406 0.005 2.03 20 1056.360845834285 1009.725477516355 1009.951301415993 1100.782853543271 1100.189448067633 1100.066291934239 1099.090172133673 356.6503991545395 1099.425842507991 298.7096582248092
407 0.005 2.035 20 1056.397556339946 1009.776977751618 1010.003277848573 1100.796607059214 1100.199770237342 1100.074568491259 1099.092834835536 356.7992519391621 1099.469137078091 298.7114470298673
408 0.005 2.04 20 1056.41026286084 1009.827745323993 1010.054555394305 1100.781570776092 1100.187768536745 1100.064448494572 1099.088344845906 356.9447295145907 1099.437710214461 298.7099897016519
409 0.005 2.045 20 1056.432538188018 1009.877870142908 1010.105169149742 1100.781898101569 1100.188772931155 1100.065198194611 1099.088925107012 357.0906699243067 1099.434845196285 298.7107519937541
410 0.005 2.05 20 1056.466554619671 1009.927421826275 1010.155182232498 1100.790568355218 1100.194252694348 1100.068946493626 1099.089084941019 357.2378168339538 1099.46721469956 298.7101459390664
411 0.005 2.055 20 1056.475728089601 1009.976269318116 1010.204524265336 1100.775831109065 1100.183327446775 1100.060452276948 1099.087775119697 357.3823017157621 1099.417139081939 298.7106672071281
412 0.005 2.06 20 1056.513695325469 1010.024613078979 1010.253307018363 1100.793196797008 1100.196849597023 1100.072628073157 1099.091850160063 357.527256945595 1099.4680681777 298.713078683148
413 0.005 2.065 20 1056.530302130925 1010.072298520956 1010.301460407897 1100.784503951819 1100.189557984296 1100.066033264085 1099.087587621859 357.669555604454 1099.44713065959 298.7111065634666
414 0.005 2.07 20 1056.550320052177 1010.119392728384 1010.349012499656 1100.783650108136 1100.189729961633 1100.066411445085 1099.090035166869 357.814114006626 1099.431373245102 298.7115259037349
415 0.005 2.075 20 1056.583368167616 1010.16596707117 1010.396014568748 1100.794175427426 1100.19703105779 1100.071245406798 1099.091002151272 357.9585353282773 1099.471538418765 298.7125382729876
416 0.005 2.08 20 1056.593218082357 1010.211882107982 1010.44238992562 1100.780186441179 1100.186144795127 1100.062858846492 1099.087821347729 358.0994632823796 1099.427326839977 298.7118920289755
417 0.005 2.085 20 1056.622241683523 1010.257284477588 1010.488214914044 1100.79164355031 1100.196476858384 1100.072223574347 1099.09181233706 358.2436238029655 1099.453130169056 298.7133237452447
418 0.005 2.09 20 1056.643587939096 1010.302114258531 1010.533472377281 1100.7893905398 1100.194038630417 1100.068707192641 1099.090382319587 358.3848639161536 1099.452353709809 298.711616086849
419 0.005 2.095 20 1056.655124669758 1010.346320384857 1010.578118814764 1100.779550117449 1100.186550823843 1100.063394205473 1099.089534155155 358.5263587689096 1099.421485049271 298.7119616516639
420 0.005 2.1 20 1056.691441758743 1010.390084998934 1010.622274347441 1100.796504809334 1100.199460534553 1100.074189231327 1099.092631302201 358.6680060955784 1099.470187774402 298.7139707712589
421 0.005 2.105 20 1056.699361758043 1010.433207203141 1010.665828654871 1100.780646432716 1100.18696082184 1100.064000211567 1099.087743348404 358.8075840316398 1099.438369055202 298.7126602317527
422 0.005 2.11 20 1056.718718801269 1010.475784611868 1010.708817014795 1100.781451921812 1100.188003244026 1100.065063951811 1099.089353287362 358.9485915643973 1099.436405996563 298.7136590177021
423 0.005 2.115 20 1056.74950627922 1010.51790216155 1010.751316665349 1100.79080122158 1100.194470500714 1100.069012080191 1099.089764650417 359.0875536245723 1099.466961056233 298.7131127169326
424 0.005 2.12 20 1056.755337786121 1010.559407746518 1010.793240612835 1100.776978142963 1100.184384738125 1100.061335134871 1099.088529072771 359.2269482445965 1099.416172730133 298.7132340590542
425 0.005 2.125 20 1056.790262094337 1010.600509712292 1010.834706711212 1100.793851343605 1100.197227660374 1100.072923003286 1099.092496626071 359.3631724567368 1099.470112271463 298.7154229892921
426 0.005 2.13 20 1056.802546874607 1010.641038954701 1010.875632364068 1100.784555847766 1100.189650342145 1100.066047952563 1099.088344213049 359.5024908402303 1099.446653773682 298.7133376294516
427 0.005 2.135 20 1056.819343233003 1010.681065421937 1010.916044816585 1100.783710173804 1100.18974070346 1100.06640870488 1099.090143896212 359.6423647827828 1099.431688481661 298.7140183536662
428 0.005 2.14 20 1056.848809431109 1010.720664796837 1010.956000413389 1100.794034000276 1100.197044121163 1100.071263343072 1099.091238311851 359.7808589012673 1099.469391400247 298.7150576199439
429 0.005 2.145 20 1056.85483772238 1010.759682777777 1010.995410433211 1100.779356217018 1100.185474624046 1100.062304108133 1099.087441107419 359.9143057880545 1099.425595021574 298.7145380979107
430 0.005 2.15 20 1056.88095781163 1010.798285689503 1011.034364925268 1100.79112722109 1100.196012474244 1100.071767582382 1099.091858437117 360.0501908038873 1099.452623379978 298.716454457044
431 0.005 2.155 20 1056.899152089743 1010.836394813975 1011.072834165959 1100.788862188679 1100.19364086574 1100.068749240624 1099.090143061791 360.1866166045955 1099.451222369304 298.7146440491343
432 0.005 2.16 20 1056.907932841554 1010.873970987305 1011.110781862832 1100.779444456816 1100.186393575146 1100.063179765152 1099.08930786602 360.3233301192351 1099.421215191904 298.7147432813607
433 0.005 2.165 20 1056.941008958291 1010.911189371565 1011.148324678585 1100.796393462184 1100.199242671638 1100.073845967779 1099.092803717004 360.4584123315354 1099.471448855686 298.7162734595379
434 0.005 2.17 20 1056.94631563167 1010.947861785052 1011.185361970194 1100.780578797565 1100.186665359721 1100.064058324765 1099.087452615886 360.5908252454822 1099.441770307808 298.7149191803013
435 0.005 2.175 20 1056.96435182197 1010.98409095687 1011.221933039919 1100.784010292158 1100.189979561789 1100.066848993951 1099.09013743171 360.7285315271187 1099.440984659013 298.7157839732548
436 0.005 2.18 20 1056.98896204787 1011.019913083157 1011.258079235109 1100.789868734085 1100.193805885654 1100.068837088387 1099.089387721443 360.8650727832795 1099.464673708412 298.7152096942416
437 0.005 2.185 20 1056.99596902016 1011.05524717938 1011.293759412411 1100.780645884618 1100.187398174585 1100.064224012978 1099.089993948254 360.9938353932772 1099.421614441174 298.7154860519129
438 0.005 2.19 20 1057.025694524347 1011.090227318349 1011.329045735277 1100.795168201671 1100.198478004929 1100.073995876212 1099.093228454704 361.1290337759689 1099.470062694178 298.7174575152831
439 0.005 2.195 20 1057.033674451094 1011.124711407526 1011.363866972618 1100.784407092796 1100.189871653151 1100.065314537836 1099.089412306269 361.2635481597946 1099.43646469965 298.7155307220641
440 0.005 2.2 20 1057.048907003856 1011.158765452531 1011.398244432345 1100.785072356308 1100.191286038498 1100.067482269752 1099.09054070355 361.3931838915444 1099.435504066769 298.7159948777967
441 0.005 2.205 20 1057.073628628377 1011.192452656591 1011.432232625302 1100.792980935319 1100.196438661609 1100.070690723129 1099.090685786963 361.5291512285323 1099.467019853839 298.7163677064531
442 0.005 2.21 20 1057.074488654081 1011.225618150907 1011.465735278099 1100.775835502867 1100.183001413335 1100.060012193612 1099.087548436368 361.6597319857339 1099.416896737358 298.7162434691133
443 0.005 2.215 20 1057.100131066949 1011.258451559356 1011.498857948977 1100.789186834182 1100.1942951449 1100.070109477754 1099.09142898782 361.7899883837915 1099.453178013094 298.718077404988
444 0.005 2.22 20 1057.116514308414 1011.290879298044 1011.531584661609 1100.787817698597 1100.192443943499 1100.06885800417 1099.089028341233 361.9227182178972 1099.460224302733 298.7164193515203
445 0.005 2.225 20 1057.123644188385 1011.322862814617 1011.563881062091 1100.780453205761 1100.187367105304 1100.063861362986 1099.090171305271 362.0505923720245 1099.423937781494 298.7169756530827
446 0.005 2.23 20 1057.152577892797 1011.354540290173 1011.595830106242 1100.794284054044 1100.196880740782 1100.071771468771 1099.091129650398 362.178934238504 1099.475537145945 298.7185807956275
447 0.005 2.235 20 1057.155956147642 1011.385754378665 1011.627353321225 1100.780730478797 1100.186588903152 1100.063682979062 1099.088060749754 362.3067854511569 1099.434624957244 298.7177333442884
448 0.005 2.24 20 1057.177752520818 1011.416649619636 1011.658524031423 1100.7911676224 1100.196127950331 1100.072041962501 1099.091964093443 362.4374256530382 1099.452682843412 298.7189060482825
449 0.005 2.245 20 1057.192401491497 1011.447154017193 1011.689310417774 1100.789950182504 1100.194476679692 1100.068790473087 1099.090624881773 362.5686282292456 1099.45516629452 298.7174319531876
450 0.005 2.25 20 1057.199310322319 1011.477239301353 1011.719688012303 1100.782496890837 1100.189090933813 1100.066101765586 1099.090159851063 362.6975540186538 1099.425648514631 298.717876417712
451 0.005 2.255 20 1057.226242080554 1011.507048957549 1011.749749574192 1100.796727266983 1100.199710190501 1100.074447252123 1099.093597817047 362.821903049537 1099.469897126365 298.7199072351772
452 0.005 2.26 20 1057.227769950323 1011.536395521213 1011.779388516448 1100.781102685077 1100.187351150541 1100.064107585484 1099.088583313499 362.9473465028846 1099.436443635568 298.7185104018641
453 0.005 2.265 20 1057.241514738671 1011.565390308711 1011.808651848607 1100.783010632843 1100.189647740504 1100.065775347716 1099.090959686537 363.0730590016725 1099.436076946377 298.7191917744876
454 0.005 2.27 20 1057.265124119043 1011.594084556614 1011.837593470869 1100.791553528648 1100.195039791108 1100.069181429057 1099.090066383523 363.1991698076001 1099.467131211806 298.7182763688693
455 0.005 2.275 20 1057.263317724777 1011.622329954778 1011.866125488975 1100.775216985813 1100.182730848686 1100.059764877057 1099.087985882614 363.3304124187611 1099.416787392595 298.7178853374818
456 0.005 2.28 20 1057.290286837566 1011.650322408126 1011.894352024404 1100.791146448218 1100.195333812739 1100.071204719209 1099.092093822379 363.4584071886254 1099.464993532006 298.7203851752157
457 0.005 2.285 20 1057.301013405964 1011.677951640908 1011.922236830974 1100.786800021044 1100.191507262802 1100.068124143211 1099.088455136191 363.5798763815802 1099.458485889423 298.7184958188927
458 0.005 2.29 20 1057.309089953948 1011.705231094016 1011.949774387889 1100.783304402388 1100.18945118158 1100.065926960849 1099.091359369319 363.7031518966601 1099.429548844961 298.7188445374721
459 0.005 2.295 20 1057.333584422577 1011.732239831665 1011.977011986132 1100.794329143468 1100.196923365548 1100.071618142135 1099.091070370472 363.8268643195652 1099.474419189166 298.7196657207255
460 0.005 2.3 20 1057.334543396979 1011.758844115828 1012.003880225356 1100.780818111114 1100.186661559797 1100.063627716565 1099.088169835073 363.9551705959894 1099.432964654058 298.7187483819106
461 0.005 2.305 20 1057.355864393511 1011.785198557168 1012.030461150006 1100.793397439656 1100.197807643005 1100.073551358547 1099.092666551168 364.079313110426 1099.455720835089 298.7205138859792
462 0.005 2.31 20 1057.365788739048 1011.811201567865 1012.056704937557 1100.789174024781 1100.193810954218 1100.068296295561 1099.090537889069 364.2027178175862 1099.453070731313 298.7190045275506
463 0.005 2.315 20 1057.369640831239 1011.836833364809 1012.082586447737 1100.780816600611 1100.187638001202 1100.064456513906 1099.09027105154 364.3250681066352 1099.422208694558 298.7193012896938
464 0.005 2.32 20 1057.396707075234 1011.862265214601 1012.108221835317 1100.797414939327 1100.200368309203 1100.075090978204 1099.09460307531 364.4472425902975 1099.469044085564 298.7211876250853
465 0.005 2.325 20 1057.395824436906 1011.88728072256 1012.133486510015 1100.781282786522 1100.18747265658 1100.064242016813 1099.08884917259 364.5692271372272 1099.436970145151 298.7195336116167
466 0.005 2.33 20 1057.406371482735 1011.911991068751 1012.158425401489 1100.782100561118 1100.18877408143 1100.065261578937 1099.090088145583 364.6918840237541 1099.435308843066 298.7205882250819
467 0.005 2.335 20 1057.428653945165 1011.936458881743 1012.183098098595 1100.790896243644 1100.194440463479 1100.069061069242 1099.090229813846 364.8135585983779 1099.467481989967 298.720373794258
468 0.005 2.34 20 1057.425668153134 1011.960544346127 1012.207425801174 1100.77596523155 1100.183328777699 1100.060396663092 1099.08864394056 364.9326820145039 1099.417147069552 298.7204796697868
469 0.005 2.345 20 1057.451920333919 1011.984443398404 1012.231514675418 1100.793429447265 1100.196954238343 1100.072666247759 1099.092787156928 365.0535537554592 1099.467978021916 298.7226746254377
470 0.005 2.35 20 1057.456988500351 1012.007995679118 1012.255289362801 1100.784772507985 1100.189718100379 1100.066186135568 1099.088770980931 365.1734921046502 1099.447706365051 298.7205876710371
471 0.005 2.355 20 1057.465546346561 1012.031261944933 1012.278771349246 1100.783776070907 1100.189740277963 1100.066384613908 1099.090758656403 365.2942985508809 1099.431278451861 298.721046077235
472 0.005 2.36 20 1057.488090810763 1012.054330191276 1012.302024910404 1100.795176277102 1100.197721968127 1100.071687998921 1099.092848356043 365.412853130992 1099.472552240336 298.7215443161681
473 0.005 2.365 20 1057.485472561868 1012.077020070523 1012.324943103782 1100.779737143381 1100.185722784149 1100.062531404645 1099.08797115723 365.5324019887489 1099.426430393253 298.7206204376211
474 0.005 2.37 20 1057.504233142868 1012.099504171818 1012.347615748849 1100.791920614608 1100.196626765526 1100.072311963604 1099.092801918103 365.650818948331 1099.453235123231 298.7224837667985
475 0.005 2.375 20 1057.51416596245 1012.121696943545 1012.370008699677 1100.788934219931 1100.193611024945 1100.06834982441 1099.090201494157 365.7644333126879 1099.450939959858 298.7204965386172
476 0.005 2.38 20 1057.515477954381 1012.143567909354 1012.392091673725 1100.779739994803 1100.18661778454 1100.063407096919 1099.090406098354 365.8834204853625 1099.421552894227 298.7206031073462
477 0.005 2.385 20 1057.541198707854 1012.165279168809 1012.41397032232 1100.796862244174 1100.199680358259 1100.074325025917 1099.093635628481 366.0030104324421 1099.470488211756 298.7228598568814
478 0.005 2.39 20 1057.539663994277 1012.186647662399 1012.435547031642 1100.781614570791 1100.187627574193 1100.064439511926 1099.089430596366 366.121189670367 1099.439495552275 298.7213530451813
479 0.005 2.395 20 1057.547952117033 1012.207743942922 1012.456836750876 1100.781739725611 1100.188159693845 1100.065095804295 1099.090170399916 366.2384087135517 1099.436290449714 298.7220910760691
480 0.005 2.4 20 1057.567765937109 1012.22864344506 1012.47790640622 1100.790331217571 1100.194036663597 1100.068692654677 1099.089942899736 366.3526991884193 1099.4660559575 298.7213482708592
481 0.005 2.405 20 1057.56426500497 1012.24921488781 1012.498682122274 1100.777234859155 1100.184510943856 1100.061422081218 1099.089512171681 366.4679638671338 1099.41631094624 298.7216009567353
482 0.005 2.41 20 1057.588603636295 1012.269632936627 1012.519257239751 1100.793306182024 1100.196738279913 1100.072559416465 1099.092503324543 366.5868867934309 1099.469127588088 298.7238294270522
483 0.005 2.415 20 1057.591956392888 1012.289753955839 1012.539565902641 1100.784758022319 1100.189709259139 1100.066036584619 1099.089065859528 366.7010028019286 1099.446545499227 298.7217661010928
484 0.005 2.42 20 1057.599415070124 1012.309645388204 1012.559637013591 1100.784723471024 1100.190486904532 1100.066914810524 1099.091752854911 366.8132340512212 1099.432705011403 298.7218898380036
485 0.005 2.425 20 1057.618731130394 1012.329353316357 1012.579501695995 1100.794336409859 1100.197193964613 1100.071280029885 1099.091773100671 366.9304968776977 1099.469626243212 298.7225343031822
486 0.005 2.43 20 1057.615271787949 1012.348736306047 1012.599079257677 1100.779697181047 1100.185685923401 1100.062449677656 1099.08831343305 367.0453328271045 1099.426021714302 298.7218777872145
487 0.005 2.435 20 1057.632139663137 1012.367955576856 1012.618454537433 1100.791545087769 1100.196265929089 1100.071960066209 1099.092695085688 367.158164971898 1099.452960720897 298.723717243065
488 0.005 2.44 20 1057.641457463748 1012.386938369851 1012.637602388638 1100.789737768822 1100.194252608524 1100.06899048556 1099.091552847389 367.2709837676825 1099.452053310003 298.7219226991459
489 0.005 2.445 20 1057.640442481708 1012.405621832499 1012.656468607904 1100.77966199875 1100.186532716539 1100.063288592373 1099.090398168797 367.3839003143743 1099.421624397629 298.7221571028932
490 0.005 2.45 20 1057.664773067856 1012.424188420542 1012.675171592193 1100.796548302639 1100.199281524786 1100.073831804807 1099.093475781241 367.4964659290595 1099.471703937759 298.7240078822313
491 0.005 2.455 20 1057.661188122918 1012.442446046626 1012.693608794987 1100.780846786666 1100.186837025445 1100.064204081776 1099.088641283996 367.608258405629 1099.442130406962 298.7225065356279
492 0.005 2.46 20 1057.671532932166 1012.460512980078 1012.711831088321 1100.785235609 1100.19085973721 1100.067450500237 1099.091786573641 367.7187843224287 1099.442637467587 298.7235293787049
493 0.005 2.465 20 1057.686798001081 1012.4783814678 1012.729845813366 1100.790129622777 1100.193945685782 1100.068871348828 1099.089851373874 367.8317764438656 1099.464431151847 298.722483678783
494 0.005 2.47 20 1057.684914773424 1012.495995390447 1012.74762918638 1100.780669571664 1100.187346894796 1100.064131799998 1099.090604638604 367.9423114590806 1099.421388481518 298.7224003093815
495 0.005 2.475 20 1057.705832823837 1012.513478431235 1012.765243476059 1100.794889554738 1100.198168752519 1100.07373563621 1099.093613102016 368.0547152392463 1099.469827163191 298.7245229664896
496 0.005 2.48 20 1057.705112687999 1012.530677786209 1012.782608634037 1100.783912495707 1100.189408509352 1100.065025130888 1099.089108375068 368.1643107873124 1099.436053421011 298.722799155926
497 0.005 2.485 20 1057.713494683257 1012.547692406892 1012.799771817725 1100.785713470237 1100.191580156391 1100.067929875056 1099.091647651451 368.2733204428474 1099.436802691147 298.7236404362802
498 0.005 2.49 20 1057.729922860869 1012.564554628098 1012.816764460358 1100.793319445203 1100.196645921732 1100.070815872281 1099.091798411877 368.3822659175772 1099.467499789364 298.7239116786896
499 0.005 2.495 20 1057.722522021477 1012.581108795245 1012.833489028278 1100.77580127267 1100.182870296849 1100.059856200343 1099.088250833635 368.4900946426571 1099.417101395571 298.7234117135459
500 0.005 2.5 20 1057.740073886594 1012.597537933509 1012.850043089177 1100.789023508547 1100.194091082597 1100.069899597559 1099.092181278725 368.6016198602103 1099.453778085233 298.7250403424405
501 0.005 2.505 20 1057.748807218927 1012.613768056753 1012.86641009093 1100.787386439085 1100.191961596129 1100.068409832252 1099.08904431903 368.7084656369255 1099.460110202074 298.7229738867982
502 0.005 2.51 20 1057.748624474033 1012.629765696595 1012.882559163931 1100.780897122851 1100.187617148941 1100.064098403162 1099.09070838485 368.8181268326737 1099.424864724912 298.7231897282097
503 0.005 2.515 20 1057.770168000736 1012.645662890745 1012.898569219768 1100.794508982048 1100.196942210174 1100.071826441666 1099.092052545369 368.9266573013639 1099.476168641255 298.7248954801001
504 0.005 2.52 20 1057.765653663088 1012.661294559678 1012.914354610303 1100.780767922788 1100.186560136818 1100.063618949052 1099.088580959517 369.0332470775619 1099.434346945376 298.7241435760782
505 0.005 2.525 20 1057.780500972737 1012.676802958883 1012.929984103709 1100.791775270645 1100.196568723932 1100.072393393894 1099.092949482554 369.1406069207882 1099.453289599723 298.7257524106075
506 0.005 2.53 20 1057.78727655492 1012.692108391209 1012.94542179998 1100.7899746325 1100.194438235121 1100.068697297152 1099.091058752759 369.2459944339844 1099.454806373596 298.7242309535816
507 0.005 2.535 20 1057.787063800896 1012.707194092382 1012.960649428163 1100.782592806869 1100.189155936296 1100.066101997945 1099.090986036345 369.352470210345 1099.425207666565 298.7243291060644
508 0.005 2.54 20 1057.806887260006 1012.722189487193 1012.975749880425 1100.796813082376 1100.199755523569 1100.074506258118 1099.093938475216 369.458880772526 1099.469472521903 298.7261894534188
509 0.005 2.545 20 1057.801631826527 1012.736916745831 1012.99062252597 1100.781341740655 1100.187496898947 1100.064230169362 1099.089357542342 369.5638588044823 1099.436781589692 298.7246801204882
510 0.005 2.55 20 1057.807499158489 1012.751470032123 1013.005302620293 1100.782337026559 1100.188984869793 1100.065342658613 1099.090710097453 369.6688153589027 1099.435246974576 298.7254730765071
511 0.005 2.555 20 1057.824962394637 1012.765913741268 1013.019850094007 1100.791496994517 1100.194896026864 1100.06930711478 1099.090954404318 369.7739599589365 1099.467832600312 298.7249166256656
512 0.005 2.56 20 1057.816448022226 1012.780086378657 1013.034168606309 1100.775110872773 1100.182489788366 1100.059487066549 1099.088591083193 369.8783302713301 1099.41713937321 298.7245231797754
513 0.005 2.565 20 1057.835196727128 1012.794175814678 1013.048355716193 1100.789749112141 1100.194173283583 1100.070285412233 1099.092114945794 369.983225797772 1099.462312795714 298.7268356553063
514 0.005 2.57 20 1057.839973273321 1012.808081040607 1013.062378785334 1100.786299397599 1100.191252305512 1100.067898443497 1099.089407195938 370.0868961855052 1099.456305739769 298.724652807219
515 0.005 2.575 20 1057.84206544571 1012.821804711961 1013.076226943587 1100.783147518371 1100.189271588881 1100.065915637296 1099.090916637178 370.190811729662 1099.429535280678 298.724914731668
516 0.005 2.58 20 1057.86048771629 1012.835441322415 1013.089958189557 1100.794466516247 1100.197023979119 1100.071555011971 1099.092301835953 370.2949923637331 1099.473807186844 298.7259413805956
517 0.005 2.585 20 1057.85522776936 1012.848848015716 1013.103496251218 1100.781157318955 1100.186804233854 1100.063405772388 1099.089273582708 370.3969254119784 1099.429782867095 298.7250200465497
518 0.005 2.59 20 1057.869605795748 1012.86216494369 1013.116910728873 1100.793706562586 1100.19807913799 1100.073793456094 1099.09349037061 370.5014505364512 1099.455109434417 298.7262404520029
519 0.005 2.595 20 1057.873777223201 1012.875295467707 1013.130155414927 1100.788914103693 1100.193564204027 1100.068260382553 1099.090912981841 370.6027140259783 1099.451443206675 298.7246174641327
520 0.005 2.6 20 1057.871091820155 1012.888218430569 1013.143202273151 1100.77963061903 1100.186487437335 1100.063187390405 1099.09042338525 370.7033194838618 1099.421158321758 298.7248028062909
521 0.005 2.605 20 1057.892594578523 1012.901097675039 1013.156160904896 1100.796562674029 1100.199208430038 1100.073692772901 1099.093847889795 370.8075832855221 1099.472523007495 298.7265699322786
522 0.005 2.61 20 1057.886034829644 1012.913736035692 1013.168923535676 1100.780642846778 1100.186609693966 1100.064016417203 1099.088589030367 370.9087303480651 1099.441745138492 298.7251275861512
523 0.005 2.615 20 1057.894336197945 1012.926251846624 1013.181540241179 1100.785915495068 1100.191516515895 1100.068000978015 1099.091892412353 371.0101894514366 1099.443603252218 298.7262635899667
524 0.005 2.62 20 1057.90655250087 1012.938647904092 1013.19402857597 1100.790223005489 1100.19395931897 1100.068848565815 1099.090282259183 371.1098837623275 1099.465393072864 298.7254329160156
525 0.005 2.625 20 1057.900781395144 1012.950837859823 1013.206337655578 1100.779335235295 1100.186160571327 1100.063093403265 1099.090185943112 371.2098228078116 1099.419753994073 298.7253549026767
526 0.005 2.63 20 1057.920319339023 1012.962980343171 1013.21855578791 1100.794667580439 1100.197833939717 1100.07339991453 1099.094000906662 371.3106557312574 1099.470490068098 298.7273880367518
527 0.005 2.635 20 1057.917991841691 1012.97490410916 1013.230591835518 1100.784549068055 1100.189680386091 1100.065665080387 1099.089065254637 371.4108592501339 1099.442354615274 298.7251603291003
528 0.005 2.64 20 1057.92276851826 1012.986704087175 1013.242491549184 1100.785299724392 1100.190985489695 1100.067425233884 1099.091545213962 371.5108147800756 1099.435894649479 298.7255513618463
529 0.005 2.645 20 1057.9371643932 1012.998428113511 1013.254294825396 1100.79368877248 1100.196828801344 1100.070996417137 1099.092207385493 371.6096322277089 1099.468042829109 298.7264165087381
530 0.005 2.65 20 1057.928930665729 1013.009918422963 1013.265903507117 1100.777836532975 1100.184358414021 1100.061146584535 1099.088772457124 371.7071571363278 1099.421055211431 298.7262583519216
531 0.005 2.655 20 1057.942915425644 1013.021345117271 1013.277408053382 1100.790448053602 1100.195378356193 1100.071106979867 1099.092761811273 371.8072107740739 1099.452073535214 298.7277650468809
532 0.005 2.66 20 1057.950048667936 1013.032648435589 1013.288797011691 1100.790180099823 1100.19446280321 1100.069891708455 1099.091595968822 371.9042381623473 1099.456606201988 298.7256500031836
533 0.005 2.665 20 1057.944623662069 1013.043746803407 1013.300004948834 1100.779350744447 1100.186263738533 1100.062900556277 1099.09036069022 372.0018954801748 1099.421318940975 298.7258435104546
534 0.005 2.67 20 1057.96563762112 1013.054822197531 1013.311143803424 1100.795806159553 1100.198256220512 1100.073400587936 1099.09316997466 372.1008968244344 1099.47542046221 298.7274324217923
535 0.005 2.675 20 1057.95858515443 1013.065684391256 1013.322113124435 1100.780823457646 1100.186782840642 1100.064167134343 1099.089003666745 372.1969734494888 1099.441841496963 298.7262088619977
536 0.005 2.68 20 1057.965737084725 1013.076441397547 1013.33295500752 1100.785805076118 1100.191403017314 1100.067906880072 1099.091554608572 372.2940786467401 1099.443593566772 298.7273760849172
537 0.005 2.685 20 1057.977044148285 1013.087100546412 1013.343689913286 1100.790327526353 1100.19403535182 1100.068910730045 1099.090486083894 372.3908726927585 1099.465368641808 298.7263502139074
538 0.005 2.69 20 1057.97043232992 1013.097571360135 1013.354264646417 1100.779227184642 1100.186065364803 1100.062986591241 1099.089787201219 372.485207920022 1099.419234118412 298.7262813734093
539 0.005 2.695 20 1057.988546243922 1013.108007661372 1013.364763166882 1100.79396523852 1100.197323344243 1100.073021312866 1099.093260285118 372.5830094788432 1099.46928952028 298.7282492128399
540 0.005 2.7 20 1057.986403138318 1013.118272754006 1013.375121235337 1100.784621637188 1100.189706833617 1100.065699378643 1099.089673956788 372.678220405398 1099.442514945653 298.7263520840948
541 0.005 2.705 20 1057.990259585746 1013.128429500094 1013.385361602842 1100.785355705744 1100.191033433495 1100.067460702508 1099.091556067548 372.7729447114115 1099.436163333673 298.7270485835518
542 0.005 2.71 20 1058.003879243123 1013.13852635475 1013.395521818754 1100.793746478628 1100.196914340959 1100.071056741506 1099.092497062454 372.8681149133319 1099.467956259033 298.727651016971
543 0.005 2.715 20 1057.994097007375 1013.148407511129 1013.405506610197 1100.777274221151 1100.183956299457 1100.060755758223 1099.088676582642 372.9621532348683 1099.419700125427 298.7271978466766
544 0.005 2.72 20 1058.007859087977 1013.158249124391 1013.415409359765 1100.790535430003 1100.195455817832 1100.071184848346 1099.093114087362 373.0575542635796 1099.452108927942 298.7290332379013
545 0.005 2.725 20 1058.014579554306 1013.167986386864 1013.425217038477 1100.790014358553 1100.194276647613 1100.069838290732 1099.091377253123 373.1504444603983 1099.457278218703 298.7267139133943
546 0.005 2.73 20 1058.00829064657 1013.177533329778 1013.434858871437 1100.779387301837 1100.186301014744 1100.062923116951 1099.090590521745 373.2440407790324 1099.421555972807 298.7265201552449
547 0.005 2.735 20 1058.029042649362 1013.187085060711 1013.444457996957 1100.796188017314 1100.198360615296 1100.073210698702 1099.093488920925 373.3394422428686 1099.47780178262 298.7279359514677
548 0.005 2.74 20 1058.019775432201 1013.196429484057 1013.453898406392 1100.779728691932 1100.18572948608 1100.063250577279 1099.088435583571 373.4329077174055 1099.438028866327 298.7266360826087
549 0.005 2.745 20 1058.030507106666 1013.205726043114 1013.463259288315 1100.789682576836 1100.194958841467 1100.070868790827 1099.092538479339 373.5274509036589 1099.44960458151 298.7277983408263
550 0.005 2.75 20 1058.037262375525 1013.214922383258 1013.472522406239 1100.790287390146 1100.194331131881 1100.069123352023 1099.091359408605 373.6188295927124 1099.462036156732 298.7269104188255
551 0.005 2.755 20 1058.032691411401 1013.223965085918 1013.481650620203 1100.782011780517 1100.18845288802 1100.065302392057 1099.090800916182 373.7093708947576 1099.423981455997 298.7273198097076
552 0.005 2.76 20 1058.04996963236 1013.232999098149 1013.490731536911 1100.797251571272 1100.200404988526 1100.075300125344 1099.095028713795 373.8024447785444 1099.467011309445 298.7293455655146
553 0.005 2.765 20 1058.043210674958 1013.24183434912 1013.499654450854 1100.783063950358 1100.188773606365 1100.064617572234 1099.089569894637 373.8935856456751 1099.434310111422 298.7273973267439
554 0.005 2.77 20 1058.045340101507 1013.250570004128 1013.508462186723 1100.782736008059 1100.189570750689 1100.06562465536 1099.090958037533 373.9851720945296 1099.434435673339 298.7279442029734
555 0.005 2.775 20 1058.060417379488 1013.259274595316 1013.517214661887 1100.79273603976 1100.196068569477 1100.070104531529 1099.091773883061 374.0763417751274 1099.466573270458 298.7276626798008
556 0.005 2.78 20 1058.048851954847 1013.267773940857 1013.525805913084 1100.775409504431 1100.182695550035 1100.059640356437 1099.088684313456 374.1654124871868 1099.416722218541 298.7274780698226
557 0.005 2.785 20 1058.065054293144 1013.276260491141 1013.534336735901 1100.790031894707 1100.194378931103 1100.070433313445 1099.092561856814 374.2576753979894 1099.462727217089 298.729298671217
558 0.005 2.79 20 1058.067232396428 1013.284638202215 1013.542778617056 1100.786507841448 1100.191334185097 1100.068003114584 1099.089783545766 374.3477512350954 1099.457239418544 298.7271026300974
559 0.005 2.795 20 1058.0665046188 1013.292903462847 1013.551115576432 1100.783298828672 1100.189345135946 1100.065966040889 1099.091341473253 374.4372492551982 1099.429818251017 298.7276511465674
560 0.005 2.8 20 1058.081952734306 1013.301145330548 1013.559400635751 1100.794442331863 1100.196991362896 1100.071466903102 1099.092416639801 374.5275558385763 1099.47350394278 298.7287293142238
561 0.005 2.805 20 1058.073471049052 1013.309213360061 1013.567551395524 1100.780338328736 1100.18614634925 1100.062899504661 1099.088775930413 374.6164664641823 1099.428117754889 298.7278195079759
562 0.005 2.81 20 1058.086443861702 1013.31727805155 1013.575659556322 1100.794051859801 1100.198268853039 1100.073751121056 1099.094688336933 374.7056423118938 1099.455644124876 298.7291976044131
563 0.005 2.815 20 1058.087551931136 1013.325209111822 1013.583656206619 1100.788983283395 1100.193633538385 1100.068265325387 1099.090904326878 374.7958801701581 1099.451193227677 298.7272298546615
564 0.005 2.82 20 1058.083262420409 1013.333005623916 1013.591525405653 1100.780624883882 1100.187269465167 1100.063827172463 1099.091811219595 374.8823096069858 1099.422716549648 298.7275013293585
565 0.005 2.825 20 1058.101495158364 1013.340809894145 1013.599363355819 1100.796716546552 1100.19938963707 1100.073922183228 1099.093901727899 374.9729284191008 1099.471714661427 298.7293659013303
566 0.005 2.83 20 1058.093279437355 1013.348447630974 1013.607075590758 1100.781611011072 1100.1873943122 1100.06458915859 1099.089709988644 375.0595215257086 1099.443198728963 298.7279427764307
567 0.005 2.835 20 1058.097133845941 1013.355999002113 1013.614685792828 1100.784477907396 1100.190237844606 1100.067002177975 1099.091514464318 375.149178780474 1099.441331393019 298.7287434035112
568 0.005 2.84 20 1058.108274848703 1013.363503542598 1013.622235023239 1100.790221999373 1100.193990279971 1100.068912364763 1099.090508093669 375.2351540491275 1099.464865484652 298.7280048875669
569 0.005 2.845 20 1058.101105652662 1013.37086753549 1013.629670751241 1100.780286106937 1100.187046132989 1100.063909078549 1099.090385720865 375.3197972657977 1099.420337400576 298.7279320076322
570 0.005 2.85 20 1058.117916297806 1013.378239353365 1013.637075533564 1100.795274644213 1100.198473520247 1100.07394390763 1099.093828764579 375.4094344606364 1099.469988223439 298.7298707471281
571 0.005 2.855 20 1058.112441823604 1013.385455669492 1013.644360667789 1100.784099108007 1100.189555287867 1100.065091518641 1099.08996758035 375.4950417228872 1099.435790906736 298.7279630308043
572 0.005 2.86 20 1058.115473503202 1013.392605540144 1013.651565402507 1100.785319393516 1100.19128052076 1100.067542273949 1099.091583704907 375.5807166515957 1099.436247187093 298.7286911856654
573 0.005 2.865 20 1058.127223860917 1013.399726487843 1013.658722840977 1100.793323648407 1100.196652004496 1100.070775781191 1099.091822027581 375.6665551196538 1099.466754253678 298.7288853343746
574 0.005 2.87 20 1058.115394999863 1013.40666416529 1013.66573841585 1100.77610192809 1100.183094356092 1100.060056050897 1099.089067660856 375.7534194943051 1099.417461073839 298.7281861529544
575 0.005 2.875 20 1058.128715874924 1013.413603777444 1013.672710462919 1100.789354796172 1100.194347113754 1100.070058623013 1099.092463187234 375.8383205708405 1099.453174381897 298.7301048573157
576 0.005 2.88 20 1058.132981036764 1013.420464483807 1013.679617310827 1100.787893845472 1100.192402907328 1100.068773310943 1099.090294124119 375.9242443547408 1099.460565888191 298.7279377072939
577 0.005 2.885 20 1058.127997729292 1013.427203636046 1013.68641986367 1100.780781040907 1100.187490124125 1100.063891258161 1099.090674831219 376.0062314090571 1099.424233185645 298.7282589412114
578 0.005 2.89 20 1058.145101877728 1013.433952223734 1013.693194260189 1100.794670320496 1100.197112320745 1100.071899586022 1099.092410749924 376.0935559184544 1099.475601879178 298.7294603275372
579 0.005 2.895 20 1058.136643569466 1013.440553711883 1013.699862694844 1100.780982705114 1100.186711646113 1100.063740941762 1099.08899634769 376.1773077146431 1099.434750117672 298.7287231268746
580 0.005 2.9 20 1058.146612422208 1013.447147765465 1013.706492147878 1100.791501317232 1100.196313334637 1100.072167492396 1099.093238777498 376.2616624692585 1099.452890355604 298.7302173944992
581 0.005 2.905 20 1058.149792273331 1013.453659072814 1013.71304884727 1100.79025974292 1100.194602964325 1100.068844349916 1099.091849783106 376.3459830911908 1099.455306205521 298.728588533669
582 0.005 2.91 20 1058.145975291096 1013.460069822508 1013.719515426093 1100.783513890054 1100.189795431673 1100.06657299917 1099.09201155901 376.4280167969462 1099.426762584867 298.7285794674104
583 0.005 2.915 20 1058.161234634808 1013.466486312451 1013.725955807781 1100.797121604209 1100.199981711626 1100.074584876327 1099.094589295499 376.5128401976741 1099.46968070712 298.7302327061257
584 0.005 2.92 20 1058.151303594028 1013.47272817762 1013.73226485552 1100.781231635498 1100.187375249535 1100.064068658682 1099.089353898759 376.5967887070878 1099.436382525292 298.7283901401614
585 0.005 2.925 20 1058.153339029918 1013.478901788296 1013.738485162237 1100.782520885535 1100.189276298652 1100.065439366671 1099.090882118434 376.6784624638416 1099.434703696618 298.7293915033821
586 0.005 2.93 20 1058.166992765242 1013.485070121462 1013.744679522576 1100.791764820709 1100.195124764431 1100.069274175456 1099.091196487582 376.7617997667724 1099.467533656984 298.7289198307861
587 0.005 2.935 20 1058.154879909085 1013.491083567724 1013.750759437813 1100.775595407824 1100.182929221832 1100.059889644053 1099.089435235653 376.8425867251087 1099.417111257527 298.7288407808667
588 0.005 2.94 20 1058.170827907019 1013.497118355983 1013.756813457808 1100.791215662651 1100.195330268806 1100.071149279453 1099.093018149205 376.9257247607325 1099.464871670895 298.7309652805072
589 0.005 2.945 20 1058.171473723961 1013.503069436679 1013.762807113297 1100.787117637129 1100.191697699012 1100.068275150179 1099.089484182475 377.0065761379158 1099.458605284618 298.7288068234492
590 0.005 2.95 20 1058.168416694397 1013.508928217344 1013.768718127851 1100.782800636307 1100.189023797142 1100.065588622962 1099.091445737592 377.0882540393313 1099.428473674998 298.72880884184
591 0.005 2.955 20 1058.183235106743 1013.514798299674 1013.774608929731 1100.794433639368 1100.196890782756 1100.071642124085 1099.092179493869 377.1696629149915 1099.474999802337 298.7298583770701
592 0.005 2.96 20 1058.174243826754 1013.520529626152 1013.780399247499 1100.781022258993 1100.186746387076 1100.063680985859 1099.088995453272 377.2501555039973 1099.433051300502 298.7291835902586
593 0.005 2.965 20 1058.18578850264 1013.526272936419 1013.786167241433 1100.79370442289 1100.19799379632 1100.073630071119 1099.093459328987 377.3309980539243 1099.455461266243 298.7305592795865
594 0.005 2.97 20 1058.18614248464 1013.531925883972 1013.791862345891 1100.789516895733 1100.194033418204 1100.068442627985 1099.091630112462 377.4119233856237 1099.453237624269 298.7287810969117
595 0.005 2.975 20 1058.18011731864 1013.537469604477 1013.797459025198 1100.781011744828 1100.187694916923 1100.064496601276 1099.091312440788 377.4903233213684 1099.422363903036 298.7292061735825
596 0.005 2.98 20 1058.196883087747 1013.54305146671 1013.803053146888 1100.796924913706 1100.199959040363 1100.074773903913 1099.094664928328 377.5710929970134 1099.468148860178 298.731227051305
597 0.005 2.985 20 1058.187558044886 1013.548478958685 1013.808536347873 1100.781520223088 1100.187598160884 1100.064316420388 1099.08975680515 377.6512020747834 1099.437192463637 298.729327861577
598 0.005 2.99 20 1058.188691227999 1013.553844321519 1013.813942096455 1100.782321921694 1100.188882291045 1100.065324676742 1099.090912721144 377.7307681226816 1099.435492659491 298.7301153289552
599 0.005 2.995 20 1058.20183544075 1013.559214512153 1013.819330094295 1100.791153379578 1100.194576709074 1100.069133682072 1099.091285422423 377.8092413462989 1099.467637790649 298.7297430282354
600 0.005 3 20 1058.189798481497 1013.56443744059 1013.824611812395 1100.776295227726 1100.183528190388 1100.060521963916 1099.089656709886 377.8871158649235 1099.417329719415 298.7296942440133
601 0.005 3.005 20 1058.207193051372 1013.569709101199 1013.829892755313 1100.793684850034 1100.1970979322 1100.072745035617 1099.09377904877 377.9672869528399 1099.46812224619 298.7318189905407
602 0.005 3.01 20 1058.204228549383 1013.574881861477 1013.835106469666 1100.785876825943 1100.190501497166 1100.066702054824 1099.090563255976 378.0444322072092 1099.449033644303 298.7295529997385
603 0.005 3.015 20 1058.202957883973 1013.579985549534 1013.84025209524 1100.783962067221 1100.18985594391 1100.066419891206 1099.091319310278 378.1235202389523 1099.431062370074 298.7296509581284
604 0.005 3.02 20 1058.216228965705 1013.585103125879 1013.845385145691 1100.794558965184 1100.197184899381 1100.071272078241 1099.09270071935 378.2027689978995 1099.471707524491 298.7301813070769
605 0.005 3.025 20 1058.206092963968 1013.59007866462 1013.850415859112 1100.779920903009 1100.185804962153 1100.062528576599 1099.088524969694 378.2780752064344 1099.425999775031 298.7294494678594
606 0.005 3.03 20 1058.216191066389 1013.595073024634 1013.855428970804 1100.791994102859 1100.196601981286 1100.072225498534 1099.093712955242 378.3587667018696 1099.45322507131 298.7307904864067
607 0.005 3.035 20 1058.218051227288 1013.599997274956 1013.860386299003 1100.789258980886 1100.193832494073 1100.068588550535 1099.091509027937 378.4346109442515 1099.451317300462 298.7292569394297
608 0.005 3.04 20 1058.21125729299 1013.604812141806 1013.865248397461 1100.779955588715 1100.186727802967 1100.063453038862 1099.091228173972 378.5097745770148 1099.421744879699 298.7298308713025
609 0.005 3.045 20 1058.228986641979 1013.60968528748 1013.870125498187 1100.796949558813 1100.199625198632 1100.074189751027 1099.094397062667 378.5873735703252 1099.471179938111 298.7316439634064
610 0.005 3.05 20 1058.21834819428 1013.614412303926 1013.874902897042 1100.780821631818 1100.186824579001 1100.064065977321 1099.089115117463 378.6635569556605 1099.441025325679 298.7300543279001
611 0.005 3.055 20 1058.220583283542 1013.619090241335 1013.879612783246 1100.783319639585 1100.189288436196 1100.066157200144 1099.091187188692 378.7395729594593 1099.438974571087 298.731009686704
612 0.005 3.06 20 1058.231390589584 1013.623770704448 1013.884308808494 1100.790483051557 1100.194292228996 1100.069183323947 1099.090793931504 378.8169582516752 1099.464000642019 298.7296548589641
613 0.005 3.065 20 1058.222605682846 1013.628344085931 1013.888928140001 1100.780200201749 1100.186945323447 1100.063834533354 1099.090795630667 378.8906057664898 1099.420565705551 298.7299420704165
614 0.005 3.07 20 1058.237895658133 1013.632953370174 1013.893545205629 1100.794601270505 1100.197854841459 1100.073422065421 1099.093850730926 378.9671186837805 1099.469511118234 298.7322481142063
615 0.005 3.075 20 1058.231964379839 1013.637449412291 1013.898082992498 1100.784421684613 1100.189710355518 1100.065335174692 1099.09006908307 379.0423819693555 1099.437929835227 298.7298294272048
616 0.005 3.08 20 1058.234155861277 1013.64191636321 1013.902579099904 1100.786227086283 1100.191839110075 1100.068178523932 1099.092183918076 379.116957492989 1099.437733680074 298.7303420097179
617 0.005 3.085 20 1058.2439792751 1013.64638192804 1013.907058302633 1100.793310633199 1100.19652748702 1100.070678190688 1099.092106582807 379.1925297309456 1099.468250722014 298.7306973493144
618 0.005 3.09 20 1058.230725441968 1013.65069445172 1013.911425187149 1100.775950660682 1100.182949758572 1100.059921257521 1099.089126412731 379.2665536463111 1099.41756033429 298.7302719034787
619 0.005 3.095 20 1058.242921985142 1013.655038815441 1013.91577870822 1100.789625146589 1100.194546696428 1100.07027841184 1099.092789884457 379.3413259565568 1099.453441767537 298.7322495821479
620 0.005 3.1 20 1058.246256721889 1013.65933759389 1013.920099313059 1100.788334291039 1100.192737039301 1100.069003678081 1099.090562874193 379.4151752928902 1099.46034066758 298.7299478050838
621 0.005 3.105 20 1058.239144251311 1013.663542257236 1013.924345686147 1100.780375863726 1100.187174746687 1100.063683714035 1099.091214138864 379.4886475190373 1099.42357481355 298.7303305190331
622 0.005 3.11 20 1058.25557875536 1013.667791711729 1013.928597334227 1100.794702723731 1100.197079669131 1100.071925287702 1099.092618121636 379.5633981087155 1099.476428470326 298.7317689674114
623 0.005 3.115 20 1058.245729263637 1013.671917912105 1013.932768649841 1100.780843638405 1100.186574386023 1100.063664598413 1099.089024747179 379.6353316357914 1099.435201604109 298.7307823125882
624 0.005 3.12 20 1058.254157547155 1013.676062925305 1013.936928555234 1100.790862971166 1100.195836473821 1100.07170011788 1099.09316885334 379.7095499151129 1099.451764028817 298.731768783763
625 0.005 3.125 20 1058.257938201593 1013.680171755817 1013.941057060653 1100.791291492296 1100.195203033427 1100.069456266351 1099.092561817964 379.7817674606972 1099.460644610394 298.730097284908
626 0.005 3.13 20 1058.250896611229 1013.684181994849 1013.945107803496 1100.782342476901 1100.188654121213 1100.065555974665 1099.091085349083 379.8555965084919 1099.42591413062 298.7300949437499
627 0.005 3.135 20 1058.265475450135 1013.688242015423 1013.94916987529 1100.797273774303 1100.200313392437 1100.075097379211 1099.09534525794 379.9287740506393 1099.467604702942 298.7322570228883
628 0.005 3.14 20 1058.255355872108 1013.692156727351 1013.953129218463 1100.782214293572 1100.188204613425 1100.063921975544 1099.08949933105 379.9996517812526 1099.432271985727 298.7305610554885
629 0.005 3.145 20 1058.256995775879 1013.696048661476 1013.957045318273 1100.78378923029 1100.19042177926 1100.066253906318 1099.092237445645 380.0721575324256 1099.435442146404 298.7308869959812
630 0.005 3.15 20 1058.269006235701 1013.699957573563 1013.96095974742 1100.79304875495 1100.196345988504 1100.07032049049 1099.091616654345 380.1443804478465 1099.466142443954 298.7304598878516
631 0.005 3.155 20 1058.255320294764 1013.70372193782 1013.964773267797 1100.77547774097 1100.182610948787 1100.059583188816 1099.089156884999 380.2165708629929 1099.417538008167 298.7300830996949
632 0.005 3.16 20 1058.267153845008 1013.707518664101 1013.968574616198 1100.788435822535 1100.193130292732 1100.069233286612 1099.092544740777 380.2886431370189 1099.455666550179 298.7322419812465
633 0.005 3.165 20 1058.269929911505 1013.711276371109 1013.972351094461 1100.787646096378 1100.192153025107 1100.068574897915 1099.08984074136 380.3595936377486 1099.460376978378 298.7302438658047
634 0.005 3.17 20 1058.263828687505 1013.714956650029 1013.976066378612 1100.78093820797 1100.187619709161 1100.064013532299 1099.091485247056 380.4295805079201 1099.424575460725 298.7307214976404
635 0.005 3.175 20 1058.280244369519 1013.718698578074 1013.979804233301 1100.795380251204 1100.197615756881 1100.07223812288 1099.093282040637 380.5000920787789 1099.476706353651 298.7318936440877
636 0.005 3.18 20 1058.269441648538 1013.722315413843 1013.983463000465 1100.78102931664 1100.186751361401 1100.063768165545 1099.089179573884 380.5718110208381 1099.434749215416 298.7307815822523
637 0.005 3.185 20 1058.278162606401 1013.725955174642 1013.987113501289 1100.791504407783 1100.196323643895 1100.072152104692 1099.093341490184 380.6422290184194 1099.452833652843 298.7322719878955
638 0.005 3.19 20 1058.280116420124 1013.729547422801 1013.990725768343 1100.790222505837 1100.194566924521 1100.068768450299 1099.091419556763 380.7104680926328 1099.454883595569 298.7307697951033
639 0.005 3.195 20 1058.274105119132 1013.733063415341 1013.994274786679 1100.782937676129 1100.189399436007 1100.066314272344 1099.091683686524 380.78050414121 1099.42568523074 298.7307894481315
640 0.005 3.2 20 1058.288655369927 1013.736633184106 1013.997842032617 1100.797059411915 1100.19986378995 1100.074533296151 1099.094716733328 380.8517018842878 1099.470079482453 298.7325741126036
641 0.005 3.205 20 1058.27761738615 1013.740067182832 1014.001316570769 1100.781388099652 1100.18751478719 1100.064198797087 1099.089741878668 380.9209966777306 1099.436537845235 298.7309380564971
642 0.005 3.21 20 1058.278351267862 1013.743463992419 1014.004735866677 1100.782531064671 1100.189187837111 1100.065451201366 1099.091325550586 380.9896257794752 1099.435117164548 298.7320762479716
643 0.005 3.215 20 1058.290532908717 1013.746887929221 1014.008161143434 1100.79182818922 1100.195170514801 1100.069292517901 1099.091337519197 381.0581020851578 1099.467673065153 298.7316281458389
644 0.005 3.22 20 1058.277033657237 1013.750180097863 1014.011497212632 1100.775702343335 1100.183041246773 1100.059979735598 1099.089589438182 381.1264486036004 1099.417104231218 298.7312141468102
645 0.005 3.225 20 1058.291814717313 1013.753529024312 1014.014842236168 1100.791318442295 1100.195367791974 1100.071175628446 1099.092926332736 381.1952144030677 1099.465069749689 298.7333398437956
646 0.005 3.23 20 1058.291227972952 1013.756827973284 1014.018160519046 1100.787282390263 1100.191816312898 1100.068362314433 1099.090173418706 381.2639496696717 1099.458834934982 298.7311607832618
647 0.005 3.235 20 1058.287535069216 1013.760081652974 1014.021440578027 1100.783542240695 1100.189517869634 1100.065942997008 1099.092217448312 381.3301171253412 1099.429789973813 298.7314481122262
648 0.005 3.24 20 1058.300623741257 1013.763367449213 1014.024725622267 1100.794677665265 1100.197106680686 1100.0717774243 1099.092690168135 381.4010975127457 1099.475034894075 298.732036775953
649 0.005 3.245 20 1058.290220844798 1013.766542238101 1014.027938388989 1100.781075180069 1100.18675828169 1100.063672120702 1099.089136373013 381.4672117609686 1099.433072386144 298.7313116479027
650 0.005 3.25 20 1058.300359919552 1013.769760324921 1014.031159764384 1100.79371024283 1100.198014135224 1100.073691501472 1099.093829989967 381.5355933567928 1099.455569372249 298.7328151803804
651 0.005 3.255 20 1058.299685356448 1013.772917158889 1014.034336497703 1100.78954990631 1100.19403484681 1100.068437097044 1099.091784888233 381.6025240802178 1099.453405201278 298.7311069928122
652 0.005 3.26 20 1058.292659933054 1013.775994035223 1014.037445115835 1100.781116386278 1100.187739470692 1100.064598975521 1099.091160214869 381.6682609595352 1099.422855856738 298.7315327392287
653 0.005 3.265 20 1058.308173321581 1013.779134659126 1014.040577359103 1100.797025914492 1100.20003402967 1100.074821975711 1099.095002522011 381.7365598127233 1099.468117417406 298.733276516236
654 0.005 3.27 20 1058.297394559497 1013.782149438872 1014.043627958555 1100.78151798653 1100.18757527508 1100.064252255348 1099.089689982985 381.8033704030291 1099.436762277976 298.7314137382737
655 0.005 3.275 20 1058.298640560732 1013.785150773938 1014.046645256141 1100.78335405809 1100.189846538614 1100.06588600235 1099.092261067406 381.8691539956887 1099.436221236201 298.7321764142808
656 0.005 3.28 20 1058.310017239992 1013.788171340347 1014.049665293066 1100.791824022494 1100.195158605162 1100.069262198967 1099.091187161069 381.9362621539809 1099.46731805214 298.7315748663148
657 0.005 3.285 20 1058.296133432889 1013.791066802007 1014.052601699776 1100.775608387037 1100.182956445598 1100.059907051671 1099.089411959996 382.0023180494168 1099.417059836322 298.7311916859275
658 0.005 3.29 20 1058.310850555178 1013.794025256688 1014.055552488187 1100.791453293372 1100.195461389573 1100.071265220609 1099.093329395543 382.0693235777341 1099.465106492785 298.7330946420591
659 0.005 3.295 20 1058.309985827445 1013.796930819171 1014.058475058045 1100.787204278256 1100.191765239026 1100.068320618237 1099.089939454882 382.1340812996905 1099.458722027872 298.7311499366959
660 0.005 3.3 20 1058.305537430587 1013.799780719397 1014.061350915454 1100.782903095656 1100.189080814669 1100.065635113873 1099.091718566381 382.1993527490755 1099.428618405545 298.7314459983891
661 0.005 3.305 20 1058.318909877146 1013.802675676518 1014.064241403213 1100.794508714745 1100.196941560101 1100.071666792929 1099.092328197768 382.2653366779793 1099.475019737264 298.7324401377862
662 0.005 3.31 20 1058.308474594219 1013.805467450775 1014.067066780146 1100.781077742736 1100.186774060395 1100.063660972583 1099.088971101697 382.3287659187094 1099.432729294498 298.7316111442503
663 0.005 3.315 20 1058.319159860948 1013.808317099142 1014.0699147114 1100.794451091 1100.198541847209 1100.074041373715 1099.094499111443 382.3958180496822 1099.456861169668 298.7326932326046
664 0.005 3.32 20 1058.317595341333 1013.811095812134 1014.072713009289 1100.789568151906 1100.194064580891 1100.06842233454 1099.091370445649 382.4599641969759 1099.452854231919 298.7308773228865
665 0.005 3.325 20 1058.310246363176 1013.813804377262 1014.075450702772 1100.781173711625 1100.18785192992 1100.06464627552 1099.091340077201 382.5242864976394 1099.422555345446 298.7312574515393
666 0.005 3.33 20 1058.325788988306 1013.816590516581 1014.078224461044 1100.797102905906 1100.200098922578 1100.074891340858 1099.095080784014 382.589828430248 1099.46823040901 298.7333559217156
667 0.005 3.335 20 1058.315079128397 1013.819253059562 1014.080919057817 1100.781653066267 1100.187693592665 1100.064373710299 1099.089981981954 382.6527681011921 1099.437134682266 298.7319469741013
668 0.005 3.34 20 1058.315054051193 1013.821884732638 1014.083567653558 1100.782421434316 1100.188997928542 1100.065323906301 1099.09085950181 382.7162877002876 1099.435138368891 298.7324832618754
669 0.005 3.345 20 1058.326557050855 1013.824551792971 1014.086229918993 1100.791116248815 1100.194524764146 1100.069091373198 1099.091178294363 382.7815494836706 1099.467561172698 298.7315302680276
670 0.005 3.35 20 1058.313397497031 1013.827101922705 1014.088816206868 1100.776465665967 1100.183688465807 1100.060646495409 1099.089986520487 382.843523521558 1099.417449068296 298.7317888698306
671 0.005 3.355 20 1058.329499099621 1013.829729952471 1014.091431251043 1100.793582421662 1100.196983462772 1100.072665647543 1099.093588172685 382.9081802821457 1099.468179989714 298.733982382185
672 0.005 3.36 20 1058.32449247899 1013.832279894848 1014.094002518228 1100.785194186732 1100.189994157398 1100.066366213867 1099.090098855292 382.970935178234 1099.447951548517 298.7320489163424
673 0.005 3.365 20 1058.323733860314 1013.834818074266 1014.096556006411 1100.784827310354 1100.190472855476 1100.066863611531 1099.092482702556 383.0318878676861 1099.432662507697 298.7323603224032
674 0.005 3.37 20 1058.334962137503 1013.837384722645 1014.099117609342 1100.794699313064 1100.197350276049 1100.071355424446 1099.092629805903 383.0963837912252 1099.471020305217 298.732649012713
675 0.005 3.375 20 1058.323637874239 1013.839842475947 1014.101610051174 1100.780127341742 1100.185954716246 1100.062685877828 1099.088939956217 383.158988922564 1099.426952063805 298.7317260488688
676 0.005 3.38 20 1058.332665425724 1013.842347261231 1014.104112588977 1100.792347760173 1100.196872586755 1100.072497585043 1099.093790187725 383.2219297284374 1099.45357068918 298.733420308856
677 0.005 3.385 20 1058.333002002848 1013.844804254531 1014.106583000864 1100.789249036263 1100.193844344669 1100.068504507346 1099.091521202924 383.2830799463106 1099.451712012895 298.7317428676226
678 0.005 3.39 20 1058.325166221479 1013.847185213355 1014.108990336431 1100.780088903389 1100.186811104739 1100.063515779327 1099.091052906072 383.3435367902667 1099.421501995913 298.7318030827869
679 0.005 3.395 20 1058.341570393368 1013.849651983647 1014.11144145097 1100.797112178033 1100.199872296651 1100.074486428417 1099.09464669457 383.4081172072285 1099.46984061202 298.7333916777407
680 0.005 3.4 20 1058.330021479121 1013.851999627105 1014.113819387096 1100.781193276226 1100.187274986198 1100.064046903001 1099.089413597684 383.4682134783567 1099.43750328489 298.7316844647008
681 0.005 3.405 20 1058.329765103587 1013.854325634526 1014.116159640518 1100.782148696253 1100.188582212849 1100.065258311486 1099.091441295385 383.5317258684721 1099.436135148713 298.7324905407063
682 0.005 3.41 20 1058.341331287205 1013.856690903137 1014.118517584605 1100.79078392415 1100.19424190892 1100.068873230521 1099.090984479121 383.5918885617892 1099.467388263811 298.7323283913631
683 0.005 3.415 20 1058.329104982266 1013.858960037957 1014.120816209325 1100.777337322368 1100.184323277043 1100.06108445351 1099.090821995107 383.6517297650084 1099.418110024445 298.7323366004124
684 0.005 3.42 20 1058.344590172829 1013.861302107683 1014.123144171596 1100.793965168436 1100.197193882439 1100.07291946758 1099.093737018301 383.7163786772847 1099.469616450052 298.7339928415271
685 0.005 3.425 20 1058.338846595798 1013.863564396747 1014.125427091995 1100.784928831226 1100.189848852322 1100.066074572295 1099.090042580291 383.7747455882566 1099.445730662987 298.7320578226195
686 0.005 3.43 20 1058.338144959182 1013.865809100125 1014.127686069656 1100.784651352664 1100.190426544792 1100.066921582113 1099.091732793246 383.8328315130823 1099.432828166284 298.7323066519737
687 0.005 3.435 20 1058.348767076948 1013.868097952615 1014.129966870342 1100.79417736999 1100.197130173757 1100.071173640682 1099.092836949904 383.8954106692651 1099.468578918849 298.7327431214555
688 0.005 3.44 20 1058.336804201544 1013.870277817877 1014.132178289601 1100.779275106486 1100.185432198134 1100.06209072345 1099.089456665798 383.9547470096497 1099.423163840487 298.7323693292255
689 0.005 3.445 20 1058.345462387605 1013.87249741043 1014.134393535317 1100.790465507925 1100.195340654524 1100.071058301962 1099.093182512875 384.016145633553 1099.452606006022 298.7341858321071
690 0.005 3.45 20 1058.347390473624 1013.874690871655 1014.136593288175 1100.78942071044 1100.193857911369 1100.069523359842 1099.091080648587 384.0758696256059 1099.456092708639 298.7321817807984
691 0.005 3.455 20 1058.338366992338 1013.876805596123 1014.138734065479 1100.77936552108 1100.186203893441 1100.062865513374 1099.091182402346 384.1338181859843 1099.421787217139 298.7323978500896
692 0.005 3.46 20 1058.3552000029 1013.879003434296 1014.140913535859 1100.795690207031 1100.197995247921 1100.072979731314 1099.093534061031 384.1948246702922 1099.476749471997 298.7340443707582
693 0.005 3.465 20 1058.342665658844 1013.881088441106 1014.143028753793 1100.779469110731 1100.185455160015 1100.062992848851 1099.088817594332 384.2525242478436 1099.437601448358 298.7327940174358
694 0.005 3.47 20 1058.350298673658 1013.883214595649 1014.145152981311 1100.789758135547 1100.194998575673 1100.070877677367 1099.093099111645 384.3120773784935 1099.449599043584 298.7335942505928
695 0.005 3.475 20 1058.353602840436 1013.885321692015 1014.147263735281 1100.790314405717 1100.194332368946 1100.069134833728 1099.091555360357 384.3699952859756 1099.462403522831 298.732227763101
696 0.005 3.48 20 1058.345453116446 1013.887357000971 1014.149323289194 1100.781610947812 1100.188045442118 1100.064893366148 1099.090931270189 384.4281751233821 1099.423470211647 298.7324323315077
697 0.005 3.485 20 1058.358948573461 1013.889464195175 1014.151416400567 1100.796517028481 1100.199822927983 1100.074729993098 1099.095185024806 384.4885815844786 1099.466779193863 298.7345712538227
698 0.005 3.49 20 1058.349921086513 1013.891464302043 1014.153442400632 1100.783555152823 1100.189138518524 1100.06475167359 1099.090005401916 384.5464841159678 1099.434598166633 298.7327906233894
699 0.005 3.495 20 1058.350333203201 1013.893460122884 1014.155447689387 1100.784641381029 1100.190917718312 1100.066999298856 1099.091916052879 384.6036838687024 1099.435252099926 298.7332779363146
700 0.005 3.5 20 1058.360741496374 1013.895500491705 1014.157478283169 1100.793491648346 1100.196776920721 1100.070971573276 1099.092707332383 384.6616267427157 1099.466637714834 298.7334562362195
701 0.005 3.505 20 1058.346598566554 1013.897414111849 1014.159425649608 1100.776037563348 1100.182984094082 1100.059986179133 1099.089056783536 384.7184706690027 1099.41763534741 298.7330284483895
702 0.005 3.51 20 1058.35754424168 1013.899389130386 1014.161389611257 1100.789909370766 1100.194805909463 1100.070486714937 1099.093228160938 384.7783702113946 1099.453467976183 298.7349925912085
703 0.005 3.515 20 1058.359832770009 1013.901346768797 1014.163349985564 1100.788935971878 1100.193261895575 1100.069207426974 1099.090716654366 384.8349903432536 1099.459221048751 298.7326487957034
704 0.005 3.52 20 1058.351236783393 1013.903228375998 1014.165255207494 1100.780140242366 1100.187056623365 1100.063598677473 1099.091557535885 384.8915982564954 1099.422677715465 298.7326121349004
705 0.005 3.525 20 1058.367093615632 1013.905188087853 1014.167197580955 1100.795047197499 1100.197370758734 1100.072282592844 1099.092893955643 384.9503005673201 1099.476666231676 298.733985369651
706 0.005 3.53 20 1058.356326900963 1013.907061245007 1014.169095270538 1100.781285174437 1100.187051454822 1100.06444450197 1099.089432462181 385.0070177436204 1099.440982010394 298.7329084829288
707 0.005 3.535 20 1058.362319424141 1013.908961007179 1014.170995076985 1100.789683750922 1100.194932562476 1100.07079932985 1099.092886141983 385.0626263305714 1099.44951464479 298.7341140688591
708 0.005 3.54 20 1058.365747359935 1013.91084706163 1014.17288317311 1100.790462914912 1100.194434368648 1100.069274569397 1099.091541253811 385.1191455194025 1099.462980555771 298.7328863168199
709 0.005 3.545 20 1058.357156480105 1013.91266598263 1014.174724695821 1100.781598262935 1100.188030149493 1100.064824476867 1099.091110889903 385.1737137268469 1099.423378122199 298.7329751085225
710 0.005 3.55 20 1058.371680980597 1013.914570101164 1014.176610781748 1100.797083110504 1100.200130965427 1100.075013879922 1099.09561206861 385.2327297287788 1099.469472685058 298.7349511577648
711 0.005 3.555 20 1058.36188930963 1013.916358853561 1014.178424240174 1100.783749815687 1100.189317076813 1100.064867711605 1099.08999189673 385.2908404661789 1099.434511449812 298.7325810225159
712 0.005 3.56 20 1058.362108112297 1013.918144827314 1014.180219776871 1100.784923807275 1100.191095397551 1100.067170247378 1099.091828391112 385.3459165037285 1099.435493782303 298.7328315733964
713 0.005 3.565 20 1058.372110453967 1013.919974655388 1014.182038689995 1100.793551262191 1100.19680811328 1100.070990475729 1099.092722773644 385.3999805894246 1099.467069423795 298.7331160414453
714 0.005 3.57 20 1058.358092112953 1013.921681255797 1014.183777179694 1100.776376701689 1100.183292500308 1100.060242961889 1099.089191684885 385.4556036070232 1099.417883890722 298.7330682394034
715 0.005 3.575 20 1058.368802672346 1013.92345063319 1014.185534667387 1100.790030035228 1100.194912153455 1100.070605876661 1099.093164730636 385.5123769299066 1099.45306722724 298.7349071360808
716 0.005 3.58 20 1058.371090981848 1013.925204132609 1014.187289325698 1100.789158323624 1100.193513860661 1100.069318446015 1099.091073777617 385.5675302792407 1099.458010068675 298.7327770542774
717 0.005 3.585 20 1058.361784724676 1013.926885316459 1014.188993248419 1100.779642401547 1100.186523626601 1100.063121183996 1099.091207828674 385.6206134571763 1099.422306908493 298.7332786042832
718 0.005 3.59 20 1058.378325147711 1013.928652634434 1014.190739653673 1100.795533257319 1100.197846875368 1100.072779472487 1099.093426003764 385.6774238147265 1099.476800416837 298.7348672250995
719 0.005 3.595 20 1058.36676179563 1013.930322215271 1014.192434284807 1100.780589703124 1100.186385661025 1100.063967492009 1099.089084044986 385.732915161282 1099.440680043192 298.7332832966397
720 0.005 3.6 20 1058.373668839556 1013.932038772342 1014.194145495013 1100.790424249205 1100.195509321989 1100.071220961515 1099.093884004436 385.7878864465384 1099.450615790564 298.7341851972138
721 0.005 3.605 20 1058.37599034018 1013.933724453762 1014.195835224983 1100.790334764282 1100.194338769463 1100.069152688409 1099.091394591086 385.8450372325353 1099.462399836569 298.7326217754181
722 0.005 3.61 20 1058.367703426104 1013.935348243723 1014.1974802555 1100.781643864496 1100.188090002176 1100.064928966443 1099.091044115255 385.8969084809902 1099.423437021516 298.7327601960462
723 0.005 3.615 20 1058.381116041645 1013.937048201503 1014.199163334664 1100.796643324433 1100.199917816596 1100.074820259271 1099.09525157318 385.9528892464246 1099.466816201976 298.734976303157
724 0.005 3.62 20 1058.371798178622 1013.938644776981 1014.200782917807 1100.783453413166 1100.189067425996 1100.064703992787 1099.089978456279 386.0059504093195 1099.434292232841 298.7330327789375
725 0.005 3.625 20 1058.371634191419 1013.940237142372 1014.202383146631 1100.784240033639 1100.190657342442 1100.066727824861 1099.092102990306 386.0574420840335 1099.434657798871 298.7336233684792
726 0.005 3.63 20 1058.382139897887 1013.941875281896 1014.204009390869 1100.793285211681 1100.196624053419 1100.070892503457 1099.092263739599 386.1124162170157 1099.46611924521 298.7337055241415
727 0.005 3.635 20 1058.367787595465 1013.943395267547 1014.205559405707 1100.776142113268 1100.183087260567 1100.060045845771 1099.089364632385 386.166734287794 1099.417637376724 298.7334534355819
728 0.005 3.64 20 1058.378327872743 1013.94497546684 1014.207126668412 1100.789384243234 1100.194336973462 1100.070084522939 1099.092801616564 386.2216792177989 1099.453568114035 298.7352201808363
729 0.005 3.645 20 1058.380317868498 1013.946539769527 1014.208691706752 1100.787943053657 1100.192388400394 1100.068719250598 1099.090107103923 386.2743123464835 1099.46026653879 298.7329941309777
730 0.005 3.65 20 1058.373573984679 1013.948065041733 1014.210232574763 1100.781699607753 1100.188195678634 1100.064408111606 1099.092422116665 386.3249333614266 1099.425617794537 298.732797543475
731 0.005 3.655 20 1058.387511315231 1013.949652715832 1014.211803046995 1100.79473870965 1100.197151945177 1100.07183720334 1099.092512711399 386.380794273183 1099.474937468538 298.7338228750536
732 0.005 3.66 20 1058.377277750657 1013.95116386621 1014.213335512318 1100.781863129168 1100.187381278207 1100.064218923048 1099.090233459054 386.4339883358146 1099.435974494823 298.7327107117093
733 0.005 3.665 20 1058.383921527123 1013.952704518533 1014.214872914054 1100.791385854593 1100.196200675708 1100.072041991881 1099.093257162328 386.4886376904732 1099.452632371665 298.7341303657235
734 0.005 3.67 20 1058.384963700468 1013.954219855741 1014.216393003163 1100.790438585971 1100.194740180549 1100.068952406412 1099.091961891245 386.5386977260969 1099.456129091967 298.7329424551951
735 0.005 3.675 20 1058.37795263127 1013.955687154541 1014.217877425716 1100.782605495167 1100.188888277936 1100.065826919943 1099.091400400568 386.5889320539848 1099.426380982284 298.7333740876853
736 0.005 3.68 20 1058.391264431996 1013.957233060289 1014.219404223047 1100.797222834063 1100.200214131997 1100.074961345338 1099.095221429551 386.6442638522607 1099.468182664592 298.7353655526001
737 0.005 3.685 20 1058.380004486251 1013.958667987528 1014.220862991866 1100.78205802542 1100.188138191288 1100.06447769921 1099.090196779073 386.6972577483629 1099.434945310375 298.7336015430737
738 0.005 3.69 20 1058.379715341744 1013.960093831829 1014.222295770363 1100.782963797986 1100.189728972739 1100.065711486975 1099.091472069902 386.7483446022644 1099.434540147757 298.7341972975464
739 0.005 3.695 20 1058.39117726579 1013.961576845062 1014.223763146388 1100.793120866277 1100.196378689555 1100.070368944067 1099.092377868237 386.7975152849789 1099.466695208428 298.7339835339068
740 0.005 3.7 20 1058.376345430117 1013.962935355818 1014.225152101514 1100.775443840192 1100.182615436341 1100.059630923 1099.089118159492 386.8487890251994 1099.417334940126 298.7335560372297
741 0.005 3.705 20 1058.38811003244 1013.964358677145 1014.22655963876 1100.789325550023 1100.193752837171 1100.069909470897 1099.092787871096 386.9030193956864 1099.46024447008 298.7356845405345
742 0.005 3.71 20 1058.388096110773 1013.965765827134 1014.227969149979 1100.786870769523 1100.19155055789 1100.068184878266 1099.089804102162 386.9527345935616 1099.45871513543 298.73338690085
743 0.005 3.715 20 1058.383368498079 1013.967140466444 1014.229356504508 1100.783142211905 1100.189252249939 1100.065813390281 1099.09181534111 387.0032376348804 1099.429077779036 298.7336382061761
744 0.005 3.72 20 1058.397000282008 1013.968590012161 1014.230786804519 1100.795421037046 1100.197663264768 1100.072132976447 1099.093562053842 387.0543297859597 1099.475915517323 298.7344584055512
745 0.005 3.725 20 1058.385593337018 1013.969944233168 1014.232164783094 1100.781552442459 1100.187118431448 1100.064015615101 1099.089316361342 387.1068716894671 1099.434361860306 298.7334282568754
746 0.005 3.73 20 1058.395009509096 1013.971365057789 1014.233573875228 1100.794508785158 1100.198638364615 1100.074127013545 1099.094814258057 387.1577900058534 1099.456601907283 298.734922310887
747 0.005 3.735 20 1058.392609533929 1013.972730043578 1014.234948834739 1100.789556900973 1100.194033141017 1100.068414380404 1099.091469652376 387.2099055299673 1099.453551239097 298.7331051977342
748 0.005 3.74 20 1058.384907074297 1013.974036496853 1014.236273830672 1100.781273869273 1100.187869400269 1100.064715764801 1099.091405196866 387.2562998294464 1099.423127365086 298.7333187330946
749 0.005 3.745 20 1058.399441103338 1013.975430224424 1014.237646205763 1100.797036054702 1100.200031342842 1100.074820405654 1099.094961072647 387.3094699702575 1099.46816141429 298.7352574119503
750 0.005 3.75 20 1058.388165895125 1013.976719190852 1014.238957348957 1100.781714679812 1100.187762011858 1100.064365226268 1099.089993471333 387.3583918030793 1099.436551422277 298.7336142472646
751 0.005 3.755 20 1058.387729116411 1013.977997448309 1014.240241884145 1100.782815951809 1100.189494734026 1100.065649146644 1099.091719878743 387.4064771016855 1099.435166358533 298.7344882895275
752 0.005 3.76 20 1058.39964536255 1013.979337082174 1014.241564678629 1100.792532703279 1100.195700774853 1100.069603048311 1099.092213887072 387.4570938553197 1099.46842481917 298.7339999729452
753 0.005 3.765 20 1058.384286347972 1013.980557716987 1014.242814433995 1100.775709131672 1100.183034553799 1100.059954821206 1099.089656013313 387.509298844829 1099.417139871978 298.7334199558277
754 0.005 3.77 20 1058.397897128477 1013.981856380505 1014.244094707192 1100.791215359258 1100.195257470425 1100.07109763685 1099.092890992641 387.5597483171932 1099.464925846894 298.7355238883557
755 0.005 3.775 20 1058.396533397254 1013.983127292277 1014.245369277148 1100.78723974556 1100.191806994486 1100.068325091286 1099.089805350241 387.6084921641465 1099.458484508633 298.7334537831657
756 0.005 3.78 20 1058.391969196969 1013.984372504393 1014.246626182425 1100.783595191799 1100.189592030376 1100.065993082901 1099.092359717549 387.6550313787799 1099.429687237585 298.7333965138065
757 0.005 3.785 20 1058.404087514528 1013.985671193266 1014.247909323158 1100.794643696195 1100.197088648552 1100.071734616011 1099.092392472317 387.7068492753168 1099.474607667288 298.7340879766105
758 0.005 3.79 20 1058.392995999122 1013.986885380472 1014.249146289684 1100.781187741889 1100.186856691596 1100.063752362222 1099.08948961726 387.7567943749012 1099.433154301973 298.7332795899023
759 0.005 3.795 20 1058.402074258054 1013.988163530652 1014.250413479646 1100.793774087645 1100.198013741005 1100.073691033031 1099.093966027214 387.8039509912582 1099.456012565425 298.7350477426709
760 0.005 3.8 20 1058.401238375187 1013.989409951147 1014.251663824213 1100.790285889259 1100.194594976037 1100.068845341337 1099.09260152394 387.8526274627728 1099.454246748514 298.733441725688
761 0.005 3.805 20 1058.392240634354 1013.990584420751 1014.25285749813 1100.780892081951 1100.187598258554 1100.064362084202 1099.090909195253 387.9024053069738 1099.421867401283 298.7334843851438
762 0.005 3.81 20 1058.407037827352 1013.991852275508 1014.254102814533 1100.797101170099 1100.200102505609 1100.0748686313 1099.095079686074 387.9523951463914 1099.468360500084 298.7352466439878
763 0.005 3.815 20 1058.395692968297 1013.993016402923 1014.255288544888 1100.781622880753 1100.187645442924 1100.064350135791 1099.089959764653 387.9970241656656 1099.437416888033 298.7337571241999
764 0.005 3.82 20 1058.395856806894 1013.994181765799 1014.256456547112 1100.783299713817 1100.18962566603 1100.065859935421 1099.092329472525 388.0458694497082 1099.436836291423 298.7346783288701
765 0.005 3.825 20 1058.405929540714 1013.995381355003 1014.257642890143 1100.791143357008 1100.194549336282 1100.069069635852 1099.090965033484 388.0961313337406 1099.467144808026 298.733847012031
766 0.005 3.83 20 1058.391926580784 1013.996484777038 1014.258772610505 1100.776354729046 1100.183570891473 1100.060529430705 1099.08986339036 388.1429899945214 1099.41724985219 298.7334656190901
767 0.005 3.835 20 1058.407472163108 1013.997679989342 1014.259944744558 1100.793726850087 1100.197090332193 1100.072727328957 1099.093601134698 388.1911135138645 1099.468055643676 298.735511465277
768 0.005 3.84 20 1058.401706185432 1013.998813247802 1014.261089964853 1100.785030049293 1100.18982417506 1100.066188046491 1099.089826541165 388.2409585816976 1099.447531518157 298.7331429441968
769 0.005 3.845 20 1058.399567363823 1013.999941742553 1014.262225487937 1100.784318804041 1100.190116640468 1100.066656886439 1099.092118582474 388.2849381741274 1099.431913757064 298.7339594090892
770 0.005 3.85 20 1058.410862005576 1014.001126538572 1014.263394043292 1100.79461675512 1100.197209459278 1100.071313636549 1099.092840940349 388.3343739176912 1099.47153485597 298.734910512061
771 0.005 3.855 20 1058.398873228407 1014.002218746691 1014.264509424626 1100.780148718983 1100.185958951145 1100.062683848622 1099.08943390701 388.3818325885134 1099.426856687304 298.7343552337074
772 0.005 3.86 20 1058.407086709911 1014.003368399908 1014.265647244749 1100.792125857407 1100.196668485291 1100.072298103839 1099.093751407073 388.4281703800721 1099.453376258319 298.7358214674146
773 0.005 3.865 20 1058.407037269476 1014.004488034738 1014.266769761348 1100.789237461887 1100.193816315119 1100.068487291551 1099.091236305313 388.4749166332955 1099.45098814037 298.7337998552762
774 0.005 3.87 20 1058.398322194806 1014.005544845945 1014.267843878367 1100.780012023781 1100.186755418491 1100.063467753022 1099.091463077717 388.5206667056341 1099.421743927859 298.73352660624
775 0.005 3.875 20 1058.414277559338 1014.0067042216 1014.268977850211 1100.79704235772 1100.199734374462 1100.074327557485 1099.094562394342 388.5657753197307 1099.470625184973 298.7354773380902
776 0.005 3.88 20 1058.402195738588 1014.007759254489 1014.270053483084 1100.781206716438 1100.18724649789 1100.064142197864 1099.089947759406 388.613830628278 1099.438635919261 298.7340398748429
777 0.005 3.885 20 1058.401335213003 1014.00880120386 1014.27110096266 1100.781945891221 1100.188225198548 1100.065178083744 1099.091337145984 388.658814163532 1099.436687407541 298.7350114506277
778 0.005 3.89 20 1058.412124899052 1014.009893998497 1014.272177758342 1100.79072272675 1100.194286199427 1100.068839478323 1099.091099261967 388.705364472228 1099.466334593462 298.734397617866
779 0.005 3.895 20 1058.399094642173 1014.010899550039 1014.2732060757 1100.777414762724 1100.184591443472 1100.061444039418 1099.09027526261 388.7494712048403 1099.416336347646 298.7343317245446
780 0.005 3.9 20 1058.414101262317 1014.011993849074 1014.274277351272 1100.793638711601 1100.196949760697 1100.072679458631 1099.093538825073 388.7984210851358 1099.46933715969 298.7364048681096
781 0.005 3.905 20 1058.408505929616 1014.013027069663 1014.27532071133 1100.785151404928 1100.18995430093 1100.066271232698 1099.089993141746 388.8440734756221 1099.447384210142 298.7339343370248
782 0.005 3.91 20 1058.405876629766 1014.014052035079 1014.276353408284 1100.783983371168 1100.18981422412 1100.06639300903 1099.09173740543 388.8898462262896 1099.431409369521 298.7340453718818
783 0.005 3.915 20 1058.417182105103 1014.015138629573 1014.277422241181 1100.794770974897 1100.197347103527 1100.071406317636 1099.093149593005 388.9341594569278 1099.471803724692 298.7349833958004
784 0.005 3.92 20 1058.405188344607 1014.016131835186 1014.278438194535 1100.780057002834 1100.185875778922 1100.062601424191 1099.08915012563 388.9814692067559 1099.426633191028 298.7342076050242
785 0.005 3.925 20 1058.413458135596 1014.017185886626 1014.279479378136 1100.792149696196 1100.196706951033 1100.072326807462 1099.093878227783 389.0290105871391 1099.453348282978 298.7358546733593
786 0.005 3.93 20 1058.414087309241 1014.018221970684 1014.280515375808 1100.789991584654 1100.1943736437 1100.068915651797 1099.092374438055 389.0725812086519 1099.452518716965 298.7338278482813
787 0.005 3.935 20 1058.404518296731 1014.019185771365 1014.28149729733 1100.779990352684 1100.186738563846 1100.063461153546 1099.091326846893 389.119452561586 1099.421772420369 298.7337265261691
788 0.005 3.94 20 1058.421157544965 1014.020260440283 1014.282544047119 1100.797738894996 1100.200286153094 1100.074706208365 1099.095313105514 389.1641016547766 1099.471675283896 298.7355917397036
789 0.005 3.945 20 1058.408341755551 1014.021223774169 1014.283529292659 1100.781083448671 1100.187117532453 1100.064059654992 1099.089747078929 389.2106580304588 1099.438869124961 298.7338977703325
790 0.005 3.95 20 1058.407271380876 1014.022173078809 1014.284484119362 1100.78175745188 1100.188090906157 1100.065036215268 1099.091498091722 389.2548433333413 1099.436334997802 298.7349913769819
791 0.005 3.955 20 1058.41829876235 1014.023173972352 1014.285468702089 1100.790698141927 1100.194231321833 1100.06875245904 1099.090648213417 389.2979826704494 1099.466003070071 298.7343747716845
792 0.005 3.96 20 1058.404827303175 1014.024086061477 1014.286403554386 1100.777017181482 1100.184232512442 1100.061089032034 1099.090198653338 389.3415662026315 1099.416221077596 298.733898874656
793 0.005 3.965 20 1058.41987554581 1014.025086690198 1014.287381071141 1100.793319670771 1100.196693579977 1100.07240386159 1099.093179410075 389.3867491282348 1099.468269016723 298.7358943162743
794 0.005 3.97 20 1058.414144360711 1014.026030684729 1014.288335067008 1100.785019876653 1100.18986828832 1100.066314541911 1099.09014661118 389.4327473503845 1099.448181060376 298.733663698441
795 0.005 3.975 20 1058.411575595492 1014.02696672656 1014.289278042413 1100.783859688241 1100.189757138794 1100.066339793849 1099.091966791688 389.4745952207321 1099.430806716764 298.7341159789606
796 0.005 3.98 20 1058.423779473458 1014.027976046588 1014.290266766045 1100.795258384202 1100.197691884828 1100.071613223357 1099.093604299602 389.5198536947114 1099.472512332405 298.7349913243966
797 0.005 3.985 20 1058.411423314048 1014.02888283296 1014.291196584227 1100.780355563136 1100.186148404722 1100.062823517195 1099.089197871182 389.5647524863546 1099.426842667374 298.7340972979239
798 0.005 3.99 20 1058.420110455597 1014.029864520694 1014.292163636755 1100.793143394457 1100.197483272602 1100.072950050163 1099.094418434077 389.6096198524421 1099.454622654475 298.735386339922
799 0.005 3.995 20 1058.418858502495 1014.030803747429 1014.293107393213 1100.789227427264 1100.193830551075 1100.068470533044 1099.091777351651 389.6537889656931 1099.45189610539 298.7334560786651
800 0.005 4 20 1058.410266587766 1014.031682415652 1014.294002984053 1100.780000311971 1100.186721475639 1100.063490348807 1099.091200640534 389.6948484213441 1099.421744637617 298.7340076851196
801 0.005 4.005 20 1058.425983646736 1014.032663612058 1014.294956888368 1100.797081671714 1100.199893113659 1100.074493430074 1099.094421829049 389.7401306089697 1099.469280077011 298.735872242464
802 0.005 4.01 20 1058.414010372984 1014.033543480133 1014.295856936785 1100.781369450728 1100.187410442257 1100.064212528316 1099.089877974466 389.7840509589009 1099.438004740579 298.7340226214253
803 0.005 4.015 20 1058.413205047197 1014.03441788117 1014.296735291454 1100.782199852891 1100.188545140198 1100.065299219862 1099.091526635419 389.8255965516099 1099.436508686802 298.7348795867726
804 0.005 4.02 20 1058.424548831742 1014.035350460179 1014.297648913377 1100.791554150504 1100.194904159239 1100.069313898752 1099.092028503258 389.8684708824205 1099.467882107344 298.734280486106
805 0.005 4.025 20 1058.41017700342 1014.036181693364 1014.298504742985 1100.776738801426 1100.183830540275 1100.060739955976 1099.08992813693 389.9128939403138 1099.416879214827 298.7341901643212
806 0.005 4.03 20 1058.425132589739 1014.037104366852 1014.299404001398 1100.793442665527 1100.196823964702 1100.072579859263 1099.093726706034 389.9560741195925 1099.468803893487 298.7363261009436
807 0.005 4.035 20 1058.4193999068 1014.037968256981 1014.300277628141 1100.784908213493 1100.189729676111 1100.066155009005 1099.089661484621 389.9981192212549 1099.447660444205 298.7342710099078
808 0.005 4.04 20 1058.417121526018 1014.038832136621 1014.301147125838 1100.783953454455 1100.189837239297 1100.066409245601 1099.092060037881 390.0401017423728 1099.430961356233 298.7345748731435
809 0.005 4.045 20 1058.428555320987 1014.039760096035 1014.302055773896 1100.794662690493 1100.197229509732 1100.071284474865 1099.093048526994 390.0816582946247 1099.471763266478 298.7354262189031
810 0.005 4.05 20 1058.416960630554 1014.040605741302 1014.302920708983 1100.780833586753 1100.186509569714 1100.063086797712 1099.09008209381 390.1233663731507 1099.427736937758 298.7345924482076
811 0.005 4.055 20 1058.42445410911 1014.041502664937 1014.303805826746 1100.792227433349 1100.196752344271 1100.072373602573 1099.093821160278 390.1679489975075 1099.45346065121 298.7359509958877
812 0.005 4.06 20 1058.42464033526 1014.042381923942 1014.304685219964 1100.789808078687 1100.194243302659 1100.06879641886 1099.092134599349 390.208214327354 1099.452549481835 298.7339699726801
813 0.005 4.065 20 1058.415269515975 1014.043187243165 1014.305507689082 1100.780058565635 1100.18680832982 1100.063535232778 1099.091415703813 390.2511318580932 1099.421804564754 298.7341200833527
814 0.005 4.07 20 1058.431764454115 1014.044105832801 1014.306397916155 1100.797740764668 1100.200281325337 1100.074741218486 1099.095207652759 390.2926804831926 1099.471392453969 298.735949918037
815 0.005 4.075 20 1058.419046797915 1014.044917537069 1014.307230359293 1100.78125764107 1100.187283992763 1100.064191251779 1099.089915641575 390.3355820306406 1099.438743409821 298.7341121513311
816 0.005 4.08 20 1058.418715469489 1014.045730355247 1014.308045279637 1100.782757071721 1100.188854382562 1100.065608305699 1099.092221835287 390.3760348606615 1099.437842581634 298.7352207988376
817 0.005 4.085 20 1058.428556197738 1014.046585864117 1014.308885406453 1100.79065771531 1100.19422506578 1100.068776413269 1099.091143657669 390.4192518924692 1099.466293145512 298.7345149985037
818 0.005 4.09 20 1058.415444628168 1014.047353918675 1014.309675404587 1100.777305419886 1100.184502480304 1100.061365896267 1099.09032988896 390.459078752665 1099.416267025287 298.7345599186577
819 0.005 4.095 20 1058.430386256196 1014.048209603705 1014.310507521943 1100.793570837459 1100.196873807981 1100.072633007061 1099.093587552846 390.5011903545914 1099.46926639974 298.7366359155483
820 0.005 4.1 20 1058.424324216939 1014.049009721963 1014.311317308569 1100.785006888583 1100.189852489043 1100.066234163555 1099.090111204885 390.5416168825116 1099.447580584391 298.7344081253608
821 0.005 4.105 20 1058.422148415897 1014.04980652812 1014.312119648361 1100.784119147169 1100.189926292687 1100.066485929729 1099.091927116742 390.5819754844001 1099.431574114257 298.7349363116432
822 0.005 4.11 20 1058.433303176379 1014.05066107329 1014.312955802146 1100.794696224337 1100.197306426291 1100.071374387786 1099.093065621354 390.62342322603 1099.471578392714 298.7355928861203
823 0.005 4.115 20 1058.421116710005 1014.051421898047 1014.313738983259 1100.780130969089 1100.185936784944 1100.062621215551 1099.088951069629 390.6617469404417 1099.426353587339 298.7347733230093
824 0.005 4.12 20 1058.429369305232 1014.052253114159 1014.314556474736 1100.792198344748 1100.196768718942 1100.072369080395 1099.093939686117 390.704937644257 1099.453338555929 298.7361054386044
825 0.005 4.125 20 1058.429009366183 1014.053051014397 1014.315356388234 1100.7892703143 1100.193848702306 1100.06857672782 1099.091753587659 390.7455855288113 1099.451523546555 298.7344145786799
826 0.005 4.13 20 1058.420235478836 1014.05379030375 1014.316111282828 1100.779909932045 1100.186644840634 1100.063392749157 1099.091282945502 390.7851313239923 1099.421765203767 298.7348355512592
827 0.005 4.135 20 1058.435937902701 1014.054631016658 1014.31692459574 1100.797060537472 1100.199804221889 1100.074319204991 1099.094418480981 390.8249040247601 1099.470183965763 298.7365432586035
828 0.005 4.14 20 1058.423621792552 1014.055373686299 1014.317686804848 1100.781056657071 1100.187092720778 1100.063998510744 1099.089696618993 390.8670385484855 1099.438576691741 298.734450439375
829 0.005 4.145 20 1058.422752970504 1014.056108179452 1014.318424457887 1100.781957446934 1100.188273828818 1100.065198148987 1099.091535608886 390.907102313977 1099.436519593495 298.7355734989449
830 0.005 4.15 20 1058.433509577978 1014.056893696505 1014.319192917151 1100.790730834212 1100.194274866843 1100.068835918541 1099.091141420507 390.9465006649447 1099.466442843732 298.7350655620842
831 0.005 4.155 20 1058.420017454867 1014.057594328195 1014.319914750921 1100.777102545571 1100.184306904586 1100.061171800574 1099.090237734556 390.9861343307703 1099.416121292611 298.7347680359767
832 0.005 4.16 20 1058.435671801941 1014.058398950859 1014.320692077221 1100.794320864257 1100.197517077537 1100.07304911409 1099.094562121598 391.0265144527839 1099.470043921147 298.7366752926657
833 0.005 4.165 20 1058.428866405761 1014.05913097508 1014.321435904808 1100.784930517578 1100.189794189434 1100.06617783567 1099.089571923296 391.0665697309082 1099.447568890108 298.7343991168733
834 0.005 4.17 20 1058.426542228628 1014.05986018398 1014.32217116822 1100.783932755797 1100.189799000841 1100.066374740394 1099.092044689005 391.1073458673496 1099.431010727432 298.7347214743106
835 0.005 4.175 20 1058.437825214468 1014.060653689142 1014.322945767687 1100.794622778817 1100.197196974827 1100.071270536489 1099.092897599576 391.1471703742939 1099.471630355863 298.7357679354602
836 0.005 4.18 20 1058.425851273495 1014.061358021462 1014.323670868365 1100.780260876814 1100.186068243898 1100.062783866865 1099.089382730745 391.18537353151 1099.426999991168 298.735141897937
837 0.005 4.185 20 1058.434186159309 1014.06212621463 1014.324425125639 1100.792450803069 1100.196954545969 1100.072552797737 1099.093974514495 391.2259292539026 1099.453671344286 298.7366077000017
838 0.005 4.19 20 1058.433378458806 1014.062866505903 1014.325167082865 1100.789158543305 1100.193725585036 1100.06839771928 1099.091554250274 391.264286378417 1099.451761665346 298.734621177298
839 0.005 4.195 20 1058.424675437513 1014.063547082734 1014.32586280869 1100.780208362789 1100.186951267651 1100.063670831435 1099.091560526176 391.3024611389923 1099.421772791201 298.7349014074995
840 0.005 4.2 20 1058.440280976573 1014.064333378831 1014.326621550901 1100.796996902177 1100.199743863404 1100.074398026743 1099.094508844878 391.3433349921053 1099.469880480394 298.736458085929
841 0.005 4.205 20 1058.428093132482 1014.06501811021 1014.327325367117 1100.781254802672 1100.187323211765 1100.064141468024 1099.089928406829 391.3817700182037 1099.437915663374 298.7348001367569
842 0.005 4.21 20 1058.427142604287 1014.065696585732 1014.328007011011 1100.782196356567 1100.188558634811 1100.065281189106 1099.091477266813 391.4204343751234 1099.436355875319 298.7360867668688
843 0.005 4.215 20 1058.437855824184 1014.066427602129 1014.328720374849 1100.790804380155 1100.194311087848 1100.068941470586 1099.091178988654 391.4587543289067 1099.467091584005 298.7354567288755
844 0.005 4.22 20 1058.424141047628 1014.067067933041 1014.329382578096 1100.776711874431 1100.183805697647 1100.060683815155 1099.089831892775 391.4950263414572 1099.416569867358 298.735289686368
845 0.005 4.225 20 1058.439474755403 1014.06780716607 1014.33009660232 1100.793838385832 1100.197119563879 1100.072844156822 1099.093750807865 391.5361459062922 1099.469368444797 298.7369229874329
846 0.005 4.23 20 1058.433314682399 1014.068489236322 1014.330787598085 1100.785081615805 1100.189929503973 1100.066188052989 1099.090311056775 391.5740029913284 1099.446698261035 298.7348372042315
847 0.005 4.235 20 1058.431219150636 1014.06916900521 1014.331471975274 1100.78441981943 1100.190203157951 1100.06673139347 1099.092035835225 391.611402456622 1099.432264170851 298.7354746286917
848 0.005 4.24 20 1058.441877635367 1014.069908458812 1014.332192858715 1100.794401273953 1100.197236244051 1100.071257545688 1099.093126156853 391.6507024259632 1099.469171413793 298.7360517465019
849 0.005 4.245 20 1058.429466508439 1014.070564209398 1014.332868723465 1100.779950189743 1100.185906319504 1100.062423504962 1099.089922859214 391.6873569285435 1099.42416417721 298.7352790407861
850 0.005 4.25 20 1058.436678037991 1014.071264659344 1014.333556473396 1100.790682855115 1100.195504005763 1100.071146301133 1099.093284038674 391.7269595732834 1099.45266463609 298.7365648158619
851 0.005 4.255 20 1058.438859919944 1014.071966329294 1014.334254173174 1100.790173324818 1100.194410541126 1100.069817954492 1099.091833695185 391.7650722954879 1099.456523809848 298.7342496592674
852 0.005 4.26 20 1058.428417600872 1014.072593936766 1014.334899747845 1100.779520570476 1100.186354592088 1100.062981689741 1099.091447944613 391.8044539517107 1099.421795360149 298.734508438022
853 0.005 4.265 20 1058.44484132241 1014.073331467782 1014.335608785554 1100.796717191991 1100.199015154991 1100.073945503329 1099.094617791439 391.8419722129889 1099.475546496016 298.7364218457743
854 0.005 4.27 20 1058.432350891803 1014.073972376659 1014.336268982369 1100.781051958458 1100.187001369741 1100.064278763319 1099.089620922879 391.8807574707789 1099.441818726169 298.7348743250347
855 0.005 4.275 20 1058.433588448086 1014.074625090215 1014.336919829324 1100.784736696598 1100.190376973368 1100.067025396708 1099.092716388958 391.917152928062 1099.441383544503 298.7358416642884
856 0.005 4.28 20 1058.441361109305 1014.075310285274 1014.337592794986 1100.790470587961 1100.194216911707 1100.069116286904 1099.091047360425 391.9558994293739 1099.4646429233 298.7347131685395
857 0.005 4.285 20 1058.431273091314 1014.075941735594 1014.338238664398 1100.781003447579 1100.187572763951 1100.064290058647 1099.091739448126 391.9903289050489 1099.421677827776 298.7348411545526
858 0.005 4.29 20 1058.444223062011 1014.0766445675 1014.338921029064 1100.794946611292 1100.198156230424 1100.073656480788 1099.093848158489 392.0287833374775 1099.469269741129 298.7368385635776
859 0.005 4.295 20 1058.436807387431 1014.077286040985 1014.339573910671 1100.785119180727 1100.190297898097 1100.065647675156 1099.091173515313 392.0655979352678 1099.437662036234 298.7344490980058
860 0.005 4.3 20 1058.436357762143 1014.077927369239 1014.340217870184 1100.786022024806 1100.191756355228 1100.068033425926 1099.092124640648 392.1027381410972 1099.436858284081 298.7349199090688
861 0.005 4.305 20 1058.445508434934 1014.078623037632 1014.340896396917 1100.794239259092 1100.197268771905 1100.071232759722 1099.0933338297 392.1407285057843 1099.468919157489 298.7351002555069
862 0.005 4.31 20 1058.42980636535 1014.079196486485 1014.341498146701 1100.776122650987 1100.183067190713 1100.060002663052 1099.089466559459 392.1786924274062 1099.417644622566 298.7348197815519
863 0.005 4.315 20 1058.439903098595 1014.079839433429 1014.342123660409 1100.789377606871 1100.194329813316 1100.070086948298 1099.092906634497 392.2162797143944 1099.453554622442 298.7369619674208
864 0.005 4.32 20 1058.441190625967 1014.080475496677 1014.342755609683 1100.787935040143 1100.19241667841 1100.068792464616 1099.090459895547 392.2516176216875 1099.460570782796 298.7351639765142
865 0.005 4.325 20 1058.434042405954 1014.081075561477 1014.343366557841 1100.781645278362 1100.188140063747 1100.064367469465 1099.092157094007 392.2855411790443 1099.425647861818 298.7353107021414
866 0.005 4.33 20 1058.447665442872 1014.081749018794 1014.344017633194 1100.794887352243 1100.197273314838 1100.071988769388 1099.093058193781 392.3249541427281 1099.475532190728 298.7361868412968
867 0.005 4.335 20 1058.436337345365 1014.08234320183 1014.344631130275 1100.781103985284 1100.186759963576 1100.0637753386 1099.08932996304 392.3595176159162 1099.434934194501 298.7353978673405
868 0.005 4.34 20 1058.443458454212 1014.082994419508 1014.345271053068 1100.791647861615 1100.196427267288 1100.072229614666 1099.093786269212 392.3959076447788 1099.452860247453 298.736878944613
869 0.005 4.345 20 1058.443905383834 1014.083626734977 1014.345902899804 1100.790337227517 1100.194624520992 1100.068838548765 1099.091937149964 392.4313188482443 1099.455809527427 298.7353061233493
870 0.005 4.350000000000001 20 1058.436516206405 1014.084213628022 1014.346502048734 1100.782703198512 1100.189057348183 1100.065971529875 1099.091260357362 392.4653525452978 1099.425789544169 298.7353908330259
871 0.005 4.355 20 1058.449293474239 1014.084885427773 1014.347151281924 1100.797204521684 1100.200168719357 1100.074865035902 1099.095130920083 392.5050311604202 1099.468537792483 298.7369513663767
872 0.005 4.36 20 1058.437469603281 1014.085456569094 1014.347741924669 1100.781557411331 1100.187607970495 1100.064242857369 1099.089639188063 392.5392212519902 1099.436635690114 298.7352238981333
873 0.005 4.365 20 1058.436704668914 1014.086027808796 1014.348315491676 1100.782661538244 1100.189253665973 1100.065523872023 1099.09178294911 392.575844019516 1099.43531932382 298.7359223928059
874 0.005 4.37 20 1058.447763675545 1014.086656879723 1014.348925363569 1100.791661429151 1100.194951049668 1100.069252857405 1099.091315625447 392.6100780584009 1099.467468327731 298.7352976594482
875 0.005 4.375 20 1058.432698480279 1014.087185205662 1014.349477609638 1100.775478909503 1100.182758350208 1100.059687968627 1099.089638164158 392.6476587797005 1099.417236436128 298.7349523254718
876 0.005 4.38 20 1058.445288731394 1014.087787700776 1014.35005845606 1100.790284409383 1100.194620433764 1100.070483733405 1099.092627955044 392.680365059574 1099.462737243676 298.7369212180772
877 0.005 4.385 20 1058.444570225689 1014.088387376601 1014.350654965603 1100.787573471027 1100.192128094641 1100.068628940788 1099.090972075895 392.7181364514713 1099.459206766316 298.7345173398065
878 0.005 4.39 20 1058.439165845221 1014.088949146023 1014.351226887856 1100.78345774901 1100.189469803021 1100.066036326378 1099.09158546462 392.7512321817601 1099.429593192732 298.7348697572388
879 0.005 4.395 20 1058.451726112328 1014.089597554207 1014.351852908036 1100.795245537407 1100.197565059578 1100.071774191492 1099.093582591514 392.7897284108685 1099.474452420969 298.7357456888407
880 0.005 4.4 20 1058.43898300215 1014.090145690709 1014.352422866397 1100.780539226915 1100.186307236623 1100.062997278054 1099.08962866167 392.8244596452265 1099.427771000991 298.7349224122542
881 0.005 4.405 20 1058.447389151694 1014.090764316331 1014.353027442616 1100.792896135349 1100.197283336127 1100.072926767776 1099.093931939434 392.8601654123021 1099.454131558897 298.7367237936845
882 0.005 4.41 20 1058.446159707074 1014.091352509311 1014.35361735579 1100.789186589863 1100.193798380674 1100.068427404799 1099.091677189503 392.8953026816249 1099.451571569616 298.7352623208697
883 0.005 4.415 20 1058.437407151369 1014.091879157334 1014.354158821587 1100.7800549504 1100.186794766926 1100.063517532747 1099.091349755329 392.9274009489816 1099.421809387279 298.73549471269
884 0.005 4.42 20 1058.452912184415 1014.092514782049 1014.354765960464 1100.79698626216 1100.199727396694 1100.074335400668 1099.094624171763 392.9621876970816 1099.470397155837 298.7374039569003
885 0.005 4.425 20 1058.4407755423 1014.093051366511 1014.355320639005 1100.78116956218 1100.187203164711 1100.06410535155 1099.08988570892 392.9955209251763 1099.438633207376 298.7356124019477
886 0.005 4.43 20 1058.439576145317 1014.093581727935 1014.355853520179 1100.78190248102 1100.188182006888 1100.065136472555 1099.091328574987 393.0303016084949 1099.436675308285 298.7363621836694
887 0.005 4.435 20 1058.45023999614 1014.094163351913 1014.356416934626 1100.790727565234 1100.194290918163 1100.068856345322 1099.091261408609 393.065940926736 1099.466259863644 298.7357410693431
888 0.005 4.44 20 1058.437119839964 1014.094668870593 1014.356941817556 1100.777373006758 1100.184509973241 1100.061369054268 1099.090366219226 393.1000292151668 1099.416432205012 298.7355981177078
889 0.005 4.445 20 1058.452543370795 1014.095279436288 1014.357524289038 1100.794484651477 1100.197613316848 1100.073166496568 1099.094650814889 393.1311331930021 1099.470487525504 298.7375042405566
890 0.005 4.45 20 1058.445414516498 1014.0958144661 1014.358070637517 1100.785035489071 1100.189873229125 1100.066213485085 1099.089974756067 393.1673427212618 1099.44740516709 298.7352325684779
891 0.005 4.455 20 1058.443318125118 1014.096349080208 1014.358610343056 1100.784182892994 1100.189994032653 1100.066563207291 1099.091916766563 393.2034043794476 1099.431902085093 298.7357198221985
892 0.005 4.46 20 1058.45426148612 1014.096949401852 1014.359190854122 1100.79489086266 1100.197496109362 1100.07153875276 1099.093365707275 393.2392166172388 1099.471318770893 298.7366500368358
893 0.005 4.465 20 1058.442337297127 1014.097461278348 1014.359722995679 1100.780245246382 1100.186018753708 1100.062743733134 1099.089290025125 393.2683202443188 1099.427232731544 298.7358680138784
894 0.005 4.47 20 1058.450434998467 1014.098039220679 1014.360286359724 1100.792633357159 1100.197099778503 1100.072708684262 1099.094172206636 393.3060711241305 1099.453823165283 298.7373281237686
895 0.005 4.475000000000001 20 1058.449364545849 1014.098586741506 1014.360835865273 1100.789010066781 1100.193607143383 1100.068293760517 1099.091374815222 393.3371017525678 1099.4518111612 298.7354418555065
896 0.005 4.48 20 1058.440735385285 1014.099079613518 1014.361342977537 1100.780153602955 1100.186878053314 1100.063618612088 1099.091471288311 393.371524015544 1099.42182376668 298.7359295086891
897 0.005 4.485 20 1058.456296403316 1014.099676264897 1014.361911681467 1100.797105808589 1100.199886881842 1100.07452524117 1099.094690463444 393.4028127802599 1099.469648875165 298.7377039994635
898 0.005 4.49 20 1058.443998776264 1014.100177190493 1014.362430509271 1100.781314414819 1100.187345499102 1100.064175181689 1099.089919684872 393.4389747290267 1099.438053458234 298.7358894915477
899 0.005 4.495 20 1058.443137362291 1014.100672466191 1014.3629277747 1100.782264837357 1100.188599747949 1100.065321655562 1099.091696663666 393.4703911003133 1099.436562779658 298.7367184102374
900 0.005 4.5 20 1058.453516407169 1014.101221035137 1014.363458678928 1100.790762810853 1100.194256194504 1100.068853919117 1099.091083165508 393.5026210926196 1099.466926410836 298.7359620282803
901 0.005 4.505 20 1058.439995564114 1014.101684437553 1014.36394315395 1100.776788973163 1100.183866373702 1100.060767650318 1099.090248594547 393.5357407471278 1099.416973355613 298.7357397962658
902 0.005 4.51 20 1058.454829590971 1014.102243784114 1014.364476904127 1100.793594432329 1100.196915967227 1100.072666118425 1099.093674879745 393.569325900429 1099.46904460446 298.7377407652497
903 0.005 4.515 20 1058.449320744894 1014.102756067979 1014.364995562406 1100.785720419841 1100.19044000675 1100.066648032781 1099.090732912712 393.5998643111225 1099.448736127069 298.7353964024137
904 0.005 4.52 20 1058.446286851802 1014.103256301113 1014.36550160082 1100.784045464942 1100.189888719505 1100.066432371067 1099.092043074613 393.6343600291395 1099.431286705674 298.7356856860193
905 0.005 4.525 20 1058.457132148682 1014.103820651047 1014.366046937856 1100.794548739924 1100.197150227985 1100.071236820912 1099.092873292474 393.6696513106989 1099.471474508668 298.736530452661
906 0.005 4.53 20 1058.445134432887 1014.104297918433 1014.366544503891 1100.780246580278 1100.186042166897 1100.062749305224 1099.089558836264 393.7018642833422 1099.426924806929 298.7357069655559
907 0.005 4.535 20 1058.453210572183 1014.104840168426 1014.367072549865 1100.792237829796 1100.196739073944 1100.072354210597 1099.093709164422 393.7354503713863 1099.45350564727 298.7372271332693
908 0.005 4.54 20 1058.452750158065 1014.105356490711 1014.367589319783 1100.789302841262 1100.193872204429 1100.06850519468 1099.091482250646 393.7646143101606 1099.451185131422 298.7352610377772
909 0.005 4.545 20 1058.443724619119 1014.105816086557 1014.368064188464 1100.780033157733 1100.186765845394 1100.06349271415 1099.091315106098 393.8017566535453 1099.421771693403 298.7351942996655
910 0.005 4.55 20 1058.459422789392 1014.106380706318 1014.368600618093 1100.797081847519 1100.199835374298 1100.074393835228 1099.09438271405 393.8321257262319 1099.469864460248 298.7370173319597
911 0.005 4.555 20 1058.447203400255 1014.106848368907 1014.369086638903 1100.781327735032 1100.18734454712 1100.06423389754 1099.089923135895 393.8661544725948 1099.438811095655 298.7352967679684
912 0.005 4.56 20 1058.445903103858 1014.107308361712 1014.369549772343 1100.781964569062 1100.18824613395 1100.065179023459 1099.091386703413 393.9009204147126 1099.43668723811 298.7362606494659
913 0.005 4.565 20 1058.457168905735 1014.107836960289 1014.37005738542 1100.791541288214 1100.194923245472 1100.069282879346 1099.092137343712 393.9284768503077 1099.467432175117 298.735685564537
914 0.005 4.57 20 1058.443121812459 1014.108270791262 1014.37051363278 1100.77724941014 1100.184425327238 1100.061286158853 1099.090208161243 393.9616512941546 1099.416242274629 298.7356660684056
915 0.005 4.575 20 1058.457875371244 1014.10879787871 1014.37101601974 1100.793669334831 1100.196997318879 1100.072705187444 1099.093677375902 393.995480289609 1099.469246242454 298.7378849012211
916 0.005 4.58 20 1058.451742847823 1014.10926844772 1014.371494908223 1100.785095121667 1100.18990761221 1100.066235732643 1099.08985217583 394.0280236954096 1099.447541059407 298.7355365762845
917 0.005 4.585 20 1058.449876181346 1014.109749355642 1014.371978145416 1100.784846097703 1100.190534632178 1100.066916313772 1099.092732916144 394.0605892767392 1099.432431196152 298.7356117076167
918 0.005 4.59 20 1058.460249277652 1014.110284161891 1014.372494751327 1100.794765998655 1100.197367110389 1100.071403237211 1099.093184153277 394.0924759836011 1099.47155123007 298.736204419004
919 0.005 4.595 20 1058.448746582192 1014.110742034837 1014.372971056703 1100.780790938681 1100.186434004109 1100.063020674948 1099.089969674136 394.1200602364578 1099.42789185424 298.7355594569844
920 0.005 4.600000000000001 20 1058.456129885446 1014.111255609155 1014.373471112862 1100.792372673794 1100.196883734853 1100.072492776375 1099.094036732115 394.1549384666354 1099.453527043491 298.7371183712368
921 0.005 4.605 20 1058.455374757627 1014.111741211334 1014.373958757601 1100.78916535611 1100.193741405837 1100.06841855107 1099.091556485573 394.188849956234 1099.451631099951 298.7354662149456
922 0.005 4.61 20 1058.446677633362 1014.112172748631 1014.374404708472 1100.780150161705 1100.186871566711 1100.063590322065 1099.091563287076 394.220658733636 1099.42187030142 298.7358722989181
923 0.005 4.615 20 1058.462116419677 1014.112707422373 1014.374911635913 1100.797035069661 1100.199806099578 1100.074423354783 1099.094568521335 394.2489277537013 1099.46982717076 298.7378238683154
924 0.005 4.62 20 1058.449941993929 1014.11314504474 1014.375367041092 1100.781226368231 1100.187299086238 1100.064065170242 1099.089702649361 394.2774381711635 1099.437525543153 298.735912939254
925 0.005 4.625 20 1058.448790353432 1014.113578240839 1014.375802600973 1100.782166638273 1100.188565823058 1100.065226528371 1099.091638970793 394.3113839378541 1099.436084599768 298.7365034649294
926 0.005 4.63 20 1058.459541859357 1014.11406711718 1014.376272893866 1100.790936200944 1100.194377611601 1100.068929842174 1099.090932793587 394.3415793303211 1099.466925147981 298.7358894037382
927 0.005 4.635 20 1058.445425341835 1014.114467659481 1014.376695149987 1100.776606961483 1100.183747659079 1100.060661255399 1099.090259107901 394.3759546166899 1099.417110995861 298.7356092903532
928 0.005 4.64 20 1058.460771849288 1014.114968983973 1014.377170398644 1100.793988255176 1100.197214427378 1100.072935824623 1099.093731633429 394.4068336898186 1099.469597578006 298.7377193995092
929 0.005 4.645 20 1058.454316558383 1014.115411212768 1014.377621650486 1100.784906073681 1100.18980153611 1100.066000153359 1099.090140514564 394.4367346185691 1099.445621759506 298.7356351044085
930 0.005 4.65 20 1058.452555187551 1014.115857814902 1014.378071294346 1100.784780403178 1100.190510866928 1100.067012840274 1099.092121678652 394.4689437482534 1099.433381620429 298.7361527306136
931 0.005 4.655 20 1058.46227464415 1014.116362346702 1014.378557563103 1100.794112486481 1100.197071501207 1100.071140896462 1099.092884943148 394.4991281154372 1099.46854810622 298.7368453411302
932 0.005 4.66 20 1058.449695783136 1014.116774254401 1014.378990779181 1100.779181407111 1100.18533410764 1100.061948681565 1099.089275129518 394.5245598976708 1099.422643013207 298.7363929194245
933 0.005 4.665 20 1058.457466604233 1014.117246595246 1014.379448622831 1100.790552582179 1100.195389053244 1100.071091837649 1099.093411524414 394.5595221985384 1099.452630412909 298.7377722029029
934 0.005 4.67 20 1058.458996016125 1014.117711626896 1014.379909321724 1100.789592742192 1100.193948475347 1100.069556161284 1099.091200217739 394.5904887535904 1099.456141398491 298.7355359613853
935 0.005 4.675 20 1058.448847111209 1014.118111450523 1014.380326239018 1100.779435903399 1100.186310741477 1100.062952678519 1099.091139844521 394.6222587989555 1099.421756904836 298.7356673482645
936 0.005 4.68 20 1058.464906666155 1014.118610753968 1014.38079749741 1100.795658653228 1100.197976588602 1100.072915027233 1099.093295746378 394.6510304912753 1099.476423056388 298.7372082236523
937 0.005 4.685 20 1058.452635951434 1014.119031809923 1014.381235711125 1100.780507419791 1100.186281500799 1100.063646231772 1099.089819336783 394.6785093155887 1099.439416823251 298.735664037485
938 0.005 4.69 20 1058.458390651218 1014.119496266475 1014.381690318044 1100.789879268234 1100.195105293925 1100.07092630935 1099.092928317723 394.7092435388974 1099.449271839522 298.7367102551163
939 0.005 4.695 20 1058.46157446811 1014.119968492413 1014.382155816949 1100.79116577232 1100.194996983255 1100.069583893695 1099.092555036639 394.7443121833065 1099.463177949711 298.7352719548336
940 0.005 4.7 20 1058.452248101808 1014.120380397699 1014.382583427997 1100.78204112225 1100.18840174953 1100.065205572078 1099.090865655283 394.770695476455 1099.423736663123 298.7353735229238
941 0.005 4.705 20 1058.466206664353 1014.120895527364 1014.383072782126 1100.798205292114 1100.201130936946 1100.075793978623 1099.096502703763 394.8011187812853 1099.468103394619 298.7373932781033
942 0.005 4.71 20 1058.454757841416 1014.121302211136 1014.383498489409 1100.783213057981 1100.188850725667 1100.064633992258 1099.089625542496 394.8304357192504 1099.434237485212 298.7354683751844
943 0.005 4.715 20 1058.452997000085 1014.121705971153 1014.383906034777 1100.783031558671 1100.18980357641 1100.065787518601 1099.091707414234 394.8655508179826 1099.434645984688 298.7362842542416
944 0.005 4.72 20 1058.464109647525 1014.122174847808 1014.384355524098 1100.792994517238 1100.196256566035 1100.070244704851 1099.092279636243 394.8972567272774 1099.466681195038 298.7362666177583
945 0.005 4.725000000000001 20 1058.449353521012 1014.122546519491 1014.384749287418 1100.776222769439 1100.18325635674 1100.060046482301 1099.090377906128 394.9189721345569 1099.418264133481 298.7360209994773
946 0.005 4.73 20 1058.460564213384 1014.122983892464 1014.385166824526 1100.789885226827 1100.194209058971 1100.07029750516 1099.093049843402 394.9520419732009 1099.462060378251 298.7377274509773
947 0.005 4.735 20 1058.458961211597 1014.123404133178 1014.38558771279 1100.786322673139 1100.19126197844 1100.067814562155 1099.090121527251 394.983276127805 1099.455190028986 298.7357819460303
948 0.005 4.74 20 1058.454767280848 1014.12380521256 1014.385995475196 1100.78339582837 1100.189436425037 1100.066011704616 1099.091943228395 395.0130171874141 1099.429612508421 298.7360417438256
949 0.005 4.745 20 1058.466456146247 1014.12427448072 1014.386444626722 1100.794448613625 1100.196926368918 1100.071515716493 1099.092618636689 395.0405172399618 1099.474040403416 298.7370729533695
950 0.005 4.75 20 1058.454998300855 1014.124664049703 1014.386852754428 1100.780922875284 1100.18661896741 1100.063339889679 1099.089232237958 395.0651493623321 1099.42970648186 298.7363243626548
951 0.005 4.755 20 1058.465010701673 1014.125144329702 1014.387314390193 1100.795320512982 1100.199312234423 1100.07483545644 1099.095279531124 395.0975240461726 1099.457219993723 298.7373727170309
952 0.005 4.76 20 1058.461681985907 1014.125572521556 1014.387748326952 1100.789022407935 1100.193562292124 1100.068413079278 1099.091591796564 395.1281983669603 1099.452600606475 298.7353737754998
953 0.005 4.765 20 1058.452557472139 1014.125942478043 1014.388134312087 1100.779801041948 1100.186586747439 1100.063282420555 1099.091520033567 395.1586837457081 1099.421555288455 298.7358234119931
954 0.005 4.77 20 1058.468311350704 1014.126415961023 1014.388579641969 1100.796790275227 1100.19947020248 1100.073945617029 1099.09394746534 395.1836208031648 1099.47115931303 298.7377347266627
955 0.005 4.775 20 1058.45692011998 1014.126810532898 1014.3889891024 1100.78178740996 1100.187524720351 1100.06464426543 1099.090352662857 395.2138013443654 1099.443058669766 298.7357126621057
956 0.005 4.78 20 1058.456860603274 1014.127198922937 1014.38937814306 1100.784059598788 1100.189864310899 1100.066635780785 1099.091433886584 395.2418186030927 1099.440236515586 298.73652846629
957 0.005 4.785 20 1058.46553401615 1014.127638025593 1014.389801407432 1100.79120903335 1100.194778967609 1100.069518071145 1099.091991175829 395.2748330641946 1099.465816450363 298.7354792709173
958 0.005 4.79 20 1058.454211756194 1014.128004675325 1014.390185826115 1100.780358184614 1100.187055018214 1100.063889127624 1099.090717566389 395.3000064918586 1099.420376493193 298.7355664276507
959 0.005 4.795 20 1058.467846334665 1014.128459327635 1014.390618078737 1100.795286574084 1100.198462664252 1100.073918879384 1099.094437641741 395.3324646853037 1099.469904421918 298.7378417005434
960 0.005 4.8 20 1058.459054948021 1014.128837745798 1014.391010662167 1100.784326964699 1100.189719211687 1100.065202601658 1099.090476219236 395.3632478955876 1099.436061566484 298.7360166529755
961 0.005 4.805 20 1058.459817090373 1014.129242233657 1014.391412954219 1100.786399494864 1100.192088467499 1100.068177228 1099.092936073203 395.3853359029836 1099.437734602981 298.7366481101067
962 0.005 4.81 20 1058.467693194387 1014.129683368535 1014.391838962267 1100.793469082523 1100.196720629646 1100.070848953098 1099.092655051669 395.4163304618764 1099.467376939079 298.736604162522
963 0.005 4.815 20 1058.45263209394 1014.130015715405 1014.392197610292 1100.775983022637 1100.18294838184 1100.059924403669 1099.089300556028 395.4441421472906 1099.417507480792 298.7363078589297
964 0.005 4.82 20 1058.462615285321 1014.130420526287 1014.392583179254 1100.78938690751 1100.194326051166 1100.070056009264 1099.093248691927 395.4725274388508 1099.454060081986 298.7382526933454
965 0.005 4.825 20 1058.464373743373 1014.130829031703 1014.39298518648 1100.788345585423 1100.192692057438 1100.068959019626 1099.090981439274 395.4979156704715 1099.461529755633 298.735876371854
966 0.005 4.83 20 1058.456216092956 1014.13118407419 1014.393353636293 1100.781138650704 1100.187733216356 1100.064132469839 1099.091206028914 395.5240616037161 1099.42488451027 298.7359949856885
967 0.005 4.835 20 1058.470876612825 1014.131634523497 1014.393778439313 1100.795517165449 1100.197708210175 1100.072337858403 1099.093639160991 395.5584978279005 1099.477357080175 298.7370195460009
968 0.005 4.84 20 1058.458362277707 1014.131997224646 1014.394161242564 1100.780967576929 1100.186678356431 1100.063674988787 1099.089301764249 395.584321649504 1099.434454962179 298.7359895703314
969 0.005 4.845 20 1058.465875505824 1014.132420939792 1014.394572545421 1100.791846911633 1100.196585909467 1100.072371370122 1099.093760012775 395.6131439944488 1099.453208711095 298.7376588844365
970 0.005 4.850000000000001 20 1058.465745102565 1014.132827311976 1014.394978566545 1100.790211163758 1100.194518193996 1100.068749409288 1099.091987144897 395.643743647557 1099.455096339262 298.736427239282
971 0.005 4.855 20 1058.459252805513 1014.133202927004 1014.395362956551 1100.783608598925 1100.189874780761 1100.066598206359 1099.092739236417 395.6645743911118 1099.426451853823 298.7363984893328
972 0.005 4.86 20 1058.471438847419 1014.133650884621 1014.395789221071 1100.797094161239 1100.199966194094 1100.074604206193 1099.094644472518 395.6931441382715 1099.469232398381 298.737832528385
973 0.005 4.865 20 1058.459274775438 1014.134000371677 1014.396158985639 1100.781522912165 1100.187588844694 1100.064262584897 1099.089999397938 395.7228863515393 1099.436816936024 298.7360059699615
974 0.005 4.87 20 1058.458371225415 1014.134344260372 1014.396505263197 1100.782579931579 1100.189211010676 1100.065443772762 1099.091326238025 395.7526382516662 1099.434914828055 298.7368018521591
975 0.005 4.875 20 1058.469758199242 1014.134760336613 1014.396900262362 1100.79221764401 1100.195374779735 1100.069623868612 1099.092114428466 395.7821607607036 1099.468987075604 298.7360267620064
976 0.005 4.88 20 1058.454336157648 1014.135070445267 1014.397234884329 1100.776019915525 1100.183329031081 1100.060250699899 1099.090021331714 395.8077108835416 1099.417073457548 298.7358919916051
977 0.005 4.885 20 1058.469357665133 1014.135485619828 1014.397623453677 1100.79318678889 1100.196676613775 1100.072269751258 1099.094199511026 395.8317849886731 1099.468125454033 298.7381044933691
978 0.005 4.89 20 1058.464743565646 1014.135856557662 1014.397998767642 1100.786251221247 1100.190892826828 1100.067443302201 1099.090095331853 395.8611972786761 1099.455402697188 298.7359285431958
979 0.005 4.895 20 1058.460001614049 1014.136205070161 1014.39835644388 1100.783230428931 1100.189264582218 1100.065876011707 1099.091756721839 395.8912796308151 1099.429515427057 298.7364361955466
980 0.005 4.9 20 1058.472045841289 1014.136624741054 1014.398755814503 1100.794558311284 1100.197045758419 1100.071576259148 1099.092824708788 395.9219928220963 1099.473928338863 298.7374318141885
981 0.005 4.905 20 1058.461056662211 1014.136973062903 1014.399120719727 1100.78153850736 1100.187081182072 1100.063649756835 1099.090228995573 395.9388690223067 1099.430625172186 298.7364370942019
982 0.005 4.91 20 1058.469450409253 1014.137387450735 1014.399520317503 1100.794254804643 1100.198473809593 1100.074127494699 1099.093950253291 395.9666166223196 1099.455357856842 298.7375627541554
983 0.005 4.915 20 1058.467012317376 1014.137762624122 1014.399899896556 1100.789138087724 1100.193706333918 1100.068465026464 1099.091781856268 396.0006386969115 1099.452134056365 298.7356258306878
984 0.005 4.92 20 1058.458150004379 1014.138083423404 1014.400236087185 1100.779827460631 1100.186570200137 1100.063261415915 1099.091449603093 396.0276673436663 1099.421658073144 298.7359285273404
985 0.005 4.925 20 1058.474629173132 1014.138520499943 1014.400642199206 1100.797567764007 1100.199987503272 1100.074303533908 1099.09537848348 396.0490069194889 1099.473110319181 298.737827814598
986 0.005 4.93 20 1058.461420970431 1014.13885459338 1014.400995776498 1100.781031024623 1100.186917369234 1100.064231739022 1099.089457988827 396.0764025910224 1099.4422162759 298.7362521379532
987 0.005 4.935 20 1058.463543916856 1014.139211240781 1014.401348550394 1100.785699352258 1100.191201453966 1100.067680327517 1099.092822608386 396.1040573604855 1099.443049133116 298.7372373742052
988 0.005 4.94 20 1058.470217220669 1014.139587366294 1014.401713667242 1100.79035033445 1100.194043268884 1100.068916206039 1099.090740831393 396.1289086863243 1099.464697368709 298.735971710692
989 0.005 4.945 20 1058.460062072827 1014.139915855522 1014.402056766897 1100.780861656157 1100.187424635834 1100.064148119341 1099.091659682193 396.1594448175541 1099.421428051061 298.7357778213656
990 0.005 4.95 20 1058.472773547954 1014.140319874594 1014.402439273362 1100.79496610787 1100.198159952889 1100.07367712461 1099.09448129067 396.1872147561763 1099.469790333171 298.7378056477911
991 0.005 4.955 20 1058.465219650916 1014.140663657008 1014.402793966566 1100.785142876534 1100.190280453247 1100.065649688079 1099.090994442452 396.2085528150475 1099.438162540599 298.7358871614142
992 0.005 4.96 20 1058.4648139498 1014.141012641721 1014.40314432653 1100.786182135781 1100.191846274756 1100.068178772206 1099.092510020735 396.2377934916734 1099.437424656186 298.7364341181694
993 0.005 4.965 20 1058.472946322647 1014.141404876316 1014.40352173507 1100.793389185379 1100.196584826562 1100.070718744594 1099.092473391974 396.266693531406 1099.46828465511 298.7368115978108
994 0.005 4.97 20 1058.457743778278 1014.141692157325 1014.403834583144 1100.776072337554 1100.183019895938 1100.059977321912 1099.089358294258 396.2946176304241 1099.41767553326 298.7368617441986
995 0.005 4.975000000000001 20 1058.468131840551 1014.142052510904 1014.404175635492 1100.789670963719 1100.194581058649 1100.070293949339 1099.093200758313 396.3190631750441 1099.453493241205 298.738702471364
996 0.005 4.98 20 1058.469108544168 1014.142407818836 1014.404526250644 1100.78820853241 1100.192622984874 1100.068932679406 1099.090480606148 396.3447394615818 1099.460451392055 298.7366794825228
997 0.005 4.985 20 1058.461685651159 1014.142728118813 1014.404856867901 1100.781610631136 1100.188160253354 1100.064399201204 1099.092575361213 396.3648614376652 1099.425228754152 298.7368060794573
998 0.005 4.99 20 1058.475156600135 1014.143121656277 1014.405227988605 1100.794738069058 1100.197118778921 1100.071911025119 1099.092942975411 396.3940943384752 1099.475899073509 298.737728409438
999 0.005 4.995 20 1058.463511160493 1014.143438006427 1014.405562979109 1100.780992798729 1100.186691240405 1100.06370229794 1099.089318434322 396.419463546751 1099.4346096675 298.7366971438773
1000 0.005 5 20 1058.470962744165 1014.143816282492 1014.405928552434 1100.79185272383 1100.196584096691 1100.072380276335 1099.093814419141 396.4457748639061 1099.4532132601 298.7383294601584
1001 0.005 5.005 20 1058.47077663755 1014.144175053247 1014.40628691769 1100.790196777853 1100.194532195692 1100.068753127757 1099.091856428009 396.4712921475948 1099.455098646643 298.7366893478688
1002 0.005 5.01 20 1058.463632285658 1014.144492665835 1014.406615499624 1100.782906542757 1100.189342140588 1100.066200890229 1099.091632318404 396.4953924163012 1099.425245240604 298.7365148329401
1003 0.005 5.015 20 1058.476624569808 1014.144898085494 1014.40699772859 1100.797237080456 1100.200044603015 1100.07468316687 1099.095038628489 396.5228746346978 1099.469789109605 298.7382358217525
1004 0.005 5.02 20 1058.464370491411 1014.145203130984 1014.407321959216 1100.781554254971 1100.187614484601 1100.064234747625 1099.089869263484 396.5459400420306 1099.436506656026 298.7364160975286
1005 0.005 5.025 20 1058.464026765592 1014.145518033736 1014.407636767213 1100.783404895863 1100.189829718618 1100.065892024628 1099.092485262826 396.5739225228147 1099.436350618424 298.7369931583846
1006 0.005 5.03 20 1058.474130973772 1014.145880687812 1014.407982059176 1100.791821562319 1100.195134075782 1100.069269079704 1099.091290663607 396.600411638176 1099.467446752173 298.7363849026244
1007 0.005 5.035 20 1058.45984502474 1014.14615514862 1014.408278384296 1100.776472565747 1100.183601209645 1100.060347450628 1099.090556238915 396.6306468738771 1099.418263991366 298.7359173415834
1008 0.005 5.04 20 1058.472241703896 1014.146505838563 1014.408607118362 1100.791130913158 1100.195235163389 1100.071000631689 1099.092862386416 396.6524366852105 1099.464226815136 298.7378360173693
1009 0.005 5.045 20 1058.470233644342 1014.146838217736 1014.408940247965 1100.787140441191 1100.191748378806 1100.068385027315 1099.090286386286 396.6827053358408 1099.458867475357 298.7356635071531
1010 0.005 5.05 20 1058.464733267035 1014.147143575278 1014.409254994211 1100.782960791718 1100.189102488075 1100.065651376715 1099.091870699817 396.7091105553405 1099.428676421422 298.7364819060649
1011 0.005 5.055 20 1058.47800800222 1014.147533269629 1014.409621359048 1100.795359188266 1100.197605452072 1100.072150976637 1099.093540642919 396.7291537679263 1099.476114275655 298.7376267668407
1012 0.005 5.06 20 1058.465598833991 1014.147833410347 1014.409941007579 1100.781264691125 1100.186907165456 1100.063751708889 1099.08931820113 396.7498375336407 1099.433015560876 298.7365497847974
1013 0.005 5.065 20 1058.474201072778 1014.148205238681 1014.410298842771 1100.793679233069 1100.197934590956 1100.07361798873 1099.093803717109 396.7806262697104 1099.455791806027 298.7378023321362
1014 0.005 5.07 20 1058.471989873308 1014.148542840201 1014.410639328943 1100.789596698159 1100.194086278714 1100.068495230146 1099.092013066478 396.8096382385244 1099.453247298745 298.7364325192793
1015 0.005 5.075 20 1058.463759504706 1014.148831045014 1014.410941135678 1100.780991007401 1100.187654789956 1100.064406889376 1099.091481860168 396.8313170908844 1099.42229242586 298.7366845127407
1016 0.005 5.08 20 1058.478077141721 1014.149220604759 1014.411303668306 1100.79711451719 1100.200078600845 1100.07485588999 1099.095333250034 396.8567836871599 1099.468288138088 298.7385676874944
1017 0.005 5.085 20 1058.466327621378 1014.149511554859 1014.411612361194 1100.781621351139 1100.187637734112 1100.064337904598 1099.090208620794 396.8781662765537 1099.437340642092 298.7368713572111
1018 0.005 5.09 20 1058.465187732297 1014.14979940218 1014.411902241823 1100.782519303719 1100.189007834735 1100.065429058181 1099.09147116579 396.9038472582729 1099.435746303859 298.7377134009149
1019 0.005 5.095 20 1058.476421372981 1014.150154088256 1014.412235998459 1100.79185207909 1100.195098982008 1100.069486011258 1099.092205579713 396.927959850464 1099.468584274324 298.7369091491987
1020 0.005 5.100000000000001 20 1058.461390693201 1014.150406557133 1014.412512198981 1100.776376060935 1100.183554828109 1100.060478743794 1099.089691770507 396.9499631797743 1099.4169654421 298.7366357128057
1021 0.005 5.105 20 1058.476474861686 1014.150761997697 1014.412841629806 1100.793806501179 1100.197131905451 1100.07280079104 1099.093969618022 396.9794608814223 1099.468595243984 298.7384410994239
1022 0.005 5.11 20 1058.470324570208 1014.151061686016 1014.413149852565 1100.785114645046 1100.189928499854 1100.066270224931 1099.090095093819 397.0076348648431 1099.447524387041 298.7365995243985
1023 0.005 5.115 20 1058.467842974247 1014.15136213627 1014.413454210373 1100.784203745628 1100.189986622647 1100.066548267522 1099.092016749439 397.028943388311 1099.431912472987 298.737191010284
1024 0.005 5.12 20 1058.478828970319 1014.151728983231 1014.413800901134 1100.79490273567 1100.197493264384 1100.07153402915 1099.093290070363 397.0589728006344 1099.471476016227 298.737957105687
1025 0.005 5.125 20 1058.467100633911 1014.152018930721 1014.414108776367 1100.780877828103 1100.186515457394 1100.063088380402 1099.089941014769 397.0731426714531 1099.428102223177 298.7369518060476
1026 0.005 5.13 20 1058.474490855207 1014.15236596699 1014.414441947716 1100.792473804998 1100.196969995929 1100.072581758854 1099.094009022068 397.1004143693225 1099.453672901149 298.7381300054774
1027 0.005 5.135 20 1058.473482844812 1014.152686222694 1014.414764010168 1100.789169393891 1100.193741540631 1100.068391974846 1099.091586309843 397.1290722078346 1099.451803292764 298.7364231871357
1028 0.005 5.14 20 1058.464895448074 1014.152954413782 1014.415046032347 1100.780198706424 1100.186904042471 1100.06363227152 1099.091676430255 397.154706153251 1099.421843103789 298.7367884230026
1029 0.005 5.145 20 1058.481030509957 1014.15333997644 1014.41540059158 1100.797840267439 1100.200403119289 1100.074881917527 1099.095546061721 397.1726762323343 1099.470895367513 298.7385631772119
1030 0.005 5.15 20 1058.468013173552 1014.153616817148 1014.415697174849 1100.781285454554 1100.18733388445 1100.064106051368 1099.089694363284 397.1962942317222 1099.437666435006 298.7365967714256
1031 0.005 5.155 20 1058.466734679301 1014.153889458353 1014.415972610622 1100.782287763912 1100.188665176172 1100.065362131679 1099.091668806448 397.2262002439016 1099.436396892988 298.7375242019608
1032 0.005 5.16 20 1058.47724026545 1014.154215528409 1014.416280921527 1100.79078719719 1100.194269411113 1100.068823118687 1099.090803252207 397.251525983586 1099.466546833469 298.7368397977659
1033 0.005 5.165 20 1058.464221202738 1014.154470217199 1014.416553919416 1100.777615189746 1100.184527793659 1100.061237330367 1099.091154757311 397.2706009428642 1099.418099365835 298.7364283057919
1034 0.005 5.17 20 1058.47837379423 1014.154811254737 1014.416870787368 1100.793681564838 1100.196970107459 1100.072672241958 1099.093491802696 397.2945344554321 1099.468845162634 298.7383056082083
1035 0.005 5.175 20 1058.472949769311 1014.155110654132 1014.417176680291 1100.785945088577 1100.190592280458 1100.06673141821 1099.0910843187 397.3233305211186 1099.448567559921 298.7360436890693
1036 0.005 5.18 20 1058.469766746702 1014.155397995714 1014.417469871711 1100.784271209223 1100.19007265143 1100.066574855739 1099.091819233145 397.3431649141684 1099.431576417146 298.7364601591012
1037 0.005 5.185 20 1058.481245676048 1014.155762006957 1014.417812677293 1100.795495959343 1100.197909327785 1100.071814911219 1099.093871637485 397.3698295474869 1099.472617189942 298.7371733759142
1038 0.005 5.19 20 1058.468016264336 1014.156026209192 1014.418099505282 1100.780143109923 1100.185955061361 1100.062663945408 1099.089405738112 397.3924174958456 1099.426829121253 298.7363894886779
1039 0.005 5.195 20 1058.476829245853 1014.156369206577 1014.418426070726 1100.7929482298 1100.197321174172 1100.07275283575 1099.094507868943 397.413861829364 1099.454467669852 298.7381717303429
1040 0.005 5.2 20 1058.475479528102 1014.156677685799 1014.418736663645 1100.789255038479 1100.193827726851 1100.068514953919 1099.091894799485 397.4391383395634 1099.451559074621 298.7362361400116
1041 0.005 5.205 20 1058.467302990053 1014.156943104647 1014.41901454215 1100.780806873893 1100.187345301332 1100.063909783961 1099.092207581368 397.4629083804214 1099.422949138452 298.7366453054979
1042 0.005 5.21 20 1058.481991773741 1014.157302223664 1014.419347134665 1100.797118139447 1100.199857877481 1100.074382287059 1099.094503955634 397.4847566703613 1099.470113515139 298.7382970428154
1043 0.005 5.215 20 1058.469717961495 1014.157565075851 1014.419629374608 1100.781189677091 1100.18721993821 1100.064107082086 1099.089865666175 397.5100010245373 1099.438607355624 298.7364249886187
1044 0.005 5.22 20 1058.468559666829 1014.157821919225 1014.419888706205 1100.781997626101 1100.188287242171 1100.06516371969 1099.091182872265 397.5311674112123 1099.436453802965 298.7374655118264
1045 0.005 5.225000000000001 20 1058.47949239861 1014.158146726562 1014.420193265176 1100.791463598899 1100.194858840528 1100.069230439541 1099.092045618615 397.5590113596014 1099.467305868568 298.7365326340459
1046 0.005 5.23 20 1058.465343318442 1014.158379539095 1014.420448159943 1100.777354881719 1100.184525603871 1100.061382247804 1099.090212754887 397.5812444834878 1099.416373624156 298.736462117067
1047 0.005 5.235 20 1058.480823809964 1014.158718653268 1014.420759958506 1100.794494246062 1100.197637620587 1100.073180154128 1099.094651267727 397.6017787498967 1099.470439501615 298.738733767535
1048 0.005 5.24 20 1058.47389589509 1014.158994032422 1014.421045413178 1100.785079656409 1100.189887220981 1100.06622414214 1099.090034644186 397.6254876725144 1099.44754237949 298.7366177030581
1049 0.005 5.245 20 1058.471296925798 1014.159266965901 1014.421323545333 1100.784266695081 1100.190058345482 1100.066605682052 1099.092160610735 397.6505044885138 1099.431815876578 298.7373500972628
1050 0.005 5.25 20 1058.48234640111 1014.159606700759 1014.421643603244 1100.794844918145 1100.197415178499 1100.071472802401 1099.093212891521 397.6762254057704 1099.471785776335 298.7379329150818
1051 0.005 5.255 20 1058.46979074059 1014.159857846717 1014.421915603927 1100.780103673066 1100.185916978706 1100.062653588032 1099.089263639407 397.6946739643833 1099.426943111313 298.7370661950202
1052 0.005 5.26 20 1058.477932704671 1014.160178022296 1014.422220563726 1100.792365695892 1100.19688086153 1100.07249207469 1099.094076428648 397.7173673188869 1099.453533722678 298.7388841055291
1053 0.005 5.265 20 1058.477099072179 1014.160471791119 1014.422515488426 1100.789187128319 1100.193756177364 1100.068420905956 1099.091585620134 397.739848797402 1099.451703880761 298.7370165439175
1054 0.005 5.27 20 1058.468470224097 1014.160712595364 1014.422769829598 1100.780217437117 1100.186916034447 1100.063583140179 1099.091364668633 397.7609512170609 1099.421555562328 298.7369128636205
1055 0.005 5.275 20 1058.483821711194 1014.161059246309 1014.423089085449 1100.797108689656 1100.199854087796 1100.074457793745 1099.094732062656 397.7866392130591 1099.469827028427 298.7384827920773
1056 0.005 5.28 20 1058.471381518061 1014.161309298637 1014.423357095083 1100.78127615963 1100.187332850563 1100.064089895631 1099.089784120837 397.8083507688854 1099.437581691171 298.7367731017564
1057 0.005 5.285 20 1058.469966578156 1014.16155366295 1014.42360424275 1100.782157861089 1100.188564172564 1100.065233085072 1099.091589126008 397.831474690686 1099.436109623028 298.7375705450186
1058 0.005 5.29 20 1058.480648800053 1014.161855169101 1014.423887047246 1100.790889570176 1100.194341970855 1100.068896471233 1099.090885203848 397.8542640664184 1099.466863617908 298.7370839641428
1059 0.005 5.295 20 1058.466701451472 1014.162071219151 1014.424124482518 1100.776582256381 1100.183724818979 1100.060643809133 1099.090248584904 397.8798598820871 1099.417077528616 298.7367810533959
1060 0.005 5.3 20 1058.48180204689 1014.16239075392 1014.424417499095 1100.793967045539 1100.197167117776 1100.072892831878 1099.093897813678 397.9043703410722 1099.469586047652 298.7390727763056
1061 0.005 5.305 20 1058.476167867879 1014.162663839281 1014.424696583979 1100.785780012386 1100.190496730468 1100.066513792832 1099.091052086789 397.9197181956775 1099.446976698552 298.7369347329126
1062 0.005 5.31 20 1058.473567993419 1014.162929184134 1014.424966728764 1100.784740688367 1100.19047373418 1100.066930665239 1099.091928419295 397.9400140182069 1099.432915856769 298.7371894922657
1063 0.005 5.315 20 1058.483947821743 1014.163265589557 1014.425283249596 1100.794936826411 1100.19769185706 1100.071570063572 1099.093738141451 397.968927714091 1099.469679555256 298.7374392312559
1064 0.005 5.32 20 1058.470220830147 1014.16349905113 1014.425540125988 1100.779235700213 1100.185389756143 1100.062044191271 1099.089447640784 397.9897410637224 1099.423031176143 298.7367409886771
1065 0.005 5.325 20 1058.478081025788 1014.163793111905 1014.425820007295 1100.790508421217 1100.195342854468 1100.07104933143 1099.093313099068 398.0121966145277 1099.452738312806 298.7386300135794
1066 0.005 5.33 20 1058.47941181801 1014.164081181681 1014.426104287034 1100.789572500571 1100.193973396977 1100.069590240555 1099.091509660699 398.0367006328678 1099.456031560373 298.7366967130613
1067 0.005 5.335 20 1058.469421271587 1014.164307634667 1014.426347041531 1100.779404431778 1100.186240056931 1100.062878674561 1099.091325377138 398.0577696842934 1099.421699140302 298.7370287438011
1068 0.005 5.34 20 1058.485420559 1014.164635510622 1014.426646573104 1100.795776848803 1100.198087694141 1100.073011870953 1099.093455198523 398.0764500116374 1099.476342298277 298.7385853960612
1069 0.005 5.345 20 1058.472043652742 1014.164871234755 1014.426902610902 1100.77954250086 1100.185501570284 1100.062997241716 1099.089165085473 398.0995666392204 1099.437606328331 298.7369924110961
1070 0.005 5.350000000000001 20 1058.478558966723 1014.165162462555 1014.427183256745 1100.789750214733 1100.194984435995 1100.070873949169 1099.093234580645 398.1251504684927 1099.449540055627 298.7383258930683
1071 0.005 5.355 20 1058.481164791091 1014.165452345305 1014.427467430016 1100.790444104452 1100.194430028058 1100.069210537722 1099.091791091437 398.1441153361901 1099.46262084634 298.7371399082181
1072 0.005 5.36 20 1058.472045800089 1014.165692863601 1014.427722065805 1100.781576686307 1100.188015773578 1100.064823178246 1099.091092240145 398.1671104205187 1099.423293311756 298.736991546907
1073 0.005 5.365 20 1058.484825323951 1014.166020951467 1014.428027003144 1100.796513330362 1100.199798802762 1100.074756072543 1099.095443500228 398.1865125556733 1099.466993772616 298.7392011105816
1074 0.005 5.37 20 1058.475336902419 1014.166261069252 1014.428282662736 1100.783728098397 1100.189249058377 1100.064789348325 1099.089980991948 398.2061695583736 1099.43459928109 298.7369968648856
1075 0.005 5.375 20 1058.475523267094 1014.166527061894 1014.428546718009 1100.785913532301 1100.191913842161 1100.06775768506 1099.093075256326 398.2317893827322 1099.436639067415 298.7372368594248
1076 0.005 5.38 20 1058.484221499167 1014.166833610771 1014.428837462755 1100.793538743622 1100.196805816154 1100.070940290908 1099.09236569443 398.2504700604737 1099.466596101346 298.7371811290718
1077 0.005 5.385 20 1058.469254016208 1014.167034878485 1014.429064303246 1100.776368042884 1100.183259326508 1100.060211754397 1099.089348420618 398.276488650287 1099.417817113409 298.7367663666183
1078 0.005 5.39 20 1058.479412593854 1014.167314223384 1014.429324599232 1100.790191005599 1100.195050251107 1100.070714931197 1099.093521917198 398.3007454041971 1099.453123437004 298.7389393775381
1079 0.005 5.395 20 1058.480611981724 1014.167588470676 1014.429593791751 1100.789011081428 1100.193391007544 1100.069242878047 1099.09080903754 398.318854762465 1099.45787775559 298.7369502856462
1080 0.005 5.4 20 1058.471222519778 1014.167806469407 1014.429826676158 1100.779867012841 1100.186722873446 1100.063272569902 1099.091682470623 398.3405074429974 1099.422579209254 298.7374450878884
1081 0.005 5.405 20 1058.486723583446 1014.168122165582 1014.43011548096 1100.795379036984 1100.197689193345 1100.072616662316 1099.093205476727 398.3586779968155 1099.476719129367 298.7390318020935
1082 0.005 5.41 20 1058.474828189427 1014.168357874799 1014.430368163835 1100.78088403322 1100.18664583988 1100.064138035636 1099.089336334208 398.3777238101625 1099.440579511785 298.7374209905548
1083 0.005 5.415 20 1058.479778092192 1014.168635387682 1014.430638178378 1100.789406747588 1100.194739625849 1100.070647290037 1099.092976548818 398.4019266251404 1099.448859576082 298.7382942439899
1084 0.005 5.42 20 1058.482803872228 1014.168917702836 1014.430914453925 1100.790569205935 1100.194493562515 1100.069392678643 1099.091641226651 398.4277242791687 1099.463521243035 298.7371669558017
1085 0.005 5.425 20 1058.474008019866 1014.169156407459 1014.431165857006 1100.781933014839 1100.18828095833 1100.064925966581 1099.09202094592 398.442327730302 1099.423566162984 298.7372982525599
1086 0.005 5.43 20 1058.486372658215 1014.169474025619 1014.431461616419 1100.796281322329 1100.199436377875 1100.074571341862 1099.094958279891 398.4656793788935 1099.46893401697 298.7391817726642
1087 0.005 5.435 20 1058.476717582542 1014.169705986991 1014.431709426087 1100.783800285056 1100.189342091552 1100.064929943525 1099.090450264953 398.4867150621234 1099.434800176774 298.7372440245882
1088 0.005 5.44 20 1058.476177794302 1014.169948042283 1014.431952846381 1100.784899349733 1100.191080125092 1100.06715907176 1099.092057113466 398.5107494190198 1099.435450496851 298.7375544656833
1089 0.005 5.445 20 1058.48562914923 1014.170246425602 1014.432233154966 1100.793489693565 1100.196760997293 1100.070948511671 1099.092713154873 398.5304078837082 1099.466859169429 298.7376012119899
1090 0.005 5.45 20 1058.47058647368 1014.170438049363 1014.432449384057 1100.776314145978 1100.183205408604 1100.06015116751 1099.089414552687 398.5488481003432 1099.417753244431 298.7374027852955
1091 0.005 5.455 20 1058.481606743154 1014.170716955996 1014.432706672063 1100.790737923299 1100.195427181292 1100.070956152053 1099.094001593623 398.5693282126912 1099.454319130105 298.7391726107234
1092 0.005 5.46 20 1058.482165034949 1014.17098082739 1014.432967257397 1100.788959935697 1100.193324170651 1100.069302426851 1099.090919899111 398.5909841520108 1099.459057542899 298.7369112911732
1093 0.005 5.465 20 1058.472861515282 1014.171191795068 1014.43319360011 1100.780066926819 1100.186936713077 1100.063486640981 1099.091423217389 398.6148223197541 1099.422829350214 298.7373010758989
1094 0.005 5.47 20 1058.488001666122 1014.1714969446 1014.433472654301 1100.795215741091 1100.197546919393 1100.072433090379 1099.093336445452 398.6340118165817 1099.476701288478 298.7390862241525
1095 0.005 5.475000000000001 20 1058.477300009222 1014.171738456932 1014.433728762034 1100.781991413042 1100.187558803676 1100.064766201702 1099.090219751196 398.6511094840239 1099.442058061331 298.737762029781
1096 0.005 5.48 20 1058.4814178889 1014.172010183966 1014.433993734076 1100.789667712917 1100.194928281945 1100.070773185665 1099.093247141354 398.6753180270438 1099.449429449025 298.738461692408
1097 0.005 5.485 20 1058.484145845386 1014.172279969652 1014.434259618772 1100.790452171377 1100.194406648282 1100.06926056118 1099.09154441231 398.6973244401157 1099.463057024428 298.7371860609041
1098 0.005 5.49 20 1058.474880445821 1014.172499396007 1014.434493813373 1100.781334966542 1100.187803265351 1100.064609306968 1099.091169180512 398.7177457061359 1099.422900294558 298.7371718613556
1099 0.005 5.495 20 1058.487996447561 1014.172807944633 1014.434779122412 1100.796514373089 1100.199673683755 1100.074714338111 1099.095253711421 398.7373454393208 1099.468807080433 298.7394038654242
1100 0.005 5.5 20 1058.478150512704 1014.173028933568 1014.435016260204 1100.783582250787 1100.189128376774 1100.064745869922 1099.090168691224 398.7597579960062 1099.434665657781 298.7372043857924
1101 0.005 5.505 20 1058.47836056214 1014.173274929903 1014.435260236393 1100.785816162103 1100.19184200118 1100.067689446384 1099.093188576179 398.7772753292574 1099.436719218931 298.7377312473024
1102 0.005 5.51 20 1058.486983516201 1014.173562159986 1014.435531927703 1100.793457199769 1100.196730533366 1100.070885679615 1099.092266220625 398.7980366060992 1099.46637810057 298.7377407443677
1103 0.005 5.515 20 1058.472859884507 1014.173753369887 1014.435746160442 1100.777054119008 1100.183804618247 1100.06058624945 1099.090216449779 398.8204483735523 1099.418734398252 298.7371094236731
1104 0.005 5.52 20 1058.482162551465 1014.17401000088 1014.435985427027 1100.790006392044 1100.194894902932 1100.070519766194 1099.092938595619 398.8395821447565 1099.452909143424 298.7388235402718
1105 0.005 5.525 20 1058.484400078347 1014.174276339084 1014.436245117767 1100.789764401189 1100.19392344153 1100.069733539343 1099.091692117445 398.8623137888177 1099.460087765828 298.7365173390385
1106 0.005 5.53 20 1058.474307931813 1014.174476328287 1014.436461782042 1100.780177559583 1100.187049706039 1100.06356120087 1099.091699539761 398.8820772528011 1099.422810619456 298.7367773589534
1107 0.005 5.535 20 1058.489306354997 1014.174769659077 1014.436730091485 1100.795036143352 1100.19734600679 1100.072255742941 1099.093083310495 398.9024059747215 1099.476658154739 298.738559813892
1108 0.005 5.54 20 1058.477921244731 1014.174990253575 1014.436967380598 1100.781431467167 1100.187137557819 1100.064512699708 1099.089767545574 398.9215739048205 1099.441201147336 298.7375032863945
1109 0.005 5.545 20 1058.482950389321 1014.175251207962 1014.437220716318 1100.789774329264 1100.19498975789 1100.070839928919 1099.093101336648 398.9418138139994 1099.449720770708 298.7386829893407
1110 0.005 5.55 20 1058.485462919851 1014.175511475787 1014.437476348197 1100.790345193072 1100.194332644774 1100.069119787736 1099.091655134495 398.9632645726506 1099.462326203806 298.7373445016362
1111 0.005 5.555 20 1058.47652412273 1014.175721575841 1014.437700682154 1100.781875090381 1100.188274048855 1100.065057041479 1099.091031458078 398.9790208985281 1099.423366521154 298.7374254231771
1112 0.005 5.56 20 1058.489711758348 1014.176026993339 1014.437982342682 1100.79742028772 1100.20052702083 1100.075355079748 1099.095676931639 399.0021381604968 1099.467026311996 298.739331217003
1113 0.005 5.565 20 1058.479315450088 1014.176237460123 1014.438209832833 1100.783367940083 1100.188971505322 1100.064774367816 1099.090307667862 399.0226463415881 1099.4346924934 298.7373182469531
1114 0.005 5.57 20 1058.477238021326 1014.176445594848 1014.438421710748 1100.782935243563 1100.189696946232 1100.065696645297 1099.091588744732 399.0406419362201 1099.434648213081 298.7380914327832
1115 0.005 5.575 20 1058.488420286472 1014.176720246494 1014.438676286177 1100.793041743328 1100.19630187548 1100.070274917987 1099.092377917402 399.0628390525688 1099.466679604126 298.7376877723105
1116 0.005 5.58 20 1058.472513196287 1014.176884386519 1014.438865927155 1100.775367080773 1100.182587649742 1100.059568859641 1099.089429658224 399.0801075980413 1099.417117292211 298.7374545997332
1117 0.005 5.585 20 1058.484403008898 1014.177127537416 1014.439087750535 1100.789746489476 1100.19410511987 1100.070205013084 1099.092841956557 399.1003505073108 1099.461889940507 298.7395700488757
1118 0.005 5.59 20 1058.482964325986 1014.177356531423 1014.43931589555 1100.786433490516 1100.191367843058 1100.0678913943 1099.090472057924 399.1203372644824 1099.455212050606 298.7374419966419
1119 0.005 5.595 20 1058.478540905023 1014.177568955333 1014.439535139465 1100.783411767483 1100.189417784357 1100.066006989509 1099.091915835979 399.140034368024 1099.42970101678 298.7378739895781
1120 0.005 5.600000000000001 20 1058.490476195507 1014.177852304932 1014.439797612621 1100.794765293952 1100.197210741011 1100.071752462857 1099.093087082762 399.1581177107982 1099.474212652482 298.7389484700388
1121 0.005 5.605 20 1058.47864048499 1014.178053763078 1014.4400184304 1100.780909711129 1100.1865740725 1100.063303040605 1099.089166558198 399.1760421913855 1099.429920007291 298.7377326209994
1122 0.005 5.61 20 1058.487861009995 1014.178335911905 1014.440284432856 1100.794697842864 1100.198851349487 1100.074526430286 1099.094565732239 399.1979583331066 1099.456293236539 298.7389181818552
1123 0.005 5.615 20 1058.485147911973 1014.178575276882 1014.440527955171 1100.788988411621 1100.193505528627 1100.06836081631 1099.091254336896 399.2181303686282 1099.452305982681 298.7369378749762
1124 0.005 5.62 20 1058.476023705521 1014.178760038288 1014.440728250505 1100.779836259014 1100.186644498184 1100.063337825872 1099.091434113491 399.2380073421481 1099.421505130201 298.737168882809
1125 0.005 5.625 20 1058.49184141782 1014.179051548274 1014.440990967048 1100.796981740456 1100.199642295325 1100.074087721845 1099.094464983399 399.2570796021011 1099.471075289229 298.7389424069065
1126 0.005 5.63 20 1058.479172933956 1014.179253493931 1014.441210594027 1100.781004140678 1100.186899828912 1100.064153169588 1099.089574613393 399.2767909909946 1099.441741023228 298.7371411732069
1127 0.005 5.635 20 1058.479463184453 1014.17945883458 1014.441415678121 1100.783860032945 1100.189675557852 1100.06651784631 1099.092040229374 399.2963687421573 1099.440064303272 298.7382556731378
1128 0.005 5.64 20 1058.487996463067 1014.179709126806 1014.44165126598 1100.790556022853 1100.194298894803 1100.06918842209 1099.091212370471 399.3173117619378 1099.46450952069 298.7376896968313
1129 0.005 5.645 20 1058.477755901205 1014.179909729971 1014.441865045539 1100.781016843879 1100.187559192377 1100.064269925698 1099.091884437672 399.3320350700858 1099.421734254425 298.7378137871384
1130 0.005 5.65 20 1058.490167636591 1014.180181381445 1014.442115892512 1100.794825710828 1100.198043064727 1100.073562222503 1099.093991772214 399.3522675203238 1099.469127679187 298.7396370048202
1131 0.005 5.655 20 1058.482716048796 1014.180396990919 1014.442342168491 1100.785098847896 1100.190255339744 1100.065641204399 1099.091007798721 399.3739788393872 1099.438082389907 298.7371135791322
1132 0.005 5.66 20 1058.482297834643 1014.18061865767 1014.44256469358 1100.78628180862 1100.191945057789 1100.068222696808 1099.092375615311 399.3909549120309 1099.437204411078 298.7373959804518
1133 0.005 5.665 20 1058.490581081619 1014.180886937072 1014.442818343896 1100.793472445548 1100.19664470649 1100.070761149792 1099.092437860946 399.4130176272486 1099.468226001699 298.7376826197465
1134 0.005 5.67 20 1058.475281689233 1014.181048157 1014.443005126825 1100.776099707348 1100.183034304993 1100.059983400101 1099.089598195487 399.4312526136783 1099.417668226653 298.737443029045
1135 0.005 5.675 20 1058.485312838094 1014.181283066203 1014.443221413789 1100.789677433067 1100.194573945393 1100.070284889032 1099.093105220654 399.4496272163374 1099.453521405871 298.7394729364848
1136 0.005 5.68 20 1058.486399635337 1014.18151260897 1014.443446119316 1100.788227912122 1100.192626069561 1100.068880097333 1099.090316846061 399.4660144878104 1099.460058127424 298.7374380849893
1137 0.005 5.685 20 1058.477947829322 1014.181694022795 1014.44364128557 1100.780763773733 1100.187539002697 1100.06394649846 1099.091629805916 399.4878204821864 1099.423926209698 298.7375068938406
1138 0.005 5.69 20 1058.492388025174 1014.181967006586 1014.443889292623 1100.794762221331 1100.197104624019 1100.071888100105 1099.092863639548 399.5075298887638 1099.476179962908 298.7390527136526
1139 0.005 5.695 20 1058.48139271575 1014.182173332421 1014.444111008358 1100.781786745954 1100.187314490146 1100.064128823419 1099.090430310102 399.522153941651 1099.435408622411 298.738067243258
1140 0.005 5.7 20 1058.488073853007 1014.182429874025 1014.444356996751 1100.791947133533 1100.196615936762 1100.072362765448 1099.093427660802 399.5413291948661 1099.45307268867 298.7391474343065
1141 0.005 5.705 20 1058.488479399439 1014.182680711078 1014.444605492916 1100.791018944259 1100.195187919525 1100.069206576328 1099.092908555384 399.5628796814797 1099.455887476227 298.7370448509729
1142 0.005 5.71 20 1058.480191479457 1014.182877377711 1014.444816391292 1100.782651153166 1100.189143759772 1100.066013045033 1099.0916957189 399.5809580558221 1099.424945381333 298.7371207131814
1143 0.005 5.715 20 1058.493040947155 1014.183160693056 1014.445076688995 1100.797070810337 1100.19996002951 1100.074658721547 1099.094923166363 399.6000866597975 1099.469319501702 298.7392463470728
1144 0.005 5.72 20 1058.481194276912 1014.183348751585 1014.445283687665 1100.78156248499 1100.187614466838 1100.064306426439 1099.090187400406 399.6189475335142 1099.437140334209 298.7378306171749
1145 0.005 5.725000000000001 20 1058.480643136199 1014.183545676888 1014.445480322114 1100.783221570631 1100.189578689176 1100.065778445846 1099.092259261065 399.6349578468918 1099.436554626627 298.7386712424799
1146 0.005 5.73 20 1058.490644233515 1014.183795147265 1014.445711924628 1100.791311688648 1100.194664081119 1100.069184322725 1099.09171566407 399.654743032614 1099.467736102893 298.7379380777624
1147 0.005 5.735 20 1058.476094531476 1014.183952569484 1014.445892246721 1100.776380627696 1100.183567063664 1100.060551783489 1099.090095145104 399.6720299341558 1099.41742988687 298.7379132959721
1148 0.005 5.74 20 1058.491051260279 1014.184212977809 1014.446126161149 1100.793739751828 1100.197112820908 1100.07275520519 1099.094109929103 399.6907710677877 1099.468209838996 298.7401652349521
1149 0.005 5.745 20 1058.485062859244 1014.184417746053 1014.4463388003 1100.785190362782 1100.189954488832 1100.066317966283 1099.090206588639 399.7080754599677 1099.44791626226 298.7380273165405
1150 0.005 5.75 20 1058.482394061805 1014.184621366237 1014.44654698271 1100.784082334892 1100.189908130036 1100.066465445813 1099.091953106127 399.7275526628571 1099.431497019639 298.7380292279423
1151 0.005 5.755 20 1058.49402672524 1014.184903751154 1014.446806560925 1100.795491640383 1100.197906923175 1100.071792216537 1099.094086676685 399.7440382541317 1099.472674668906 298.7385668872343
1152 0.005 5.76 20 1058.48073705764 1014.185087468534 1014.447012810662 1100.780108391461 1100.185915993509 1100.062638808811 1099.08933192868 399.7631689879158 1099.426727343639 298.7376086747833
1153 0.005 5.765 20 1058.488776416404 1014.185339510417 1014.447250473541 1100.792236694475 1100.196769473921 1100.07238191663 1099.094091791859 399.7823342646191 1099.453393491083 298.7392596903488
1154 0.005 5.77 20 1058.488217604262 1014.185570066902 1014.447481629291 1100.789274438994 1100.19381734532 1100.068502733536 1099.091840973585 399.8001960728142 1099.451502632882 298.7375249782305
1155 0.005 5.775 20 1058.47915866756 1014.185744796259 1014.447670805815 1100.779983873956 1100.186720145036 1100.063451305018 1099.091505360019 399.8173730306353 1099.421776914891 298.737755744024
1156 0.005 5.78 20 1058.49447716123 1014.18602495676 1014.447922974741 1100.797005022506 1100.199718238064 1100.07430338897 1099.094756323684 399.836584888124 1099.470552499492 298.739465745124
1157 0.005 5.785 20 1058.482111245897 1014.18620848863 1014.448124868565 1100.781108812207 1100.18716472456 1100.064084380999 1099.089741398304 399.8553676556218 1099.438619663019 298.7379801105631
1158 0.005 5.79 20 1058.480902680693 1014.186386167868 1014.448305152758 1100.781930615067 1100.188203337152 1100.065138868464 1099.091672073736 399.8725382901375 1099.436671906491 298.7388627053863
1159 0.005 5.795 20 1058.491469387217 1014.186626244174 1014.448526449284 1100.79071299008 1100.194240225474 1100.068789532672 1099.091337965305 399.8911182509842 1099.466369231364 298.738149235124
1160 0.005 5.8 20 1058.478638492483 1014.186796079149 1014.448713500645 1100.778181766863 1100.185169228756 1100.061833327835 1099.091454415298 399.905621612119 1099.41741778759 298.7379645011924
1161 0.005 5.805 20 1058.492462891442 1014.187047371687 1014.448941974307 1100.793619719724 1100.196939289368 1100.07262017646 1099.093552322459 399.9246639741307 1099.468734362773 298.7395614023501
1162 0.005 5.81 20 1058.486411791851 1014.187245547635 1014.449149626727 1100.785124178189 1100.189950741852 1100.066312871025 1099.090284406765 399.9455420294762 1099.447701277673 298.7373413198407
1163 0.005 5.815 20 1058.483659951036 1014.187441150801 1014.449350521862 1100.784133996134 1100.189970128574 1100.06651592747 1099.092127306207 399.9630323511 1099.431490403144 298.7378427973024
1164 0.005 5.82 20 1058.494554940092 1014.187705118494 1014.449594479245 1100.794632881578 1100.19721336529 1100.071291260591 1099.093010126194 399.9806354306936 1099.471627645019 298.7387296236004
1165 0.005 5.825 20 1058.482109255601 1014.187880536208 1014.449790470519 1100.780205220055 1100.186005691824 1100.062678082155 1099.089316651221 399.9948385012875 1099.426333986633 298.7380201092857
1166 0.005 5.83 20 1058.490182088351 1014.188126236144 1014.450021806168 1100.792171104983 1100.196700175996 1100.072311705563 1099.093977823768 400.0161560130645 1099.453371377945 298.7393160537172
1167 0.005 5.835 20 1058.489473417557 1014.188350019745 1014.450245696024 1100.789317728835 1100.193872839679 1100.068572385873 1099.092017827948 400.0347917189167 1099.451523566499 298.7372763831285
1168 0.005 5.84 20 1058.48039605974 1014.188516169438 1014.450426849443 1100.780120810553 1100.186869675907 1100.063580723415 1099.091424351358 400.0499234519924 1099.421817559085 298.7377291966014
1169 0.005 5.845 20 1058.495907727569 1014.188786853251 1014.45066956041 1100.796997864669 1100.199744354123 1100.074284395474 1099.09443476517 400.068080818286 1099.470093280191 298.7393429467506
1170 0.005 5.850000000000001 20 1058.483412250714 1014.188963342212 1014.450864604825 1100.78115512192 1100.187189113465 1100.064080205515 1099.089950850698 400.0867108758653 1099.438640835261 298.7373634432122
1171 0.005 5.855 20 1058.481952072695 1014.189134295565 1014.451038455957 1100.781961617253 1100.188244307577 1100.065173811631 1099.091565852538 400.104566511829 1099.436648060345 298.7384597580834
1172 0.005 5.86 20 1058.493308583192 1014.189377713911 1014.451260437233 1100.791520734123 1100.194889909538 1100.069259904705 1099.092329079231 400.1210625222814 1099.467347636835 298.7378759092427
1173 0.005 5.865 20 1058.478986648658 1014.189525834726 1014.451430775674 1100.777307394801 1100.184464433069 1100.061296168705 1099.090064828481 400.1370618095403 1099.415975552511 298.7377862190334
1174 0.005 5.87 20 1058.494440297583 1014.189783742299 1014.451661317981 1100.794525097955 1100.197651953061 1100.07318206927 1099.094795378302 400.1572368014872 1099.470431269762 298.7395079002505
1175 0.005 5.875 20 1058.487343722646 1014.189969587085 1014.451858726008 1100.785055027916 1100.189866487809 1100.066206219048 1099.090144602314 400.1756882080771 1099.447521708683 298.7372545141013
1176 0.005 5.88 20 1058.484895235916 1014.190155974035 1014.452050358897 1100.784127667355 1100.189915202412 1100.066482196242 1099.092012424457 400.1932782306243 1099.431826189448 298.7379570877491
1177 0.005 5.885 20 1058.495813168611 1014.190409436699 1014.452284367967 1100.794822571751 1100.197407540231 1100.071459782303 1099.093260602544 400.2100422078331 1099.471721854309 298.7388114021525
1178 0.005 5.89 20 1058.483250713902 1014.190578226405 1014.452473998576 1100.780040134269 1100.185855505206 1100.062599962296 1099.089308204794 400.226070608054 1099.426739174825 298.7379368920315
1179 0.005 5.895 20 1058.491302034244 1014.190815131846 1014.45269589601 1100.792291230755 1100.196856235949 1100.072411619095 1099.09392460973 400.2419166299738 1099.453032700508 298.739523665364
1180 0.005 5.9 20 1058.490757182726 1014.191032054136 1014.452913309193 1100.78931422854 1100.193860474429 1100.0685219381 1099.091832485995 400.2616367909964 1099.451639794774 298.7374229332531
1181 0.005 5.905 20 1058.481911892974 1014.191192221421 1014.453087735043 1100.780104632014 1100.186828974495 1100.063510637017 1099.091338827888 400.2769403913999 1099.42147482506 298.7376159766727
1182 0.005 5.91 20 1058.497774875975 1014.191470486939 1014.453336041495 1100.79782441584 1100.200336185179 1100.074765645356 1099.095602470537 400.2949806867472 1099.471546635256 298.7391592568894
1183 0.005 5.915 20 1058.484541829963 1014.191639049658 1014.453524971952 1100.781216534621 1100.187242246118 1100.064102294916 1099.089601756761 400.311078826354 1099.438464514437 298.7374168978532
1184 0.005 5.92 20 1058.483396268819 1014.191802695814 1014.453692308065 1100.781995800164 1100.188287084415 1100.065206391542 1099.091749528563 400.3315269612646 1099.436608752069 298.738363544151
1185 0.005 5.925 20 1058.493789644453 1014.192027955373 1014.453899237558 1100.790699752099 1100.194235172131 1100.068798300701 1099.091284815771 400.3482604030712 1099.466366161634 298.7380212016844
1186 0.005 5.93 20 1058.480970342544 1014.192182738006 1014.454071207962 1100.778144106891 1100.185124142408 1100.061786171614 1099.091481486004 400.3618114127432 1099.417423594913 298.7380079141052
1187 0.005 5.935 20 1058.494754441888 1014.192419767144 1014.454285466422 1100.79357423688 1100.196881059986 1100.072612865628 1099.093670922126 400.3813261387896 1099.469203781398 298.739694891085
1188 0.005 5.94 20 1058.48845016554 1014.192600775298 1014.45447628827 1100.784941244234 1100.189793441031 1100.066215703006 1099.090046180623 400.3974204247288 1099.447791811864 298.7376574171161
1189 0.005 5.945 20 1058.485906577443 1014.192782805268 1014.45466293129 1100.784080620793 1100.189902727907 1100.066467487148 1099.092177044622 400.41388652498 1099.431443089046 298.7384791384419
1190 0.005 5.95 20 1058.496955404197 1014.193033814778 1014.454893672858 1100.794623848308 1100.197211300851 1100.071283994282 1099.093077988292 400.4310179237066 1099.471636534154 298.7391990713833
1191 0.005 5.955 20 1058.484376567948 1014.193194181886 1014.455074956851 1100.780155744592 1100.185967039192 1100.062644840112 1099.089302712292 400.4444088816535 1099.426206587341 298.7381726923581
1192 0.005 5.96 20 1058.492459209409 1014.19342607833 1014.455292462045 1100.79211291373 1100.196647705387 1100.072254131764 1099.093937106023 400.4639747563469 1099.453343811763 298.7395108944132
1193 0.005 5.965 20 1058.491932931533 1014.193635648007 1014.455501635781 1100.78936983264 1100.193907775664 1100.068585355108 1099.091793436424 400.4806197103858 1099.45090111774 298.7374954275107
1194 0.005 5.97 20 1058.482822688299 1014.193787834636 1014.455669308749 1100.780033625191 1100.186788042369 1100.06350440472 1099.091405407928 400.497121206375 1099.421791586225 298.7376045870741
1195 0.005 5.975000000000001 20 1058.498541063796 1014.194050579718 1014.455903442566 1100.797076227698 1100.199736313022 1100.0742782988 1099.094861750279 400.515846116671 1099.471031424412 298.7395406587807
1196 0.005 5.98 20 1058.485869053938 1014.194214969896 1014.45608622524 1100.781149304868 1100.187108476778 1100.064164701566 1099.089931705754 400.5288472742316 1099.44015621416 298.738118116199
1197 0.005 5.985 20 1058.484679011786 1014.194374870348 1014.456249307706 1100.782158996188 1100.188396625345 1100.065335851416 1099.09153078279 400.5475626006747 1099.437002450987 298.7390375693375
1198 0.005 5.99 20 1058.495096972384 1014.194593956497 1014.456449796396 1100.790902039161 1100.19439898058 1100.06894531648 1099.091518399323 400.5626526498692 1099.466674310292 298.7383976507101
1199 0.005 5.995 20 1058.481395183411 1014.194727523804 1014.45660441097 1100.777082042525 1100.184254099885 1100.061085589307 1099.090114973969 400.5776692208617 1099.415851120189 298.7381241167913
1200 0.005 6 20 1058.496529289279 1014.194970980363 1014.456820433013 1100.794280704501 1100.197461163152 1100.072995180108 1099.094662191786 400.5955693660603 1099.470007253773 298.7397045313092
1201 0.005 6.005 20 1058.489469771313 1014.195146172678 1014.457006468266 1100.785043289162 1100.189904897891 1100.06629561137 1099.09014454145 400.6135627849509 1099.448026757752 298.7374409914403
1202 0.005 6.01 20 1058.487691878434 1014.195334066669 1014.457196989502 1100.784602704297 1100.190294359905 1100.066714535816 1099.092723704502 400.62923589581 1099.432149153591 298.7380750332235
1203 0.005 6.015000000000001 20 1058.49803665898 1014.195577957342 1014.457422479341 1100.794682702502 1100.197287761829 1100.071336216628 1099.093262704402 400.647229788597 1099.471462241032 298.7387550847219
1204 0.005 6.02 20 1058.486292955005 1014.195742341527 1014.457605906603 1100.780973877042 1100.186596021362 1100.063162639935 1099.090096377356 400.66085580407 1099.428262616762 298.7379105549833
1205 0.005 6.025 20 1058.493803968081 1014.195963966964 1014.457814775646 1100.792583092825 1100.197076484827 1100.072644349692 1099.093830196417 400.6778461765269 1099.453276977456 298.7393468368471
1206 0.005 6.03 20 1058.492938827681 1014.196165774515 1014.458018702078 1100.789245910177 1100.193824184325 1100.068466644028 1099.0919270146 400.6963073227668 1099.451955387496 298.7373950358587
1207 0.005 6.035 20 1058.483970327528 1014.196312978447 1014.458180593508 1100.780103932702 1100.186818227707 1100.063557342352 1099.091415415004 400.7115535821226 1099.421796445903 298.7376828585284
1208 0.005 6.04 20 1058.499291088178 1014.196567549914 1014.458407025686 1100.797173219227 1100.199929024387 1100.074545980877 1099.095074670824 400.7266604855803 1099.469672643163 298.7397408515381
1209 0.005 6.045 20 1058.486918318021 1014.196722925761 1014.458581250079 1100.781288775188 1100.187322822415 1100.064087594642 1099.089601693061 400.7418597762799 1099.437675881532 298.7380047505736
1210 0.005 6.05 20 1058.48550581668 1014.196874242762 1014.458735842161 1100.782215058812 1100.188582935242 1100.065291443278 1099.091713886641 400.7597916528978 1099.436374660206 298.7386803410824
1211 0.005 6.055 20 1058.496318387697 1014.197085326519 1014.45892848496 1100.790875548249 1100.194334463655 1100.068885303556 1099.091202089424 400.7760148292989 1099.466615660286 298.7383212540274
1212 0.005 6.06 20 1058.482407100762 1014.197213435652 1014.459077690756 1100.776825150157 1100.183896704984 1100.060792436712 1099.090421643615 400.7911018808281 1099.417048178235 298.7381669798074
1213 0.005 6.065 20 1058.497282673677 1014.19743884701 1014.459277610068 1100.793836178231 1100.197116282423 1100.072776500338 1099.093817655279 400.806335785416 1099.468934797253 298.7399582419409
1214 0.005 6.07 20 1058.490827529892 1014.197608306961 1014.459456535792 1100.78495148845 1100.189810015314 1100.066118744064 1099.090178881831 400.8233696187817 1099.446705145991 298.7376455416351
1215 0.005 6.075 20 1058.488311645161 1014.197773544977 1014.459626650756 1100.784288794091 1100.190094767307 1100.066626360177 1099.092200483424 400.8400155894532 1099.431927914571 298.7381206110545
1216 0.005 6.08 20 1058.498877846316 1014.198004860757 1014.459839022259 1100.794601148434 1100.197335643279 1100.07140874091 1099.093020946606 400.8550423415317 1099.469665652493 298.7390599578704
1217 0.005 6.085 20 1058.486607257832 1014.19815264502 1014.460006832299 1100.77994230499 1100.185787958294 1100.06245179594 1099.089284363725 400.8703349348552 1099.425465581301 298.7382766908523
1218 0.005 6.09 20 1058.494271928417 1014.198367238729 1014.460207195349 1100.79173490135 1100.196363452969 1100.071968908365 1099.094033793552 400.8878863104401 1099.45296656842 298.7396921749992
1219 0.005 6.095 20 1058.494057791508 1014.198558309854 1014.46039868484 1100.789375157683 1100.19389943398 1100.068901378686 1099.091834719252 400.9044295600047 1099.451564355362 298.737921508336
1220 0.005 6.100000000000001 20 1058.484855753401 1014.198691559811 1014.460547142213 1100.77999349886 1100.186735846297 1100.063422602765 1099.09160342092 400.9176150632364 1099.421772016413 298.7382056607925
1221 0.005 6.105 20 1058.500345860352 1014.19893327715 1014.460761391075 1100.796846778162 1100.199466333254 1100.073993048776 1099.094500194426 400.9342197602776 1099.471617422035 298.7399970570468
1222 0.005 6.11 20 1058.488627200719 1014.199094091695 1014.460937698973 1100.781797647283 1100.187532997822 1100.064651761818 1099.090418151723 400.9476825053002 1099.443093516777 298.7382771121073
1223 0.005 6.115 20 1058.488500547864 1014.199248793437 1014.461094211633 1100.784188576835 1100.189981417481 1100.066725551326 1099.091610069851 400.9634916564494 1099.440293354723 298.738992169749
1224 0.005 6.12 20 1058.497382455373 1014.199457382123 1014.461287264516 1100.791220684417 1100.194784888371 1100.069519730652 1099.09205233369 400.982652108158 1099.465812622815 298.7376280864748
1225 0.005 6.125 20 1058.485828765033 1014.199593679382 1014.461441976476 1100.780381634295 1100.187081800771 1100.063907952167 1099.090891190218 400.995634724456 1099.420384146338 298.7375795139836
1226 0.005 6.13 20 1058.499822883991 1014.199829576693 1014.461653852389 1100.795931874353 1100.198931826121 1100.074242142995 1099.095120941536 401.0129356928392 1099.470952318267 298.7396383605889
1227 0.005 6.135 20 1058.490237144669 1014.199978407083 1014.461818966533 1100.784258659676 1100.189684534003 1100.065180621005 1099.090350878221 401.0293245395574 1099.435916785661 298.7375428759025
1228 0.005 6.140000000000001 20 1058.490295658536 1014.20014436833 1014.461985930322 1100.785551791655 1100.19139563624 1100.067693870877 1099.09218601606 401.045512885458 1099.436510620383 298.7384161127738
1229 0.005 6.145 20 1058.499068161094 1014.200361375915 1014.462186385516 1100.793500337657 1100.196727336278 1100.070863037673 1099.092815436945 401.061156147831 1099.467468416442 298.7389642286207
1230 0.005 6.15 20 1058.483664595771 1014.20047124664 1014.462321813044 1100.776029521172 1100.182966641895 1100.059939745013 1099.089485233167 401.0739868437268 1099.417623316897 298.7386120768398
1231 0.005 6.155 20 1058.493633313303 1014.200653940259 1014.462486101065 1100.789422987949 1100.194347050458 1100.070078520956 1099.093290272046 401.0887587665425 1099.454060239883 298.7406264968332
1232 0.005 6.16 20 1058.494713545231 1014.200828699916 1014.4626572655 1100.787746768002 1100.192248562445 1100.068640776764 1099.090513989102 401.1034164228394 1099.46053177425 298.7383886161849
1233 0.005 6.165 20 1058.486903632089 1014.200960266792 1014.462801679214 1100.781085798733 1100.187676713569 1100.064082687787 1099.091171019173 401.1173380022093 1099.424836187279 298.7382630893449
1234 0.005 6.17 20 1058.500793595342 1014.201179655557 1014.46299742173 1100.794806057042 1100.19715981375 1100.071951052016 1099.093009710504 401.1350845314888 1099.476239204829 298.7393338782382
1235 0.005 6.175 20 1058.489251956611 1014.201323584193 1014.463159791894 1100.781006306979 1100.18669556012 1100.063686370867 1099.089397329708 401.1508884496329 1099.434527384604 298.7383461878994
1236 0.005 6.18 20 1058.49632362496 1014.201532049267 1014.463355973717 1100.791801937115 1100.196533221502 1100.072332109693 1099.093820472167 401.1658608296624 1099.453183858122 298.7398150693032
1237 0.005 6.185 20 1058.49632847595 1014.201729506732 1014.463551841531 1100.79035020215 1100.194644027767 1100.06884949156 1099.0923469487 401.1813407066126 1099.455192898004 298.7385245998841
1238 0.005 6.19 20 1058.489460348808 1014.201894373469 1014.463726033354 1100.783567006614 1100.189837298293 1100.066575387159 1099.092652365865 401.1934630105874 1099.426479619178 298.7384618403711
1239 0.005 6.195 20 1058.501780808509 1014.202134363546 1014.463944155452 1100.797232382941 1100.200082357912 1100.074685448844 1099.095072416982 401.2098418334376 1099.469359899375 298.7398581161787
1240 0.005 6.2 20 1058.489993402955 1014.202284606345 1014.464113109652 1100.782113989913 1100.188028137913 1100.064545366032 1099.090636989302 401.2263387664631 1099.437693948362 298.7377950622262
1241 0.005 6.205 20 1058.4881029232 1014.20241858484 1014.464251254506 1100.782537344875 1100.189127835154 1100.065437191736 1099.0916776258 401.2426397611429 1099.435131257787 298.7385766305792
1242 0.005 6.21 20 1058.499760112893 1014.202626063615 1014.464438178637 1100.792499244677 1100.195615845055 1100.069692969135 1099.092455724219 401.2574720372495 1099.468988926747 298.7382761065243
1243 0.005 6.215 20 1058.483966294406 1014.202729538762 1014.464567044488 1100.775605336223 1100.182874910857 1100.059795053549 1099.089784216191 401.2720769689456 1099.417263244166 298.7378762653142
1244 0.005 6.22 20 1058.497517813635 1014.202929129465 1014.464742083333 1100.791547247009 1100.195635598173 1100.071260971694 1099.094125523992 401.2866730308165 1099.4650634457 298.740011009783
1245 0.005 6.225000000000001 20 1058.494708153996 1014.203098735588 1014.464913578722 1100.786936271472 1100.191602469715 1100.068256733394 1099.089936215883 401.3012041224687 1099.45844036484 298.7378170636368
1246 0.005 6.23 20 1058.490452817202 1014.203257017883 1014.465078823606 1100.784087692945 1100.189979589369 1100.066366417544 1099.092832141147 401.3177985212682 1099.430555786955 298.737978823278
1247 0.005 6.235 20 1058.501617283294 1014.203476081335 1014.465279964929 1100.794526724553 1100.196982250305 1100.071561014454 1099.092748288397 401.3336640888065 1099.47417645771 298.738785719331
1248 0.005 6.24 20 1058.489762511102 1014.203614395872 1014.465438144383 1100.780935205875 1100.186625901956 1100.063406001281 1099.089536332893 401.3468911391313 1099.430575402623 298.7381432058446
1249 0.005 6.245 20 1058.499168369864 1014.203836165805 1014.46564343501 1100.794775168002 1100.198897943311 1100.074571845754 1099.094683248771 401.3619156689996 1099.456333188979 298.740018964112
1250 0.005 6.25 20 1058.497072186373 1014.204028382426 1014.465837250762 1100.789731650284 1100.194072339178 1100.068787465894 1099.092516707035 401.3751377998229 1099.453664121696 298.7380708395852
1251 0.005 6.255 20 1058.487235140836 1014.204146670002 1014.465973658101 1100.779934107556 1100.186697026771 1100.06332292171 1099.091415348568 401.3879557411336 1099.421325575733 298.7380502960537
1252 0.005 6.26 20 1058.503233957656 1014.204381707869 1014.466180171609 1100.797543688069 1100.200005501146 1100.074370001838 1099.095099758327 401.4051963169582 1099.472585417197 298.7395816814371
1253 0.005 6.265000000000001 20 1058.490288320594 1014.20451676429 1014.466334471431 1100.78105616817 1100.186976500334 1100.064246379045 1099.089701973676 401.4207109397894 1099.441920629592 298.7379097997816
1254 0.005 6.27 20 1058.490780307761 1014.204656138336 1014.466474823457 1100.783959247769 1100.189758692733 1100.066595286712 1099.091728412996 401.4359879285545 1099.440439638247 298.7391550828782
1255 0.005 6.275 20 1058.49909035643 1014.204839303592 1014.466643946642 1100.79056408751 1100.194304226816 1100.069199941829 1099.091386431704 401.4509946191238 1099.464743389384 298.7385822286236
1256 0.005 6.28 20 1058.488035533116 1014.204961385532 1014.466782456452 1100.780279648231 1100.186987327963 1100.063858410306 1099.091131348232 401.4632221025103 1099.42062878226 298.7385703879501
1257 0.005 6.285 20 1058.501441540255 1014.205171170025 1014.466970031342 1100.795093400368 1100.198261884994 1100.073771769804 1099.094494255892 401.4775451063057 1099.469906709183 298.7407884141159
1258 0.005 6.29 20 1058.492971450831 1014.205305581909 1014.467118843179 1100.784412698607 1100.189753281252 1100.065267605075 1099.09047148121 401.4913845824528 1099.436470569664 298.7386128877634
1259 0.005 6.295 20 1058.492950931243 1014.205456829379 1014.467271212244 1100.785872266674 1100.191623280298 1100.06796084655 1099.092328625969 401.5070880660974 1099.436989894103 298.7389750076732
1260 0.005 6.3 20 1058.501958072707 1014.205668142792 1014.467464125286 1100.794263669923 1100.197309682816 1100.071272107653 1099.093455641619 401.5196158230618 1099.468830705025 298.739042540006
1261 0.005 6.305 20 1058.485980627415 1014.205760355872 1014.46758442048 1100.776088662266 1100.183030764327 1100.059975099202 1099.08946746995 401.5343753667019 1099.417614884678 298.7384954584665
1262 0.005 6.31 20 1058.495994348446 1014.205926279549 1014.467732568136 1100.789430673314 1100.194363727453 1100.070107472468 1099.093213889881 401.5503286944164 1099.453687879099 298.7403626042712
1263 0.005 6.315 20 1058.497031069365 1014.20608764827 1014.467889531591 1100.787970901092 1100.192397199451 1100.068720249173 1099.090473826904 401.5623425578453 1099.460366660777 298.7382257385397
1264 0.005 6.32 20 1058.488870827438 1014.20620313192 1014.468019077722 1100.780869467387 1100.187542368532 1100.063954474739 1099.091416619187 401.5797416123261 1099.424523661846 298.7381960959995
1265 0.005 6.325 20 1058.503267290818 1014.20640833671 1014.468199906471 1100.794878820022 1100.197232946535 1100.071983698561 1099.093102593813 401.5947370440259 1099.475962636556 298.7396362706129
1266 0.005 6.33 20 1058.492092982235 1014.206546682752 1014.468354602938 1100.781666533337 1100.187184208894 1100.064034124115 1099.090125703384 401.605749047319 1099.435673197731 298.7386295136604
1267 0.005 6.335 20 1058.498366210998 1014.206735847516 1014.468533278757 1100.791768588902 1100.19652315395 1100.072307420503 1099.093765657615 401.6223907395345 1099.453028619703 298.7396752786287
1268 0.005 6.34 20 1058.498607707756 1014.206907829572 1014.468705592308 1100.790323489003 1100.194654867918 1100.068864751957 1099.092140236767 401.6372270870706 1099.455222825588 298.738209014382
1269 0.005 6.345 20 1058.491354913988 1014.20704252237 1014.468851977242 1100.782938312192 1100.189340445856 1100.066248482758 1099.091888810895 401.6516032551607 1099.425797823072 298.7384973082342
1270 0.005 6.350000000000001 20 1058.504060540497 1014.20726210763 1014.469048529945 1100.797139563241 1100.199927392207 1100.074557793555 1099.095154502881 401.6652694796277 1099.470188013031 298.7404800909794
1271 0.005 6.355 20 1058.491430942604 1014.207382689069 1014.469189501679 1100.781426620259 1100.187501901035 1100.06416923498 1099.090026471734 401.6775383330977 1099.436582760497 298.7389606265441
1272 0.005 6.36 20 1058.490620622967 1014.207501419212 1014.469310454068 1100.782687489756 1100.189340112274 1100.065541407998 1099.091692443692 401.6919143997609 1099.435163826556 298.7398000818273
1273 0.005 6.365 20 1058.501495327477 1014.20768253632 1014.469472623734 1100.791845834492 1100.195153625991 1100.069250424224 1099.091687931529 401.7081206927791 1099.467668369454 298.7389304251299
1274 0.005 6.37 20 1058.486215459291 1014.207766334376 1014.469580452915 1100.775672014102 1100.182987465388 1100.059926779118 1099.089753372878 401.7198250874821 1099.417074259083 298.7384602068151
1275 0.005 6.375 20 1058.499588964444 1014.207939840119 1014.469730401851 1100.791475684035 1100.195490717091 1100.071260074323 1099.093538676405 401.7345453153417 1099.465116312044 298.7404980131508
1276 0.005 6.38 20 1058.498003547053 1014.208105345709 1014.46989412684 1100.787961868552 1100.192335304848 1100.068702829112 1099.090870687837 401.7475522733776 1099.459839654316 298.738158446574
1277 0.005 6.385 20 1058.491606844029 1014.208230965283 1014.470031609727 1100.782919465822 1100.189084102456 1100.065624565314 1099.091977025262 401.762303910559 1099.428581121475 298.738339944218
1278 0.005 6.390000000000001 20 1058.503810217474 1014.208428868332 1014.470210169145 1100.794618340708 1100.197034511829 1100.071728141505 1099.092556171913 401.7768488803912 1099.475021135994 298.7395276365001
1279 0.005 6.395 20 1058.492496699071 1014.208553771727 1014.470353279923 1100.78120510762 1100.186866961274 1100.063758926864 1099.089686253026 401.7916466514036 1099.433303869805 298.7386848296696
1280 0.005 6.4 20 1058.501809306383 1014.2087612884 1014.470543624363 1100.794514034794 1100.198559287704 1100.074055237433 1099.094896056076 401.8039392886301 1099.457118649674 298.7401469520473
1281 0.005 6.405 20 1058.498683408975 1014.208923505008 1014.470710740953 1100.78954607984 1100.194015136511 1100.068385510665 1099.091667915945 401.8170284503439 1099.452724998657 298.7382202002354
1282 0.005 6.41 20 1058.490997573974 1014.209048275833 1014.47084785595 1100.781901634993 1100.188402593599 1100.064923240359 1099.092549161426 401.8326023768321 1099.423389985001 298.7379976403197
1283 0.005 6.415 20 1058.504372828501 1014.209258869377 1014.471034795216 1100.796924147462 1100.1999250784 1100.074682437567 1099.094722039828 401.8466771661354 1099.468020968698 298.7396004747065
1284 0.005 6.42 20 1058.493347463929 1014.209385521531 1014.471177987148 1100.78233605602 1100.188214168638 1100.064752974809 1099.090919596793 401.8613742168424 1099.438380683556 298.7378080505198
1285 0.005 6.425 20 1058.491255052906 1014.209498933801 1014.47129580406 1100.782504747853 1100.18898377323 1100.065415707125 1099.091518048526 401.8759407927617 1099.435771578935 298.7387156075127
1286 0.005 6.43 20 1058.501886528382 1014.209669373916 1014.471448853724 1100.791077878805 1100.194488108632 1100.069082171221 1099.091355472415 401.8902579245578 1099.467553678822 298.7385483945011
1287 0.005 6.435 20 1058.487696294708 1014.209750798744 1014.471552311964 1100.776494676173 1100.183656096033 1100.060558246008 1099.090083683806 401.9019204794712 1099.417012407119 298.7384292725988
1288 0.005 6.44 20 1058.503263118144 1014.209947181573 1014.47172083832 1100.794578492017 1100.197719880927 1100.073204528725 1099.094710712645 401.9163568684546 1099.469722626668 298.7401406204851
1289 0.005 6.445 20 1058.496138270152 1014.21007582116 1014.471860181751 1100.785102084637 1100.189938781628 1100.066208097008 1099.090268173994 401.9310780793033 1099.446942622513 298.7379043551626
1290 0.005 6.45 20 1058.493857014752 1014.210206114729 1014.4719957601 1100.784274727084 1100.190056368146 1100.066600076397 1099.091996154634 401.9443954266349 1099.432027898321 298.7388054619507
1291 0.005 6.455 20 1058.504674037234 1014.210408477092 1014.472177994972 1100.794722946836 1100.197460849779 1100.071542169642 1099.093457098596 401.9597012006125 1099.469676781603 298.7396005009354
1292 0.005 6.46 20 1058.492853069017 1014.210527925952 1014.472316114285 1100.780872746086 1100.186502756795 1100.063077910508 1099.090084132301 401.9684776046593 1099.428110838881 298.7387402075171
1293 0.005 6.465 20 1058.500129962819 1014.210711421363 1014.472486368516 1100.792484752583 1100.196972190554 1100.072591070578 1099.093994381298 401.9853149312911 1099.453676445429 298.7399388365325
1294 0.005 6.47 20 1058.499332692458 1014.210866282881 1014.47264309918 1100.789224633325 1100.193799638302 1100.068446753163 1099.091904518592 401.9995885768924 1099.451897540771 298.7380925093968
1295 0.005 6.475000000000001 20 1058.490478834178 1014.210968227137 1014.472760063957 1100.780129259448 1100.186817177037 1100.06356721649 1099.091544504618 402.0109298633628 1099.421846037622 298.7386983852664
1296 0.005 6.48 20 1058.506368629534 1014.211191595233 1014.47295278611 1100.79786418898 1100.200452598763 1100.074929441617 1099.095703951981 402.0230124580821 1099.470839129096 298.740405831344
1297 0.005 6.485 20 1058.493197863013 1014.211301674276 1014.473083656785 1100.781305286435 1100.187344636672 1100.064120432561 1099.089634996657 402.0351663523516 1099.437753887658 298.7384707267259
1298 0.005 6.49 20 1058.492109840031 1014.211408373879 1014.473194111208 1100.782236766876 1100.188601335076 1100.065330084055 1099.091567273899 402.0516172960346 1099.43647823085 298.7393081663894
1299 0.005 6.495 20 1058.502607328885 1014.211573409147 1014.473341313156 1100.790849024478 1100.194350389638 1100.068939871026 1099.091418866563 402.0657840236215 1099.466963661655 298.7388199168847
1300 0.005 6.5 20 1058.488567899342 1014.211654185392 1014.473443488648 1100.776838703928 1100.183896561086 1100.060796304305 1099.090210927669 402.0756998291445 1099.416926591458 298.7389200469644
1301 0.005 6.505 20 1058.503528851166 1014.211834290679 1014.473598052591 1100.793644490276 1100.196973324311 1100.072695781164 1099.094133419916 402.0922216758714 1099.469012919241 298.7408497698763
1302 0.005 6.51 20 1058.497134947593 1014.211959877383 1014.473732663939 1100.785008035403 1100.189801128583 1100.066226700109 1099.090121121977 402.1034394555903 1099.447970094838 298.7385881135891
1303 0.005 6.515000000000001 20 1058.494432098833 1014.212085305433 1014.473863072527 1100.784039781627 1100.189893478989 1100.066449784136 1099.092240382895 402.1168385526689 1099.431149717529 298.7390836880367
1304 0.005 6.52 20 1058.505938443336 1014.212286820872 1014.474043117617 1100.795318766171 1100.197744596711 1100.071655044823 1099.093704298994 402.1287529459203 1099.472523930724 298.7397559693808
1305 0.005 6.525 20 1058.492877764087 1014.212391954376 1014.474170534247 1100.780195260945 1100.186005315334 1100.062722261986 1099.089366932171 402.1422903938009 1099.427003534995 298.7386583144369
1306 0.005 6.53 20 1058.500852602667 1014.212565000806 1014.474329670965 1100.792397941303 1100.196894148542 1100.072493669833 1099.094076410617 402.1566211212091 1099.453580777793 298.7401824902262
1307 0.005 6.535 20 1058.500086221836 1014.212716060791 1014.474482147695 1100.78920414479 1100.193768486468 1100.068454475556 1099.091817430149 402.1706013252006 1099.451718948776 298.7385247567071
1308 0.005 6.54 20 1058.491916814648 1014.212824894289 1014.474602764871 1100.780973126548 1100.187493769595 1100.064044894415 1099.09257900241 402.1803236668401 1099.423047092982 298.738744477359
1309 0.005 6.545 20 1058.506436884348 1014.213026547156 1014.474779049375 1100.797061293307 1100.19983507417 1100.074400687343 1099.094359680726 402.1945491262998 1099.469575148551 298.7401699999867
1310 0.005 6.55 20 1058.493860980131 1014.213131001443 1014.474903305256 1100.781187129417 1100.187280987184 1100.064082866911 1099.090013279967 402.2091098483434 1099.437711384741 298.7382279405584
1311 0.005 6.555 20 1058.492600617272 1014.213231858669 1014.475007084394 1100.782074987904 1100.188485665499 1100.065163365799 1099.091517213733 402.2229317087514 1099.436019851447 298.7392295358418
1312 0.005 6.56 20 1058.503369548726 1014.213392764236 1014.475149124435 1100.79093273537 1100.194376698155 1100.068930849273 1099.091024552067 402.2349844399973 1099.466936080818 298.7386667981609
1313 0.005 6.565 20 1058.48942920393 1014.213467516767 1014.475245769878 1100.776659896051 1100.183793609574 1100.06069870043 1099.090367873008 402.2488432978011 1099.417144151367 298.7384915647187
1314 0.005 6.57 20 1058.504695815097 1014.213647473657 1014.475399772894 1100.794017227593 1100.197212882824 1100.072925917135 1099.093991502065 402.2633108269936 1099.469623326713 298.7407362469875
1315 0.005 6.575 20 1058.497696103563 1014.213767791752 1014.475529723652 1100.784961515731 1100.189848892318 1100.066050956491 1099.090256738409 402.2738600635548 1099.445759634474 298.7387110603375
1316 0.005 6.58 20 1058.495883831823 1014.213893407229 1014.475659286134 1100.784767209301 1100.190496281408 1100.067000406807 1099.092169448469 402.2864373443805 1099.433306716233 298.7394826429335
1317 0.005 6.585 20 1058.50623633967 1014.214089823786 1014.475835338782 1100.794935013152 1100.197707314955 1100.071580957192 1099.093785600645 402.2983029343841 1099.469643864594 298.7398458585996
1318 0.005 6.59 20 1058.492517638037 1014.214184114065 1014.475953446615 1100.779197845614 1100.185356195375 1100.062007016944 1099.089490306901 402.3118027506729 1099.423033227154 298.7388046121759
1319 0.005 6.595 20 1058.500854197213 1014.214352677936 1014.476105322341 1100.791288846304 1100.195955325036 1100.071487654325 1099.094245728686 402.3246681432854 1099.453654857646 298.7403447146446
1320 0.005 6.600000000000001 20 1058.501624312471 1014.214503306549 1014.476254309334 1100.789639211519 1100.194009895242 1100.069581574858 1099.091326587643 402.3372885256945 1099.455865352837 298.7380912999594
1321 0.005 6.605 20 1058.491578112308 1014.214592078689 1014.476360799793 1100.779489184414 1100.186324321916 1100.062964412966 1099.091394140938 402.3511815368662 1099.421774470641 298.7383040529962
1322 0.005 6.61 20 1058.5075068245 1014.214784741205 1014.476525945405 1100.79573091339 1100.198007385291 1100.072992055812 1099.093787668677 402.3660174003047 1099.476817374533 298.7401220984434
1323 0.005 6.615 20 1058.494556576971 1014.214893870034 1014.476653297038 1100.780342053332 1100.186135151583 1100.063480401908 1099.089931459752 402.3751038121568 1099.438925669286 298.7388755336484
1324 0.005 6.62 20 1058.5003919167 1014.21504982549 1014.476800527492 1100.789773611039 1100.195012779899 1100.070880962814 1099.093151527091 402.3905340332228 1099.449552741808 298.7397632342055
1325 0.005 6.625 20 1058.503755925823 1014.215216416966 1014.476960180437 1100.791173856241 1100.194998061903 1100.069601987012 1099.092591593373 402.4028874785586 1099.463437364647 298.7384355810972
1326 0.005 6.63 20 1058.493780981114 1014.215321386983 1014.47708192701 1100.781739632528 1100.188139157379 1100.064948371576 1099.090907486682 402.4132935368737 1099.423299969638 298.7383798087506
1327 0.005 6.635 20 1058.507257238144 1014.215523019165 1014.477260385107 1100.797512214955 1100.200594783396 1100.075410202758 1099.095938289269 402.4287034410617 1099.467151700816 298.7403021069114
1328 0.005 6.640000000000001 20 1058.496676177104 1014.215627759366 1014.477383113269 1100.783261758055 1100.188876609701 1100.064631755057 1099.089879580318 402.4408450562453 1099.434123239615 298.738278728034
1329 0.005 6.645 20 1058.494595149417 1014.215731578872 1014.477491054351 1100.783028778 1100.189817390979 1100.065781852552 1099.091782199498 402.4529884908748 1099.434655932282 298.7389058936704
1330 0.005 6.65 20 1058.505638084003 1014.215900667817 1014.477640788157 1100.793048110065 1100.196322687837 1100.070243732844 1099.092022888714 402.466363757031 1099.466224914268 298.7386762676094
1331 0.005 6.655 20 1058.489761538859 1014.215962735329 1014.477728869461 1100.775399484223 1100.182632240477 1100.059589079897 1099.089457434118 402.4786091250111 1099.417029640567 298.7382190864297
1332 0.005 6.66 20 1058.501626408653 1014.216103035025 1014.477848176432 1100.789803695146 1100.194130845772 1100.070242385321 1099.093052021276 402.4919385170001 1099.462059756549 298.7403947423209
1333 0.005 6.665 20 1058.499957813656 1014.216230916709 1014.477975633041 1100.786449104803 1100.19130729385 1100.067816448283 1099.090075955507 402.5024257184131 1099.455256810551 298.7383259244648
1334 0.005 6.67 20 1058.495603291454 1014.216340679624 1014.47809292888 1100.783395955606 1100.189427304249 1100.066008622167 1099.092048301158 402.5172419733197 1099.429561250821 298.7385274276087
1335 0.005 6.675 20 1058.507437671108 1014.216519872141 1014.478252076013 1100.794665796506 1100.197148271023 1100.071620101863 1099.092642463499 402.5282400884215 1099.473738387061 298.7395176530833
1336 0.005 6.68 20 1058.495661154602 1014.216621952405 1014.478373770693 1100.780976753826 1100.18664685045 1100.063385775297 1099.089504122257 402.5411929997463 1099.430237652797 298.7385462969294
1337 0.005 6.685 20 1058.504719527455 1014.21680274032 1014.478538744378 1100.794663070056 1100.198822269393 1100.074504762929 1099.094655942812 402.5561727132374 1099.456230322711 298.7401645194035
1338 0.005 6.69 20 1058.502821094029 1014.216954259903 1014.478692414867 1100.789686617289 1100.19404233608 1100.068759068532 1099.092175334856 402.5628207470621 1099.453734271038 298.7383260501995
1339 0.005 6.695 20 1058.492931185021 1014.217040722377 1014.478795723016 1100.779874464652 1100.186645658884 1100.063315791863 1099.091661998847 402.5753325981552 1099.421592771793 298.7383263462424
1340 0.005 6.7 20 1058.508482566376 1014.217233335324 1014.478960898381 1100.796787822506 1100.199429761194 1100.073953647978 1099.094513655402 402.588533169422 1099.471424060094 298.7402637999039
1341 0.005 6.705 20 1058.496232666941 1014.217336658091 1014.479081703286 1100.781102209691 1100.18698586623 1100.064207433167 1099.089441450704 402.5991915814773 1099.441653304358 298.738675148081
1342 0.005 6.71 20 1058.496582908242 1014.217443764809 1014.479189432871 1100.784058754979 1100.189867978773 1100.066673550212 1099.092027437292 402.6136190188646 1099.440303427663 298.739519506683
1343 0.005 6.715 20 1058.504700830352 1014.217593769976 1014.479325795925 1100.79047355094 1100.19422356001 1100.069124709162 1099.091134802815 402.6299419532089 1099.464650618639 298.7387513780308
1344 0.005 6.72 20 1058.493772142435 1014.217683385191 1014.479431553206 1100.780249237856 1100.186976756079 1100.063837009792 1099.091127381017 402.6381761014148 1099.420604422494 298.7388716805202
1345 0.005 6.725000000000001 20 1058.507009994086 1014.217861291241 1014.479586667434 1100.794939611564 1100.198100356619 1100.073644357272 1099.094287347241 402.6504522609908 1099.469794819565 298.7410401003102
1346 0.005 6.73 20 1058.498675085736 1014.217967330106 1014.479705778851 1100.78436721484 1100.189701014333 1100.06524405043 1099.090458357671 402.6614785748669 1099.436603633696 298.7389574166705
1347 0.005 6.735 20 1058.498780916181 1014.218090575716 1014.47982931079 1100.786095670701 1100.191788875816 1100.068091584923 1099.092567741688 402.6761273395222 1099.437287870973 298.739175218802
1348 0.005 6.74 20 1058.507725168257 1014.218280766677 1014.480000333764 1100.794269825926 1100.197278605918 1100.071235540217 1099.093505195313 402.6842595337649 1099.469066917473 298.7392133778786
1349 0.005 6.745 20 1058.491713452903 1014.218347366197 1014.480094561053 1100.776139310685 1100.183107943225 1100.060008413545 1099.089332671267 402.6941131401211 1099.417224905948 298.7387227676228
1350 0.005 6.75 20 1058.501695322012 1014.218484701378 1014.480214722053 1100.789501334124 1100.19441846667 1100.070150724633 1099.092998587144 402.7104316670337 1099.453681248798 298.7405415000944
1351 0.005 6.755 20 1058.502860072344 1014.218624449564 1014.480349345185 1100.7880230277 1100.192458240692 1100.068795243264 1099.090751920473 402.725203128295 1099.460622140816 298.7383448822012
1352 0.005 6.76 20 1058.494453948365 1014.218713988276 1014.48045250218 1100.780839233611 1100.187502121033 1100.063899380882 1099.091576844911 402.7368184021674 1099.424451189359 298.7387817033285
1353 0.005 6.765000000000001 20 1058.508724706833 1014.218899029569 1014.4806125939 1100.794889569964 1100.197243908982 1100.071980283333 1099.093249751605 402.7511060136054 1099.475708973195 298.7402575204478
1354 0.005 6.77 20 1058.497262286667 1014.219005994314 1014.480737512077 1100.781200897635 1100.186849054909 1100.063843068117 1099.089705189587 402.7575532840094 1099.434972235631 298.7393896817204
1355 0.005 6.775 20 1058.504032081205 1014.219169879629 1014.480890054076 1100.7915319775 1100.196323316573 1100.072102224401 1099.093314114067 402.7680072227783 1099.452420242743 298.7403512682518
1356 0.005 6.78 20 1058.504982726026 1014.21933596668 1014.481051999125 1100.79123710005 1100.195340567139 1100.06935491405 1099.09310845979 402.7806542389166 1099.456942634082 298.7382272663606
1357 0.005 6.785 20 1058.496626482736 1014.219447203771 1014.481177313815 1100.782721694072 1100.189026660959 1100.065959416668 1099.091587518201 402.7940930257253 1099.426214288197 298.7383129701183
1358 0.005 6.79 20 1058.509363385529 1014.21964786037 1014.481355005138 1100.797240377859 1100.200202547007 1100.074902683174 1099.095370825313 402.8056420532787 1099.468504726758 298.7406462866866
1359 0.005 6.795 20 1058.497292915816 1014.219749945315 1014.481476156466 1100.781668787313 1100.187694339772 1100.064330167176 1099.090348220707 402.8207226295419 1099.436958358762 298.7388441874436
1360 0.005 6.8 20 1058.496914510622 1014.219863264088 1014.481589431893 1100.783391594106 1100.189820387506 1100.065881859205 1099.092465670913 402.8278688954881 1099.436349374399 298.7396289029693
1361 0.005 6.805 20 1058.506831477659 1014.220024756236 1014.481733959864 1100.791768709254 1100.195083570957 1100.069340186197 1099.092010106241 402.8410041073722 1099.46777032338 298.7390220615112
1362 0.005 6.81 20 1058.491622112845 1014.220085466373 1014.481820156602 1100.775557603009 1100.182878473708 1100.059844432116 1099.089505794984 402.8526998654242 1099.417041531481 298.7388493980195
1363 0.005 6.815 20 1058.505080990552 1014.220239407177 1014.481950194965 1100.791501754276 1100.195498057614 1100.07129898693 1099.093488197 402.8651957959635 1099.465214848613 298.7410755637462
1364 0.005 6.82 20 1058.503711432374 1014.220384248138 1014.482092866604 1100.788013899419 1100.192372606173 1100.068706434789 1099.090944049969 402.8735937269743 1099.459809082499 298.7387381349851
1365 0.005 6.825 20 1058.497121480717 1014.220490549614 1014.482211167499 1100.782836075323 1100.188985834053 1100.065560187856 1099.091824274246 402.8872163800885 1099.428650192149 298.738708335893
1366 0.005 6.83 20 1058.509550109112 1014.220671515479 1014.482371875553 1100.79474468953 1100.197128078902 1100.071803120372 1099.093107497062 402.9006666223665 1099.475107646735 298.7397739350943
1367 0.005 6.835 20 1058.497737746865 1014.22077324229 1014.482492950465 1100.781059289998 1100.186710949327 1100.063598763715 1099.08916021824 402.9076759450326 1099.432720946178 298.7389516380555
1368 0.005 6.84 20 1058.506491255047 1014.220949237734 1014.482654526308 1100.793881967844 1100.198151530163 1100.073792964541 1099.09423498593 402.9221084037003 1099.455894803193 298.7402225782549
1369 0.005 6.845 20 1058.504369215226 1014.221092686597 1014.482801171752 1100.789657530659 1100.194123805755 1100.068470565407 1099.09176905551 402.9375535119621 1099.452909316657 298.7386997439054
1370 0.005 6.850000000000001 20 1058.495817930422 1014.221187302866 1014.48291008699 1100.781182105152 1100.187830133506 1100.064612512512 1099.091587881537 402.9457682840899 1099.422602896427 298.7388985486393
1371 0.005 6.855 20 1058.510090280564 1014.221381305714 1014.483077698409 1100.797152720826 1100.200141054559 1100.07486143926 1099.095200812698 402.9575305688563 1099.467871948722 298.7405369435614
1372 0.005 6.86 20 1058.498815040438 1014.221491149336 1014.483203463355 1100.782362527989 1100.188228734927 1100.064741915392 1099.090844565823 402.9693691602948 1099.438137568666 298.738636142607
1373 0.005 6.865 20 1058.497031561453 1014.22158664161 1014.483303473315 1100.782682592169 1100.189175661893 1100.065523478963 1099.091961110639 402.982219442998 1099.435583010306 298.7392152224697
1374 0.005 6.87 20 1058.507232767616 1014.221735181858 1014.483435523559 1100.791178920146 1100.194529383068 1100.069087683136 1099.091348237482 402.9959099305528 1099.467674306774 298.7389865882548
1375 0.005 6.875 20 1058.493081362212 1014.221793614736 1014.483516587183 1100.776593586841 1100.183778437228 1100.060682964134 1099.090034733713 403.0038737764569 1099.41718552644 298.7388195707968
1376 0.005 6.88 20 1058.508582706 1014.221963978609 1014.483659733218 1100.794438002463 1100.197640269557 1100.073110554389 1099.094713559756 403.012557276952 1099.469073922142 298.7405399993862
1377 0.005 6.885 20 1058.501929776837 1014.222070401117 1014.483776256908 1100.785239704669 1100.189989066401 1100.066306371968 1099.089929746968 403.0237918248125 1099.447740951986 298.7382643233404
1378 0.005 6.890000000000001 20 1058.49883838254 1014.222175410558 1014.4838875008 1100.784130760723 1100.189949630433 1100.066489868872 1099.092225987665 403.0408613291943 1099.431401426202 298.7387788844814
1379 0.005 6.895 20 1058.509833953671 1014.22234605706 1014.484039258048 1100.794615983152 1100.197214642847 1100.071240372837 1099.092687931575 403.0512482929761 1099.471193091777 298.7396615044003
1380 0.005 6.9 20 1058.497443020534 1014.222431811096 1014.484146049606 1100.780167623133 1100.185971794557 1100.062676714786 1099.089580884489 403.0619839175977 1099.426755210923 298.7386120445535
1381 0.005 6.905 20 1058.505340290196 1014.222583780977 1014.484283943774 1100.792195964332 1100.196741699809 1100.072279792465 1099.093670520563 403.0711684372047 1099.452994824024 298.7402169715418
1382 0.005 6.91 20 1058.504535007955 1014.222712611456 1014.484414706626 1100.789263708973 1100.193852176891 1100.068549201743 1099.091709299673 403.0824613342975 1099.451464139713 298.7382443162018
1383 0.005 6.915 20 1058.49567382708 1014.222786327915 1014.484503137493 1100.78008543439 1100.186809641865 1100.063473889262 1099.091341312696 403.0972307710965 1099.421516569702 298.7385389475137
1384 0.005 6.92 20 1058.511085332957 1014.222968951923 1014.484658567834 1100.797052482907 1100.199744393007 1100.074305926832 1099.09462009098 403.1077385538925 1099.47062915672 298.7403158712676
1385 0.005 6.925 20 1058.498538194787 1014.223057076893 1014.484765255389 1100.781230550287 1100.187263896096 1100.064140128713 1099.090152228013 403.122108950635 1099.438626445165 298.7386688920544
1386 0.005 6.93 20 1058.497225126329 1014.22314022683 1014.484851557819 1100.781893230083 1100.188174089861 1100.065097664331 1099.091524137302 403.130567759424 1099.436617698031 298.7397798928524
1387 0.005 6.935 20 1058.507564290577 1014.223280772101 1014.484974289167 1100.790764239802 1100.194299219933 1100.068851878696 1099.091311639017 403.1391569512377 1099.46645910136 298.7393111712848
1388 0.005 6.94 20 1058.493953828683 1014.223339669647 1014.485053994178 1100.777209352719 1100.184401828008 1100.061234751762 1099.090448262135 403.149899946895 1099.416192661601 298.7391825866372
1389 0.005 6.945 20 1058.508303458577 1014.223493613248 1014.485183369703 1100.7934033756 1100.196759511033 1100.072499880724 1099.093692528238 403.1623731887775 1099.468896587813 298.7410681875355
1390 0.005 6.95 20 1058.502300809511 1014.223593706309 1014.485291933027 1100.785049140841 1100.189888595138 1100.06624982503 1099.089988513143 403.1689684624001 1099.447681389808 298.7389304134141
1391 0.005 6.955 20 1058.500187592552 1014.223705044213 1014.485406466012 1100.784624406759 1100.190329509534 1100.066742081542 1099.092668377093 403.1861146701406 1099.432057872883 298.7388912193059
1392 0.005 6.96 20 1058.510570592096 1014.223872737966 1014.485555906585 1100.794695939913 1100.19732224684 1100.07130589009 1099.092916470639 403.1933699675599 1099.470963095441 298.7394416071759
1393 0.005 6.965 20 1058.498258573866 1014.223956313956 1014.48566106282 1100.780322928438 1100.186080431799 1100.062795120133 1099.089444059902 403.2093612622423 1099.427351379198 298.7385343844164
1394 0.005 6.97 20 1058.506275559362 1014.224109120626 1014.485799546506 1100.792615340322 1100.197072309691 1100.072688749298 1099.094091262132 403.2185066504823 1099.453772641783 298.7402873989284
1395 0.005 6.975000000000001 20 1058.505195189435 1014.224235627942 1014.485927894421 1100.789165020404 1100.19373095271 1100.068373809262 1099.091853502727 403.2320389979634 1099.451927708737 298.7386177449396
1396 0.005 6.98 20 1058.496120969378 1014.224308830773 1014.486016171118 1100.780111106026 1100.186822878039 1100.063553035013 1099.091404027154 403.2426428841351 1099.421808478975 298.7389897845451
1397 0.005 6.985 20 1058.511608028679 1014.224488382962 1014.48616814903 1100.797108651056 1100.199876531027 1100.074511451372 1099.094903585901 403.2514924774698 1099.469729165665 298.7407686697566
1398 0.005 6.99 20 1058.499206624372 1014.224574130492 1014.486272659701 1100.78128402609 1100.187309121413 1100.064127134103 1099.090024521112 403.2597744634188 1099.437993094763 298.7394285472252
1399 0.005 6.995 20 1058.498058497711 1014.224657277616 1014.486358005626 1100.782241625752 1100.18858100705 1100.065291215742 1099.091758609738 403.2722287271725 1099.436516685411 298.7402307580249
1400 0.005 7 20 1058.508308874138 1014.224795707301 1014.486478808164 1100.790893160159 1100.194374176073 1100.068934063776 1099.091379734858 403.2816555149091 1099.467066847679 298.7394439650124
1401 0.005 7.005 20 1058.494505175551 1014.224849661437 1014.486554332286 1100.77678580709 1100.183867773172 1100.060765474396 1099.090236451792 403.2918509704107 1099.417003171409 298.7393494258483
1402 0.005 7.01 20 1058.509405850053 1014.22500386453 1014.486683223715 1100.793865352089 1100.19712649949 1100.072847838743 1099.094089928909 403.308722250873 1099.469399121102 298.7413273123391
1403 0.005 7.015000000000001 20 1058.502806692953 1014.2251042538 1014.486792858986 1100.784908369794 1100.1897496508 1100.066124575987 1099.089889596589 403.3150717347658 1099.447329930086 298.739139875967
1404 0.005 7.02 20 1058.500297325251 1014.225207736048 1014.486900456805 1100.784194899035 1100.189999211613 1100.066551132938 1099.092138100368 403.3247520287111 1099.431764053189 298.7394924610858
1405 0.005 7.025 20 1058.511379445673 1014.22537970522 1014.487052073727 1100.794800963614 1100.197382672957 1100.071387327477 1099.092973814065 403.3335314702284 1099.471258192911 298.7401094976306
1406 0.005 7.03 20 1058.49890952901 1014.225465350368 1014.487158703489 1100.780184923101 1100.185990285642 1100.062694202848 1099.089513687185 403.3464329431622 1099.426747553995 298.739067358771
1407 0.005 7.035 20 1058.506711623466 1014.225619685799 1014.487298644491 1100.792318280969 1100.196829125556 1100.07242092379 1099.094230618327 403.3622549784978 1099.453554803799 298.7407031168116
1408 0.005 7.04 20 1058.505962814766 1014.225751345083 1014.487431201682 1100.789242023579 1100.193788666131 1100.068488652875 1099.091717160504 403.3692901940974 1099.451515216351 298.7388451570132
1409 0.005 7.045 20 1058.496921246101 1014.22582786994 1014.487522249809 1100.780107972367 1100.186842898702 1100.063541738871 1099.091694802006 403.3786659051585 1099.421777664757 298.7390130507121
1410 0.005 7.05 20 1058.512269655573 1014.226010272392 1014.487677196332 1100.796919584843 1100.199622319008 1100.074230073217 1099.094616087412 403.3914109384273 1099.470516451898 298.7407135993923
1411 0.005 7.055 20 1058.499809502602 1014.22609580338 1014.487781373503 1100.781196702717 1100.187235440927 1100.064086480663 1099.089754839718 403.3978380786334 1099.438321339383 298.7389443349079
1412 0.005 7.06 20 1058.498511261679 1014.226176212556 1014.487865324152 1100.782016570231 1100.188322998992 1100.06522512636 1099.091636633044 403.4102635889775 1099.436585356021 298.7397712215778
1413 0.005 7.065 20 1058.50896396263 1014.226318443479 1014.487989295128 1100.790735022421 1100.194270465565 1100.068830855712 1099.091420041537 403.4257532529676 1099.466411092374 298.7393067321046
1414 0.005 7.07 20 1058.495238529976 1014.226377096926 1014.488068560993 1100.777210788463 1100.1843937888 1100.061249835281 1099.090491184578 403.4332399269552 1099.416266929921 298.7394265252171
1415 0.005 7.075 20 1058.509780996191 1014.22653280959 1014.488199421698 1100.7935347051 1100.196842276055 1100.072590412612 1099.093731159739 403.4465079194718 1099.469084374718 298.7416359643905
1416 0.005 7.08 20 1058.503548390994 1014.226634182144 1014.488309409189 1100.784986498101 1100.18983542291 1100.066231571026 1099.090233346876 403.4540054565031 1099.447751365039 298.7393443120042
1417 0.005 7.085 20 1058.500876243175 1014.226735258431 1014.488415405185 1100.784070434577 1100.189907906617 1100.066455794726 1099.092027234317 403.4635386786044 1099.431337976775 298.7396025263419
1418 0.005 7.09 20 1058.512605792376 1014.22691767307 1014.488575318572 1100.795421387482 1100.197841084567 1100.071738145356 1099.094005567706 403.4727477570647 1099.472465892717 298.7400393364263
1419 0.005 7.095 20 1058.499470495233 1014.227001189675 1014.488681393674 1100.780300185549 1100.18608791549 1100.062793965348 1099.089606551314 403.4842923305514 1099.427128072871 298.7390011236009
1420 0.005 7.100000000000001 20 1058.507485473649 1014.22715394941 1014.488820591038 1100.792405278391 1100.196874063398 1100.072492171597 1099.093963762894 403.4969482504325 1099.453627510051 298.7407396982496
1421 0.005 7.105 20 1058.506580951522 1014.227283395118 1014.488951168809 1100.789267255097 1100.193846815685 1100.068520831719 1099.092063835538 403.5058045085684 1099.451787229063 298.7389696834899
1422 0.005 7.11 20 1058.497637410617 1014.227357926169 1014.489040621508 1100.780187112252 1100.186885435607 1100.063603348488 1099.091496662167 403.516172811745 1099.421933475303 298.7394337797568
1423 0.005 7.115 20 1058.512955092908 1014.227533861183 1014.489189598627 1100.797100351445 1100.199854742088 1100.074472929619 1099.094756290739 403.5281293389211 1099.469945946496 298.7409383846792
1424 0.005 7.12 20 1058.500406305067 1014.227613187143 1014.489288253113 1100.78121855317 1100.187281969987 1100.06408974358 1099.090077740901 403.5377074113409 1099.437847730094 298.739211404896
1425 0.005 7.125 20 1058.499214323994 1014.227691396301 1014.489369468731 1100.782240026165 1100.188604484804 1100.065300253681 1099.091724972647 403.5523080042454 1099.436371799161 298.7404110197427
1426 0.005 7.13 20 1058.509786661007 1014.227826870121 1014.489487056838 1100.79101619281 1100.194450978148 1100.069034544998 1099.091557151266 403.5591928906156 1099.467340541789 298.7397467877034
1427 0.005 7.135 20 1058.495705545746 1014.227875633361 1014.489558348112 1100.77663193161 1100.183726721772 1100.060643434762 1099.090184169509 403.5707953333244 1099.416998463604 298.7393522694098
1428 0.005 7.140000000000001 20 1058.511565248437 1014.228036841335 1014.48969149726 1100.794697116178 1100.197792258168 1100.073330498216 1099.094818264029 403.578537555818 1099.470574909043 298.7411644038738
1429 0.005 7.145 20 1058.504037426648 1014.22812755885 1014.489794000246 1100.784890541158 1100.1897678854 1100.065987670762 1099.089772852247 403.5870168521277 1099.44593168531 298.7388293825594
1430 0.005 7.15 20 1058.5018581427 1014.228223526498 1014.489895029464 1100.784431308673 1100.190211960749 1100.066744481798 1099.092126152853 403.5979618790404 1099.432400546435 298.7391233730055
1431 0.005 7.155 20 1058.512129058573 1014.228388851827 1014.490041300523 1100.794411497121 1100.197244304451 1100.071264340939 1099.093409919903 403.6138344270213 1099.469144362213 298.7401129515321
1432 0.005 7.16 20 1058.499080274247 1014.228462451538 1014.490137359764 1100.779246202599 1100.185359915407 1100.062041894034 1099.089353504412 403.6218575376771 1099.423114871886 298.7396843566826
1433 0.005 7.165 20 1058.506782844935 1014.228598524458 1014.490258778307 1100.790700898152 1100.195483048376 1100.071186310662 1099.093817375423 403.6338286204693 1099.453232078423 298.7415105834479
1434 0.005 7.17 20 1058.507941604325 1014.228727712482 1014.490385122755 1100.789574854452 1100.193964770521 1100.06949713159 1099.091416454231 403.6413805812625 1099.455579282736 298.7393971450577
1435 0.005 7.175 20 1058.497923819215 1014.228796230898 1014.490470152786 1100.779525815188 1100.186343489041 1100.062975932162 1099.091632102154 403.6537555356294 1099.421788519145 298.7394386164754
1436 0.005 7.18 20 1058.514586314052 1014.228980844713 1014.49062462365 1100.796922385701 1100.199147970998 1100.073952815422 1099.095091741484 403.6592924471566 1099.475850416017 298.7409418325555
1437 0.005 7.185 20 1058.50108342597 1014.229066067082 1014.490729968943 1100.780890236162 1100.186791791511 1100.064139719735 1099.089572228279 403.6711466650884 1099.442007360952 298.7390281884834
1438 0.005 7.19 20 1058.502978279861 1014.229169065436 1014.490831655546 1100.785443077617 1100.191037859176 1100.06757033844 1099.092492436115 403.6821153851889 1099.442695220354 298.7401056780983
1439 0.005 7.195 20 1058.509883817948 1014.22930384333 1014.490954905532 1100.790357181703 1100.194010755991 1100.068878811788 1099.091094546505 403.6915184841088 1099.465455149439 298.7392622256684
1440 0.005 7.2 20 1058.499260815143 1014.229385891247 1014.491052298454 1100.780486749752 1100.187089626872 1100.063821646152 1099.091839839792 403.6979662376255 1099.421036694116 298.739235107782
1441 0.005 7.205 20 1058.511737574061 1014.229541599901 1014.491187798187 1100.794321178459 1100.197535700777 1100.073166904296 1099.093971927488 403.713642213258 1099.469499621825 298.7411860045971
1442 0.005 7.21 20 1058.505356055827 1014.229646897056 1014.491302275552 1100.785703053511 1100.190516383316 1100.066293282613 1099.091001416479 403.7199900093895 1099.444306224714 298.7390403471628
1443 0.005 7.215 20 1058.503671278931 1014.229751082908 1014.491410886153 1100.785599576881 1100.191157492284 1100.067525830695 1099.092492826159 403.7324793142418 1099.43577159498 298.7394522473467
1444 0.005 7.22 20 1058.512350040289 1014.229911030447 1014.491554878297 1100.793958815659 1100.196977603461 1100.071077772028 1099.092955571719 403.7428459323157 1099.468316792175 298.7399838546373
1445 0.005 7.225000000000001 20 1058.499226916071 1014.229976387647 1014.491643044134 1100.778613442232 1100.184839258629 1100.061634274218 1099.089632055355 403.7552544468863 1099.4227984107 298.7397831385484
1446 0.005 7.23 20 1058.507561709285 1014.230108891484 1014.491760356792 1100.790840252547 1100.195619462427 1100.071307355445 1099.093675157286 403.7634880506881 1099.452424097776 298.7413530101788
1447 0.005 7.235 20 1058.508407144184 1014.230234763215 1014.491883546249 1100.789483473223 1100.193866567713 1100.0693305414 1099.091698218535 403.7704089048916 1099.45418990923 298.7393121987899
1448 0.005 7.24 20 1058.499329875212 1014.230310059802 1014.491972718937 1100.780346000472 1100.186987840097 1100.063464643306 1099.092395664452 403.7758710371806 1099.422642177007 298.7394605948472
1449 0.005 7.245 20 1058.514442531633 1014.23048178418 1014.492118615111 1100.796397557648 1100.198854759 1100.073626873738 1099.094306881607 403.7924591074625 1099.474097065098 298.7408288250203
1450 0.005 7.25 20 1058.501818144762 1014.230562203368 1014.492218447221 1100.780886570876 1100.186785326275 1100.064122503816 1099.089693443419 403.8025388202057 1099.441795218807 298.7393775922358
1451 0.005 7.255 20 1058.504336456613 1014.230667285094 1014.492320978058 1100.78616635682 1100.19166915835 1100.068101948873 1099.09247737978 403.8160818550842 1099.443908666149 298.7406950508093
1452 0.005 7.26 20 1058.510610212879 1014.230798541108 1014.492441479877 1100.790499783721 1100.194115510675 1100.068939884306 1099.091267206409 403.8218045071972 1099.465485579255 298.7395082005372
1453 0.005 7.265000000000001 20 1058.499078053128 1014.230865099238 1014.492526512454 1100.779549691015 1100.186326911168 1100.063206076907 1099.090990420593 403.8298484033414 1099.419719071181 298.7393422929078
1454 0.005 7.27 20 1058.512268280942 1014.231014585249 1014.492654334422 1100.794074869097 1100.197341916386 1100.073021427528 1099.093935305854 403.8418083588379 1099.469398809307 298.7413219907551
1455 0.005 7.275 20 1058.505075522267 1014.231099517606 1014.492750581963 1100.784904331374 1100.189914902519 1100.065840420172 1099.090444156732 403.8521116738051 1099.442856058814 298.7392291500383
1456 0.005 7.28 20 1058.504164452853 1014.231196221823 1014.49284999223 1100.78545968374 1100.191034962563 1100.067433121336 1099.092206140564 403.8605416920819 1099.436136634306 298.7396683291991
1457 0.005 7.285 20 1058.512908766535 1014.231344729397 1014.492982453046 1100.793886875976 1100.196974274308 1100.071069842155 1099.093028520694 403.8708671226464 1099.468037383578 298.7402444766386
1458 0.005 7.29 20 1058.499281057264 1014.231394664477 1014.493056365822 1100.777907381793 1100.184355897259 1100.061051271949 1099.089159413668 403.8767416853992 1099.420611516189 298.7396492929776
1459 0.005 7.295 20 1058.507837689075 1014.231515940542 1014.493162015701 1100.790644545184 1100.195494847364 1100.071181099104 1099.093655994664 403.8906776961213 1099.452140593716 298.7410954124525
1460 0.005 7.3 20 1058.509265313654 1014.231630443857 1014.49327292909 1100.789636953102 1100.194009009303 1100.069543416744 1099.091318172765 403.8940612322805 1099.455480418658 298.7389006041213
1461 0.005 7.305 20 1058.499032367846 1014.231683089588 1014.493343326068 1100.779397163541 1100.186235485477 1100.062887534182 1099.091313502501 403.9059271039023 1099.421729300256 298.7388823804787
1462 0.005 7.31 20 1058.514855147918 1014.231839897946 1014.493473090207 1100.795820190396 1100.198091388652 1100.073074141686 1099.093880699261 403.9170401552567 1099.476764102216 298.740786860987
1463 0.005 7.315 20 1058.501421234561 1014.231903423963 1014.493557648434 1100.779484342133 1100.185437389806 1100.062969576754 1099.08906418046 403.9292261480794 1099.437708473079 298.7396177433559
1464 0.005 7.32 20 1058.508087588762 1014.232026307278 1014.493669865951 1100.789880281687 1100.195091111939 1100.070966978836 1099.093439349307 403.9404400738867 1099.44969869326 298.7409636640291
1465 0.005 7.325 20 1058.511476676283 1014.232159471217 1014.493795600517 1100.79125614103 1100.195012424379 1100.06964983335 1099.092630288319 403.9454333654114 1099.464049677057 298.739428600375
1466 0.005 7.33 20 1058.501293299677 1014.232230168616 1014.493883886774 1100.781647668491 1100.188065206501 1100.06486663507 1099.091125022261 403.957675367565 1099.423451414712 298.7392471371067
1467 0.005 7.335 20 1058.513390103751 1014.232383389335 1014.494016865877 1100.795784090297 1100.19922294772 1100.074430161638 1099.09501956695 403.9686014796483 1099.466442499313 298.7413642755898
1468 0.005 7.34 20 1058.504763322477 1014.232456553849 1014.494104914157 1100.784213887457 1100.189582560046 1100.065058241165 1099.09005677537 403.9759278046527 1099.435944947007 298.7393291684825
1469 0.005 7.345 20 1058.504787482924 1014.232547402783 1014.494196681956 1100.785879251981 1100.191664938456 1100.06796224548 1099.092555215131 403.9846041903988 1099.436839570388 298.7396479053708
1470 0.005 7.350000000000001 20 1058.513153729708 1014.232687719357 1014.494321262212 1100.793547062855 1100.196748261689 1100.070861048302 1099.092805328418 403.9937120440935 1099.467689126688 298.7396740524448
1471 0.005 7.355 20 1058.498610755997 1014.232732194026 1014.494389482657 1100.776804542542 1100.183597138672 1100.06038794812 1099.090221814869 404.0018955719492 1099.418645792294 298.7393219606533
1472 0.005 7.36 20 1058.507963781732 1014.232836247623 1014.494476959323 1100.789382033161 1100.194360916214 1100.070030000421 1099.093021701889 404.0146163303701 1099.453495324063 298.7411065902374
1473 0.005 7.365 20 1058.509399061848 1014.232947113199 1014.494582935401 1100.78838604019 1100.192696129054 1100.068945806158 1099.091017861856 404.0194969645053 1099.461663778824 298.7385848535638
1474 0.005 7.37 20 1058.500773822912 1014.233004898761 1014.494655393522 1100.781120631268 1100.18774600009 1100.064150318086 1099.091627199018 404.0330636118318 1099.424960986175 298.7387921932844
1475 0.005 7.375 20 1058.515645473999 1014.233160592687 1014.494785874876 1100.795482859687 1100.197666641621 1100.072294908968 1099.093621314182 404.0419720289863 1099.477263114278 298.74029323485
1476 0.005 7.38 20 1058.503279876932 1014.233229446258 1014.494875002733 1100.781056909976 1100.186732278289 1100.063673855272 1099.089305016615 404.0510921319065 1099.434024984655 298.739203294809
1477 0.005 7.385 20 1058.510660778599 1014.233361819076 1014.494996311832 1100.792257847092 1100.196905141464 1100.072649079571 1099.093952329077 404.0641275900786 1099.453646306582 298.7406159800662
1478 0.005 7.390000000000001 20 1058.510064273499 1014.233472987297 1014.495108690465 1100.790174497472 1100.194524983255 1100.068687759546 1099.091681497398 404.0670495244424 1099.45418302519 298.7389456139127
1479 0.005 7.395 20 1058.503102041721 1014.233554958258 1014.495201156437 1100.783346827536 1100.189685120797 1100.066358133352 1099.092710978734 404.0744491557019 1099.42579550719 298.7387948272867
1480 0.005 7.4 20 1058.515554118034 1014.233715718832 1014.495340637612 1100.797214960919 1100.20009145674 1100.074770691732 1099.095151953836 404.0933362059539 1099.469183059449 298.7408266769295
1481 0.005 7.405 20 1058.504015616308 1014.233788569642 1014.495431599294 1100.782218597624 1100.188108213327 1100.064667642213 1099.090821646958 404.1004646753753 1099.438286427169 298.7393231519899
1482 0.005 7.41 20 1058.502214138463 1014.233850187664 1014.495497300275 1100.782643741543 1100.189102082576 1100.065500478347 1099.091777252956 404.1123277841237 1099.43590013821 298.7400629193193
1483 0.005 7.415 20 1058.512535647047 1014.233967949995 1014.495598373558 1100.791106425578 1100.194485523471 1100.069068559714 1099.091382956528 404.1183243050309 1099.467616973426 298.7396346996904
1484 0.005 7.42 20 1058.498281981517 1014.233997867428 1014.49565108584 1100.776544106427 1100.18372148342 1100.060652780236 1099.09049673004 404.1257190953375 1099.417357706262 298.7396569396962
1485 0.005 7.425 20 1058.513118368749 1014.234128506237 1014.495756454237 1100.793673768666 1100.196978945388 1100.072688450805 1099.09383855392 404.1382408029052 1099.468707352684 298.7416852905932
1486 0.005 7.43 20 1058.506811650585 1014.234204393864 1014.495841242744 1100.785062881655 1100.189914743414 1100.066192016978 1099.090284384133 404.1471009834718 1099.446863543669 298.7396841978965
1487 0.005 7.435 20 1058.505236197162 1014.234292729282 1014.495931861853 1100.785033126672 1100.190646803614 1100.067008684264 1099.092912861047 404.150893169649 1099.433164222816 298.739975833701
1488 0.005 7.44 20 1058.514941511499 1014.234433475852 1014.496055475828 1100.79447715001 1100.197273421827 1100.071293831204 1099.092787332763 404.1623604712581 1099.469059956428 298.7401951036583
1489 0.005 7.445 20 1058.502269106967 1014.234488040673 1014.496132303698 1100.779827423532 1100.185729877264 1100.062388749525 1099.089623896539 404.1720118579257 1099.425078527207 298.7393448712667
1490 0.005 7.45 20 1058.509794900713 1014.234610801876 1014.496241322099 1100.791221547566 1100.19594529456 1100.071575957553 1099.093818055743 404.181660243076 1099.452526612694 298.7408212260507
1491 0.005 7.455 20 1058.510432729465 1014.234721868169 1014.496350430223 1100.789613876076 1100.19399351004 1100.069258454182 1099.091872591907 404.191521226759 1099.452872875804 298.7390052819464
1492 0.005 7.46 20 1058.500623999192 1014.23477412333 1014.496418713039 1100.779912500188 1100.186651745168 1100.063329789599 1099.091544154518 404.1982814413329 1099.421776244684 298.7392104269233
1493 0.005 7.465 20 1058.517114774545 1014.234945452245 1014.496559701743 1100.797638083423 1100.200092664904 1100.074451975235 1099.095499455123 404.2079809936122 1099.47256480375 298.7409433340928
1494 0.005 7.47 20 1058.503839232865 1014.235012107909 1014.496646688667 1100.781066740782 1100.186971176101 1100.064234613393 1099.089717547249 404.2213631367681 1099.441984078588 298.7392608699651
1495 0.005 7.475000000000001 20 1058.504225596795 1014.235085602383 1014.496721430767 1100.78387599064 1100.18967497064 1100.06652920382 1099.091785397133 404.2297654524252 1099.440320165987 298.7403099590713
1496 0.005 7.48 20 1058.512507498446 1014.235202944982 1014.496824027903 1100.790624639359 1100.194340137356 1100.069187035269 1099.091289572801 404.2353381049595 1099.464192810813 298.7393550060982
1497 0.005 7.485 20 1058.501446933283 1014.235261220925 1014.496899286262 1100.780270323341 1100.186971729233 1100.063830228974 1099.091092905195 404.2450344279298 1099.420583418694 298.7390022102713
1498 0.005 7.49 20 1058.514766396731 1014.235405976436 1014.497021810737 1100.7949720048 1100.198146384337 1100.073670146396 1099.094414175572 404.2565089196955 1099.469849929318 298.7411170045955
1499 0.005 7.495 20 1058.506137845053 1014.235477950636 1014.497107905824 1100.784336985026 1100.189691300713 1100.065226494431 1099.090527722617 404.2643366808286 1099.436592066747 298.7392547556261
1500 0.005 7.5 20 1058.507001934584 1014.235578032675 1014.497205824001 1100.786740903171 1100.192264665728 1100.068415295298 1099.093142074443 404.2703122104282 1099.438381308422 298.7397551012778
1501 0.005 7.505 20 1058.514727313382 1014.235718380346 1014.497331513705 1100.793574503482 1100.196762017435 1100.070870505021 1099.092877501248 404.2843516388515 1099.467983062767 298.7396528552609
1502 0.005 7.51 20 1058.499260335369 1014.235747724685 1014.49738801999 1100.77603203623 1100.182983706651 1100.059944773683 1099.0894612026 404.2922579157498 1099.417574665917 298.7395732731668
1503 0.005 7.515000000000001 20 1058.509340331904 1014.23585441193 1014.497476358236 1100.789622599749 1100.194517321761 1100.07023694743 1099.093407823223 404.301159493788 1099.453776326362 298.7415409028613
1504 0.005 7.52 20 1058.510578574825 1014.235957220311 1014.497574677687 1100.788138366351 1100.192574848445 1100.068889539615 1099.090900595683 404.3104371725988 1099.460679606901 298.7394903923569
1505 0.005 7.525 20 1058.502041902108 1014.236012728807 1014.497644415879 1100.780857180352 1100.187545023828 1100.063951650453 1099.09159509787 404.3165923571875 1099.424491097552 298.7397271888805
1506 0.005 7.53 20 1058.516377609023 1014.236156740119 1014.497764074937 1100.794822292422 1100.197196292074 1100.07195047566 1099.093116507248 404.3274489936362 1099.475657771641 298.7408698018019
1507 0.005 7.535 20 1058.50446116718 1014.236223806184 1014.497849602144 1100.781054700851 1100.18671717542 1100.063726987236 1099.089473372093 404.3370962189193 1099.434904733906 298.7398027644337
1508 0.005 7.54 20 1058.512218097627 1014.236358910869 1014.497971260283 1100.792292073195 1100.196917349694 1100.072571236037 1099.094507978551 404.3431507874006 1099.453770982286 298.7409148183421
1509 0.005 7.545 20 1058.511776915993 1014.236470196134 1014.498083380228 1100.790535150528 1100.194796007037 1100.068981091832 1099.092345636171 404.3552745767502 1099.45607269463 298.7390798436404
1510 0.005 7.55 20 1058.503994309925 1014.236538837438 1014.498165961837 1100.782676938372 1100.188939341105 1100.065878617705 1099.091605386853 404.3636648419568 1099.426333367239 298.7392865300885
1511 0.005 7.555 20 1058.516556634577 1014.236695379742 1014.498300053311 1100.797325705068 1100.200284847791 1100.074985284803 1099.095489757404 404.3739901814315 1099.468492851134 298.741452140434
1512 0.005 7.56 20 1058.504631319694 1014.236752068841 1014.498377278822 1100.781704250949 1100.187757974443 1100.064304197803 1099.09004466386 404.3814048794541 1099.436248517293 298.7398603419472
1513 0.005 7.565 20 1058.503478927963 1014.236808370652 1014.498436512809 1100.782704337974 1100.189425420179 1100.06556061396 1099.091705492198 404.3899842442753 1099.434870149938 298.7405674965242
1514 0.005 7.57 20 1058.51436670242 1014.236928404314 1014.498537585506 1100.792334476783 1100.195603806032 1100.069583606178 1099.092013032317 404.3983665388781 1099.467601547195 298.7401345574932
1515 0.005 7.575 20 1058.499065169608 1014.236948812842 1014.498582737752 1100.775782759496 1100.183054258253 1100.059965197866 1099.089894340006 404.4064622155915 1099.417100242494 298.7394993281554
1516 0.005 7.58 20 1058.51298731209 1014.237068591644 1014.498677472787 1100.792186424034 1100.196070396133 1100.071660872394 1099.094378012054 404.4152617090499 1099.466072976028 298.7412927332525
1517 0.005 7.585 20 1058.510051096763 1014.237156673661 1014.49876856638 1100.787241872235 1100.19179765628 1100.068291826143 1099.089779315498 404.4240684324839 1099.458471161672 298.7389524462357
1518 0.005 7.59 20 1058.504110151781 1014.237221471342 1014.498844308484 1100.782854898392 1100.189025531136 1100.065585720682 1099.091874514285 404.4339866440259 1099.428580891222 298.739105637603
1519 0.005 7.595 20 1058.516611698686 1014.237360354616 1014.498962711248 1100.794720472994 1100.197146063436 1100.071743103167 1099.092655615994 404.4417392193162 1099.474608618163 298.7401938032995
1520 0.005 7.600000000000001 20 1058.504905055029 1014.237424085738 1014.499045362748 1100.781045583109 1100.186709951483 1100.063621504244 1099.089494376646 404.4526745507778 1099.433060099704 298.7391243648016
1521 0.005 7.605 20 1058.513646555987 1014.237564343595 1014.499170357409 1100.793932368241 1100.198156960583 1100.073795397679 1099.094519898423 404.4615461451113 1099.456011355233 298.7409978087503
1522 0.005 7.61 20 1058.511332146238 1014.23766466543 1014.499274965529 1100.789579104545 1100.194030120916 1100.068414012024 1099.091868086393 404.4694649478115 1099.453316849679 298.7395690091949
1523 0.005 7.615 20 1058.502904250375 1014.237721918621 1014.499345757913 1100.781171923132 1100.187822084746 1100.064572836149 1099.091833794405 404.477115253026 1099.422407956004 298.739438108399
1524 0.005 7.62 20 1058.516998449251 1014.237871213712 1014.499470217907 1100.797005039596 1100.199976585447 1100.074775716584 1099.0951756404 404.4873628648573 1099.468222459846 298.7411658492099
1525 0.005 7.625 20 1058.505008922465 1014.237924498636 1014.499542201441 1100.781582542088 1100.187617073106 1100.064274597552 1099.089822037574 404.4934084365489 1099.436853811359 298.7395138338055
1526 0.005 7.63 20 1058.503714443988 1014.237974725953 1014.499595619962 1100.782507786891 1100.189044833098 1100.065435267409 1099.091623621294 404.5042458322673 1099.435446074008 298.7400389590737
1527 0.005 7.635 20 1058.51431524827 1014.238085019593 1014.499688361504 1100.791149223825 1100.194518991421 1100.069068215087 1099.091396262774 404.5126580847253 1099.467681156751 298.7397537619011
1528 0.005 7.640000000000001 20 1058.50001664728 1014.23810697848 1014.499732515416 1100.776501751034 1100.183687806365 1100.060645170598 1099.090371872261 404.5202632062447 1099.417499274734 298.73980048061
1529 0.005 7.645 20 1058.514756936079 1014.238235744033 1014.499835161685 1100.793732983425 1100.197086066418 1100.072722632556 1099.094054351355 404.5299126294208 1099.468220781116 298.7418325177417
1530 0.005 7.65 20 1058.509342862209 1014.238316129785 1014.499922084502 1100.78592059528 1100.190538559477 1100.066733045511 1099.090931003969 404.5363928299772 1099.449006858467 298.739454747343
1531 0.005 7.655 20 1058.505897823331 1014.238384357598 1014.499997419668 1100.78415775126 1100.189974890593 1100.066512375512 1099.092163139519 404.546416464971 1099.431505353813 298.7397508764999
1532 0.005 7.66 20 1058.516745604813 1014.238518067749 1014.500112945659 1100.794554377864 1100.197147712783 1100.071238246888 1099.092853548385 404.5552611140851 1099.47161792976 298.7405009884807
1533 0.005 7.665 20 1058.504237700069 1014.23856897524 1014.50018430208 1100.780181448701 1100.18599156017 1100.062700043648 1099.089676885416 404.5624259079447 1099.426727053977 298.7399441031945
1534 0.005 7.67 20 1058.512930827611 1014.238702428595 1014.500301013157 1100.792887797255 1100.197242901894 1100.072673876796 1099.094714401539 404.5701992310241 1099.454417315053 298.7413028185521
1535 0.005 7.675 20 1058.51151990636 1014.238798401155 1014.500399922486 1100.789314539779 1100.193873116476 1100.068576007907 1099.091955952837 404.5809289211729 1099.451447584986 298.7389892954615
1536 0.005 7.68 20 1058.502359597108 1014.2388383151 1014.500455990536 1100.780001700159 1100.18672099957 1100.063440795302 1099.091518377888 404.5876109782121 1099.421842023692 298.739361857659
1537 0.005 7.685 20 1058.517789182071 1014.238986556853 1014.500576998969 1100.797025863501 1100.199721812864 1100.074288129045 1099.094661879045 404.5975455046795 1099.470818576376 298.7415411169377
1538 0.005 7.69 20 1058.506062150266 1014.239048565129 1014.500655863311 1100.781841482456 1100.187701131412 1100.06449685999 1099.090706760801 404.6034407907696 1099.440192071714 298.7397550008456
1539 0.005 7.695 20 1058.503710354648 1014.239091206686 1014.500704294433 1100.781538255943 1100.187948697393 1100.064836763702 1099.091007649501 404.6128418093576 1099.435524324774 298.7403500758591
1540 0.005 7.7 20 1058.515022438893 1014.239207189711 1014.50080026219 1100.791641234744 1100.194942618388 1100.06934336457 1099.092185710902 404.6211639842707 1099.468148297032 298.7394145107469
1541 0.005 7.705 20 1058.500575987888 1014.239228636707 1014.500845457977 1100.776728494299 1100.183811194069 1100.060711569426 1099.090324864909 404.631251664206 1099.417037280441 298.739207440257
1542 0.005 7.71 20 1058.516255464088 1014.239362421052 1014.500951951206 1100.794589507095 1100.197691552094 1100.07323829303 1099.094806440082 404.6394282052624 1099.470512107453 298.741366995221
1543 0.005 7.715 20 1058.509102002729 1014.239429650332 1014.501030256268 1100.785095621063 1100.189948330072 1100.066182948513 1099.090329096901 404.6493373960953 1099.446667890325 298.7391739052089
1544 0.005 7.72 20 1058.506494997967 1014.239497021043 1014.501103742887 1100.784234555584 1100.19000746257 1100.066561872666 1099.091934628921 404.6561118434486 1099.432176940477 298.7397757627581
1545 0.005 7.725000000000001 20 1058.51691977774 1014.239625966001 1014.501214435359 1100.794363409455 1100.197222601347 1100.071194237195 1099.092872617505 404.6633312905433 1099.468681553859 298.7405546335942
1546 0.005 7.73 20 1058.503839640155 1014.2396662244 1014.501277578224 1100.779272122835 1100.185363101715 1100.062009387006 1099.089323100914 404.673172548039 1099.423243485009 298.7396176388696
1547 0.005 7.735 20 1058.511401471746 1014.239768751191 1014.501365862552 1100.790663756361 1100.195482475088 1100.071148341388 1099.093716651979 404.6820139783929 1099.452838275269 298.741290885614
1548 0.005 7.74 20 1058.512662609892 1014.239864636155 1014.501459202653 1100.78964953775 1100.19403510738 1100.069625873849 1099.091614467746 404.6893126330853 1099.456035119777 298.7394581045968
1549 0.005 7.745 20 1058.502685337258 1014.239901421743 1014.501512916319 1100.779539091899 1100.186351099089 1100.062968835503 1099.091559148866 404.6967953885356 1099.421826930119 298.7395754938033
1550 0.005 7.75 20 1058.518459256821 1014.24003759678 1014.501622328716 1100.795715524501 1100.198004189111 1100.073000552992 1099.093825624405 404.7061993047608 1099.476681858285 298.741136520361
1551 0.005 7.755 20 1058.504712635342 1014.240080399754 1014.501686518618 1100.779426891561 1100.185396542144 1100.062920940851 1099.088974999712 404.7137847762878 1099.437602814698 298.7399345576612
1552 0.005 7.76 20 1058.512104778018 1014.240192551119 1014.50178573233 1100.790567174339 1100.195648942438 1100.071347191438 1099.09408705583 404.7210192072514 1099.450572119494 298.7408632951514
1553 0.005 7.765000000000001 20 1058.513939543789 1014.240292791463 1014.501883050139 1100.790378237575 1100.194335211963 1100.069178735888 1099.091597550701 404.7311116849806 1099.462953586082 298.7393174610809
1554 0.005 7.77 20 1058.50469553164 1014.240344645331 1014.501950459219 1100.781538280877 1100.187953421288 1100.064757399079 1099.091251737357 404.7377066486678 1099.42334323208 298.739486665822
1555 0.005 7.775 20 1058.517537305862 1014.240486236135 1014.50206952831 1100.796497784267 1100.199713176351 1100.074739647305 1099.095408473038 404.746857511348 1099.468313468416 298.7417434338272
1556 0.005 7.78 20 1058.508414152366 1014.240550229178 1014.502148096691 1100.784509556244 1100.189872606104 1100.065269498865 1099.090931773675 404.7529981622222 1099.436064413182 298.7395454068878
1557 0.005 7.785 20 1058.507301626552 1014.24061651034 1014.502217379586 1100.785191884274 1100.191330707711 1100.06735025338 1099.092305828817 404.7631739188157 1099.435492460294 298.7399617921454
1558 0.005 7.79 20 1058.516481979079 1014.240737091921 1014.502322035993 1100.793456004855 1100.196685049053 1100.070890001534 1099.09257649514 404.7711662238409 1099.467186980319 298.740088328857
1559 0.005 7.795 20 1058.501519872132 1014.240753912395 1014.502363940214 1100.776519660294 1100.18340789501 1100.060345473814 1099.089572366077 404.7780336653507 1099.417908133707 298.7399105164356
1560 0.005 7.8 20 1058.511697701883 1014.240847407107 1014.502439033473 1100.790125002217 1100.194972305484 1100.070662928376 1099.093510584098 404.7872535074785 1099.453093798909 298.7417307348816
1561 0.005 7.805000000000001 20 1058.513063866599 1014.240938280773 1014.502525552968 1100.789205938534 1100.193512218678 1100.069273780372 1099.090925221457 404.7929211975037 1099.457654114673 298.7395216270471
1562 0.005 7.81 20 1058.503258597535 1014.240971506034 1014.50257546033 1100.779849111228 1100.186729519663 1100.063271702783 1099.091687285086 404.8016031633608 1099.422296987172 298.7394873032439
1563 0.005 7.815 20 1058.518685446666 1014.241102970958 1014.502681293401 1100.795382509946 1100.197674370962 1100.072611414213 1099.093367723284 404.8108574565145 1099.476850195221 298.7409882698799
1564 0.005 7.82 20 1058.507120170518 1014.24116584336 1014.502760293741 1100.781528411463 1100.187139272645 1100.064507163964 1099.090213731638 404.8172092799711 1099.441861083668 298.7397486264414
1565 0.005 7.825 20 1058.511646173172 1014.241262205214 1014.502850463933 1100.789397015732 1100.194703621272 1100.07058794823 1099.093181497456 404.8285433357933 1099.448935567585 298.7407132191473
1566 0.005 7.83 20 1058.514448986039 1014.241361354234 1014.502945302015 1100.790494682285 1100.194422932581 1100.069319572163 1099.091596965322 404.8354441363509 1099.463436965753 298.7396037495359
1567 0.005 7.835 20 1058.504981032566 1014.24140957435 1014.503009319226 1100.781315834956 1100.187785961855 1100.06457526828 1099.091618130781 404.8426869020124 1099.422628807268 298.7396944903224
1568 0.005 7.84 20 1058.518195469228 1014.241546741591 1014.503124175031 1100.796263305673 1100.199389223812 1100.074544172969 1099.094983142117 404.8517897392674 1099.469001551698 298.7417797993811
1569 0.005 7.845 20 1058.50809747662 1014.241597473251 1014.503191431577 1100.783693295797 1100.189253879234 1100.064860311712 1099.090476304573 404.8591770734091 1099.434735039462 298.7398797023582
1570 0.005 7.850000000000001 20 1058.50751733316 1014.241659623987 1014.503255368694 1100.784850741135 1100.191076179073 1100.067127163273 1099.092192368228 404.8659071334636 1099.435323282519 298.7404447103863
1571 0.005 7.855 20 1058.516916993864 1014.241778099032 1014.503356828547 1100.793423751049 1100.196707941413 1100.070906718305 1099.092587092426 404.8744449739897 1099.466626566931 298.7401497239716
1572 0.005 7.86 20 1058.501965176478 1014.241790550154 1014.503394378128 1100.77621825706 1100.183135851028 1100.060097890774 1099.089538980799 404.8808841287599 1099.417759359597 298.739744884699
1573 0.005 7.865 20 1058.51222008992 1014.241880011797 1014.503464921434 1100.789937025679 1100.19481506012 1100.070441904909 1099.092948523262 404.8877349550762 1099.452970876426 298.7416819251281
1574 0.005 7.87 20 1058.51346741423 1014.241967726557 1014.503548280146 1100.789104840147 1100.193443781689 1100.069371447624 1099.091198006562 404.894993350693 1099.459092107287 298.7393055621749
1575 0.005 7.875 20 1058.504197158037 1014.242001178551 1014.50359767059 1100.780239935086 1100.187104324454 1100.063579216191 1099.091388850275 404.8986113076357 1099.422620133864 298.7394379863522
1576 0.005 7.88 20 1058.519172790484 1014.242129868474 1014.503701369956 1100.795169705595 1100.197485876325 1100.072351937928 1099.093249194293 404.9127412785475 1099.476620284677 298.7407968537801
1577 0.005 7.885 20 1058.507502636691 1014.242185500746 1014.503774241951 1100.781409852543 1100.187133173218 1100.064500107321 1099.089763494625 404.917789989139 1099.441158344902 298.7396024191033
1578 0.005 7.890000000000001 20 1058.512467749755 1014.242282964339 1014.503864421863 1100.789631303101 1100.194869014055 1100.070738092935 1099.093045883587 404.9280333053916 1099.449572848347 298.7407997847484
1579 0.005 7.895 20 1058.515030649409 1014.242382411975 1014.503959129122 1100.790544183303 1100.194477926152 1100.069304213728 1099.091912511059 404.9357140739657 1099.462947775965 298.7397438176758
1580 0.005 7.9 20 1058.506746481331 1014.24244404216 1014.504033279361 1100.782422085435 1100.188635796175 1100.065281765681 1099.092099662945 404.9397241469685 1099.424618638545 298.7396937362067
1581 0.005 7.905 20 1058.517904671238 1014.242582510034 1014.504151343135 1100.79585593247 1100.199264241466 1100.07442900709 1099.095201671367 404.9536827422509 1099.466477907788 298.7415622493955
1582 0.005 7.91 20 1058.509282512341 1014.242636434362 1014.504220828839 1100.784338261663 1100.189706935696 1100.065205262776 1099.090494839836 404.9576499524842 1099.436299083819 298.7396276890038
1583 0.005 7.915 20 1058.509178586345 1014.242706356973 1014.504291858913 1100.785826225596 1100.191607613741 1100.067911434857 1099.092470325208 404.9657474233782 1099.43683425678 298.740231756281
1584 0.005 7.92 20 1058.517771427482 1014.242831580775 1014.504400214776 1100.793541269994 1100.196760975376 1100.070875058586 1099.092845649275 404.9744665287764 1099.467582985302 298.7405039964726
1585 0.005 7.925 20 1058.50234291938 1014.242843965187 1014.504439179311 1100.776127505114 1100.183045352129 1100.060003195489 1099.089511791806 404.9800695914869 1099.417731639419 298.740081984971
1586 0.005 7.930000000000001 20 1058.513128713117 1014.242940632659 1014.504514981788 1100.790112322045 1100.194873770872 1100.070440878191 1099.094039740747 404.9879524787817 1099.454976208931 298.741724782443
1587 0.005 7.935 20 1058.513487472975 1014.24302156849 1014.504593643461 1100.787754745589 1100.192213934874 1100.068573248638 1099.090344567515 404.9973282615152 1099.460315115758 298.7390782147569
1588 0.005 7.94 20 1058.505982295816 1014.243072333021 1014.504655554899 1100.781860435977 1100.18829483838 1100.06455253877 1099.09240595756 405.0022221143863 1099.42606690927 298.739113719909
1589 0.005 7.945 20 1058.519391657107 1014.243196242773 1014.504757797852 1100.794776293536 1100.197164334933 1100.071910745977 1099.092759078117 405.0127616887762 1099.47575244791 298.7402934781526
1590 0.005 7.95 20 1058.507485908592 1014.243244036523 1014.50482596518 1100.780939014727 1100.186633211799 1100.063618071962 1099.089319107407 405.0239953084624 1099.434263980615 298.7393191748437
1591 0.005 7.955 20 1058.515003538117 1014.243357223864 1014.50492695071 1100.792251758995 1100.1968751717 1100.0726253637 1099.094023909189 405.0311195164846 1099.453744735232 298.7411413559489
1592 0.005 7.96 20 1058.514451008446 1014.243450443782 1014.505021058423 1100.790147572734 1100.194503643368 1100.06870521587 1099.092081694201 405.0384064900912 1099.454514164118 298.7397859747936
1593 0.005 7.965 20 1058.506676237973 1014.243502565546 1014.505085681488 1100.782485496246 1100.188977202102 1100.065825677903 1099.091891597117 405.0420099499608 1099.424657050036 298.7396938196806
1594 0.005 7.97 20 1058.520010075372 1014.243645497833 1014.505204890152 1100.797282892778 1100.200154344651 1100.074827413174 1099.095389642696 405.0530144456287 1099.469115420736 298.7415724995518
1595 0.005 7.975000000000001 20 1058.507667096223 1014.243690344456 1014.505269596716 1100.781528907668 1100.187541483966 1100.064262954366 1099.090044623708 405.0579185285074 1099.43746226284 298.7396592209824
1596 0.005 7.98 20 1058.507206113128 1014.243743945744 1014.505323321088 1100.783324627281 1100.189620223779 1100.065886595972 1099.092562639111 405.0635114856529 1099.437035099278 298.7403632971473
1597 0.005 7.985 20 1058.516944619027 1014.243841170576 1014.505404984839 1100.791022826382 1100.194428861654 1100.068956776266 1099.090934466111 405.0732019959752 1099.467050193152 298.7395208879799
1598 0.005 7.99 20 1058.502563364904 1014.243851312453 1014.505438545209 1100.776394164047 1100.183582035887 1100.060529371225 1099.090200322086 405.0807411159901 1099.41717392654 298.7394498506818
1599 0.005 7.995 20 1058.517505042803 1014.243964690246 1014.505526486099 1100.793952756371 1100.197228194323 1100.072899366813 1099.094187252602 405.0879665959452 1099.468975158033 298.7417324757116
1600 0.005 8 20 1058.511396125308 1014.244024679716 1014.505595402521 1100.785062314251 1100.189865050824 1100.066135366211 1099.090244070724 405.0986508947316 1099.446727389527 298.7398234639733
1601 0.005 8.005000000000001 20 1058.50878362578 1014.244084721924 1014.505660112353 1100.784433733753 1100.190210928571 1100.066730027391 1099.092304977279 405.1038803366917 1099.432222794789 298.7401083726016
1602 0.005 8.01 20 1058.519782952701 1014.24421935152 1014.505774412648 1100.794963614371 1100.197633105776 1100.071526285067 1099.093735662221 405.1094370603013 1099.470046906115 298.7405967516188
1603 0.005 8.015000000000001 20 1058.505984376418 1014.244252202677 1014.505830855879 1100.779370779639 1100.185487563722 1100.062102518813 1099.089209234318 405.1171639669869 1099.42283071422 298.7398046134636
1604 0.005 8.02 20 1058.513660444459 1014.244345565832 1014.505911077635 1100.790606434454 1100.195424743944 1100.071109636417 1099.093504931012 405.1285839794363 1099.453035348722 298.7411182274673
1605 0.005 8.025 20 1058.514642930656 1014.244434188645 1014.505997358701 1100.789563071313 1100.193961847333 1100.069546731531 1099.091442141216 405.1348945263552 1099.45574026114 298.7392985601757
1606 0.005 8.029999999999999 20 1058.504822210761 1014.244462391225 1014.506042098674 1100.779587449007 1100.186399706578 1100.063012293041 1099.091736346413 405.1411050673588 1099.421816339628 298.7397088168626
1607 0.005 8.035 20 1058.520544791713 1014.244594820978 1014.506147565541 1100.79600732211 1100.198349402304 1100.07344323738 1099.093936445967 405.1512187898897 1099.4756514117 298.7415085283462
1608 0.005 8.040000000000001 20 1058.508764784911 1014.244652666598 1014.506221651673 1100.781587966366 1100.187321228925 1100.064505912334 1099.090368904132 405.1552300890125 1099.442760977597 298.7398862529125
1609 0.005 8.045 20 1058.51064380039 1014.24472294613 1014.506290187546 1100.786262398996 1100.191774292476 1100.068171008067 1099.092441834272 405.166244203692 1099.444063946459 298.7407502257285
1610 0.005 8.050000000000001 20 1058.516544140806 1014.244816115235 1014.506374059323 1100.790468786446 1100.194128937506 1100.068932336525 1099.091032793506 405.1717083429093 1099.465386714465 298.7398047966764
1611 0.005 8.055 20 1058.505116561797 1014.244844042319 1014.50642062816 1100.779578951785 1100.186378953339 1100.063239553469 1099.090694401534 405.1724268932808 1099.419436138185 298.7395953130414
1612 0.005 8.06 20 1058.518514670355 1014.244965771355 1014.506519824553 1100.794236197946 1100.197461398159 1100.073088844739 1099.094028267157 405.1874455762731 1099.469497071613 298.741474974665
1613 0.005 8.065 20 1058.511436957813 1014.245027694342 1014.506592005641 1100.784936321838 1100.189899946768 1100.065830842137 1099.090672382152 405.1916210141214 1099.442965230669 298.7392882136587
1614 0.005 8.07 20 1058.510163716719 1014.245097166553 1014.506664214932 1100.785449354933 1100.191039884788 1100.067438102957 1099.092248162785 405.1998463434427 1099.435992051025 298.7399010419588
1615 0.005 8.074999999999999 20 1058.519010699567 1014.245223098047 1014.50677324476 1100.793924659836 1100.196986124651 1100.07108926972 1099.093085635855 405.2058618545959 1099.468201038519 298.7406370036373
1616 0.005 8.08 20 1058.50539579501 1014.245249112758 1014.506822886288 1100.777968993225 1100.184401011557 1100.061156120247 1099.089419868094 405.2148282834023 1099.421326089924 298.7401611706969
1617 0.005 8.085000000000001 20 1058.513898500651 1014.245347188093 1014.506904715714 1100.790637220564 1100.195493636145 1100.071186657773 1099.093562137871 405.2250881364176 1099.452158319572 298.7419043372062
1618 0.005 8.09 20 1058.516061867946 1014.245453606211 1014.507003891723 1100.790412791759 1100.194586708027 1100.069935446383 1099.092506829528 405.2273241946188 1099.456493580004 298.7397310286133
1619 0.005 8.095000000000001 20 1058.505279565839 1014.24548726726 1014.507055827357 1100.7795006529 1100.186301160265 1100.062938052029 1099.091511161045 405.2378515108837 1099.421727972174 298.7396313494497
1620 0.005 8.1 20 1058.521182377013 1014.24562710975 1014.507168602507 1100.79625631077 1100.198666448505 1100.073609490883 1099.094458633738 405.247101808718 1099.474700595885 298.7414775042463
1621 0.005 8.105 20 1058.508454646329 1014.245677532099 1014.507237719808 1100.780952554369 1100.186832261551 1100.064164755557 1099.089713957158 405.2499401688658 1099.442008641842 298.7397944072343
1622 0.005 8.109999999999999 20 1058.510357857738 1014.245744850503 1014.507303777494 1100.785567001463 1100.191180544736 1100.06770895806 1099.092185487144 405.2584517669646 1099.442929409365 298.7408079033902
1623 0.005 8.115 20 1058.517143417299 1014.245843746386 1014.507391035125 1100.790430988623 1100.19408167287 1100.068932686819 1099.091311746581 405.2647017277599 1099.46553096872 298.7396223342146
1624 0.005 8.120000000000001 20 1058.506429194144 1014.245890126565 1014.507453101097 1100.780271635605 1100.186850807166 1100.063590400384 1099.091594118004 405.2690975790448 1099.420890872399 298.7396134769802
1625 0.005 8.125 20 1058.518841300869 1014.246006457246 1014.507549465378 1100.794235898819 1100.197484984109 1100.073151365537 1099.094177251011 405.2834063044866 1099.469541121912 298.7418738486729
1626 0.005 8.130000000000001 20 1058.511768688429 1014.246061466598 1014.50761639104 1100.784878560042 1100.189861113979 1100.065825389581 1099.090315312581 405.2885948307022 1099.443085141099 298.7398774560699
1627 0.005 8.135 20 1058.510661447605 1014.246127998731 1014.507685866473 1100.785532489092 1100.191115090867 1100.067502408564 1099.092354602622 405.2940037137225 1099.435972365053 298.7406412163591
1628 0.005 8.140000000000001 20 1058.520249158405 1014.246258015738 1014.50779744799 1100.794669478765 1100.197575694386 1100.071500329038 1099.093835402512 405.2980401163671 1099.469104883835 298.7409010012159
1629 0.005 8.145 20 1058.505843321548 1014.246280425395 1014.507845593832 1100.778087255348 1100.18446201256 1100.061235983902 1099.089225948312 405.3091905402621 1099.421761628139 298.739945213403
1630 0.005 8.15 20 1058.51438241358 1014.246372201549 1014.507922133371 1100.790765799221 1100.19559743212 1100.071271991087 1099.093725469377 405.3178827653766 1099.452208952872 298.7415533981634
1631 0.005 8.154999999999999 20 1058.515369902607 1014.246456499612 1014.50800406736 1100.789397394071 1100.193804201552 1100.069287031101 1099.091455178879 405.3231324535814 1099.4543573155 298.7394505947546
1632 0.005 8.16 20 1058.505502760078 1014.246481936674 1014.508046037626 1100.779486366927 1100.186295274688 1100.062948077749 1099.091566746383 405.3293069857705 1099.421580166447 298.7397395505466
1633 0.005 8.165000000000001 20 1058.521442772868 1014.246614256564 1014.508150992382 1100.796515662077 1100.199006174235 1100.073775945462 1099.094449177703 405.3404528521072 1099.473826867117 298.741758869953
1634 0.005 8.17 20 1058.509093951421 1014.246659159549 1014.508214749083 1100.780926057943 1100.186807508961 1100.064143377687 1099.089475418937 405.3462047386217 1099.441968820647 298.7402676410446
1635 0.005 8.175000000000001 20 1058.51077619781 1014.246719762781 1014.508273983077 1100.785587344805 1100.191187494138 1100.067706489662 1099.092466471787 405.3514622437689 1099.442891928717 298.7411642941759
1636 0.005 8.18 20 1058.517393145247 1014.246809116333 1014.508352836068 1100.790304002265 1100.193966414928 1100.068838969625 1099.090938936221 405.3574985998043 1099.465445447516 298.7400860151514
1637 0.005 8.185 20 1058.506182821383 1014.24683566961 1014.508397239782 1100.779645521451 1100.18640001077 1100.063266668358 1099.09066992099 405.361560130336 1099.419555088976 298.7399265906418
1638 0.005 8.19 20 1058.519325409203 1014.24694727846 1014.508487201167 1100.794242997293 1100.197473362046 1100.073127801967 1099.094078305457 405.3741732422583 1099.46951963983 298.7415719652881
1639 0.005 8.195 20 1058.512188074548 1014.247002077522 1014.50855307821 1100.784891276062 1100.189862927602 1100.065797283442 1099.090470511969 405.3776841117863 1099.442838407606 298.7396826330098
1640 0.005 8.199999999999999 20 1058.511183768453 1014.247064756548 1014.50861829579 1100.785642659828 1100.191220085488 1100.067593418671 1099.092484804061 405.3848319677443 1099.436132356003 298.7404272242126
1641 0.005 8.205 20 1058.519847631089 1014.247181419266 1014.50871939803 1100.793857907358 1100.196922693276 1100.071042498078 1099.092862727303 405.390653814233 1099.468165366401 298.7408413672025
1642 0.005 8.210000000000001 20 1058.506750397741 1014.247210052604 1014.508769239772 1100.778631834144 1100.184941220346 1100.06150958031 1099.09020982189 405.3962183811271 1099.422017224125 298.7401583407888
1643 0.005 8.215 20 1058.514782922526 1014.247297113432 1014.508841931285 1100.790635110852 1100.195532211453 1100.071152886133 1099.093316793866 405.4064423415817 1099.45167251851 298.7414736377449
1644 0.005 8.220000000000001 20 1058.515887857116 1014.247379922999 1014.50892213471 1100.789531947315 1100.193940571114 1100.06951134822 1099.091360124975 405.4145077196615 1099.455546897445 298.7392342103472
1645 0.005 8.225 20 1058.506010856583 1014.247403662348 1014.508962630096 1100.779653857986 1100.186462270719 1100.063070442713 1099.09179006816 405.4200697415043 1099.421887830042 298.7398853462545
1646 0.005 8.23 20 1058.521764075544 1014.247528505194 1014.509061124005 1100.795880722853 1100.198237696199 1100.073361391698 1099.09373364474 405.4295423928678 1099.475699155967 298.7416808881077
1647 0.005 8.234999999999999 20 1058.509421817692 1014.24756996739 1014.509120726005 1100.78089058775 1100.186764608644 1100.064073697753 1099.089391319983 405.4338185458774 1099.44140259427 298.7400734256386
1648 0.005 8.24 20 1058.512100141906 1014.247636131461 1014.509184120428 1100.786669873758 1100.192212468171 1100.068517525472 1099.092413232719 405.4431380126795 1099.444597768784 298.7407883963742
1649 0.005 8.245000000000001 20 1058.517903468389 1014.247725162738 1014.509263663488 1100.790437090932 1100.194094997507 1100.068971063294 1099.091072081385 405.4485319625102 1099.465655915446 298.7397532687643
1650 0.005 8.25 20 1058.507430130749 1014.247762955134 1014.50931710556 1100.780599923754 1100.187198601146 1100.063889660307 1099.091882520245 405.4513875961403 1099.421154542568 298.7398435177768
1651 0.005 8.255000000000001 20 1058.51972207742 1014.247875804882 1014.509409657169 1100.794352890205 1100.197577580982 1100.073169178521 1099.09404302426 405.4652503539781 1099.46937260852 298.7416754131298
1652 0.005 8.26 20 1058.513089054949 1014.247935982675 1014.509479458407 1100.785517898262 1100.190446803104 1100.066103535115 1099.09125259325 405.468501679824 1099.44242469931 298.7395499844417
1653 0.005 8.265000000000001 20 1058.511907433529 1014.247997228489 1014.509544354123 1100.785866873683 1100.191372772945 1100.067727465453 1099.092014328455 405.4755095632407 1099.435817165682 298.7400380474934
1654 0.005 8.27 20 1058.520213343508 1014.248110965287 1014.509643021617 1100.793904419204 1100.196972833725 1100.071069814276 1099.092898405162 405.484241163401 1099.468188148059 298.7403445509449
1655 0.005 8.275 20 1058.506806272797 1014.24812952679 1014.509685034624 1100.778306934258 1100.184642010803 1100.061389834334 1099.089529917257 405.4907178684691 1099.422097602032 298.7399407332908
1656 0.005 8.279999999999999 20 1058.515256597455 1014.248217418976 1014.509757627827 1100.790689869224 1100.195520604463 1100.071216929448 1099.093517596954 405.499232635121 1099.452216061263 298.7416489126139
1657 0.005 8.285 20 1058.516465168656 1014.248297628171 1014.509834434286 1100.789566714607 1100.193950291422 1100.069323756943 1099.091438699168 405.5035235602977 1099.453865298404 298.7396450290686
1658 0.005 8.290000000000001 20 1058.5071273817 1014.248328991359 1014.509880556152 1100.780322615736 1100.1869547256 1100.063435343832 1099.092199836978 405.5072544832852 1099.422616576924 298.7394952752269
1659 0.005 8.295 20 1058.522352430858 1014.248462969196 1014.509987993234 1100.796514315869 1100.19897807015 1100.073743391841 1099.094573868553 405.5201716181103 1099.473986992593 298.7410395727616
1660 0.005 8.300000000000001 20 1058.510436963649 1014.248513904633 1014.510056251644 1100.781624675032 1100.187336779497 1100.064506375631 1099.090362886602 405.5241208898093 1099.44286966 298.7396408367413
1661 0.005 8.305 20 1058.511999975035 1014.248578551452 1014.510120278932 1100.785883582622 1100.191432755613 1100.067901924766 1099.092374345872 405.5347607491296 1099.443475635423 298.7405324510315
1662 0.005 8.31 20 1058.518177952178 1014.248663904172 1014.510196253355 1100.790382278364 1100.194060909704 1100.068951109204 1099.091122837979 405.5382691893357 1099.46544286737 298.7397527646086
1663 0.005 8.315 20 1058.506810653313 1014.248691661536 1014.510242056621 1100.779534339386 1100.186284295033 1100.063179009045 1099.090801833395 405.5449423354775 1099.419827969212 298.7400514170062
1664 0.005 8.32 20 1058.520947312208 1014.24881756131 1014.510342612758 1100.794961506477 1100.198037158264 1100.073514945026 1099.095014372401 405.5502583058657 1099.470564284925 298.7419582129241
1665 0.005 8.324999999999999 20 1058.512999071966 1014.24887115574 1014.510408941169 1100.784890660026 1100.189873155125 1100.065823946047 1099.090347023812 405.5600171727184 1099.443102000464 298.7396652769639
1666 0.005 8.33 20 1058.511986622575 1014.248935282173 1014.510476083306 1100.785516296547 1100.191086942462 1100.067481241567 1099.092380375261 405.5643689041244 1099.435934121555 298.7402913157763
1667 0.005 8.335000000000001 20 1058.520895870305 1014.249051792195 1014.510576167757 1100.793974062962 1100.197057499386 1100.071081634939 1099.092887243909 405.5681658448197 1099.467685724657 298.7405557128628
1668 0.005 8.34 20 1058.508091911547 1014.249084794318 1014.510630399106 1100.778903574057 1100.185079644466 1100.061690653737 1099.090017453208 405.5746533489408 1099.423013840867 298.7396643460431
1669 0.005 8.345000000000001 20 1058.515804248023 1014.249177076897 1014.51070843148 1100.790892261233 1100.195715104042 1100.071362283177 1099.093845891324 405.5875915928269 1099.452314743034 298.7412770695059
1670 0.005 8.35 20 1058.517273933712 1014.249270109809 1014.510797414443 1100.790122358007 1100.194371359378 1100.069704876984 1099.092070185961 405.5882078371334 1099.455449774432 298.7394607967944
1671 0.005 8.355 20 1058.50692399356 1014.249296264579 1014.510841091312 1100.779561593888 1100.186372259063 1100.063003256127 1099.091596251618 405.5989546433228 1099.421639357863 298.7397748634598
1672 0.005 8.359999999999999 20 1058.52268215602 1014.249427272346 1014.510945359977 1100.796437420606 1100.198910914778 1100.073706858284 1099.094462462961 405.6069682057671 1099.473989140077 298.7415485425369
1673 0.005 8.365 20 1058.510074501337 1014.249467039715 1014.511004257529 1100.780864618558 1100.186753895552 1100.064056159352 1099.089181435484 405.6099888757066 1099.441575124921 298.7399382780007
1674 0.005 8.370000000000001 20 1058.512153635681 1014.249526733039 1014.511062228468 1100.785786980031 1100.191374972525 1100.067857868497 1099.092435896553 405.6197191727933 1099.443182809361 298.7405622541078
1675 0.005 8.375 20 1058.51869598333 1014.249617293391 1014.511142050036 1100.790330987404 1100.193983647885 1100.068869965234 1099.091149563119 405.6242812444249 1099.465491177966 298.739801154025
1676 0.005 8.380000000000001 20 1058.508158339665 1014.249654843184 1014.511194945064 1100.780288128033 1100.186838650232 1100.063578362899 1099.091774970036 405.626610120625 1099.420973067253 298.7399282311434
1677 0.005 8.385 20 1058.520529485538 1014.249762562102 1014.511282678405 1100.794254455041 1100.197478390104 1100.073124715524 1099.094170720096 405.6400700093122 1099.469602037651 298.7416987568097
1678 0.005 8.390000000000001 20 1058.514141449511 1014.249826194338 1014.51135538085 1100.785614937356 1100.19044657209 1100.066199765003 1099.091055596656 405.6420268408033 1099.44398374916 298.7395700879807
1679 0.005 8.395 20 1058.512563266148 1014.249885949818 1014.511419708696 1100.785608539905 1100.191211032956 1100.067544509117 1099.092230236081 405.6482251715565 1099.43576042395 298.7399102659705
1680 0.005 8.4 20 1058.521152653505 1014.250002104909 1014.511520481423 1100.793884945634 1100.196956101091 1100.071053544042 1099.092927913671 405.6574694658753 1099.468088781616 298.7404609544037
1681 0.005 8.404999999999999 20 1058.507415670372 1014.250021389047 1014.511563473311 1100.77804583573 1100.18449549577 1100.061214969032 1099.089590573273 405.6608746221974 1099.421161566352 298.7400011082575
1682 0.005 8.41 20 1058.515989306226 1014.250108089629 1014.511634781507 1100.790596886317 1100.195472732451 1100.07115804202 1099.093614639708 405.6709019581603 1099.452040019461 298.7417179212441
1683 0.005 8.415000000000001 20 1058.517152575891 1014.250189602874 1014.511713212413 1100.789512315934 1100.193924295089 1100.069520149619 1099.091384219958 405.6760850339426 1099.455541584089 298.7399881182244
1684 0.005 8.42 20 1058.507259685973 1014.250212427222 1014.511752034535 1100.779580692369 1100.186396263995 1100.063015596018 1099.091738208948 405.6818622899114 1099.421824244917 298.7401489049167
1685 0.005 8.425000000000001 20 1058.523020001172 1014.250336237329 1014.511848989746 1100.795936058959 1100.198329054336 1100.073382745608 1099.093585743111 405.6881405422594 1099.475175703915 298.7417003092045
1686 0.005 8.43 20 1058.510736943094 1014.250377358891 1014.511908692557 1100.780928602639 1100.18680772486 1100.064138838381 1099.08970687066 405.6968816258445 1099.441726113259 298.7399302768521
1687 0.005 8.435 20 1058.51325702625 1014.250442063221 1014.511970727545 1100.786475287994 1100.19200569282 1100.068366874759 1099.092498939071 405.7019254825966 1099.444350324587 298.741016139635
1688 0.005 8.44 20 1058.519195946171 1014.250530939766 1014.512049520426 1100.790414031849 1100.194058358248 1100.068921198026 1099.091092826069 405.7079593889866 1099.465497806172 298.7400639932179
1689 0.005 8.445 20 1058.507782710051 1014.250557293633 1014.512093845561 1100.779740703981 1100.186534074414 1100.063396464664 1099.091142119929 405.7145489869986 1099.419895534929 298.7401992024199
1690 0.005 8.449999999999999 20 1058.520890098444 1014.250662826021 1014.512178105846 1100.794244119778 1100.197477399327 1100.073113999187 1099.093914506243 405.7222828179677 1099.469448561907 298.7421349025278
1691 0.005 8.455 20 1058.51374481258 1014.250714122407 1014.512240115032 1100.784976425907 1100.189961065306 1100.065883299018 1099.090540736264 405.7258346590623 1099.442921396348 298.7401957934127
1692 0.005 8.460000000000001 20 1058.512752370024 1014.250773338267 1014.512302082267 1100.7855839857 1100.1911462296 1100.067552393798 1099.092259532516 405.7316896371787 1099.436029562078 298.7406976880829
1693 0.005 8.465 20 1058.521589592031 1014.250889307509 1014.512401199235 1100.793933280679 1100.196974842854 1100.071073010731 1099.093076346694 405.7360314562158 1099.468248111256 298.7407521788745
1694 0.005 8.470000000000001 20 1058.508174226843 1014.25090711736 1014.512442552927 1100.778180587268 1100.184519345013 1100.061306320943 1099.089462444309 405.7439599648268 1099.422054800268 298.7401568560463
1695 0.005 8.475 20 1058.516475036949 1014.250991524171 1014.512511727235 1100.790763288313 1100.19559423949 1100.071280112237 1099.093570260288 405.7542144335858 1099.452285320468 298.7421055655056
1696 0.005 8.48 20 1058.518345813215 1014.251085881814 1014.512599689895 1100.790302341029 1100.194509635817 1100.069766761347 1099.092571167807 405.7558854891146 1099.455328165485 298.7398746861549
1697 0.005 8.484999999999999 20 1058.50777603391 1014.2511018704 1014.512634419153 1100.779588866767 1100.186387484715 1100.06299226787 1099.09118521174 405.7625357613246 1099.421246218069 298.739735724559
1698 0.005 8.49 20 1058.523406381412 1014.251223873032 1014.512730426083 1100.796363111696 1100.198854855952 1100.073663169955 1099.094299372663 405.7733589065714 1099.473827940223 298.7412344529808
1699 0.005 8.495000000000001 20 1058.510860357005 1014.251259517272 1014.512784893471 1100.780972053794 1100.186846556024 1100.064167809472 1099.089723092575 405.7793977291228 1099.441952532461 298.7398039285066
1700 0.005 8.5 20 1058.513856892879 1014.251325934268 1014.512847050849 1100.786605554966 1100.191999668205 1100.068293880438 1099.093088743698 405.7825964842235 1099.444462388653 298.7407893623514
1701 0.005 8.505000000000001 20 1058.519727229465 1014.251406525119 1014.512918923864 1100.790479994685 1100.194133591086 1100.068965513543 1099.0908738707 405.7902064160813 1099.464941885674 298.7395863044939
1702 0.005 8.51 20 1058.507956089661 1014.251423897381 1014.512956090607 1100.77943623145 1100.186190723437 1100.063084894508 1099.090737259124 405.7973789832056 1099.419710205678 298.7394742725167
1703 0.005 8.515000000000001 20 1058.521087045047 1014.251527400295 1014.513037953092 1100.794219036637 1100.197462107847 1100.073138322364 1099.094187979467 405.8024894657454 1099.46952725976 298.7418522228098
1704 0.005 8.52 20 1058.514143145163 1014.251570729555 1014.51309229786 1100.784832618042 1100.189827549854 1100.065793040244 1099.090336769248 405.8101447130583 1099.442956818629 298.7398788907318
1705 0.005 8.525 20 1058.513175759592 1014.251625521752 1014.513149617583 1100.785543399467 1100.191137748179 1100.067519393148 1099.092300342979 405.8159205197364 1099.43603691182 298.7404188363082
1706 0.005 8.529999999999999 20 1058.521862727476 1014.251732120444 1014.513240279478 1100.793956522878 1100.197059649356 1100.071132910963 1099.093047637266 405.8226278686382 1099.468058356821 298.7409573736953
1707 0.005 8.535 20 1058.508049510454 1014.251742275175 1014.513274828547 1100.777945443215 1100.184392793412 1100.061151343788 1099.089371144979 405.825603304116 1099.421152057445 298.7404910419287
1708 0.005 8.540000000000001 20 1058.516766543014 1014.25182244547 1014.513339004479 1100.790635602022 1100.195491759647 1100.071179377609 1099.093728192059 405.8343858456575 1099.452134349892 298.7421096015164
1709 0.005 8.545 20 1058.518032867726 1014.25189681037 1014.513410037442 1100.789537854872 1100.193910726598 1100.069479450634 1099.091447714952 405.8412841061852 1099.45557516204 298.7399752468178
1710 0.005 8.550000000000001 20 1058.508541901283 1014.251922248952 1014.513449917494 1100.780293376023 1100.186927629521 1100.063390707226 1099.092411316885 405.8395325897633 1099.422866499436 298.7398800007304
1711 0.005 8.555 20 1058.523956113173 1014.252039158003 1014.5135413872 1100.796102694814 1100.198476315185 1100.073498588388 1099.093840784812 405.8506413711942 1099.47535279506 298.741196958819
1712 0.005 8.56 20 1058.511342816086 1014.252072991214 1014.513594920464 1100.780766637861 1100.186656495097 1100.064014100504 1099.089379360379 405.8606252138681 1099.441642378947 298.7395893785243
1713 0.005 8.565 20 1058.513955555153 1014.252130298237 1014.513648975715 1100.786567706679 1100.192075234987 1100.068409124033 1099.092667241951 405.8655641611576 1099.444487335389 298.7407521440084
1714 0.005 8.57 20 1058.519849971227 1014.252209907062 1014.513719514504 1100.790433627039 1100.194072913774 1100.068919279081 1099.091002259235 405.871450540227 1099.465535372579 298.73983043778
1715 0.005 8.575000000000001 20 1058.508536628837 1014.252225991552 1014.513754138527 1100.779702044505 1100.186494987008 1100.063350301711 1099.090629912184 405.8748375693767 1099.419617549516 298.7400486204856
1716 0.005 8.58 20 1058.521917913254 1014.252334038895 1014.513839642735 1100.794419059907 1100.197643617006 1100.073235115027 1099.094319751245 405.885943627936 1099.469558782158 298.7419297614446
1717 0.005 8.585000000000001 20 1058.514641311733 1014.252378542308 1014.513895569436 1100.784982753384 1100.189908759622 1100.065849725125 1099.090478791512 405.8885489840295 1099.443255430703 298.7399021058711
1718 0.005 8.59 20 1058.513602374848 1014.252435147579 1014.513954596042 1100.785521478306 1100.191080915288 1100.067483632237 1099.092449510477 405.8946460055621 1099.435954817375 298.7405115287757
1719 0.005 8.595000000000001 20 1058.522374147908 1014.252539711248 1014.514043213928 1100.793935705605 1100.197002753429 1100.071041217839 1099.092602294655 405.9006400632688 1099.467752334611 298.7409377183329
1720 0.005 8.6 20 1058.508967789528 1014.252550795061 1014.514077561991 1100.778347646949 1100.184636334506 1100.061414854181 1099.089463130052 405.9087038852842 1099.422358906405 298.7399944783584
1721 0.005 8.605 20 1058.517204003977 1014.252630498122 1014.514141849967 1100.790840960746 1100.195655875415 1100.071322472048 1099.093766606837 405.9159233209834 1099.452279799306 298.7416307317072
1722 0.005 8.609999999999999 20 1058.518105002374 1014.252701530283 1014.514210587012 1100.789448538347 1100.193857305102 1100.069276426704 1099.091499240928 405.9203559165502 1099.45395072941 298.7397816185662
1723 0.005 8.615 20 1058.508529158887 1014.25271832628 1014.514242882734 1100.779688644225 1100.186471529698 1100.063077998445 1099.091504272337 405.9210503639829 1099.421322868168 298.7399251859959
1724 0.005 8.620000000000001 20 1058.524344648737 1014.252837279156 1014.514335199166 1100.796452849177 1100.1989269464 1100.073640689254 1099.094224862132 405.9344545224765 1099.473806514795 298.7415185098129
1725 0.005 8.625 20 1058.511665918493 1014.252873586415 1014.514389687925 1100.780958743874 1100.186835008708 1100.064158556551 1099.089761896447 405.9362983270399 1099.441877673747 298.7399538583767
1726 0.005 8.630000000000001 20 1058.514820645932 1014.25293846346 1014.514449767536 1100.78696090673 1100.192328203651 1100.068545847961 1099.093234154826 405.9413089689576 1099.445004438535 298.7409489018266
1727 0.005 8.635 20 1058.520293817781 1014.253017273371 1014.514520354837 1100.790473479341 1100.194127747215 1100.068941310436 1099.090974914869 405.9529311002198 1099.465425901145 298.7397944982583
1728 0.005 8.640000000000001 20 1058.508691489432 1014.253031218929 1014.514553586538 1100.779533760724 1100.186313572281 1100.063189497499 1099.09109257992 405.956417296948 1099.419700119578 298.739901938193
1729 0.005 8.645 20 1058.521953435143 1014.253132814014 1014.51463331318 1100.794187407217 1100.197401098313 1100.073073149344 1099.093963330334 405.9651513729045 1099.469557165607 298.7421602915161
1730 0.005 8.65 20 1058.515730342287 1014.253184790081 1014.514693503761 1100.785652691145 1100.190479730836 1100.066234948722 1099.091248892565 405.9669359059496 1099.443976872863 298.7399455255479
1731 0.005 8.654999999999999 20 1058.514014578442 1014.253234692524 1014.514747617529 1100.785579087179 1100.191185161703 1100.067523430218 1099.092043173698 405.9735989976909 1099.435800461377 298.7400969196686
1732 0.005 8.66 20 1058.522393690978 1014.253337806148 1014.514835883281 1100.7938237242 1100.196911803193 1100.071022458728 1099.092859786379 405.981898092328 1099.468037081082 298.7404538428025
1733 0.005 8.665000000000001 20 1058.508836512686 1014.253342329177 1014.514864559139 1100.777993543604 1100.1844642714 1100.061144704967 1099.089275402911 405.9826859762267 1099.420572370647 298.7401206613554
1734 0.005 8.67 20 1058.517427943805 1014.25341752819 1014.514924484993 1100.790540251608 1100.195410940782 1100.071100050376 1099.093424529223 405.995140116228 1099.452066520964 298.7416107421516
1735 0.005 8.675000000000001 20 1058.518769733415 1014.253490048021 1014.514993115137 1100.78967102169 1100.194053471979 1100.069644860816 1099.091690358655 405.9997267772829 1099.455967613862 298.7398712275111
1736 0.005 8.68 20 1058.508784226164 1014.253500849539 1014.515020869886 1100.779543397405 1100.186345371122 1100.062967922803 1099.091632800336 406.0043988890286 1099.421878156218 298.7402026346876
1737 0.005 8.685 20 1058.524423260611 1014.253614607971 1014.515107700938 1100.79573277062 1100.198015223749 1100.073012729698 1099.093732985488 406.0142532793761 1099.476749313431 298.7419682308089
1738 0.005 8.69 20 1058.511886999838 1014.253647082693 1014.515158554927 1100.780296300158 1100.186086072822 1100.063419000624 1099.090095331316 406.0141137505673 1099.438683103966 298.7404691522283
1739 0.005 8.695 20 1058.51754522874 1014.253722754613 1014.515226027755 1100.789759845422 1100.195001289969 1100.070826788326 1099.09285013541 406.0216466160734 1099.449106665078 298.741280321111
1740 0.005 8.700000000000001 20 1058.520690377947 1014.253810697535 1014.515307601087 1100.791200087997 1100.194987601567 1100.069638991846 1099.092537138958 406.0250060345907 1099.464031747454 298.7395457027173
1741 0.005 8.705 20 1058.510706073472 1014.253839174218 1014.515353028452 1100.781631854178 1100.188041747416 1100.064825325732 1099.091164334752 406.0331426996566 1099.423413273512 298.7395543833053
1742 0.005 8.710000000000001 20 1058.523238457723 1014.253952711536 1014.515445693794 1100.796042863887 1100.199383463292 1100.074530986414 1099.095140912027 406.0432458019683 1099.467161378585 298.741923563456
1743 0.005 8.715 20 1058.514045685332 1014.253986139527 1014.515494314672 1100.784156755932 1100.189578499992 1100.065078909496 1099.090532783049 406.0479667416447 1099.435756289104 298.7399434757659
1744 0.005 8.720000000000001 20 1058.513789664103 1014.254033213481 1014.515543264405 1100.785494898876 1100.191452750715 1100.06761721166 1099.092301554774 406.0514493108965 1099.436188438162 298.7406379391561
1745 0.005 8.725 20 1058.522524675472 1014.254130604863 1014.515624753993 1100.793531084146 1100.196762694598 1100.070881919127 1099.092846506303 406.0549948388328 1099.467357644837 298.7405879132996
1746 0.005 8.73 20 1058.5073172895 1014.254120131 1014.515641049153 1100.776073591059 1100.183020667836 1100.05999232496 1099.089365724186 406.0620886514991 1099.417436147668 298.7402071814315
1747 0.005 8.734999999999999 20 1058.517350032121 1014.254187424667 1014.515689623614 1100.789665912836 1100.194563065286 1100.07026916971 1099.093315438726 406.071829242288 1099.453649333521 298.7422594372807
1748 0.005 8.74 20 1058.519284050058 1014.254260628902 1014.515756351133 1100.788828011905 1100.193075158417 1100.069239789805 1099.091462837957 406.0731882850889 1099.46159700071 298.7399540995819
1749 0.005 8.745000000000001 20 1058.510264204183 1014.254277646835 1014.515788742132 1100.78089868015 1100.18758244175 1100.063916998062 1099.091420603141 406.0788796584342 1099.424122111568 298.7398730915814
1750 0.005 8.75 20 1058.525033152426 1014.254394945906 1014.515880716658 1100.795744354348 1100.197943693315 1100.072422076262 1099.094057348156 406.0858516176061 1099.476267098584 298.7409490362579
1751 0.005 8.755000000000001 20 1058.512682099135 1014.25442691987 1014.515932966284 1100.781144301842 1100.18678535348 1100.06380881002 1099.089460251409 406.0945136351011 1099.435221141534 298.7399113174775
1752 0.005 8.76 20 1058.519123002152 1014.254512221026 1014.516008913081 1100.791256361691 1100.196120671462 1100.071960161976 1099.093682829073 406.1004280902962 1099.452332660715 298.7415056161376
1753 0.005 8.765000000000001 20 1058.519890060962 1014.254587431549 1014.516083428588 1100.790683154353 1100.194810053766 1100.069079396719 1099.092148799769 406.1031531860109 1099.458386549981 298.7402199753625
1754 0.005 8.77 20 1058.512568376701 1014.254629885312 1014.516137267615 1100.782999901873 1100.189103880116 1100.065826219709 1099.092136932544 406.1056702217186 1099.426909034363 298.7401118168536
1755 0.005 8.775 20 1058.524710801908 1014.254752218417 1014.516238077372 1100.797496127658 1100.200558909549 1100.075308572083 1099.09563094081 406.114711741661 1099.46686750723 298.741728991481
1756 0.005 8.779999999999999 20 1058.513276520941 1014.254774421585 1014.516281031822 1100.782951636251 1100.188692175416 1100.064393783222 1099.090105884931 406.1199600533834 1099.433811038528 298.7397945382848
1757 0.005 8.785 20 1058.511862514609 1014.254799816065 1014.516309906369 1100.783139023983 1100.189888102394 1100.065853119139 1099.092024359464 406.1263196914021 1099.434481947881 298.740658792974
1758 0.005 8.790000000000001 20 1058.523459880064 1014.254903431507 1014.516392059639 1100.793941622422 1100.197010997261 1100.070842663939 1099.093182561295 406.1296704564056 1099.467760705249 298.7404908111035
1759 0.005 8.795 20 1058.507238756313 1014.254888835004 1014.516404933563 1100.775566270207 1100.182644982628 1100.059578980117 1099.089489275676 406.1391009367973 1099.417662385554 298.7399175893456
1760 0.005 8.800000000000001 20 1058.51726398087 1014.254941067095 1014.516440095483 1100.788432303653 1100.193111429105 1100.069226828586 1099.092774561651 406.1464652045736 1099.456034191785 298.7420105299544
1761 0.005 8.805 20 1058.518255871595 1014.254998911505 1014.516493959352 1100.787566407036 1100.192056132809 1100.068502295279 1099.090387709521 406.1481999658203 1099.460098578206 298.7401203825593
1762 0.005 8.81 20 1058.51154613979 1014.255027349485 1014.516532273945 1100.782011109211 1100.188341982776 1100.064720014774 1099.092505664328 406.1506260423275 1099.427238971022 298.7403912689273
1763 0.005 8.815 20 1058.524778198645 1014.25512930215 1014.5166129668 1100.794807444023 1100.197155375459 1100.071928485754 1099.092711178823 406.1598677178674 1099.476079423626 298.7412749903888
1764 0.005 8.82 20 1058.512787580662 1014.255157056382 1014.516660218175 1100.780935069205 1100.186617109364 1100.063694610516 1099.089548338209 406.1677896877764 1099.435508199583 298.7399600090637
1765 0.005 8.825000000000001 20 1058.51906119288 1014.255237539926 1014.516731242499 1100.79088389272 1100.195866654658 1100.071687507103 1099.093675763837 406.172960865646 1099.451491517903 298.7413330443015
1766 0.005 8.83 20 1058.520950090768 1014.255321854788 1014.516811505549 1100.791171847404 1100.195079115475 1100.069353592754 1099.092534946152 406.1735082249842 1099.46037870642 298.7398401962478
1767 0.005 8.835000000000001 20 1058.512167386251 1014.255349470862 1014.516854357864 1100.782490677114 1100.188774396615 1100.065614502497 1099.091396450186 406.1823997523691 1099.425725535415 298.739795543741
1768 0.005 8.84 20 1058.524843943885 1014.255468421134 1014.516951651891 1100.797341032238 1100.20033865171 1100.075089276192 1099.095458623229 406.1918355768379 1099.467709366247 298.7418342881477
1769 0.005 8.845000000000001 20 1058.512855395281 1014.25548595626 1014.516989659982 1100.78225233457 1100.188266965338 1100.064027976149 1099.09044099622 406.1968254824598 1099.432623775301 298.7402260908364
1770 0.005 8.85 20 1058.512058222797 1014.255509216896 1014.517015165989 1100.783130930908 1100.189892734023 1100.065846618448 1099.091971048774 406.2013794998521 1099.434662271285 298.7411696675923
1771 0.005 8.855 20 1058.522777755297 1014.255598103597 1014.517085428731 1100.792834005083 1100.196095373228 1100.070108247151 1099.092184312956 406.207430935269 1099.466638956349 298.740820368587
1772 0.005 8.859999999999999 20 1058.507131211856 1014.25557963366 1014.517092464483 1100.775497842897 1100.182744817943 1100.059709245869 1099.089735817289 406.211807685069 1099.417093702094 298.7404179200501
1773 0.005 8.865 20 1058.519139068012 1014.255642795042 1014.517134779023 1100.790112456899 1100.194402634307 1100.070419848738 1099.093018842706 406.2185192046545 1099.462799399272 298.7425511000069
1774 0.005 8.870000000000001 20 1058.517494224112 1014.25569182709 1014.517183727228 1100.786638618655 1100.19144860548 1100.068081950823 1099.090260759174 406.2226883809826 1099.457165258804 298.740312274521
1775 0.005 8.875 20 1058.512864429372 1014.255721598304 1014.517221643406 1100.783513769441 1100.189505963747 1100.066073180201 1099.092146312485 406.2276622000311 1099.429832861268 298.740278129195
1776 0.005 8.880000000000001 20 1058.524452683028 1014.255821720181 1014.517302766754 1100.794489454643 1100.196964749954 1100.07142323081 1099.092784264315 406.234118720382 1099.47360753761 298.7411598244778
1777 0.005 8.885 20 1058.512269180111 1014.255842052935 1014.517343355543 1100.78062714144 1100.186369037778 1100.063062256466 1099.089766993986 406.2389624229411 1099.428210174709 298.7406392805164
1778 0.005 8.890000000000001 20 1058.520675963131 1014.255933976011 1014.51742102213 1100.793197025673 1100.197519647026 1100.073170242809 1099.094127881313 406.244988864024 1099.454511699669 298.7421111703539
1779 0.005 8.895 20 1058.518940518299 1014.255995402888 1014.517485489867 1100.78917034509 1100.193737217021 1100.068336066871 1099.091755783152 406.2500578465078 1099.451338338331 298.7401796892705
1780 0.005 8.9 20 1058.510451754192 1014.256013248831 1014.517516404253 1100.780786932456 1100.18735995104 1100.063886227768 1099.092382561965 406.2530749582974 1099.422832851225 298.7401281403478
1781 0.005 8.904999999999999 20 1058.525423103232 1014.256128365411 1014.517605603529 1100.796873629685 1100.199511230667 1100.07403977657 1099.094588915751 406.2627947196491 1099.471385053291 298.7415373272377
1782 0.005 8.91 20 1058.513071556941 1014.256152407944 1014.51764844434 1100.781090567232 1100.18698338029 1100.064236988847 1099.089851474821 406.2670705167147 1099.441859389563 298.7401806064453
1783 0.005 8.915000000000001 20 1058.513371628703 1014.256181152635 1014.517678514851 1100.783938970363 1100.189732619209 1100.066576586834 1099.091841851707 406.272869800589 1099.440291439934 298.7410131809262
1784 0.005 8.92 20 1058.522149180223 1014.256264685631 1014.517745930112 1100.791311999756 1100.194885429913 1100.069604531563 1099.092160479067 406.2768895051526 1099.465573275034 298.7399722840752
1785 0.005 8.925000000000001 20 1058.510440039908 1014.256275739087 1014.517775867501 1100.780261650742 1100.186985218931 1100.063844636785 1099.091029200606 406.2839515010915 1099.42061202437 298.7399926084516
1786 0.005 8.93 20 1058.524448077911 1014.256389963869 1014.517865626899 1100.795604934933 1100.198625016999 1100.074004037662 1099.095131712474 406.2891833751182 1099.470789923147 298.7421550462069
1787 0.005 8.935 20 1058.515291237396 1014.256416859869 1014.517907926245 1100.784419441018 1100.189749614932 1100.065244993081 1099.0902508965 406.294350242842 1099.43652956039 298.7398847557187
1788 0.005 8.94 20 1058.515313732306 1014.256462219007 1014.51795500409 1100.7860916295 1100.191749824957 1100.068089361397 1099.092380160996 406.3009651200107 1099.437394837799 298.7402656298838
1789 0.005 8.945 20 1058.523667830065 1014.256557833645 1014.518035263615 1100.793622719144 1100.196784174745 1100.07088335704 1099.092915119986 406.3065384275263 1099.46833834161 298.7407467049865
1790 0.005 8.950000000000001 20 1058.508980376328 1014.256554172246 1014.518056483698 1100.776769127413 1100.183548811088 1100.06032786656 1099.090241144289 406.3094543677473 1099.418615068954 298.7404082091895
1791 0.005 8.955 20 1058.518282723214 1014.256621675446 1014.518106823103 1100.789677175966 1100.194563537454 1100.070275002282 1099.093341472358 406.3187184638292 1099.453620326354 298.7419585748355
1792 0.005 8.960000000000001 20 1058.519156604706 1014.256676938094 1014.518159350508 1100.788079097 1100.192545072228 1100.068869959733 1099.090499819892 406.3229448473078 1099.460383312361 298.7398363790144
1793 0.005 8.965 20 1058.51095823769 1014.256689384001 1014.518185484522 1100.78084266011 1100.187579543475 1100.063976215726 1099.091548045454 406.3271890194206 1099.424226820151 298.7404997999295
1794 0.005 8.970000000000001 20 1058.525173064669 1014.256793762082 1014.518265495412 1100.794947118549 1100.197345364537 1100.07201501128 1099.093209020257 406.33256340866 1099.475066560741 298.7419179007437
1795 0.005 8.975 20 1058.513626913552 1014.256822811332 1014.518312539304 1100.781165757529 1100.186772626732 1100.063761451523 1099.089358840718 406.3358166064588 1099.4349734778 298.7405734234715
1796 0.005 8.98 20 1058.52014899501 1014.256910131408 1014.518389447905 1100.791321683343 1100.196178158002 1100.072000080267 1099.093811415219 406.3443158854577 1099.452319811236 298.7415544754422
1797 0.005 8.984999999999999 20 1058.520947476255 1014.256989646767 1014.518467248055 1100.790726819117 1100.194826713684 1100.069071732901 1099.092354532027 406.3492276066919 1099.458481491567 298.7402724252192
1798 0.005 8.99 20 1058.513408034076 1014.257032730662 1014.518521815867 1100.783028856152 1100.189127132707 1100.0658432911 1099.092147066354 406.3519009873957 1099.426950995617 298.7402221787997
1799 0.005 8.995000000000001 20 1058.52555021728 1014.257158694145 1014.518625885709 1100.797498168427 1100.200529856875 1100.075316135346 1099.095980253381 406.3613411454794 1099.467234237738 298.7418763017088
1800 0.005 9 20 1058.514883054493 1014.257192686593 1014.518677989968 1100.783616128842 1100.189212037572 1100.064759039185 1099.09085835856 406.3642498156252 1099.434906399423 298.7400348896652
1801 0.005 9.005000000000001 20 1058.512791087249 1014.257219169634 1014.518709471604 1100.783178540494 1100.189911135792 1100.065866297272 1099.091948998308 406.3714554075725 1099.434394412376 298.740621109874
1802 0.005 9.01 20 1058.523694909633 1014.257315049078 1014.518786316774 1100.793246550793 1100.196518496747 1100.070531120951 1099.092665845035 406.3757630983294 1099.466474135186 298.7405941565729
1803 0.005 9.015000000000001 20 1058.508419951625 1014.257304741653 1014.518801379228 1100.77565052758 1100.182663596209 1100.05958592229 1099.089710187357 406.3803888035904 1099.41790237149 298.7404185173415
1804 0.005 9.02 20 1058.51846262276 1014.25736364084 1014.518842310259 1100.788840585577 1100.193645287437 1100.069546741535 1099.093100685542 406.3865731978191 1099.455002843658 298.742543689544
1805 0.005 9.025 20 1058.519501915566 1014.257421245131 1014.51889589683 1100.787592824462 1100.192059809528 1100.068435201466 1099.090139671202 406.3900751764539 1099.460084217528 298.7401188771796
1806 0.005 9.029999999999999 20 1058.511427030751 1014.257436854452 1014.518924860098 1100.781133297812 1100.187730283588 1100.064182130943 1099.091575426212 406.3965780388945 1099.425229079248 298.7400873086598
1807 0.005 9.035 20 1058.525621341509 1014.257540827588 1014.519005160465 1100.794853535736 1100.197203805125 1100.071945514648 1099.092932754822 406.4008937563734 1099.476078928579 298.7413175559496
1808 0.005 9.040000000000001 20 1058.513794233106 1014.257569772648 1014.519053173025 1100.780985812168 1100.18666031827 1100.063673953935 1099.089602859334 406.4083966595318 1099.434695231594 298.740099328751
1809 0.005 9.045 20 1058.520797105281 1014.257660373736 1014.519132536281 1100.791710694969 1100.196462658239 1100.072263056626 1099.094064565816 406.4137528950051 1099.453006144494 298.7417896661003
1810 0.005 9.050000000000001 20 1058.52087263631 1014.25773728927 1014.519209042665 1100.790324399972 1100.194605575152 1100.068812384802 1099.092083911283 406.4186809575872 1099.455526440302 298.7402708348535
1811 0.005 9.055 20 1058.513320488256 1014.257771935435 1014.519256147683 1100.782909912958 1100.189331501488 1100.06622962949 1099.09193064336 406.4229478992812 1099.425782451773 298.7403394358394
1812 0.005 9.06 20 1058.526124764767 1014.257893369473 1014.519354999095 1100.797124872562 1100.199961828038 1100.074622266513 1099.095081274967 406.4294932970867 1099.469769237584 298.7422550396838
1813 0.005 9.065 20 1058.513641564499 1014.257916991434 1014.519398634352 1100.781490952064 1100.187551128655 1100.064224739968 1099.090126185523 406.4335752785133 1099.436798765526 298.7408080616448
1814 0.005 9.07 20 1058.512631098617 1014.257937760564 1014.519422441242 1100.782609183518 1100.189214195068 1100.065496955089 1099.091764224303 406.4379241440778 1099.43520320747 298.7416966342031
1815 0.005 9.075000000000001 20 1058.523508774358 1014.25802451232 1014.519490214982 1100.791827414684 1100.195087836627 1100.069303711245 1099.091839715257 406.4437265396272 1099.468028626836 298.7408424370084
1816 0.005 9.08 20 1058.5082426006 1014.258010794299 1014.519501043228 1100.7756674941 1100.182944018557 1100.059868301698 1099.089897992151 406.4480368819305 1099.417233613096 298.7403741364066
1817 0.005 9.085000000000001 20 1058.521192917562 1014.258086206157 1014.519553906488 1100.791134563949 1100.195261404922 1100.071064792032 1099.093399652838 406.4545918695931 1099.464561943743 298.7426235481597
1818 0.005 9.09 20 1058.519770568693 1014.258153931882 1014.519619656116 1100.787782634296 1100.192240273725 1100.068745261948 1099.091001862883 406.4574032108878 1099.46002013168 298.7402570866652
1819 0.005 9.095000000000001 20 1058.513487666941 1014.258184338922 1014.519661895376 1100.783113659155 1100.189249934223 1100.065761832316 1099.091957477499 406.4641119037382 1099.428815451292 298.7401978176396
1820 0.005 9.1 20 1058.525860261466 1014.258289672446 1014.519747652573 1100.794635716831 1100.197034726616 1100.071733763133 1099.092856805874 406.469382988499 1099.475026493926 298.741389101274
1821 0.005 9.105 20 1058.514305023786 1014.258321250736 1014.519797945427 1100.781349892019 1100.18695313422 1100.063842622853 1099.089927450782 406.4742088247437 1099.433676689226 298.7405868518122
1822 0.005 9.109999999999999 20 1058.522928313555 1014.258424888894 1014.519887389331 1100.793881245497 1100.19807718949 1100.073713952102 1099.094239043254 406.4794946067207 1099.456194874955 298.7422316502846
1823 0.005 9.115 20 1058.520572318717 1014.258496447142 1014.519962630954 1100.789575387543 1100.194051224382 1100.06846257441 1099.092194554988 406.4847860801832 1099.45319229344 298.7405051234651
1824 0.005 9.120000000000001 20 1058.511930100533 1014.258516282902 1014.519997257321 1100.78104505553 1100.187705806726 1100.064441004902 1099.091743116501 406.4886000768485 1099.422374810212 298.7406024492426
1825 0.005 9.125 20 1058.525890062811 1014.258630817998 1014.520087039673 1100.796964934288 1100.199952361577 1100.074744288494 1099.09499146463 406.4951577991371 1099.468448242991 298.7423084552223
1826 0.005 9.130000000000001 20 1058.514211392071 1014.258650895867 1014.520125426539 1100.781610648546 1100.187633548974 1100.064354320225 1099.09020706053 406.4993950053272 1099.437531781578 298.7405595733536
1827 0.005 9.135 20 1058.512978076922 1014.258667799954 1014.520145902099 1100.782512229701 1100.18892269192 1100.065442194582 1099.091660130409 406.504828842218 1099.436193328049 298.7411739145899
1828 0.005 9.140000000000001 20 1058.523841755912 1014.258753408591 1014.520212026344 1100.791753461946 1100.19501750243 1100.069434314694 1099.092350835771 406.5087204874936 1099.46856140211 298.7404611004353
1829 0.005 9.145 20 1058.509063806927 1014.258740486808 1014.520223773345 1100.776642143237 1100.183767151131 1100.060665074855 1099.090392773591 406.5153313974782 1099.417201367596 298.7402924781654
1830 0.005 9.15 20 1058.524819121446 1014.25884227642 1014.520298171014 1100.794711003307 1100.197779721288 1100.073323780351 1099.094760262938 406.5199117938804 1099.470587411419 298.7423253852902
1831 0.005 9.154999999999999 20 1058.517441951878 1014.25887437679 1014.520342097092 1100.785013517777 1100.189909465407 1100.066071984612 1099.090265840117 406.5265500329998 1099.445759375263 298.7400576693606
1832 0.005 9.16 20 1058.515374755818 1014.25891227002 1014.52038502281 1100.784625264718 1100.190346399679 1100.066871913955 1099.091997533807 406.5303437463473 1099.433250050295 298.7406695866459
1833 0.005 9.165000000000001 20 1058.525285827423 1014.259010779081 1014.520466106155 1100.794297721304 1100.197226160686 1100.071253443709 1099.093257194684 406.5356776403961 1099.468748896161 298.7415612714975
1834 0.005 9.17 20 1058.512899973075 1014.259029173245 1014.520505084085 1100.779891200158 1100.185852735318 1100.062353013881 1099.090254401313 406.5382312173895 1099.424075437774 298.7408014497916
1835 0.005 9.175000000000001 20 1058.519882897637 1014.259097920927 1014.520561872983 1100.790639711613 1100.195470248442 1100.071148694466 1099.093675273754 406.5468768229427 1099.452720809869 298.7419861083959
1836 0.005 9.18 20 1058.521764349692 1014.259172498826 1014.520632082042 1100.790361436809 1100.194566720231 1100.070021403783 1099.092335583665 406.5492514449622 1099.457301182726 298.739866744274
1837 0.005 9.185 20 1058.510944079736 1014.259171382883 1014.520650679147 1100.779446383441 1100.186284381243 1100.062877662123 1099.091070057737 406.55414434581 1099.421481638228 298.7400127750245
1838 0.005 9.19 20 1058.526879348664 1014.259270965505 1014.520725007984 1100.795746669897 1100.198030968452 1100.073001564333 1099.093720683886 406.5615439396696 1099.47669575033 298.7416174844473
1839 0.005 9.195 20 1058.513302373946 1014.259281798882 1014.520757194075 1100.779542434557 1100.185497819208 1100.063024141251 1099.089118626904 406.5658723415433 1099.4378213101 298.7405608303191
1840 0.005 9.200000000000001 20 1058.519973119683 1014.259350669609 1014.520815682282 1100.789934182253 1100.195141936784 1100.070994560667 1099.093424393042 406.5709086047945 1099.449659583915 298.7419269278179
1841 0.005 9.205 20 1058.522559773552 1014.259420095952 1014.520880336367 1100.790547027595 1100.194476911243 1100.069277348639 1099.09197074166 406.5761789237187 1099.46299400091 298.7403552311483
1842 0.005 9.210000000000001 20 1058.513853616484 1014.259450293165 1014.520924048032 1100.782423578622 1100.188637678938 1100.065280036353 1099.092053245079 406.5784859730999 1099.424592420861 298.7402198980969
1843 0.005 9.215 20 1058.525053465143 1014.259551499864 1014.521006525382 1100.795772431532 1100.199212220265 1100.074376539434 1099.095109793367 406.5874679600597 1099.466210541554 298.742038334719
1844 0.005 9.220000000000001 20 1058.517293476718 1014.259585971385 1014.521053986635 1100.78506714303 1100.190262901621 1100.065600498429 1099.091048888056 406.5902014722894 1099.437774200958 298.7400233835826
1845 0.005 9.225 20 1058.516684379224 1014.259625758277 1014.521096578638 1100.786033975655 1100.191741958928 1100.068064439228 1099.092500510951 406.5970585362051 1099.437223995081 298.7405099192967
1846 0.005 9.23 20 1058.525615673278 1014.259725302995 1014.52117897151 1100.794284799402 1100.197293286619 1100.071243119942 1099.093523515191 406.6001524664351 1099.46902139018 298.740685356242
1847 0.005 9.234999999999999 20 1058.509621661393 1014.259708102419 1014.521190057596 1100.776045572431 1100.18298669189 1100.05994118102 1099.089444379828 406.6067910254335 1099.417569504053 298.7401506846203
1848 0.005 9.24 20 1058.520429175602 1014.259776183985 1014.521237932306 1100.790423885425 1100.195144039462 1100.070683009594 1099.094253109296 406.6109945575448 1099.454795586393 298.7421393721285
1849 0.005 9.245000000000001 20 1058.520753317758 1014.259826089278 1014.521286618321 1100.788000323588 1100.192413878252 1100.068716683985 1099.090262673751 406.6157527120692 1099.460246789347 298.7399214586824
1850 0.005 9.25 20 1058.512223998177 1014.259830558116 1014.521306160018 1100.780826164904 1100.187542238945 1100.063935879001 1099.091648792415 406.6214211615849 1099.424299937998 298.7401084276207
1851 0.005 9.255000000000001 20 1058.526416049728 1014.259922021254 1014.521374462926 1100.794850708513 1100.197272926355 1100.071930648968 1099.092731728179 406.6252892484034 1099.474985899871 298.7414400617689
1852 0.005 9.26 20 1058.515511071661 1014.259950800244 1014.521419909588 1100.781814233663 1100.187315279064 1100.064157680247 1099.090152408828 406.6303290722766 1099.436005471068 298.7401481215413
1853 0.005 9.265000000000001 20 1058.521687084816 1014.260027275175 1014.521487323653 1100.791543542339 1100.196356049847 1100.072152518361 1099.093933506942 406.6380452152966 1099.45262907398 298.741401899598
1854 0.005 9.27 20 1058.522735912132 1014.260104369003 1014.521561978389 1100.791299209083 1100.195342840602 1100.06937962861 1099.092946526635 406.6404854711527 1099.45763024402 298.7399541455246
1855 0.005 9.275 20 1058.514287831038 1014.260125116801 1014.521597780472 1100.782606926976 1100.188873033677 1100.065745086305 1099.091359490104 406.6447073174776 1099.425986254277 298.7400947347884
1856 0.005 9.279999999999999 20 1058.526862342352 1014.26023394011 1014.52168551657 1100.797304438509 1100.20031265164 1100.075050851764 1099.095461272235 406.6527498156757 1099.467818312397 298.741909460059
1857 0.005 9.285 20 1058.51477252533 1014.260242298153 1014.521714514211 1100.782074827042 1100.188145490763 1100.064071566167 1099.090185404047 406.6561430041586 1099.432964949522 298.7404559556355
1858 0.005 9.290000000000001 20 1058.513919920972 1014.260255293481 1014.521729615651 1100.783056809245 1100.1897931987 1100.065774783611 1099.091889233077 406.6606182673213 1099.43453340521 298.7413451027612
1859 0.005 9.295 20 1058.524875295716 1014.260335939705 1014.521791262811 1100.792945024867 1100.1961971389 1100.07020760074 1099.092259481957 406.6650908132801 1099.466592183072 298.741246924097
1860 0.005 9.300000000000001 20 1058.509462671247 1014.260311193336 1014.521791883107 1100.775611311437 1100.182789754098 1100.059718106952 1099.089928742576 406.6680226588697 1099.417278498113 298.7408746856551
1861 0.005 9.305 20 1058.521242611462 1014.260362907643 1014.521823297286 1100.789889976149 1100.194253994901 1100.070238699822 1099.092862617965 406.6707551479616 1099.461596767923 298.7423860885935
1862 0.005 9.31 20 1058.519269419993 1014.260401492336 1014.521862780767 1100.786327448498 1100.191241071036 1100.067798733218 1099.090365144198 406.6767534990357 1099.455232284803 298.7397458030488
1863 0.005 9.315 20 1058.514984696588 1014.260420468898 1014.52188960771 1100.783440851495 1100.189488632547 1100.066023599298 1099.091841539416 406.6780760311648 1099.429288170144 298.740167165997
1864 0.005 9.32 20 1058.526773306219 1014.260511499812 1014.52196158726 1100.794609127054 1100.197071367076 1100.071620095126 1099.092710735082 406.6883756972516 1099.474103445838 298.7410900628921
1865 0.005 9.325000000000001 20 1058.51487714515 1014.260523436669 1014.521993196046 1100.780936163922 1100.1866207875 1100.063334998594 1099.089400987559 406.6872701740945 1099.429845258522 298.7401452855761
1866 0.005 9.33 20 1058.524159401027 1014.260617655893 1014.522071810656 1100.794752342643 1100.198884547672 1100.074546940648 1099.094652107371 406.6979154090105 1099.456335129029 298.7416031631859
1867 0.005 9.335000000000001 20 1058.521232497055 1014.260670869124 1014.522130487985 1100.788992381785 1100.19351377492 1100.068440077424 1099.091735249222 406.701424841602 1099.452829626124 298.7400622040024
1868 0.005 9.34 20 1058.512217314424 1014.260669865047 1014.522145394851 1100.779896693902 1100.186646111678 1100.063318733657 1099.091800437725 406.7057475275622 1099.421665677901 298.7405013632692
1869 0.005 9.345000000000001 20 1058.527454088383 1014.2607759218 1014.522224299293 1100.796878751482 1100.199530474404 1100.074054066734 1099.094472166858 406.7142752804178 1099.471414496076 298.7424694692728
1870 0.005 9.35 20 1058.515886450323 1014.26080139206 1014.522265375732 1100.781772647466 1100.18753982571 1100.064605581565 1099.090462707073 406.7140173520967 1099.442610060393 298.7406542372775
1871 0.005 9.355 20 1058.515335712463 1014.260817716375 1014.522284277909 1100.783685405545 1100.189561970542 1100.066374666008 1099.091503160713 406.7199081099134 1099.439479274744 298.7412049674503
1872 0.005 9.359999999999999 20 1058.523437532297 1014.260879842215 1014.522333265613 1100.790515281365 1100.194300281178 1100.069188655904 1099.091285634205 406.7255822569551 1099.464236359214 298.7398686737383
1873 0.005 9.365 20 1058.512692487172 1014.260883283583 1014.522352864718 1100.780318219475 1100.187030022598 1100.063852961321 1099.090973880609 406.7253707449301 1099.420290728649 298.739990760661
1874 0.005 9.370000000000001 20 1058.525873879683 1014.260972824327 1014.522421071289 1100.794734155365 1100.197936863744 1100.073488422696 1099.094205041215 406.7372101494961 1099.46957883044 298.7419773321027
1875 0.005 9.375 20 1058.517811637023 1014.260993405137 1014.522454720128 1100.784483640574 1100.189756812194 1100.065287751541 1099.090390832137 406.7380517388591 1099.437050594759 298.7399609213047
1876 0.005 9.380000000000001 20 1058.517535590528 1014.261030421304 1014.52249332504 1100.786174285953 1100.191799130801 1100.06813520724 1099.092338349052 406.7444141133843 1099.437594220747 298.7404124657151
1877 0.005 9.385 20 1058.525595051165 1014.261115757113 1014.522563660726 1100.793458055486 1100.196619529408 1100.070726000657 1099.09260295429 406.7470102116138 1099.468654412456 298.7409393842069
1878 0.005 9.390000000000001 20 1058.510418418791 1014.261093676385 1014.522567919595 1100.776018717686 1100.182954713895 1100.059910653145 1099.089587516895 406.7533098807207 1099.417670662423 298.7407109741941
1879 0.005 9.395 20 1058.52061717416 1014.261150696111 1014.522606193399 1100.789868590654 1100.194722360165 1100.070408596959 1099.093306847561 406.760828674499 1099.453501804034 298.7427376574819
1880 0.005 9.4 20 1058.521903639003 1014.261204951885 1014.522655608502 1100.788912952462 1100.193225494849 1100.069219903986 1099.091148933363 406.7637744051368 1099.459575236108 298.7403662486522
1881 0.005 9.404999999999999 20 1058.512411864409 1014.26120566919 1014.522672142817 1100.780040840156 1100.186924932868 1100.063489692787 1099.091650941131 406.7662852279328 1099.422538171974 298.7403719738319
1882 0.005 9.41 20 1058.527511666607 1014.261301039575 1014.522742091091 1100.79520080008 1100.197521211513 1100.072461147557 1099.093295660108 406.7729441151246 1099.476704711659 298.7418211787269
1883 0.005 9.415000000000001 20 1058.515649661156 1014.261321972409 1014.52278030357 1100.781061534074 1100.186858988576 1100.064265754227 1099.089694352545 406.7774548010826 1099.440817272538 298.7407031615863
1884 0.005 9.42 20 1058.521022741427 1014.26139337418 1014.522842821205 1100.789795313797 1100.19498826795 1100.07073803415 1099.093697576056 406.7781767015162 1099.449474660866 298.7416748121017
1885 0.005 9.425000000000001 20 1058.523669670143 1014.261460827128 1014.52290598176 1100.790667729929 1100.194571115934 1100.069489957775 1099.091838632024 406.786967549813 1099.463791118546 298.7401992081254
1886 0.005 9.43 20 1058.513417855264 1014.261471159792 1014.522934013509 1100.7808651448 1100.187430176054 1100.064281285678 1099.091134395851 406.7866600544747 1099.421886980848 298.7403289772167
1887 0.005 9.435 20 1058.52709209121 1014.261575289804 1014.523014943728 1100.796418522113 1100.199502721276 1100.074667959871 1099.095203268013 406.7959242190134 1099.469690330327 298.742479588824
1888 0.005 9.44 20 1058.51765756768 1014.261602155893 1014.523056457936 1100.784340242966 1100.189761912447 1100.065203941484 1099.091066232238 406.7969275945335 1099.435640991121 298.7402507137328
1889 0.005 9.445 20 1058.516084848837 1014.261628387787 1014.52308653031 1100.784476523436 1100.190754547674 1100.066858823078 1099.092008255008 406.8055149261755 1099.434968563783 298.740598634238
1890 0.005 9.450000000000001 20 1058.526541449035 1014.261724871014 1014.523163531915 1100.794236008815 1100.19737350706 1100.071384291694 1099.093621648308 406.8063018831618 1099.467428568653 298.74062916237
1891 0.005 9.455 20 1058.510594615783 1014.261705025701 1014.52317090997 1100.776112244569 1100.183028263919 1100.059984871176 1099.089382722794 406.8138550288731 1099.417640055042 298.7402199684706
1892 0.005 9.460000000000001 20 1058.52069695521 1014.26175874136 1014.523207028513 1100.789632961215 1100.194538348721 1100.070251004066 1099.093313473198 406.8197712946857 1099.453540491914 298.7422063166564
1893 0.005 9.465 20 1058.521640810999 1014.261809920795 1014.523254730455 1100.788099928782 1100.192503334624 1100.068846132383 1099.090789942081 406.8204989004774 1099.460625943252 298.7403006265907
1894 0.005 9.470000000000001 20 1058.513390330482 1014.261814418799 1014.523273502155 1100.780907403688 1100.187606177129 1100.063980042853 1099.091737693373 406.8251029778552 1099.424347495979 298.7408277042754
1895 0.005 9.475 20 1058.527477599154 1014.261906757403 1014.523342578043 1100.794940565421 1100.197328132358 1100.072012849269 1099.093159387583 406.8312497525279 1099.475199820487 298.741803018709
1896 0.005 9.48 20 1058.516614497638 1014.261933621325 1014.52338618633 1100.781742871266 1100.187244725079 1100.064130446607 1099.090042295097 406.8327878980609 1099.436170644308 298.7406012993222
1897 0.005 9.484999999999999 20 1058.522543995879 1014.262007878408 1014.52345135854 1100.791345567739 1100.196215522277 1100.072038929138 1099.093754547438 406.8423063947491 1099.452394031106 298.7417899222074
1898 0.005 9.49 20 1058.523824976795 1014.262082672873 1014.523523224883 1100.791157827617 1100.19515009358 1100.069287518253 1099.092825029404 406.8407384137365 1099.458669783565 298.7401056138644
1899 0.005 9.495000000000001 20 1058.515490800566 1014.262108246156 1014.523562805725 1100.782876526075 1100.189167796176 1100.066075311026 1099.091802804847 406.8496532731493 1099.426646356086 298.7401950841909
1900 0.005 9.5 20 1058.527926775699 1014.262218237293 1014.523651321392 1100.797342414046 1100.200277481482 1100.074953779443 1099.095502959505 406.8561201955777 1099.468609211486 298.7423634824556
1901 0.005 9.505000000000001 20 1058.51578307209 1014.262228814001 1014.523682864498 1100.781547168506 1100.187580324972 1100.064247091409 1099.090036517426 406.8563122096327 1099.436862106262 298.7404749997751
1902 0.005 9.51 20 1058.514490565587 1014.262238127479 1014.523695239444 1100.782592683759 1100.189186206005 1100.065445746971 1099.091714596927 406.8617108950636 1099.435236917163 298.7413041066937
1903 0.005 9.515000000000001 20 1058.525414414505 1014.262308990023 1014.523748263673 1100.791891041828 1100.195183910644 1100.069324987732 1099.091759686929 406.8690440974072 1099.467943760431 298.7409621210156
1904 0.005 9.52 20 1058.510147912057 1014.262281929501 1014.523745991465 1100.775605102479 1100.182915953459 1100.059848426403 1099.089634954484 406.8724091170651 1099.417059813306 298.7405073010266
1905 0.005 9.525 20 1058.523386971955 1014.262345226767 1014.523786389517 1100.791339383224 1100.195417273157 1100.071195300659 1099.093638316746 406.8792909790509 1099.464852127279 298.7425772443871
1906 0.005 9.529999999999999 20 1058.521926788746 1014.262401630927 1014.523841314013 1100.787869150094 1100.192262123757 1100.068725808779 1099.090984870012 406.8799374570764 1099.460056434698 298.740295061678
1907 0.005 9.535 20 1058.515628633878 1014.262418736545 1014.523870237537 1100.782985264313 1100.189130729389 1100.065623353258 1099.091780936765 406.8841365580169 1099.428361777838 298.7402502964032
1908 0.005 9.540000000000001 20 1058.527734099509 1014.262507893049 1014.523941252963 1100.794680970613 1100.197089192486 1100.071788075045 1099.092766928259 406.88820077932 1099.475092988095 298.7411852131436
1909 0.005 9.545 20 1058.515892816613 1014.262523147351 1014.523975910759 1100.78114253406 1100.186803978377 1100.063707324975 1099.089584847154 406.8908262574491 1099.433283396412 298.7404625176251
1910 0.005 9.550000000000001 20 1058.524802987815 1014.262611470658 1014.524049790475 1100.793912810541 1100.198145200254 1100.073779041918 1099.094307354321 406.8989118554322 1099.456117530637 298.7422066183746
1911 0.005 9.555 20 1058.522283245463 1014.262665780165 1014.52410851895 1100.789433069551 1100.193885091468 1100.068307275055 1099.091805219423 406.9006062768085 1099.453145687295 298.7403653410845
1912 0.005 9.56 20 1058.514621453877 1014.262683952479 1014.52413843453 1100.781911276766 1100.188402849842 1100.064928405984 1099.092625740055 406.9025607476287 1099.423432184483 298.7404358666018
1913 0.005 9.565 20 1058.527891313992 1014.262788976553 1014.524220080792 1100.797010730487 1100.199983028701 1100.074755784902 1099.095147288475 406.9146336407132 1099.468500283763 298.7420033882732
1914 0.005 9.57 20 1058.5161506326 1014.262800644437 1014.524250731363 1100.781545374922 1100.187577134985 1100.064310054078 1099.090061506031 406.9181625178239 1099.437460549159 298.7404690287646
1915 0.005 9.575000000000001 20 1058.514943028079 1014.262809930373 1014.524262811647 1100.782659778865 1100.189122590771 1100.065559047527 1099.091885008597 406.9214371687503 1099.43604055163 298.7416183039709
1916 0.005 9.58 20 1058.525174041651 1014.26287332057 1014.524309686692 1100.7908405247 1100.194261480298 1100.068902139968 1099.091174355648 406.9251265726317 1099.46743428321 298.740938342314
1917 0.005 9.585000000000001 20 1058.510680428753 1014.262850436426 1014.524309386615 1100.77649385642 1100.18367207061 1100.060609824869 1099.090405835164 406.926288359428 1099.417198907849 298.7409897897221
1918 0.005 9.59 20 1058.526050102897 1014.262930670372 1014.524364017175 1100.79393780989 1100.197191021936 1100.072871045607 1099.09403656961 406.9342789760287 1099.469171455601 298.7430396099202
1919 0.005 9.595000000000001 20 1058.519766742436 1014.262955369393 1014.524397808362 1100.785005421525 1100.189832436655 1100.066052640374 1099.090106902754 406.9357100229523 1099.446102877045 298.7404846327165
1920 0.005 9.6 20 1058.517268172317 1014.262982678864 1014.524430319638 1100.784564358229 1100.1903243117 1100.066843309218 1099.092322790978 406.9410051054004 1099.432565679604 298.7407998144465
1921 0.005 9.605 20 1058.527187015938 1014.263071292112 1014.524501693261 1100.794244902058 1100.197086875791 1100.071136670542 1099.092890994535 406.94323511627 1099.469037682746 298.7413689914978
1922 0.005 9.609999999999999 20 1058.514895159014 1014.263081374461 1014.524531911242 1100.780036802909 1100.186025019439 1100.062524199484 1099.090210341447 406.9469006775917 1099.424089076123 298.7407164786741
1923 0.005 9.615 20 1058.522045312043 1014.263140748759 1014.524578899312 1100.790663531846 1100.195474012674 1100.071107048821 1099.093272521701 406.9553188540879 1099.452838992802 298.7421796651625
1924 0.005 9.620000000000001 20 1058.523619456311 1014.263206904514 1014.524641074359 1100.790346067528 1100.194565456213 1100.069920556672 1099.092262263973 406.956540599698 1099.456551296707 298.7397291232793
1925 0.005 9.625 20 1058.513080040864 1014.263201167679 1014.524653666508 1100.779647975067 1100.186452853025 1100.06302635813 1099.091422991369 406.9613856523265 1099.421430358792 298.7398687278369
1926 0.005 9.630000000000001 20 1058.528772972942 1014.263299845521 1014.524726786184 1100.796177694842 1100.198603226082 1100.073559310707 1099.094076900539 406.9713872561075 1099.474667246958 298.7417270804548
1927 0.005 9.635 20 1058.516268370658 1014.263314742015 1014.524760196501 1100.781024651014 1100.186916797321 1100.064242137499 1099.089831414155 406.9715184351572 1099.442074394856 298.7404756431423
1928 0.005 9.640000000000001 20 1058.518676841556 1014.263354936939 1014.524796824634 1100.786194637578 1100.191623451375 1100.067988370879 1099.093012757726 406.9741292122294 1099.443843764933 298.7415757993589
1929 0.005 9.645 20 1058.524688657621 1014.263415307679 1014.524847627445 1100.790345985609 1100.194026399946 1100.068904343429 1099.091023371381 406.9841549881263 1099.465431546948 298.740452679509
1930 0.005 9.65 20 1058.513263062682 1014.263412974985 1014.524863791585 1100.779753049065 1100.186519791874 1100.06339488507 1099.091110083304 406.983583623451 1099.419942472269 298.7405764867725
1931 0.005 9.654999999999999 20 1058.526560364439 1014.263497611105 1014.524926710056 1100.794327185575 1100.197534423647 1100.073159445928 1099.094067475195 406.9927905860601 1099.469536978749 298.7429135705304
1932 0.005 9.66 20 1058.520370470027 1014.26353461515 1014.524971691894 1100.78583131057 1100.190608290748 1100.066375053126 1099.091266997745 406.9922214632467 1099.44450499238 298.7406367222164
1933 0.005 9.665000000000001 20 1058.518458732733 1014.263565838046 1014.525008029658 1100.785508761586 1100.191093184412 1100.067448875496 1099.091943049293 406.9971860268376 1099.435424672128 298.7407864582154
1934 0.005 9.67 20 1058.527141807444 1014.263651809596 1014.525078889916 1100.793935257339 1100.196996734034 1100.071085477987 1099.092880754991 407.0036715924623 1099.468187315445 298.7409773338896
1935 0.005 9.675000000000001 20 1058.513682898209 1014.263644503439 1014.52509499285 1100.778571141535 1100.184799893321 1100.061582860521 1099.089629146644 407.0045306820232 1099.422780468521 298.7407395047832
1936 0.005 9.68 20 1058.522933897218 1014.263717689492 1014.525150690562 1100.791647408795 1100.196263174313 1100.071772026483 1099.094335719193 407.0089181796252 1099.453441969629 298.7424670197983
1937 0.005 9.685 20 1058.522961095213 1014.263769304598 1014.525201699769 1100.789455071237 1100.193861148 1100.069294896458 1099.091532038213 407.018146373114 1099.453987132026 298.7402762265376
1938 0.005 9.69 20 1058.513866839786 1014.263773855545 1014.52522089798 1100.78033104973 1100.186942960885 1100.063443084546 1099.092300309109 407.0139887064739 1099.422685059611 298.7405265770491
1939 0.005 9.695 20 1058.529028917387 1014.263873284761 1014.525294600942 1100.796427327626 1100.198913072316 1100.073611572128 1099.09409590453 407.0233391851133 1099.473670701711 298.7419427251452
1940 0.005 9.700000000000001 20 1058.516637241426 1014.263885460253 1014.525326721144 1100.780921205109 1100.186810179435 1100.064135400617 1099.08962993255 407.030170439614 1099.441667209606 298.7403777401164
1941 0.005 9.705 20 1058.519185713584 1014.26392247007 1014.525360926584 1100.786467745468 1100.19196952259 1100.068332233243 1099.092418020316 407.0331293605139 1099.444463042265 298.7413141709656
1942 0.005 9.710000000000001 20 1058.5250229783 1014.263981634957 1014.525410672177 1100.790479205714 1100.194122494322 1100.068971425985 1099.091180794093 407.0372170140026 1099.465536825965 298.7402995359768
1943 0.005 9.715 20 1058.513703428162 1014.26397717133 1014.525424804253 1100.779719487089 1100.186507926936 1100.063360791205 1099.090588084681 407.0381832668257 1099.419572358538 298.7405439581322
1944 0.005 9.720000000000001 20 1058.527017780098 1014.26406013005 1014.525485895071 1100.794431788961 1100.197662669878 1100.073236843421 1099.094251847224 407.0479853923991 1099.469452038819 298.7424296736602
1945 0.005 9.725 20 1058.51994239844 1014.264084353288 1014.525521418909 1100.785125454075 1100.190048481519 1100.065943948741 1099.090693995047 407.0482250749257 1099.443184517013 298.740427822268
1946 0.005 9.73 20 1058.519463591728 1014.264128238527 1014.525565941916 1100.78630257671 1100.19167556562 1100.067896015847 1099.093073692087 407.0495533263808 1099.436998170434 298.7410147926484
1947 0.005 9.734999999999999 20 1058.527437911878 1014.264211984967 1014.525635366658 1100.793984375812 1100.197077853789 1100.071106980026 1099.092752855701 407.0574500780561 1099.467740792629 298.741216512638
1948 0.005 9.74 20 1058.514074059549 1014.264202022829 1014.525650124241 1100.778398434961 1100.184657633998 1100.061442294623 1099.089278022822 407.0609904743631 1099.422484625898 298.7406406344953
1949 0.005 9.745000000000001 20 1058.522359934687 1014.264261603388 1014.525694352449 1100.790906668164 1100.195720366511 1100.071391301682 1099.093852982111 407.0645076286663 1099.452354255262 298.7424076797961
1950 0.005 9.75 20 1058.523316523646 1014.264312095364 1014.525742338918 1100.78950301371 1100.193879114642 1100.069314058303 1099.091605707942 407.0725254680555 1099.454206851695 298.7405222053821
1951 0.005 9.755000000000001 20 1058.513591626307 1014.26430630421 1014.525752651859 1100.779673913833 1100.186445794204 1100.063072461044 1099.09171226891 407.0742050376015 1099.421680325889 298.7405600744654
1952 0.005 9.76 20 1058.53011935403 1014.264416277791 1014.525833004324 1100.797222274486 1100.19950445119 1100.074077994744 1099.095282132987 407.0783417925589 1099.475103095664 298.7421079010885
1953 0.005 9.765000000000001 20 1058.516689617723 1014.264428844911 1014.525866110132 1100.780785406917 1100.186672726027 1100.064024546765 1099.089401761337 407.0851818368182 1099.441770749194 298.74043847409
1954 0.005 9.77 20 1058.518964089307 1014.264461275455 1014.525896548658 1100.786208269315 1100.191734470632 1100.06814364285 1099.092500742528 407.0891638079207 1099.443948560159 298.7414636268072
1955 0.005 9.775 20 1058.525284616223 1014.264517838649 1014.525943280484 1100.79046165554 1100.194098515105 1100.068916142479 1099.090708000415 407.0886098896921 1099.464899498329 298.7404327098124
1956 0.005 9.779999999999999 20 1058.513681333018 1014.264512075035 1014.525956509705 1100.779557671364 1100.186393427043 1100.063270614564 1099.090919190756 407.0926646231657 1099.419505954397 298.7404253284061
1957 0.005 9.785 20 1058.526993883495 1014.264593555319 1014.526015847107 1100.794358332327 1100.197576873571 1100.073203556743 1099.094346361898 407.0973905528875 1099.469622437371 298.7426858125727
1958 0.005 9.790000000000001 20 1058.519905986721 1014.264613417156 1014.526047103931 1100.784810517388 1100.189800402567 1100.065766722921 1099.090210760335 407.1039708754598 1099.442783538696 298.7407481578225
1959 0.005 9.795 20 1058.518890853904 1014.264644545828 1014.526080583735 1100.785597090647 1100.191191997311 1100.067563378052 1099.092434807763 407.1066042268386 1099.436153909927 298.7409303079857
1960 0.005 9.800000000000001 20 1058.527516495341 1014.26472740807 1014.526147848667 1100.793814625933 1100.19690884177 1100.071024382869 1099.092840520775 407.1121598460521 1099.468048865317 298.7413051003143
1961 0.005 9.805 20 1058.513648807592 1014.2647148758 1014.526159010036 1100.777895445332 1100.184395643272 1100.061127543186 1099.089472442393 407.1159931108051 1099.420801690037 298.741119671812
1962 0.005 9.81 20 1058.522522850842 1014.264772175438 1014.526199959678 1100.790706565011 1100.195570461375 1100.07122816087 1099.093835826802 407.1213879607179 1099.452161762658 298.7428414007879
1963 0.005 9.815 20 1058.523690425397 1014.264824339863 1014.526248997463 1100.789517742058 1100.193889172454 1100.069481523858 1099.091387755881 407.1214212566944 1099.455769357532 298.7404305551278
1964 0.005 9.82 20 1058.514567274598 1014.26482959831 1014.526268086764 1100.780363178415 1100.187007244892 1100.063466989104 1099.092575959593 407.1227744123836 1099.422923262894 298.7405630154419
1965 0.005 9.825000000000001 20 1058.52930004021 1014.264924270252 1014.526337988292 1100.79572128251 1100.198003231104 1100.073000461388 1099.093702246061 407.135385904167 1099.476701052629 298.7422736455168
1966 0.005 9.83 20 1058.516639860079 1014.264937419692 1014.526370133405 1100.780246165928 1100.186046183809 1100.063386351763 1099.089936019916 407.1341963080974 1099.438689106213 298.7409337173232
1967 0.005 9.835000000000001 20 1058.52256286802 1014.264995364463 1014.526419538758 1100.789826215983 1100.195079686873 1100.070889394389 1099.093108957658 407.1400872755691 1099.44909591971 298.7416080238405
1968 0.005 9.84 20 1058.524763373203 1014.265051861 1014.526472994183 1100.790305250689 1100.194277332994 1100.069115603342 1099.091447449223 407.1451543142629 1099.462860472951 298.7399837694797
1969 0.005 9.845000000000001 20 1058.515624408952 1014.265062464361 1014.526498531272 1100.781719502727 1100.188131902779 1100.064911163504 1099.091434369777 407.147119226828 1099.423457871955 298.7402349776712
1970 0.005 9.85 20 1058.52794715912 1014.265155279832 1014.526570684589 1100.795876026446 1100.199250691192 1100.074435298908 1099.094964305618 407.1549277494443 1099.46687761824 298.7424402578341
1971 0.005 9.855 20 1058.518993858399 1014.265170499391 1014.526601173387 1100.784223863825 1100.189628939414 1100.065133496242 1099.090543800364 407.1563697527335 1099.435952559341 298.7407243424821
1972 0.005 9.859999999999999 20 1058.518729195986 1014.265199872206 1014.526631712403 1100.78564942326 1100.191500431079 1100.067723348157 1099.092553322541 407.1593732757378 1099.436521809245 298.7412573757442
1973 0.005 9.865 20 1058.527264426392 1014.265280008686 1014.526696585257 1100.793411299803 1100.196638315134 1100.07079922191 1099.092587329486 407.1633557347984 1099.467396856293 298.7415962398754
1974 0.005 9.870000000000001 20 1058.512177574013 1014.265251924809 1014.52669442812 1100.776176315157 1100.183133876264 1100.060075481052 1099.089580051524 407.167699049371 1099.417633939348 298.7412986853997
1975 0.005 9.875 20 1058.522117607705 1014.265298810408 1014.526723484108 1100.789480875612 1100.194404205122 1100.070115300854 1099.093138071964 407.1704862077705 1099.453867587876 298.7429961243216
1976 0.005 9.880000000000001 20 1058.523101870495 1014.26534070773 1014.526761682341 1100.787833668784 1100.19231797469 1100.068691543222 1099.090589342951 407.1756506829212 1099.460579636328 298.7407869305123
1977 0.005 9.885 20 1058.515104941717 1014.265341455018 1014.526775584008 1100.781116150917 1100.18774999947 1100.0641355772 1099.091868365504 407.1788299403817 1099.424839257719 298.7409049552821
1978 0.005 9.890000000000001 20 1058.529155323197 1014.265429296842 1014.526840257632 1100.794766693328 1100.197106448825 1100.071888996061 1099.092930704482 407.1846655002144 1099.476026668358 298.7421785758924
1979 0.005 9.895 20 1058.517253609795 1014.265440862074 1014.526870862297 1100.781099026053 1100.186783267735 1100.063757504014 1099.089767804407 407.1855062458439 1099.434450088012 298.7410677229593
1980 0.005 9.9 20 1058.524583566924 1014.265514092451 1014.526932492251 1100.791988090086 1100.196649473334 1100.072435193824 1099.093713151534 407.1913949455093 1099.45349569709 298.7425145898091
1981 0.005 9.904999999999999 20 1058.524226231083 1014.265570010818 1014.526988479258 1100.790284760728 1100.194626317848 1100.068772194359 1099.091861387838 407.187909093503 1099.454437571466 298.7405453671103
1982 0.005 9.91 20 1058.516539090797 1014.265583866243 1014.527015497876 1100.782683809251 1100.18917405668 1100.066034519097 1099.091872360456 407.1966129777155 1099.424900739812 298.7403886320711
1983 0.005 9.915000000000001 20 1058.52940765896 1014.265688252576 1014.527096926699 1100.797120382882 1100.199975536125 1100.074667256946 1099.095055644368 407.2042943992852 1099.469390783014 298.7423591225682
1984 0.005 9.92 20 1058.518100534606 1014.265706934945 1014.527132709617 1100.78234806443 1100.188217969183 1100.064726897211 1099.091084365628 407.2060464339485 1099.438153284289 298.7405903577076
1985 0.005 9.925000000000001 20 1058.516275081535 1014.265711871445 1014.527142400738 1100.782505834483 1100.189039212123 1100.06534443234 1099.091336143794 407.2117254630224 1099.435199775403 298.7411671412107
1986 0.005 9.93 20 1058.526627620715 1014.265774007149 1014.527187922264 1100.791256171189 1100.194642303213 1100.069189784836 1099.091541860939 407.2172792061108 1099.467592252337 298.7405222841364
1987 0.005 9.935 20 1058.512146594833 1014.265748577222 1014.527185730712 1100.776526865907 1100.18371675055 1100.060665069185 1099.090330673901 407.2197061392047 1099.417525297574 298.7407005459896
1988 0.005 9.94 20 1058.52701930137 1014.265824226259 1014.527236140392 1100.793656754975 1100.197018625784 1100.072693650215 1099.093869462064 407.2256388637986 1099.468274528606 298.7428142851878
1989 0.005 9.945 20 1058.521049363 1014.265845254964 1014.527265587034 1100.78520022445 1100.189979000809 1100.066300256329 1099.090087473236 407.2277369786178 1099.447530853658 298.7406234832807
1990 0.005 9.950000000000001 20 1058.518023969833 1014.265866925253 1014.527293223208 1100.784069021414 1100.189879549473 1100.066432790977 1099.091957391357 407.232238555335 1099.43144817471 298.7406966584961
1991 0.005 9.955 20 1058.528875966257 1014.265956493301 1014.527363730162 1100.794811268065 1100.197383436297 1100.071428552905 1099.093300440568 407.2343067829121 1099.471795238948 298.7416998059212
1992 0.005 9.960000000000001 20 1058.516448004062 1014.265958962799 1014.527387632594 1100.780131430039 1100.185942499244 1100.062652020041 1099.089457669279 407.2390884747883 1099.426684784352 298.7410046255493
1993 0.005 9.965 20 1058.524345907377 1014.266030467244 1014.527445144569 1100.792163089917 1100.196687845134 1100.072297046913 1099.093984799604 407.2459270321912 1099.453416651088 298.7427662043255
1994 0.005 9.970000000000001 20 1058.523585981755 1014.266078071007 1014.527493897083 1100.789333714754 1100.193903859705 1100.068601971575 1099.091981938558 407.2481286129751 1099.451400314665 298.7408216815984
1995 0.005 9.975 20 1058.514536509436 1014.266070540894 1014.527501887694 1100.780040027792 1100.186757013653 1100.063431791146 1099.091143682403 407.2465064725936 1099.42151259298 298.7406428983953
1996 0.005 9.98 20 1058.530080760448 1014.266173459086 1014.52757715538 1100.797177438762 1100.199853146044 1100.074375668903 1099.09494931584 407.2567976131232 1099.470793548501 298.7421408701217
1997 0.005 9.984999999999999 20 1058.517565360434 1014.266179998084 1014.527602857466 1100.781217672507 1100.187208520162 1100.064100713549 1099.089782451912 407.254061024774 1099.438924073453 298.7403697644341
1998 0.005 9.99 20 1058.515604119249 1014.266178971559 1014.527606274763 1100.781612284629 1100.188003071456 1100.06494398369 1099.091448876114 407.263485567094 1099.435930610323 298.7411502385615
1999 0.005 9.995000000000001 20 1058.526434735145 1014.266239422906 1014.527648864493 1100.79093067009 1100.194422403231 1100.068983855702 1099.091504903872 407.2663911111559 1099.46706553728 298.7409140154412
2000 0.005 10 20 1058.51250859442 1014.266214720995 1014.527646105588 1100.776622145084 1100.183714149946 1100.060635228855 1099.090021682419 407.2705937153131 1099.41692994922 298.7410389469831
2001 0.005 10.005 20 1058.527339296729 1014.266291502192 1014.527697287602 1100.793766872855 1100.197051436718 1100.072782323775 1099.094115477191 407.2774030421528 1099.469291540987 298.7432495294217
2002 0.005 10.01 20 1058.521774250636 1014.266325716143 1014.527738032382 1100.78584874931 1100.190479770629 1100.066648364233 1099.091007177618 407.2767835132058 1099.448747865814 298.74086233304
2003 0.005 10.015 20 1058.51841905383 1014.266349206257 1014.527768469093 1100.784151585288 1100.18994961003 1100.066489448764 1099.092227739872 407.2836790680502 1099.431540400878 298.7408409958348
2004 0.005 10.02 20 1058.52919252048 1014.266439440073 1014.52784028971 1100.794734678302 1100.197316169447 1100.071364122855 1099.093281222013 407.2880234006896 1099.47171743624 298.7415464720081
2005 0.005 10.025 20 1058.516663333087 1014.266441743105 1014.527864487847 1100.780059415638 1100.185865536298 1100.062560585504 1099.089079672351 407.2869061417932 1099.426174253217 298.7406816519743
[truncated: 198,340 more chars]
