# Supplementary material for: Thermocouple Sensor Response in Hot Airstream
Source: Sensors (Basel). 2025 Jul 26;25(15):4634. doi: 10.3390/s25154634 (PMC12349096; doi:10.3390/s25154634)
Supplement: Supplementary file 1 [file sensors-25-04634-s001.zip › report-file-t_11R65.out]

"report-file-t"
"Time Step" "delta-time etc.."
("TimeStep" "delta-time" "flow-time" "iters-per-timestep" "t_1" "t_sensor" "t0" "t1" "t2" "t3" "ty_1" "ty_10" "ty1" "ty10")
0 0.005 0 0 292.9999999999998 292.9999999999999 292.9999999999998 292.9999999999998 292.9999999999998 292.9999999999998 292.9999999999998 292.9999999999998 292.9999999999998 292.9999999999998
1 0.005 0.005 20 500.9033472534343 294.9581910750638 294.0832340038817 1005.047148120402 1026.914353917051 1043.77980646565 944.5462368958515 487.5720520686222 978.5952743829311 484.1566130685883
2 0.005 0.01 20 543.3782584772538 298.9762744894833 296.9132172413234 1100.40178796402 1099.902347452276 1099.512054768002 1096.62244384255 386.5806869520683 1099.902842726334 403.6591272841039
3 0.005 0.015 20 659.3421535265089 304.3596673244747 301.3664770277255 1100.809370894487 1100.238551435253 1100.012594127883 1099.560008189764 354.8083524580115 1098.846202600767 331.3478423748203
4 0.005 0.02 20 731.4577178504421 310.4871069952657 306.968608139263 1100.650800594579 1100.14482403724 1100.000208776987 1098.354274506326 336.8270850810958 1097.92450729651 307.4925224915673
5 0.005 0.025 20 790.8630125568126 317.0262282828076 313.2382019259014 1100.567501753546 1100.086845315155 1099.971145209441 1097.75952962168 311.4128881026351 1097.559629100085 301.5300043494823
6 0.005 0.03 20 817.990005137291 323.8115593360844 319.8666174872537 1100.550862811962 1100.085345388941 1099.973459908411 1097.376464066449 301.395616714702 1097.434876987304 300.8476114755974
7 0.005 0.035 20 836.330178978912 330.7676006982964 326.6904087096253 1100.55203524008 1100.093626965185 1099.988991109537 1097.221361608925 297.7210678302512 1097.426703151567 301.881512770368
8 0.005 0.04 20 840.1906296277115 337.8143953431338 333.6177929034309 1100.536940356492 1100.07376363867 1099.96668257959 1097.170469418083 295.9527178126916 1097.457333006287 303.1926603221729
9 0.005 0.045 20 837.9585922673627 344.88894653919 340.589084636064 1100.55522869518 1100.094125752933 1099.977943056867 1097.205370119356 294.8844320019076 1097.499907388571 304.3232422794888
10 0.005 0.05 20 834.3995541654833 351.9554192364492 347.5672095287867 1100.567729375304 1100.105937971399 1099.992180042152 1097.256270898497 294.3459244217079 1097.540159965986 305.1418308790307
11 0.005 0.055 20 830.5989614610121 358.9990355099657 354.5321723852542 1100.558704595022 1100.091476082333 1099.979926823968 1097.294227704037 294.1931276379232 1097.559460368097 305.6790182793707
12 0.005 0.06 20 827.9050013955788 366.013493653778 361.4754605099588 1100.571546401895 1100.105302280889 1099.987362956506 1097.342556325538 294.1732747929178 1097.580573064409 305.9684217307337
13 0.005 0.065 20 826.3330576607175 372.993023312281 368.3931546275832 1100.577069124028 1100.11091034095 1099.993830916059 1097.379254617933 294.1999404732821 1097.599814620433 306.0704599516035
14 0.005 0.07000000000000001 20 825.8344365361702 379.9366841525342 375.2833770201229 1100.566269860286 1100.095385779251 1099.980170169279 1097.400035974435 294.3163854241496 1097.604539581967 306.0205688406692
15 0.005 0.075 20 826.1585632398072 386.8439131440662 382.1450867797352 1100.577637839717 1100.107976086649 1099.987182466341 1097.426266686598 294.4294554893717 1097.613874214063 305.8738856544452
16 0.005 0.08 20 827.0573856634649 393.7128627344831 388.9767894694232 1100.58233966897 1100.113186280184 1099.993617469888 1097.446612974289 294.3602493898232 1097.625546990304 305.6702845029639
17 0.005 0.08500000000000001 20 828.202185207604 400.5410560126284 395.7761594467829 1100.568943286092 1100.095568766185 1099.979804946039 1097.451968842624 294.3380892521295 1097.620672946449 305.4313750500357
18 0.005 0.09 20 829.5909442564493 407.3265725441037 402.5407818836481 1100.582091042281 1100.111066550718 1099.986830620401 1097.472420550775 294.3809688838242 1097.632646203915 305.1716194820837
19 0.005 0.095 20 831.1046904657014 414.0670289347094 409.2679748479426 1100.587317375482 1100.117389472918 1099.997818826269 1097.48841783175 294.4169438970791 1097.641892680073 304.9008306373877
20 0.005 0.1 20 832.6068769211777 420.7601654025074 415.954831690475 1100.577695220828 1100.103573619832 1099.986214034487 1097.49008155207 294.4327443331184 1097.638511487808 304.6240064192472
21 0.005 0.105 20 833.9889928507476 427.4043589691838 422.5987728430376 1100.579998863599 1100.10558453789 1099.981066648582 1097.5027972449 294.4308039210144 1097.642374593269 304.3433458305454
22 0.005 0.11 20 835.352310905269 433.9981180190594 429.1975856816535 1100.592450207736 1100.119895825844 1099.998744020558 1097.522492608339 294.4141967429493 1097.656840793061 304.0604076529687
23 0.005 0.115 20 836.8348017574514 440.5397126249762 435.7490841153102 1100.581161177486 1100.105585556715 1099.987233767687 1097.521929809827 294.3909177724859 1097.652306402767 303.7757876235816
24 0.005 0.12 20 838.3379713286658 447.0279750428155 442.2514961362644 1100.583745191411 1100.107620855716 1099.981451596923 1097.534269641767 294.3686021848096 1097.655881130859 303.4896278399777
25 0.005 0.125 20 839.8628300121155 453.4620978975037 448.7033995474555 1100.597272236277 1100.124685207688 1100.001924258985 1097.55419570068 294.3498584639094 1097.669619588656 303.2020194708864
26 0.005 0.13 20 841.3659915647885 459.8410294368693 455.1033724391681 1100.583678697282 1100.106567208258 1099.98809010609 1097.553584730885 294.3346902759202 1097.663478396239 302.9129798636002
27 0.005 0.135 20 842.8492976216886 466.1642738972025 461.4504540531926 1100.587397058331 1100.110077879379 1099.982235448073 1097.564672508311 294.3227263329686 1097.668687190035 302.6223690829997
28 0.005 0.14 20 844.285306598309 472.4310569385 467.7443934471693 1100.599445982644 1100.123715292751 1099.999596445673 1097.583618338147 294.3135381656961 1097.682300375438 302.3301650269908
29 0.005 0.145 20 845.6914568647018 478.6402994435906 473.9862448503489 1100.588910788491 1100.108689321974 1099.984055102137 1097.584071834155 294.3067016155579 1097.679353384101 302.0365317714697
30 0.005 0.15 20 847.0527768692883 484.7914830182146 480.1745469366378 1100.596858734627 1100.119630263505 1099.990345127439 1097.596598644291 294.30178572573 1097.686326885658 301.7419149944101
31 0.005 0.155 20 848.384139157213 490.8838213445759 486.3069329334895 1100.600217163386 1100.124480548754 1100.000928807539 1097.610505506064 294.2984166980538 1097.692199447352 301.4465211658567
32 0.005 0.16 20 849.7258120667792 496.9165471796692 492.3820399767596 1100.592977403667 1100.11170853882 1099.988735666723 1097.60992730222 294.2963084445374 1097.692847961382 301.1523205787889
33 0.005 0.165 20 851.1001388417045 502.8891935286751 498.3990376828797 1100.593785968145 1100.112730228574 1099.982895771582 1097.61883086224 294.295264898286 1097.694796296447 300.8598047685531
34 0.005 0.17 20 852.4492229070792 508.8014414856763 504.3573419608989 1100.602895493376 1100.123762548827 1099.996311113256 1097.634550359076 294.2950682429615 1097.705822551537 300.5689335080465
35 0.005 0.175 20 853.7678463076467 514.6528660570845 510.2562983673349 1100.590793438011 1100.107674863982 1099.983747273764 1097.633007343474 294.2956200739189 1097.702080746868 300.2801409384481
36 0.005 0.18 20 855.0910856669423 520.4434393048191 516.0955640176893 1100.597500144439 1100.115960081637 1099.982844941904 1097.643637745081 294.2968467621078 1097.709159914282 299.9939807200034
37 0.005 0.185 20 856.4139542252519 526.1729923773649 521.8748664222219 1100.607846050716 1100.129409295701 1100.003580341232 1097.659668232628 294.2986783932599 1097.718248403184 299.7114101450069
38 0.005 0.19 20 857.7058747942472 531.8412992524833 527.59383955557 1100.598548156671 1100.114821330051 1099.990180454895 1097.656981841345 294.3011049621925 1097.717306477961 299.4327058453316
39 0.005 0.195 20 858.9996446287686 537.4485374147226 533.2523889225769 1100.600325115096 1100.11660087743 1099.984334584114 1097.665381623967 294.3041002963298 1097.72045957777 299.1579732342323
40 0.005 0.2 20 860.3278442348385 542.9947803074939 538.8504594390519 1100.609139934577 1100.127301859401 1099.998564336533 1097.677651912437 294.3076397476187 1097.729441585429 298.8873855974638
41 0.005 0.205 20 861.6773044150183 548.4800319743146 544.3879987025173 1100.613560918599 1100.131371935585 1100.003652340258 1097.686965292733 294.3117127357776 1097.736935882197 298.6212007358853
42 0.005 0.21 20 863.0453557349895 553.9042993278388 549.8649753644971 1100.597962749412 1100.111554843304 1099.987137791344 1097.682510440683 294.3163063658708 1097.72963958363 298.3596770454917
43 0.005 0.215 20 864.4217312301786 559.2680274191731 555.2816200716205 1100.60669217262 1100.121416872851 1099.987952516932 1097.693846453606 294.3214076254504 1097.737666352145 298.102962572165
44 0.005 0.22 20 865.764637496362 564.5713727308615 560.6380863971139 1100.612833615926 1100.130197557329 1100.001990478577 1097.705530825728 294.3269787658736 1097.74755561993 297.8511090817427
45 0.005 0.225 20 867.2675118021574 569.8144093714992 565.9344312465798 1100.605368278106 1100.118024572347 1099.989126114883 1097.703869511466 294.3329728589013 1097.745144466282 297.6042788222841
46 0.005 0.23 20 868.8103414264308 574.9975972814542 571.1709550849401 1100.614216095946 1100.128610559599 1099.995140486001 1097.715723730883 294.3394560249004 1097.751234770703 297.3627449735515
47 0.005 0.235 20 870.2665804441801 580.1212328540822 576.3479152631091 1100.617777658523 1100.132655579554 1100.001139513664 1097.725115677948 294.3464124636852 1097.760218380535 297.1266690333482
48 0.005 0.24 20 871.6925317608971 585.1854242531875 581.4654270417187 1100.602640207891 1100.113389577073 1099.985295384367 1097.721432371312 294.3537752721222 1097.7515972252 296.8967314043104
49 0.005 0.245 20 873.1115976059593 590.1906889515903 586.5238610034844 1100.609710311934 1100.122727760431 1099.985944996529 1097.731537108843 294.3614921268378 1097.758938673648 296.6729473918517
50 0.005 0.25 20 874.5229563743017 595.1374035432235 591.5235919043427 1100.619058719917 1100.134492824545 1100.004215377356 1097.744594303472 294.3695292884212 1097.769509799022 296.4549015857658
51 0.005 0.255 20 875.9311183286259 600.0258383276332 596.4648720846428 1100.610169403402 1100.120850980928 1099.991614441137 1097.740756687279 294.3779375177035 1097.767365341294 296.2431418553037
52 0.005 0.26 20 877.3311081290097 604.8564684902174 601.348103162598 1100.611245826939 1100.121848898159 1099.985915047803 1097.747179959852 294.3867097690851 1097.769243898709 296.0378912009872
53 0.005 0.265 20 878.7056574597422 609.6297900394807 606.1737365609317 1100.620611516292 1100.13367664921 1100.001033649961 1097.760635657741 294.3958322974875 1097.779821943234 295.8400137769961
54 0.005 0.27 20 880.0970475764934 614.3460703857855 610.94206961773 1100.610496599947 1100.119314389917 1099.98837780824 1097.758225447009 294.4053287680272 1097.776525395545 295.6492462613239
55 0.005 0.275 20 881.4870067536763 619.0059622877969 615.6536279056429 1100.619926291965 1100.130458081848 1099.994631137897 1097.768617918957 294.4152173492969 1097.781803129247 295.4661759426229
56 0.005 0.28 20 882.860475796628 623.6099310339292 620.3088749263787 1100.624960901595 1100.136331485688 1100.002139170799 1097.777826317191 294.4254712667323 1097.791063858895 295.2895220938911
57 0.005 0.285 20 884.2370535253978 628.1582291542366 624.9081108354774 1100.609437593309 1100.116251679337 1099.985101526065 1097.772144363025 294.4361103251849 1097.780476360996 295.1186909185167
58 0.005 0.29 20 885.6519925129584 632.6514853131249 629.4518919437777 1100.621793080452 1100.131410523108 1099.992209667283 1097.785155618655 294.4471828759634 1097.790069152612 294.954887320585
59 0.005 0.295 20 887.1143222481489 637.0901200436975 633.9406611290658 1100.629510100785 1100.140660796099 1100.007710388388 1097.794935655119 294.4587197394865 1097.800794884643 294.7979411719228
60 0.005 0.3 20 888.5859295873836 641.4744017831689 638.3747318858802 1100.616499068534 1100.124135124828 1099.992460043962 1097.787529423069 294.4707471156496 1097.795132919023 294.6491532332089
61 0.005 0.305 20 890.0233784736178 645.8049398082082 642.7546238060139 1100.618479381447 1100.12584185924 1099.987445791717 1097.794002588789 294.4833070997598 1097.796464506376 294.5086049706256
62 0.005 0.31 20 891.4490956984432 650.0822772702214 647.0808841066474 1100.632245964455 1100.142545927524 1100.008642895109 1097.808934011108 294.4964188686658 1097.80751228451 294.375823446424
63 0.005 0.315 20 892.8325701164783 654.3066939050564 651.3538251009179 1100.615843280791 1100.121009078119 1099.987536782041 1097.802551755331 294.5101282603002 1097.797873347604 294.250245001019
64 0.005 0.32 20 894.1978705357105 658.4788181275267 655.5739961674653 1100.621323122302 1100.128775200913 1099.987799810345 1097.809545075828 294.52447588723 1097.803638747944 294.1322340249756
65 0.005 0.325 20 895.5395867546246 662.5991646156655 659.7419222465986 1100.630139570698 1100.140663448845 1100.007046730815 1097.822062759189 294.5395185393588 1097.811144963601 294.0223707314594
66 0.005 0.33 20 896.8660300137367 666.6680463223253 663.8579589130438 1100.614653152714 1100.119265336594 1099.984057393135 1097.813440253261 294.555329587941 1097.806593637577 293.9207053985425
67 0.005 0.335 20 898.199229312473 670.6861557585095 667.9226774153384 1100.62711321676 1100.133958698098 1099.990223010306 1097.827445154465 294.5719097494716 1097.811376426209 293.8266812403697
68 0.005 0.34 20 899.52384039919 674.6539310889202 671.9363086362979 1100.628108213466 1100.135353914419 1099.998553106426 1097.830172456647 294.5893526415294 1097.817255475491 293.740659516992
69 0.005 0.345 20 900.8301166598098 678.5718974113132 675.8990485579538 1100.630215546774 1100.136537791657 1099.998824986083 1097.839326299403 294.6077678143264 1097.821545529948 293.6623668136738
70 0.005 0.35 20 902.1220933647766 682.4404885730968 679.8117659695976 1100.619748055197 1100.122968129641 1099.987677661316 1097.833752258368 294.6271821602751 1097.819025057826 293.5914158134782
71 0.005 0.355 20 903.4149658442038 686.2604169089249 683.6751876041885 1100.628013144774 1100.134080074671 1099.988573144098 1097.841929829278 294.647614391954 1097.826384251266 293.5274984049456
72 0.005 0.36 20 904.6937275111435 690.032222546347 687.4899320754871 1100.634087885928 1100.142201477414 1100.006580136735 1097.851991414171 294.6691551348674 1097.833305594817 293.4704366183166
73 0.005 0.365 20 905.9696065963051 693.7563329763399 691.2564565573012 1100.624329374981 1100.128021316481 1099.994462114341 1097.844597178751 294.691918804978 1097.829500943668 293.4199060333643
74 0.005 0.37 20 907.2496306474587 697.4334159575432 694.9753779609317 1100.628215415142 1100.131837625295 1099.990894066604 1097.850331887728 294.7159540390929 1097.833378081215 293.3755037682253
75 0.005 0.375 20 908.5208167242059 701.0640588797187 698.6473090007928 1100.638120675505 1100.144087731711 1100.007981237774 1097.861808006677 294.7413393073473 1097.844279056883 293.3365654701588
76 0.005 0.38 20 909.7686147180516 704.6486284043752 702.2726679345011 1100.626408582534 1100.129074480436 1099.993517397316 1097.853682975559 294.7681423539462 1097.839660926594 293.3018975256077
77 0.005 0.385 20 911.0187365421614 708.1877847020703 705.8520474701662 1100.627768843268 1100.130279340811 1099.98863336225 1097.859251614712 294.7963955052942 1097.839856602819 293.2712735436468
78 0.005 0.39 20 912.2546355366491 711.6821120117311 709.3860643434854 1100.640036296531 1100.145822505709 1100.007935930379 1097.871918519436 294.8261682496916 1097.851801436334 293.2443429280329
79 0.005 0.395 20 913.4561327292827 715.1318981441477 712.8750859201989 1100.62411100748 1100.125670773131 1099.992404881953 1097.862217892244 294.8575457750828 1097.842141703955 293.2207331053194
80 0.005 0.4 20 914.6608131139899 718.5378469607637 716.3197231704896 1100.630242051987 1100.13211933243 1099.989824132527 1097.869000262358 294.8905589750795 1097.847672418235 293.2000765893477
81 0.005 0.405 20 915.8577265342676 721.9005253006127 719.7205721097017 1100.640124797326 1100.143780125216 1100.004245319089 1097.881109426537 294.9252906694421 1097.858214458766 293.1820398187391
82 0.005 0.41 20 917.026800748033 725.2202953321674 723.0780635361047 1100.628763359528 1100.129894779035 1099.991765358 1097.873527498996 294.9618134783665 1097.853607409249 293.1662781539838
83 0.005 0.415 20 918.2019110333043 728.4978970316457 726.392849100871 1100.635982211664 1100.138561688612 1099.9918454216 1097.883153681494 295.000170769721 1097.855157560758 293.1524425636194
84 0.005 0.42 20 919.3835683566003 731.7337767714869 729.6654196154751 1100.642050036886 1100.145632119751 1100.007018774211 1097.891300675712 295.0404141291764 1097.863301964783 293.1402241621129
85 0.005 0.425 20 920.5535567982902 734.928278210496 732.8961415276177 1100.626458542374 1100.125366894067 1099.988462157614 1097.882818211532 295.0826111562723 1097.854348630991 293.1293481937414
86 0.005 0.43 20 921.7217944212587 738.082044807374 736.0856076000678 1100.638535788415 1100.139744285394 1099.998035940499 1097.891765712511 295.1267834616091 1097.862640721437 293.1197417357011
87 0.005 0.435 20 922.8800654350707 741.195550361335 739.2343373671753 1100.641200712625 1100.144096620495 1100.004076417835 1097.898120814415 295.1729782716917 1097.869741678555 293.1114146581122
88 0.005 0.44 20 924.0121447277044 744.2691081798464 742.3426983311533 1100.6299966241 1100.12868195014 1099.991645536414 1097.892288546473 295.2212271572805 1097.863761983776 293.1041111216562
89 0.005 0.445 20 925.1516770763835 747.3033986408168 745.4112817243214 1100.639703998596 1100.14035973242 1099.99804127359 1097.900916498915 295.2715570112533 1097.867788101329 293.0976308712584
90 0.005 0.45 20 926.2779884509154 750.2988625106818 748.4405829171387 1100.64464526213 1100.146360403772 1100.005970425178 1097.907361484598 295.3239275583061 1097.876763534157 293.0918291603846
91 0.005 0.455 20 927.3934181303781 753.2558461106644 751.430981772472 1100.630809011058 1100.129225201358 1099.991780558376 1097.900811304241 295.3783108096412 1097.868116149259 293.0866080628738
92 0.005 0.46 20 928.5052288496695 756.1749014830515 754.3829827214537 1100.635366465689 1100.134601004308 1099.990880704813 1097.903832189198 295.4346810581725 1097.871656457369 293.0818714430135
93 0.005 0.465 20 929.6201509882626 759.056595034707 757.2971518173764 1100.646456219591 1100.148165399293 1100.008283169108 1097.91647119923 295.4929533637603 1097.882504783272 293.0775293573202
94 0.005 0.47 20 930.7103010889085 761.9011751974106 760.1738200705456 1100.636053339928 1100.133966300365 1099.995776549358 1097.909301717313 295.5530333441881 1097.877441046873 293.0737179152695
95 0.005 0.475 20 931.8118598462277 764.7092472815285 763.0135086192247 1100.637861687174 1100.136348148676 1099.991179944904 1097.912619318064 295.614844462147 1097.878385242543 293.0705343452881
96 0.005 0.48 20 932.9778502129225 767.4813682971128 765.816760586898 1100.646538413131 1100.147669081063 1100.007513896828 1097.923719361457 295.6782637434913 1097.887783084259 293.0679254777044
97 0.005 0.485 20 934.0943650444402 770.2177895802105 768.583929893477 1100.633457115389 1100.131074931837 1099.994808211246 1097.914096843156 295.7431250319306 1097.87947025521 293.0658236018987
98 0.005 0.49 20 935.1846162812076 772.9189803963051 771.3154850747623 1100.639615617031 1100.137498283838 1099.990381895519 1097.920074834213 295.8092808885921 1097.885170967148 293.0641353513369
99 0.005 0.495 20 936.2526840702164 775.5854898029896 774.011937381197 1100.64906283832 1100.150381213324 1100.010472856296 1097.931291434201 295.8766808246463 1097.892670440506 293.0629035384415
100 0.005 0.5 20 937.2916720481575 778.2175836711907 776.673583368605 1100.638826356437 1100.13532740981 1099.994230959517 1097.923989549774 295.9451553285607 1097.888713166038 293.0622853101725
101 0.005 0.505 20 938.3308555188607 780.8158810296424 779.3009646917382 1100.648587868088 1100.147558567235 1100.001397162908 1097.932194353638 296.0145808015871 1097.892238452074 293.0627327010056
102 0.005 0.51 20 939.3558989185494 783.3807497653198 781.8945161352917 1100.649613114336 1100.148610028926 1100.005649146472 1097.936563521483 296.0848461263264 1097.898158187744 293.0643174798294
103 0.005 0.515 20 940.3703223060073 785.9125153029413 784.4545852831621 1100.642336618803 1100.139807019519 1099.99781841099 1097.93626066509 296.1558505757699 1097.891025991321 293.0669808501343
104 0.005 0.52 20 941.377921696927 788.4116408257878 786.9816119668091 1100.64279418452 1100.140341692589 1099.99743900566 1097.935141271475 296.2275087359906 1097.893236143198 293.0713363191329
105 0.005 0.525 20 942.3787650467228 790.8785649944185 789.4760375997431 1100.643561427689 1100.14054988568 1099.994693136291 1097.936128792848 296.2997337920443 1097.895969229253 293.0771622978059
106 0.005 0.53 20 943.3717261839008 793.31374935031 791.9383285291174 1100.653663773144 1100.153063467936 1100.011387230223 1097.946225598079 296.3724778555476 1097.905162875234 293.083972086398
107 0.005 0.535 20 944.3428683283572 795.7174074529036 794.3687433815517 1100.639657329798 1100.134431807211 1099.993819629054 1097.937985010461 296.4457160262996 1097.897901429985 293.092010989066
108 0.005 0.54 20 945.2989511299774 798.0901154868039 796.7677819448851 1100.648249874316 1100.145213003127 1099.999832382049 1097.944958941036 296.5194103284363 1097.901956630621 293.1019370562894
109 0.005 0.545 20 946.2307195662034 800.4322168415257 799.1358319000394 1100.65179581342 1100.150514947489 1100.00712652933 1097.950680765099 296.5935730466283 1097.908650270072 293.1140340618846
110 0.005 0.55 20 947.1849500926039 802.7439457773024 801.4731859691566 1100.638832163374 1100.133193485974 1099.992871543426 1097.943160795383 296.6682292355771 1097.901836364508 293.1295912404854
111 0.005 0.555 20 948.1527106725619 805.0258988230547 803.7803699004558 1100.649029302906 1100.145487248367 1100.000232014492 1097.950391069796 296.7433716157464 1097.906429265697 293.1487273190147
112 0.005 0.5600000000000001 20 949.1067813339281 807.2784045100116 806.0577891447956 1100.651629249226 1100.149674886128 1100.006880779911 1097.95646878688 296.8190327054785 1097.911625352456 293.1698788552038
113 0.005 0.5650000000000001 20 950.0477736035446 809.5017176308888 808.3057218357832 1100.640035211486 1100.133720806013 1099.993065510318 1097.949055711754 296.8952474764689 1097.906190795308 293.1963178474379
114 0.005 0.5700000000000001 20 950.9796160317808 811.6963531547551 810.5246334380631 1100.648825933494 1100.144723267514 1099.999588753757 1097.955153204681 296.972029979608 1097.908486271123 293.2287171466273
115 0.005 0.5750000000000001 20 951.9060022324801 813.8626979842195 812.7149377034896 1100.653347465886 1100.151076801436 1100.007537848568 1097.961817477494 297.049414685721 1097.916940985641 293.2671157946764
116 0.005 0.58 20 952.8135775208576 816.0009197577868 814.8768448301551 1100.642376045543 1100.13571266633 1099.994301840575 1097.955727239197 297.1274380163963 1097.911522348589 293.3116583498831
117 0.005 0.585 20 953.7237468824134 818.1115506646582 817.0107943762677 1100.650582368098 1100.145926335814 1100.000021299554 1097.961573788053 297.2061241075806 1097.91346672425 293.3656215228089
118 0.005 0.59 20 954.6225328071411 820.1949476572923 819.1171697525788 1100.654766399957 1100.152065268314 1100.007466406186 1097.967138005457 297.2854916797737 1097.920515000324 293.4288670917462
119 0.005 0.595 20 955.5064170288434 822.2513113477698 821.1962104010011 1100.642292908486 1100.135229260821 1099.993669400494 1097.959825138391 297.3655696224892 1097.914303229329 293.5032733570727
120 0.005 0.6 20 956.3877314995431 824.281138099443 823.2483541098208 1100.651143798374 1100.146040199446 1099.999585883533 1097.966118664427 297.4463631907574 1097.917351258257 293.5899370213454
121 0.005 0.605 20 957.2667547213975 826.2847901179686 825.2739923095985 1100.655833909725 1100.152789355693 1100.008492830161 1097.97200993618 297.5278857377527 1097.924753838813 293.6889393429345
122 0.005 0.61 20 958.1223070806201 828.2624128596921 827.2733333903612 1100.643282490821 1100.135724649348 1099.994553237554 1097.964925969822 297.6101405711078 1097.918339645242 293.8011805144591
123 0.005 0.615 20 958.9765753566405 830.2145083859853 829.2468082822286 1100.652688365229 1100.147310408794 1100.000999548211 1097.971322324514 297.6931390993047 1097.920951395982 293.9265919713713
124 0.005 0.62 20 959.82762555923 832.1414197170049 831.1947916219402 1100.656346657834 1100.152836156112 1100.00761493208 1097.976483076707 297.7768511482176 1097.927912358668 294.0641305151388
125 0.005 0.625 20 960.6623124601474 834.043300501846 833.1174890582731 1100.644310224897 1100.136345242386 1099.994295716768 1097.970324529075 297.8612673236289 1097.922146670198 294.2140775829471
126 0.005 0.63 20 961.4923774446288 835.9206477559557 835.0153204596782 1100.653485782179 1100.147642698498 1100.000414122421 1097.976541782688 297.946368964775 1097.924785646943 294.3766683566172
127 0.005 0.635 20 962.3058123780149 837.773753504983 836.8886248276502 1100.656972883161 1100.152905844531 1100.008251221308 1097.98159530976 298.0321379938443 1097.931001981762 294.550433679078
128 0.005 0.64 20 963.1021906612148 839.6027890858693 838.7376061450027 1100.645484004232 1100.13722249106 1099.995036531823 1097.974851384943 298.1185596124989 1097.926042907974 294.7333273217655
129 0.005 0.645 20 963.8951849100963 841.4082007836952 840.5626623439985 1100.655240249852 1100.149027254396 1100.001489501686 1097.981321135923 298.205608852353 1097.929457877605 294.9231156112641
130 0.005 0.65 20 964.6816077932292 843.1902973801178 842.3641307312874 1100.656853754685 1100.152205612265 1100.007426232961 1097.985557099333 298.2932553991676 1097.933723826866 295.1182157454265
131 0.005 0.655 20 965.4503971802063 844.9492282380863 844.1421986937222 1100.645070287698 1100.136339212806 1099.994347177177 1097.978359715959 298.3814914625755 1097.927415436703 295.3154240793293
132 0.005 0.66 20 966.2207959906824 846.6854644457028 845.8972669638075 1100.655138427699 1100.148543281447 1100.000490252119 1097.985147874426 298.4702786396645 1097.932126125885 295.5114786686939
133 0.005 0.665 20 966.9857437440077 848.3992921190134 847.6296617237606 1100.658360413197 1100.153691867303 1100.008572019506 1097.989713449542 298.5596167478131 1097.937053565618 295.7050610050272
134 0.005 0.67 20 967.7344059677628 850.0908392363034 849.3395511571517 1100.646066783169 1100.13695467771 1099.9947952844 1097.982243922881 298.6495116127118 1097.931294556848 295.8953589334242
135 0.005 0.675 20 968.4832404712188 851.7605608216791 851.027318922802 1100.655906549947 1100.148765755554 1100.001173269375 1097.98923541127 298.7399524571873 1097.93444668962 296.0807772984548
136 0.005 0.68 20 969.2262511684037 853.4087492421332 852.6932952184608 1100.658727479167 1100.153594178408 1100.008105763325 1097.993756334302 298.8309468660828 1097.939967631437 296.260524956416
137 0.005 0.6850000000000001 20 969.9508893173628 855.0355172116275 854.3376381834705 1100.647232924734 1100.137600119055 1099.994618825696 1097.986631994233 298.9225001732045 1097.934788181811 296.4321012754754
138 0.005 0.6900000000000001 20 970.6741420647552 856.6412946298234 855.9607135729093 1100.655706573483 1100.14809865747 1099.999966084691 1097.992227432017 299.0146530649159 1097.93759360527 296.5947330235741
139 0.005 0.6950000000000001 20 971.3942584915192 858.2263801265944 857.5628463120324 1100.660098876157 1100.154809176494 1100.009048746821 1097.997534507406 299.1073907426816 1097.943441264094 296.7491351766861
140 0.005 0.7000000000000001 20 972.091533657725 859.7908468907272 859.1441678871171 1100.647463711133 1100.137783955284 1099.994869405301 1097.989975054057 299.2007371656334 1097.937352553382 296.8967889962574
141 0.005 0.705 20 972.7911559954239 861.335152243033 860.7050531593798 1100.658274579784 1100.150823016078 1100.00186218954 1097.997497497432 299.2947068058018 1097.94154441575 297.0378425615606
142 0.005 0.71 20 973.4832517364365 862.85953940466 862.2457911446613 1100.660127051969 1100.154276560761 1100.008403747094 1098.000872813666 299.3893127459859 1097.946181257856 297.1735347118029
143 0.005 0.715 20 974.158613678532 864.3641156928521 863.7665239058698 1100.649160564897 1100.139043432204 1099.995079859898 1097.993701581905 299.484623192533 1097.940864126821 297.3120282335087
144 0.005 0.72 20 974.8342450465499 865.8492942336436 865.2676006526727 1100.65747181858 1100.149305648178 1100.000825721965 1098.000045238066 299.580669212258 1097.943655672043 297.4490558596999
145 0.005 0.725 20 975.50680540486 867.3153405268056 866.7493163261041 1100.661865325814 1100.155800332447 1100.009355876819 1098.005112219425 299.6774818728845 1097.94989753566 297.5784246744802
146 0.005 0.73 20 976.1616463234545 868.762322869467 868.211789635826 1100.648933120842 1100.13861927211 1099.995114798981 1097.996990112883 299.7751021653123 1097.942963370717 297.6945156866598
147 0.005 0.735 20 976.819846077653 870.1906638376299 869.6553676814519 1100.659422668063 1100.150948304364 1100.001856765656 1098.003827626802 299.873549584297 1097.947062469001 297.7941209318418
148 0.005 0.74 20 977.4727219040944 871.6005937283431 871.0803201159988 1100.661824819242 1100.155330396326 1100.008571305971 1098.007888699566 299.9728540073656 1097.95268060064 297.8749046863066
149 0.005 0.745 20 978.1087378741867 872.9921888864984 872.4867417643029 1100.650005760785 1100.13915902976 1099.995359645207 1098.0008539108 300.0729815515447 1097.946291326822 297.9359982906872
150 0.005 0.75 20 978.7488219717563 874.3658531409701 873.8749405587793 1100.660080345708 1100.151656768042 1100.002178519875 1098.007343607995 300.1739728106671 1097.949562501667 297.9774718125879
151 0.005 0.755 20 979.3814690724815 875.7218062170358 875.2452290754932 1100.663335837335 1100.156877113913 1100.009598734315 1098.011548322765 300.2758847957018 1097.955362876735 298.0012597275557
152 0.005 0.76 20 979.9955134644358 877.060109744849 876.597712970975 1100.650205632342 1100.139175359354 1099.995418482423 1098.003881484832 300.3787506873173 1097.948722026099 298.0108741634294
153 0.005 0.765 20 980.6163787155189 878.3811751133463 877.9327238617597 1100.65960837141 1100.150715002439 1100.001204453994 1098.00995546542 300.4825658682335 1097.951865812414 298.0108698679006
154 0.005 0.77 20 981.2280331404025 879.6852302581758 879.2505312440675 1100.663832735204 1100.156934626295 1100.010143575322 1098.014957877874 300.587391764671 1097.95782125333 298.0057780653839
155 0.005 0.775 20 981.8240223102588 880.9723423308376 880.5512398122229 1100.651467418558 1100.14026558915 1099.996080062603 1098.007475832088 300.6932064945325 1097.951821865227 297.995203620125
156 0.005 0.78 20 982.4222215039902 882.2428999143763 881.8351699418183 1100.661085032928 1100.151839477797 1100.0028802778 1098.01304929796 300.8000156494051 1097.954144868654 297.9769418686059
157 0.005 0.785 20 983.0148333096143 883.4970999024139 883.1025599104182 1100.663021177056 1100.155539119236 1100.008895843913 1098.017155056089 300.9078561084405 1097.958997069776 297.9506978752937
158 0.005 0.79 20 983.5930709639176 884.7350233025231 884.3535170672131 1100.651778239712 1100.140071755917 1099.995720739063 1098.010062699523 301.0167236241887 1097.95335057887 297.9525625890735
159 0.005 0.795 20 984.1735919687657 885.9570365490249 885.5883515142564 1100.661088091253 1100.151602208701 1100.002225589468 1098.015728784321 301.1266104650795 1097.956060256782 297.9578699188157
160 0.005 0.8 20 984.7465267592371 887.1633459225397 886.807306576388 1100.664391889553 1100.156921197509 1100.009348605312 1098.020097840785 301.2375511535231 1097.961881188272 297.9470365051461
161 0.005 0.805 20 985.3056872362363 888.3539912832265 888.0104560159855 1100.652185923187 1100.140165295597 1099.99552937731 1098.0125182017 301.3495312839955 1097.955259133829 297.921402667782
162 0.005 0.8100000000000001 20 985.8651666673532 889.5293843585835 889.1981633754912 1100.660656797649 1100.150783187007 1100.000972129029 1098.01764223413 301.4625367948245 1097.958309721096 297.8863799679408
163 0.005 0.8150000000000001 20 986.4261839085099 890.6897770841057 890.3707155343048 1100.665423377629 1100.157962977163 1100.010288703951 1098.023250386059 301.5765455807294 1097.964146319659 297.8442773755288
164 0.005 0.8200000000000001 20 987.0260791272329 891.8351418297043 891.5281067680447 1100.65258330105 1100.140595788102 1099.996122426396 1098.014870466822 301.6915788346659 1097.957289216111 297.7934091080838
165 0.005 0.8250000000000001 20 987.5873657492268 892.9657968288601 892.6705903655674 1100.662545356803 1100.152892869398 1100.00257172 1098.021444705685 301.8076024662056 1097.960539676739 297.7347413460321
166 0.005 0.8300000000000001 20 988.1221598713997 894.0819562553436 893.7984049556474 1100.665279672206 1100.157225986434 1100.009636601905 1098.025547294906 301.9246605372687 1097.966111001225 297.6428584928699
167 0.005 0.835 20 988.6408798287999 895.1836088249354 894.9115930558826 1100.652981234151 1100.140759731321 1099.995695843254 1098.016825942654 302.0427003670207 1097.959288735955 297.5414640125001
168 0.005 0.84 20 989.1671765318914 896.2711294263604 896.0104511767122 1100.661800970127 1100.151397475006 1100.001318253217 1098.023318233866 302.1616936000628 1097.962014828966 297.4512796117013
169 0.005 0.845 20 989.6873852145295 897.3447028255717 897.0952043236986 1100.666222502666 1100.158267458029 1100.010543784403 1098.027698493698 302.2816710770711 1097.967825745462 297.3671015645971
170 0.005 0.85 20 990.1908702929783 898.4043495687728 898.1659096551394 1100.653698515659 1100.141390920267 1099.996441894999 1098.02001149668 302.4026054950947 1097.962086636998 297.286544487611
171 0.005 0.855 20 990.6994108143736 899.4504274470731 899.2228537892734 1100.662943714429 1100.15233982961 1100.002331825499 1098.026160076264 302.5244540730399 1097.964238571762 297.2111928302658
172 0.005 0.86 20 991.2005456019028 900.4830988496637 900.2662429833173 1100.666465701674 1100.15813710169 1100.00981255098 1098.030164318857 302.6472229263457 1097.970161508302 297.138291503797
173 0.005 0.865 20 991.6887067438256 901.5023864972813 901.2961280476619 1100.65355314564 1100.14088001675 1099.995977227865 1098.022218285564 302.7708850389844 1097.96328350404 297.068254732836
174 0.005 0.87 20 992.1803032574269 902.508651244971 902.3127998870744 1100.66408851043 1100.153775030056 1100.002376381907 1098.028719124808 302.895484663594 1097.967133440364 297.0015686399066
175 0.005 0.875 20 992.6654078369565 903.5020340700959 903.3164493965652 1100.667858750187 1100.159417875786 1100.010778055928 1098.032688461803 303.0209580632391 1097.972519665391 296.9355178233869
176 0.005 0.88 20 993.1350257251387 904.4825428792246 904.3071206149474 1100.654046394293 1100.140942265139 1099.996195032619 1098.024296875117 303.1472721800868 1097.964906013431 296.8700791826732
177 0.005 0.885 20 993.6109803055142 905.450520663211 905.2850816864878 1100.663926820392 1100.152999120134 1100.002807716122 1098.030529807443 303.2744570056247 1097.968126785504 296.8080234612698
178 0.005 0.89 20 994.0814373441754 906.4061243432612 906.2505304727715 1100.667892609874 1100.159241091685 1100.01092927834 1098.034973676154 303.4024734603584 1097.974418282869 296.7512216939465
179 0.005 0.895 20 994.5354797495245 907.3493438530261 907.2034990965104 1100.654353032094 1100.141311573875 1099.996318959068 1098.026389598757 303.5312905639327 1097.96655676283 296.6938305275344
180 0.005 0.9 20 994.9955147541011 908.280521219981 908.1442535455352 1100.664224045267 1100.153191599757 1100.00252001901 1098.032262866094 303.6609370694399 1097.969599336422 296.6380528121147
181 0.005 0.905 20 995.4496060088321 909.1998025141788 909.0729811334606 1100.667805733303 1100.158810158742 1100.009921128206 1098.036384077033 303.7913622398339 1097.975586912855 296.5843836419667
182 0.005 0.91 20 995.8892994262667 910.1071894568506 909.9897194264323 1100.65588055543 1100.142935828197 1099.996614672089 1098.028532824665 303.9225413050256 1097.968975499487 296.530484378927
183 0.005 0.915 20 996.3336140016631 911.0029949960987 910.8947150661539 1100.664597016848 1100.153542639856 1100.002388060542 1098.034421860607 304.0544395967393 1097.971753603123 296.4777670477248
184 0.005 0.92 20 996.7725626640638 911.8873618599641 911.7881473539418 1100.667850408936 1100.158759333226 1100.010408933386 1098.038518325877 304.1871211984231 1097.976782026039 296.4269517651084
185 0.005 0.925 20 997.1961640127157 912.7602836950941 912.6700440613592 1100.655933732049 1100.142474373978 1099.996578271899 1098.030059403753 304.3205371156838 1097.970882670375 296.3785272599033
186 0.005 0.93 20 997.6248976578635 913.6220867401134 913.5406622650368 1100.666104404515 1100.154905253681 1100.004208049884 1098.036098984513 304.4546501797695 1097.974160960614 296.3324525258158
187 0.005 0.9350000000000001 20 998.0476258375008 914.4728938611549 914.4001675416517 1100.6683706886 1100.159041870773 1100.009722528986 1098.040226367221 304.589441397334 1097.978488353996 296.2886007276315
188 0.005 0.9400000000000001 20 998.4564771664574 915.3126946539954 915.2485820501457 1100.655887862399 1100.142427466651 1099.996696999549 1098.031992176699 304.7249246625495 1097.971983762195 296.2469784134767
189 0.005 0.9450000000000001 20 998.8707568375366 916.1418054608887 916.0861523621876 1100.665967630248 1100.154409874502 1100.00315455549 1098.038288138496 304.8611036691609 1097.975042408633 296.207721879269
190 0.005 0.9500000000000001 20 999.2784941339564 916.9603301719543 916.913022781419 1100.667897488549 1100.158133188265 1100.009911669002 1098.041817276344 304.9979214163837 1097.979357396872 296.1709500002571
191 0.005 0.9550000000000001 20 999.6719714146055 917.7682744842409 917.7292375804401 1100.655427802766 1100.141767352406 1099.995952779129 1098.033029377683 305.1353647856834 1097.972440004915 296.1367896483703
192 0.005 0.96 20 1000.072541222748 918.5659502154899 918.5350313372388 1100.664901706359 1100.152974141076 1100.001825674344 1098.039678136665 305.2734084368279 1097.975939727025 296.1053853595294
193 0.005 0.965 20 1000.468728022128 919.3534807709469 919.3305691222263 1100.670071923804 1100.160504017643 1100.011083421393 1098.044194937763 305.4120949318884 1097.982146407484 296.0767201367237
194 0.005 0.97 20 1000.849475687661 920.1308225301834 920.1158467653089 1100.656822170166 1100.142779146935 1099.996742928041 1098.035515798664 305.5513731573902 1097.974999446372 296.0505458989783
195 0.005 0.975 20 1001.237142198142 920.8982943402735 920.8911070610429 1100.666396612824 1100.154522485667 1100.003395141157 1098.041755687799 305.6912068697268 1097.977812417158 296.026887955569
196 0.005 0.98 20 1001.620152327029 921.6560093252837 921.6565076218653 1100.669990471515 1100.160464824305 1100.010914645754 1098.045633935747 305.8316172323409 1097.983373858352 296.0053957756674
197 0.005 0.985 20 1001.98813665455 922.4039266027841 922.4120408852301 1100.656834019284 1100.142665465135 1099.996913879518 1098.037054880561 305.972630625472 1097.975953478774 295.9858214498588
198 0.005 0.99 20 1002.362908028677 923.1423555067354 923.1579420130827 1100.666451666639 1100.154387364536 1100.003299732074 1098.043191747131 306.1141520158546 1097.978764569111 295.9679317223563
199 0.005 0.995 20 1002.731994392512 923.8714015936156 923.8943622532547 1100.669330122092 1100.159457468602 1100.010328017855 1098.046674124612 306.2561676277055 1097.983802972569 295.9515447156458
200 0.005 1 20 1003.086787074238 924.5910375482172 924.621306305881 1100.657779467995 1100.143702632525 1099.997236007877 1098.038892452386 306.3987338832785 1097.978320942669 295.9365493956502
201 0.005 1.005 20 1003.44615457421 925.3015459505185 925.3389900022902 1100.667576375076 1100.155465379692 1100.004227527457 1098.0444873235 306.5418107143479 1097.980805389603 295.9228727437989
202 0.005 1.01 20 1003.801131366805 926.0030372127663 926.0475603960663 1100.669611545911 1100.159580349209 1100.010412440201 1098.04836874383 306.6853835410127 1097.985047410055 295.9104989409163
203 0.005 1.015 20 1004.14355891911 926.6954761722421 926.7470137421063 1100.657366524931 1100.142941840152 1099.997054164846 1098.040450408359 306.829453304259 1097.979046695999 295.8994012963832
204 0.005 1.02 20 1004.492796348744 927.3791576250192 927.437573494092 1100.667534477812 1100.155417772691 1100.003800073677 1098.046390527684 306.9739691688982 1097.982136241846 295.8895619063369
205 0.005 1.025 20 1004.836455017576 928.0541764252176 928.1193803771296 1100.669951118772 1100.159679371943 1100.010197924258 1098.050120266454 307.1189543774022 1097.986932840066 295.880270033436
206 0.005 1.03 20 1005.167990285448 928.7204904585442 928.7924235893552 1100.657952626629 1100.143497835258 1099.996693554623 1098.041984861804 307.2643875414123 1097.980351237817 295.8715145939789
207 0.005 1.035 20 1005.504687327207 929.3783750788436 929.4569096604871 1100.667158711324 1100.154752831545 1100.002923144281 1098.047565846669 307.4102935624124 1097.98338560927 295.8626200599535
208 0.005 1.04 20 1005.836075615127 930.0279311799179 930.1129804572837 1100.669712225585 1100.159306336135 1100.010172187543 1098.051453488266 307.5566138218675 1097.987124429163 295.8554478675405
209 0.005 1.045 20 1006.155644879291 930.6691160733498 930.7606244932242 1100.658095133389 1100.14341552638 1099.996851447516 1098.043577731259 307.7033519366216 1097.981761330379 295.8496343463011
210 0.005 1.05 20 1006.481257243602 931.3022022408813 931.4000473596121 1100.667961530567 1100.155452101959 1100.003624086079 1098.049129271957 307.850514967617 1097.984648103501 295.8448944274249
211 0.005 1.055 20 1006.800167975593 931.9272766275492 932.0313763342546 1100.670048905371 1100.159424817186 1100.010051465189 1098.052812105913 307.9980613564058 1097.988807997993 295.8421807228722
212 0.005 1.06 20 1007.10883349539 932.5442953020487 932.654597053634 1100.658496842503 1100.143736782242 1099.99699724302 1098.045008571317 308.1460010093498 1097.982600392907 295.8410252660709
213 0.005 1.065 20 1007.421902233813 933.1535275522747 933.2699125509856 1100.667447731234 1100.15466008621 1100.002595292835 1098.05054266458 308.2943367506458 1097.985171329839 295.8412914939222
214 0.005 1.07 20 1007.730887722282 933.7550616283646 933.8774508887137 1100.670568968631 1100.15998526016 1100.010708444174 1098.053999215931 308.4430271301494 1097.989409544339 295.8429304013531
215 0.005 1.075 20 1008.026604515727 934.3488381972269 934.4771834855633 1100.657989140453 1100.143004812264 1099.996970925888 1098.045521064779 308.5920873069446 1097.982977457899 295.8457505780431
216 0.005 1.08 20 1008.32981641015 934.9351432764194 935.0693248905537 1100.668779038351 1100.155998711471 1100.004488580455 1098.051951562165 308.7415426323382 1097.986881245748 295.8499321458189
217 0.005 1.085 20 1008.627791240174 935.5140475137841 935.6539912920188 1100.671352669832 1100.160638786234 1100.010786332195 1098.055845369963 308.8913280845085 1097.991253824341 295.8553430507362
218 0.005 1.09 20 1008.911216365278 936.0854807854273 936.2311463854004 1100.658207264421 1100.14324930508 1099.99690495428 1098.046754103482 309.0414424448439 1097.983657520521 295.8615863363202
219 0.005 1.095 20 1009.202180604329 936.649719417658 936.8009912235867 1100.66754049859 1100.1545988062 1100.002950959374 1098.05243576166 309.191873651661 1097.985928937219 295.8683747126086
220 0.005 1.1 20 1009.490023187341 937.2068573230355 937.3636576991962 1100.67153762424 1100.160659253081 1100.010808157934 1098.056313413955 309.3427015179273 1097.992946802035 295.8756901753671
221 0.005 1.105 20 1009.763179691512 937.756816310795 937.9191077801727 1100.659008108142 1100.143894540638 1099.996860545456 1098.048250284015 309.4938132342414 1097.985388721615 295.8836103873192
222 0.005 1.11 20 1010.043038940038 938.2998482134514 938.4675244257061 1100.667049105926 1100.153866197317 1100.002226948459 1098.053272781012 309.6451878384192 1097.986877089957 295.8931079481686
223 0.005 1.115 20 1010.321967542335 938.8360678102079 939.0090496375293 1100.672737441824 1100.162121552166 1100.011730910916 1098.058080926796 309.7968862812592 1097.993834959645 295.9045530285391
224 0.005 1.12 20 1010.587602915026 939.3653731085378 939.5436286226327 1100.659677769362 1100.144219194499 1099.997300551693 1098.049467552245 309.9489119948349 1097.98680156478 295.9167867745823
225 0.005 1.125 20 1010.859950251993 939.8880288650864 940.0714515657723 1100.66845929365 1100.155165235064 1100.003133534261 1098.055017689057 310.1011819972034 1097.988649724275 295.9293714585108
226 0.005 1.13 20 1011.129400776714 940.4041179693053 940.5926387041029 1100.672095563487 1100.160920550049 1100.010759764162 1098.058753014009 310.2537341438546 1097.994363619315 295.9423277295653
227 0.005 1.135 20 1011.385818917686 940.913564711398 941.1071492710355 1100.660107969641 1100.144682418957 1099.99701450755 1098.050888676726 310.4066057774583 1097.987745439824 295.9559465583893
228 0.005 1.14 20 1011.648065668366 941.4166097166665 941.6151577699293 1100.668208157602 1100.154896991157 1100.002851052018 1098.055647951892 310.5597002416184 1097.989296283128 295.9703508861194
229 0.005 1.145 20 1011.909082167863 941.9133584398129 942.1167977124601 1100.673203255987 1100.162279932575 1100.011794022236 1098.06042906524 310.7130143161617 1097.995766115477 295.9855719663356
230 0.005 1.15 20 1012.155064230989 942.4036985151263 942.6120033305688 1100.659489667494 1100.143859646563 1099.997187607759 1098.051540750133 310.8666346869925 1097.988286268488 296.0023931756822
231 0.005 1.155 20 1012.408951938032 942.8878960115119 943.1009631646012 1100.669002486263 1100.155629235137 1100.003499654003 1098.057160915366 311.0204746525209 1097.99083452111 296.0212174843671
232 0.005 1.16 20 1012.659510824145 943.3660228296753 943.5837906006918 1100.671922999865 1100.160639196141 1100.011096439447 1098.060932718449 311.1745170127138 1097.995280245723 296.0418921169712
233 0.005 1.165 20 1012.897947199878 943.8379979585947 944.060436032666 1100.659849730385 1100.144263275723 1099.99743843969 1098.052809960481 311.3288112007112 1097.989750704236 296.0668514142289
234 0.005 1.17 20 1013.144149525268 944.3040790213153 944.5310872214429 1100.670424257453 1100.157323537866 1100.004216095166 1098.058383682641 311.4833060871339 1097.992759097955 296.1042270129543
235 0.005 1.175 20 1013.385267603659 944.7643128082194 944.9958345312258 1100.671795572579 1100.160081070949 1100.010561310283 1098.061834105094 311.6380269727585 1097.996336450792 296.1336952052762
236 0.005 1.18 20 1013.615450299054 945.2186261937658 945.4546345491312 1100.660366781473 1100.144971506422 1099.997268791673 1098.053762561384 311.7929504855331 1097.990378102967 296.145025910559
237 0.005 1.185 20 1013.852602095911 945.6672645304043 945.9076622515985 1100.669428295073 1100.155764488475 1100.003262169402 1098.059404493329 311.9480495332622 1097.993084876583 296.1539587646063
238 0.005 1.19 20 1014.086723823957 946.110296467716 946.355025000721 1100.673180149681 1100.16166923148 1100.011166290921 1098.063001314134 312.1033598144995 1097.998044571036 296.1626596885805
239 0.005 1.195 20 1014.306897490131 946.5476147556298 946.7966565245212 1100.659543106082 1100.143773260368 1099.99704440161 1098.053825628071 312.2588619066631 1097.99023586924 296.171313290771
240 0.005 1.2 20 1014.535478717597 946.9794764369044 947.2327343818239 1100.668864477118 1100.155146796869 1100.003111513038 1098.05964921294 312.4145471789653 1097.992524338743 296.1798812350808
241 0.005 1.205 20 1014.761017821603 947.4059461434659 947.6633642229892 1100.67211085049 1100.160504932427 1100.010814914943 1098.063232557368 312.5704050027318 1097.997753474655 296.1882909003541
242 0.005 1.21 20 1014.974361783763 947.8269323782072 948.0884889342951 1100.660238358897 1100.144492093311 1099.99686217012 1098.055232537062 312.7263782509103 1097.991056361471 296.1971722768932
243 0.005 1.215 20 1015.194774870147 948.2426668497037 948.5082736939281 1100.668964219383 1100.155096681189 1100.002704555727 1098.060294804553 312.8825354541945 1097.993559285766 296.2064548178734
244 0.005 1.22 20 1015.413462078907 948.6532311629136 948.9228299068972 1100.673756995685 1100.162334610188 1100.011717236788 1098.06479002562 313.0388863133576 1097.999871856223 296.2159029290123
245 0.005 1.225 20 1015.618908973185 949.0585114573513 949.3320862085262 1100.661009752473 1100.145271864607 1099.997745635128 1098.056414518039 313.1953537950741 1097.99296426225 296.2248411426027
246 0.005 1.23 20 1015.833297075666 949.4587629817969 949.7362215747592 1100.671786868269 1100.158407573402 1100.005293285336 1098.062128437923 313.3519254991403 1097.996189967684 296.2347105594413
247 0.005 1.235 20 1016.043213905019 949.854018203707 950.1353130670215 1100.67349545912 1100.161873770213 1100.011352369354 1098.065348989475 313.5086795214478 1098.000181348843 296.245335846344
248 0.005 1.24 20 1016.240535747114 950.2441883026843 950.5293021132424 1100.660383492296 1100.144267986981 1099.997206469319 1098.056936653955 313.665615097691 1097.992956354585 296.2542724374783
249 0.005 1.245 20 1016.44743270911 950.629522997247 950.9183646934287 1100.671188686122 1100.157666628765 1100.004352301522 1098.062724541081 313.8226097728208 1097.996548654285 296.2605029065201
250 0.005 1.25 20 1016.6500171764 951.0100586454237 951.3025821937881 1100.673359823493 1100.161537327107 1100.011181590548 1098.066115741482 313.9797766488132 1098.000720576099 296.2651116074502
251 0.005 1.255 20 1016.841195846466 951.3857065684575 951.6818967663652 1100.661154917195 1100.145343268797 1099.99745892599 1098.058232018893 314.1370687963536 1097.994235408974 296.2676965829118
252 0.005 1.26 20 1017.038784907217 951.7566814248039 952.056456656454 1100.669767939026 1100.155853556671 1100.003667940527 1098.062742152576 314.2943941215436 1097.99552147481 296.2616079733184
253 0.005 1.265 20 1017.23518192408 952.1230556091034 952.4263641159158 1100.672939513621 1100.160910041769 1100.010873992469 1098.066773941025 314.4519012900533 1098.00068954164 296.258268221853
254 0.005 1.27 20 1017.418668319524 952.4847132251608 952.7915457222355 1100.660202850395 1100.144135857515 1099.997045359179 1098.05804668299 314.6095347859039 1097.99369394439 296.2586547976786
255 0.005 1.275 20 1017.610905482096 952.8418980063283 953.1521678262152 1100.670680268669 1100.156710756629 1100.003514052573 1098.063852432563 314.7672595634201 1097.997377896685 296.261364341716
256 0.005 1.28 20 1017.800132005571 953.1946637791341 953.5083258888588 1100.674118084034 1100.162326777379 1100.011645496006 1098.068255047709 314.9250210243484 1098.002564826542 296.2652612834569
257 0.005 1.285 20 1017.977038479785 953.5428892939294 953.859936565929 1100.661253848938 1100.145241561702 1099.997671278818 1098.059391289622 315.0828850712289 1097.995469986673 296.2694792208667
258 0.005 1.29 20 1018.162543153016 953.8868109550405 954.207159816262 1100.670997432194 1100.157036610967 1100.004156627734 1098.064803644578 315.2409363065948 1097.998346144731 296.2700952705599
259 0.005 1.295 20 1018.345189939966 954.2264778987609 954.5500847324748 1100.674212433207 1100.162171295779 1100.010950942615 1098.068670928179 315.3990549887223 1098.00304621649 296.2701569339213
260 0.005 1.3 20 1018.514355474249 954.561766357326 954.8886275814112 1100.660509699688 1100.144429996867 1099.996933637883 1098.059836802173 315.5571608447516 1097.995028071462 296.2726375668756
261 0.005 1.305 20 1018.693929122388 954.8929242853835 955.2229552330206 1100.670523917133 1100.156468125399 1100.003238303254 1098.065584237588 315.7152988625579 1097.998491634872 296.2775009265246
262 0.005 1.31 20 1018.870949225451 955.2199955185015 955.5531532335157 1100.674545685817 1100.162609654381 1100.011951722401 1098.069874708139 315.8735814425243 1098.004045820264 296.2837106880309
263 0.005 1.315 20 1019.035086850152 955.5428526523131 955.8791360200846 1100.661820323103 1100.145594976818 1099.997688413912 1098.060435767161 316.0319182219253 1097.996938441899 296.2919900241522
264 0.005 1.32 20 1019.207654308894 955.8617358095304 956.2010641397046 1100.671327106476 1100.157281812212 1100.00435411478 1098.066366503507 316.190320417904 1097.99920001354 296.3000687230922
265 0.005 1.325 20 1019.376688132185 956.1766757125366 956.5190114694957 1100.67316806781 1100.160959599556 1100.010733646994 1098.069751709429 316.3488100807378 1098.003110916911 296.3084402910568
266 0.005 1.33 20 1019.535699331499 956.4875703507302 956.8329068428628 1100.661606683203 1100.1456761897 1099.997600495286 1098.061475477144 316.5073084562852 1097.997830406562 296.3171230170759
267 0.005 1.335 20 1019.70254524987 956.7946407176498 957.1429010846078 1100.671482447346 1100.15726856674 1100.003870325283 1098.066949919173 316.6658686819063 1098.000095849316 296.3261440411877
268 0.005 1.34 20 1019.865907369916 957.0979171423285 957.4490673963088 1100.673394377985 1100.161390620003 1100.010761930962 1098.069800599025 316.8244696721355 1098.003772210734 296.3352135326971
269 0.005 1.345 20 1020.019225116659 957.3973048099349 957.7513367075634 1100.661587109288 1100.14536457977 1099.997475860666 1098.062371833602 316.9830954975214 1097.997919767586 296.3438238277651
270 0.005 1.35 20 1020.179909084634 957.6930099054592 958.0498513504233 1100.670818262316 1100.156584148745 1100.003568028572 1098.067627518687 317.1417496028549 1097.999799377373 296.3519430015897
271 0.005 1.355 20 1020.338763306308 957.9850792799361 958.3446916400583 1100.673997298961 1100.16187713852 1100.011309851218 1098.071439775955 317.3004780417795 1098.005236955025 296.3595324288678
272 0.005 1.36 20 1020.486014299228 958.273400773 958.6357822747275 1100.661876654954 1100.146045132188 1099.997710314206 1098.06312225408 317.4591543321416 1097.998456292305 296.3666974162305
273 0.005 1.365 20 1020.640496508539 958.5581786359818 958.9232592294615 1100.670578295313 1100.156515315043 1100.003712442024 1098.068119993893 317.6178208661257 1098.000277537521 296.3736994561651
274 0.005 1.37 20 1020.794384575219 958.8394635976392 959.2072056291598 1100.673781367155 1100.162022576676 1100.011340167456 1098.072155401193 317.7765505980709 1098.005844342545 296.3808585804647
275 0.005 1.375 20 1020.935621091262 959.1171284106948 959.4875327688654 1100.66042894626 1100.145156347046 1099.997305275332 1098.063689707951 317.9353820534568 1097.998773595233 296.3883814226288
276 0.005 1.38 20 1021.085674764679 959.3913933963742 959.7643879108235 1100.67025301874 1100.156910219613 1100.003512185295 1098.068836614171 318.0941614401524 1098.001585021417 296.3961860473772
277 0.005 1.385 20 1021.233065001298 959.6622946932017 960.0378464204643 1100.673043526544 1100.161637807464 1100.011230303681 1098.072362135936 318.2529254055007 1098.005563512531 296.4040177235971
278 0.005 1.39 20 1021.36991013247 959.9297175886935 960.3078265336017 1100.661022397294 1100.145880617584 1099.997794541625 1098.064079488638 318.4117003314167 1097.99975920765 296.4116571810494
279 0.005 1.395 20 1021.51406453357 960.1938614517396 960.5744603075789 1100.670005668523 1100.156634987698 1100.003977600249 1098.068877547381 318.570524737144 1098.0009020557 296.4188995118255
280 0.005 1.4 20 1021.658010224786 960.4547882746991 960.8378388807616 1100.674021071639 1100.162898676259 1100.011465290115 1098.07332941442 318.7293595538245 1098.007375851183 296.4255874311668
281 0.005 1.405 20 1021.78867667282 960.7123496813845 961.0978598614053 1100.66097541619 1100.145441456253 1099.997218448691 1098.064287956501 318.8881416675166 1097.999655945193 296.4318769368999
282 0.005 1.41 20 1021.928122648999 960.9667657969211 961.3546669596436 1100.669585807333 1100.155862807118 1100.002803499014 1098.069142973011 319.0468531853581 1098.001771318404 296.4380748084192
283 0.005 1.415 20 1022.066829904829 961.2180846907345 961.6083418329248 1100.673870190774 1100.162428946985 1100.011942878674 1098.073834521227 319.2056438260255 1098.00738303237 296.4441016376912
284 0.005 1.42 20 1022.193319495999 961.466170236606 961.8587895013663 1100.66135374507 1100.145936844105 1099.998022144194 1098.065299019074 319.3644477190564 1098.001432124599 296.4494945173293
285 0.005 1.425 20 1022.328878410131 961.7112420879015 962.1061548626375 1100.671793530647 1100.158395984346 1100.004556440921 1098.07110965499 319.523133368378 1098.004003248595 296.4548043517876
286 0.005 1.43 20 1022.461743183133 961.9533243783924 962.3505026980098 1100.674293416331 1100.162937627014 1100.01172720477 1098.074548919242 319.6818331553619 1098.008720328615 296.4604770940638
287 0.005 1.435 20 1022.582113889932 962.1922748702229 962.5917287865349 1100.660296739282 1100.144959828111 1099.997123755704 1098.064862960483 319.8405651709404 1098.000122941782 296.466356478333
288 0.005 1.44 20 1022.713010577217 962.4283253136707 962.8299827599188 1100.670704070056 1100.157002062244 1100.003504673587 1098.070913683745 319.999213062556 1098.00352152203 296.4724176846885
289 0.005 1.445 20 1022.841692999772 962.6615052846594 963.0653375562803 1100.674372864063 1100.162888431558 1100.011459450979 1098.074812194894 320.1578081904819 1098.008922278643 296.4786588967542
290 0.005 1.45 20 1022.958280811867 962.8916812242495 963.2976971651583 1100.660905453045 1100.145300926878 1099.997449393518 1098.065988339244 320.3164168056279 1098.001297811822 296.4852154332938
291 0.005 1.455 20 1023.084936699584 963.1190768122437 963.5272085162109 1100.671685243005 1100.158357496905 1100.004419992383 1098.071851797027 320.4750368673982 1098.00440610785 296.4920064174689
292 0.005 1.46 20 1023.208528139241 963.3437065429763 963.7539293693779 1100.674573551979 1100.163406186207 1100.011889134715 1098.075172063059 320.6335194881754 1098.009406749797 296.4987663351637
293 0.005 1.465 20 1023.320660938718 963.5654359936872 963.9777593967669 1100.661281262271 1100.145704226222 1099.997447075013 1098.066294567142 320.7919139757403 1098.001676931106 296.5053868066091
294 0.005 1.47 20 1023.443001121189 963.7844910521897 964.1988468316326 1100.671807538862 1100.158445811577 1100.004269658691 1098.072326496195 320.9503534673826 1098.005236135857 296.5117507576913
295 0.005 1.475 20 1023.561298912824 964.0008748497581 964.417242459687 1100.673542249562 1100.162108500748 1100.011654286303 1098.075088366034 321.1087061435765 1098.008324811093 296.5179633950355
296 0.005 1.48 20 1023.670265868156 964.2144817886923 964.632864027893 1100.66156130026 1100.146071173196 1099.997821720287 1098.067029182238 321.2669411901975 1098.002811540659 296.5240914799423
297 0.005 1.485 20 1023.787660008861 964.425507209338 964.8458431402792 1100.671954346312 1100.15827895354 1100.004706019087 1098.072376642389 321.4251145386685 1098.005387590082 296.5298354901823
298 0.005 1.49 20 1023.903073958679 964.6339738579068 965.056239480956 1100.673960318471 1100.162279446654 1100.011094185583 1098.075723815673 321.5833496474227 1098.009549811998 296.5351052942124
299 0.005 1.495 20 1024.007052282427 964.8397568076981 965.2639606329683 1100.661311643531 1100.145458615602 1099.997405408295 1098.067564887044 321.7415277864595 1098.002253998945 296.539940357314
300 0.005 1.5 20 1024.119981353484 965.0430544717965 965.4691366751142 1100.671070436866 1100.157320169603 1100.003640943781 1098.072553422038 321.8995161652338 1098.005078029874 296.544520256258
301 0.005 1.505 20 1024.231189076529 965.2438928565758 965.6718289195475 1100.673460829467 1100.161820114267 1100.010983871626 1098.075902066695 322.0574810029942 1098.008997939349 296.5488585147986
302 0.005 1.51 20 1024.33135538742 965.4421439993066 965.8719432013685 1100.661120756976 1100.14545826875 1099.99732599768 1098.06742179072 322.2153755853078 1098.002296250222 296.553009062674
303 0.005 1.515 20 1024.441360768144 965.6380161535322 966.0696158378991 1100.671547041213 1100.157935760093 1100.00413057761 1098.07321904641 322.3731528155614 1098.006018329598 296.5569875631604
304 0.005 1.52 20 1024.548604340666 965.8315261469683 966.2649047935481 1100.674053433369 1100.162396630632 1100.011306778626 1098.076909432925 322.5308775594066 1098.010600643683 296.5608564701204
305 0.005 1.525 20 1024.644901575481 966.0225445474472 966.4577135423385 1100.661747741616 1100.145935816367 1099.997547440237 1098.068356583617 322.6885110110453 1098.003825585567 296.5646837469906
306 0.005 1.53 20 1024.750697830568 966.2112701718831 966.6481703701591 1100.671520858688 1100.157794436352 1100.003786918066 1098.073509055945 322.8459953552324 1098.00652889139 296.5684541360598
307 0.005 1.535 20 1024.85431223143 966.3977179934623 966.8363290582475 1100.673887641983 1100.162209156371 1100.011219161772 1098.076880606488 323.0033481742228 1098.00999484004 296.5722034009826
308 0.005 1.54 20 1024.94841112263 966.581770500965 967.0221010000779 1100.662321983442 1100.147018567348 1099.99819578882 1098.068573866187 323.1607215661088 1098.004876521531 296.5759373051641
309 0.005 1.545 20 1025.049356178444 966.7636103975813 967.2056046668908 1100.670985216259 1100.157083821123 1100.004001873956 1098.073939406549 323.3179754271573 1098.005396981014 296.5796344500977
310 0.005 1.55 20 1025.150422212415 966.9432767044981 967.3869099315147 1100.674520157233 1100.162839842571 1100.011529839313 1098.077790350777 323.4750753820641 1098.011593110533 296.5833132433453
311 0.005 1.555 20 1025.238884617465 967.1206091875089 967.5659009442926 1100.661029532316 1100.145182811757 1099.997272055114 1098.067972303754 323.6321020409267 1098.003196433139 296.586955719956
312 0.005 1.56 20 1025.337284248153 967.2958205065439 967.7427105908778 1100.670278626673 1100.156257669568 1100.003044062367 1098.073479200031 323.7890068796736 1098.005598563736 296.5906185334306
313 0.005 1.565 20 1025.435531636997 967.4689498657358 967.9174127780121 1100.675768432781 1100.16410916327 1100.01250125123 1098.078130261272 323.9457679544449 1098.012260137608 296.5943056010027
314 0.005 1.57 20 1025.520142415765 967.6398305998285 968.0898874429703 1100.661122194016 1100.145226591606 1099.997524784648 1098.068621803281 324.1023492104525 1098.003572062484 296.5979998833895
315 0.005 1.575 20 1025.615893665078 967.8086833820496 968.2602716557486 1100.671391438431 1100.157369154016 1100.003763910694 1098.074645615353 324.2588464992819 1098.006808664768 296.6016244591856
316 0.005 1.58 20 1025.710178979522 967.9755245061209 968.4286248808138 1100.675138590586 1100.163757585236 1100.011814773932 1098.078188847417 324.4152603766452 1098.012331489094 296.6049911499579
317 0.005 1.585 20 1025.792848802829 968.1402082277209 968.5948379584926 1100.662582899519 1100.146996088569 1099.998050957203 1098.069650519559 324.5714969908298 1098.005286530492 296.6080470403195
318 0.005 1.59 20 1025.884228984129 968.3029332398789 968.7590359992467 1100.671733331278 1100.157829845386 1100.003873830111 1098.07520573236 324.7276122560337 1098.007381624266 296.6107600452962
319 0.005 1.595 20 1025.974105003512 968.463711758259 968.9212697575982 1100.674242033091 1100.162372715732 1100.011550100814 1098.078395185039 324.8835921712287 1098.011649403386 296.613176780748
320 0.005 1.6 20 1026.054577303684 968.6224227250344 969.0814484923762 1100.662715936728 1100.147117241555 1099.998194506874 1098.070024783292 325.0394604903979 1098.00587210351 296.6153913081217
321 0.005 1.605 20 1026.142813281614 968.7792470811988 969.239687747364 1100.672104255584 1100.158181938572 1100.004240527231 1098.07553102883 325.1951783270135 1098.007838223419 296.6175029309643
322 0.005 1.61 20 1026.229844673154 968.9342013097166 969.3960395986494 1100.67478579361 1100.162794041456 1100.011277813195 1098.078608971558 325.3506648022021 1098.012287085667 296.6196629379491
323 0.005 1.615 20 1026.3063814493 969.0871564332332 969.5504075050609 1100.662610846748 1100.146518453234 1099.997568905134 1098.070376806015 325.5060681076851 1098.00540208021 296.6218414714195
324 0.005 1.62 20 1026.391320758489 969.2382911395641 969.7029034831206 1100.67082094579 1100.156641502223 1100.002952236883 1098.074938582036 325.6613050296538 1098.007799872756 296.6239596746016
325 0.005 1.625 20 1026.476681196254 969.3876467308268 969.8535976395846 1100.676186303663 1100.164348374714 1100.012527789404 1098.079450726821 325.8164057995153 1098.013592199744 296.6260225859308
326 0.005 1.63 20 1026.549716330695 969.5350646268298 970.0023747496192 1100.66226282087 1100.14612806391 1099.998059695348 1098.070724510477 325.9713542617742 1098.006113126673 296.6279946240099
327 0.005 1.635 20 1026.63156071667 969.6807309517809 970.1493492201245 1100.670890785693 1100.156827846652 1100.003766181972 1098.075335957441 326.1261200321215 1098.006836739384 296.6298892844125
328 0.005 1.64 20 1026.714070549647 969.8246859662783 970.2945896547935 1100.675438359697 1100.163464313513 1100.011693687905 1098.079628087829 326.2806845070894 1098.013205412489 296.6317209761126
329 0.005 1.645 20 1026.783722097249 969.9667671294055 970.437979010808 1100.661662711392 1100.145684659166 1099.997345099818 1098.070317094425 326.4351310085974 1098.005270497421 296.633494824759
330 0.005 1.65 20 1026.864206418848 970.1071806365751 970.5796444146342 1100.671883614227 1100.157856430422 1100.004106878871 1098.075898207362 326.5893973080227 1098.008943564705 296.6352005529606
331 0.005 1.655 20 1026.943031057355 970.2459425236474 970.7196420296264 1100.675093724624 1100.163174744426 1100.01170875331 1098.080035023537 326.7434908252301 1098.013387778027 296.6368192147809
332 0.005 1.66 20 1027.010843129291 970.3829029717652 970.8578588969021 1100.662282273109 1100.14636408025 1099.997919034237 1098.070954557833 326.8974419176668 1098.006598071688 296.638371455385
333 0.005 1.665 20 1027.088659413449 970.5182670137921 970.9944240462505 1100.673079586931 1100.159211802537 1100.004854721248 1098.076887504129 327.051180629815 1098.009393940706 296.6398467289528
334 0.005 1.67 20 1027.164325560169 970.6520352945272 971.1293807016461 1100.675516954055 1100.163651486666 1100.011988688932 1098.08022771624 327.2047254590444 1098.013846052301 296.6412479624273
335 0.005 1.675 20 1027.228779583433 970.7840538442933 971.2626099628671 1100.661953063289 1100.145962396865 1099.997782935807 1098.070752694033 327.3581533444 1098.006371960947 296.642566186298
336 0.005 1.68 20 1027.303920300148 970.9145361414267 971.3942465434948 1100.672544551148 1100.158265158124 1100.004004675528 1098.076704698501 327.5113455413535 1098.009523805706 296.6438256017164
337 0.005 1.685 20 1027.37684255251 971.0434846099395 971.5243374109884 1100.675496875149 1100.163446605678 1100.011739870806 1098.080257023138 327.6643529907921 1098.013748055407 296.6449926605025
338 0.005 1.69 20 1027.439295993801 971.1707540522211 971.6527696330769 1100.662543679173 1100.146538524614 1099.997845848629 1098.071156788332 327.8171587177519 1098.006984864525 296.6461168668346
339 0.005 1.695 20 1027.510818316595 971.2965364181929 971.7796628710189 1100.671701191394 1100.157483395466 1100.004262262408 1098.07666474158 327.9698283271658 1098.008270317277 296.6471636591051
340 0.005 1.7 20 1027.5819737374 971.4208508880475 971.9050725855553 1100.674818694242 1100.162782661634 1100.011422882303 1098.080398242798 328.1222714490528 1098.014134950867 296.6481697127398
341 0.005 1.705 20 1027.641900289446 971.5435463703558 972.0288852652312 1100.662278111535 1100.146221889745 1099.997545380193 1098.071422453117 328.2744386001875 1098.006446244679 296.6490962618677
342 0.005 1.71 20 1027.711952274 971.6648207847277 972.1512250032924 1100.672090649328 1100.15800946499 1100.003749387405 1098.077150338216 328.4264203264311 1098.00938667273 296.6499944666396
343 0.005 1.715 20 1027.7799617234 971.7846714923603 972.2721302427984 1100.675119469789 1100.163187718156 1100.012081758883 1098.080319170596 328.578258174887 1098.013742801364 296.650826231236
344 0.005 1.72 20 1027.838293001608 971.9029672324122 972.3914984955354 1100.663144654987 1100.146979983351 1099.998018443073 1098.071666974993 328.7298980808265 1098.00779631664 296.6516387071609
345 0.005 1.725 20 1027.905581562353 972.0198957783342 972.5094504027061 1100.673319702685 1100.159127656223 1100.005259558051 1098.077266696797 328.8812682157372 1098.010219507971 296.652438219818
346 0.005 1.73 20 1027.970813209229 972.135453639235 972.6260223613749 1100.674529157469 1100.162545142176 1100.011064172498 1098.080536747073 329.0324641012763 1098.013380607913 296.6532454642717
347 0.005 1.735 20 1028.026645143247 972.2495092976809 972.7411097547886 1100.662761371203 1100.146575061359 1099.997706399274 1098.071993272208 329.1834780035044 1098.007324282332 296.6540207380451
348 0.005 1.74 20 1028.091784702185 972.3622501804781 972.85483343753 1100.672431810894 1100.158373146007 1100.004049325536 1098.077585060616 329.3341860480033 1098.00988910103 296.6547675531726
349 0.005 1.745 20 1028.156330675414 972.4736919102319 972.9672443905126 1100.676373422362 1100.164577235028 1100.012602639832 1098.081434331691 329.4847442867327 1098.015223585063 296.655492504365
350 0.005 1.75 20 1028.209116741257 972.5836704405789 973.0782175070967 1100.663171747851 1100.146943877142 1099.998066287239 1098.072126360605 329.6351725607702 1098.008343934352 296.6561872691031
351 0.005 1.755 20 1028.270889293898 972.6923717988903 973.1878665174165 1100.671785717676 1100.157544682939 1100.004442581307 1098.077287971728 329.7852443975494 1098.008958272127 296.6568387974818
352 0.005 1.76 20 1028.332283049162 972.7998155490034 973.2962431554939 1100.674204013014 1100.161991512012 1100.010733707181 1098.080967731114 329.9350543926331 1098.013387860194 296.6574640154838
353 0.005 1.765 20 1028.384908406703 972.9058708377205 973.4032494863919 1100.663606514197 1100.147738688623 1099.998319332584 1098.072710686886 330.0846998830437 1098.008211594893 296.6580666656745
354 0.005 1.77 20 1028.44522864236 973.0107031563984 973.5089892811252 1100.672423003851 1100.158215051024 1100.004021952995 1098.077788898951 330.2341996705279 1098.010402342763 296.6586419452343
355 0.005 1.775 20 1028.505002849799 973.1143325867233 973.6135133450696 1100.675773079283 1100.163748058797 1100.01201923616 1098.081882693556 330.3834047990996 1098.015575762561 296.6591807464208
356 0.005 1.78 20 1028.553595719741 973.2165988201765 973.7167000243427 1100.662636256483 1100.146623376269 1099.997918803888 1098.072655346793 330.5323712645377 1098.007947756149 296.6596888734243
357 0.005 1.785 20 1028.612721061055 973.3177006616813 973.8186711535611 1100.673126333541 1100.158899569108 1100.004730299986 1098.078661920633 330.6810797625728 1098.011119041754 296.6601690472249
358 0.005 1.79 20 1028.67017684319 973.4176398431944 973.9194709419595 1100.675794164454 1100.163541819732 1100.011338943643 1098.081747775438 330.8295398456573 1098.015349999677 296.6606249689727
359 0.005 1.795 20 1028.716867189372 973.5162615567078 974.0189787032543 1100.662744001904 1100.146408329884 1099.997578928502 1098.072390124232 330.9777887166554 1098.007762868797 296.6610623266508
360 0.005 1.8 20 1028.773195732846 973.6137571632541 974.1173114760272 1100.6716054346 1100.157039208126 1100.003398169203 1098.078060719594 331.1258262332863 1098.009852167916 296.6614830967411
361 0.005 1.805 20 1028.829460432787 973.710143135501 974.2145217960017 1100.675752193802 1100.163700040857 1100.012160278274 1098.082334343713 331.27360553997 1098.015613845016 296.66188212593
362 0.005 1.81 20 1028.874813767313 973.8052645780123 974.3104928371599 1100.663099644778 1100.147001622854 1099.998238576482 1098.073215834671 331.4211742764383 1098.008772030228 296.6622741019214
363 0.005 1.815 20 1028.929467235702 973.8993077850824 974.4053386646755 1100.672793669236 1100.15830789716 1100.004646018789 1098.078897299748 331.5684489024299 1098.010832760235 296.662619228117
364 0.005 1.82 20 1028.982737712032 973.9922665856972 974.4990939790482 1100.674477376592 1100.16222061251 1100.010871536059 1098.081426629456 331.7154310670932 1098.014589474833 296.6629538142778
365 0.005 1.825 20 1029.027567892057 974.0840209559611 974.5916622566767 1100.663857105655 1100.147878460485 1099.998502831361 1098.073679687131 331.8622454550931 1098.009129565572 296.663251955079
366 0.005 1.83 20 1029.079436874378 974.1747229862502 974.6831390501862 1100.671805004557 1100.157387549805 1100.003951192725 1098.078657276718 332.0087636874834 1098.009596143803 296.6635428270115
367 0.005 1.835 20 1029.131687925152 974.2643933704226 974.7735712132144 1100.674583899483 1100.162220905017 1100.01110243 1098.081835610363 332.155044427502 1098.014865777842 296.6638107111608
368 0.005 1.84 20 1029.173510125316 974.3528872308568 974.8628507047038 1100.662693628362 1100.146521291249 1099.99765594195 1098.073370735566 332.3011213445967 1098.008925486884 296.664065403921
369 0.005 1.845 20 1029.225060171254 974.4403872613126 974.9510908273185 1100.672382184622 1100.158056149302 1100.003849186551 1098.078879266984 332.4468632336547 1098.011096233275 296.6643134321554
370 0.005 1.85 20 1029.275201305049 974.5268907069277 975.0383273485586 1100.675491481188 1100.163372005865 1100.012156992791 1098.082346939581 332.5924241229282 1098.015399092867 296.6645201292994
371 0.005 1.855 20 1029.31600312028 974.6122618189485 975.1244530023247 1100.663602585138 1100.147641306442 1099.99854238032 1098.073955010397 332.7377117912841 1098.009685998192 296.6647367959537
372 0.005 1.86 20 1029.365277973848 974.6966707682824 975.2095733585418 1100.672819598028 1100.158461963317 1100.004681704391 1098.079129389353 332.8827901692251 1098.011399733319 296.6649014346106
373 0.005 1.865 20 1029.414141221439 974.7801290271071 975.2937344140472 1100.676058926211 1100.163816613506 1100.011908724998 1098.082686555161 333.0274661456328 1098.01613701137 296.6650436122821
374 0.005 1.87 20 1029.452842703066 974.8624878144994 975.3768207789631 1100.663529260239 1100.147390948335 1099.998390946017 1098.073908978728 333.1719806524848 1098.009716117938 296.6651660463511
375 0.005 1.875 20 1029.500568687458 974.943921941271 975.4589380911851 1100.67321314753 1100.158974004975 1100.005194571079 1098.079348174561 333.3162438152866 1098.011736021477 296.6652740599947
376 0.005 1.88 20 1029.546843559447 975.0244329319659 975.5401258180548 1100.674856970783 1100.162603771924 1100.010877442567 1098.08266417437 333.4601315799858 1098.015131191457 296.6653668845179
377 0.005 1.885 20 1029.584217140088 975.1038827070549 975.6202750468672 1100.663003956045 1100.146809339808 1099.997912758716 1098.073892532253 333.6038528272088 1098.009437098286 296.6654611671501
378 0.005 1.89 20 1029.630683268919 975.1824483841316 975.6994957925804 1100.672564303297 1100.158079314732 1100.003945798953 1098.079418881721 333.747325179133 1098.011511457127 296.6655201182218
379 0.005 1.895 20 1029.676469552467 975.2601386736366 975.7778324441422 1100.675994945129 1100.163735488015 1100.012081344616 1098.08339765859 333.8904277534253 1098.016544051395 296.665584420228
380 0.005 1.9 20 1029.711374879334 975.3367876666712 975.855156748582 1100.662749249627 1100.146356989115 1099.997952515246 1098.074053819892 334.033371542432 1098.009464643166 296.6656453446164
381 0.005 1.905 20 1029.757111876502 975.4125995436895 975.9315957079207 1100.673539993884 1100.159209312083 1100.005243630488 1098.079964549828 334.1760883544771 1098.012354991359 296.6657001516191
382 0.005 1.91 20 1029.800606167378 975.4875599830982 976.0071792749504 1100.675565300644 1100.163149192833 1100.011007744444 1098.08296788947 334.3183981079579 1098.016284757867 296.6657431038303
383 0.005 1.915 20 1029.834304756762 975.5615201987921 976.0817894376455 1100.663085098786 1100.146847842169 1099.998109404935 1098.073936630056 334.460489600322 1098.009421940285 296.665774739777
384 0.005 1.92 20 1029.876983457205 975.6346550143339 976.1555313036999 1100.671570451378 1100.156931853309 1100.003402608282 1098.079232187465 334.6022653565014 1098.010615017199 296.6657972073654
385 0.005 1.925 20 1029.921207138486 975.7069939977525 976.2284636896218 1100.676447013699 1100.164284866498 1100.012486310757 1098.083802927874 334.7438127872631 1098.017502489867 296.6658322224123
386 0.005 1.93 20 1029.953170452404 975.7783649067667 976.3004584854697 1100.663397038838 1100.147224067146 1099.998428203753 1098.074650085663 334.8851749562244 1098.009934915535 296.6658440651598
387 0.005 1.935 20 1029.995049431237 975.848950023964 976.3716246108482 1100.673116579261 1100.158581270487 1100.005052888835 1098.079675073961 335.0261065243971 1098.011863774404 296.6658807015674
388 0.005 1.94 20 1030.036122859607 975.9187513222657 976.4420007071968 1100.675818423027 1100.163633212303 1100.012269527327 1098.083214816818 335.1668111048126 1098.016142909594 296.6659167839093
389 0.005 1.945 20 1030.067884809007 975.9876282468539 976.5114757844444 1100.663816386904 1100.147679938686 1099.998672919195 1098.074880128586 335.3073116723792 1098.010203482738 296.6659436875755
390 0.005 1.95 20 1030.108087558822 976.0557452758948 976.5801507566424 1100.672833424202 1100.158217294188 1100.004373712547 1098.080196322125 335.4474647772248 1098.01179592286 296.6659845883167
391 0.005 1.955 20 1030.148223399328 976.1231146526052 976.6480704483693 1100.67554194869 1100.163163105041 1100.011616858638 1098.083574890931 335.5873812244234 1098.017067271081 296.6660193139337
392 0.005 1.96 20 1030.177492169115 976.1895778010341 976.7151123788735 1100.662690481922 1100.146261202754 1099.997816081123 1098.074630883269 335.7270294783341 1098.0095100181 296.6660528022614
393 0.005 1.965 20 1030.21709654819 976.2553161705415 976.7813859535273 1100.672507269829 1100.157771179804 1100.003442368756 1098.079708726986 335.8662710547692 1098.012165343394 296.6660767565131
394 0.005 1.97 20 1030.25642851849 976.3203444424241 976.8469408397982 1100.676484130937 1100.16444123426 1100.012582086923 1098.084115887568 336.0052747597107 1098.017578985412 296.6661150290956
395 0.005 1.975 20 1030.283822182394 976.3844861447993 976.911641523 1100.662431282166 1100.145911678783 1099.997817023683 1098.074546368854 336.1440600562372 1098.009037045789 296.6661287784194
396 0.005 1.98 20 1030.323202455983 976.4479452582656 976.9756113249339 1100.673173858236 1100.158767297035 1100.0043667355 1098.080577197093 336.2825985114991 1098.012678138306 296.6661653181973
397 0.005 1.985 20 1030.360220625905 976.5107081730451 977.0388811701887 1100.675341171451 1100.162820102065 1100.011403955864 1098.08370068734 336.4208277774144 1098.016870148374 296.6661720464105
398 0.005 1.99 20 1030.386780819999 976.5726159339488 977.1013267548815 1100.66226941131 1100.14581007847 1099.997560479974 1098.074402011122 336.5587313138686 1098.008946386112 296.6662085815638
399 0.005 1.995 20 1030.42412431807 976.6338588939607 977.163062167454 1100.672019203163 1100.157398523638 1100.003598499932 1098.079903501484 336.6963775905941 1098.012303573533 296.6662294277138
400 0.005 2 20 1030.461357046818 976.6944558600059 977.2241421891985 1100.67673071334 1100.164568478413 1100.01252246478 1098.084564010518 336.8337046749639 1098.017781458112 296.6662569204108
401 0.005 2.005 20 1030.48692813863 976.7542260839018 977.2844286470196 1100.663381039004 1100.146876603406 1099.998334077642 1098.075250877352 336.9706786935016 1098.010858860299 296.6662643635026
402 0.005 2.01 20 1030.523301328998 976.8133579054486 977.3440331186199 1100.673289401779 1100.158698794242 1100.005129359246 1098.080441195823 337.1074311068779 1098.012772189938 296.6662775488988
403 0.005 2.015 20 1030.557929918045 976.8718463538274 977.4029905952189 1100.67556449219 1100.163339880985 1100.01182828793 1098.084035637224 337.2439986288443 1098.016312906649 296.6662992710506
404 0.005 2.02 20 1030.582645879888 976.9295383008699 977.4611787312796 1100.662754451121 1100.146194890456 1099.99793159343 1098.074854373865 337.3802268362112 1098.010031273843 296.6663341817956
405 0.005 2.025 20 1030.617314652242 976.9866191486279 977.5187134912529 1100.672570729706 1100.158074711119 1100.004418913066 1098.080613402927 337.5161145653172 1098.012019706613 296.6663792689497
406 0.005 2.03 20 1030.652250192408 977.0430983445784 977.575638477888 1100.676344455396 1100.164259577415 1100.011911682308 1098.08452123482 337.6516573847903 1098.017783326908 296.6663966934187
407 0.005 2.035 20 1030.675410101335 977.0987979850831 977.6318174644807 1100.663119119107 1100.146738247995 1099.997889093818 1098.07500102423 337.7869502267607 1098.010450481896 296.6664415429052
408 0.005 2.04 20 1030.710175019155 977.1539205650437 977.6873732110544 1100.673728250756 1100.159352661829 1100.004553493741 1098.081145979845 337.9219422676116 1098.013683233253 296.6664840786592
409 0.005 2.045 20 1030.742221449772 977.2084419592405 977.7423282030562 1100.67534346476 1100.162929312745 1100.011464806891 1098.084009396207 338.0568243797171 1098.016755932186 296.6665536229335
410 0.005 2.05 20 1030.764572746807 977.2622142188252 977.7965618491494 1100.662587021375 1100.146019673402 1099.997781136256 1098.074881451451 338.1913675963197 1098.009705085546 296.6666114326508
411 0.005 2.055 20 1030.797548399689 977.3154258042899 977.8501899805127 1100.67273913211 1100.158009891389 1100.003987923801 1098.080756874943 338.3253872875686 1098.012536668442 296.666671417608
412 0.005 2.06 20 1030.829145265015 977.3680654738977 977.9032446351167 1100.674932023189 1100.162464678934 1100.011103412353 1098.083486208137 338.459195251257 1098.016731532407 296.666744702027
413 0.005 2.065 20 1030.851122181168 977.4199879404097 977.9556090342069 1100.662649046144 1100.146162579036 1099.997491269113 1098.075208185988 338.5928051951458 1098.009467316288 296.6668185392502
414 0.005 2.07 20 1030.882325684965 977.4713601585336 978.0073841846182 1100.671196020339 1100.156483728435 1100.0029559049 1098.080093005047 338.7260367794552 1098.011266423108 296.666906689604
415 0.005 2.075 20 1030.914632911405 977.5222043861598 978.0586207501525 1100.676254309452 1100.164118430482 1100.012184227341 1098.084686986905 338.8590429708453 1098.017998522559 296.6670087777874
416 0.005 2.08 20 1030.935254237323 977.5723505743199 978.1091917824616 1100.66363522516 1100.147236575396 1099.998467839541 1098.075852989203 338.9917692453677 1098.011524075571 296.6671137475611
417 0.005 2.085 20 1030.965675751612 977.6219726469512 978.1591998128872 1100.673046716998 1100.158450559116 1100.004571078205 1098.080855837128 339.12412380372 1098.012649857412 296.6672313787891
418 0.005 2.09 20 1030.995742674634 977.6710770772387 978.2086842614898 1100.675706594079 1100.163385751167 1100.011436983314 1098.084696337885 339.2562191835235 1098.0177672251 296.6673521180816
419 0.005 2.095 20 1031.015425205601 977.7195002369308 978.2575188558576 1100.663143399785 1100.146678202387 1099.997676451482 1098.075535708784 339.3879857003533 1098.010723486196 296.6674715146757
420 0.005 2.1 20 1031.045963106272 977.7674309521238 978.3058169859867 1100.67333907249 1100.158860761385 1100.004175389525 1098.081419158926 339.5195636465568 1098.013661881339 296.6676233839169
421 0.005 2.105 20 1031.074808097881 977.8148621117836 978.3536123994271 1100.676174204232 1100.163692930762 1100.011961837934 1098.084905797006 339.650849919829 1098.018019726962 296.6677468166429
422 0.005 2.11 20 1031.093455825331 977.8616316022697 978.4007778930417 1100.663383995933 1100.146980868544 1099.998173557467 1098.075829919948 339.7817108026019 1098.01152434251 296.6678997342482
423 0.005 2.115 20 1031.12296229503 977.9079306072722 978.4474293317181 1100.673892380391 1100.159523514971 1100.005426800889 1098.081406335853 339.9123309882663 1098.013900854042 296.6680451713939
424 0.005 2.12 20 1031.150822918218 977.9537458690545 978.4935951207542 1100.676171533069 1100.163542592838 1100.011166699044 1098.084876473586 340.0426031227688 1098.018080523869 296.6681814344295
425 0.005 2.125 20 1031.16903779726 977.9989220888014 978.5391519763095 1100.663364302905 1100.146680601211 1099.997841676548 1098.076079892112 340.1725680195364 1098.011011021552 296.6683128203135
426 0.005 2.13 20 1031.197436509256 978.0436406702903 978.5842095555249 1100.67340109636 1100.158835899902 1100.004673549693 1098.081247411266 340.3024741927144 1098.014132905004 296.6684711413928
427 0.005 2.135 20 1031.224157766027 978.0878958115836 978.6288014880641 1100.67566982681 1100.163169252898 1100.011642877115 1098.084728140917 340.4319361648418 1098.01765666852 296.6686190355521
428 0.005 2.14 20 1031.241003117392 978.1315258053515 978.6728001267679 1100.662651042858 1100.146189366376 1099.997596851307 1098.075501447847 340.5610939274766 1098.010072557392 296.6687827801965
429 0.005 2.145 20 1031.268823197261 978.1747239773376 978.7163210769052 1100.673560586206 1100.158813951097 1100.004285233169 1098.081659468924 340.6899543526159 1098.013922215507 296.6689390861811
430 0.005 2.15 20 1031.29516334455 978.2174814730262 978.7594002600174 1100.67611191679 1100.163599142549 1100.011792535642 1098.085090541671 340.8184467862751 1098.018654654307 296.6690799207695
431 0.005 2.155 20 1031.311536959419 978.2596351210666 978.8019081621861 1100.663130902344 1100.146783822541 1099.997866034651 1098.075834175457 340.9467134686673 1098.011177456717 296.6692301400977
432 0.005 2.16 20 1031.338637062285 978.3013759440421 978.843959137028 1100.673430051485 1100.158993060461 1100.004302981298 1098.081724381696 341.0749118525047 1098.013927393692 296.6694147567869
433 0.005 2.165 20 1031.364262989205 978.3426946108758 978.8855860154889 1100.676953140071 1100.164718125667 1100.012668805274 1098.085495360024 341.2026679483174 1098.018955192867 296.6695423668746
434 0.005 2.17 20 1031.379948262267 978.3834284057451 978.9266602888657 1100.664070086243 1100.147629233067 1099.998591133949 1098.076524008608 341.3298984479574 1098.011879928196 296.6696850882976
435 0.005 2.175 20 1031.405012006909 978.4237489375654 978.9672821979063 1100.673068599256 1100.158386830524 1100.004968947847 1098.081170654982 341.4570499148582 1098.013141399288 296.6698230185247
436 0.005 2.18 20 1031.430213824014 978.4636680600155 979.0074966756332 1100.675859601587 1100.163567024789 1100.011429085111 1098.085015228154 341.5839442157083 1098.018304751446 296.6699774304104
437 0.005 2.185 20 1031.444975429712 978.5030200879544 979.0471760598995 1100.663632854433 1100.146839488466 1099.997654606946 1098.076311206583 341.7104029723806 1098.010867538072 296.6701282082784
438 0.005 2.19 20 1031.469047346272 978.5419747426251 979.0864199408567 1100.671878244703 1100.156908221454 1100.003036735937 1098.080987132674 341.8366176718638 1098.012696184036 296.6702642578891
439 0.005 2.195 20 1031.494370072804 978.5805504876887 979.1252772569637 1100.676621898731 1100.164227012042 1100.012591237197 1098.085420816971 341.962560810683 1098.018861308941 296.6704084085601
440 0.005 2.2 20 1031.50878039378 978.6185840031216 979.1636245650434 1100.664286759484 1100.147944101292 1099.998820719428 1098.076622173326 342.0882588940376 1098.012216320464 296.6705513927047
441 0.005 2.205 20 1031.532283416341 978.6562370047708 979.2015548243578 1100.673466540645 1100.158735523783 1100.004896722177 1098.081569584767 342.2135961376467 1098.013542768372 296.6707044358641
442 0.005 2.21 20 1031.5554252802 978.6935105784262 979.2391023234341 1100.675531134988 1100.162939738436 1100.011272763431 1098.084802872147 342.3386037482246 1098.018077963961 296.6708423283649
443 0.005 2.215 20 1031.569826480265 978.7302668313084 979.2761590295987 1100.664392872311 1100.148005675126 1099.998434859015 1098.077082417693 342.463312053431 1098.011979657068 296.6709766666958
444 0.005 2.22 20 1031.592537399463 978.7666566818398 979.3128144729523 1100.672937871897 1100.158232016582 1100.004012617819 1098.081845906828 342.5877187351649 1098.013859544752 296.6711014136825
445 0.005 2.225 20 1031.615615714713 978.8026892727428 979.3491084923678 1100.676357634221 1100.16383161961 1100.011991095834 1098.085155732871 342.7117944909497 1098.018585272881 296.6712284832707
446 0.005 2.23 20 1031.628878361016 978.8382069136599 979.3849187399267 1100.664179018647 1100.147514352921 1099.998121386683 1098.076422602087 342.8356583013672 1098.012446596532 296.6713653766938
447 0.005 2.235 20 1031.651610589369 978.8733813894837 979.4203465124488 1100.674145965568 1100.159450286571 1100.005031269434 1098.081891772008 342.9592205807941 1098.014511825611 296.6714896226533
448 0.005 2.24 20 1031.673453237528 978.9082096383432 979.4554255364051 1100.675960172438 1100.163227906927 1100.011134985465 1098.085294643839 343.0824277256241 1098.018399261177 296.6716182730657
449 0.005 2.245 20 1031.686017019914 978.942542578612 979.4900393791852 1100.664136097861 1100.147812224006 1099.998183681902 1098.076731105986 343.2054448134102 1098.012038327063 296.6717615366526
450 0.005 2.25 20 1031.7067668468 978.9765291652546 979.5242732347176 1100.671664454937 1100.156811180155 1100.00303847047 1098.080757963442 343.3280961655157 1098.012627338791 296.671889546914
451 0.005 2.255 20 1031.729207767103 979.010197910384 979.5581801919473 1100.676440486699 1100.164086331795 1100.012450895018 1098.085529747043 343.4504608269403 1098.01807579864 296.6720289448916
452 0.005 2.26 20 1031.740928974545 979.0433761463908 979.5916292620269 1100.6640206336 1100.147346739282 1099.998443135052 1098.076558293903 343.5725843104648 1098.012156730198 296.6721587378889
453 0.005 2.265 20 1031.762309535976 979.0762445451311 979.6247298630086 1100.67363522169 1100.158955682835 1100.004934337439 1098.082119931028 343.6943137865571 1098.013893149067 296.6722868749831
454 0.005 2.27 20 1031.783329171626 979.1087989217843 979.6575136167226 1100.675823501709 1100.163195928227 1100.011381196091 1098.085498982723 343.8157143310846 1098.01878360478 296.6724003893347
455 0.005 2.275 20 1031.794213722245 979.1408718133159 979.6898500706958 1100.663494575031 1100.146855121845 1099.997885819135 1098.076259843281 343.9369754324581 1098.010942278159 296.6725120382897
456 0.005 2.28 20 1031.815848065734 979.172655745659 979.7218544152958 1100.673611733744 1100.159053231908 1100.004335162809 1098.082292662655 344.0579060872759 1098.014384036201 296.6726377048375
457 0.005 2.285 20 1031.836192255781 979.2041353427403 979.7535538791407 1100.677211830488 1100.164640457755 1100.012339488093 1098.085850308752 344.1785545555771 1098.019509756388 296.6727708682401
458 0.005 2.29 20 1031.845272960791 979.2351416175516 979.7848159376096 1100.662896156202 1100.146358167146 1099.997851227977 1098.076509374337 344.2987770129903 1098.011065222958 296.6728810694759
459 0.005 2.295 20 1031.866080947822 979.2658680509024 979.8157546686812 1100.673117604677 1100.158432612213 1100.004553699272 1098.082342460122 344.4186771694747 1098.013735117204 296.673017183685
460 0.005 2.3 20 1031.885718403373 979.2962959091851 979.8463947897603 1100.675224644818 1100.162602106619 1100.011077697982 1098.084900046982 344.5384560827774 1098.017918008073 296.6731397380698
461 0.005 2.305 20 1031.895542713621 979.3262773544583 979.876618868357 1100.66328978083 1100.146714146982 1099.997788358099 1098.076661074607 344.6579126543223 1098.011340902186 296.6732689160508
462 0.005 2.31 20 1031.91498933736 979.3559819774122 979.906528509948 1100.67226764159 1100.15745654937 1100.003739503505 1098.081977060018 344.7768985546721 1098.012829837919 296.6733837507091
463 0.005 2.315 20 1031.93512450731 979.3854144205191 979.9361618201517 1100.676309891259 1100.163793674651 1100.012042830851 1098.085460005203 344.8958275098524 1098.018643735318 296.6735120807684
464 0.005 2.32 20 1031.945013436301 979.4144189739486 979.9653988495905 1100.664053379362 1100.147673552251 1099.998407036953 1098.077031023098 345.0144592549143 1098.012378122863 296.6736318745019
465 0.005 2.325 20 1031.96352089197 979.4431526913324 979.9943294654856 1100.673278914858 1100.158586864131 1100.004871419945 1098.082104534559 345.1326776408087 1098.014207578001 296.6737530400018
466 0.005 2.33 20 1031.9816296633 979.4716108528144 980.0229842053197 1100.674873545642 1100.162188659363 1100.010840707887 1098.085007860071 345.2505957729239 1098.017525589309 296.67387740438
467 0.005 2.335 20 1031.990469327854 979.499648690561 980.0512471516893 1100.663201859097 1100.14640784664 1099.997794863983 1098.076801808541 345.3682842362799 1098.011037151135 296.6739930530637
468 0.005 2.34 20 1032.009500458022 979.5274337740107 980.0792201977697 1100.67272388622 1100.157848784136 1100.00362943312 1098.081733312908 345.4856188172686 1098.014035974395 296.6741285450265
469 0.005 2.345 20 1032.028183984199 979.5549722682346 980.1069426118652 1100.676534718527 1100.163919536835 1100.012048233304 1098.085630102247 345.6027974563085 1098.018691049121 296.6742452542692
470 0.005 2.35 20 1032.036511269086 979.5820983577303 980.1342861278571 1100.664014274032 1100.14758656887 1099.998543417413 1098.077198643086 345.7195881102388 1098.012969334352 296.6743642531939
471 0.005 2.355 20 1032.054994150105 979.608986980448 980.1613535904003 1100.674376621151 1100.15984268837 1100.005960714808 1098.082310384546 345.8360386571741 1098.015481817789 296.6744824903027
472 0.005 2.36 20 1032.072029533322 979.6356308962145 980.1881758517974 1100.676016732734 1100.163373639633 1100.011727412152 1098.086300089445 345.9521760649375 1098.01869601813 296.6745863312222
473 0.005 2.365 20 1032.080183534213 979.6618723587585 980.2146275419317 1100.664019121242 1100.147491966253 1099.998714438233 1098.077223249849 346.0680912077149 1098.012358183091 296.6747109909848
474 0.005 2.37 20 1032.097464089933 979.6878748700176 980.2408039400017 1100.673323692982 1100.158647090312 1100.005342309316 1098.081725285778 346.1837558359337 1098.013894928969 296.6748320302337
475 0.005 2.375 20 1032.115291853244 979.7136538535412 980.2667512416413 1100.676653653112 1100.164217662948 1100.012179895443 1098.086430013236 346.2990920940599 1098.019411481817 296.6749503679948
476 0.005 2.38 20 1032.122951298616 979.7390429263522 980.2923421640419 1100.664457246484 1100.14816150904 1099.998852490248 1098.077336882964 346.4142121057502 1098.013140431188 296.6750757968981
477 0.005 2.385 20 1032.139975782361 979.7642137944002 980.317676754701 1100.674211330145 1100.159560345659 1100.005617779544 1098.082873589318 346.5290024335061 1098.015251983342 296.6752121522787
478 0.005 2.39 20 1032.156449830008 979.7891563112736 980.3427834741913 1100.676176951143 1100.163554881388 1100.011540319952 1098.085910748625 346.6434408021496 1098.019859980989 296.6753357960658
479 0.005 2.395 20 1032.162543280906 979.8137054905939 980.3675312190285 1100.663184344107 1100.146561981463 1099.9976547764 1098.076581171758 346.7575652368287 1098.011125466232 296.6754379399366
480 0.005 2.4 20 1032.180119637391 979.8380511284552 980.3920337727654 1100.673248527216 1100.158213478657 1100.00380142706 1098.082179485175 346.8715152797706 1098.014602697455 296.6755707231473
481 0.005 2.405 20 1032.196208247049 979.8621846797937 980.4163232869639 1100.676513828354 1100.164036906579 1100.012561249663 1098.08607004537 346.9851416615784 1098.018749426057 296.6756759933842
482 0.005 2.41 20 1032.202873969003 979.8859514982138 980.4402780205851 1100.664458567708 1100.148054500558 1099.998835578501 1098.077480049513 347.0982895655449 1098.012870711937 296.6757909388946
483 0.005 2.415 20 1032.220081517083 979.9095234100788 980.4639991578252 1100.674394718389 1100.159918097438 1100.005452589661 1098.082749105576 347.2110631698826 1098.014994334411 296.6759087828923
484 0.005 2.42 20 1032.235812440048 979.932884375069 980.4875100784624 1100.676587281253 1100.164065394679 1100.012321590592 1098.086234622602 347.3240636040444 1098.019774903646 296.6760198413858
485 0.005 2.425 20 1032.241786327122 979.955885287417 980.5106926164311 1100.664276564574 1100.147876120977 1099.998625055944 1098.077584851342 347.4365993271482 1098.012800161048 296.676152293065
486 0.005 2.43 20 1032.257673541397 979.9786972772301 980.533648230352 1100.6744415731 1100.159913456199 1100.005929615596 1098.082884952823 347.5486745451826 1098.015475492762 296.6762680223721
487 0.005 2.435 20 1032.272452952826 980.0013006575008 980.5563972949654 1100.675874044414 1100.163305464106 1100.011531936866 1098.085831781112 347.6604942055872 1098.019069481642 296.6763714244613
488 0.005 2.44 20 1032.278250080919 980.0235533875167 980.5788249675483 1100.663582813504 1100.146798314842 1099.997985704484 1098.077341246245 347.7721370395325 1098.012532308351 296.6764913134996
489 0.005 2.445 20 1032.294162627857 980.0456296619752 980.6010378026899 1100.673866340919 1100.159216730399 1100.004597651128 1098.082841237782 347.8834650003266 1098.0150779228 296.6766074750586
490 0.005 2.45 20 1032.308855907142 980.0675117125712 980.6230584300154 1100.675977780576 1100.163310913779 1100.011475389325 1098.085799109543 347.9944926372862 1098.018802364256 296.6767178017292
491 0.005 2.455 20 1032.314610172369 980.0890565995066 980.6447713527918 1100.664080943688 1100.147670446333 1099.998267284996 1098.077601422224 348.1053122166047 1098.013090371823 296.6768275339316
492 0.005 2.46 20 1032.328751773235 980.1104161096085 980.6662643736839 1100.672640041488 1100.157742383312 1100.003762791989 1098.082352223497 348.2157051305037 1098.01407312205 296.6769343680205
493 0.005 2.465 20 1032.344311955788 980.1316082230383 980.6875850762373 1100.676765642252 1100.164157817415 1100.012388957884 1098.086481430937 348.3258073980156 1098.019766693701 296.6770470845234
494 0.005 2.47 20 1032.348639159441 980.152455941089 980.7085974450018 1100.663352603002 1100.146470903103 1099.998046960748 1098.077145432822 348.4357792077964 1098.012095913885 296.6771644960003
495 0.005 2.475 20 1032.363323851237 980.1731330332518 980.7294024387796 1100.672836471275 1100.158136777235 1100.004627845938 1098.082210492725 348.545495467831 1098.014085493222 296.6772909609335
496 0.005 2.48 20 1032.377576279849 980.1936420994632 980.7500363598974 1100.675544306185 1100.162830679476 1100.01147434412 1098.085940392847 348.6548610028606 1098.018444555212 296.677402531239
497 0.005 2.485 20 1032.381714830365 980.213818412843 980.7703710603606 1100.663121551644 1100.146298563365 1099.997716271823 1098.076982450896 348.7638236147141 1098.011365680545 296.6775003818634
498 0.005 2.49 20 1032.396867521146 980.2338431678762 980.7905147774421 1100.672993800939 1100.158212683917 1100.003888293619 1098.082375954448 348.8725608927806 1098.014790051364 296.6776222595108
499 0.005 2.495 20 1032.411825515068 980.2537195673341 980.8105076003461 1100.6772296296 1100.164974254338 1100.012440477439 1098.086759493269 348.9811637635743 1098.020072636991 296.6777207146615
500 0.005 2.5 20 1032.415764690702 980.2732704421562 980.8302115197196 1100.664483093959 1100.148050940008 1099.998825687364 1098.077746769873 349.0893912071031 1098.013210335728 296.6778318498243
501 0.005 2.505 20 1032.42884839612 980.2926607746354 980.8497197554399 1100.673171208009 1100.158343835514 1100.005063495674 1098.082488270046 349.197363637479 1098.013910451647 296.6779447597972
502 0.005 2.51 20 1032.442398754916 980.3118966790469 980.8690692625768 1100.675359346121 1100.162507112333 1100.011112663003 1098.086000427974 349.304951769915 1098.018686927497 296.6780253064289
503 0.005 2.515 20 1032.445976812968 980.3308152145681 980.8881362504691 1100.663245472372 1100.146658538007 1099.997655054697 1098.077014382507 349.4122671249011 1098.011915010528 296.6781423067006
504 0.005 2.52 20 1032.460060600664 980.3495905020454 980.9070219513387 1100.672420198455 1100.157449103049 1100.003297767545 1098.082039196917 349.5195349550333 1098.014227483025 296.6782637435692
505 0.005 2.525 20 1032.473578415995 980.3682236295911 980.9257634071455 1100.676479104605 1100.163962132307 1100.012591883086 1098.086165083879 349.6263919056809 1098.018935840543 296.6783603954879
506 0.005 2.53 20 1032.477129668409 980.3865473229225 980.9442288676498 1100.663789693357 1100.147072229389 1099.998026901677 1098.077258473061 349.7328980701711 1098.012523573336 296.6784626562825
507 0.005 2.535 20 1032.490433724594 980.4047391621885 980.9625245790062 1100.672999397176 1100.158019135455 1100.004116940749 1098.082811605834 349.839212766888 1098.014110515691 296.6785595393518
508 0.005 2.54 20 1032.503898353565 980.4227940949639 980.9806825746435 1100.676184821367 1100.163470225912 1100.011751288373 1098.086309600757 349.9452821038635 1098.019558840931 296.6786616957156
509 0.005 2.545 20 1032.507271560327 980.4405518752187 980.9985772502057 1100.663975080089 1100.147586123304 1099.998184832512 1098.077577563897 350.0511106477989 1098.012888780827 296.6787702266344
510 0.005 2.55 20 1032.519447442419 980.4581683141231 981.0162961218959 1100.672607137465 1100.157692628176 1100.003782379233 1098.082558099204 350.1566156545254 1098.014208458253 296.6788826628977
511 0.005 2.555 20 1032.533112052078 980.4756647016533 981.0338890315753 1100.677167395213 1100.164778286485 1100.012652186176 1098.086682129063 350.2617473694418 1098.020002976541 296.6789747800652
512 0.005 2.56 20 1032.535970038117 980.49286995467 981.0512261722022 1100.664604732757 1100.148097474977 1099.998874013459 1098.077932570541 350.3666386053264 1098.01331869199 296.6790799988185
513 0.005 2.565 20 1032.548992568455 980.5099539119667 981.0684054958049 1100.674539029651 1100.159987633996 1100.005840935355 1098.083124631873 350.4712762921372 1098.015962197245 296.6791729499207
514 0.005 2.57 20 1032.561194430199 980.5269085316636 981.0854554893566 1100.676741074888 1100.164352086527 1100.012092286351 1098.086815782659 350.5756114771934 1098.019868585561 296.6792626533141
515 0.005 2.575 20 1032.563042687269 980.5435682400855 981.1022452139416 1100.663999798933 1100.147125086709 1099.998068475429 1098.077809549791 350.679730036407 1098.012563524627 296.6793730613556
516 0.005 2.58 20 1032.575317755864 980.560107064974 981.1188770682169 1100.673169090914 1100.15844546395 1100.004938547675 1098.08247297221 350.7834809359954 1098.014526516927 296.6794682903882
517 0.005 2.585 20 1032.588122689081 980.5765347249544 981.1353929962671 1100.676240441483 1100.163710536677 1100.011663370963 1098.086595898252 350.8871053643286 1098.019842316639 296.6795751454347
518 0.005 2.59 20 1032.590901344694 980.592688395019 981.1516688173962 1100.664679233441 1100.148190293483 1099.998421050444 1098.078000534849 350.9903973283439 1098.013024870497 296.6796530282309
519 0.005 2.595 20 1032.602565000193 980.6087202864335 981.1677897250746 1100.67320938582 1100.158460735166 1100.003973724274 1098.082757825645 351.0933219982219 1098.014963008925 296.6797468238935
520 0.005 2.6 20 1032.615006230238 980.6246490145901 981.1838025328755 1100.677384067091 1100.165001091014 1100.012689356404 1098.087087137865 351.1961176523665 1098.020470505427 296.6798400886879
521 0.005 2.605 20 1032.615584717567 980.6402841753551 981.1995615325973 1100.663031902161 1100.146222816874 1099.998026452452 1098.077232653287 351.2986813911708 1098.01185211086 296.6799545360255
522 0.005 2.61 20 1032.627537096903 980.6558173935369 981.2151778279369 1100.672952135372 1100.158186743771 1100.004689489585 1098.082571145251 351.4008523812714 1098.01378671188 296.6800340876854
523 0.005 2.615 20 1032.639325449587 980.6712417049552 981.2306839626982 1100.675778938585 1100.163016953212 1100.011483241953 1098.086066562687 351.502678731999 1098.019113397724 296.6801255162301
524 0.005 2.62 20 1032.641762617609 980.6864029909192 981.2459588600564 1100.664568119011 1100.147793017495 1099.998136041683 1098.077857588376 351.6043979386782 1098.013001703729 296.6802291125103
525 0.005 2.625 20 1032.65275797048 980.7014601606559 981.2610967477515 1100.672991897551 1100.158057478518 1100.004199521554 1098.082887491036 351.7057461397465 1098.014281288901 296.6802996835186
526 0.005 2.63 20 1032.665362961284 980.7164298122929 981.2761417524035 1100.677278330134 1100.164859134445 1100.012433987848 1098.08690506708 351.8067722474922 1098.020371676441 296.6803821878544
527 0.005 2.635 20 1032.666302449169 980.7311242518256 981.2909500623185 1100.66378739849 1100.147096087311 1099.998230620835 1098.077510778378 351.9077915149507 1098.01321498957 296.6804710635034
528 0.005 2.64 20 1032.677295282848 980.7457222083063 981.3056243182705 1100.673228695925 1100.158369107163 1100.004786870205 1098.0827885878 352.0084536612205 1098.014378844321 296.6805647031831
529 0.005 2.645 20 1032.688761510995 980.7602276808788 981.3202028453627 1100.67670719613 1100.163976344737 1100.011593832022 1098.086645287946 352.1087194580562 1098.019993508016 296.6806454837333
530 0.005 2.65 20 1032.689392404081 980.7744689131293 981.3345534098617 1100.66324711428 1100.146298783969 1099.997579601321 1098.077544079888 352.2087352052517 1098.012102913623 296.6807211867658
531 0.005 2.655 20 1032.701109820226 980.7886271073502 981.3487827265302 1100.672989742419 1100.158127345608 1100.003445082271 1098.08271529971 352.3085639001255 1098.015285214828 296.6808135311459
532 0.005 2.66 20 1032.712491056728 980.802699480285 981.3629243558463 1100.677257803248 1100.16485229122 1100.012766283255 1098.086840490039 352.4081487460915 1098.020238228521 296.6808865038907
533 0.005 2.665 20 1032.713168330163 980.8165125083017 981.3768425884676 1100.66449171509 1100.147556787694 1099.99828479447 1098.077961134989 352.5074107172165 1098.013436108803 296.680976578389
534 0.005 2.67 20 1032.724059012758 980.8302488534919 981.3906462608745 1100.673979561586 1100.159237452974 1100.005041025553 1098.083593231288 352.6063842127068 1098.01532026944 296.6810545713906
535 0.005 2.675 20 1032.73385407147 980.8438839974842 981.4043520963837 1100.675661378624 1100.162982701992 1100.011293509151 1098.086171631127 352.7050784149888 1098.018727227415 296.6811261240234
536 0.005 2.68 20 1032.735316085336 980.8572770814429 981.4178453373407 1100.664142334255 1100.147195664534 1099.997818185631 1098.0777092473 352.8035785604964 1098.012891256754 296.6812110468161
537 0.005 2.685 20 1032.745316128671 980.8705829069545 981.4312180673219 1100.672594834253 1100.157660534283 1100.003821823453 1098.082648866529 352.9018900084697 1098.014358716953 296.681314649233
538 0.005 2.69 20 1032.756699887773 980.8838183099803 981.4445149895139 1100.677384346085 1100.16473457557 1100.012428213744 1098.08688376845 352.9998600011434 1098.02034245802 296.6813776017154
539 0.005 2.695 20 1032.756787164869 980.8968083734138 981.4576034822528 1100.664153307031 1100.147398070025 1099.998694790715 1098.078311596055 353.097460258618 1098.013313452893 296.6814515984204
540 0.005 2.7 20 1032.767377936686 980.9097218469259 981.4705796310474 1100.673698811229 1100.158944451751 1100.005014371538 1098.082888109019 353.1949681866751 1098.015131391696 296.681533580702
541 0.005 2.705 20 1032.777234575393 980.9225558632601 981.483475428711 1100.676100256155 1100.163516277181 1100.011777189213 1098.086537267323 353.2922007680089 1098.018955768653 296.681599762411
542 0.005 2.71 20 1032.777253596778 980.9351482598336 981.4961625935435 1100.663262643528 1100.146339066169 1099.997844346345 1098.077693847592 353.3890813348773 1098.012385938169 296.6816894863871
543 0.005 2.715 20 1032.788195780889 980.9476789996179 981.5087500680613 1100.673727501094 1100.15906874009 1100.004540368076 1098.083315098078 353.4857014906652 1098.015410895294 296.6817539015146
544 0.005 2.72 20 1032.798388175967 980.9601364364223 981.5212651108884 1100.676533831041 1100.163732437201 1100.01151634556 1098.086827954303 353.5821497241281 1098.020164561977 296.6818410605899
545 0.005 2.725 20 1032.798462436208 980.9723602669401 981.5335808365833 1100.66408275455 1100.147310319439 1099.998086914106 1098.078328564172 353.6784363829991 1098.013115871485 296.6819006503018
546 0.005 2.73 20 1032.80875026791 980.9845219307182 981.5457974458413 1100.673972203025 1100.159339359245 1100.004552805325 1098.083253056467 353.7742076690865 1098.015722952431 296.6819667783876
547 0.005 2.735 20 1032.818264405965 980.9966117787665 981.557942982899 1100.677144533463 1100.164338763007 1100.012220761844 1098.086829498032 353.8697364198331 1098.02046013313 296.6820370594788
548 0.005 2.74 20 1032.818193201902 981.0084693737758 981.5698903415254 1100.663989041974 1100.147364954504 1099.9983729883 1098.07803555249 353.9652172942394 1098.012960138215 296.6821037657988
549 0.005 2.745 20 1032.828270612691 981.0202692530867 981.5817419048288 1100.673623561506 1100.158785174457 1100.004401300337 1098.083595107885 354.0604485213972 1098.015622642329 296.6821696567994
550 0.005 2.75 20 1032.837255955185 981.031999216342 981.5935243309602 1100.675881543758 1100.163029927176 1100.011576091728 1098.086639630905 354.155324397606 1098.01948378163 296.6822407350259
551 0.005 2.755 20 1032.837238964123 981.0435033725461 981.605114816251 1100.663963898899 1100.147479392607 1099.998244959716 1098.077685874332 354.2500045014241 1098.013275223672 296.6823124039542
552 0.005 2.76 20 1032.846421636127 981.0549503951831 981.6166111342185 1100.673130897773 1100.158085174137 1100.004080424358 1098.083407590685 354.3443965334839 1098.014619914256 296.6823869845729
553 0.005 2.765 20 1032.856490528082 981.0663402678476 981.6280496375315 1100.677030626703 1100.164207948079 1100.011870162992 1098.086880237723 354.4385491439305 1098.020549110166 296.6824647003067
554 0.005 2.77 20 1032.85527106496 981.077499048588 981.639294812577 1100.663514924421 1100.146767063966 1099.997862710675 1098.077551964099 354.5324919558687 1098.012724121314 296.6825415174246
555 0.005 2.775 20 1032.864074229868 981.0885988615051 981.6504443869793 1100.672094820804 1100.157094027271 1100.003427617655 1098.082540395825 354.6260464070448 1098.013843825291 296.682598063794
556 0.005 2.78 20 1032.874299194993 981.0996514223518 981.661541223658 1100.676508544681 1100.163925682743 1100.011999793978 1098.086837156387 354.719347368249 1098.020022234357 296.6826429571485
557 0.005 2.785 20 1032.873936030823 981.1104864933415 981.6724562887676 1100.664142746458 1100.147236579628 1099.998052295272 1098.077963977274 354.8125755215457 1098.013164075525 296.6827105600326
558 0.005 2.79 20 1032.882297971421 981.121267971979 981.6832842682013 1100.672685987752 1100.157800252789 1100.004142659665 1098.083237950139 354.9055264071767 1098.013858167036 296.6827797254089
559 0.005 2.795 20 1032.891627403435 981.1319965172639 981.6940564102339 1100.675764771902 1100.162943726219 1100.0114238936 1098.086586361805 354.9981424441822 1098.019474162425 296.6828515172149
560 0.005 2.8 20 1032.891538905696 981.142519771734 981.7046557537683 1100.664275905204 1100.147705864622 1099.998131493795 1098.07824848313 355.0906277200831 1098.013294820176 296.6829219970951
561 0.005 2.805 20 1032.899684549767 981.1529856723636 981.7151666823883 1100.672374518537 1100.157300422572 1100.003271321617 1098.082665359774 355.1827364514436 1098.014526055899 296.6829678953135
562 0.005 2.81 20 1032.910178766409 981.1634212476606 981.7256408888458 1100.677906417008 1100.165594086909 1100.013148880825 1098.087392800542 355.2745589757092 1098.020700076524 296.6830202074965
563 0.005 2.815 20 1032.908547875045 981.1736353297612 981.7359324360799 1100.6644470099 1100.14758473865 1099.998481701291 1098.078234041938 355.3663131940158 1098.013847340973 296.683079488924
564 0.005 2.82 20 1032.91725444914 981.1838047748223 981.7461426118529 1100.673373965916 1100.158446963773 1100.004304038291 1098.083404383411 355.4577138320465 1098.015525473731 296.6831366506627
565 0.005 2.825 20 1032.925940470824 981.1939328219971 981.7563095630874 1100.676545579642 1100.163912926939 1100.011885462889 1098.087135012353 355.5487978738728 1098.020180574748 296.6831972152542
566 0.005 2.83 20 1032.924644727385 981.2038470192894 981.7662991320733 1100.663834332059 1100.147086636974 1099.997821336053 1098.077820612575 355.639663584275 1098.013073228702 296.6832417165456
567 0.005 2.835 20 1032.932877461588 981.2137126744303 981.7762054006007 1100.67237365907 1100.157448652298 1100.003721569737 1098.082693068215 355.7303631368249 1098.014288428317 296.6832970805738
568 0.005 2.84 20 1032.942824017966 981.2235573813057 981.7860826643431 1100.677427753419 1100.165004266196 1100.012447923743 1098.087464569525 355.8207934324437 1098.020587089246 296.6833509175581
569 0.005 2.845 20 1032.940216530053 981.2331804034168 981.7957802170575 1100.663464379683 1100.146729605761 1099.997990636295 1098.077775518372 355.9110143114883 1098.01239855551 296.6834126259405
570 0.005 2.85 20 1032.949774473178 981.2427784551197 981.8054114911964 1100.673923560811 1100.159175670653 1100.004776434251 1098.083466530014 356.0009852557809 1098.015692059418 296.6834611680576
571 0.005 2.855 20 1032.957857162249 981.2523341150224 981.8150027485423 1100.676599506457 1100.16368697781 1100.011444691263 1098.086811877356 356.0906917530043 1098.020410675015 296.6835271600108
572 0.005 2.86 20 1032.955733833604 981.2616814099579 981.824421987836 1100.663506144965 1100.146765642116 1099.997798775336 1098.077917578042 356.1801311251502 1098.011865705482 296.6835732715485
573 0.005 2.865 20 1032.964075862249 981.2709929767235 981.8337679341797 1100.67248434284 1100.15753216996 1100.003774282591 1098.083151273366 356.2693681212445 1098.014179470955 296.6836370526094
574 0.005 2.87 20 1032.973763120866 981.280285501091 981.8430893885657 1100.677438502302 1100.164934544753 1100.012531568424 1098.087420028952 356.35834367738 1098.02103236038 296.6836818919049
575 0.005 2.875 20 1032.970835014045 981.2893630586525 981.8522380822435 1100.663376677132 1100.146655975903 1099.997922980879 1098.077537217918 356.4470744550862 1098.012460585567 296.6837370041639
576 0.005 2.88 20 1032.979578363277 981.2984202371308 981.8613252312325 1100.673348555186 1100.15832167764 1100.004562673499 1098.083453638542 356.5356030771802 1098.014894954847 296.6837934880077
577 0.005 2.885 20 1032.98783522168 981.3074407206497 981.8703771229804 1100.676375327455 1100.163599758092 1100.011610325765 1098.086824778916 356.6238438357381 1098.020230879209 296.6838337972603
578 0.005 2.89 20 1032.985847666781 981.3162649337893 981.8792667444031 1100.663729674555 1100.146770511992 1099.997895240617 1098.078140823012 356.7118361347388 1098.012715642135 296.6838741033907
579 0.005 2.895 20 1032.994200837004 981.3250630324419 981.8880947515119 1100.673209789735 1100.158174784566 1100.003970097141 1098.083295101798 356.7996716377513 1098.015011323016 296.6839444415015
580 0.005 2.9 20 1033.002664077943 981.3338338706955 981.8968943164696 1100.676879327358 1100.164124404517 1100.011977270618 1098.086664310719 356.8874159496847 1098.020574057573 296.6839947676031
581 0.005 2.905 20 1032.999863588886 981.3424058398168 981.9055322606151 1100.663332141244 1100.146594963666 1099.997747924891 1098.077934110632 356.9747179514724 1098.012340065236 296.6840388925478
582 0.005 2.91 20 1033.008840737494 981.3509677516194 981.9141186965026 1100.673982535506 1100.159351280726 1100.004560408815 1098.083967312157 357.0616932732199 1098.01565611141 296.6840778438478
583 0.005 2.915 20 1033.015972026365 981.3594897906555 981.9226698928952 1100.675922083615 1100.16310991836 1100.011759491763 1098.086748009515 357.1485000775655 1098.019607971105 296.6841135320874
584 0.005 2.92 20 1033.014015902098 981.3678208502646 981.9310636359422 1100.66351188069 1100.146671985377 1099.997816647484 1098.077702666034 357.235140468486 1098.012825286805 296.6841644632044
585 0.005 2.925 20 1033.022230094646 981.376135193741 981.9394029927353 1100.672991772104 1100.157967671024 1100.003792426698 1098.083369659863 357.321589396119 1098.015305867325 296.684209601013
586 0.005 2.93 20 1033.030031713393 981.3844239810292 981.9477175672703 1100.676770071141 1100.164081840734 1100.012322898759 1098.086871918121 357.4077651264161 1098.019932432934 296.6842562159642
587 0.005 2.935 20 1033.027888969528 981.3925270172346 981.9558796415437 1100.663870848462 1100.147009900119 1099.99814815935 1098.078576188963 357.4937448624499 1098.013656692381 296.6843080131898
588 0.005 2.94 20 1033.036284605545 981.4006197679565 981.9639948848509 1100.674436436229 1100.159878451293 1100.005050748184 1098.0837373863 357.5794505040703 1098.016369804319 296.6843485376198
589 0.005 2.945 20 1033.04345935709 981.4086846233741 981.9720847929785 1100.676781916798 1100.163850546955 1100.011661533441 1098.086839847432 357.6648441180795 1098.02041209374 296.6843996840322
590 0.005 2.95 20 1033.041392218754 981.4165703132458 981.9800281404322 1100.664632668714 1100.14784462653 1099.998314109633 1098.078590502939 357.7501572627173 1098.01366130749 296.6844418138684
591 0.005 2.955 20 1033.048446680784 981.4244274655177 981.9879102393697 1100.672986959802 1100.15797036161 1100.003740484289 1098.083289340523 357.8351635047356 1098.015522166556 296.6844786947309
592 0.005 2.96 20 1033.056453350368 981.4322734666496 981.9957772930745 1100.677280859731 1100.164572524408 1100.012359551609 1098.087381043068 357.919931864217 1098.020536808045 296.6845248606709
593 0.005 2.965 20 1033.053294394779 981.4399299774088 982.0034921996239 1100.663444383729 1100.14650438747 1099.997961019887 1098.078049111248 358.0045267437074 1098.01273098667 296.6845649254797
594 0.005 2.97 20 1033.061237161573 981.4475766875674 982.0111590572978 1100.673545928485 1100.158656363291 1100.004767767294 1098.083440549892 358.0889259055841 1098.015533709508 296.6846206059645
595 0.005 2.975 20 1033.068031820908 981.4551998267316 982.0188042145983 1100.675831101108 1100.163072158291 1100.011378177875 1098.086780897087 358.1730481279337 1098.019288852154 296.6846646287461
596 0.005 2.98 20 1033.066147091141 981.4626502025767 982.0263086441337 1100.664285076566 1100.147758824339 1099.998253149766 1098.078369676958 358.2568726189814 1098.013450045596 296.6846994580222
597 0.005 2.985 20 1033.073590498732 981.4700881761261 982.0337658329315 1100.673466748109 1100.158606549136 1100.004084739102 1098.083976778831 358.3405450849538 1098.015890556477 296.6847700606292
598 0.005 2.99 20 1033.080834691621 981.4775135157735 982.0412099392853 1100.676525952399 1100.163733200894 1100.012004731296 1098.087242201462 358.42407525022 1098.020362958836 296.6847919849318
599 0.005 2.995 20 1033.077848198271 981.4847545320906 982.0485068835249 1100.664088787112 1100.147218272109 1099.998149657636 1098.077934268437 358.5071410364004 1098.01324873346 296.6848404291629
600 0.005 3 20 1033.085219590408 981.4919900671283 982.0557599606678 1100.673379979756 1100.158362426143 1100.004592724495 1098.083609263938 358.5900284585467 1098.014858936173 296.684867052082
601 0.005 3.005 20 1033.092886469178 981.499213445781 982.0630003373531 1100.676314053252 1100.163490825782 1100.011741779571 1098.087353996808 358.6729095946889 1098.020477740886 296.6848981015696
602 0.005 3.01 20 1033.089996065964 981.5062589726047 982.0700988463858 1100.663591352785 1100.14686296239 1099.997872091209 1098.078210234996 358.7555756330412 1098.013381904817 296.6849385651854
603 0.005 3.015 20 1033.097501864628 981.5133040677072 982.0771590844823 1100.673694275884 1100.158809580359 1100.004073958246 1098.083779210715 358.8378927263285 1098.015903142473 296.6849804644523
604 0.005 3.02 20 1033.104818198055 981.5203410417353 982.0842120815666 1100.677394468228 1100.1651039038 1100.01247251561 1098.087348110221 358.9199640448356 1098.02078152972 296.6850166226329
605 0.005 3.025 20 1033.100678426253 981.5271888892208 982.0911144285335 1100.663417956383 1100.146475318238 1099.998205237662 1098.07794993312 359.0018915263807 1098.012760213301 296.685068112432
606 0.005 3.03 20 1033.108090147854 981.5340396302092 982.0979792155939 1100.673396486615 1100.158557665917 1100.004330481063 1098.08384672286 359.0835270740385 1098.015283006551 296.6851122054789
607 0.005 3.035 20 1033.115509359528 981.5408839566494 982.1048380689756 1100.677154337728 1100.16438129899 1100.011949075312 1098.087061098289 359.1649014388698 1098.020793880719 296.6851557932744
608 0.005 3.04 20 1033.112137403456 981.547553417115 982.1115587202934 1100.663871078743 1100.146906818793 1099.997752901508 1098.07809926011 359.2460838628297 1098.01303226614 296.6851767900954
609 0.005 3.045 20 1033.118637912922 981.5542115951579 982.1182337079833 1100.672225170748 1100.157289576502 1100.003599990887 1098.082996408966 359.3270578359004 1098.014049028969 296.6852099131276
610 0.005 3.05 20 1033.126328482513 981.5608694093197 982.1249035019241 1100.676444730132 1100.163729438109 1100.011867955898 1098.086930300298 359.4080077067656 1098.019799438023 296.6852531882292
611 0.005 3.055 20 1033.123414775279 981.5673648180988 982.1314453161518 1100.664219181557 1100.147641963558 1099.998486886991 1098.078651177969 359.4886313882511 1098.014331724625 296.6852942809139
612 0.005 3.06 20 1033.130039329919 981.5738558946523 982.1379500741906 1100.673972014976 1100.159088814573 1100.005182430031 1098.083420841692 359.5687934926615 1098.015618359088 296.6853243259134
613 0.005 3.065 20 1033.137195979309 981.5803481407215 982.1444539602653 1100.676620329115 1100.163865900603 1100.011898843191 1098.087250984496 359.6488866389568 1098.020475105753 296.685360554333
614 0.005 3.07 20 1033.134137857917 981.5866725510764 982.1508249382099 1100.664407480712 1100.147681670209 1099.998348491089 1098.078597825305 359.728857012641 1098.013729281731 296.6853805350929
615 0.005 3.075 20 1033.140034616217 981.5929864301339 982.1571532653193 1100.673053025088 1100.158164865001 1100.004334047836 1098.083358935112 359.8085016031733 1098.014826152157 296.6854179614563
616 0.005 3.08 20 1033.14662059647 981.5992986487745 982.1634778141067 1100.675683375623 1100.162889293038 1100.011539137042 1098.086879329102 359.8879970440225 1098.019328466102 296.6854674328299
617 0.005 3.085 20 1033.143717681647 981.6054486762661 982.1696725523518 1100.663582194975 1100.146602555186 1099.997790605052 1098.078227953213 359.9673074950252 1098.013103373982 296.6854856245366
618 0.005 3.09 20 1033.150536591395 981.6116005879612 982.175834233629 1100.673127309211 1100.158124532393 1100.003946823002 1098.083424405298 360.0463131541395 1098.015554778074 296.6855321358606
619 0.005 3.095 20 1033.157732347478 981.6177610182181 982.1820029871202 1100.677293640292 1100.164661848192 1100.012588738481 1098.087548291508 360.1252188120977 1098.021575454373 296.6855796438556
620 0.005 3.1 20 1033.15303388436 981.6237421594121 982.1880335191921 1100.663124000612 1100.146418035742 1099.997882813416 1098.077916140159 360.2038137064558 1098.012298354864 296.6856008875664
621 0.005 3.105 20 1033.160892419395 981.6297410554414 982.1940389199876 1100.6737539302 1100.158816970709 1100.004722908231 1098.084022934888 360.2822215898314 1098.015919486427 296.6856562002753
622 0.005 3.11 20 1033.167200609833 981.6357375568257 982.200044588007 1100.676543067687 1100.163720666937 1100.011448300496 1098.086980286002 360.360501634983 1098.02052207969 296.6856719285323
623 0.005 3.115 20 1033.163854843625 981.6415685849939 982.2059206767608 1100.66428967469 1100.147420711781 1099.997994399678 1098.077975401933 360.438480460126 1098.013356937511 296.6857076568293
624 0.005 3.12 20 1033.169796996491 981.6474053623091 982.2117662178563 1100.672802428875 1100.157683465701 1100.003735835651 1098.08345775386 360.5163013391584 1098.014724093847 296.6857415204263
625 0.005 3.125 20 1033.176662480861 981.6532511753088 982.2176188744809 1100.676720582403 1100.163979091659 1100.012187894357 1098.08757603667 360.5938428503291 1098.02070970949 296.6857673477322
626 0.005 3.13 20 1033.173738346101 981.6589398324235 982.2233499888276 1100.664570772645 1100.148161889779 1099.998652381866 1098.078560811045 360.671207240278 1098.013942161417 296.6857995918897
627 0.005 3.135 20 1033.180159260915 981.66463658675 982.2290530890643 1100.673854509534 1100.158997437733 1100.004445378138 1098.083995619187 360.7484882916179 1098.015706304305 296.685826813502
628 0.005 3.14 20 1033.186314437094 981.6703347244091 982.2347590104235 1100.676942972312 1100.164423733637 1100.012165248716 1098.087189146746 360.825426425976 1098.020952112178 296.6858598197187
629 0.005 3.145 20 1033.182055435712 981.675865326925 982.2403341679416 1100.663594861167 1100.146727431205 1099.997808599088 1098.078092568662 360.9021667603542 1098.012866374099 296.6858907207861
630 0.005 3.15 20 1033.188471584547 981.6814080250193 982.2458831073137 1100.672861981136 1100.157760846083 1100.003615261113 1098.083701279873 360.9786739611815 1098.015387743964 296.6859202196823
631 0.005 3.155 20 1033.194545608795 981.6869511241102 982.2514336886167 1100.676298704723 1100.163637317402 1100.011860714799 1098.086785635582 361.0550399192134 1098.019775249599 296.6859680992227
632 0.005 3.16 20 1033.19127667825 981.6923412654927 982.2568636885755 1100.664177335795 1100.147249682806 1099.998144292509 1098.078261196408 361.1311826749971 1098.013523719452 296.6859969740487
633 0.005 3.165 20 1033.19741002905 981.6977439234439 982.2622716464076 1100.673357016748 1100.15836280384 1100.004602567962 1098.083545344025 361.2070545544081 1098.014993332286 296.686020188019
634 0.005 3.17 20 1033.204415785515 981.7031615073727 982.2676929971046 1100.677086825516 1100.164499812417 1100.012233826447 1098.08749018674 361.2828095262028 1098.020797038953 296.6860453538025
635 0.005 3.175 20 1033.199989180664 981.7084150340289 982.2729881456411 1100.663560742688 1100.146677358696 1099.997901563647 1098.078500600775 361.3584027551279 1098.013263363498 296.6860690399806
636 0.005 3.18 20 1033.206635967778 981.713682560006 982.2782596750377 1100.674065562223 1100.159113410462 1100.004492769731 1098.083752811167 361.4337468856648 1098.016249769112 296.6861213772917
637 0.005 3.185 20 1033.212585508643 981.7189618632578 982.2835430272609 1100.677290926839 1100.164430808993 1100.012219828405 1098.087272593896 361.5088640739779 1098.020855730055 296.686154208839
638 0.005 3.19 20 1033.207832831467 981.7240780280403 982.2887015549743 1100.663513678027 1100.146718186302 1099.997827258104 1098.078126062878 361.5836137228085 1098.012748921832 296.6861727554899
639 0.005 3.195 20 1033.215225835291 981.7292154824789 982.2938413379811 1100.673870949893 1100.159157658838 1100.004851692101 1098.083756603065 361.6583059238404 1098.016422449362 296.6862032188959
640 0.005 3.2 20 1033.220977272794 981.7343592584465 982.2989891792511 1100.676245401779 1100.163379603091 1100.011469056423 1098.087112993389 361.7329672016809 1098.020008315709 296.6862179275297
641 0.005 3.205 20 1033.217378679662 981.7393553282844 982.3040223434716 1100.664269864212 1100.147707733466 1099.998184150554 1098.078592003915 361.8072778575615 1098.013488568051 296.6862468762975
642 0.005 3.21 20 1033.222422145832 981.7443536566741 982.3090263739327 1100.672703703895 1100.157697478454 1100.003811036115 1098.083014811853 361.8813502295386 1098.014938016965 296.6862767334035
643 0.005 3.215 20 1033.229632162798 981.7493793198036 982.3140517913594 1100.677748450425 1100.165025304194 1100.012649311946 1098.087586767573 361.95528014326 1098.021030422142 296.6863096461525
644 0.005 3.22 20 1033.224748306189 981.7542427972102 982.3189546466939 1100.663904472644 1100.147089738309 1099.998636702768 1098.0784737513 362.0290294576984 1098.013478632327 296.6863275988236
645 0.005 3.225 20 1033.231208921744 981.7591296083823 982.3238420362429 1100.673654993435 1100.158757183191 1100.004301450556 1098.08409905683 362.1024298876484 1098.015878499195 296.6863670382438
646 0.005 3.23 20 1033.236588197264 981.7640230668899 982.328738270696 1100.675721808679 1100.162802820791 1100.011315008091 1098.086964831317 362.1757612404959 1098.019664215157 296.6863888325392
647 0.005 3.235 20 1033.232801284774 981.7687623639641 982.3335157013571 1100.663612257351 1100.146884374383 1099.997797449277 1098.077798659447 362.2489981366231 1098.013152518499 296.6864169132242
648 0.005 3.24 20 1033.238391799737 981.7735197118719 982.3382749523552 1100.672636079376 1100.157617078731 1100.003836378277 1098.083372364669 362.3219789317764 1098.014665356907 296.6864500385994
649 0.005 3.245 20 1033.244632065874 981.7782977178301 982.3430518233656 1100.676496108496 1100.163728874501 1100.012013329562 1098.087599726742 362.3946735558409 1098.020597386141 296.6864789067013
650 0.005 3.25 20 1033.240469711649 981.7829241090845 982.3477142838919 1100.663833172317 1100.146954888301 1099.998217448826 1098.078636976988 362.467188233414 1098.013653136762 296.6865148501516
651 0.005 3.255 20 1033.247307123436 981.7875821555193 982.3523703941999 1100.674286627731 1100.159547211698 1100.005024874745 1098.084077486191 362.5395194485291 1098.016043105486 296.6865329607969
652 0.005 3.26 20 1033.252179499093 981.7922417852037 982.3570330239185 1100.675852752921 1100.162972732313 1100.011601936411 1098.086847781913 362.6117190932967 1098.019959678913 296.6865593965036
653 0.005 3.265 20 1033.248016129071 981.796753288963 982.3615806674028 1100.66366175039 1100.146766031762 1099.997808913451 1098.07820716716 362.6837784030396 1098.012928910897 296.6865859343584
654 0.005 3.27 20 1033.254025081479 981.8012878012868 982.3661144225622 1100.672961544477 1100.157979071831 1100.003495723975 1098.08353465297 362.7554958256268 1098.015629757452 296.686607425028
655 0.005 3.275 20 1033.259596169153 981.8058347350827 982.3706619675013 1100.67666684884 1100.16405558712 1100.012188843619 1098.086960143506 362.8270066728716 1098.020191336111 296.6866266143082
656 0.005 3.28 20 1033.255910453659 981.8102448965404 982.3751050028504 1100.664485590489 1100.147848774526 1099.998603822087 1098.078639679089 362.898399106109 1098.014180273587 296.6866633625733
657 0.005 3.285 20 1033.261102648492 981.8146683819933 982.3795297978451 1100.673341205523 1100.158497772908 1100.005099445446 1098.083255669035 362.969649799357 1098.014985317366 296.6866904081693
658 0.005 3.29 20 1033.266799198078 981.8191081184052 982.3839680724257 1100.675896595443 1100.163034012261 1100.011386466945 1098.087161193196 363.0406786742402 1098.020043699526 296.6867091531816
659 0.005 3.295 20 1033.262154698979 981.8233994812409 982.3882941746991 1100.663409396793 1100.146536866426 1099.99764678543 1098.078414758578 363.1115558152787 1098.012546352873 296.6867552658832
660 0.005 3.3 20 1033.267661900433 981.8277104792264 982.3926046178902 1100.672610381907 1100.157637915934 1100.003884245851 1098.083259746572 363.1822151518361 1098.014736496766 296.6867985776479
661 0.005 3.305 20 1033.27416423064 981.8320558035897 982.3969448032622 1100.676930192498 1100.164228519112 1100.012163787743 1098.08763379191 363.2525874881043 1098.020779761695 296.6868143455906
662 0.005 3.31 20 1033.269885685629 981.8362513187571 982.4011746192799 1100.66432617155 1100.147501074292 1099.998110621201 1098.078363281379 363.3227539306133 1098.013986563214 296.6868251392218
663 0.005 3.315 20 1033.276460063404 981.8404794934152 982.4053988486741 1100.674595337109 1100.160036853659 1100.005092565918 1098.084143758787 363.3929448118075 1098.016591670868 296.6868503603977
664 0.005 3.32 20 1033.281036732641 981.8447218750503 982.4096396702732 1100.676401481103 1100.16370679395 1100.011682945882 1098.087761089547 363.4628849377013 1098.020572838501 296.6868742243338
665 0.005 3.325 20 1033.27645834454 981.8488152299553 982.4137675269694 1100.664055674523 1100.147227982927 1099.997794528421 1098.078293408304 363.5324303627523 1098.01371477879 296.6868870919683
666 0.005 3.33 20 1033.282157453902 981.8529309433338 982.4178818408394 1100.673258770053 1100.158198898107 1100.003873032624 1098.083254807635 363.6019315232472 1098.015715288345 296.6869286979637
667 0.005 3.335 20 1033.288252031417 981.8570806104099 982.4220258876294 1100.677423560233 1100.164814523811 1100.012847895272 1098.087956086871 363.6713860760566 1098.021020290604 296.6869551006403
668 0.005 3.34 20 1033.283389834345 981.8610794541252 982.4260579723036 1100.664218664675 1100.147593739223 1099.998422903946 1098.078665744223 363.7404407588203 1098.013914711534 296.6869634034601
669 0.005 3.345 20 1033.289303791474 981.8651078920473 982.4300821924334 1100.674187081963 1100.159342280092 1100.005305239545 1098.084162528457 363.8092861543743 1098.016703022834 296.686988172758
670 0.005 3.35 20 1033.294740819836 981.8691570133442 982.4341281773903 1100.676828934337 1100.163964127907 1100.011488841622 1098.087300344243 363.8781562265474 1098.020683428067 296.6870095404257
671 0.005 3.355 20 1033.28988779084 981.8730582496726 982.438062466631 1100.664140650181 1100.147184544941 1099.99784706369 1098.078159745422 363.9467920758624 1098.013141279297 296.6870321085236
672 0.005 3.36 20 1033.294985820441 981.8769851425081 982.441985936284 1100.672923569039 1100.157821063236 1100.003803691386 1098.083601180045 364.015132477484 1098.015273272754 296.6870699360884
673 0.005 3.365 20 1033.300932468175 981.8809421767209 982.4459372331816 1100.677045342863 1100.164355035213 1100.012510046787 1098.087860689014 364.0833786709893 1098.020974834508 296.6870897290549
674 0.005 3.37 20 1033.296248157494 981.884756347054 982.4497826944669 1100.664311857517 1100.147487656478 1099.998573231827 1098.078804572365 364.1514440263321 1098.014084646076 296.6871198533706
675 0.005 3.375 20 1033.302258652949 981.8886042102391 982.4536248392947 1100.674913078535 1100.160032065458 1100.005747181744 1098.083920499825 364.2192961782585 1098.01659914709 296.687146494532
676 0.005 3.38 20 1033.307325743945 981.8924691489181 982.4574871018614 1100.677258110957 1100.164536432439 1100.012097168645 1098.087267942097 364.287045643566 1098.021149024088 296.6871767077911
677 0.005 3.385 20 1033.302113274183 981.8961904084565 982.4612402581233 1100.663938113049 1100.147091031347 1099.998451376122 1098.078711811247 364.3545571051556 1098.013576822922 296.6871977532704
678 0.005 3.39 20 1033.308301521712 981.8999499639959 982.464992918212 1100.674538309585 1100.159794824577 1100.005679168626 1098.084194257846 364.4218018077262 1098.016744818776 296.6872216287107
679 0.005 3.395 20 1033.313005204942 981.9037254425191 982.4687650394802 1100.676105488726 1100.163253383502 1100.011331065847 1098.087286214814 364.4889914071525 1098.020760682942 296.6872372307811
680 0.005 3.4 20 1033.308618242923 981.9073656001752 982.4724349697124 1100.664042237996 1100.147278065884 1099.998134044041 1098.078674472486 364.5560031815285 1098.013888055775 296.6872505344467
681 0.005 3.405 20 1033.314521392947 981.9110408394672 982.4761030949729 1100.674447485625 1100.159724137982 1100.004951946319 1098.084165616802 364.6228131285249 1098.016523327628 296.6872753740308
682 0.005 3.41 20 1033.31858938706 981.9147249786986 982.4797857716231 1100.675804966047 1100.163039836386 1100.011623068556 1098.086912427882 364.6894931906098 1098.019615001514 296.6873064538175
683 0.005 3.415 20 1033.313636881741 981.9182698944852 982.4833610964818 1100.663145020718 1100.146225966221 1099.997790561783 1098.078245640372 364.7559713718474 1098.012606911197 296.687318722418
684 0.005 3.42 20 1033.319987906922 981.9218570815299 982.4869394930359 1100.673868071209 1100.159044796412 1100.004309877864 1098.084063481334 364.8221241104103 1098.016249941439 296.6873522204453
685 0.005 3.425 20 1033.325633378886 981.9254778303356 982.4905522358255 1100.677463863262 1100.164957173263 1100.012418968798 1098.087675579293 364.8882335486396 1098.021032983127 296.6873694929686
686 0.005 3.43 20 1033.319883745527 981.9289453201966 982.4940521988236 1100.663648473313 1100.146766195945 1099.997973022249 1098.078271287293 364.9541996136966 1098.013167446169 296.687391855625
687 0.005 3.435 20 1033.326066770335 981.9324561858792 982.4975547321961 1100.674336802665 1100.159686498141 1100.004855974757 1098.084097056044 365.0198984751428 1098.01651408604 296.6874212710887
688 0.005 3.44 20 1033.330974236208 981.9359964507472 982.5010882929284 1100.677098742496 1100.164472728296 1100.012170234414 1098.087799596169 365.0854082807388 1098.021005627436 296.6874416411561
689 0.005 3.445 20 1033.324955512324 981.9393813442615 982.5045068191628 1100.66293266712 1100.14607714711 1099.997611191557 1098.077992847732 365.1508425082787 1098.012152052448 296.6874758121277
690 0.005 3.45 20 1033.331290772076 981.9428061031803 982.5079229603116 1100.673282280451 1100.158410025304 1100.003922424082 1098.083592189095 365.2161388178791 1098.016070352561 296.6874919917777
691 0.005 3.455 20 1033.336580756702 981.9462641006319 982.5113723564459 1100.67718898306 1100.164512680923 1100.012584867924 1098.087824876089 365.2811639148548 1098.021218585758 296.6875037731969
692 0.005 3.46 20 1033.33165902776 981.9495861396093 982.5147228989013 1100.664396819452 1100.147773822493 1099.998622330079 1098.078813503443 365.346033134068 1098.014069889356 296.6875363067513
693 0.005 3.465 20 1033.336254231367 981.9529334380284 982.5180648750252 1100.673212074849 1100.158258526215 1100.004679601794 1098.083753289471 365.4107573901258 1098.015146587925 296.6875516934307
694 0.005 3.47 20 1033.341281901518 981.9563096717396 982.5214337485019 1100.675877011935 1100.163085394983 1100.011236442395 1098.087273550672 365.475208304676 1098.019952615409 296.6875672553586
695 0.005 3.475 20 1033.337091031748 981.9595543145763 982.5247047721016 1100.664202003963 1100.147457019508 1099.998059619049 1098.078492890045 365.5396546274767 1098.013746246966 296.6876074780864
696 0.005 3.48 20 1033.34212277434 981.9628318060841 982.5279746037455 1100.673651849053 1100.158606728329 1100.003842438224 1098.083663493367 365.6039371401617 1098.016253244098 296.6876236375925
697 0.005 3.485 20 1033.34706743983 981.9661397455665 982.531275935185 1100.676894878913 1100.164321948939 1100.012383378792 1098.087561278836 365.6678891315569 1098.020527292131 296.6876546379958
698 0.005 3.49 20 1033.341750425764 981.9693080045859 982.5344731734327 1100.66378138203 1100.146913870782 1099.998267109144 1098.078334687111 365.7318313842288 1098.013231156057 296.6876750268535
699 0.005 3.495 20 1033.347676347703 981.9725227521179 982.5376768469832 1100.674293823423 1100.159498826439 1100.005192836911 1098.084270650762 365.7954405779581 1098.016354164149 296.6876906598079
700 0.005 3.5 20 1033.35162622594 981.9757491744298 982.5408990871837 1100.67535532693 1100.162515833827 1100.010724570921 1098.086522545115 365.8589294070725 1098.019584889001 296.6877023744459
701 0.005 3.505 20 1033.348255722429 981.978863707434 982.5440363335591 1100.66508639343 1100.148520343875 1099.998748200326 1098.079216117125 365.9224033954088 1098.014220592674 296.6877379018397
702 0.005 3.51 20 1033.352567692845 981.9820065775031 982.5471710479047 1100.673657869203 1100.158628025398 1100.004514590365 1098.084365164633 365.9856185693741 1098.015859423635 296.6877510713771
703 0.005 3.515 20 1033.357753508726 981.9851793317868 982.550336133009 1100.676909695908 1100.164283291632 1100.012169482717 1098.087444184339 366.0485461515959 1098.021126938466 296.6877698740062
704 0.005 3.52 20 1033.351712614229 981.9882058297428 982.5533928145173 1100.663023876068 1100.14618457254 1099.997721839564 1098.078048506903 366.1113945140632 1098.012414002035 296.6877836035944
705 0.005 3.525 20 1033.357105771907 981.9912713294574 982.55644919822 1100.673099849838 1100.158049156823 1100.003883121913 1098.083540703574 366.1740691134841 1098.015415878127 296.6878033313064
706 0.005 3.53 20 1033.36325008684 981.9943844468733 982.5595503472122 1100.677920694678 1100.165495899952 1100.013070446543 1098.087911232848 366.2365737439815 1098.021448279305 296.6878338068242
707 0.005 3.535 20 1033.358086847701 981.9973640720785 982.5625563684432 1100.66483863798 1100.148185448888 1099.998805107638 1098.079033466472 366.2990454210358 1098.014706426683 296.6878535426213
708 0.005 3.54 20 1033.36286678163 982.0003754485764 982.5655591433389 1100.674542886714 1100.159762888429 1100.00585300598 1098.084145396454 366.3611074873517 1098.016866697838 296.687857122215
709 0.005 3.545 20 1033.366554709806 982.0034102238847 982.5685879691074 1100.676181997231 1100.163352898241 1100.011692889469 1098.08721459471 366.4230721303131 1098.019704716705 296.6878826807687
710 0.005 3.55 20 1033.362589146347 982.0063220465267 982.5715242680423 1100.664369047304 1100.147727622296 1099.99819140659 1098.078752416102 366.4848927127323 1098.0139750578 296.6879015090106
711 0.005 3.555 20 1033.366514214031 982.0092531227525 982.5744501266344 1100.672161978477 1100.157194871254 1100.003410508125 1098.083151275208 366.5467740145485 1098.014397192913 296.6879325450558
712 0.005 3.56 20 1033.372880272756 982.0122355379066 982.5774189832795 1100.677965093799 1100.16522463636 1100.012784017873 1098.088009841442 366.608392016404 1098.021315754186 296.6879579677595
713 0.005 3.565 20 1033.366918965347 982.0150766794252 982.5802873448418 1100.664220667262 1100.147226574479 1099.998306977557 1098.078522798902 366.6697565811108 1098.013740685362 296.6879741864445
714 0.005 3.57 20 1033.372145791187 982.0179587829118 982.583159473923 1100.673898150718 1100.159013914575 1100.005036251954 1098.083883343002 366.7309541430763 1098.016431665709 296.6880006179836
715 0.005 3.575 20 1033.376240147806 982.0208682991048 982.586061405425 1100.675722945243 1100.162840857028 1100.011282096711 1098.087002287721 366.7920736045085 1098.019738594151 296.6880229684146
716 0.005 3.58 20 1033.371404035341 982.0236511437334 982.5888684706865 1100.66388359386 1100.146918424201 1099.997805951448 1098.078791770046 366.8529344359862 1098.01352973211 296.688033700623
717 0.005 3.585 20 1033.37660409396 982.0264699247698 982.591677610899 1100.673404376568 1100.158291730608 1100.003660536801 1098.083564509689 366.9135859235152 1098.016282030062 296.6880547110179
718 0.005 3.59 20 1033.381850194673 982.029332644757 982.5945284394885 1100.677211729913 1100.164524814511 1100.012719856128 1098.088013971592 366.9742938330502 1098.021124275464 296.6880808691786
719 0.005 3.595 20 1033.376437134262 982.0320585108484 982.5972806370954 1100.664708744555 1100.147810804648 1099.998531340332 1098.078414200085 367.0348774091505 1098.014292367445 296.6881181232708
720 0.005 3.6 20 1033.381564257697 982.0348313066198 982.6000419679568 1100.674457629632 1100.159566096209 1100.005465258547 1098.084335175931 367.0949945431722 1098.016612762159 296.6881255566906
721 0.005 3.605 20 1033.38613613264 982.0376344088967 982.6028357440691 1100.676723780283 1100.163942103937 1100.012062989254 1098.087808168524 367.1549713179593 1098.021033139603 296.6881396571411
722 0.005 3.61 20 1033.380126201448 982.040294979854 982.6055244309237 1100.663215867047 1100.146421020469 1099.99753201219 1098.078256690862 367.2149333353709 1098.012485939472 296.6881538366017
723 0.005 3.615 20 1033.385497855873 982.0430006487254 982.6082183842675 1100.67293675495 1100.157891377862 1100.003440762555 1098.083435551193 367.274732087325 1098.015946099047 296.6881714537861
724 0.005 3.62 20 1033.390551692203 982.0457445418604 982.6109509754389 1100.677114069522 1100.164456022589 1100.012021331971 1098.087275988073 367.334371389712 1098.020917438005 296.6881891324803
725 0.005 3.625 20 1033.385320735054 982.0483599943499 982.6135912155906 1100.664471960735 1100.147591150191 1099.998328674076 1098.078694769593 367.3939388430811 1098.014144142127 296.6882252801967
726 0.005 3.63 20 1033.390266683414 982.051019855995 982.6162389648517 1100.67428734197 1100.159482750287 1100.005292660336 1098.084349214946 367.4532857129419 1098.01658769549 296.6882445238255
727 0.005 3.635 20 1033.394032248636 982.0537001523614 982.6189118627412 1100.675578357728 1100.162774063115 1100.010975882318 1098.086917486674 367.5123308470855 1098.020328382172 296.6882527215672
728 0.005 3.64 20 1033.388996770078 982.0562558841583 982.6214918227769 1100.663732507449 1100.146761209199 1099.998136548884 1098.078398542057 367.5713649118829 1098.012997261334 296.6882747289
729 0.005 3.645 20 1033.394177627661 982.0588588757793 982.6240817372761 1100.673663719424 1100.158639887565 1100.004520273724 1098.084193222734 367.6303893008309 1098.015914158574 296.6882952932812
730 0.005 3.65 20 1033.398960890938 982.0614969583113 982.6267088311262 1100.676512728624 1100.163889616859 1100.011784521146 1098.087657693316 367.6890117554933 1098.02089393852 296.6883045651246
731 0.005 3.655 20 1033.393621467892 982.0640038853318 982.6292403034497 1100.664150038484 1100.147119786584 1099.997749036424 1098.078784773136 367.7475381584965 1098.01342279105 296.6883190395568
732 0.005 3.66 20 1033.397819483503 982.0665440656353 982.6317715860814 1100.672369648647 1100.15720212279 1100.003138453835 1098.083138628135 367.8060305677298 1098.015022454524 296.6883352807126
733 0.005 3.665 20 1033.403384400024 982.0691350916323 982.6343486397886 1100.677194098235 1100.164465929982 1100.01274662525 1098.087900084161 367.8643958106612 1098.02093219527 296.6883570289596
734 0.005 3.67 20 1033.397829131956 982.0715954265809 982.6368330044584 1100.66427582659 1100.147451757383 1099.998500015889 1098.078842716333 367.9225648112999 1098.014369759659 296.688379626117
735 0.005 3.675 20 1033.403172036362 982.074101352157 982.6393262560615 1100.674745954629 1100.160060436726 1100.005627346896 1098.084211739081 367.9805025319027 1098.01684094894 296.6883979246435
736 0.005 3.68 20 1033.407091540832 982.0766373494715 982.6418524544947 1100.676446150604 1100.163523808574 1100.011031120113 1098.08747831597 368.03822622385 1098.020566243699 296.6884095526863
737 0.005 3.685 20 1033.401480331756 982.0790444672788 982.6442841154524 1100.663826161567 1100.146830697608 1099.997954209753 1098.078628813503 368.0958437172899 1098.013376336203 296.6884342852492
738 0.005 3.69 20 1033.405750581507 982.08148746166 982.6467175882416 1100.672809725214 1100.157853495675 1100.004019300602 1098.083485955048 368.1533388729105 1098.014934044084 296.6884579241787
739 0.005 3.695 20 1033.411665324163 982.0839843549782 982.6491994203407 1100.677330305852 1100.164848284332 1100.01220371028 1098.087951356576 368.2107381301974 1098.021268743686 296.6884827703507
740 0.005 3.7 20 1033.405620414712 982.0863439164773 982.6515842429425 1100.663891518273 1100.147203156112 1099.998032049139 1098.078679576906 368.2679189336879 1098.013715581607 296.6884913787112
741 0.005 3.705 20 1033.409679526922 982.0887390365402 982.6539693861 1100.672695586184 1100.157661237522 1100.003723938578 1098.083753395929 368.3248678467605 1098.015036302738 296.6884979142242
742 0.005 3.71 20 1033.414820295479 982.0911807671758 982.6563977825205 1100.676658061625 1100.163837980418 1100.012407626018 1098.087648713264 368.3818055429213 1098.020268036924 296.688522992849
743 0.005 3.715 20 1033.410112977564 982.0934996193139 982.6587390376878 1100.664720815257 1100.148189779221 1099.998865315795 1098.078624808831 368.4386611241075 1098.014485686844 296.688539940138
744 0.005 3.72 20 1033.415070748525 982.0958644189748 982.6610901323602 1100.675282158862 1100.160386907161 1100.005927097964 1098.084270930174 368.495250504735 1098.017184596688 296.6885603787548
745 0.005 3.725 20 1033.418146991443 982.0982524324482 982.6634704658169 1100.675865748408 1100.16305816526 1100.011198510356 1098.087160939593 368.5516191285332 1098.019852111618 296.6885707234644
746 0.005 3.73 20 1033.413423450522 982.1005190507609 982.6657600688669 1100.66421049303 1100.147361675605 1099.998118659876 1098.078532877844 368.6079130020341 1098.01394018332 296.6885937893437
747 0.005 3.735 20 1033.418097792275 982.102832537704 982.6680602762666 1100.673855342748 1100.15875693292 1100.004262500048 1098.084121525968 368.6641697739921 1098.015942752297 296.6886287248689
748 0.005 3.74 20 1033.422147436018 982.1051781970735 982.6703950929842 1100.675920552536 1100.162983540826 1100.011482488748 1098.087120105931 368.7201024947875 1098.020203342387 296.6886298113627
749 0.005 3.745 20 1033.416522224288 982.1073946642288 982.6726359445566 1100.663254533682 1100.146415018586 1099.997662351443 1098.078424726349 368.7759994999867 1098.01256284301 296.6886491374248
750 0.005 3.75 20 1033.42120946984 982.1096539828681 982.6748827307806 1100.672518947506 1100.157486054164 1100.003575634628 1098.083606549018 368.8318254810956 1098.014692093054 296.6886581845138
751 0.005 3.755 20 1033.426529478329 982.111962488626 982.6771762086587 1100.67697345752 1100.164459040081 1100.012380305761 1098.087794439319 368.8875497612646 1098.021140482316 296.6886867058205
752 0.005 3.76 20 1033.420352198093 982.1141391695454 982.6793772393228 1100.663626882655 1100.14685599122 1099.998122272222 1098.078390041333 368.9429362893719 1098.013453725922 296.6886925212539
753 0.005 3.765 20 1033.425838592857 982.1163718719386 982.6815946724818 1100.674349476073 1100.15964237926 1100.005087899442 1098.084237581547 368.9981247551262 1098.016280971884 296.6887066158656
754 0.005 3.77 20 1033.430103960316 982.1186375971203 982.6838485236517 1100.677030991385 1100.16415626679 1100.011590315267 1098.08748225804 369.0533018742303 1098.021060648486 296.6887311776875
755 0.005 3.775 20 1033.424347335902 982.1207767915871 982.6860114313127 1100.664046672837 1100.147035225278 1099.997790439774 1098.078765294265 369.1083824567527 1098.01342362217 296.688739379535
756 0.005 3.78 20 1033.428728989314 982.122957512839 982.6881804952166 1100.672944396751 1100.157835136866 1100.003654651918 1098.083741492698 369.1632629821156 1098.015607861394 296.6887643141927
757 0.005 3.785 20 1033.433905893392 982.1251863169568 982.6903945139005 1100.677276643301 1100.164584450433 1100.012523568255 1098.087836554057 369.2180484994069 1098.021554802132 296.6887785358879
758 0.005 3.79 20 1033.428449188946 982.1272928980229 982.6925230573228 1100.664886977782 1100.148423389809 1099.998851973747 1098.078977350052 369.2726300130439 1098.014983554634 296.688793466967
759 0.005 3.795 20 1033.433433562014 982.1294475952026 982.6946640396527 1100.675122959643 1100.160677286383 1100.005854505046 1098.084283465163 369.3270625365246 1098.017296978438 296.6888165366753
760 0.005 3.8 20 1033.43727096106 982.1316379324861 982.6968427648945 1100.676999150039 1100.164237401207 1100.012194708271 1098.087958026579 369.3814521121878 1098.02158746545 296.6888369780328
761 0.005 3.805 20 1033.431393399071 982.1337006627781 982.6989292459384 1100.664086815018 1100.147280030512 1099.99804695535 1098.078846843505 369.4355779675986 1098.013886262645 296.6888414919075
762 0.005 3.81 20 1033.435709976887 982.135799370137 982.7010168018893 1100.67319154045 1100.158124037269 1100.003887051407 1098.083547416817 369.489525833331 1098.015713746599 296.6888621253327
763 0.005 3.815 20 1033.440314395154 982.1379432800804 982.7031470329465 1100.676726301963 1100.163942391084 1100.012013954837 1098.087446137577 369.5435477066183 1098.02034129499 296.6888791714535
764 0.005 3.82 20 1033.435103022568 982.1399678739364 982.7051927232263 1100.664494372674 1100.147874507539 1099.998650733939 1098.078921512048 369.5973600569473 1098.014304138273 296.6888974632494
765 0.005 3.825 20 1033.439423014514 982.1420356697654 982.7072474617233 1100.67403450743 1100.159023865859 1100.005033673641 1098.084093529898 369.6509652791546 1098.016043647509 296.6889197229177
766 0.005 3.83 20 1033.443791200633 982.1441465001516 982.7093445550618 1100.676680783529 1100.163877674264 1100.011941222968 1098.087874098976 369.7044326961179 1098.02084397915 296.6889261481925
767 0.005 3.835 20 1033.437682079714 982.1461231610079 982.7113453394023 1100.663496217063 1100.146504269497 1099.997944327843 1098.078223379506 369.7578128634767 1098.013256176818 296.688943069664
768 0.005 3.84 20 1033.44291692062 982.1481550629538 982.7133618467078 1100.674188406555 1100.159153686988 1100.004802545592 1098.084168528492 369.811077061349 1098.01639459329 296.6889696506487
769 0.005 3.845 20 1033.446883102881 982.1502263536154 982.7154200982615 1100.67622175481 1100.163349644758 1100.011504200678 1098.087759848564 369.8640982916283 1098.020922738155 296.6889636236238
770 0.005 3.85 20 1033.441535025261 982.1521780162917 982.717394014639 1100.664323433809 1100.14780756585 1099.998237038386 1098.078825441813 369.9169606290068 1098.013906393991 296.6889817765974
771 0.005 3.855 20 1033.445572319646 982.1541661986316 982.7193700555581 1100.672635450881 1100.157454372266 1100.003177168238 1098.083513582399 369.9697630517911 1098.015682305255 296.6889993973666
772 0.005 3.86 20 1033.451036193472 982.1562091084943 982.7213970916137 1100.677914659858 1100.165563687534 1100.013172150235 1098.087834480868 370.0226109414668 1098.021680973194 296.6890334850983
773 0.005 3.865 20 1033.444962046581 982.1581278691582 982.7233374379915 1100.664747594543 1100.1480209397 1099.998892810331 1098.079182043704 370.0751580753183 1098.014514186618 296.6890524421406
774 0.005 3.87 20 1033.449140229319 982.1600885651872 982.7252857979453 1100.674086773775 1100.159086003839 1100.005073393646 1098.084204293281 370.127474626047 1098.015902017171 296.6890676581376
775 0.005 3.875 20 1033.452652794796 982.1620779814778 982.727264957197 1100.675479476389 1100.162697469452 1100.011089603692 1098.086966181423 370.1797346655765 1098.019668927615 296.6890720375469
776 0.005 3.88 20 1033.448194729644 982.1639602968496 982.7291656712441 1100.664527956312 1100.147889490619 1099.998316845304 1098.079012790985 370.2319235161901 1098.014051905098 296.6890997007153
777 0.005 3.885 20 1033.452157897874 982.1658858614753 982.731077235299 1100.673573976753 1100.1585561327 1100.004150815424 1098.084262032232 370.2838997375896 1098.016092723595 296.6891146446377
778 0.005 3.89 20 1033.456979710556 982.1678544636549 982.7330323814872 1100.677436069033 1100.164631420646 1100.01222627939 1098.087621355686 370.3357694373007 1098.021405783333 296.6891231810905
779 0.005 3.895 20 1033.450652940319 982.1696957813236 982.7348969677561 1100.663755727554 1100.146911169132 1099.99824670775 1098.078874674438 370.3875298341039 1098.013743321327 296.6891299722201
780 0.005 3.9 20 1033.455601508949 982.1715895598817 982.7367755704036 1100.674012947468 1100.159205605376 1100.004520542467 1098.084255960681 370.4391210125168 1098.01647381063 296.6891585071803
781 0.005 3.905 20 1033.459014636548 982.1735173331166 982.7386914360033 1100.676146958722 1100.163305716491 1100.011534310662 1098.087205046531 370.4905522736646 1098.019867074634 296.6891657838835
782 0.005 3.91 20 1033.454188209712 982.1753288372337 982.7405234751446 1100.664477496943 1100.14755020698 1099.997977712606 1098.078662270091 370.5419086695881 1098.014145386473 296.6891813697591
783 0.005 3.915 20 1033.45831772308 982.1771821828808 982.7423642477187 1100.673324605166 1100.158290101498 1100.003943762178 1098.083765860232 370.5931985336935 1098.015690939273 296.6891887221022
784 0.005 3.92 20 1033.462244455908 982.1790781374299 982.7442473500712 1100.6761984287 1100.163485988008 1100.011888199624 1098.087548167707 370.6443320707263 1098.019749357745 296.6892103870609
785 0.005 3.925 20 1033.456316866596 982.1808495649658 982.746040142122 1100.663585674079 1100.146795109202 1099.997966778579 1098.078468018916 370.6952075221869 1098.013109334567 296.6892180479143
786 0.005 3.93 20 1033.460735884251 982.1826692723336 982.7478456277037 1100.673331076262 1100.158457483592 1100.004837240483 1098.083578171265 370.7460062356806 1098.015523833702 296.6892422451009
787 0.005 3.935 20 1033.46607584815 982.1845462116682 982.749705242242 1100.677131925152 1100.164503776513 1100.012064502419 1098.087918011986 370.7966418460527 1098.021106113621 296.6892476375634
788 0.005 3.94 20 1033.459942152858 982.1862937153002 982.7514754688698 1100.66394912477 1100.147345288599 1099.998094408475 1098.078770740396 370.8473650908299 1098.014195358632 296.689276166524
789 0.005 3.945 20 1033.464480494006 982.1880895192119 982.7532564598353 1100.673948797141 1100.158908647961 1100.004190452667 1098.084224724771 370.8977652851248 1098.016459061723 296.6892836438091
790 0.005 3.95 20 1033.469200313344 982.1899386182454 982.7550898416605 1100.677755802979 1100.165304125028 1100.012722471006 1098.088177281976 370.9482015277453 1098.021541888575 296.6893447997005
791 0.005 3.955 20 1033.462361692413 982.1916514680637 982.7568272892296 1100.664102475027 1100.147231942914 1099.998464186833 1098.078290581919 370.9984327372628 1098.013688253425 296.6893379623551
792 0.005 3.96 20 1033.46665527885 982.1934133217625 982.7585760316455 1100.673314067805 1100.158315835861 1100.004618760794 1098.08395612787 371.0482030460051 1098.015268224175 296.6893411828032
793 0.005 3.965 20 1033.470892389832 982.1952133687756 982.7603627692787 1100.6756884989 1100.162821080356 1100.011133533289 1098.087140927856 371.0981916323961 1098.020016997266 296.689353705495
794 0.005 3.97 20 1033.465194139595 982.1968937203906 982.7620635296163 1100.663654682872 1100.14677676341 1099.997734479 1098.078585892059 371.1481167392294 1098.012799709187 296.6893660437501
795 0.005 3.975 20 1033.469973610622 982.1986296941212 982.7637834639945 1100.673315331146 1100.15835392917 1100.003776252961 1098.083807792974 371.1976852659005 1098.016030070583 296.6893829314064
796 0.005 3.98 20 1033.474632841726 982.2004107322493 982.7655496200186 1100.677496497355 1100.164740757328 1100.012467979154 1098.087565062742 371.2472445658391 1098.021388042293 296.6893929812817
797 0.005 3.985 20 1033.468428309094 982.2020688573061 982.7672299289413 1100.66418415838 1100.147321270344 1099.998342915568 1098.078732486998 371.2967316801895 1098.013743703795 296.6894074696695
798 0.005 3.99 20 1033.472722882149 982.2037765257262 982.7689226806059 1100.673835558452 1100.158959947271 1100.005159030741 1098.084266221822 371.345951140077 1098.016121618858 296.6894213432906
799 0.005 3.995 20 1033.47674592394 982.2055243328941 982.7706565444853 1100.676228143117 1100.163409933127 1100.011535296665 1098.087559613158 371.3950831825327 1098.020891242873 296.6894311336577
800 0.005 4 20 1033.471511816389 982.2071601643216 982.7723123336705 1100.664339436316 1100.147829621278 1099.998254214076 1098.078775609319 371.4441393851103 1098.014167400854 296.689443394538
801 0.005 4.005 20 1033.475480904326 982.2088378436766 982.7739764110728 1100.673049175651 1100.157944821681 1100.003662440082 1098.083894822124 371.4930996638469 1098.015872577108 296.6894566207468
802 0.005 4.01 20 1033.479854111937 982.2105593159074 982.7756838913192 1100.677057560835 1100.164325712119 1100.01259782107 1098.087455688414 371.5420095368217 1098.020706705399 296.6894668574728
803 0.005 4.015 20 1033.473680362182 982.2121598832068 982.7773046672648 1100.663805294789 1100.146819798193 1099.99816775655 1098.078944541286 371.5906617363876 1098.013851939112 296.6894763200225
804 0.005 4.02 20 1033.477457155148 982.2138044078049 982.778936292554 1100.673190560716 1100.158279632675 1100.004768695626 1098.083592655968 371.6391804861739 1098.015250976443 296.6895103608569
805 0.005 4.025 20 1033.482579493504 982.215506596017 982.7806210453219 1100.677115013709 1100.164417613314 1100.012309828567 1098.088067088621 371.6876693054229 1098.021137246423 296.6895376590886
806 0.005 4.03 20 1033.476026004293 982.2170781882254 982.7822158784393 1100.663573846317 1100.146873378765 1099.998131217477 1098.078521362575 371.7359833256652 1098.013427713898 296.6895265806682
807 0.005 4.035 20 1033.480736674548 982.2187018864601 982.783824080361 1100.673740145337 1100.158901231516 1100.004932443629 1098.084270103144 371.7840042432384 1098.016040940808 296.68954096237
808 0.005 4.04 20 1033.485204523709 982.2203746180469 982.7854808205727 1100.677103006605 1100.164261833914 1100.011772755298 1098.087899505747 371.8321431855698 1098.020981833937 296.68955340726
809 0.005 4.045 20 1033.479239388115 982.2219260876293 982.7870537635508 1100.664111325762 1100.147391256363 1099.998357036758 1098.078861021165 371.8801742903574 1098.013790443279 296.6895611760326
810 0.005 4.05 20 1033.482965138267 982.2235175678951 982.7886329652804 1100.672815844184 1100.157765820711 1100.003908132946 1098.083554703736 371.9279920991448 1098.015137502805 296.6895761017036
811 0.005 4.055 20 1033.488023325608 982.2251647793199 982.7902628996824 1100.677245940646 1100.164390791901 1100.011787318646 1098.08773514422 371.9757758350214 1098.021065429807 296.6895880515725
812 0.005 4.06 20 1033.481877660457 982.2266896546435 982.7918088293623 1100.664136911375 1100.147466533622 1099.99827288995 1098.078905010259 372.0234113599955 1098.014039846972 296.6896023162376
813 0.005 4.065 20 1033.485550061945 982.2282600317719 982.7933652649921 1100.673274707655 1100.158302510414 1100.004511226733 1098.08413621049 372.0708461392529 1098.015287131992 296.6896224408299
814 0.005 4.07 20 1033.490377805065 982.2298829406392 982.7949718374412 1100.677151349259 1100.164260141224 1100.011852478539 1098.087704733392 372.118244341817 1098.021189156069 296.6896470588534
815 0.005 4.075 20 1033.484444492224 982.2313846728464 982.7964952078164 1100.664141728098 1100.14759195052 1099.998129049446 1098.078628621586 372.1655062387708 1098.013778391412 296.6896545576512
816 0.005 4.08 20 1033.488126646938 982.2329285994931 982.798025937119 1100.673132776198 1100.158018691852 1100.003742500692 1098.08380908332 372.2125421187816 1098.015738661183 296.6896704893093
817 0.005 4.085 20 1033.492325982514 982.2345187168368 982.7996016386072 1100.676478067632 1100.163765666982 1100.012168314842 1098.087523313412 372.2595228529805 1098.020456939072 296.6896770030779
818 0.005 4.09 20 1033.486854594709 982.2359931051795 982.8010954870364 1100.664552498261 1100.147652198527 1099.998507814045 1098.07874945102 372.3064981483266 1098.014384558703 296.6897007430522
819 0.005 4.095 20 1033.490409382529 982.2375155869964 982.8026038042848 1100.673475035724 1100.158500576888 1100.004919297333 1098.083834230299 372.3531945734476 1098.015345809518 296.6897156288214
820 0.005 4.1 20 1033.495467418055 982.2390886109575 982.8041610079583 1100.677672572453 1100.164942579253 1100.012425533225 1098.087739363848 372.3998057620815 1098.021663276628 296.6897323383525
821 0.005 4.105 20 1033.489713178167 982.240542463095 982.8056353445426 1100.66479223097 1100.147759036809 1099.998332010162 1098.079006096671 372.4463863335443 1098.014240591768 296.6897264411367
822 0.005 4.11 20 1033.493993977617 982.242049824461 982.8071271973572 1100.674711619012 1100.159768779718 1100.005427930133 1098.084332189797 372.4927953407352 1098.016650462101 296.6897343337708
823 0.005 4.115 20 1033.497875747976 982.2436004816475 982.8086638691856 1100.676775516335 1100.164364234124 1100.011678894466 1098.087740267536 372.5391265589023 1098.02099198337 296.6897570115246
824 0.005 4.12 20 1033.490883095826 982.2450210269268 982.8101078947341 1100.663300277734 1100.14644204567 1099.9980990436 1098.078316205854 372.585369164451 1098.012904254823 296.6897700449112
825 0.005 4.125 20 1033.496269720475 982.2465067544566 982.8115751216239 1100.67440123524 1100.159678754912 1100.005082962309 1098.084425819627 372.6312950717659 1098.016437249507 296.6897781513815
826 0.005 4.13 20 1033.500118383747 982.2480331580198 982.813086622819 1100.676626225854 1100.163814297482 1100.011785812318 1098.087834135984 372.6773108943127 1098.02104476634 296.6898001752244
827 0.005 4.135 20 1033.494068489486 982.2494409542073 982.8145143379739 1100.664020292461 1100.147045982109 1099.997956987317 1098.079221040722 372.7232291887421 1098.013969519055 296.6898002251748
828 0.005 4.14 20 1033.49820562336 982.2508966822198 982.8159561266385 1100.673284604403 1100.158258458179 1100.003953469853 1098.083986658062 372.7688692628613 1098.01604877213 296.6898110272559
829 0.005 4.145 20 1033.502761535965 982.2524029370518 982.8174461224598 1100.677417936344 1100.16461583401 1100.012283120649 1098.087801055915 372.8144579096258 1098.021186441207 296.6898118330483
830 0.005 4.15 20 1033.496353748102 982.2537873961207 982.8188514771509 1100.664119766291 1100.147297044259 1099.998263478979 1098.078936416801 372.8599951029393 1098.014289043069 296.6898318530129
831 0.005 4.155 20 1033.500292073842 982.2552167535911 982.8202676336338 1100.673665165837 1100.158785473594 1100.005053483573 1098.083713516031 372.9053549948359 1098.015830617666 296.6898573240945
832 0.005 4.16 20 1033.504751241602 982.2566984737356 982.82173315515 1100.676831571966 1100.163853375599 1100.011620783761 1098.087717034011 372.9506570071411 1098.020913217941 296.6898650983541
833 0.005 4.165 20 1033.498954371165 982.258063223442 982.823117866067 1100.664761502686 1100.147864242438 1099.998054092198 1098.078940707524 372.9958424107746 1098.01410780267 296.6898798479668
834 0.005 4.17 20 1033.502015682664 982.2594627408916 982.8245066460537 1100.672273893494 1100.157180466568 1100.00348111178 1098.083122858724 373.0408531792305 1098.014973389983 296.6898807007947
835 0.005 4.175 20 1033.507363062226 982.2609299816487 982.8259545781229 1100.677587408574 1100.165031654814 1100.012651705845 1098.088221547049 373.0857164007405 1098.021325807044 296.6898850114148
836 0.005 4.18 20 1033.500817741045 982.2622675552034 982.827313852629 1100.664117640442 1100.147281975807 1099.998683798845 1098.07892110517 373.1305472977381 1098.014037917068 296.6899011137571
837 0.005 4.185 20 1033.506114920774 982.2636709250183 982.828699145487 1100.674758960111 1100.160159362015 1100.005558918012 1098.084507544593 373.1753868112484 1098.016838790363 296.6899296892468
838 0.005 4.19 20 1033.508828879768 982.2651084104551 982.8301241760408 1100.676629956512 1100.163964071772 1100.012028076988 1098.087699348228 373.2200297419208 1098.02025122002 296.6899412893583
839 0.005 4.195 20 1033.503359280586 982.2664281755376 982.831464181374 1100.66428568677 1100.147582638851 1099.998495948481 1098.078725179047 373.2644069080692 1098.014262861861 296.6899431671942
840 0.005 4.2 20 1033.507214527487 982.2678000423564 982.8328202312468 1100.673733113383 1100.158715458723 1100.004993745524 1098.084037108092 373.3088252169267 1098.015804894902 296.6899545238271
841 0.005 4.205 20 1033.511595800587 982.2692213571211 982.8342257620487 1100.676865931204 1100.164088303394 1100.012234578696 1098.088164920929 373.3530883325735 1098.021224018728 296.6899623370662
842 0.005 4.21 20 1033.505850590021 982.2705261368965 982.8355505001675 1100.664538250425 1100.147890636859 1099.998672210648 1098.079047768608 373.3973471326528 1098.014438337908 296.6899787605498
843 0.005 4.215 20 1033.509910832448 982.2718816446454 982.836890197393 1100.674147677791 1100.159244559451 1100.005116464589 1098.084472187847 373.4414673655725 1098.016794174203 296.6900098350866
844 0.005 4.22 20 1033.513353880012 982.2732780941549 982.8382729584152 1100.676175305619 1100.163528618437 1100.011423057413 1098.087552446481 373.4853660979118 1098.020807159326 296.6900077645424
845 0.005 4.225 20 1033.507400348199 982.2745569604018 982.8395727489234 1100.664021892024 1100.147159251565 1099.997806156429 1098.078781769185 373.5290831201155 1098.01364881584 296.6900129574419
846 0.005 4.23 20 1033.510988407027 982.2758799456722 982.8408827814766 1100.672519756602 1100.157454282133 1100.003658318195 1098.083689855692 373.5727694754906 1098.014929255013 296.69002453162
847 0.005 4.235 20 1033.516161698402 982.2772613381564 982.842245856181 1100.677268536058 1100.164670729102 1100.012560218112 1098.087947066906 373.6164753092328 1098.021553216049 296.6900296084389
848 0.005 4.24 20 1033.509664191399 982.2785209059035 982.8435255649008 1100.66393853396 1100.146930610133 1099.998234520588 1098.078909912422 373.6599960765014 1098.014131456287 296.6900524486821
849 0.005 4.245 20 1033.51371085315 982.2798319575553 982.8448219820141 1100.67393947384 1100.159092831137 1100.005514304157 1098.083750584871 373.7034301097171 1098.015746134381 296.6900667662645
850 0.005 4.25 20 1033.517891734538 982.2811917370987 982.8461663705914 1100.676960797141 1100.164181488314 1100.011873760691 1098.087703576024 373.7467237918131 1098.02094210361 296.690079686034
851 0.005 4.255 20 1033.511620570865 982.2824331409686 982.8474281200722 1100.66372460968 1100.146710955866 1099.997900855659 1098.078987287459 373.7899128606688 1098.013621623169 296.6900841718389
852 0.005 4.26 20 1033.51547681342 982.2837212517325 982.8487019336399 1100.673058981876 1100.158136894139 1100.004171629552 1098.084068733129 373.8330527433454 1098.015289510004 296.6901119224688
853 0.005 4.265 20 1033.51941574666 982.2850575644859 982.8500228609707 1100.6761332331 1100.16327743536 1100.011615272351 1098.087371610129 373.876094924722 1098.019841357688 296.6901285111268
854 0.005 4.27 20 1033.514186316102 982.2862870024451 982.8512704070147 1100.664448252599 1100.147948457348 1099.998323236289 1098.078940280661 373.9189645281797 1098.014324241495 296.6901402496188
855 0.005 4.275 20 1033.518592263191 982.2875680440721 982.8525358596549 1100.674064928596 1100.159379947768 1100.004409534139 1098.084229182896 373.9616463778186 1098.016853059955 296.6901385153323
856 0.005 4.28 20 1033.522513949304 982.2888966473392 982.8538490385843 1100.677668174007 1100.164826339694 1100.012538146845 1098.088116530316 374.0043302102291 1098.02136140432 296.6901530848612
857 0.005 4.285 20 1033.515936451413 982.2901042011508 982.8550777231856 1100.664120171752 1100.147299390844 1099.998339221472 1098.079030271085 374.0468783281893 1098.01416202481 296.6901595759699
858 0.005 4.29 20 1033.520311290317 982.2913629662539 982.85632117041 1100.673728313835 1100.158709605591 1100.004774315483 1098.084055437998 374.0892836274417 1098.016364688337 296.6901744739837
859 0.005 4.295 20 1033.52425191067 982.2926702530949 982.8576133528018 1100.676865787587 1100.164131139766 1100.01240440841 1098.087814332852 374.1317777258552 1098.020886850153 296.6901791134667
860 0.005 4.3 20 1033.518153873904 982.2938570970873 982.8588207774472 1100.664373170482 1100.147509496748 1099.998403328276 1098.078701417716 374.1740880761945 1098.014259321038 296.6901926492309
861 0.005 4.305 20 1033.522100163808 982.2950988339257 982.8600461781058 1100.674201199959 1100.159191856611 1100.005039049519 1098.084323600918 374.216170125172 1098.016422415157 296.6902216469404
862 0.005 4.31 20 1033.526121781729 982.2963887613085 982.8613209412948 1100.677172123187 1100.164315166872 1100.011964610992 1098.087755146915 374.2580896870729 1098.021182154963 296.6902188220367
863 0.005 4.315 20 1033.51939488485 982.2975486772231 982.8625047230342 1100.663222349594 1100.146377479007 1099.998030799161 1098.078017363711 374.3001127513212 1098.013175620722 296.6902397413124
864 0.005 4.32 20 1033.524745414501 982.2987782565317 982.863714797449 1100.674794678532 1100.159850106141 1100.005352248794 1098.084361973484 374.3420574136153 1098.016920790114 296.6902449217219
865 0.005 4.325 20 1033.527978457189 982.3000469732891 982.8649695177467 1100.676377574323 1100.163503427234 1100.010984107386 1098.087554892986 374.3837493027449 1098.020790574407 296.6902525654087
866 0.005 4.33 20 1033.521919554751 982.3011990276816 982.8661417955368 1100.663976391787 1100.147136561143 1099.998197905308 1098.079025083344 374.4253691533433 1098.013830189689 296.690255869825
867 0.005 4.335 20 1033.526280673541 982.3024087281316 982.8673351208591 1100.673720038305 1100.158896352516 1100.003993734286 1098.084189674367 374.4668861348791 1098.016583280064 296.6902646491241
868 0.005 4.34 20 1033.529986258048 982.3036641287324 982.8685756121006 1100.67679262577 1100.164041014108 1100.01233401482 1098.087726917119 374.5082891649716 1098.020778173996 296.6902785032524
869 0.005 4.345 20 1033.524204774274 982.3048056730539 982.8697363856273 1100.664595228758 1100.147774861342 1099.99896407386 1098.079232115265 374.5496923667548 1098.014633614211 296.6902963811368
870 0.005 4.350000000000001 20 1033.527440992528 982.3059909040818 982.8709080034502 1100.673205554771 1100.158180345474 1100.004402208048 1098.084062894075 374.5908219942664 1098.015234289322 296.6903018437249
871 0.005 4.355 20 1033.531853703274 982.3072264470742 982.8721273855177 1100.676384621154 1100.163555381628 1100.011822149037 1098.087687009503 374.6319659541915 1098.020731807655 296.6903161180725
872 0.005 4.36 20 1033.52585744982 982.308346463587 982.8732669905088 1100.663973091683 1100.147029579286 1099.997786471924 1098.07863490608 374.6731495470717 1098.013732935501 296.6903292439053
873 0.005 4.365 20 1033.529692233277 982.3095191485613 982.8744247401145 1100.673442240642 1100.158364877432 1100.004086834953 1098.084044031754 374.7140185767587 1098.015638863128 296.6903390776657
874 0.005 4.37 20 1033.534025572721 982.310746544617 982.8756353541588 1100.677155747677 1100.164428916102 1100.012457495148 1098.088030164732 374.7547368296017 1098.021266457235 296.6903419618253
875 0.005 4.375 20 1033.527720973095 982.3118521154506 982.8767614787546 1100.664319492045 1100.147297718586 1099.99788069185 1098.07900351797 374.7954106141092 1098.014064074002 296.6903444444442
876 0.005 4.38 20 1033.531103691927 982.3130015410943 982.8778982053302 1100.672664929965 1100.157684812835 1100.003834170989 1098.083705088872 374.8360868703432 1098.014993614018 296.6903617115315
877 0.005 4.385 20 1033.536332581695 982.3142157664302 982.8790933690932 1100.677143585307 1100.164403659153 1100.012339714105 1098.088036532341 374.8767731504461 1098.021436670901 296.6903852337938
878 0.005 4.39 20 1033.529437427283 982.3153043889378 982.8802034080664 1100.66397155108 1100.147098097408 1099.998036324525 1098.078638727389 374.9171968333344 1098.013501754409 296.6903868344957
879 0.005 4.395 20 1033.533677095073 982.3164476189786 982.8813306953704 1100.673684976315 1100.158768161364 1100.004412291519 1098.084286588109 374.9574406540935 1098.016406922599 296.690410039483
880 0.005 4.4 20 1033.537349112111 982.317639288094 982.8825065020905 1100.676194226844 1100.163244050213 1100.0115811705 1098.087892144736 374.9977276828315 1098.020500662763 296.6904149964349
881 0.005 4.405 20 1033.531516010998 982.3187168119391 982.8836035104453 1100.664036146842 1100.14721002343 1099.998049180322 1098.078972901769 375.0379553385214 1098.013866106688 296.6904301586964
882 0.005 4.41 20 1033.535746080849 982.3198478690216 982.8847185529972 1100.673812029108 1100.158905126008 1100.004407837981 1098.084178175988 375.0780008815872 1098.016744792071 296.6904458590903
883 0.005 4.415 20 1033.538994354901 982.3210203327611 982.8858777670586 1100.676261822417 1100.163525110304 1100.01193896333 1098.087480893889 375.1179146314563 1098.020316637049 296.6904413146535
884 0.005 4.42 20 1033.5325184356 982.3220712405391 982.8869502328466 1100.663270372293 1100.146544435818 1099.997924081441 1098.078555904526 375.15774729783 1098.0129809854 296.6904521805531
885 0.005 4.425 20 1033.537111611033 982.32318450529 982.888045186312 1100.673567092983 1100.158648746112 1100.0046913908 1098.084486797671 375.197476097613 1098.015709884348 296.6904619923807
886 0.005 4.43 20 1033.540618225433 982.3243438190395 982.8891891149079 1100.675834235407 1100.162851938045 1100.011469774749 1098.08748531294 375.2372086364736 1098.020413463564 296.6904992591367
887 0.005 4.435 20 1033.535218636012 982.3253939691793 982.8902582345276 1100.664455128785 1100.147945987622 1099.998258506736 1098.078695014994 375.2767939848662 1098.01413848747 296.6905026363017
888 0.005 4.44 20 1033.53909629487 982.3264927383959 982.8913424811176 1100.67316822463 1100.158131348906 1100.003435436072 1098.083850960302 375.316171302341 1098.016182951687 296.6905053277089
889 0.005 4.445 20 1033.542681306295 982.3276351402043 982.892471177802 1100.676424312155 1100.163750607535 1100.012149278635 1098.087435847965 375.3556220169841 1098.020216977907 296.6905064230639
890 0.005 4.45 20 1033.536770758939 982.3286633730518 982.8935187941989 1100.664100616932 1100.147152873248 1099.998025441842 1098.078716000572 375.3949974408574 1098.013870307864 296.690520741258
891 0.005 4.455 20 1033.541182114062 982.329756322123 982.8945938439425 1100.674157999111 1100.159257708746 1100.004792427391 1098.084508396013 375.4341110809347 1098.016411374224 296.6905316457199
892 0.005 4.46 20 1033.544180877531 982.3308822924153 982.8957076112789 1100.675783083486 1100.162976267957 1100.01134648382 1098.087047918104 375.4732070188056 1098.020251902631 296.6905334709553
893 0.005 4.465 20 1033.538850516489 982.3319042559855 982.8967467641734 1100.664517855599 1100.147718989176 1099.998180579546 1098.079226721714 375.5122161833796 1098.014238723874 296.6905453098975
894 0.005 4.47 20 1033.542056227566 982.3329701066353 982.8977991027397 1100.673030226443 1100.157925394123 1100.003749493533 1098.083847759785 375.551082007376 1098.015589044812 296.6905533307507
895 0.005 4.475000000000001 20 1033.546496603004 982.3340892585654 982.8989026418902 1100.677139085713 1100.164482729718 1100.012531220616 1098.08758849749 375.5899431438177 1098.020969835115 296.6905679226154
896 0.005 4.48 20 1033.540674614923 982.3350999969239 982.8999316138705 1100.664524552786 1100.147923851968 1099.998477445244 1098.079089811785 375.6287408050422 1098.014426867271 296.6905827726938
897 0.005 4.485 20 1033.544385605247 982.3361595579963 982.9009760577745 1100.674332173919 1100.159367652918 1100.005009537222 1098.084179689261 375.6672712339321 1098.016620861806 296.6905896061693
898 0.005 4.49 20 1033.5481275627 982.3372642748313 982.902066489661 1100.676640902335 1100.163694767387 1100.011480977194 1098.087496905181 375.705690450627 1098.020870571417 296.6905857468161
899 0.005 4.495 20 1033.542022179531 982.3382581935949 982.9030796761297 1100.664105497003 1100.147171614327 1099.997979570469 1098.079305396303 375.7442356963215 1098.013859714367 296.6906132582384
900 0.005 4.5 20 1033.545619673558 982.3392960726048 982.9041041243428 1100.67258659301 1100.157467584079 1100.003166432151 1098.083506485636 375.7825972520057 1098.016174413058 296.690621181452
901 0.005 4.505 20 1033.550141618271 982.3403932205581 982.9051842762015 1100.67770299669 1100.164984338345 1100.01290393494 1098.087799349066 375.8207820305557 1098.021190442085 296.6906315797925
902 0.005 4.51 20 1033.543580238512 982.3413700395902 982.9061811965979 1100.663821253485 1100.14688866096 1099.998104818563 1098.07899692982 375.8590375021083 1098.013826267174 296.6906629415919
903 0.005 4.515 20 1033.547356605455 982.3423995244501 982.9071949773946 1100.673605733573 1100.158780186532 1100.004717438675 1098.084317964008 375.8971595195417 1098.01625958693 296.6906687248683
904 0.005 4.52 20 1033.550423831202 982.3434730060114 982.9082553951615 1100.67549956569 1100.162754986899 1100.011150304198 1098.087471268643 375.9348594973337 1098.019431016999 296.6906677897899
905 0.005 4.525 20 1033.544847778149 982.3444326197186 982.9092343372744 1100.663769937062 1100.146794916024 1099.997969255621 1098.078657760805 375.9726730166562 1098.013084043464 296.6906651176866
906 0.005 4.53 20 1033.550265524319 982.3454574063809 982.9102403002471 1100.674338686274 1100.159663982251 1100.004531687759 1098.084250592917 376.0106849819568 1098.017071747381 296.6906867271603
907 0.005 4.535 20 1033.553641651256 982.3465315259414 982.9112982386448 1100.67713453001 1100.164381847722 1100.012477912031 1098.088152758874 376.048508446296 1098.021637107676 296.6906902352491
908 0.005 4.54 20 1033.547022733096 982.347484475561 982.912272723676 1100.664180637226 1100.147492374262 1099.998531962183 1098.078985905978 376.0860875647666 1098.014055196002 296.6907066971066
909 0.005 4.545 20 1033.550438287569 982.3484863971339 982.9132605823904 1100.673189598093 1100.158149849779 1100.004415208497 1098.084046159643 376.1235604861085 1098.015255228439 296.6907100068921
910 0.005 4.55 20 1033.554985397124 982.3495421882482 982.9142995275753 1100.676881073844 1100.164029202464 1100.011709177439 1098.08759334085 376.1610025957678 1098.021195638796 296.6907205037415
911 0.005 4.555 20 1033.548745173538 982.3504788526909 982.9152568607375 1100.664292250982 1100.147381880226 1099.997913754713 1098.078466888747 376.1984911050914 1098.014072831941 296.6907370726644
912 0.005 4.56 20 1033.551884267045 982.3514657330834 982.9162297960646 1100.672888628251 1100.157801087767 1100.003818541993 1098.083845141365 376.2356926241708 1098.015271157881 296.6907351065894
913 0.005 4.565 20 1033.556811348161 982.3525148701561 982.917260910861 1100.677636817405 1100.165051416085 1100.012957484586 1098.088228082473 376.2727833811462 1098.022185148843 296.6907564553069
914 0.005 4.57 20 1033.54963192988 982.3534347994234 982.9182035355126 1100.663557632746 1100.146595972902 1099.998288820654 1098.078503272563 376.3099569080716 1098.013426787806 296.6907589182416
915 0.005 4.575 20 1033.554221291917 982.3544167278397 982.9191680872269 1100.673906260774 1100.158938661133 1100.004550786391 1098.084236103939 376.3469932170993 1098.015957958634 296.6907811067765
916 0.005 4.58 20 1033.557930598056 982.355447598574 982.9201830028368 1100.676578327053 1100.163773937719 1100.011838499607 1098.087655803053 376.3838727882981 1098.021116364942 296.6907755138907
917 0.005 4.585 20 1033.551382839629 982.3563593806175 982.9211161646223 1100.66376017784 1100.146826338914 1099.997817830026 1098.078748636973 376.4206808065035 1098.013366365595 296.6907924641083
918 0.005 4.59 20 1033.555495562212 982.3573275640711 982.9220683948218 1100.672948081322 1100.157803282651 1100.003588028881 1098.084190440923 376.4573623149971 1098.015958774492 296.6907920003477
919 0.005 4.595 20 1033.559841977781 982.3583490099808 982.923073280724 1100.677413347662 1100.16476026711 1100.012836800311 1098.087893449091 376.4940649165151 1098.021806348511 296.690799547526
920 0.005 4.600000000000001 20 1033.553831773138 982.3592591167367 982.9240020801839 1100.664626999092 1100.148026605414 1099.998664914013 1098.079186272918 376.5306302772295 1098.014503712913 296.6908220295795
921 0.005 4.605 20 1033.557807376925 982.3602277386589 982.9249537874193 1100.674845530394 1100.160146584271 1100.005886466511 1098.084504830449 376.5671463246161 1098.016980941144 296.6908345276261
922 0.005 4.61 20 1033.560682399111 982.3612312968472 982.9259456542466 1100.676244918868 1100.163447890888 1100.01147141685 1098.087420604936 376.6033950375081 1098.020139008361 296.6908353115267
923 0.005 4.615 20 1033.55511763557 982.362127208053 982.9268604215492 1100.664199893994 1100.147428713025 1099.998298798685 1098.079184742033 376.639780631663 1098.014370157085 296.6908479188256
924 0.005 4.62 20 1033.558548861412 982.3630709994145 982.9277890795001 1100.673370394988 1100.158335832742 1100.004380385549 1098.08404590412 376.6760347898514 1098.015705180133 296.6908560127471
925 0.005 4.625 20 1033.562621711339 982.3640695332069 982.928770920013 1100.676524603567 1100.163600264224 1100.011739010433 1098.087852245024 376.7121158342794 1098.020992641246 296.6908625292682
926 0.005 4.63 20 1033.556460199589 982.3649548395019 982.9296761008627 1100.664229458624 1100.147595735541 1099.998166331402 1098.079023452534 376.7481883491323 1098.013961432801 296.6908732509964
927 0.005 4.635 20 1033.55958147058 982.365878957925 982.9305884348804 1100.672579095676 1100.157560598037 1100.003689748552 1098.083469519867 376.7841613191216 1098.01530360647 296.6908852714643
928 0.005 4.64 20 1033.56388650607 982.3668622793431 982.9315548239277 1100.676768616986 1100.164020711705 1100.0121387579 1098.087848699086 376.82006432846 1098.020480735308 296.6908984639437
929 0.005 4.645 20 1033.557165585901 982.3677252855615 982.9324386283757 1100.663583774317 1100.146827375414 1099.998055209252 1098.078633132688 376.8558836667185 1098.013252060767 296.6909133655263
930 0.005 4.65 20 1033.561741404298 982.3686478600342 982.9333442727162 1100.674065341376 1100.159115360342 1100.005051806927 1098.083919467522 376.8915469631258 1098.0163506291 296.6909237309612
931 0.005 4.655 20 1033.565638331036 982.3696242835688 982.9343046379512 1100.676941623195 1100.164084551945 1100.01173052874 1098.087792458884 376.9270951184916 1098.021054409291 296.6909284965249
932 0.005 4.66 20 1033.559058851822 982.3704804211601 982.9351821047154 1100.663653118067 1100.146671297355 1099.997834559013 1098.078834249896 376.9626179163132 1098.013443299715 296.6909253539868
933 0.005 4.665 20 1033.563720364291 982.3713991853233 982.9360833003864 1100.674098379069 1100.159318015364 1100.004337170443 1098.084606178429 376.998086175056 1098.016838196164 296.6909567380268
934 0.005 4.67 20 1033.567223500563 982.3723669906942 982.9370354131113 1100.676973511135 1100.164193941352 1100.012364037275 1098.08812685209 377.0335045683071 1098.021483569534 296.6909532893297
935 0.005 4.675 20 1033.561193142049 982.3732160559065 982.9379058111734 1100.664775329302 1100.147879881594 1099.998391702989 1098.078615668835 377.0687938269532 1098.014698081852 296.6909619576149
936 0.005 4.68 20 1033.565913027486 982.3741350769001 982.9388066688898 1100.675260588424 1100.160745045978 1100.005783010771 1098.084743166518 377.104004009102 1098.017273584315 296.6909581259962
937 0.005 4.685 20 1033.568763691375 982.3750921021492 982.9397503376015 1100.676719729998 1100.163979963065 1100.011942836804 1098.088017762596 377.1391254694955 1098.021482325868 296.6909689693311
938 0.005 4.69 20 1033.563179850309 982.3759405632204 982.9406177554895 1100.665136506142 1100.148644589908 1099.998735866124 1098.07933125283 377.1741424372141 1098.014445468795 296.6909741511757
939 0.005 4.695 20 1033.566408289062 982.3768370645049 982.9414995265515 1100.673909759706 1100.158957885694 1100.004771330011 1098.084546197412 377.2090974122623 1098.016733351637 296.6909894245632
940 0.005 4.7 20 1033.569788412032 982.3777801982641 982.942428443823 1100.67650810307 1100.163906364497 1100.011826899502 1098.087757608409 377.2439793744625 1098.021099706837 296.6909991107225
941 0.005 4.705 20 1033.563891881673 982.3786084171144 982.9432772587991 1100.664402174353 1100.147490035696 1099.997936644951 1098.078854099674 377.2786991597679 1098.014420691213 296.6910047560522
942 0.005 4.71 20 1033.567890342399 982.3794920040372 982.944144748892 1100.673938210147 1100.158888983973 1100.004216442566 1098.084427075892 377.3134097046478 1098.016393498855 296.6910062979481
943 0.005 4.715 20 1033.571833161962 982.3804282189179 982.9450652052572 1100.677418522314 1100.164866399182 1100.012743616686 1098.087999077811 377.3481684751506 1098.021472580705 296.6910272260895
944 0.005 4.72 20 1033.565107708172 982.3812455759961 982.9459032262034 1100.664437572546 1100.147417071423 1099.998340494408 1098.078869441733 377.3827508495204 1098.014200515035 296.6910466254799
945 0.005 4.725000000000001 20 1033.568744226487 982.3821169802316 982.9467599598141 1100.673467750573 1100.15844002153 1100.004698343835 1098.083967139238 377.4171279287249 1098.015673823616 296.6910486838756
946 0.005 4.73 20 1033.5728500217 982.3830397330233 982.9476668076157 1100.676810951148 1100.164008478045 1100.012289605539 1098.088064602801 377.451535301478 1098.020956821907 296.6910527722857
947 0.005 4.735 20 1033.566740528378 982.3838466699613 982.9484934156011 1100.66457084855 1100.147660870409 1099.998453357393 1098.079039451164 377.4859006580691 1098.014371007396 296.6910571722065
948 0.005 4.74 20 1033.570294726341 982.3847084565687 982.9493398916428 1100.673696982536 1100.158703248258 1100.004685175638 1098.084350256106 377.5201979470712 1098.016414141175 296.6911013435895
949 0.005 4.745 20 1033.574105442451 982.3856226569796 982.9502388237843 1100.677027923188 1100.164240116923 1100.0120075916 1098.087735344869 377.5542765058084 1098.020892902693 296.6910886667209
950 0.005 4.75 20 1033.567813615343 982.3864185034555 982.9510559238051 1100.664170142715 1100.147264412213 1099.998032248737 1098.078766484468 377.5882674597979 1098.013937827159 296.6911059888649
951 0.005 4.755 20 1033.57165151389 982.3872657188072 982.9518880189858 1100.673352935248 1100.158385690917 1100.004226022623 1098.084137452421 377.6222531685304 1098.016343254829 296.691097965511
952 0.005 4.76 20 1033.575982803342 982.3881714711022 982.9527767737729 1100.677341768914 1100.164388249699 1100.012063993767 1098.088026528938 377.656256708637 1098.021478681993 296.6911343406006
953 0.005 4.765 20 1033.568789173492 982.388954829339 982.9535823329219 1100.663590121705 1100.146693426964 1099.997736894756 1098.078590347949 377.6901233003505 1098.013102408538 296.6911279218972
954 0.005 4.77 20 1033.57266335429 982.3897909908501 982.9544043542776 1100.67309384887 1100.158053878696 1100.003935815979 1098.083693069558 377.7236876343205 1098.015566086993 296.6911324126418
955 0.005 4.775 20 1033.577687468012 982.3906944055212 982.9552885370871 1100.677662026495 1100.165139269397 1100.01264702777 1098.088203136173 377.7573488639414 1098.021540497691 296.6911339450401
956 0.005 4.78 20 1033.56994437832 982.3914615796705 982.9560800120192 1100.66301268137 1100.146274888494 1099.997732483074 1098.078379302526 377.7911861847899 1098.01257546387 296.6911403045355
957 0.005 4.785 20 1033.575082218071 982.3923008209025 982.9568993405927 1100.674070509621 1100.159213727648 1100.004625421662 1098.084662794782 377.8246602482022 1098.016568723267 296.6911409636603
958 0.005 4.79 20 1033.578510053935 982.393190929156 982.9577730655532 1100.676959865729 1100.164235286257 1100.012116568627 1098.088068550597 377.858037796696 1098.021549438369 296.6911410636069
959 0.005 4.795 20 1033.571966700604 982.3939588409086 982.9585631716817 1100.663985835005 1100.147275980594 1099.998296822402 1098.078666686433 377.8913112327135 1098.01383917067 296.691153081861
960 0.005 4.8 20 1033.576212254266 982.3947868989977 982.9593742400577 1100.673700578596 1100.15871416246 1100.004203070491 1098.084501268482 377.9246836863227 1098.016225810245 296.6911632242085
961 0.005 4.805 20 1033.579506653535 982.3956605248405 982.9602328974586 1100.676442256763 1100.163609964519 1100.012000571254 1098.08787742327 377.9579540336623 1098.020648408413 296.6911721746673
962 0.005 4.81 20 1033.57298848874 982.3964169193291 982.9610100437856 1100.66366940801 1100.146692613903 1099.99805858077 1098.078728357033 377.9910598872546 1098.013761423465 296.6911932461787
963 0.005 4.815 20 1033.577124934378 982.3972355025966 982.9618117019976 1100.67359666638 1100.158542412809 1100.004354187418 1098.084466881353 378.0241052543752 1098.016065995665 296.6912066935563
964 0.005 4.82 20 1033.581058550248 982.3981028111069 982.9626637187866 1100.676876826303 1100.164127212504 1100.012253665263 1098.087774288136 378.0571277602547 1098.021429044464 296.6912138920781
965 0.005 4.825 20 1033.574666324164 982.3988521626454 982.963434107657 1100.664117051288 1100.147248579743 1099.99785324185 1098.078808183689 378.0900060428356 1098.014217958606 296.691218793895
966 0.005 4.83 20 1033.578587367158 982.3996593246984 982.9642255528898 1100.673871145507 1100.158813488252 1100.004028516195 1098.084288679141 378.1228530690854 1098.016547858209 296.6912440714883
967 0.005 4.835 20 1033.581813428282 982.400511946631 982.965064673672 1100.676636207206 1100.16393121896 1100.011914726598 1098.087424507435 378.1555823612894 1098.020609737958 296.6912396704241
968 0.005 4.84 20 1033.576238149807 982.4012574544747 982.9658292970647 1100.664831331167 1100.147866352422 1099.998506894273 1098.078917026522 378.1881824959698 1098.014936632336 296.6912553677186
969 0.005 4.845 20 1033.58042934381 982.4020621980098 982.9666172032422 1100.675058330686 1100.160186958879 1100.005852568174 1098.084344938143 378.2208114990841 1098.01698039092 296.6912449821335
970 0.005 4.850000000000001 20 1033.583477689198 982.4029088734584 982.9674505119532 1100.676472563622 1100.163635163698 1100.011701723007 1098.087815686588 378.2533839520704 1098.021465576362 296.6912657628504
971 0.005 4.855 20 1033.576640040846 982.4036388508681 982.9682013955354 1100.663345756069 1100.146267927442 1099.997571684794 1098.078834941852 378.2858099730305 1098.013166886481 296.6912699843261
972 0.005 4.86 20 1033.580714666158 982.4044217719451 982.968969940654 1100.672695518962 1100.157593462106 1100.003289599489 1098.083595778422 378.3181551942621 1098.016025177426 296.6912831475489
973 0.005 4.865 20 1033.585456948459 982.4052698572924 982.9697992620429 1100.677654595769 1100.165069872984 1100.012836026517 1098.088231839289 378.3505344466097 1098.021471133821 296.691301365339
974 0.005 4.87 20 1033.578713946552 982.4059976641092 982.9705473143465 1100.664428931953 1100.147541112088 1099.99867011834 1098.079257060509 378.3828566357773 1098.014710306425 296.6913019180543
975 0.005 4.875 20 1033.583052299786 982.4067836924863 982.9713174346407 1100.675251020171 1100.160349172472 1100.005898480825 1098.084270700237 378.4148616297755 1098.017454099421 296.6913060429892
976 0.005 4.88 20 1033.586039924789 982.4076164224791 982.9721366082864 1100.676848740209 1100.163971795283 1100.011669455927 1098.087913289222 378.4468742707014 1098.02082646492 296.6913040846201
977 0.005 4.885 20 1033.579793918324 982.4083344981107 982.9728754880267 1100.664021751906 1100.14717566397 1099.99821632036 1098.079003258486 378.4789472818279 1098.014261484524 296.6913187365071
978 0.005 4.89 20 1033.58369732393 982.4091053019471 982.9736310137193 1100.67399561104 1100.159021300828 1100.004905909615 1098.083978344555 378.5108867489512 1098.016360621098 296.6913304121265
979 0.005 4.895 20 1033.587127962314 982.4099289261626 982.9744388910264 1100.676389666194 1100.163557158852 1100.011499625071 1098.087960695097 378.542724085172 1098.020929522801 296.6913321867484
980 0.005 4.9 20 1033.581265788288 982.4106420049428 982.9751710693115 1100.664588181329 1100.147880545872 1099.998460609023 1098.079279537911 378.5745294373515 1098.014373079824 296.6913489854205
981 0.005 4.905 20 1033.585160009171 982.411410459319 982.975923713034 1100.674408918014 1100.159308252582 1100.00489040981 1098.084561269799 378.6062206624708 1098.016735049772 296.6913516128702
982 0.005 4.91 20 1033.588284856655 982.4122253780142 982.9767246101238 1100.676287064831 1100.163336572299 1100.011755955812 1098.08774415426 378.6378272456033 1098.020797232692 296.691360917732
983 0.005 4.915 20 1033.58195168516 982.4129210867216 982.9774415590829 1100.664118199056 1100.147222083003 1099.997885577904 1098.078466610892 378.669405025763 1098.013513905589 296.6913729407268
984 0.005 4.92 20 1033.584999598644 982.4136657404907 982.9781734482906 1100.672445190041 1100.157359824264 1100.003600566584 1098.083586951368 378.7008170370729 1098.015174058759 296.6913791186428
985 0.005 4.925 20 1033.589492890245 982.4144694028583 982.9789605388861 1100.676699282159 1100.164031710717 1100.012262048463 1098.087811648595 378.7322059320733 1098.020400179999 296.6913777787707
986 0.005 4.93 20 1033.583941550906 982.4151649469084 982.9796741719408 1100.664409537269 1100.147602838934 1099.998601938993 1098.079170017222 378.7637465799635 1098.014429672302 296.6913861129415
987 0.005 4.935 20 1033.587295126373 982.4159117331077 982.9804056131157 1100.673735740174 1100.158652105409 1100.004443199586 1098.084239240826 378.7950382341889 1098.015890447141 296.6913959151221
988 0.005 4.94 20 1033.590518859776 982.4167032415563 982.981183570545 1100.676238063302 1100.163424685422 1100.011523796021 1098.087148983188 378.8262304174092 1098.020524825581 296.6914120697157
989 0.005 4.945 20 1033.583791064019 982.4173788325359 982.9818805923156 1100.663174137977 1100.146203448437 1099.997858696692 1098.078573115666 378.8573974686612 1098.012879122991 296.6914293415208
990 0.005 4.95 20 1033.587622328388 982.4181124755792 982.9825983073413 1100.672807271378 1100.157786913782 1100.003906386894 1098.0841506515 378.8883975562387 1098.015004990917 296.691420724174
991 0.005 4.955 20 1033.5916095296 982.4188941002486 982.9833650109859 1100.676213698419 1100.163466134115 1100.011734625035 1098.087269670906 378.9193387453927 1098.020377422929 296.6914430413979
992 0.005 4.96 20 1033.585962765698 982.4195730117766 982.984061480285 1100.664282445048 1100.147713899187 1099.998361131743 1098.078990974726 378.9504046751974 1098.014452104791 296.6914603970016
993 0.005 4.965 20 1033.589529934874 982.4203060693779 982.984778784312 1100.673867226177 1100.15894160057 1100.004895998792 1098.084389095916 378.9812157810121 1098.016590391435 296.691466977767
994 0.005 4.97 20 1033.593664290211 982.4210961275988 982.9855528406416 1100.677240686621 1100.164623088681 1100.012360562218 1098.088064878769 379.0119301320661 1098.02146461985 296.6914829807203
995 0.005 4.975000000000001 20 1033.586947618775 982.4217681557475 982.9862458152933 1100.664118496688 1100.147338301693 1099.998273309566 1098.07922111354 379.0426645496643 1098.01402561769 296.6914719850605
996 0.005 4.98 20 1033.590387116916 982.4224851177134 982.9869501338769 1100.672913402219 1100.157824288891 1100.003615733568 1098.083695443664 379.0731741343401 1098.015556080435 296.6914703233896
997 0.005 4.985 20 1033.594644477969 982.4232627886901 982.9877107579563 1100.676914380747 1100.164081756657 1100.012672367949 1098.087840137859 379.1038725125343 1098.020583814021 296.6914770859468
998 0.005 4.99 20 1033.588633881823 982.4239318420406 982.9883981407606 1100.664777824683 1100.148130254021 1099.998876576853 1098.079220521496 379.1344770192407 1098.014864759372 296.6914817084531
999 0.005 4.995 20 1033.592343481355 982.4246554496544 982.9891063278779 1100.674454520358 1100.159684780962 1100.005074335547 1098.084516634214 379.1648029409473 1098.017057835694 296.6915031992512
1000 0.005 5 20 1033.595920637797 982.4254279727201 982.9898643488282 1100.677176998782 1100.164291276449 1100.011687456758 1098.088001444326 379.1950993990457 1098.021167753344 296.6914981214977
1001 0.005 5.005 20 1033.589282234016 982.4260793795549 982.9905378062606 1100.663987328747 1100.1470007421 1099.997851104017 1098.078731076609 379.2254623518801 1098.013709046554 296.6915008991842
1002 0.005 5.01 20 1033.59264615731 982.4267819373533 982.9912267134139 1100.6729569593 1100.157955753818 1100.004176813609 1098.083696862835 379.2557203534196 1098.015509518998 296.6915162951109
1003 0.005 5.015 20 1033.596754699625 982.4275447929967 982.9919726051212 1100.676906550025 1100.164147881246 1100.011980700793 1098.087844768693 379.2859074069062 1098.020798459562 296.6915223206434
1004 0.005 5.02 20 1033.58981481048 982.4281860734824 982.9926355026497 1100.663375976566 1100.146390895059 1099.997793609349 1098.078646327325 379.3159535358631 1098.013285370019 296.6915278228204
1005 0.005 5.025 20 1033.593994351066 982.4288862593216 982.9933195471622 1100.673474480665 1100.158469443533 1100.004146785517 1098.084333385357 379.3459649807002 1098.015925308502 296.6915437968666
1006 0.005 5.03 20 1033.598147374224 982.4296431789569 982.9940596324884 1100.677170113594 1100.164229051502 1100.011990603049 1098.087782205681 379.3759479030619 1098.021304961377 296.6915423523783
1007 0.005 5.035 20 1033.591481197939 982.4302841435251 982.9947213389844 1100.664148772369 1100.147304788368 1099.998108955914 1098.078875114796 379.4057981651685 1098.014061832557 296.6915404738884
1008 0.005 5.04 20 1033.594690816351 982.4309734511163 982.9953977047502 1100.672797799914 1100.157712597712 1100.003855771917 1098.083937176385 379.4355422753475 1098.015469666091 296.6915593721629
1009 0.005 5.045 20 1033.598760624477 982.4317176188637 982.9961262305575 1100.676647146236 1100.16392241525 1100.012284445954 1098.087721199011 379.4654162068634 1098.020418566349 296.6915798901229
1010 0.005 5.05 20 1033.593065260261 982.4323554788552 982.9967820177636 1100.664582427101 1100.148034596754 1099.998561138514 1098.079132081791 379.4951276516442 1098.014404726912 296.6915794165554
1011 0.005 5.055 20 1033.596619694179 982.4330498634114 982.9974602083446 1100.6739369519 1100.158964492261 1100.004568803606 1098.084572882502 379.5246601346581 1098.016441842231 296.6915901768575
1012 0.005 5.06 20 1033.599682036135 982.4337833088957 982.9981814839681 1100.675859122954 1100.163015616643 1100.011177254448 1098.087074080982 379.5542342944424 1098.020390435289 296.6915831929909
1013 0.005 5.065 20 1033.593626477449 982.4344101270596 982.9988275066584 1100.664285653891 1100.147318834676 1099.997951479852 1098.07897848353 379.5836693523641 1098.013511993223 296.6915895540875
1014 0.005 5.07 20 1033.597150774848 982.4350876151121 982.9994908368166 1100.672645707758 1100.157500741397 1100.003099932337 1098.083795849511 379.6129546576838 1098.015946343554 296.6915971865433
1015 0.005 5.075 20 1033.601113437927 982.4358181296449 983.0002056731577 1100.676539857205 1100.163788196208 1100.012415545744 1098.087636345293 379.6424578554183 1098.020691461755 296.691618277567
1016 0.005 5.08 20 1033.594124598117 982.4364303081584 983.000839592878 1100.663249613358 1100.146351398704 1099.997998758465 1098.078398319167 379.6718094999332 1098.012962964772 296.691625864506
1017 0.005 5.085 20 1033.598910722261 982.437109926871 983.0015010358976 1100.674466905736 1100.159471054335 1100.0048448901 1098.084398853028 379.7008746259899 1098.016728178965 296.6916245627481
1018 0.005 5.09 20 1033.602384710837 982.4378357397703 983.002212372483 1100.676894037711 1100.163971423844 1100.011662634374 1098.087695696064 379.7300209747774 1098.021304584954 296.6916429932058
1019 0.005 5.095 20 1033.596566310686 982.4384586054045 983.002853525003 1100.664926761963 1100.148334671655 1099.998470102345 1098.079501443183 379.7591811188228 1098.014574070852 296.6916476151089
1020 0.005 5.100000000000001 20 1033.599837860643 982.4391292209044 983.003510851517 1100.673444739606 1100.158567015406 1100.003926328405 1098.08403807486 379.7881287520324 1098.016258176979 296.6916510713291
1021 0.005 5.105 20 1033.603929004873 982.4398585569497 983.0042238029332 1100.67737799645 1100.164708955266 1100.012624472446 1098.088243360669 379.8170704896739 1098.021505192274 296.6916562909331
1022 0.005 5.11 20 1033.596948844005 982.4404651634893 983.0048520977416 1100.663797476851 1100.146803971782 1099.998104691325 1098.078931284039 379.8460634749288 1098.014044925035 296.691663886945
1023 0.005 5.115 20 1033.601234685659 982.4411315755657 983.0055023966494 1100.674256732764 1100.159539163531 1100.0053274054 1098.084366414654 379.8749181524286 1098.016947914553 296.6916880292929
1024 0.005 5.12 20 1033.603983705214 982.4418431707909 983.0061998330671 1100.676085674238 1100.163211401244 1100.011286655138 1098.087834343349 379.9035741912505 1098.020805878991 296.6916776257293
1025 0.005 5.125 20 1033.597313549426 982.4424356927499 983.0068150318318 1100.66328692772 1100.146514386738 1099.997598353557 1098.078487239944 379.9321937937625 1098.013067271932 296.6916974163562
1026 0.005 5.13 20 1033.601682755251 982.4430889753568 983.0074518880907 1100.673087019808 1100.157949284071 1100.003679171357 1098.083887165562 379.9608965128733 1098.016351484479 296.6917037998022
1027 0.005 5.135 20 1033.606114201516 982.443804059933 983.0081496719464 1100.678116914288 1100.165318052614 1100.012829229788 1098.08823264435 379.9894492196398 1098.021739501329 296.6917041713915
1028 0.005 5.14 20 1033.598923118581 982.4443932388364 983.008761408588 1100.663696631546 1100.146674471696 1099.998203652288 1098.078823704291 380.0179556558913 1098.01363494197 296.6917018544293
1029 0.005 5.145 20 1033.602836673231 982.4450413194789 983.0093944000665 1100.673607732645 1100.158711054906 1100.00481067326 1098.084180361012 380.0464978269281 1098.015825787736 296.6917183655406
1030 0.005 5.15 20 1033.606987895471 982.4457511869252 983.0100867297984 1100.677332740291 1100.164675566668 1100.012409359849 1098.088249735656 380.0747959529445 1098.021338370979 296.6917163089811
1031 0.005 5.155 20 1033.599880575607 982.4463352720925 983.0106937470282 1100.663930218364 1100.147207157666 1099.998301068174 1098.078667429719 380.1031002816825 1098.014164785526 296.6917282934639
1032 0.005 5.16 20 1033.604918693757 982.4469912498645 983.0113310330449 1100.674965728995 1100.160371248923 1100.005457583142 1098.084734597486 380.1312996781681 1098.017390455808 296.6917447460136
1033 0.005 5.165 20 1033.606680159394 982.4476794971019 983.012008962512 1100.675711407868 1100.162901259037 1100.011432845704 1098.087433111966 380.1594754750422 1098.019983902371 296.6917422099066
1034 0.005 5.17 20 1033.600804134938 982.4482569325734 983.0126064018013 1100.663841841222 1100.146957389101 1099.997792320714 1098.078849316556 380.1874190747359 1098.013111486546 296.6917424644479
1035 0.005 5.175 20 1033.605477997414 982.4488993358215 983.0132317623363 1100.673724436714 1100.15887251907 1100.003910183776 1098.084040351145 380.2156212300378 1098.016761368074 296.6917515849805
1036 0.005 5.18 20 1033.608876987934 982.4495891457149 983.013906536301 1100.676941541726 1100.16418928936 1100.012448104141 1098.087806229023 380.2436757170238 1098.021179771493 296.6917666442224
1037 0.005 5.185 20 1033.602014765219 982.4501619142216 983.014500417318 1100.664121118788 1100.147202834146 1099.99846940883 1098.078896703049 380.2716849458263 1098.013852730299 296.6917882104175
1038 0.005 5.19 20 1033.606076305816 982.4507963791793 983.0151187973428 1100.674330401788 1100.159359563638 1100.0053486902 1098.084332838838 380.2994695634916 1098.016368600779 296.6917885026971
1039 0.005 5.195 20 1033.609238864255 982.4514723266747 983.0157821309429 1100.675991790853 1100.163178019169 1100.011183498685 1098.087245835118 380.3272292147589 1098.02038283684 296.6917860136875
1040 0.005 5.2 20 1033.603058035072 982.4520412538268 983.0163705092717 1100.663587146671 1100.146558737835 1099.99781395652 1098.078767095695 380.3550949812956 1098.013611559766 296.6917885636146
1041 0.005 5.205 20 1033.607125248116 982.4526685324518 983.0169812790333 1100.67351905595 1100.15851502691 1100.004121333283 1098.084287720059 380.3827349677936 1098.016309259261 296.6917892669915
1042 0.005 5.21 20 1033.610834643642 982.45334717137 983.0176444075082 1100.677319072407 1100.164500517882 1100.011903866355 1098.087851829493 380.4102285144754 1098.021500516624 296.6917840822529
1043 0.005 5.215 20 1033.604670079597 982.4539181050699 983.0182354679529 1100.664516356811 1100.147873764748 1099.998484224304 1098.079321922062 380.4377294878813 1098.014662474893 296.6917952759927
1044 0.005 5.22 20 1033.608112325623 982.4545363166344 983.0188404581146 1100.673684457587 1100.158754888671 1100.004985501766 1098.083917867031 380.4653641908926 1098.01581644712 296.6918081184201
1045 0.005 5.225000000000001 20 1033.611885787597 982.4552083637001 983.0194964782805 1100.676922816123 1100.163938775448 1100.011700959617 1098.087610403257 380.4928728948004 1098.021185465386 296.6918199480086
1046 0.005 5.23 20 1033.605491298225 982.4557691604714 983.0200770330033 1100.664716195792 1100.147683492442 1099.997979206205 1098.079072495113 380.5202152351127 1098.014000843746 296.6918370866695
1047 0.005 5.235 20 1033.6087844871 982.4563793922996 983.0206742730115 1100.67298306205 1100.15795264824 1100.003496171702 1098.083797214671 380.5474780751418 1098.016163936463 296.6918281397902
1048 0.005 5.24 20 1033.612681766105 982.457047281101 983.0213269588684 1100.677275049731 1100.164564343886 1100.012745502915 1098.088002089783 380.5747153525492 1098.020906954295 296.6918364020714
1049 0.005 5.245 20 1033.60690665014 982.4576070715468 983.021905754401 1100.664751445652 1100.148216531329 1099.998732229858 1098.079184024612 380.6019674221891 1098.015190935725 296.6918448593051
1050 0.005 5.25 20 1033.610388855354 982.4582201326107 983.0225032783129 1100.674373657714 1100.159410890756 1100.005416031922 1098.084397180694 380.6291348561086 1098.016942403297 296.6918580741506
1051 0.005 5.255 20 1033.61346904239 982.4588805678515 983.0231500692585 1100.676797168317 1100.163885706121 1100.011773422566 1098.087693500272 380.6560895523409 1098.020905276024 296.6918609774973
1052 0.005 5.26 20 1033.607950980775 982.4594349465609 983.0237238263067 1100.664875521118 1100.148419909016 1099.998484067864 1098.07923877951 380.6831384616368 1098.014930510538 296.6918729446979
1053 0.005 5.265 20 1033.611166651328 982.4600407103019 983.0243154599739 1100.673419399638 1100.158485365519 1100.003788239012 1098.084222915848 380.7101455608634 1098.016421212888 296.6918759055356
1054 0.005 5.27 20 1033.615080292112 982.4607034058951 983.0249621570275 1100.677511882564 1100.164868425974 1100.012877852332 1098.088407869411 380.7369872221685 1098.02155864399 296.6918833553696
1055 0.005 5.275 20 1033.608081932392 982.4612386971523 983.0255206540052 1100.663978373954 1100.147159045095 1099.998326721748 1098.078498844334 380.7638967575278 1098.013797942421 296.691888207503
1056 0.005 5.28 20 1033.611925993279 982.4618349451054 983.026101039256 1100.673836242118 1100.158853861299 1100.004871393121 1098.084231065344 380.79072793155 1098.016106040043 296.6919021617798
1057 0.005 5.285 20 1033.614999107686 982.4624811505336 983.026732456823 1100.676083339358 1100.163099397326 1100.011689760338 1098.087758166826 380.817383375078 1098.020565275955 296.6919043452884
1058 0.005 5.29 20 1033.608278198108 982.4630066505687 983.0272806981808 1100.66321968722 1100.146229965228 1099.997798207427 1098.078525060295 380.8439858237265 1098.012800368318 296.6919130673803
1059 0.005 5.295 20 1033.61321589718 982.463600574624 983.0278561805967 1100.673800325178 1100.158854766604 1100.004079767019 1098.084423665489 380.8706275583231 1098.016757755424 296.6919185164541
1060 0.005 5.3 20 1033.616863147304 982.4642472018977 983.0284873119936 1100.677172673232 1100.164711511329 1100.012349480714 1098.087999324772 380.8972263742258 1098.021397740881 296.6919207229016
1061 0.005 5.305 20 1033.609581641637 982.4647707632271 983.0290339527104 1100.663557462438 1100.146554803121 1099.998271721797 1098.07870826063 380.9236883022735 1098.013326562612 296.6919307583326
1062 0.005 5.31 20 1033.614540015668 982.4653667610538 983.029611594269 1100.674452238156 1100.159730559358 1100.00467096204 1098.08482584342 380.9501917079903 1098.01693274642 296.691952017401
1063 0.005 5.315 20 1033.617619225141 982.466005382431 983.0302364487588 1100.676993831353 1100.164282695924 1100.012258364319 1098.08784602596 380.9765687270866 1098.022007154238 296.6919540097934
1064 0.005 5.32 20 1033.610672489989 982.4665267595634 983.0307801247188 1100.663651333553 1100.146928336137 1099.997911448275 1098.078850167716 381.0027951416227 1098.013857510004 296.6919495682482
1065 0.005 5.325 20 1033.615260762411 982.4671153466737 983.0313514540202 1100.674202525739 1100.159508063358 1100.004546697413 1098.084563021882 381.0290655301183 1098.016644092143 296.6919732544126
1066 0.005 5.33 20 1033.618281386746 982.4677481183319 983.0319705829029 1100.676887287532 1100.164135183315 1100.012319773196 1098.087830314684 381.0553213543798 1098.021499594073 296.6919699039292
1067 0.005 5.335 20 1033.611622300529 982.4682640912691 983.0325087321788 1100.663678558164 1100.146788004597 1099.997999102538 1098.078904534976 381.0813484868974 1098.013413832073 296.6919729234081
1068 0.005 5.34 20 1033.615603679731 982.468839816893 983.0330682048038 1100.673586424745 1100.158548499136 1100.004364838391 1098.084481403793 381.1074732558375 1098.016279978161 296.6919758315203
1069 0.005 5.345 20 1033.619536600396 982.4694700831805 983.033682888061 1100.676908876472 1100.164106888763 1100.012083738752 1098.087992744888 381.1334118188873 1098.021618345524 296.6919715655181
1070 0.005 5.350000000000001 20 1033.613430982306 982.4699907808409 983.0342234179827 1100.664412635887 1100.147805365751 1099.998265172285 1098.079055541018 381.1594000951989 1098.014490514725 296.6919851184675
1071 0.005 5.355 20 1033.616373544868 982.4705596491265 983.0347792726749 1100.673175542449 1100.15818107497 1100.003729620325 1098.084025233654 381.1853390264783 1098.01617426933 296.6919904972225
1072 0.005 5.36 20 1033.620348837733 982.4711828262068 983.0353874747733 1100.677010792601 1100.164272082061 1100.012386378072 1098.088038438978 381.2111013203194 1098.020858481451 296.6920046186206
1073 0.005 5.365 20 1033.614577618784 982.4716979578918 983.0359212601282 1100.664662962687 1100.148039471833 1099.998736237891 1098.079273856734 381.2371442650778 1098.01477958717 296.692009784413
1074 0.005 5.37 20 1033.617600457427 982.4722630257254 983.0364727402708 1100.674090765422 1100.159253866733 1100.005676351751 1098.083857148015 381.2628221663075 1098.016119063813 296.6920136951947
1075 0.005 5.375 20 1033.621421924307 982.4728866459454 983.03708064208 1100.677107193365 1100.164526619571 1100.012551123222 1098.088395228048 381.2884367271381 1098.021327298363 296.6920342273094
1076 0.005 5.38 20 1033.613973250933 982.4733809219714 983.0375993558198 1100.662984291425 1100.1461511371 1099.997514617107 1098.078501978635 381.3142288572009 1098.012808133113 296.6920367374331
1077 0.005 5.385 20 1033.618365361451 982.473941082922 983.0381419377404 1100.673356110303 1100.158248517392 1100.003929502001 1098.084479465537 381.3396440260778 1098.016373377224 296.6920414132923
1078 0.005 5.39 20 1033.622309558173 982.4745585210284 983.0387429045489 1100.677664796899 1100.164732117756 1100.012302860819 1098.087968544765 381.3650508403588 1098.021510374302 296.6920355316301
1079 0.005 5.395 20 1033.615528035179 982.4750546401925 983.0392615805359 1100.66407345931 1100.147238291394 1099.998535823771 1098.078815196327 381.390471334789 1098.014404218496 296.6920402478625
1080 0.005 5.4 20 1033.619193048097 982.4756085851536 983.0398013854403 1100.6736663374 1100.158704218604 1100.005292321801 1098.083904288561 381.4159411963082 1098.015774083474 296.6920495388047
1081 0.005 5.405 20 1033.623139855879 982.4762198510474 983.0403961429927 1100.676618479182 1100.16389881698 1100.011608574368 1098.088096022924 381.4412787380269 1098.021093916899 296.6920435269654
1082 0.005 5.41 20 1033.615977728805 982.476705467943 983.0409048544205 1100.663390596095 1100.146503314109 1099.997767547655 1098.078577850015 381.4665686961646 1098.01296840189 296.6920536703852
1083 0.005 5.415 20 1033.619681965969 982.4772472043721 983.0414318969295 1100.67237203483 1100.157313345667 1100.003179773045 1098.083622224387 381.4918629817891 1098.015499305203 296.6920586773804
1084 0.005 5.42 20 1033.62377339043 982.4778482676277 983.0420165876371 1100.676938612874 1100.164350456569 1100.012585109308 1098.087732485581 381.5171433949638 1098.02096195363 296.6920807906225
1085 0.005 5.425 20 1033.617492563773 982.4783406715165 983.0425281353375 1100.66442031891 1100.147632984244 1099.998671702492 1098.07928738021 381.5423428128756 1098.014409123812 296.6921129786413
1086 0.005 5.43 20 1033.621114243707 982.4788904881813 983.0430621844527 1100.674067254748 1100.159196726566 1100.004982041313 1098.084842622262 381.5673548734333 1098.016577568221 296.6921003132138
1087 0.005 5.435 20 1033.624664196259 982.4794843726191 983.043642983696 1100.676514691972 1100.16368595065 1100.011430182993 1098.087438601242 381.5922947637148 1098.021101526135 296.6921031478565
1088 0.005 5.44 20 1033.61833804913 982.4799720535618 983.0441497936591 1100.664210207629 1100.147079124357 1099.998005452848 1098.079112105152 381.6173866388634 1098.013508533325 296.6921003607451
1089 0.005 5.445 20 1033.622360431478 982.4805158366926 983.0446792178129 1100.674142962387 1100.159048847172 1100.004286148825 1098.084211636178 381.6423369501839 1098.01682272571 296.6921163348388
1090 0.005 5.45 20 1033.625513731315 982.4811081186683 983.0452575383114 1100.676484381701 1100.163630231336 1100.011909802701 1098.087871442805 381.6671666710559 1098.020900844296 296.6921137123898
1091 0.005 5.455 20 1033.619520784358 982.4815946719996 983.0457635682147 1100.664555821028 1100.147971919716 1099.998492087622 1098.079498022372 381.692006767373 1098.014233181256 296.6921360039404
1092 0.005 5.46 20 1033.622397454118 982.4821265916796 983.0462829241383 1100.673335660727 1100.158426440494 1100.004739757976 1098.08397986661 381.716722219454 1098.015654616915 296.6921368401627
1093 0.005 5.465 20 1033.626610140625 982.4827159651888 983.0468565182206 1100.676885371608 1100.1638703343 1100.011550815868 1098.08759508181 381.74141427526 1098.021357041741 296.6921479589902
1094 0.005 5.47 20 1033.620211420585 982.4831943222017 983.0473554541948 1100.664704018112 1100.147718111644 1099.997932948562 1098.078904236024 381.7660576802514 1098.014580550343 296.6921500966775
1095 0.005 5.475000000000001 20 1033.622972616645 982.4837158935605 983.0478660779075 1100.672713456865 1100.157637372473 1100.003352333593 1098.083565214978 381.7904834828024 1098.015499374433 296.6921392891962
1096 0.005 5.48 20 1033.627389391174 982.4842994855547 983.0484334785302 1100.67712357637 1100.164408818188 1100.012624529366 1098.087977271285 381.8149779937065 1098.020887606148 296.6921535438189
1097 0.005 5.485 20 1033.621257911667 982.4847740820908 983.0489272046233 1100.664440648801 1100.147763161249 1099.998502024975 1098.079100637609 381.8396871224501 1098.014629683331 296.6921588541795
1098 0.005 5.49 20 1033.625287657739 982.4853103963839 983.049447425982 1100.674464576306 1100.159734567179 1100.00501998317 1098.08450474864 381.864110027086 1098.016728315017 296.6921729749938
1099 0.005 5.495 20 1033.628287829385 982.485893321956 983.0500160072648 1100.676597775542 1100.163705549221 1100.011884587273 1098.088172040963 381.8884751780761 1098.021271528692 296.6921683906148
1100 0.005 5.5 20 1033.621211228642 982.486352204637 983.0504979443856 1100.663328720387 1100.146345584391 1099.997611594636 1098.078768482152 381.9128551982702 1098.013714371971 296.6921903309699
1101 0.005 5.505 20 1033.625239345707 982.4868722565298 983.0510027230339 1100.67301719499 1100.158078288727 1100.003473475572 1098.084050562741 381.9370582646771 1098.016301698731 296.6922019905008
1102 0.005 5.51 20 1033.62857794117 982.4874436307623 983.0515601896648 1100.676528329431 1100.163800097019 1100.012152976714 1098.087549781276 381.961232666182 1098.020236933891 296.6922046882153
1103 0.005 5.515 20 1033.622692768341 982.4879019990622 983.0520390001005 1100.664356549866 1100.147361862735 1099.997926851274 1098.078616277912 381.9854602302431 1098.014240765545 296.6922227736347
1104 0.005 5.52 20 1033.626346733171 982.4884218069344 983.0525423503245 1100.673707923199 1100.158649320049 1100.004453948848 1098.084545167377 382.0096800925267 1098.016513752628 296.6922197448567
1105 0.005 5.525 20 1033.629885869096 982.4889943444982 983.0531000155861 1100.676592442166 1100.163957865048 1100.011675664216 1098.088178967409 382.0337081226681 1098.020994285898 296.6922186815463
1106 0.005 5.53 20 1033.623867337783 982.4894578218106 983.0535836985773 1100.664660870214 1100.148215110453 1099.998555483476 1098.079156989043 382.0576965884353 1098.01464921662 296.6922148558413
1107 0.005 5.535 20 1033.62748692742 982.4899763953781 983.0540874822829 1100.674350325972 1100.159239313692 1100.004660199563 1098.084450212961 382.0816512112664 1098.016907775555 296.6922236210806
1108 0.005 5.54 20 1033.631385554202 982.490551301447 983.0546475867895 1100.677468846289 1100.164967564936 1100.012304277195 1098.087978677825 382.1055651781039 1098.02184814665 296.6922220051679
1109 0.005 5.545 20 1033.624354955953 982.4910078803051 983.0551260635496 1100.664354841486 1100.147655520614 1099.998343811243 1098.079232175074 382.1293577179612 1098.014381674954 296.6922268334018
1110 0.005 5.55 20 1033.627229858906 982.4915110042928 983.055616976032 1100.672990671284 1100.157972080856 1100.00422224059 1098.084090276337 382.1530895763802 1098.015459996479 296.692235017747
1111 0.005 5.555 20 1033.631886715957 982.4920720894942 983.0561619381277 1100.677093603049 1100.164300475776 1100.011712921707 1098.087661772418 382.1768903808618 1098.021409561973 296.6922344035706
1112 0.005 5.56 20 1033.624655660072 982.4925159765373 983.0566276318123 1100.663568020491 1100.146627965298 1099.998062557409 1098.078736710168 382.2006863941246 1098.013608379144 296.6922410310734
1113 0.005 5.565 20 1033.628722315953 982.4930205963384 983.0571161849134 1100.673511915436 1100.158536102695 1100.004155076011 1098.084270499173 382.2243123716235 1098.016354944001 296.6922587718811
1114 0.005 5.57 20 1033.631621739347 982.493570101238 983.0576525149924 1100.676077261958 1100.163268849336 1100.011617972125 1098.08751842891 382.2479704966572 1098.020231485096 296.6922725910002
1115 0.005 5.575 20 1033.626110871431 982.4940192411352 983.0581201663273 1100.664401932877 1100.147890096656 1099.998341215853 1098.079313869913 382.2715463782477 1098.014641942734 296.692280823298
1116 0.005 5.58 20 1033.629146469477 982.4945158272825 983.0586033575432 1100.673236526164 1100.158250218139 1100.004110669096 1098.0841890294 382.295000705859 1098.016033240183 296.6922838944991
1117 0.005 5.585 20 1033.632807398744 982.4950666482925 983.0591391493706 1100.676379199564 1100.163483830104 1100.011974881443 1098.087787760904 382.3184283837163 1098.02070016854 296.6922937990381
1118 0.005 5.59 20 1033.626735256463 982.495508462948 983.0596007175319 1100.664333335998 1100.147695298404 1099.998483838895 1098.079128693948 382.3418438265375 1098.014982060192 296.6922971167649
1119 0.005 5.595 20 1033.629806478185 982.4959988700589 983.0600787719711 1100.673380543855 1100.158565462358 1100.005101356398 1098.083920222419 382.3651416325133 1098.015183872236 296.6922947228202
1120 0.005 5.600000000000001 20 1033.633417711 982.4965422119258 983.0606075915863 1100.676004901507 1100.16315431926 1100.011555830058 1098.087647228554 382.3884987400375 1098.020140327998 296.6922992890572
1121 0.005 5.605 20 1033.627729019108 982.4969795366727 983.0610639076316 1100.664740057116 1100.147806106252 1099.998125651206 1098.078938484778 382.4117960512816 1098.014776320172 296.692308252202
1122 0.005 5.61 20 1033.631002268101 982.4974692922002 983.0615397750197 1100.673723609833 1100.158658081067 1100.004367873166 1098.084183971112 382.4348344995752 1098.016029567689 296.6923040930822
1123 0.005 5.615 20 1033.634944551377 982.4980185922158 983.0620732403212 1100.677011674825 1100.164262734659 1100.012183048923 1098.088243164586 382.4580247299245 1098.021472178165 296.6923263496226
1124 0.005 5.62 20 1033.627523823742 982.4984394354414 983.0625185451123 1100.66315609013 1100.146265069406 1099.99775582907 1098.078393938854 382.4812188641117 1098.013172246004 296.6923248520511
1125 0.005 5.625 20 1033.631979876194 982.4989281061432 983.0629902444824 1100.673541494165 1100.15855252536 1100.004304005877 1098.084612514458 382.5042921547802 1098.016649152047 296.6923460612176
1126 0.005 5.63 20 1033.635659562357 982.499470714735 983.0635169416245 1100.677304930293 1100.164382415472 1100.011992882696 1098.087868859761 382.5273139943545 1098.021347273789 296.6923487033863
1127 0.005 5.635 20 1033.628145043376 982.4998852625308 983.0639564318222 1100.663290707391 1100.146400577428 1099.997950934321 1098.078192832294 382.5502602910139 1098.013315524714 296.692354075376
1128 0.005 5.64 20 1033.63246749181 982.5003663595296 983.0644212624535 1100.673630588205 1100.1585297269 1100.004499702751 1098.084222430113 382.5731603673702 1098.016030933925 296.6923693209577
1129 0.005 5.645 20 1033.636034078599 982.5009025123862 983.0649417779312 1100.676345324694 1100.163434492863 1100.011812070228 1098.088060385405 382.5960578138617 1098.021011675602 296.6923622172611
1130 0.005 5.65 20 1033.629055142194 982.501317838282 983.0653800725688 1100.663440564502 1100.146564222026 1099.997608547538 1098.078668704059 382.6188182817888 1098.01306830135 296.6923669214486
1131 0.005 5.655 20 1033.633072817626 982.5017898192682 983.0658375720691 1100.672855099078 1100.157671031536 1100.003309237467 1098.083555548891 382.6415796274853 1098.015963632198 296.6923748953531
1132 0.005 5.66 20 1033.637092965965 982.5023197497361 983.0663520187409 1100.67717111323 1100.164509484834 1100.012597895936 1098.087650418498 382.6644146150891 1098.021020174655 296.6923846779745
1133 0.005 5.665 20 1033.630678436086 982.5027413948958 983.0667932111814 1100.664497140139 1100.147686050136 1099.998811992487 1098.079338035618 382.6871009204182 1098.014564618263 296.6923879995574
1134 0.005 5.67 20 1033.634552702304 982.5032243609811 983.0672602442673 1100.67443281478 1100.159516833294 1100.005403531119 1098.084742221865 382.709613441761 1098.01698516441 296.6923883316031
1135 0.005 5.675 20 1033.637277556444 982.5037445036661 983.0677693321833 1100.676021579028 1100.163255555968 1100.011394288041 1098.087369431739 382.7321809308791 1098.020165513169 296.6923954591452
1136 0.005 5.68 20 1033.631248360812 982.5041579103674 983.0682024795079 1100.664250536319 1100.147233011333 1099.998034099362 1098.078865976765 382.754769238666 1098.013946213717 296.6924069630155
1137 0.005 5.685 20 1033.634474240654 982.5046242097216 983.0686553496722 1100.673348631148 1100.158387625028 1100.004653251471 1098.083908197541 382.7771561205677 1098.01574852544 296.6924106966604
1138 0.005 5.69 20 1033.638758854094 982.5051493685536 983.0691646147554 1100.677197153829 1100.164338986234 1100.011859556112 1098.087838397622 382.7995557337426 1098.021535535024 296.6924097072011
1139 0.005 5.695 20 1033.632323767675 982.5055636084736 983.0695995843416 1100.66460871242 1100.147503075859 1099.997855369364 1098.079253907918 382.8219417149012 1098.014086259982 296.6924034477305
1140 0.005 5.7 20 1033.635785892892 982.5060284696351 983.070051143899 1100.673716114216 1100.158667756204 1100.003995744635 1098.083992365609 382.8442535368456 1098.016475764764 296.6924071816293
1141 0.005 5.705 20 1033.639638385661 982.5065519670718 983.0705590217339 1100.677612140058 1100.164898926659 1100.012550293144 1098.088016890712 382.8666461221364 1098.021577280185 296.6924364618569
1142 0.005 5.71 20 1033.632571350312 982.506961075597 983.0709893683547 1100.664073105678 1100.147141995204 1099.998337271337 1098.079210090609 382.888873611878 1098.014278406334 296.6924302831094
1143 0.005 5.715 20 1033.636796098895 982.5074277625638 983.07144150926 1100.674537053331 1100.159514010639 1100.004824006601 1098.084431489656 382.9108877921474 1098.016943371502 296.6924351826582
1144 0.005 5.72 20 1033.640183698698 982.5079442323753 983.0719438994056 1100.676791338793 1100.163864358506 1100.011604599291 1098.087875772697 382.9330762205203 1098.02112982713 296.6924298591148
1145 0.005 5.725000000000001 20 1033.633884931116 982.5083513342406 983.0723714970188 1100.664404794464 1100.147774877746 1099.998253195466 1098.079106785361 382.9553149104896 1098.014443138421 296.6924482004358
1146 0.005 5.73 20 1033.636835482877 982.50880761182 983.0728142913556 1100.673086216689 1100.15793966116 1100.003778399825 1098.083974615698 382.9773076729316 1098.015802184276 296.6924582390457
1147 0.005 5.735 20 1033.640420579201 982.5093194577852 983.0733111115705 1100.676521174235 1100.163607867036 1100.012113863306 1098.087932430146 382.9993390807933 1098.020688550975 296.692479983651
1148 0.005 5.74 20 1033.634256624551 982.5097201483799 983.0737325831798 1100.664308131089 1100.147741964431 1099.998505114419 1098.079138469152 383.0213171697664 1098.014633960434 296.6924803622599
1149 0.005 5.745 20 1033.638327696847 982.5101826572079 983.0741786853353 1100.674295842914 1100.159402242793 1100.005104573601 1098.084777415716 383.0431063836658 1098.01681525398 296.6924791022733
1150 0.005 5.75 20 1033.641273467515 982.5106916882968 983.0746741925332 1100.676434577299 1100.163634080632 1100.011598311145 1098.088041198556 383.0649699865591 1098.020957507552 296.6924726571973
1151 0.005 5.755 20 1033.634905296882 982.51108451448 983.0750892502551 1100.663753437345 1100.147008025114 1099.997934803458 1098.078637147182 383.0868455715182 1098.014212004646 296.692479821543
1152 0.005 5.76 20 1033.639200165784 982.5115449514551 983.0755327963802 1100.674195646088 1100.159348414014 1100.004335826919 1098.084703202632 383.1086094221854 1098.017015046832 296.6924838343613
1153 0.005 5.765 20 1033.642531483607 982.5120557600897 983.07602929992 1100.67723964145 1100.164541422075 1100.012614157101 1098.088470266097 383.1303126247755 1098.021549952162 296.6924838153531
1154 0.005 5.77 20 1033.636295777794 982.5124528748134 983.0764475065529 1100.664842382463 1100.148283993653 1099.998897548046 1098.079266513609 383.1520518380253 1098.015316685394 296.692489288612
1155 0.005 5.775 20 1033.639484352864 982.5129062556174 983.0768863275229 1100.674210207983 1100.159288155624 1100.005533993057 1098.084267814317 383.1736684326542 1098.016403291377 296.6924973814685
1156 0.005 5.78 20 1033.642950340621 982.5134106816882 983.0773772504001 1100.676930456199 1100.164175852791 1100.01223006376 1098.08803414146 383.1951855131991 1098.021248706434 296.6924957009679
1157 0.005 5.785 20 1033.635658146991 982.5137914452318 983.0777823089423 1100.663357911735 1100.146389607392 1099.99807385185 1098.078671844153 383.2167680820751 1098.013087413013 296.6925165304978
1158 0.005 5.79 20 1033.640658266182 982.5142456313831 983.0782179643635 1100.67453394185 1100.159859651509 1100.005144009267 1098.084906494105 383.2382641959625 1098.016906328727 296.6925224744012
1159 0.005 5.795 20 1033.642937469639 982.5147338737128 983.0786957174672 1100.675877978643 1100.163023610362 1100.011514419645 1098.087228025555 383.2596563621626 1098.020288797532 296.6925207344825
1160 0.005 5.8 20 1033.637232898616 982.5151218130565 983.0791021154013 1100.664268852011 1100.147241754269 1099.998022792721 1098.079263251811 383.2809945026913 1098.014209914189 296.6925131074163
1161 0.005 5.805 20 1033.641115538598 982.5155653930584 983.0795314547848 1100.673591039423 1100.15870701396 1100.003820616164 1098.084093931102 383.3023788105642 1098.016903335159 296.6925153911827
1162 0.005 5.81 20 1033.644626903569 982.5160598976458 983.0800118704053 1100.677206180271 1100.164540057215 1100.012633618183 1098.08806112349 383.3237028421719 1098.021742350397 296.6925198766024
1163 0.005 5.815 20 1033.637261525523 982.51643412338 983.0804091908911 1100.663551555254 1100.146615957851 1099.998368968143 1098.078911259528 383.3450690820774 1098.013281366644 296.6925518503419
1164 0.005 5.82 20 1033.641216195049 982.5168693940482 983.0808287875644 1100.673786535233 1100.158748684197 1100.004463989121 1098.08428384597 383.3663852585624 1098.016150024826 296.6925780236459
1165 0.005 5.825 20 1033.644499139698 982.5173576816766 983.0813025907811 1100.676088797501 1100.163045912519 1100.011548256065 1098.087663462676 383.3874184081272 1098.020587281231 296.6925738597646
1166 0.005 5.83 20 1033.638269748054 982.5177333326053 983.0816994847859 1100.663541607355 1100.146467673851 1099.997697774164 1098.078880587398 383.4084810822497 1098.013341698508 296.6925593740415
1167 0.005 5.835 20 1033.64212271624 982.5181612793787 983.0821137784983 1100.672800656097 1100.157750503241 1100.003351946185 1098.08372027045 383.4296809112354 1098.01605527504 296.6925582413876
1168 0.005 5.84 20 1033.645586435393 982.5186443506602 983.0825825146957 1100.676680342621 1100.163950598229 1100.012521447474 1098.087738026403 383.4508322923901 1098.020551844613 296.6925654607894
1169 0.005 5.845 20 1033.63914294509 982.5190177579525 983.082975561568 1100.663941279216 1100.146929003758 1099.998251481152 1098.079025498767 383.4717923220314 1098.014465696569 296.6925568932602
1170 0.005 5.850000000000001 20 1033.642620933054 982.5194464933764 983.0833906195105 1100.673929254698 1100.159056946997 1100.005544179797 1098.083811203217 383.4926231061957 1098.015868418655 296.6925688654433
1171 0.005 5.855 20 1033.645901287416 982.5199248615203 983.0838552869394 1100.676286003904 1100.163481658933 1100.011540819356 1098.087676413358 383.5135421817158 1098.020453879636 296.6925777376694
1172 0.005 5.86 20 1033.640228306478 982.5202944477583 983.0842450117001 1100.66460472358 1100.147755456106 1099.998248667383 1098.078890642965 383.5344876468181 1098.014734062643 296.6925815571416
1173 0.005 5.865 20 1033.644033076837 982.5207278053093 983.0846622877948 1100.674682243302 1100.159711502915 1100.005337417585 1098.084648794655 383.5552832606579 1098.016812831391 296.6925813797114
1174 0.005 5.87 20 1033.647098629644 982.5212109865124 983.085131771699 1100.676360752681 1100.163452622862 1100.011428725149 1098.087927079018 383.5760701182479 1098.020982286379 296.6925885866731
1175 0.005 5.875 20 1033.640830571522 982.5215782873104 983.0855206831459 1100.664570605217 1100.147596757942 1099.998151980041 1098.078787396553 383.5968955326912 1098.014214626977 296.6925979855897
1176 0.005 5.88 20 1033.644657161159 982.5220101798766 983.0859366474854 1100.67424629393 1100.159410316017 1100.005052872981 1098.084780169658 383.6176535316201 1098.016714174686 296.6926241622872
1177 0.005 5.885 20 1033.647819960664 982.5224878148395 983.0864010405375 1100.676860141033 1100.16385386211 1100.011370460365 1098.087742416929 383.6382834718654 1098.021168244802 296.692610600657
1178 0.005 5.89 20 1033.640710591471 982.522844792257 983.0867817518059 1100.663562035034 1100.146565255374 1099.997807480121 1098.078652181438 383.6587712250188 1098.013268072313 296.6926077933999
1179 0.005 5.895 20 1033.644789202593 982.5232657029974 983.0871869888314 1100.673170731446 1100.158097687184 1100.003714281935 1098.084240835651 383.6794530389166 1098.016539268631 296.6926353092759
1180 0.005 5.9 20 1033.649072676016 982.5237481767143 983.087653287425 1100.677877842766 1100.165481505189 1100.013117538526 1098.088171541418 383.7000429270379 1098.021767824988 296.6926354007243
1181 0.005 5.905 20 1033.641924661015 982.5241093148011 983.0880366702243 1100.664318808892 1100.147447766169 1099.998659229829 1098.079307657636 383.7204339073639 1098.014496070727 296.6926444738602
1182 0.005 5.91 20 1033.646261210887 982.5245349071802 983.088446181144 1100.674573714341 1100.159797602771 1100.005589316034 1098.084710626254 383.7408569325233 1098.017405345459 296.6926493413905
1183 0.005 5.915 20 1033.648911394912 982.5250010347248 983.0889004029201 1100.676000268832 1100.163171330694 1100.011263482065 1098.087521309154 383.7613077710463 1098.020916384862 296.6926338990875
1184 0.005 5.92 20 1033.642854323823 982.5253632078858 983.0892825243301 1100.664301374492 1100.147473905103 1099.998212248922 1098.079179526977 383.7816023972932 1098.014212085139 296.6926563854157
1185 0.005 5.925 20 1033.646298234955 982.5257799528581 983.0896844808714 1100.673672835471 1100.158652357568 1100.004184499019 1098.084492917591 383.8019562103613 1098.016368958459 296.6926557074982
1186 0.005 5.93 20 1033.650294116528 982.5262493357205 983.0901395614633 1100.677452732455 1100.164642108968 1100.012216162131 1098.087973370321 383.822217928352 1098.021702788986 296.692657899937
1187 0.005 5.935 20 1033.643498522249 982.5266068159711 983.0905185249976 1100.664211535704 1100.147381414432 1099.998515855748 1098.07940156624 383.8425657040783 1098.014338004572 296.6926612094534
1188 0.005 5.94 20 1033.647456700333 982.5270247921574 983.0909213090224 1100.674406659224 1100.15958693147 1100.005001928872 1098.084614768303 383.8627634865919 1098.016908456083 296.6926605537394
1189 0.005 5.945 20 1033.650665451673 982.5274896193553 983.0913728566314 1100.676946784875 1100.164042600269 1100.011467710149 1098.087686263495 383.8828224953061 1098.021356131875 296.6926653823165
1190 0.005 5.95 20 1033.643475699605 982.5278354811778 983.0917420073985 1100.663544584003 1100.146658591626 1099.997638446877 1098.078754287333 383.9029908383501 1098.013232720303 296.6926717666257
1191 0.005 5.955 20 1033.647962704109 982.5282445202965 983.0921358278376 1100.673654536994 1100.158852264987 1100.003887386351 1098.083960909765 383.9230974038289 1098.016587488909 296.692681226721
1192 0.005 5.96 20 1033.650643907837 982.5287014046571 983.0925800137557 1100.676572822334 1100.163869403964 1100.012434253297 1098.087751883221 383.9431215160865 1098.020433552188 296.6926911521692
1193 0.005 5.965 20 1033.643952634258 982.5290435618865 983.0929437983146 1100.66367820733 1100.146847264619 1099.998087159204 1098.078792594553 383.9630354994264 1098.013654821018 296.6926809224619
1194 0.005 5.97 20 1033.647855991112 982.5294447237043 983.0933295991774 1100.673351150261 1100.158262380381 1100.00439879585 1098.084057548917 383.9828836453049 1098.015563035062 296.6926953063623
1195 0.005 5.975000000000001 20 1033.652126850199 982.5299070420017 983.0937752584176 1100.676924533712 1100.164146495776 1100.011960151574 1098.088113151467 384.0028545715347 1098.021260997163 296.6926973008757
1196 0.005 5.98 20 1033.644347339953 982.5302397554098 983.0941334180479 1100.662799751312 1100.14604358915 1099.997392672355 1098.078457361526 384.0228919297184 1098.012640604234 296.6927168584838
1197 0.005 5.985 20 1033.64832125074 982.5306343428842 983.0945131790187 1100.672796232583 1100.15778876334 1100.003484890506 1098.083858972432 384.0426508735636 1098.015493953985 296.6927175345002
1198 0.005 5.99 20 1033.652566840336 982.5310940686378 983.0949554815946 1100.677368602862 1100.164816660654 1100.012811570713 1098.088419549484 384.0623536113474 1098.021418534694 296.692727317311
1199 0.005 5.995 20 1033.645952164225 982.5314347910617 983.0953180988649 1100.664284191967 1100.147649915878 1099.998479099056 1098.078890019053 384.0820897236466 1098.015028038823 296.6927277989196
1200 0.005 6 20 1033.64997663546 982.5318403155444 983.095707576469 1100.674277828359 1100.159356781867 1100.005097968329 1098.084750240015 384.1017560344329 1098.016774977094 296.6927232245197
1201 0.005 6.005 20 1033.652985304191 982.5322900716641 983.0961451462197 1100.676395426452 1100.163547879228 1100.011565630262 1098.087706070621 384.1214395185411 1098.020705600605 296.6927194901044
1202 0.005 6.01 20 1033.645803144594 982.5326189716715 983.0964979625545 1100.663220598421 1100.146286227759 1099.997728012237 1098.078478859363 384.1411090656642 1098.012845057079 296.6927281973326
1203 0.005 6.015000000000001 20 1033.650365632786 982.5330167942227 983.0968788097277 1100.673568844196 1100.158741059926 1100.003866055467 1098.084059037631 384.1606148956067 1098.016646522152 296.6927288575097
1204 0.005 6.02 20 1033.654088441157 982.53346862794 983.0973156158028 1100.67752526744 1100.164890047517 1100.012885107617 1098.088054726813 384.1801582542703 1098.022053591016 296.6927414250214
1205 0.005 6.025 20 1033.647116530975 982.5338031544012 983.0976724726365 1100.66421537379 1100.147271706044 1099.9984298059 1098.078964214632 384.1997217669236 1098.014056618506 296.6927459480453
1206 0.005 6.03 20 1033.650967121588 982.5341981672361 983.0980526977247 1100.674175888849 1100.159171119487 1100.005011809309 1098.084452169717 384.2192094745899 1098.016587505031 296.6927543745867
1207 0.005 6.035 20 1033.653593856877 982.5346341504534 983.0984775027633 1100.675899289054 1100.163138020613 1100.011403698037 1098.087345954941 384.2385430603061 1098.020048769273 296.6927540168895
1208 0.005 6.04 20 1033.647588910127 982.5349636318562 983.0988270565517 1100.66409183698 1100.147189103389 1099.998122194991 1098.07880361397 384.2579021622892 1098.013663468518 296.6927610491301
1209 0.005 6.045 20 1033.651899140592 982.5353559848721 983.0992032397868 1100.674410265775 1100.159349621955 1100.004757554559 1098.084392963832 384.2773224839369 1098.016988777569 296.6927745514122
1210 0.005 6.05 20 1033.655100926962 982.5358013072492 983.0996344164332 1100.67660375474 1100.163859114745 1100.011737389131 1098.088015249955 384.2966697754043 1098.021470328113 296.6927720177394
1211 0.005 6.055 20 1033.648397396637 982.5361343147595 983.0999887626431 1100.664273400477 1100.147401149555 1099.998253345307 1098.079482218311 384.3158496553323 1098.013903766456 296.6927723316186
1212 0.005 6.06 20 1033.651744413306 982.5365147084767 983.1003567707154 1100.672835383416 1100.157815049672 1100.003543960992 1098.084004814733 384.3350896320141 1098.016194343617 296.6927815163183
1213 0.005 6.065 20 1033.655568113616 982.5369551807153 983.1007810223255 1100.676765076901 1100.163836747294 1100.012338343314 1098.087961345302 384.3544277661513 1098.020938322799 296.6927970919634
1214 0.005 6.07 20 1033.648805557149 982.5372838300223 983.1011306459284 1100.664202192467 1100.147424718915 1099.99843270023 1098.079328912488 384.3735058520961 1098.014426278715 296.6927960857818
1215 0.005 6.075 20 1033.653588214054 982.5376785902247 983.1015095224168 1100.674933376903 1100.160402482264 1100.00548564321 1098.084535762976 384.3924791124358 1098.01725752608 296.692802794485
1216 0.005 6.08 20 1033.656648295202 982.5381234982819 983.101940348058 1100.677312499045 1100.164645473398 1100.012541921774 1098.088549217357 384.4116306267564 1098.021769746228 296.6928035576999
1217 0.005 6.085 20 1033.649182487013 982.5384417368083 983.1022836689447 1100.663472129998 1100.14660986785 1099.99794951335 1098.078745145365 384.4307047355166 1098.013128564097 296.6928052802666
1218 0.005 6.09 20 1033.653803937792 982.5388293737094 983.1026541488891 1100.674351013252 1100.159504379343 1100.005001479598 1098.08453453839 384.4497329297763 1098.016806892819 296.6928370917297
1219 0.005 6.095 20 1033.656238074101 982.5392630568513 983.1030745593725 1100.676156915014 1100.163213268324 1100.011461146095 1098.087930242467 384.4686571478456 1098.020876495507 296.6928314727975
1220 0.005 6.100000000000001 20 1033.649366356856 982.5395740216743 983.1034101386983 1100.66316819201 1100.146242667095 1099.997739192855 1098.078505063863 384.4874172910691 1098.013057890705 296.6928445965689
1221 0.005 6.105 20 1033.654109965593 982.5399544725641 983.1037732225501 1100.673511158954 1100.158528282071 1100.003958921303 1098.084501600003 384.5064127174309 1098.016376853312 296.6928450926256
1222 0.005 6.11 20 1033.658150565535 982.5403921237317 983.1041950700059 1100.67787068967 1100.164989592338 1100.012504216888 1098.088127402358 384.5253155207831 1098.021852066382 296.6928327934728
1223 0.005 6.115 20 1033.650675726921 982.5407066863654 983.1045334286824 1100.663705063773 1100.146720416631 1099.998164418953 1098.078652325428 384.5440973616724 1098.013995630475 296.6928373223436
1224 0.005 6.12 20 1033.654750356086 982.5410880793742 983.1048991519003 1100.674018285235 1100.159138728365 1100.004983567068 1098.084552868014 384.5628486247392 1098.016782035755 296.6928436765038
1225 0.005 6.125 20 1033.658405961726 982.5415215967461 983.1053182747225 1100.677259404069 1100.164618753794 1100.012429394297 1098.088318471261 384.5814561082309 1098.02188370084 296.6928387357881
1226 0.005 6.13 20 1033.651010148022 982.5418283961224 983.1056495944505 1100.663560039428 1100.146616819981 1099.998219078803 1098.078617783047 384.6001805440978 1098.013598247426 296.6928429994098
1227 0.005 6.135 20 1033.655323369633 982.5422037311442 983.1060082708827 1100.673982838748 1100.159070553734 1100.00508683479 1098.084517030405 384.6188969203353 1098.016991983499 296.6928664811274
1228 0.005 6.140000000000001 20 1033.658503935741 982.5426302999878 983.1064206597663 1100.676413493947 1100.163578965342 1100.011709814356 1098.087919259829 384.6375331798649 1098.021275058093 296.692873199363
1229 0.005 6.145 20 1033.652338480034 982.5429498575035 983.1067610778853 1100.664467332632 1100.147936894442 1099.998413670118 1098.079226721479 384.6560252993791 1098.014379790445 296.6928662552552
1230 0.005 6.15 20 1033.655285967913 982.5433162837969 983.1071146417546 1100.672972330371 1100.157819420411 1100.003780672392 1098.084252786109 384.6744870129316 1098.01562205236 296.6928714039504
1231 0.005 6.155 20 1033.659864052339 982.5437455382754 983.107527902207 1100.67746315298 1100.164932624395 1100.012534398805 1098.0880677567 384.6930719821035 1098.021565283686 296.6928734539363
1232 0.005 6.16 20 1033.652580220494 982.5440547579088 983.1078600238535 1100.664075167921 1100.147176186033 1099.998061308663 1098.078794545196 384.7116241756839 1098.013736731597 296.6928897420638
1233 0.005 6.165 20 1033.656403274545 982.5444258517732 983.1082162212003 1100.673871281176 1100.158885536608 1100.004620233487 1098.08458584616 384.7301332484804 1098.016736176371 296.6929138497754
1234 0.005 6.17 20 1033.659154341771 982.5448392085748 983.1086184762096 1100.676027304994 1100.163317825653 1100.011579569629 1098.087526636461 384.7483250587264 1098.020224296764 296.6928956542543
1235 0.005 6.175 20 1033.653661465965 982.5451525090956 983.1089505529094 1100.664568574824 1100.147996425098 1099.998359208712 1098.079460795737 384.7665032379198 1098.014616432873 296.6929021253766
1236 0.005 6.18 20 1033.657089921884 982.5455188219526 983.1093029817602 1100.673632887588 1100.158670210234 1100.003949351961 1098.084288146901 384.7848301875832 1098.016560783032 296.6929026958202
1237 0.005 6.185 20 1033.66068148866 982.5459398399954 983.1097096540004 1100.677241577621 1100.164523151999 1100.01261800271 1098.088105558898 384.8029090274488 1098.021876823188 296.6928984998624
1238 0.005 6.19 20 1033.653572866364 982.5462427747666 983.1100357859041 1100.664053687475 1100.147090246573 1099.998443470691 1098.078876179849 384.8211824029921 1098.01368055299 296.6929161917267
1239 0.005 6.195 20 1033.657407319761 982.5466025618325 983.1103813424295 1100.673972507025 1100.158979809939 1100.004872456751 1098.084211641761 384.8393904848428 1098.016161408845 296.6929183965802
1240 0.005 6.2 20 1033.661019413444 982.547020095304 983.1107835844978 1100.676743068734 1100.163916448254 1100.012044867639 1098.088479094533 384.8575467387569 1098.021402316027 296.6929275149366
1241 0.005 6.205 20 1033.654780378346 982.5473266797513 983.1111111333407 1100.664427723148 1100.147713371901 1099.998564074979 1098.079194779145 384.8757634346583 1098.014751040154 296.692924735157
1242 0.005 6.21 20 1033.657749706401 982.547681202105 983.1114539691145 1100.673371933332 1100.158398490253 1100.004866538194 1098.083794555486 384.8938282869568 1098.015459000608 296.6929301035624
1243 0.005 6.215 20 1033.660814746944 982.5480856635219 983.1118451037411 1100.67570304995 1100.162836435155 1100.01113429967 1098.087485462098 384.9118433671757 1098.019732260337 296.6929315280519
1244 0.005 6.22 20 1033.655493033457 982.5483882632994 983.1121663079074 1100.66455772007 1100.147964078187 1099.998300128275 1098.07919508408 384.930019847918 1098.014685295797 296.6929649745396
1245 0.005 6.225000000000001 20 1033.658584762505 982.5487448992335 983.1125087835592 1100.673775616578 1100.158671755926 1100.00404210798 1098.084359579695 384.947949910986 1098.016617843676 296.6929667171708
1246 0.005 6.23 20 1033.662167527105 982.549161103689 983.1129103586576 1100.677280850143 1100.164549444246 1100.012558244246 1098.088366329122 384.9657130056673 1098.021390022433 296.6929601090777
1247 0.005 6.235 20 1033.655577436106 982.5494550555499 983.1132280514355 1100.664272698833 1100.147448504822 1099.998414177261 1098.078636446249 384.9836188054047 1098.014492548557 296.6929582630075
1248 0.005 6.24 20 1033.658926314405 982.5498054565306 983.1135647935672 1100.673277624858 1100.158277092785 1100.004526103488 1098.084229514984 385.0015878594892 1098.015483128954 296.6929631394451
1249 0.005 6.245 20 1033.662739944829 982.550214776489 983.113958321488 1100.676730656693 1100.164093324674 1100.011979039826 1098.088317044784 385.0194860523941 1098.021190501273 296.6929775681634
1250 0.005 6.25 20 1033.655831870594 982.5505049175498 983.1142712350552 1100.663890056322 1100.146991554225 1099.997924866863 1098.078786725174 385.037203989121 1098.013431454506 296.6929675871376
1251 0.005 6.255 20 1033.65883686129 982.5508459587803 983.1146005320136 1100.672215553438 1100.157150761504 1100.003273330826 1098.083560691754 385.054914140425 1098.015020026982 296.6929770528462
1252 0.005 6.26 20 1033.663403152629 982.5512514140009 983.1149888541379 1100.677101710438 1100.164384042143 1100.012625572721 1098.088048843826 385.0727475668077 1098.021548205419 296.6929866870544
1253 0.005 6.265000000000001 20 1033.656951311584 982.5515472136949 983.1153046846034 1100.664616135171 1100.147824454442 1099.998753182888 1098.079448995717 385.0904575709648 1098.014711217542 296.6929871235466
1254 0.005 6.27 20 1033.66076701505 982.55190446902 983.1156466299149 1100.674468947601 1100.159577893632 1100.005419759128 1098.084756761004 385.1080349023313 1098.016765774922 296.6929888718171
1255 0.005 6.275 20 1033.663863450945 982.5523046957843 983.1160351723203 1100.676828810712 1100.164042901192 1100.011823842238 1098.087692945214 385.12567116187 1098.021098925443 296.6929866072873
1256 0.005 6.28 20 1033.657329779638 982.5525976914066 983.116349531724 1100.664256007671 1100.147550090046 1099.998318623847 1098.079227421511 385.1432800854144 1098.014483689335 296.692994786049
1257 0.005 6.285 20 1033.661063480663 982.5529481999539 983.1166853468225 1100.674137079628 1100.159233659625 1100.004918567925 1098.084598502822 385.1607520344339 1098.016967157818 296.6930067613981
1258 0.005 6.29 20 1033.664481995444 982.5533499497091 983.1170733487346 1100.676722656523 1100.163990927951 1100.011737317755 1098.08795585912 385.1782424417491 1098.021377396735 296.6930017029055
1259 0.005 6.295 20 1033.658146007935 982.5536425202242 983.1173872556192 1100.664269765608 1100.147635533781 1099.998125648748 1098.079389346408 385.1957647645271 1098.014215631148 296.6930094401712
1260 0.005 6.3 20 1033.661447559422 982.5539870021703 983.1177185781539 1100.67331201715 1100.158312654114 1100.00392147921 1098.084331796692 385.2132494312936 1098.016346276468 296.6930127397753
1261 0.005 6.305 20 1033.665215357643 982.5543892620441 983.1181055748449 1100.677348290613 1100.16461517033 1100.012803440874 1098.088374568635 385.2307361023498 1098.021571852847 296.6930287596242
1262 0.005 6.31 20 1033.658691624954 982.5546798803173 983.1184171430954 1100.664851024547 1100.148151723733 1099.99891701009 1098.07934483752 385.2480885313066 1098.014979768261 296.6930311449853
1263 0.005 6.315 20 1033.66239924592 982.5550249362449 983.1187487048473 1100.67466187043 1100.159712244867 1100.005045929342 1098.084466624896 385.2653029602133 1098.017074460038 296.6930410739736
1264 0.005 6.32 20 1033.665100971748 982.5554186126602 983.1191301040568 1100.675965643208 1100.162967718601 1100.011471355716 1098.08792625105 385.2826330693302 1098.020298750891 296.6930347337162
1265 0.005 6.325 20 1033.658937019906 982.5557017038584 983.1194347046145 1100.663995797701 1100.147235192184 1099.998073437676 1098.079067667898 385.2999455555224 1098.014378215294 296.69303776746
1266 0.005 6.33 20 1033.662167517368 982.556036082083 983.1197556339167 1100.673078963533 1100.157933267331 1100.003849379533 1098.084026398415 385.3171326130366 1098.015798002104 296.6930451059897
1267 0.005 6.335 20 1033.665648977397 982.5564252562527 983.1201309840094 1100.676602883845 1100.163813100625 1100.012099090874 1098.087809106948 385.3343667833868 1098.020229961575 296.6930460933823
1268 0.005 6.34 20 1033.659811959807 982.556708448874 983.1204344275718 1100.664498407656 1100.147963972339 1099.998497254029 1098.079163811756 385.3515592373404 1098.014436390593 296.6930489439003
1269 0.005 6.345 20 1033.662956205325 982.5570436875955 983.1207563819542 1100.673577352668 1100.158492135286 1100.004318358054 1098.084444972539 385.3686897511063 1098.016069361007 296.6930660000345
1270 0.005 6.350000000000001 20 1033.666717322883 982.5574376850946 983.1211353279532 1100.676968351459 1100.164147033987 1100.012252200308 1098.08814134257 385.3858186353868 1098.021341103843 296.6930649669684
1271 0.005 6.355 20 1033.659248886198 982.5577042308944 983.1214269895711 1100.663303923129 1100.146449408237 1099.997554445928 1098.078432735705 385.4028720728235 1098.013066426073 296.6930713406394
1272 0.005 6.36 20 1033.663366743049 982.558034843403 983.1217424384366 1100.672915269665 1100.157820178925 1100.003360950144 1098.083960618764 385.4198668699657 1098.016313070629 296.6930670706122
1273 0.005 6.365 20 1033.667506872514 982.5584263270454 983.1221184107715 1100.677792030809 1100.165099783881 1100.012819263217 1098.088211963087 385.4368301035194 1098.02162691487 296.6930643427822
1274 0.005 6.37 20 1033.660774422685 982.5587009062647 983.1224154659981 1100.664598749499 1100.147645829004 1099.998478349418 1098.079025345402 385.4538503750888 1098.014561786827 296.6930807365941
1275 0.005 6.375 20 1033.6639112433 982.5590329594799 983.1227331923089 1100.673642250474 1100.158556092353 1100.004599493242 1098.084396715032 385.4708151879115 1098.016013651447 296.6930847087757
1276 0.005 6.38 20 1033.666897466584 982.5594103179388 983.1230985741569 1100.675746713683 1100.162791070662 1100.011290553582 1098.087394410028 385.4875886109377 1098.020423637021 296.6930870749306
1277 0.005 6.385 20 1033.66128057949 982.5596835278842 983.1233917789242 1100.664489454356 1100.147520984906 1099.997983227387 1098.079092568438 385.504472604508 1098.014161440686 296.6930907666065
1278 0.005 6.390000000000001 20 1033.664196512635 982.5600055933068 983.1237022665389 1100.67269664905 1100.157675874647 1100.003408876838 1098.083849781854 385.5214729407647 1098.015512562769 296.6931084706197
1279 0.005 6.395 20 1033.668413767841 982.5603881371694 983.1240692082708 1100.677650653219 1100.164967154078 1100.012483490762 1098.087883621848 385.5382356305568 1098.021712748729 296.6931098903337
1280 0.005 6.4 20 1033.661627387597 982.5606597386811 983.1243622135936 1100.664349537786 1100.147592732106 1099.998579258762 1098.079181652019 385.5548689995916 1098.014278066391 296.6931054326808
1281 0.005 6.405 20 1033.664732592294 982.5609798256348 983.1246705105096 1100.67311509342 1100.158102516252 1100.00446725666 1098.083921813029 385.5716057564246 1098.015329104901 296.6930987727238
1282 0.005 6.41 20 1033.668188377992 982.5613513276556 983.1250285036848 1100.675856247437 1100.163004059477 1100.011259062402 1098.087418223924 385.5883937785495 1098.02011961015 296.6930978710586
1283 0.005 6.415 20 1033.662410211553 982.5616229215248 983.1253182939171 1100.664399609572 1100.147521158779 1099.998084518108 1098.079494646144 385.6050984517053 1098.014301004436 296.6931056190598
1284 0.005 6.42 20 1033.665626108611 982.5619426698788 983.125625436619 1100.673528144918 1100.158452252454 1100.003796722477 1098.083857228911 385.6216837681436 1098.016452070428 296.6931092553443
1285 0.005 6.425 20 1033.669082501327 982.5623181971509 983.1259874129536 1100.677036807922 1100.164272722068 1100.012550163019 1098.087747319236 385.6383211220882 1098.021000361674 296.693126269503
1286 0.005 6.43 20 1033.662892704866 982.5625894694216 983.1262785769832 1100.66472008338 1100.148084362722 1099.998732415428 1098.079278284871 385.6548899396129 1098.014879943972 296.6931243021706
1287 0.005 6.435 20 1033.66693676616 982.5629189648246 983.1265937225032 1100.675356203723 1100.160430371498 1100.005934641803 1098.084476269015 385.6713424529431 1098.017440205052 296.6931350469276
1288 0.005 6.44 20 1033.669638722007 982.5632965281983 983.1269585311281 1100.676595068517 1100.163753391045 1100.011841020718 1098.088451462138 385.6878535701135 1098.0210054902 296.6931177096383
1289 0.005 6.445 20 1033.662617664582 982.5635534413614 983.1272393168032 1100.663847063978 1100.147016351595 1099.998258598235 1098.078810334323 385.7043533989678 1098.01363467051 296.6931271673497
1290 0.005 6.45 20 1033.667165108604 982.5638780670092 983.1275475280398 1100.674185304276 1100.159368433453 1100.005007999435 1098.084351564406 385.7207409621087 1098.016661748303 296.6931387059066
1291 0.005 6.455 20 1033.670604750383 982.5642566506191 983.1279116893547 1100.67763935387 1100.164821045618 1100.012282957128 1098.088262552515 385.7371793807948 1098.021600864007 296.6931398098671
1292 0.005 6.46 20 1033.66307175377 982.564508588881 983.1281890195364 1100.663572234835 1100.14666184845 1099.998258943939 1098.078651050903 385.7535255066799 1098.013561387434 296.6931362676793
1293 0.005 6.465 20 1033.667395029247 982.5648288932266 983.1284927911616 1100.673974016216 1100.158969692814 1100.004971242508 1098.084729156762 385.7698758681469 1098.016714648611 296.6931617852322
1294 0.005 6.47 20 1033.670805464499 982.5652046376545 983.1288535470887 1100.676984542976 1100.164261260978 1100.012174916549 1098.08830001347 385.7862053991994 1098.021493143681 296.6931696333017
1295 0.005 6.475000000000001 20 1033.663493760193 982.5654544068017 983.1291284590174 1100.663485723964 1100.146699210606 1099.997817578935 1098.078394574047 385.8024396623256 1098.013301915675 296.6931665938153
1296 0.005 6.48 20 1033.668183926754 982.5657748242292 983.1294321615862 1100.674113975843 1100.159263589833 1100.004875848651 1098.084632127967 385.8186523602214 1098.017057085686 296.6931761062371
1297 0.005 6.485 20 1033.671255723531 982.5661420485873 983.1297860373895 1100.676439536257 1100.163612775902 1100.011678240075 1098.087995713132 385.8349250684959 1098.021332158547 296.6931615420005
1298 0.005 6.49 20 1033.665049983666 982.5664020331706 983.1300668000052 1100.664510546854 1100.147890091871 1099.998284396663 1098.079327627347 385.8510969280819 1098.014042925194 296.6931755897992
1299 0.005 6.495 20 1033.667638059205 982.5667092571092 983.130362491523 1100.673023989759 1100.157912463759 1100.003853392467 1098.083913697832 385.8672104313138 1098.015740196654 296.6931746110645
1300 0.005 6.5 20 1033.672158522304 982.5670808045463 983.1307182637964 1100.677432933774 1100.164851274005 1100.012784691625 1098.088206417415 385.8833325709049 1098.021877454044 296.6931817568
1301 0.005 6.505 20 1033.665213934718 982.5673366063584 983.1309959631003 1100.664414038684 1100.14746291735 1099.998802674649 1098.079352787093 385.8994667277063 1098.014671381325 296.6931815188427
1302 0.005 6.51 20 1033.669860705565 982.5676615484261 983.131304090495 1100.675356621656 1100.160719207705 1100.005984218308 1098.085008488291 385.9154579577136 1098.017535172552 296.6931835560841
1303 0.005 6.515000000000001 20 1033.672084226147 982.5680204204685 983.1316528002955 1100.676124640111 1100.163297443785 1100.011381762138 1098.087575115632 385.931518791938 1098.021374470564 296.6931863345224
1304 0.005 6.52 20 1033.665969141407 982.5682756262869 983.1319290118101 1100.664721471155 1100.147733783366 1099.998119104041 1098.079040247677 385.947574351812 1098.014619434099 296.6932013260221
1305 0.005 6.525 20 1033.669316493154 982.5685900904183 983.1322292514743 1100.673935269172 1100.159001742423 1100.004519373491 1098.084632764065 385.9634388033162 1098.01650833893 296.6931868919404
1306 0.005 6.53 20 1033.672713089678 982.5689521707452 983.1325783626091 1100.676631970767 1100.163782136112 1100.011864368156 1098.088090550435 385.9792319808977 1098.021392332525 296.6931868985585
1307 0.005 6.535 20 1033.665556875477 982.5691931973814 983.1328433116296 1100.663311145934 1100.146349674863 1099.997904662136 1098.078765805661 385.9952252251343 1098.013348789673 296.6931988984801
1308 0.005 6.54 20 1033.669932913135 982.5694991119452 983.1331333577508 1100.67392781348 1100.158873283121 1100.004430172024 1098.084290087522 386.0112794623506 1098.01652656003 296.6932327018824
1309 0.005 6.545 20 1033.672737580686 982.5698576608579 983.1334780054323 1100.676230618891 1100.163278592678 1100.011732767411 1098.087789169702 386.0269922761642 1098.020394898512 296.6932171360342
1310 0.005 6.55 20 1033.666730072162 982.5701079507456 983.1337496731139 1100.664276773802 1100.147643136755 1099.998361093488 1098.079160362686 386.0426533726921 1098.014966669188 296.6932268864219
1311 0.005 6.555 20 1033.670487641965 982.5704131348527 983.1340404979078 1100.673748024702 1100.15872074872 1100.004553446284 1098.084553212203 386.0584988837828 1098.016384639702 296.6932208786677
1312 0.005 6.56 20 1033.673916368224 982.5707739074446 983.1343867843316 1100.676649399964 1100.163907193368 1100.011869050095 1098.088355805081 386.0744179218852 1098.021224777551 296.6932362813759
1313 0.005 6.565 20 1033.666407059452 982.5710109070002 983.1346487499984 1100.663140504057 1100.146394076034 1099.997591616484 1098.078492122058 386.0900702837122 1098.01321764101 296.6932339574962
1314 0.005 6.57 20 1033.669870690029 982.5713018874432 983.134927395031 1100.672369137334 1100.157299951235 1100.003421135883 1098.083459740121 386.1056913869938 1098.015252772192 296.693251922807
1315 0.005 6.575 20 1033.674527802707 982.571665227961 983.1352722475669 1100.677628121111 1100.165014810864 1100.012829203114 1098.088508627801 386.1214027643517 1098.021595630591 296.6932564149387
1316 0.005 6.58 20 1033.667545306408 982.5719066906221 983.135536482613 1100.664261654017 1100.147442793339 1099.99873306279 1098.079263364864 386.1369566214631 1098.014440312383 296.6932484806097
1317 0.005 6.585 20 1033.671300090761 982.572207113769 983.1358228947339 1100.673913036037 1100.158851388205 1100.004735835709 1098.084524730239 386.152581545283 1098.016347877931 296.6932727884192
1318 0.005 6.59 20 1033.674503618223 982.5725625948864 983.1361644361053 1100.676513220242 1100.163687976924 1100.01177538657 1098.088067021344 386.1682517315311 1098.020981915987 296.6932671170217
1319 0.005 6.595 20 1033.668127837171 982.5728045126236 983.1364286236801 1100.664082597332 1100.147319716392 1099.998041506374 1098.078895708936 386.1836517495755 1098.014080065529 296.6932689477073
1320 0.005 6.600000000000001 20 1033.671604913209 982.5731030867857 983.1367132532116 1100.673321525629 1100.158273116669 1100.003716294136 1098.084271041931 386.1990894897408 1098.016523258182 296.6932674099209
1321 0.005 6.605 20 1033.675701386804 982.5734617872228 983.1370567017514 1100.677470925769 1100.164853619288 1100.012755604082 1098.088500546361 386.2146129154826 1098.021558966891 296.693264186167
1322 0.005 6.61 20 1033.668779365462 982.5737007404324 983.1373184338304 1100.664414393779 1100.147359574501 1099.99838981437 1098.07908857618 386.2301478519479 1098.014152042485 296.6932666236111
1323 0.005 6.615 20 1033.672592792455 982.5740057602807 983.1376083328068 1100.674198786401 1100.159345599799 1100.004641229609 1098.084707444717 386.2455260608976 1098.016765007158 296.693274667653
1324 0.005 6.62 20 1033.674784651943 982.5743437570142 983.1379373866383 1100.675472302414 1100.16264967043 1100.011148554612 1098.086962732018 386.2608806662614 1098.019902765767 296.6932838308753
1325 0.005 6.625 20 1033.668555446103 982.5745756559232 983.1381898537066 1100.663708587442 1100.146793951108 1099.997719566699 1098.078916234395 386.2762581996571 1098.013256247237 296.6932817394449
1326 0.005 6.63 20 1033.672764813636 982.5748697378287 983.1384685593085 1100.673917256407 1100.158801806563 1100.004013255983 1098.084304010083 386.291553859965 1098.016866011034 296.6932922516687
1327 0.005 6.635 20 1033.675792164164 982.5752137728384 983.1387996213839 1100.676363003337 1100.16351352294 1100.011961123751 1098.087743675586 386.3068634261357 1098.02069869994 296.6932843549588
1328 0.005 6.640000000000001 20 1033.66927474492 982.5754472467968 983.1390552237947 1100.664155806998 1100.147226402296 1099.998395871349 1098.078835844519 386.3221350471438 1098.014091851708 296.6932981740058
1329 0.005 6.645 20 1033.673268821045 982.5757424583015 983.139335198952 1100.673908755451 1100.158916322526 1100.004870588079 1098.084489284203 386.3373203093413 1098.016470342142 296.6932982238052
1330 0.005 6.65 20 1033.676124698339 982.5760816790856 983.1396625450863 1100.676332389059 1100.163522006971 1100.011528678726 1098.087599713277 386.3525513416296 1098.020585803835 296.6933106029792
1331 0.005 6.655 20 1033.670275016482 982.576320180532 983.139920929555 1100.664448666002 1100.147780892101 1099.998430104702 1098.079386449078 386.3677213087649 1098.014649384853 296.6933142399874
1332 0.005 6.66 20 1033.673665778702 982.5766112643247 983.1401990921266 1100.674060145768 1100.159049480277 1100.004853294857 1098.084247919182 386.3828520540656 1098.016345487841 296.6933128134277
1333 0.005 6.665 20 1033.677121598719 982.5769549462423 983.1405289019328 1100.676593585796 1100.163715317491 1100.011759812387 1098.087966265868 386.397955133046 1098.021591971301 296.6933131224579
1334 0.005 6.67 20 1033.670239887513 982.5771856612586 983.1407817119319 1100.66385195513 1100.14703453979 1099.997917586017 1098.079039275222 386.413070541366 1098.01422612927 296.6933133760288
1335 0.005 6.675 20 1033.674198671464 982.5774747620003 983.1410570584092 1100.673584395387 1100.158693323 1100.004029486473 1098.084234655119 386.4280382781437 1098.016478371489 296.6933190930648
1336 0.005 6.68 20 1033.678136694325 982.5778261118368 983.1413927206493 1100.677597453518 1100.16498066342 1100.012911906851 1098.088658234197 386.4431395218141 1098.021707386313 296.6933184009135
1337 0.005 6.685 20 1033.671137962542 982.5780586673153 983.1416481247386 1100.66445249638 1100.147679895606 1099.998777312944 1098.079218655731 386.4582084185787 1098.014450343957 296.6933229287768
1338 0.005 6.69 20 1033.674244391554 982.578340320593 983.1419180285989 1100.673659808586 1100.158726268135 1100.005159470193 1098.083788815354 386.4731044264415 1098.015947384878 296.6933295854907
1339 0.005 6.695 20 1033.677332098482 982.5786751407429 983.14223974034 1100.676233738549 1100.163416714541 1100.011762004936 1098.087740762516 386.4880710118278 1098.020085094489 296.6933383256161
1340 0.005 6.7 20 1033.671572992706 982.5789051369426 983.1424899252403 1100.664349728005 1100.147870305261 1099.998349948002 1098.079123401864 386.5030299164214 1098.014749351179 296.6933476135304
1341 0.005 6.705 20 1033.674359195896 982.5791845842384 983.1427572017263 1100.673197732 1100.158141979572 1100.004253995721 1098.084220110666 386.5177844095302 1098.015731769574 296.6933488191997
1342 0.005 6.71 20 1033.678832549464 982.5795268717303 983.1430836973603 1100.677675397132 1100.164829685269 1100.012263992042 1098.08812152665 386.5325827805248 1098.021802290812 296.693349008802
1343 0.005 6.715 20 1033.671984657316 982.5797512345229 983.1433310269811 1100.664130058424 1100.147305724623 1099.998270639808 1098.078942682849 386.547497633294 1098.014351853398 296.6933415743919
1344 0.005 6.72 20 1033.675258700188 982.5800316133437 983.1435984523713 1100.673709564444 1100.158734166051 1100.005053600427 1098.084138803997 386.5623288037511 1098.01605610708 296.6933592244814
1345 0.005 6.725000000000001 20 1033.678958864938 982.5803692462214 983.1439213336291 1100.67671705569 1100.16392286299 1100.011856615896 1098.088059899815 386.577108107569 1098.02193207342 296.693363949773
1346 0.005 6.73 20 1033.671888514924 982.5805896610821 983.1441649664515 1100.663958166467 1100.146999275299 1099.997837332476 1098.078970969925 386.5917297939413 1098.013304963361 296.6933583650861
1347 0.005 6.735 20 1033.675815200816 982.5808702535993 983.1444308222588 1100.673348780977 1100.158210972314 1100.003970447015 1098.084433634221 386.606420485581 1098.016346522588 296.6933750190863
1348 0.005 6.74 20 1033.679344861356 982.5812045670039 983.1447510009612 1100.676934581718 1100.16425212877 1100.012284435672 1098.088041068287 386.6212985287705 1098.021485581584 296.6933764646064
1349 0.005 6.745 20 1033.672667776413 982.5814258504307 983.144994375098 1100.664203963181 1100.147295927808 1099.998154852039 1098.079038305367 386.635819366639 1098.013892786876 296.693368754192
1350 0.005 6.75 20 1033.675764482506 982.5817044051404 983.1452597341527 1100.673408330263 1100.158449934003 1100.004631222729 1098.084599133404 386.6503567162179 1098.015597912517 296.6933761169716
1351 0.005 6.755 20 1033.679852205821 982.5820360560585 983.1455768513543 1100.676515814738 1100.163829294544 1100.011843696326 1098.087946569057 386.6649593261643 1098.021331461012 296.6933730005387
1352 0.005 6.76 20 1033.672947898509 982.5822532783848 983.145816297238 1100.663988904998 1100.147030547081 1099.997825049901 1098.078827836318 386.6795882557601 1098.013533402692 296.6933772100552
1353 0.005 6.765000000000001 20 1033.676806900344 982.5825294850812 983.1460790784448 1100.673055723926 1100.158110029567 1100.003368711467 1098.083757423145 386.694069505997 1098.016266812909 296.6933842274268
1354 0.005 6.77 20 1033.680975369852 982.5828680616145 983.1464017315755 1100.677706667197 1100.165162321083 1100.013102868144 1098.08840626701 386.7087253915998 1098.021946307956 296.6933876770537
1355 0.005 6.775 20 1033.673918707963 982.5830902959163 983.146646145154 1100.664511897642 1100.147692474515 1099.998826033987 1098.079483490182 386.7232606907385 1098.014683155162 296.6933934509053
1356 0.005 6.78 20 1033.677383702325 982.5833663499615 983.146909233471 1100.674289846768 1100.159343238706 1100.005381026073 1098.084173173824 386.7376858060459 1098.016386152346 296.6933986181464
1357 0.005 6.785 20 1033.680685023174 982.5836979038539 983.1472266658579 1100.676779074515 1100.163924302025 1100.011967363841 1098.08817860084 386.7521222697448 1098.021150835057 296.6934032513533
1358 0.005 6.79 20 1033.674393364812 982.5839203628288 983.1474704965813 1100.664497368109 1100.147861498557 1099.998443141207 1098.079340951076 386.7666091731455 1098.014615905807 296.6934233846641
1359 0.005 6.795 20 1033.677511201696 982.5841924505095 983.1477305779513 1100.67374590896 1100.158716996126 1100.004443545356 1098.084330899113 386.7809774067012 1098.016156761533 296.6934255817784
1360 0.005 6.8 20 1033.680834799604 982.5845183892253 983.1480430553438 1100.676513260475 1100.163644334518 1100.011868325671 1098.088036000887 386.7952625067016 1098.021256191171 296.6934324524186
1361 0.005 6.805 20 1033.67464070187 982.5847362283322 983.1482813798376 1100.664463329682 1100.147625662676 1099.998129610112 1098.079335142732 386.8096155227065 1098.014453333679 296.6934439945903
1362 0.005 6.81 20 1033.677559944191 982.5850006905627 983.1485349261839 1100.673008363057 1100.157876231143 1100.003573128242 1098.08364155376 386.8238432816107 1098.016011801752 296.6934349067042
1363 0.005 6.815 20 1033.681263173198 982.5853247402935 983.1488452573169 1100.676843829548 1100.164118241474 1100.012411401517 1098.087932531474 386.838060208842 1098.020325577979 296.6934379941276
1364 0.005 6.82 20 1033.67549828453 982.5855426497059 983.1490831616546 1100.664666973974 1100.148068912724 1099.998770798228 1098.079274671946 386.8524705534434 1098.014610175604 296.6934340641729
1365 0.005 6.825 20 1033.6790844219 982.5858195379323 983.1493448125893 1100.674404862226 1100.159559801922 1100.004892220036 1098.084928957479 386.8667758962285 1098.017184086814 296.6934676031161
1366 0.005 6.83 20 1033.681238740847 982.5861384777548 983.1496529494237 1100.676137207971 1100.163292318189 1100.011532928069 1098.087586594025 386.8808971395639 1098.020087230696 296.6934549401815
1367 0.005 6.835 20 1033.675421315825 982.5863496638298 983.1498856689283 1100.664158984177 1100.147410219862 1099.998123006082 1098.078892485782 386.8949554336447 1098.014180456553 296.6934516964548
1368 0.005 6.84 20 1033.67890550457 982.5866179600666 983.15014001343 1100.673358539255 1100.158355807104 1100.004057322163 1098.084601119154 386.9091155206389 1098.016465909882 296.6934490827695
1369 0.005 6.845 20 1033.682431861129 982.586938355707 983.1504465642895 1100.676791721409 1100.164025458506 1100.01210905228 1098.088031029642 386.9233181186211 1098.021489751114 296.6934579812842
1370 0.005 6.850000000000001 20 1033.675187777176 982.5871409721868 983.1506725498928 1100.663740515521 1100.146898468288 1099.998057540261 1098.07884642636 386.9374073272485 1098.013571616056 296.6934797671393
1371 0.005 6.855 20 1033.679329846363 982.5874106060097 983.150926464013 1100.674267173013 1100.159175864574 1100.004788176889 1098.084515206358 386.9513656450405 1098.016462122125 296.6934727840476
1372 0.005 6.86 20 1033.682215505905 982.5877239651735 983.1512282926736 1100.675559006678 1100.162519606263 1100.010995144495 1098.087339538145 386.9653061968144 1098.020408428224 296.6934677118354
1373 0.005 6.865 20 1033.675853195952 982.5879272292666 983.1514535205599 1100.66372819704 1100.146711251889 1099.998059090474 1098.078946011086 386.9794455060711 1098.013156926308 296.6934701436651
1374 0.005 6.87 20 1033.680275555485 982.5881978112326 983.1517073521081 1100.67416241595 1100.159255285977 1100.004549806353 1098.084909616864 386.9934403165582 1098.016819028946 296.6934708681564
1375 0.005 6.875 20 1033.683112420469 982.5885136956955 983.1520108779333 1100.676374000397 1100.163722539661 1100.011544270908 1098.087886592247 387.00733594249 1098.021099831125 296.6934702434975
1376 0.005 6.88 20 1033.676051723999 982.5887139224872 983.1522348966644 1100.663439534607 1100.146620947858 1099.997687606185 1098.078665918015 387.0212634070295 1098.013237882062 296.6934796085835
1377 0.005 6.885 20 1033.680000235908 982.5889741111187 983.1524811516266 1100.6733532041 1100.158253484621 1100.004028195125 1098.084087564144 387.0351668856369 1098.015893014356 296.6934816506828
1378 0.005 6.890000000000001 20 1033.683650074332 982.5892917564943 983.1527838993441 1100.676834211089 1100.164005563437 1100.012083362853 1098.08816404526 387.0489473951972 1098.021258843736 296.6934805232694
1379 0.005 6.895 20 1033.67697470068 982.5894960566447 983.1530101827904 1100.664059618244 1100.147365387459 1099.998149314314 1098.07939064596 387.0628249521245 1098.014468245099 296.6935023665379
1380 0.005 6.9 20 1033.681207614605 982.5897652347774 983.1532639539504 1100.674296423129 1100.159595103706 1100.004687872651 1098.084637965768 387.076709595358 1098.016856898787 296.693504356415
1381 0.005 6.905 20 1033.683741404882 982.5900799597123 983.1535668747176 1100.676303665957 1100.163340746905 1100.011917799513 1098.087822840601 387.0904356455886 1098.020610409915 296.6935024551046
1382 0.005 6.91 20 1033.677405139629 982.590281099562 983.1537907655593 1100.664141718504 1100.147228127659 1099.997988678537 1098.078793749254 387.104171532997 1098.014349022767 296.6935029987279
1383 0.005 6.915 20 1033.681302728979 982.5905422075077 983.1540376752853 1100.673737589858 1100.158886882338 1100.004288803728 1098.084396465938 387.1179498020907 1098.016646026608 296.6935063223564
1384 0.005 6.92 20 1033.684526156954 982.5908591899675 983.1543403043172 1100.676836120967 1100.163999238206 1100.012133915726 1098.088427120044 387.1316131945988 1098.021415445959 296.693504835295
1385 0.005 6.925 20 1033.677661526013 982.5910569236373 983.1545618479837 1100.663848295842 1100.146926947202 1099.997807653356 1098.078842934043 387.1453340446488 1098.013699364282 296.693522354542
1386 0.005 6.93 20 1033.680604022582 982.591305296884 983.1547988856186 1100.672472547842 1100.157499585377 1100.003773850629 1098.083657637858 387.1590263870829 1098.015048612029 296.6935224676459
1387 0.005 6.935 20 1033.685094352378 982.5916198826314 983.1550966253046 1100.677030029686 1100.164245480772 1100.012077208271 1098.088124520558 387.1726275267093 1098.021863413909 296.6935428681229
1388 0.005 6.94 20 1033.678106656933 982.5918162998296 983.1553156631887 1100.663826732747 1100.146845016114 1099.99795190892 1098.079100651207 387.1862172372217 1098.014237615225 296.6935243394625
1389 0.005 6.945 20 1033.681903989089 982.5920731919588 983.1555581464258 1100.673338052298 1100.158176872761 1100.003969344366 1098.084663703784 387.1997415342316 1098.016274577171 296.6935169158289
1390 0.005 6.95 20 1033.685651508209 982.5923894690441 983.1558595937597 1100.67712562934 1100.164490204226 1100.012334424036 1098.088283304403 387.2133641826592 1098.021535954741 296.6935223286224
1391 0.005 6.955 20 1033.678500499149 982.592581668107 983.1560766126372 1100.663814930609 1100.146983148935 1099.99806476027 1098.078479642392 387.2269246703451 1098.013512659784 296.6935214322536
1392 0.005 6.96 20 1033.683014567132 982.5928468621967 983.1563251027911 1100.674477817505 1100.159789500698 1100.004916219056 1098.084787751688 387.2404199355603 1098.016950395096 296.6935342640226
1393 0.005 6.965 20 1033.686191685377 982.5931638360821 983.1566283949696 1100.6774045909 1100.16483221705 1100.012366267532 1098.088306715879 387.2538809597375 1098.021684424295 296.6935291739771
1394 0.005 6.97 20 1033.67925255134 982.5933618339095 983.1568502483437 1100.664189974067 1100.147569401398 1099.998200398736 1098.079209903566 387.2673304063633 1098.014608218953 296.6935374538273
1395 0.005 6.975000000000001 20 1033.682259538964 982.593611075759 983.1570875293896 1100.673114426423 1100.158021488792 1100.003902836349 1098.084053175041 387.280718755632 1098.015774883448 296.693532010243
1396 0.005 6.98 20 1033.686654946076 982.5939255673686 983.1573863275516 1100.677643814534 1100.165290546835 1100.012551480305 1098.088197891628 387.2940921043348 1098.021735574201 296.6935362735861
1397 0.005 6.985 20 1033.678853205621 982.5941126278252 983.157598350063 1100.663607689831 1100.146601086115 1099.998289945518 1098.078886250225 387.3074606084894 1098.013428452834 296.6935580756193
1398 0.005 6.99 20 1033.683496026934 982.5943696140392 983.1578388200967 1100.674766077054 1100.159796720038 1100.005336037214 1098.084686218467 387.3208353593473 1098.017166241609 296.6935541193027
1399 0.005 6.995 20 1033.686209256296 982.5946719999198 983.1581295104073 1100.676114983444 1100.163265888523 1100.01142323123 1098.087913622181 387.3341178192784 1098.021252127677 296.6935650975852
1400 0.005 7 20 1033.680137334902 982.5948687614758 983.1583476053762 1100.664117955367 1100.147413588758 1099.998106414875 1098.079109046928 387.3474309033152 1098.014141018254 296.6935585635697
1401 0.005 7.005 20 1033.683413684392 982.5951138568836 983.1585806052323 1100.673224268147 1100.158071223311 1100.003769708238 1098.083998250717 387.360759849321 1098.015938444096 296.6935661871149
1402 0.005 7.01 20 1033.687785464079 982.5954259312447 983.1588764130282 1100.677878581782 1100.165430783984 1100.012895281217 1098.088345352267 387.3740995319686 1098.021939192518 296.6935660497066
1403 0.005 7.015000000000001 20 1033.679880031832 982.5956146035478 983.1590894548152 1100.663933203337 1100.14703969918 1099.998274391857 1098.079116056439 387.3873693666992 1098.0136298773 296.6935742201684
1404 0.005 7.02 20 1033.683910427946 982.5958649866885 983.1593253811478 1100.673741648994 1100.158763609494 1100.004651028376 1098.084516312972 387.4004927786588 1098.016312545787 296.6935715803646
1405 0.005 7.025 20 1033.686967086972 982.596161853486 983.1596100209972 1100.676308307177 1100.163437538002 1100.011496146336 1098.087519500744 387.4136544957352 1098.020661898612 296.6935768278064
1406 0.005 7.03 20 1033.680011613355 982.5963416378905 983.159813553777 1100.663145087238 1100.146282084801 1099.997831005919 1098.078570177717 387.4268774040752 1098.012849839544 296.6935876497133
1407 0.005 7.035 20 1033.684258974534 982.5965866522076 983.1600427055154 1100.673517988992 1100.158495837245 1100.004121075789 1098.084445907111 387.4400393249457 1098.016380384877 296.6935810710154
1408 0.005 7.04 20 1033.687417982242 982.5968832244941 983.1603261753125 1100.676473886335 1100.163618690003 1100.011710392225 1098.087785212491 387.4530748709061 1098.020723463099 296.6935859462754
1409 0.005 7.045 20 1033.681188589921 982.5970727780427 983.1605368597092 1100.66408544153 1100.147292678146 1099.998171139354 1098.079203140763 387.4662852484652 1098.014559922177 296.693604590575
1410 0.005 7.05 20 1033.685565135193 982.5973282944994 983.160776586073 1100.674866765636 1100.160199460137 1100.005232578807 1098.08468628609 387.4793124428085 1098.017313605204 296.6935943510779
1411 0.005 7.055 20 1033.688546346864 982.5976354561424 983.1610707643882 1100.677510384809 1100.164926281336 1100.012476676371 1098.088255439749 387.4922291733686 1098.021738669563 296.6935931531336
1412 0.005 7.06 20 1033.681591145761 982.5978212387525 983.1612809138526 1100.664088551989 1100.147361723314 1099.998359567184 1098.079019986758 387.5052843093343 1098.014425827708 296.6936021401531
1413 0.005 7.065 20 1033.684631731262 982.5980606233693 983.1615081482684 1100.672915516298 1100.157868940755 1100.003947983577 1098.084355627966 387.5183053742804 1098.015241400886 296.693598233532
1414 0.005 7.07 20 1033.688096027339 982.598353759162 983.1617877019428 1100.676530291748 1100.16374104023 1100.012029326198 1098.08780658554 387.5313135285263 1098.02027436043 296.6936175131152
1415 0.005 7.075 20 1033.682259182779 982.5985403141169 983.1619945666928 1100.66457405797 1100.148077581695 1099.998559752397 1098.078889507197 387.5442615860625 1098.014721184741 296.6936121164081
1416 0.005 7.08 20 1033.68528688965 982.5987813148474 983.1622227134324 1100.673715169923 1100.15879681877 1100.004545642025 1098.084408840996 387.5571175830758 1098.016063229926 296.6936238352952
1417 0.005 7.085 20 1033.689161289857 982.5990820373875 983.1625088310479 1100.677015603891 1100.16431424438 1100.012156247404 1098.088223169648 387.5700336111932 1098.021423172409 296.6936195523124
1418 0.005 7.09 20 1033.68132790053 982.5992531590658 983.1627063731985 1100.662966636968 1100.146094606985 1099.997642792526 1098.07844196068 387.5828991129761 1098.012746226208 296.6936180914475
1419 0.005 7.095 20 1033.685978392159 982.5994947920911 983.1629318320232 1100.673498986856 1100.158687373391 1100.003893359931 1098.084182248752 387.5956843177963 1098.016631905376 296.6936186749036
1420 0.005 7.100000000000001 20 1033.689253633877 982.5997856685726 983.1632096318255 1100.676982775799 1100.164340032708 1100.01269914496 1098.087741685824 387.608636577014 1098.021315376638 296.6936319315773
1421 0.005 7.105 20 1033.682739248424 982.5999709724198 983.1634158559177 1100.664448063546 1100.14779350522 1099.998435221361 1098.079395703282 387.6214576641006 1098.014517953864 296.6936450928641
1422 0.005 7.11 20 1033.68660469826 982.6002185427608 983.163648654208 1100.674296667435 1100.159452424454 1100.004803085911 1098.084949373184 387.6341181400646 1098.016911818631 296.6936432079009
1423 0.005 7.115 20 1033.689568827042 982.6005088105801 983.1639273494518 1100.676349351396 1100.163480525185 1100.011689160107 1098.087922890844 387.6468672277354 1098.021132036331 296.6936385968316
1424 0.005 7.12 20 1033.683033339862 982.6006882104401 983.1641290034762 1100.663805348695 1100.1469800206 1099.997925624558 1098.079008719155 387.6596526241906 1098.014065213883 296.6936358291882
1425 0.005 7.125 20 1033.687168979527 982.60092982343 983.1643556391792 1100.67401086113 1100.159143478901 1100.004226687029 1098.084496594116 387.6723520584837 1098.017052079365 296.6936384487187
1426 0.005 7.13 20 1033.689893029216 982.6012162793511 983.164631047234 1100.676533181205 1100.163838119529 1100.012251627367 1098.087715779298 387.685050538679 1098.020736621401 296.6936398179416
1427 0.005 7.135 20 1033.682936683008 982.6013909334863 983.1648282757387 1100.663737661943 1100.146935385976 1099.998102388299 1098.079028557152 387.6977416375852 1098.013341567712 296.6936488099619
1428 0.005 7.140000000000001 20 1033.687141067727 982.6016294269225 983.1650512086657 1100.674043546615 1100.159242073443 1100.004888038063 1098.084429912147 387.7103170455054 1098.016495030726 296.6936518495623
1429 0.005 7.145 20 1033.690951818791 982.6019277472955 983.1653345489203 1100.677784459017 1100.165316789532 1100.012754446708 1098.088345345283 387.7228695372601 1098.021973625868 296.6936556900962
1430 0.005 7.15 20 1033.683337456334 982.6021008310881 983.1655328787317 1100.66374199251 1100.146895508555 1099.99821269891 1098.07886797474 387.7355543123565 1098.013397298188 296.6936625539431
1431 0.005 7.155 20 1033.686837796395 982.6023284782819 983.1657482197097 1100.673167263835 1100.158222128534 1100.004574184771 1098.084008707704 387.7480921994211 1098.015275411382 296.693655070712
1432 0.005 7.16 20 1033.690296562039 982.6026125714417 983.1660184492932 1100.676768903785 1100.164041198436 1100.012409075053 1098.088073771813 387.7605850965641 1098.020567537052 296.6936738032791
1433 0.005 7.165 20 1033.683399112194 982.6027777157369 983.166206952621 1100.663359044355 1100.146497621332 1099.998222518459 1098.078620262346 387.7731482707935 1098.013253251838 296.6936801501967
1434 0.005 7.17 20 1033.687154159007 982.6030042314317 983.1664192870592 1100.673368499214 1100.158417733836 1100.004781473795 1098.084016742031 387.7855632531382 1098.015395300621 296.6936728675913
1435 0.005 7.175 20 1033.691292673441 982.6032903439079 983.1666901102019 1100.677072396293 1100.164124088178 1100.01185936994 1098.087913170039 387.7979753488099 1098.021417898321 296.6936830804955
1436 0.005 7.18 20 1033.684822071695 982.6034654493178 983.1668870761335 1100.664378319491 1100.147632998468 1099.998435427163 1098.079197235143 387.810561701346 1098.014360884883 296.69368338242
1437 0.005 7.185 20 1033.68809118657 982.6036958772265 983.1671043913594 1100.673469239757 1100.158408511234 1100.00418525213 1098.084624645965 387.8229322984297 1098.016634533621 296.6936790033243
1438 0.005 7.19 20 1033.690921846283 982.6039754974713 983.1673721862807 1100.676227886152 1100.163454156871 1100.011849879338 1098.087716074801 387.8353522996945 1098.019981786551 296.6936938029633
1439 0.005 7.195 20 1033.684213829983 982.6041389011917 983.1675585993753 1100.663489798483 1100.146728570516 1099.997853033402 1098.078416324407 387.8477486207735 1098.013581570382 296.6936808883551
1440 0.005 7.2 20 1033.687720726901 982.6043629685341 983.1677694165387 1100.673098002839 1100.158089835681 1100.004453695926 1098.084098762302 387.8600693934101 1098.015261009528 296.6936933058074
1441 0.005 7.205 20 1033.692075567407 982.6046480382169 983.1680383243221 1100.67656797272 1100.16379743603 1100.011624278484 1098.088138786366 387.8723145384972 1098.02113740862 296.6936738658945
1442 0.005 7.21 20 1033.685509821205 982.6048194577373 983.1682312262608 1100.664404456926 1100.147607659281 1099.998386985157 1098.079266505588 387.8846517218487 1098.014238747099 296.6936777449713
1443 0.005 7.215 20 1033.688530914112 982.6050440811372 983.1684433517736 1100.672880689813 1100.157683481582 1100.003436117787 1098.084015189278 387.8968903307205 1098.016039106355 296.6936869860218
1444 0.005 7.22 20 1033.691975720976 982.6053215646845 983.168709176664 1100.676611701959 1100.164001912171 1100.012488670743 1098.087548903714 387.9093241686916 1098.020279683399 296.6937066079382
1445 0.005 7.225000000000001 20 1033.685084856075 982.6054866605326 983.1688962433158 1100.663806587458 1100.146910334054 1099.998188254237 1098.078971919541 387.9215155827715 1098.013646047076 296.6937094518426
1446 0.005 7.23 20 1033.68892430985 982.6057124438115 983.1691074376411 1100.673890829735 1100.15886695331 1100.004704585735 1098.084445996223 387.933638398549 1098.016324278739 296.6937175509337
1447 0.005 7.235 20 1033.692131085349 982.6059840554396 983.1693672655006 1100.675879224905 1100.162993524577 1100.011130102136 1098.087294727598 387.9458240995987 1098.020316561368 296.6937035623021
1448 0.005 7.24 20 1033.685747662213 982.6061500848624 983.1695543937686 1100.664035794279 1100.14708269605 1099.997966245068 1098.078867415427 387.9581038486706 1098.013614086946 296.6937130784921
1449 0.005 7.245 20 1033.689514628916 982.6063735418433 983.1697643839532 1100.673610814297 1100.158549392301 1100.004063738538 1098.084041415002 387.970198323899 1098.016527878978 296.6937158999932
1450 0.005 7.25 20 1033.693300887008 982.6066531699331 983.1700300399294 1100.677338436566 1100.164495014525 1100.012242045802 1098.087957585325 387.9823275421626 1098.021480323946 296.6937125767948
1451 0.005 7.255 20 1033.68686879401 982.6068267787317 983.170224657288 1100.664668155746 1100.148061733436 1099.998660495689 1098.079566235463 387.9945402250739 1098.014598331141 296.6937357157771
1452 0.005 7.26 20 1033.689987345454 982.6070507812957 983.1704364563442 1100.674187795914 1100.159303824167 1100.005452203439 1098.084005430683 388.0066618786334 1098.016502480416 296.6937319806752
1453 0.005 7.265000000000001 20 1033.69338902915 982.6073315815391 983.1707035003113 1100.676691624172 1100.163988471966 1100.011918075541 1098.088134134907 388.0186310184137 1098.021354632595 296.6937344865451
1454 0.005 7.27 20 1033.686751711362 982.6075001816164 983.1708944242865 1100.664104227837 1100.147442290975 1099.998205394416 1098.079162670197 388.0306927256943 1098.014628718878 296.6937342443235
1455 0.005 7.275 20 1033.690983294287 982.6077301557824 983.1711095356313 1100.674462960604 1100.159845299137 1100.004672798395 1098.084658491529 388.0426722058531 1098.017057311593 296.693732025954
1456 0.005 7.28 20 1033.693759293624 982.6080063284594 983.171373890327 1100.676969851059 1100.164138603281 1100.012284401201 1098.087958111707 388.054709431871 1098.021224597957 296.6937384241133
1457 0.005 7.285 20 1033.687072362805 982.6081725675416 983.1715622602203 1100.664130078097 1100.147291213226 1099.998297322583 1098.079180452198 388.0667187263427 1098.014443745789 296.6937408778787
1458 0.005 7.29 20 1033.690111006473 982.6083903457903 983.1717684126533 1100.673415133348 1100.158425440079 1100.00475242513 1098.084021561383 388.0785743753295 1098.015435568026 296.693745243335
1459 0.005 7.295 20 1033.693608896376 982.6086612701954 983.1720253031581 1100.675943265331 1100.162934821648 1100.011453453895 1098.087731304797 388.0905004235775 1098.020505744104 296.6937456004752
1460 0.005 7.3 20 1033.687855264724 982.6088273809146 983.1722118090977 1100.664565746164 1100.148067029838 1099.998337171961 1098.079192058001 388.1025039030358 1098.014882410153 296.6937537681935
1461 0.005 7.305 20 1033.691332363111 982.6090529227821 983.1724234063749 1100.673806665057 1100.15901695267 1100.004077886084 1098.084536901639 388.1143945095661 1098.016633554951 296.6937689937935
1462 0.005 7.31 20 1033.694207067953 982.6093288997257 983.1726868074694 1100.676853548664 1100.164055543154 1100.012626287026 1098.088083218965 388.1262820546957 1098.020954639229 296.6937657329257
1463 0.005 7.315 20 1033.68762685515 982.6094856264618 983.1728675105343 1100.664039740351 1100.147097694201 1099.99791751555 1098.078581347791 388.1381042048551 1098.014109730102 296.693785703678
1464 0.005 7.32 20 1033.69090214893 982.6097028158674 983.1730706837169 1100.673176920634 1100.15801250519 1100.003973586357 1098.084409356731 388.1499142444585 1098.015520627817 296.693773749715
1465 0.005 7.325 20 1033.694352100878 982.6099694522904 983.1733248098113 1100.676170738409 1100.163322900721 1100.011639227573 1098.087707143384 388.1616631359078 1098.020630528082 296.6937738030747
1466 0.005 7.33 20 1033.688312641179 982.6101303696627 983.1735064150445 1100.664119515345 1100.147355723793 1099.998164577056 1098.07910987656 388.1735098215288 1098.014454317771 296.6937781974667
1467 0.005 7.335 20 1033.690956994889 982.6103429601887 983.1737070722851 1100.672905960836 1100.157842993775 1100.003872827722 1098.084116731263 388.1852470376709 1098.015283918329 296.6937773408413
1468 0.005 7.34 20 1033.695231565441 982.6106134722894 983.1739630964132 1100.677060204106 1100.164349274747 1100.012466886005 1098.087964410922 388.1969532038995 1098.021784225896 296.6937901822029
1469 0.005 7.345 20 1033.687694764608 982.6107629342989 983.1741368369696 1100.663233463385 1100.146425078556 1099.997870016543 1098.078728085161 388.20876227963 1098.013105478576 296.6937901210609
1470 0.005 7.350000000000001 20 1033.69151845505 982.6109762693332 983.1743358544985 1100.673530483132 1100.158671065491 1100.004762452292 1098.084428999975 388.2204229677156 1098.015786941108 296.6938076824138
1471 0.005 7.355 20 1033.695348083486 982.6112434885573 983.1745890395661 1100.676620656933 1100.163753963577 1100.011193877263 1098.08761249714 388.2319446794539 1098.021090499814 296.6937833229779
1472 0.005 7.36 20 1033.689036228092 982.6114045959849 983.1747714449541 1100.664800906522 1100.147667628827 1099.997871928346 1098.079133009189 388.2435281268571 1098.014277090962 296.6937788735995
1473 0.005 7.365 20 1033.692461610552 982.611616505807 983.1749715479018 1100.673504866415 1100.15842391717 1100.003784841199 1098.083854438273 388.2551417440952 1098.016646594938 296.6937821650137
1474 0.005 7.37 20 1033.696322405957 982.6118871625737 983.1752281283163 1100.677559660381 1100.164768532351 1100.012633354846 1098.088027593528 388.2669141956845 1098.021480723073 296.6937846414929
1475 0.005 7.375 20 1033.688526471408 982.6120387178058 983.175403971287 1100.663535691106 1100.146702842214 1099.997890903534 1098.078977177821 388.2786087967269 1098.013283136078 296.6938153771441
1476 0.005 7.38 20 1033.693152533767 982.6122598373694 983.17560910446 1100.674292889714 1100.159631819313 1100.004820051656 1098.084578864246 388.2901442304488 1098.01693636487 296.6938138174669
1477 0.005 7.385 20 1033.696560411524 982.6125366541398 983.1758717344716 1100.677570978895 1100.164992699646 1100.012498484961 1098.088231115871 388.3016433317142 1098.021870744622 296.6938085089722
1478 0.005 7.390000000000001 20 1033.689023622145 982.6126869170042 983.1760468138064 1100.66330918739 1100.146228828977 1099.997662204226 1098.078797595511 388.31302808998 1098.013423875523 296.6938015900373
1479 0.005 7.395 20 1033.692460364939 982.6128878479421 983.1762363418953 1100.672531676624 1100.157513183871 1100.003487100476 1098.083596410115 388.3245609408057 1098.01592220592 296.6938083132882
1480 0.005 7.4 20 1033.696799248062 982.6131592989108 983.176490797468 1100.677205684119 1100.164442178352 1100.012523029895 1098.088495071322 388.3360709097491 1098.021670573367 296.6938246050753
1481 0.005 7.405 20 1033.689691524986 982.6133118235165 983.1766665319915 1100.664190007937 1100.147304080757 1099.998233442853 1098.07888874748 388.3475362952254 1098.01396457127 296.693818182832
1482 0.005 7.41 20 1033.692926268505 982.61351676329 983.176859916552 1100.673438525225 1100.158519003721 1100.005027275819 1098.083798895779 388.3588467971844 1098.015619359194 296.6938244262877
1483 0.005 7.415 20 1033.695946215597 982.6137719998836 983.1771025655355 1100.675460591659 1100.162575391897 1100.01095272521 1098.087422168997 388.3703088312893 1098.019821145096 296.6938169654157
1484 0.005 7.42 20 1033.690245139789 982.6139229099978 983.1772734131315 1100.664428329674 1100.147530067202 1099.998144694542 1098.079066897183 388.3817714631467 1098.013706470966 296.693822650734
1485 0.005 7.425 20 1033.693677418238 982.6141338190749 983.1774703046419 1100.673347451628 1100.15826865673 1100.003929288521 1098.084460695614 388.3931664654218 1098.016340332031 296.6938298034937
1486 0.005 7.43 20 1033.697368612597 982.6144018808667 983.1777240513846 1100.677047184568 1100.164445233844 1100.012093100571 1098.088253229352 388.4044996698419 1098.021699180419 296.6938209007307
1487 0.005 7.435 20 1033.690262443041 982.614546861982 983.1778935490344 1100.663952341517 1100.147002445933 1099.997832741693 1098.078566079987 388.4157726847959 1098.013913645379 296.6938291379631
1488 0.005 7.44 20 1033.69405785905 982.6147591958483 983.1780910282866 1100.67370152451 1100.158679309207 1100.004219612139 1098.084603560645 388.4271233398769 1098.016448737744 296.6938337647859
1489 0.005 7.445 20 1033.697745846035 982.6150240313386 983.1783424248533 1100.677164785525 1100.164323424883 1100.011756091427 1098.088035628328 388.4384232233928 1098.021395550469 296.6938312424688
1490 0.005 7.45 20 1033.691006642581 982.6151762142013 983.1785174466017 1100.664191426674 1100.147454540836 1099.998276328113 1098.079099181854 388.4497943579671 1098.014681634008 296.6938417246026
1491 0.005 7.455 20 1033.694980646899 982.6153948183932 983.1787205355068 1100.674536427662 1100.159821867071 1100.004953144769 1098.084836850609 388.4610167224224 1098.016827179129 296.6938412089158
1492 0.005 7.46 20 1033.697964776313 982.6156598051513 983.1789734775132 1100.676959261606 1100.164250162004 1100.012151175354 1098.088034556873 388.472241278332 1098.021601748146 296.6938493613262
1493 0.005 7.465 20 1033.691595484317 982.6158154375216 983.1791512510613 1100.664449941881 1100.14787000658 1099.998311418846 1098.079358711624 388.4834826349099 1098.014299196821 296.6938516438753
1494 0.005 7.47 20 1033.694508363047 982.6160204978667 983.1793447213463 1100.673420664343 1100.158338597508 1100.004158705281 1098.084397456118 388.4946890373363 1098.015935765639 296.693856597937
1495 0.005 7.475000000000001 20 1033.698737464129 982.6162883555043 983.1795976298143 1100.677857233187 1100.165436364254 1100.012952757593 1098.088244117554 388.5058431713178 1098.021800984364 296.6938573844144
1496 0.005 7.48 20 1033.690915665834 982.6164308539043 983.1797648943045 1100.663832303341 1100.146967444378 1099.998201754265 1098.078824833326 388.5170180997961 1098.013711575403 296.6938685831333
1497 0.005 7.485 20 1033.695105487985 982.6166379026956 983.1799570842783 1100.673807920868 1100.15878938198 1100.004775405882 1098.084542742812 388.5281539596896 1098.016697275097 296.6938720909973
1498 0.005 7.49 20 1033.69861453997 982.6168988758245 983.1802047774889 1100.677367807341 1100.164512336093 1100.012118344258 1098.0879863621 388.5392009829756 1098.021505100743 296.6938646898811
1499 0.005 7.495 20 1033.691921299234 982.6170481370191 983.1803767882562 1100.664251098378 1100.147471234148 1099.998464768953 1098.07938398932 388.5502163671815 1098.014310024962 296.6938645004707
1500 0.005 7.5 20 1033.694759488709 982.6172425196991 983.1805604809797 1100.672870658172 1100.157831837497 1100.00396786175 1098.083903648586 388.561294086433 1098.015480889092 296.6938634045816
1501 0.005 7.505 20 1033.698402701616 982.6174933346008 983.1807977437289 1100.676185240108 1100.163344052994 1100.011525968803 1098.087445626857 388.5723400119957 1098.020441005716 296.69387069865
1502 0.005 7.51 20 1033.692108500591 982.6176369689603 983.1809621769106 1100.66419041107 1100.14729850609 1099.998030968306 1098.078941015784 388.5835359007619 1098.014438238026 296.6939009937483
1503 0.005 7.515000000000001 20 1033.695664681655 982.6178406930808 983.1811521191455 1100.673941987342 1100.159152117049 1100.004789356334 1098.084403585984 388.5946462623314 1098.017098592214 296.6938981565738
1504 0.005 7.52 20 1033.698507548568 982.618091133059 983.1813913795194 1100.676065517529 1100.163237216872 1100.011613588123 1098.087752542731 388.6053485123307 1098.02050930251 296.6938894860661
1505 0.005 7.525 20 1033.692125417446 982.6182284836526 983.1815511223255 1100.663601390738 1100.146725121201 1099.997710105158 1098.078790269341 388.6164244414543 1098.013261861067 296.6938998616501
1506 0.005 7.53 20 1033.695999337695 982.6184283348587 983.1817359063087 1100.67341614181 1100.158405824216 1100.004090846575 1098.084234526558 388.6275111260163 1098.01654477359 296.6939013919326
1507 0.005 7.535 20 1033.69958754448 982.6186874597457 983.1819803423219 1100.676948275694 1100.16410803466 1100.012273078647 1098.088408857587 388.6383673683126 1098.021663995293 296.6939064075254
1508 0.005 7.54 20 1033.693205287189 982.6188358677442 983.1821511404984 1100.664619664582 1100.148109000031 1099.998665163008 1098.079266618713 388.6493166807168 1098.014657101881 296.6938957880803
1509 0.005 7.545 20 1033.696750966112 982.6190418168744 983.1823431675991 1100.674275836879 1100.159409748829 1100.004946116278 1098.085012852354 388.6601778151364 1098.017044070397 296.6939057630782
1510 0.005 7.55 20 1033.700064004948 982.6193016618988 983.1825894880282 1100.676925848165 1100.164261250743 1100.011783316867 1098.088009880008 388.6710459736002 1098.021559221783 296.6939107793573
1511 0.005 7.555 20 1033.692245075378 982.6194336753117 983.1827482239504 1100.66323567848 1100.146341711648 1099.997659036677 1098.078295213997 388.6819234825223 1098.012836567332 296.6939218128329
1512 0.005 7.56 20 1033.696226277042 982.6196289738765 983.1829295962783 1100.672725882828 1100.157505285062 1100.003281703019 1098.083967706965 388.6926555639419 1098.016124421175 296.6939240250286
1513 0.005 7.565 20 1033.699736863864 982.6198767149245 983.1831641774078 1100.676626128617 1100.163921973431 1100.01226671828 1098.087793321494 388.7035321395951 1098.020602660816 296.6939123081904
1514 0.005 7.57 20 1033.693733919878 982.6200169242755 983.1833251297199 1100.664781369469 1100.147880540222 1099.998426374966 1098.079089855898 388.7142811588723 1098.014855555779 296.6939139810955
1515 0.005 7.575 20 1033.697621251607 982.6202228812199 983.183515838037 1100.67508090825 1100.160146327598 1100.005791081243 1098.084526761847 388.724965168191 1098.017141071461 296.6939086603199
1516 0.005 7.58 20 1033.70024157954 982.6204724214762 983.1837545710038 1100.676386434078 1100.163528773892 1100.011851956607 1098.087803712627 388.7358468563597 1098.020774268748 296.6939301044418
1517 0.005 7.585 20 1033.693382650297 982.6206092904021 983.1839141505499 1100.663690461637 1100.146665558447 1099.998049412866 1098.078969572869 388.7466063126916 1098.013887068223 296.6939310789033
1518 0.005 7.59 20 1033.697631766289 982.6208131923148 983.1841024623922 1100.674334393916 1100.159492469058 1100.00495772605 1098.084973522612 388.7571995451813 1098.016857512853 296.6939422354698
1519 0.005 7.595 20 1033.700687613936 982.6210597920681 983.184337551012 1100.676610861514 1100.16371904002 1100.011507452605 1098.08756105884 388.7679227155405 1098.021008259527 296.6939287968366
1520 0.005 7.600000000000001 20 1033.693764054952 982.6211956150383 983.1844958353437 1100.66365523369 1100.146550989301 1099.997711874253 1098.078890403236 388.7786594748092 1098.01352373304 296.6939302194824
1521 0.005 7.605 20 1033.69768358446 982.6213919104935 983.1846790266925 1100.673274430148 1100.158400471216 1100.003585686305 1098.083862788296 388.7892900415552 1098.016591063408 296.6939412112414
1522 0.005 7.61 20 1033.701405860197 982.621646358711 983.1849189012015 1100.677530742531 1100.164903251183 1100.012969529505 1098.088454876635 388.8000704536726 1098.021792683401 296.6939706083366
1523 0.005 7.615 20 1033.694090707773 982.6217815401324 983.1850774619096 1100.664333621661 1100.14738433397 1099.998480585616 1098.079163784396 388.810668407033 1098.014051090908 296.6939580718181
1524 0.005 7.62 20 1033.697895934786 982.6219766375906 983.1852591489641 1100.673752158922 1100.158791321427 1100.00460142243 1098.084479877931 388.8211434043934 1098.016563517783 296.6939569929513
1525 0.005 7.625 20 1033.701448629699 982.6222264142168 983.1854952621459 1100.676685291552 1100.163816138014 1100.01185086816 1098.088056797254 388.8318079645856 1098.021652959935 296.6939603180587
1526 0.005 7.63 20 1033.694035187707 982.6223568533128 983.1856502100662 1100.663451955789 1100.146575723502 1099.997648961518 1098.078779592307 388.8424579695077 1098.013203393218 296.69396473898
1527 0.005 7.635 20 1033.697429421546 982.6225389432392 983.1858207160237 1100.67262510116 1100.157638374276 1100.003534020391 1098.083713781198 388.8529843768993 1098.01561151187 296.6939647717704
1528 0.005 7.640000000000001 20 1033.701749123351 982.6227901650254 983.1860549794269 1100.677215948696 1100.164419109112 1100.012666727313 1098.088624039454 388.8633276125463 1098.021501811571 296.6939661249498
1529 0.005 7.645 20 1033.695021162626 982.6229280816358 983.1862148006296 1100.664394531501 1100.147543037439 1099.998595499452 1098.079337544262 388.8739245253895 1098.014709346401 296.6939602927375
1530 0.005 7.65 20 1033.699669648553 982.623132881968 983.1864042944845 1100.675294121541 1100.160662720471 1100.006002511112 1098.084601919215 388.884337823437 1098.017721312275 296.6939618845005
1531 0.005 7.655 20 1033.702196160176 982.6233828976702 983.1866426414963 1100.676723317544 1100.163911397425 1100.011926286686 1098.088277169087 388.8949038537661 1098.021559084367 296.6939588717317
1532 0.005 7.66 20 1033.69581481289 982.6235212594265 983.1868040356883 1100.66456648967 1100.148147778932 1099.998460050869 1098.079216469287 388.9054005103864 1098.014854444685 296.6939605393981
1533 0.005 7.665 20 1033.699017315813 982.6237173082038 983.1869865224395 1100.673795006823 1100.158866613488 1100.004253141054 1098.084713404594 388.9157175734641 1098.016485567542 296.6939664545496
1534 0.005 7.67 20 1033.702553490408 982.6239673464439 983.187223307092 1100.677609577384 1100.164755390224 1100.01218602751 1098.088093786667 388.9261148429521 1098.021846084016 296.6939709936102
1535 0.005 7.675 20 1033.695469933343 982.6240979564643 983.1873783576732 1100.663829121194 1100.146902969632 1099.998108264835 1098.078897690641 388.9365010018261 1098.014188976107 296.693963715065
1536 0.005 7.68 20 1033.699795001134 982.6242977584084 983.1875624822561 1100.674595186584 1100.159834826155 1100.005018941443 1098.084886979138 388.9468706293944 1098.017070126001 296.6939763145852
1537 0.005 7.685 20 1033.702505308092 982.624539893692 983.1877930890769 1100.67644033633 1100.163596838494 1100.011615344234 1098.088013860373 388.9572065583749 1098.021734618372 296.6939776246961
1538 0.005 7.69 20 1033.695845531565 982.6246712313908 983.1879472167052 1100.663961512549 1100.147085974762 1099.998007478609 1098.079138686401 388.9675710113881 1098.014359349112 296.6939791125015
1539 0.005 7.695 20 1033.699852751269 982.6248679932114 983.1881296199848 1100.673931015894 1100.159150044257 1100.004215736351 1098.084435125474 388.9778367287182 1098.016670555386 296.6939752290988
1540 0.005 7.7 20 1033.703489192985 982.625119921556 983.1883679712762 1100.678059829292 1100.165671509914 1100.013172878897 1098.088273750231 388.9880839605038 1098.02186818566 296.6939729094374
1541 0.005 7.705 20 1033.695690027934 982.6252438788944 983.1885177025218 1100.663722208514 1100.14684152577 1099.998268863472 1098.078949340996 388.9983988121821 1098.013557066409 296.6939880281163
1542 0.005 7.71 20 1033.700385428729 982.625440997749 983.1886982555046 1100.674404758268 1100.159631184833 1100.005139858424 1098.084927666272 389.0087680124005 1098.016780502578 296.6940003459155
1543 0.005 7.715 20 1033.702498470099 982.6256772635446 983.1889239227735 1100.676030345726 1100.163073532107 1100.011687464183 1098.087644082322 389.0190891055178 1098.020474128688 296.6940044795795
1544 0.005 7.72 20 1033.696700667428 982.6258112472933 983.1890792079574 1100.664434362937 1100.147862373433 1099.998246233239 1098.079146509316 389.0290856341662 1098.014437807624 296.6940057496251
1545 0.005 7.725000000000001 20 1033.700488020871 982.626000805683 983.1892557271441 1100.673633722725 1100.15888450396 1100.003880406972 1098.08411467619 389.0393573489471 1098.016765205666 296.6940102778833
1546 0.005 7.73 20 1033.703165909358 982.6262352427253 983.1894794188361 1100.676622012131 1100.16395384984 1100.012542932476 1098.087732683355 389.0496208423647 1098.020424548948 296.6940027316586
1547 0.005 7.735 20 1033.69650508365 982.6263604659913 983.1896260789661 1100.664031340414 1100.147085973417 1099.998515028783 1098.079353594578 389.059698346285 1098.014310113253 296.6939956711165
1548 0.005 7.74 20 1033.69997669707 982.6265410774764 983.1897943841465 1100.673553561642 1100.158633035669 1100.00511322688 1098.083977445926 389.0698724919123 1098.015831005702 296.6940287162666
1549 0.005 7.745 20 1033.703405372652 982.6267787005326 983.19001746048 1100.676481966423 1100.163519832694 1100.011991459223 1098.087983815441 389.0800532220259 1098.020575528835 296.6940166753996
1550 0.005 7.75 20 1033.697484722993 982.6269112272576 983.19017093847 1100.664731383278 1100.148119718013 1099.998676956104 1098.07941914099 389.0901469682897 1098.014700150228 296.6940271670237
1551 0.005 7.755 20 1033.700822801085 982.6270935499211 983.1903412321866 1100.674040641729 1100.159061299265 1100.004960248894 1098.084256631361 389.1002438493074 1098.016489240993 296.6940171381907
1552 0.005 7.76 20 1033.703923000365 982.6273341598124 983.1905683905763 1100.676622566388 1100.163754922905 1100.011866031669 1098.088426289382 389.1104971095347 1098.021248389494 296.694032611187
1553 0.005 7.765000000000001 20 1033.69774186625 982.6274649631677 983.1907214915601 1100.664335709893 1100.147750913302 1099.998286717521 1098.079255262981 389.1204848282654 1098.014301554269 296.6940426833583
1554 0.005 7.77 20 1033.700919279187 982.6276448601531 983.1908895117167 1100.673692214759 1100.158630362913 1100.004371607289 1098.084073094102 389.1304994691364 1098.016355891876 296.6940326623633
1555 0.005 7.775 20 1033.703983200535 982.6278776158143 983.1911098638876 1100.676506979489 1100.163691756554 1100.011916119877 1098.08781284359 389.1404416526854 1098.020475105839 296.6940293736504
1556 0.005 7.78 20 1033.697230945394 982.6279962330314 983.1912512910685 1100.663438560419 1100.146457309555 1099.99786162779 1098.078819264332 389.1505345882972 1098.013538337817 296.6940309975737
1557 0.005 7.785 20 1033.701315455365 982.6281793828557 983.1914193778704 1100.673804197144 1100.158832860325 1100.004796264311 1098.084760431089 389.160543215543 1098.01668785243 296.6940430955599
1558 0.005 7.79 20 1033.703893722912 982.6284072282983 983.1916357340828 1100.675748702653 1100.162858944484 1100.011098723577 1098.087461785887 389.1705945758231 1098.020150869309 296.6940481831096
1559 0.005 7.795 20 1033.698311894213 982.6285352511542 983.1917836649158 1100.664853004275 1100.148261555352 1099.998403737797 1098.079114542418 389.1806014500851 1098.014451871803 296.6940432144984
1560 0.005 7.8 20 1033.701096869325 982.6287110792829 983.1919482508804 1100.672717513654 1100.157499937394 1100.003257729456 1098.083946555642 389.1903499897373 1098.015881547825 296.6940447043156
1561 0.005 7.805000000000001 20 1033.705767903151 982.6289557049897 983.1921772010035 1100.678072531248 1100.165635117045 1100.013344902792 1098.088637273203 389.2005476580275 1098.022123757952 296.6940648311997
1562 0.005 7.81 20 1033.698774393373 982.6290855548033 983.1923295641436 1100.664958752776 1100.148317604989 1099.999043175502 1098.07951959704 389.2104543638554 1098.015044363827 296.6940530416708
1563 0.005 7.815 20 1033.701505176243 982.6292644361671 983.1924975395718 1100.67381994534 1100.158857106984 1100.005098842223 1098.084262948045 389.2201733097797 1098.016162592111 296.6940541996549
1564 0.005 7.82 20 1033.705781440226 982.6295036136743 983.1927225160871 1100.677438768101 1100.164902290223 1100.012458411454 1098.088003589248 389.2300580442064 1098.021789481163 296.6940515955571
1565 0.005 7.825 20 1033.699017441151 982.629630516626 983.1928718508567 1100.664463732249 1100.147853836947 1099.998389272901 1098.079373188408 389.2400666270333 1098.014629399773 296.6940648590747
1566 0.005 7.83 20 1033.702014031885 982.6298100721131 983.1930395009724 1100.673772892772 1100.158710311108 1100.004581666681 1098.084525286147 389.2498118319744 1098.016104030758 296.6940615781478
1567 0.005 7.835 20 1033.705736503461 982.6300441279203 983.193260139303 1100.677076398658 1100.164322832333 1100.012410198151 1098.08812308642 389.2596250162345 1098.021457688641 296.6940574203703
1568 0.005 7.84 20 1033.699118297916 982.6301688107491 983.1934068472628 1100.664479749329 1100.147966526821 1099.998363611566 1098.079139750362 389.2694497004991 1098.014644886885 296.6940612242892
1569 0.005 7.845 20 1033.702642278119 982.6303504856193 983.1935753188659 1100.673799936032 1100.158911405211 1100.004266066984 1098.084493488008 389.2791848689495 1098.016484567902 296.6940621212706
1570 0.005 7.850000000000001 20 1033.705954415845 982.6305838946481 983.1937958401968 1100.676813360441 1100.163976761274 1100.0122049937 1098.088279774954 389.2890080897294 1098.021462196078 296.6940629241206
1571 0.005 7.855 20 1033.699329976 982.6307066128478 983.193940887594 1100.664296822546 1100.147574057158 1099.998375753459 1098.079407255384 389.2988105605497 1098.014644606712 296.6940651960043
1572 0.005 7.86 20 1033.702666682584 982.6308831963929 983.1941043737947 1100.673822567369 1100.158847224784 1100.004807746266 1098.084371238728 389.3085049222422 1098.016510266141 296.6940704525268
1573 0.005 7.865 20 1033.706175835329 982.6311142104414 983.1943222086566 1100.67708421672 1100.164169853192 1100.011882865984 1098.087851132789 389.3182139912689 1098.021372278057 296.6940819561268
1574 0.005 7.87 20 1033.699446881227 982.6312366757713 983.1944666779574 1100.664595914163 1100.147759104273 1099.998423058127 1098.079406496747 389.3279412262694 1098.014205413122 296.6940824732914
1575 0.005 7.875 20 1033.702864547266 982.6314085744835 983.1946279764367 1100.673233561314 1100.15831458918 1100.003829411567 1098.083939453944 389.33754589672 1098.016870849746 296.6940766658687
1576 0.005 7.88 20 1033.707115411431 982.6316476930372 983.1948515018189 1100.677824519005 1100.165276744674 1100.012897959976 1098.088689194517 389.3472686319144 1098.021724954029 296.6940781185493
1577 0.005 7.885 20 1033.699771933556 982.6317632463326 983.1949909650297 1100.664440539774 1100.147378206346 1099.998378725546 1098.079145399056 389.3570446634996 1098.014210762389 296.6940883870566
1578 0.005 7.890000000000001 20 1033.702793480824 982.6319337131066 983.1951493189868 1100.673254568802 1100.158133146752 1100.004092820563 1098.084144765941 389.3666937581245 1098.015811017079 296.6940872361475
1579 0.005 7.895 20 1033.7066794881 982.6321648825152 983.1953662646961 1100.676738986543 1100.163880076105 1100.011927550279 1098.088176615943 389.3761599981077 1098.021373516884 296.6940890232485
1580 0.005 7.9 20 1033.699850919949 982.6322761240881 983.1955018563003 1100.66382018338 1100.147031017292 1099.997814378228 1098.078836823032 389.3857893583201 1098.013905364225 296.6940816150851
1581 0.005 7.905 20 1033.703479638992 982.6324489344088 983.1956604878939 1100.673416758963 1100.158367237881 1100.003974035493 1098.084568419532 389.3954187254157 1098.016553835757 296.6940935544554
1582 0.005 7.91 20 1033.707358609272 982.6326833468013 983.1958799030056 1100.6774351935 1100.164789033787 1100.012450589773 1098.088364270033 389.4049217188093 1098.022058192844 296.6940970993209
1583 0.005 7.915 20 1033.70043268399 982.6327974490268 983.1960182535057 1100.664579215362 1100.147685096472 1099.998357927428 1098.078835939783 389.4144678934975 1098.014754302439 296.694097961929
1584 0.005 7.92 20 1033.703568508594 982.6329704595954 983.1961790577458 1100.674048170406 1100.15911847863 1100.005417434179 1098.084273103212 389.424041804135 1098.016094052422 296.6940907102581
1585 0.005 7.925 20 1033.70721638539 982.6331973675593 983.1963925407379 1100.676595801656 1100.16379138772 1100.011788283101 1098.088146612839 389.4333754995408 1098.021441792784 296.6940986777068
1586 0.005 7.930000000000001 20 1033.700398552418 982.6333074597859 983.196525203012 1100.663752957272 1100.146687244632 1099.997873012266 1098.079030683414 389.4429797635929 1098.013486180846 296.6940966127268
1587 0.005 7.935 20 1033.70348016508 982.6334713561572 983.1966774592122 1100.672834223436 1100.157764098584 1100.003931887424 1098.08398173284 389.4525233353095 1098.015345303618 296.6941097784066
1588 0.005 7.94 20 1033.707601703315 982.6336947231849 983.1968863084196 1100.677082329899 1100.164318692805 1100.012042293625 1098.087690670948 389.461987699995 1098.021468777107 296.694104461414
1589 0.005 7.945 20 1033.70109621334 982.6338115735618 983.1970248495683 1100.664516161446 1100.147755312757 1099.998383809533 1098.079385410559 389.4714904081155 1098.014892346282 296.6941017196046
1590 0.005 7.95 20 1033.704450983509 982.6339863738247 983.1971855700195 1100.673892112666 1100.158846661915 1100.004499856818 1098.084973152033 389.4807550696986 1098.016514132763 296.6941027004158
1591 0.005 7.955 20 1033.707263077504 982.6342033896817 983.1973922372647 1100.676376053302 1100.163574610855 1100.011695289643 1098.087487011935 389.4902995421085 1098.020839004826 296.6941052234371
1592 0.005 7.96 20 1033.701360137054 982.6343189209098 983.1975286260596 1100.664262698057 1100.14754188968 1099.998189334496 1098.079130521467 389.4996291339334 1098.014515938988 296.6941099785107
1593 0.005 7.965 20 1033.705048785637 982.6344944693566 983.1976900760432 1100.673930066069 1100.159019609259 1100.004290645461 1098.084581464386 389.5091152566582 1098.016762519841 296.6941115628737
1594 0.005 7.97 20 1033.707892338855 982.6347161296094 983.1978997723837 1100.676560629308 1100.163658724041 1100.012150421567 1098.088022373712 389.5184660685734 1098.020673042518 296.6941120547023
1595 0.005 7.975000000000001 20 1033.701340580215 982.6348289710975 983.1980342436898 1100.664286380761 1100.147503621209 1099.998441384601 1098.079440172574 389.5278318326007 1098.014755852369 296.6941185693278
1596 0.005 7.98 20 1033.704745592832 982.6349950333616 983.198188412739 1100.673856166722 1100.158959446656 1100.005316013921 1098.084072241937 389.537072286339 1098.01640621039 296.694125539876
1597 0.005 7.985 20 1033.707988073104 982.6352161410698 983.1983961674176 1100.676255577402 1100.163286427876 1100.011764555855 1098.087859176575 389.5464479302477 1098.020594103498 296.6941230717921
1598 0.005 7.99 20 1033.701004621605 982.6353220628074 983.1985252414902 1100.663446285045 1100.146368939477 1099.997691895409 1098.078882205891 389.555860837557 1098.013394510613 296.6941255741767
1599 0.005 7.995 20 1033.704664367149 982.635481899079 983.1986725792392 1100.67283926946 1100.157769954761 1100.003713315603 1098.083936472938 389.5650122456747 1098.015882895015 296.694140030493
1600 0.005 8 20 1033.709148824425 982.6357092519119 983.1988839170313 1100.677953328242 1100.165121071969 1100.012669324131 1098.088423371426 389.5744273946053 1098.021785646192 296.6941359152604
1601 0.005 8.005000000000001 20 1033.701144470132 982.6358109539777 983.1990116520742 1100.663511897561 1100.146558822437 1099.9981314305 1098.078699723413 389.5837250804582 1098.013435105506 296.6941279477405
1602 0.005 8.01 20 1033.70536836077 982.6359781906156 983.1991642646651 1100.673793187673 1100.158824213053 1100.004864438843 1098.084286008083 389.592841784557 1098.01648887579 296.6941465074271
1603 0.005 8.015000000000001 20 1033.707981512346 982.636190045088 983.1993648643813 1100.675617110056 1100.162734929049 1100.011088589255 1098.08745102964 389.602137581257 1098.01994350195 296.6941550756974
1604 0.005 8.02 20 1033.70277418372 982.6363050142038 983.1994989540381 1100.665048676703 1100.148595312059 1099.998642115078 1098.0794437911 389.6113829410324 1098.014941488113 296.6941607625317
1605 0.005 8.025 20 1033.705890030706 982.6364749040901 983.1996557883283 1100.673770334769 1100.158834264396 1100.004227821531 1098.084694381985 389.6204510310267 1098.016466321089 296.6941542481809
1606 0.005 8.029999999999999 20 1033.709423885921 982.6367009475855 983.1998685257388 1100.677256776827 1100.16455667541 1100.012467478374 1098.088296140704 389.6297363790277 1098.021750678341 296.6941518548242
1607 0.005 8.035 20 1033.702561244225 982.6368084987243 983.200000315264 1100.664186329121 1100.147531669734 1099.998365134033 1098.078986112576 389.6389542728817 1098.014431423352 296.6941505595146
1608 0.005 8.040000000000001 20 1033.705480395144 982.6369701258831 983.2001497075369 1100.673358481389 1100.15835866126 1100.004601141382 1098.084412932325 389.6481050201269 1098.0154335312 296.6941631368712
1609 0.005 8.045 20 1033.709069078005 982.6371872601286 983.2003528028087 1100.676197822689 1100.16348314098 1100.011353635038 1098.088080845118 389.657222257608 1098.021138284697 296.6941650485851
1610 0.005 8.050000000000001 20 1033.702759147461 982.6372937108407 983.2004815470538 1100.664431233482 1100.147516097474 1099.997931443296 1098.079076682211 389.6662679387929 1098.014318704179 296.6941593478314
1611 0.005 8.055 20 1033.705569689503 982.6374511322448 983.2006283268723 1100.672754685547 1100.15763417955 1100.003635380444 1098.083800605265 389.6753668025927 1098.015512864557 296.6941636350338
1612 0.005 8.06 20 1033.710013841702 982.637673697068 983.2008353611603 1100.677575057251 1100.165063624259 1100.012838379709 1098.088137297754 389.6844701534996 1098.021820951064 296.6941587381426
1613 0.005 8.065 20 1033.702307135898 982.6377715528137 983.2009582821158 1100.663677355819 1100.146741599277 1099.998297697909 1098.07886427381 389.6935849233006 1098.01359919259 296.6941659222566
1614 0.005 8.07 20 1033.706389454871 982.6379338897826 983.2011061281515 1100.673653389214 1100.158534317093 1100.004323371278 1098.084609530113 389.7026508299648 1098.016071966563 296.6941858499299
1615 0.005 8.074999999999999 20 1033.709320605062 982.6381439341909 983.2013045924715 1100.676112059689 1100.163345629755 1100.011438711787 1098.08743708148 389.7117308613493 1098.02040235399 296.6941782001736
1616 0.005 8.08 20 1033.703317988874 982.6382530219163 983.20143406446 1100.664450199715 1100.147681292319 1099.998308249586 1098.079267330844 389.7206419563253 1098.014559400519 296.6941769310772
1617 0.005 8.085000000000001 20 1033.706343493545 982.6384110536884 983.2015806748582 1100.673432121903 1100.158422135002 1100.004575469461 1098.084101778144 389.7295181521849 1098.015747937932 296.694171591933
1618 0.005 8.09 20 1033.710632690209 982.6386305624328 983.2017852004809 1100.677097319344 1100.164310162864 1100.012220271965 1098.088301541876 389.7386768512675 1098.021672831024 296.6941878860808
1619 0.005 8.095000000000001 20 1033.703684917348 982.6387387714315 983.2019155634622 1100.664293482698 1100.147574361751 1099.99820700818 1098.079479070706 389.7477138473837 1098.014537585679 296.6941775515805
1620 0.005 8.1 20 1033.706105053753 982.6388906738777 983.2020581908807 1100.672704926863 1100.1576558607 1100.003831317475 1098.083860024222 389.7565321459883 1098.015406562551 296.6941824400023
1621 0.005 8.105 20 1033.709879387354 982.6391015761488 983.2022551614014 1100.676380855413 1100.163547014946 1100.0117477379 1098.087681296042 389.7653758637093 1098.020249785305 296.6941823836159
1622 0.005 8.109999999999999 20 1033.703742641133 982.6392015332335 983.2023765031327 1100.664078890936 1100.147085898762 1099.997958749879 1098.078919113676 389.7744526465885 1098.013862013716 296.6941866362747
1623 0.005 8.115 20 1033.707810286785 982.6393672033621 983.2025271492581 1100.674238259433 1100.159491547431 1100.004774927345 1098.084596846135 389.783448238537 1098.016909504162 296.6941975300622
1624 0.005 8.120000000000001 20 1033.710756233013 982.6395869921651 983.2027337465679 1100.676790694742 1100.164083983903 1100.011932864144 1098.088481643188 389.7924059046295 1098.021405022696 296.6942131351392
1625 0.005 8.125 20 1033.703496625534 982.6396856301265 983.202857420614 1100.663808935005 1100.146899139707 1099.997849656784 1098.078782076617 389.8012662037793 1098.013334828288 296.6941960935431
1626 0.005 8.130000000000001 20 1033.707195292088 982.6398397507063 983.2029991943261 1100.672929089363 1100.157804356845 1100.003482112194 1098.08385064327 389.8100359303817 1098.016428946277 296.6942023634082
1627 0.005 8.135 20 1033.710774156908 982.6400512725514 983.2031970032849 1100.676901925789 1100.16414726846 1100.012251838121 1098.087856677096 389.8189385908891 1098.020913281727 296.6942112111967
1628 0.005 8.140000000000001 20 1033.70412870496 982.6401494072089 983.2033178941456 1100.664206037802 1100.147364811443 1099.998380888014 1098.078921229734 389.8278357504198 1098.01403283619 296.6942119724329
1629 0.005 8.145 20 1033.707571013407 982.6403094659614 983.203464146084 1100.673789750594 1100.158825214339 1100.004992287704 1098.084654634703 389.8366941463356 1098.016318348708 296.6942199118743
1630 0.005 8.15 20 1033.711062996858 982.6405250054279 983.2036657115912 1100.676976378107 1100.164187791781 1100.012307093943 1098.088264881459 389.8454839825065 1098.021635816932 296.6942377434123
1631 0.005 8.154999999999999 20 1033.70391981598 982.6406188337811 983.2037843862674 1100.663985617824 1100.147128421044 1099.998235855908 1098.078637104387 389.8544268583544 1098.014022309985 296.6942523499033
1632 0.005 8.16 20 1033.708245195216 982.6407835436864 983.2039338105469 1100.674082954656 1100.159159653292 1100.004773939946 1098.084762606001 389.8630242020832 1098.016564058706 296.6942346069083
1633 0.005 8.165000000000001 20 1033.710891856583 982.6409884193577 983.204128422243 1100.675718186589 1100.162865224504 1100.011255999752 1098.087538749912 389.8717199331819 1098.020520084988 296.6942109204144
1634 0.005 8.17 20 1033.705177121814 982.6410898834689 983.2042507640834 1100.664798300674 1100.147853215299 1099.998135927199 1098.079106852896 389.8804908834107 1098.014814803822 296.6942237982074
1635 0.005 8.175000000000001 20 1033.708419390381 982.641249612772 983.2043966983348 1100.674108600403 1100.159040358335 1100.004402563668 1098.084514466267 389.8891982803347 1098.016570330962 296.6942156857601
1636 0.005 8.18 20 1033.711122331627 982.6414511611925 983.2045885634939 1100.675995202037 1100.163216741071 1100.011491708649 1098.087248468551 389.8978653364863 1098.020352563294 296.6942271332974
1637 0.005 8.185 20 1033.70489580099 982.6415477916746 983.2047064384002 1100.664139412056 1100.147236767601 1099.998099009027 1098.07894701403 389.9066632100282 1098.014021407027 296.6942326916145
1638 0.005 8.19 20 1033.708255616919 982.64170496383 983.2048496169285 1100.673504367427 1100.158538570846 1100.004418775039 1098.084853456068 389.9153905982531 1098.016123407506 296.6942458814611
1639 0.005 8.195 20 1033.711898571485 982.6419124856355 983.2050441904933 1100.676953337418 1100.164042787346 1100.011786400756 1098.087636489275 389.9241170733932 1098.02133703682 296.6942644296115
1640 0.005 8.199999999999999 20 1033.704764794273 982.6420077133944 983.205162533609 1100.664097700718 1100.147107707677 1099.997906931419 1098.078913734599 389.9328532077631 1098.013503597691 296.6942589770371
1641 0.005 8.205 20 1033.708298849037 982.6421562801713 983.2052998641484 1100.672917093658 1100.157767006753 1100.003508889886 1098.083736207516 389.9413428060681 1098.015823486366 296.6942508366574
1642 0.005 8.210000000000001 20 1033.712037642697 982.6423628785616 983.2054929116207 1100.676848662617 1100.164089991385 1100.012232458681 1098.087793070667 389.9500484399854 1098.020752759226 296.6942444834494
1643 0.005 8.215 20 1033.705481134316 982.6424593177181 983.2056111334615 1100.66432732482 1100.147437975793 1099.998374010795 1098.079154215882 389.9587010962394 1098.014291549644 296.6942493238275
1644 0.005 8.220000000000001 20 1033.70966887121 982.6426216135484 983.2057584561976 1100.67460757589 1100.159923131791 1100.005287765544 1098.084563206365 389.9673112425231 1098.017205543142 296.6942634472107
1645 0.005 8.225 20 1033.712188053986 982.6428293762864 983.2059550785916 1100.676917138788 1100.1641233592 1100.012170421165 1098.087941586145 389.975967193145 1098.020725627152 296.6942589475918
1646 0.005 8.23 20 1033.70588107809 982.642930509376 983.2060778791756 1100.664536793899 1100.147807040228 1099.998621402768 1098.079321112046 389.9844596746573 1098.014830197993 296.6942562590099
1647 0.005 8.234999999999999 20 1033.709281045725 982.6430832575369 983.2062191078348 1100.674191462032 1100.159346242712 1100.005599271334 1098.084036080934 389.992858485327 1098.016524731976 296.6942557043359
1648 0.005 8.24 20 1033.712417520002 982.6432898291175 983.2064125114956 1100.676329524667 1100.163382621809 1100.011856938749 1098.088145894398 390.0014735159285 1098.020494087412 296.6942549236248
1649 0.005 8.245000000000001 20 1033.705338539079 982.6433781221734 983.2065246372713 1100.663531478074 1100.146745341947 1099.997939965432 1098.078729617161 390.0100929455051 1098.013374093558 296.694259395638
1650 0.005 8.25 20 1033.709860553201 982.6435335027035 983.2066644915641 1100.674566644961 1100.159519163147 1100.004985260801 1098.084400974739 390.0186511327744 1098.017206939277 296.6942770792646
1651 0.005 8.255000000000001 20 1033.712815012593 982.6437447279425 983.2068623921867 1100.676571193631 1100.163783865189 1100.011629851619 1098.088204905052 390.0271426742509 1098.021312370686 296.6942634652634
1652 0.005 8.26 20 1033.706151216355 982.6438400073828 983.2069812404276 1100.664287208592 1100.147477173704 1099.998317334599 1098.079331672988 390.0355304133747 1098.014014214471 296.6942589002417
1653 0.005 8.265000000000001 20 1033.709109775581 982.6439835958209 983.2071141342313 1100.672602768867 1100.157499587315 1100.003621140955 1098.084049050055 390.0439146988859 1098.01536070734 296.6942661486701
1654 0.005 8.27 20 1033.713765843318 982.6441986817771 983.2073121268155 1100.67782100378 1100.165315007746 1100.012929031503 1098.088419973606 390.052453052427 1098.021867136106 296.6942626256546
1655 0.005 8.275 20 1033.706500879284 982.6442931527669 983.2074305931487 1100.664503162521 1100.147760722173 1099.998868687673 1098.07902289694 390.0609151590363 1098.014576893223 296.6942752655473
1656 0.005 8.279999999999999 20 1033.709613130401 982.6444423764347 983.2075684250358 1100.673674772119 1100.158725093521 1100.005228561166 1098.084129192023 390.0691980389852 1098.015764141112 296.694273407461
1657 0.005 8.285 20 1033.71262471919 982.6446389021393 983.2077534041412 1100.675801843188 1100.162974498724 1100.01120364929 1098.087632139221 390.0776457526443 1098.020106070287 296.6942719025901
1658 0.005 8.290000000000001 20 1033.707190044454 982.6447369875674 983.2078708070286 1100.664765304273 1100.148165977249 1099.998429698432 1098.079363784798 390.0860706960573 1098.014485799595 296.6942746833785
1659 0.005 8.295 20 1033.709751353024 982.6448835458383 983.2080057023682 1100.67286786003 1100.157666754043 1100.00344368095 1098.084025492408 390.0944705750894 1098.015918640719 296.6942797828431
1660 0.005 8.300000000000001 20 1033.713084212889 982.6450820599798 983.2081926330035 1100.67663317014 1100.163959836001 1100.012203930454 1098.087561375801 390.1028730685028 1098.020548793138 296.6942982619942
1661 0.005 8.305 20 1033.707032764196 982.6451780267397 983.2083092116454 1100.664524173086 1100.14778697877 1099.998610729042 1098.07938858637 390.1112747731107 1098.014839514957 296.6942991723337
1662 0.005 8.31 20 1033.711494993548 982.6453428348397 983.2084581116317 1100.675466364107 1100.160892762139 1100.006054157365 1098.08504001873 390.1196114225382 1098.01764060468 296.6942976573096
1663 0.005 8.315 20 1033.713997846608 982.6455486833281 983.2086534311753 1100.677072375388 1100.164367735384 1100.012482936837 1098.088310903171 390.1279046106739 1098.021639208276 296.6942842895115
1664 0.005 8.32 20 1033.70683909323 982.6456377605534 983.2087671107458 1100.664152997088 1100.147243619537 1099.998288302104 1098.078857082731 390.1363833459295 1098.014078596578 296.6942872145121
1665 0.005 8.324999999999999 20 1033.710139725355 982.6457816375903 983.2088996447769 1100.673109348254 1100.158111137605 1100.004359007727 1098.084074092664 390.1444905168948 1098.015592122929 296.6942947998638
1666 0.005 8.33 20 1033.713741935487 982.6459802020303 983.2090843358227 1100.676242565718 1100.163305263907 1100.011716988265 1098.08789403715 390.1527430755111 1098.020633853229 296.6942916849545
1667 0.005 8.335000000000001 20 1033.70680511154 982.6460649610553 983.2091916325768 1100.66344503908 1100.146369086245 1099.997723698665 1098.079047499099 390.1611388687243 1098.013373565723 296.6942957779376
1668 0.005 8.34 20 1033.710962006582 982.6462107211929 983.2093238160853 1100.673461545437 1100.158541571717 1100.004205086281 1098.084140729449 390.1692538192463 1098.016926901351 296.6943031069113
1669 0.005 8.345000000000001 20 1033.714071020802 982.6464118355534 983.2095114620405 1100.676404655561 1100.163430463102 1100.011887737167 1098.087931470218 390.1775368537892 1098.020577235424 296.6942902954063
1670 0.005 8.35 20 1033.707534553019 982.6465029908366 983.2096250705766 1100.664147302858 1100.147375472843 1099.998300493475 1098.079208221267 390.1859289953202 1098.014506992834 296.6942929860728
1671 0.005 8.355 20 1033.711267129632 982.6466503421141 983.2097592445587 1100.673928830555 1100.158925294065 1100.004846186072 1098.084550738744 390.1941134638826 1098.01682797491 296.6942972636111
1672 0.005 8.359999999999999 20 1033.714159580182 982.6468466138614 983.2099443629595 1100.676220125322 1100.163281367738 1100.011688447066 1098.087664815989 390.2022382245181 1098.020438677154 296.6942949635863
1673 0.005 8.365 20 1033.707950232578 982.6469362589562 983.2100551765911 1100.664534638048 1100.1475664282 1099.998009421633 1098.079107622021 390.2103779268523 1098.013895728255 296.6942975290586
1674 0.005 8.370000000000001 20 1033.71027153533 982.6470693601874 983.2101796102609 1100.672279095161 1100.157166002595 1100.003308220307 1098.083302717554 390.2186041779758 1098.015375060889 296.6942992871221
1675 0.005 8.375 20 1033.715147673331 982.6472732422081 983.2103670578662 1100.677725990077 1100.164950952744 1100.012431132921 1098.088234876914 390.2265699985151 1098.02160818822 296.6943002367838
1676 0.005 8.380000000000001 20 1033.708275059729 982.6473603027068 983.2104770275622 1100.664326388464 1100.14757791274 1099.99871149385 1098.079291735957 390.2348586739544 1098.014435332061 296.6943014686017
1677 0.005 8.385 20 1033.712663089284 982.6475196520081 983.2106203083006 1100.675300535867 1100.160710068754 1100.00612992382 1098.084851724588 390.2432467366802 1098.017494405214 296.6943045831852
1678 0.005 8.390000000000001 20 1033.715491406198 982.647728411161 983.2108170051395 1100.677608840585 1100.16495780626 1100.012667250727 1098.088465710244 390.2513990676363 1098.022101996819 296.6943023148269
1679 0.005 8.395 20 1033.708399610816 982.6478166607703 983.2109303264378 1100.664406791935 1100.147689408872 1099.998745068158 1098.079003598926 390.2595344766509 1098.01448068368 296.6943010330588
1680 0.005 8.4 20 1033.711338944006 982.6479568982913 983.2110594421637 1100.673510676137 1100.158528574673 1100.004998835959 1098.084126509064 390.2675044866292 1098.015679820627 296.6943057021815
1681 0.005 8.404999999999999 20 1033.714703811379 982.6481490345139 983.2112385084936 1100.675807255948 1100.162876950418 1100.011277135061 1098.087796943349 390.2753874658702 1098.020446950016 296.6943088770182
1682 0.005 8.41 20 1033.709021087948 982.6482409133605 983.2113506270961 1100.664637249782 1100.148130864414 1099.998456391789 1098.079270669235 390.2835275268742 1098.014523539601 296.6943201529691
1683 0.005 8.415000000000001 20 1033.712167665494 982.6483890576307 983.2114856599546 1100.673705423312 1100.158758009639 1100.004129695619 1098.084470725421 390.2917557837783 1098.01646027248 296.6943212162197
1684 0.005 8.42 20 1033.716204819099 982.6485948441733 983.2116778534374 1100.677867847592 1100.165376960101 1100.012791117063 1098.088220666909 390.29982752237 1098.022295289286 296.6943227157633
1685 0.005 8.425000000000001 20 1033.708864135083 982.6486819715678 983.2117886963551 1100.664239709079 1100.147379081306 1099.998359859944 1098.079347564704 390.3077729498907 1098.014869747471 296.6943425934489
1686 0.005 8.43 20 1033.712572156093 982.6488348661233 983.2119273500555 1100.674617677936 1100.159796423968 1100.005453570741 1098.084878482208 390.3158145421502 1098.016938951179 296.6943303096465
1687 0.005 8.435 20 1033.715609070012 982.6490298848745 983.2121119714308 1100.676766032752 1100.163874515689 1100.011392420294 1098.08770701875 390.3236558971996 1098.021489054317 296.6943206369618
1688 0.005 8.44 20 1033.708956038657 982.6491152416663 983.212219792306 1100.663962197143 1100.146905496238 1099.997987020839 1098.079095863553 390.3315700916737 1098.013867132276 296.6943092449733
1689 0.005 8.445 20 1033.712600112422 982.6492583069007 983.2123496657678 1100.673530125156 1100.158443041153 1100.004216081657 1098.084556978208 390.3397740738905 1098.016392161169 296.6943281753261
1690 0.005 8.449999999999999 20 1033.716558487161 982.6494620511004 983.2125388590889 1100.677555556502 1100.164970309981 1100.012580373927 1098.088228938995 390.3476187111864 1098.021731763656 296.6943349867574
1691 0.005 8.455 20 1033.709044656084 982.6495431934811 983.2126449440556 1100.663894851263 1100.146967965816 1099.997859244701 1098.07896763322 390.3555295303099 1098.014052938974 296.6943411238376
1692 0.005 8.460000000000001 20 1033.712421780236 982.649679536312 983.2127698486579 1100.67315153569 1100.158079753711 1100.003672461397 1098.083953816441 390.3636228478921 1098.016004295829 296.6943494814749
1693 0.005 8.465 20 1033.71630555419 982.6498802757958 983.2129553544956 1100.677379386464 1100.164833892079 1100.012648534546 1098.088504349969 390.371615712446 1098.02157737636 296.694365240861
1694 0.005 8.470000000000001 20 1033.709260317031 982.6499616997 983.2130602104788 1100.664411704182 1100.147401604568 1099.998368513631 1098.07908435423 390.3794302678187 1098.014317373973 296.6943538418814
1695 0.005 8.475 20 1033.712603966485 982.6500959556581 983.2131835628843 1100.673398816524 1100.158475123404 1100.004905291647 1098.083959598152 390.3871177224142 1098.015642178732 296.6943585208372
1696 0.005 8.48 20 1033.71720774677 982.6503010161964 983.2133722289636 1100.677697910862 1100.165258400943 1100.012778522685 1098.088746639529 390.3951166583528 1098.021834547347 296.6943656510812
1697 0.005 8.484999999999999 20 1033.709072123956 982.6503769400183 983.2134741602064 1100.663500656926 1100.1466705428 1099.997841982747 1098.078733612809 390.4032657876193 1098.013456279355 296.6943629530589
1698 0.005 8.49 20 1033.713003961114 982.6505152168945 983.2135982204059 1100.673561694482 1100.158477549944 1100.004246025608 1098.084391639819 390.4109291608233 1098.016436414489 296.6943681435821
1699 0.005 8.495000000000001 20 1033.716551409553 982.6507097801806 983.2137791672853 1100.676454962573 1100.163740859205 1100.011471556291 1098.08820622272 390.418525068563 1098.021135495789 296.6943617331059
1700 0.005 8.5 20 1033.709922984951 982.6507893238985 983.2138817889934 1100.664235497329 1100.147319998587 1099.997886327224 1098.079002791731 390.4265313339226 1098.013957944652 296.6943785393969
1701 0.005 8.505000000000001 20 1033.712858744716 982.6509240326302 983.2140048635014 1100.672697987514 1100.157557769204 1100.003125093592 1098.083929863927 390.4344255713488 1098.016346007971 296.694374142944
1702 0.005 8.51 20 1033.716332878349 982.6511119323256 983.2141808178804 1100.676458365928 1100.163749752229 1100.012205665846 1098.087637363868 390.4421905503329 1098.020239138228 296.6943809452824
1703 0.005 8.515000000000001 20 1033.710571186022 982.6511941206472 983.2142835525033 1100.664355999278 1100.147749958768 1099.998371222282 1098.07897114924 390.4500117550149 1098.014497655486 296.6943755466591
1704 0.005 8.52 20 1033.713581169494 982.6513311714392 983.2144079086947 1100.673670076934 1100.158685654765 1100.00466084251 1098.084334660737 390.4578615862963 1098.016037569482 296.69436833433
1705 0.005 8.525 20 1033.717176391443 982.6515251252076 983.2145880711806 1100.676845673443 1100.164047154881 1100.012072125271 1098.088203623597 390.4656716600112 1098.022080975064 296.6943772660857
1706 0.005 8.529999999999999 20 1033.710174876833 982.651604404251 983.2146908645697 1100.66432827967 1100.147389602133 1099.997989668084 1098.078986728302 390.473384266278 1098.013959165772 296.6943731710506
1707 0.005 8.535 20 1033.713795088887 982.6517417946219 983.2148155718116 1100.673383545089 1100.158390025472 1100.004018001014 1098.084198287282 390.4810795689469 1098.016771614111 296.6943896459445
1708 0.005 8.540000000000001 20 1033.717016139406 982.6519281977411 983.2149901262699 1100.676539351446 1100.163824737903 1100.011925564533 1098.087523091719 390.4886630381582 1098.020746681903 296.6943701412344
1709 0.005 8.545 20 1033.710990532837 982.652015124262 983.2150973582105 1100.664775651121 1100.148139906089 1099.998771574851 1098.079517900655 390.4964532699993 1098.014768769199 296.6943772531793
1710 0.005 8.550000000000001 20 1033.713841880678 982.6521502080062 983.2152213456263 1100.673604728738 1100.158653338259 1100.005178672075 1098.084142203841 390.5040055104446 1098.015680303437 296.6943888574332
1711 0.005 8.555 20 1033.717838401171 982.6523406667617 983.2153980136345 1100.67739524087 1100.16460720908 1100.012162218147 1098.087915983733 390.5117723461719 1098.021672266264 296.6943872694221
1712 0.005 8.56 20 1033.710745995269 982.6524198255331 983.2154996360904 1100.664124886789 1100.147120344781 1099.998351580677 1098.079286832461 390.5195771686939 1098.014600329856 296.6944025849041
1713 0.005 8.565 20 1033.714618361657 982.6525614999736 983.2156274317065 1100.674243689232 1100.15935075958 1100.005075665862 1098.084575314671 390.5273365835332 1098.01704866789 296.6943990468753
1714 0.005 8.57 20 1033.717190622413 982.6527470841755 983.2158021540622 1100.675836093792 1100.162845578766 1100.011329145893 1098.087683695098 390.5349564473392 1098.020527388949 296.694392897268
1715 0.005 8.575000000000001 20 1033.710382248638 982.6528209936765 983.2158992554293 1100.66362814337 1100.146759287748 1099.997621929747 1098.078991041218 390.5426956813997 1098.013345270028 296.694395286948
1716 0.005 8.58 20 1033.714398381606 982.6529516463809 983.2160170715695 1100.673457555127 1100.15835424056 1100.003669616999 1098.083779880109 390.5502312001357 1098.016540175736 296.6944017303659
1717 0.005 8.585000000000001 20 1033.718484908125 982.6531508315549 983.2162004597142 1100.677986272601 1100.165473718283 1100.013142672965 1098.088460437157 390.557848388451 1098.021876987815 296.6944071169158
1718 0.005 8.59 20 1033.711090203139 982.6532296222364 983.2163030207739 1100.664223496985 1100.14718418653 1099.998452725218 1098.079356318713 390.5654769291547 1098.014757851439 296.6944193690367
1719 0.005 8.595000000000001 20 1033.71526710956 982.6533717083682 983.2164318014487 1100.674265468724 1100.15947327247 1100.004876355536 1098.084634249284 390.572984086804 1098.016754411006 296.6944139568286
1720 0.005 8.6 20 1033.718540127133 982.6535644382459 983.2166117935894 1100.677349478457 1100.164337489312 1100.011858357441 1098.088162671677 390.5806990954621 1098.021605491828 296.6944085930604
1721 0.005 8.605 20 1033.710791961469 982.653633943404 983.2167070770334 1100.663400969335 1100.146564230789 1099.99790543409 1098.07875106128 390.5882691278516 1098.013483761328 296.6944111912392
1722 0.005 8.609999999999999 20 1033.714686030949 982.6537644278786 983.2168241385696 1100.673102262665 1100.157980995606 1100.003741888298 1098.084092904664 390.5957178949588 1098.016457134335 296.6944201541709
1723 0.005 8.615 20 1033.717889855974 982.6539494279352 983.2169967433365 1100.676553384955 1100.163789854641 1100.012340728374 1098.087754256981 390.6032868365565 1098.020501219827 296.6944173626156
1724 0.005 8.620000000000001 20 1033.710981635006 982.6540153904765 983.2170868656609 1100.663306096556 1100.146414151222 1099.998055135042 1098.078642288796 390.6106454414203 1098.013230901884 296.6944076290177
1725 0.005 8.625 20 1033.715640552914 982.6541553773988 983.2172095798378 1100.674463909646 1100.159589276422 1100.005292176457 1098.084840821072 390.6182782129236 1098.017038995378 296.6944176833985
1726 0.005 8.630000000000001 20 1033.718519690361 982.6543449771981 983.2173863334613 1100.676476575013 1100.163612677197 1100.011526901947 1098.088045874324 390.6257928053064 1098.021343499689 296.694416124324
1727 0.005 8.635 20 1033.711769283748 982.65441756595 983.2174830695452 1100.664210518134 1100.147334141152 1099.998134227383 1098.0787561307 390.6333381878933 1098.013621764118 296.6944106959589
1728 0.005 8.640000000000001 20 1033.715265868873 982.6545521600466 983.2176042162324 1100.673458022944 1100.158314467561 1100.004119217889 1098.084693199824 390.6407427751616 1098.016354428295 296.6944212101064
1729 0.005 8.645 20 1033.719477850933 982.6547488771295 983.217786271844 1100.677603913382 1100.165013438331 1100.012495535047 1098.088346622062 390.6482336722491 1098.022125224197 296.6944199999998
1730 0.005 8.65 20 1033.712456536921 982.6548288901267 983.217889691711 1100.664566072578 1100.14800394397 1099.998388727408 1098.079318410045 390.6556891172016 1098.01453610027 296.6944358466569
1731 0.005 8.654999999999999 20 1033.715134085167 982.654962215412 983.2180113728183 1100.673349593901 1100.158258083844 1100.003855367307 1098.084387193877 390.6630646248475 1098.016303541654 296.6944336673453
1732 0.005 8.66 20 1033.719603555184 982.6551561340879 983.2181916988127 1100.6775656216 1100.165163456493 1100.012604973079 1098.088181233684 390.67022734478 1098.021921228628 296.6944278672114
1733 0.005 8.665000000000001 20 1033.712274127417 982.6552284000799 983.2182887738516 1100.663918118969 1100.146943287543 1099.998185612876 1098.078937132841 390.6777645181818 1098.013766407553 296.6944338738526
1734 0.005 8.67 20 1033.716118226639 982.6553664288481 983.218411707202 1100.674275423463 1100.15945492418 1100.005255216066 1098.084873153125 390.685336694601 1098.017056972215 296.694420693092
1735 0.005 8.675000000000001 20 1033.718624072874 982.6555460432023 983.2185807139036 1100.676098572872 1100.163263280292 1100.011265903255 1098.087702842538 390.692479434842 1098.021514997637 296.6944192745348
1736 0.005 8.68 20 1033.712644121017 982.6556225411707 983.2186786447824 1100.664162507779 1100.147330919039 1099.998115881267 1098.079200580818 390.6995930979118 1098.014451250455 296.6944243231871
1737 0.005 8.685 20 1033.716873580387 982.6557635222673 983.2188048951936 1100.6744683984 1100.159678583491 1100.004701820368 1098.084751272957 390.7071180631202 1098.017098819785 296.6944295175996
1738 0.005 8.69 20 1033.719876309537 982.6559539747371 983.218983116573 1100.677233344812 1100.164546913517 1100.012414257232 1098.088363644112 390.7145145537294 1098.021671298324 296.694435121847
1739 0.005 8.695 20 1033.712661489726 982.6560266730888 983.219079701281 1100.664088425002 1100.147282986156 1099.998408239407 1098.079389995956 390.7218345331054 1098.014417652805 296.6944375432873
1740 0.005 8.700000000000001 20 1033.716550765273 982.6561612328359 983.2192007191056 1100.67417543396 1100.159382707673 1100.005049117134 1098.084542162738 390.7293738276582 1098.017098732707 296.6944582162425
1741 0.005 8.705 20 1033.718721046627 982.656337376623 983.2193670545992 1100.675585083794 1100.162659918295 1100.010921218694 1098.087269520398 390.7367387342105 1098.019955162873 296.6944524250138
1742 0.005 8.710000000000001 20 1033.713504471027 982.6564183306166 983.2194675915367 1100.664961641451 1100.148420936249 1099.998445921494 1098.079433847899 390.7440028025169 1098.014989415258 296.6944586940122
1743 0.005 8.715 20 1033.716511810452 982.6565439203044 983.2195824883567 1100.673677534321 1100.158588259571 1100.003922638467 1098.08399014394 390.7513558981516 1098.016883136623 296.6944621399286
1744 0.005 8.720000000000001 20 1033.719711319886 982.6567297045406 983.2197547774214 1100.676693059629 1100.16403538254 1100.011817162571 1098.088435913935 390.758677830884 1098.021069699377 296.6944637682873
1745 0.005 8.725 20 1033.712387477889 982.6567939329682 983.2198444774338 1100.663420694978 1100.146673241959 1099.998029667714 1098.078704917831 390.7658710123119 1098.013461376045 296.6944583446968
1746 0.005 8.73 20 1033.71720358019 982.6569292577402 983.2199638145626 1100.674449523443 1100.159588011436 1100.005333975982 1098.084506000449 390.7731040027522 1098.017112458224 296.6944634235933
1747 0.005 8.734999999999999 20 1033.720203045217 982.6571173342073 983.2201387142067 1100.676746581085 1100.16404123777 1100.011570115722 1098.088079888322 390.7804998185646 1098.02124209481 296.6944539268658
1748 0.005 8.74 20 1033.712926621175 982.6571805465379 983.2202275734819 1100.663727485512 1100.146870315909 1099.998071468292 1098.07881784349 390.7876717120344 1098.013472663722 296.6944662862914
1749 0.005 8.745000000000001 20 1033.716892083216 982.6573117309755 983.2203433183403 1100.673758183105 1100.158708335456 1100.004344316987 1098.084886888936 390.7948799315458 1098.016608110875 296.6944600837962
1750 0.005 8.75 20 1033.71970318009 982.6574910342556 983.2205108624889 1100.675964917827 1100.162917069468 1100.01138784797 1098.087713512502 390.8020336412583 1098.020628018758 296.6944677060956
1751 0.005 8.755000000000001 20 1033.713329485974 982.6575568230772 983.2206000567793 1100.663875903673 1100.146922488257 1099.998146316808 1098.078888501483 390.8090254810713 1098.014075977153 296.6944720590607
1752 0.005 8.76 20 1033.717176957008 982.6576839134888 983.2207132727174 1100.673875589578 1100.15878125184 1100.004062721627 1098.084374598223 390.8163916240667 1098.016771228877 296.6944703427876
1753 0.005 8.765000000000001 20 1033.720505795051 982.6578658791786 983.2208824608689 1100.677414458138 1100.164605819103 1100.012337643806 1098.088140298726 390.8235849762212 1098.021625075828 296.694483216598
1754 0.005 8.77 20 1033.713777097675 982.6579376057083 983.2209773126636 1100.664333678954 1100.147552206093 1099.998571280599 1098.079318848133 390.8307947092461 1098.014649695621 296.6944927333309
1755 0.005 8.775 20 1033.717365079371 982.6580695892923 983.221095692452 1100.67394493645 1100.158837977559 1100.004754075876 1098.084727203465 390.8380232145618 1098.016407129532 296.6944930794527
1756 0.005 8.779999999999999 20 1033.720864106193 982.6582527728749 983.2212664952206 1100.676826007105 1100.164131125662 1100.01201937091 1098.087997309542 390.8451449022975 1098.021725060063 296.6944774671294
1757 0.005 8.785 20 1033.713749350327 982.6583212543489 983.2213584659056 1100.66407981527 1100.147234596456 1099.998235734009 1098.079357557627 390.8521377175212 1098.013989241707 296.694474042921
1758 0.005 8.790000000000001 20 1033.717370399613 982.6584472769813 983.2214716424863 1100.673224504112 1100.158122451815 1100.003694956132 1098.084481438182 390.8589837426517 1098.016351795268 296.6944806863722
1759 0.005 8.795 20 1033.721578165947 982.6586346585866 983.2216447473126 1100.677755695507 1100.165391899962 1100.012948900533 1098.088306027687 390.8661645186067 1098.021972970432 296.6944759887471
1760 0.005 8.800000000000001 20 1033.714378617402 982.6587059514568 983.2217394525778 1100.66459141606 1100.147710314709 1099.998944471084 1098.079360294872 390.8733930730368 1098.014943566372 296.6944829145332
1761 0.005 8.805 20 1033.717524728323 982.6588321437334 983.2218532360597 1100.673621894498 1100.158502118959 1100.004499011035 1098.084482163355 390.8805587076004 1098.016018511076 296.6944903003969
1762 0.005 8.81 20 1033.721178390944 982.659014648009 983.2220225187099 1100.677135746061 1100.164363071916 1100.012459200663 1098.088293383546 390.8876497149531 1098.021576733679 296.6944876712641
1763 0.005 8.815 20 1033.714259289837 982.6590838440736 983.2221151219262 1100.66391299072 1100.147031102187 1099.997978816054 1098.079456558049 390.8946477791424 1098.014363740416 296.6944940640022
1764 0.005 8.82 20 1033.718596772316 982.659217726336 983.2222350425585 1100.674395203543 1100.159719344135 1100.004515530927 1098.084663949521 390.9016234976842 1098.017106453452 296.6944835637842
1765 0.005 8.825000000000001 20 1033.721168666398 982.6593985390591 983.2224042121559 1100.676833288846 1100.163957942533 1100.012335479679 1098.088164172867 390.9086419155778 1098.021223760596 296.6944868302238
1766 0.005 8.83 20 1033.714431396932 982.6594627235222 983.2224924533398 1100.664119971228 1100.147208767835 1099.998129715867 1098.078899931102 390.9156678386465 1098.013971989301 296.6945002392454
1767 0.005 8.835000000000001 20 1033.717921331809 982.6595846825495 983.2226019744274 1100.673875652538 1100.15890478405 1100.004817902831 1098.084280847498 390.922757567782 1098.016210825377 296.6945106886469
1768 0.005 8.84 20 1033.721218480819 982.6597647792164 983.2227685906072 1100.676712802569 1100.163889000809 1100.01199646245 1098.088399200225 390.9296842563545 1098.021267132541 296.694493195988
1769 0.005 8.845000000000001 20 1033.714745691069 982.659830232211 983.2228574900618 1100.664280534115 1100.147417920918 1099.997974637201 1098.079000178408 390.936611953362 1098.014473199989 296.6945006492628
1770 0.005 8.85 20 1033.717448473339 982.6599410405222 983.2229586809091 1100.672378820967 1100.157315016488 1100.003571472547 1098.083525649166 390.9436042946205 1098.015246775443 296.6944974902675
1771 0.005 8.855 20 1033.720910685507 982.6601120711389 983.2231159870113 1100.676164497094 1100.163400217561 1100.011788354645 1098.087807997994 390.9505256401 1098.019954159928 296.6944939715472
1772 0.005 8.859999999999999 20 1033.714922486285 982.6601742499961 983.2231991735381 1100.663775030928 1100.146814583939 1099.998018083302 1098.079197955943 390.9572868368706 1098.014170911435 296.694519228785
1773 0.005 8.865 20 1033.718552136597 982.6602977453051 983.2233085041528 1100.673913500054 1100.158837293157 1100.004769311925 1098.084520118249 390.9644803714739 1098.016358705949 296.6945155896958
1774 0.005 8.870000000000001 20 1033.72188589849 982.6604771165967 983.2234747723152 1100.676935995481 1100.164083691752 1100.012072245969 1098.088054271889 390.971362506365 1098.021785774501 296.6945156374316
1775 0.005 8.875 20 1033.714459936036 982.6605323294334 983.2235557857728 1100.663372021196 1100.146566597357 1099.997559294153 1098.078497856439 390.9782269761114 1098.013025009173 296.6945076642579
1776 0.005 8.880000000000001 20 1033.718568292189 982.6606511912264 983.2236607407185 1100.673491787028 1100.158354078068 1100.003825740825 1098.083992029319 390.9851818813531 1098.016596269034 296.6945131041716
1777 0.005 8.885 20 1033.72247451155 982.6608308732584 983.2238260808796 1100.677519152649 1100.164634906685 1100.012206961285 1098.088174290599 390.9920246240252 1098.021752836079 296.6945050939568
1778 0.005 8.890000000000001 20 1033.714724989788 982.6608868119897 983.2239082987578 1100.663454033777 1100.146526685031 1099.998146653935 1098.078633320095 390.9989689675389 1098.013298035899 296.6945259259699
1779 0.005 8.895 20 1033.719059567947 982.6610132251077 983.2240183937782 1100.674124265537 1100.159143053925 1100.004734295504 1098.08476237549 391.0058455919186 1098.01688975843 296.6945267786903
1780 0.005 8.9 20 1033.722196180806 982.661187452417 983.2241808226595 1100.677016734763 1100.164175387171 1100.011693448636 1098.087709329631 391.0125910619265 1098.021595986823 296.6945243775162
1781 0.005 8.904999999999999 20 1033.71559888893 982.6612536953302 983.2242695921981 1100.664182215707 1100.147343953923 1099.998005721186 1098.079500180885 391.019282630081 1098.01420668381 296.694519858379
1782 0.005 8.91 20 1033.718776797527 982.6613694039935 983.2243744693368 1100.672911470104 1100.157767941265 1100.003417638423 1098.083881446348 391.0262707372469 1098.016049967473 296.6945333450159
1783 0.005 8.915000000000001 20 1033.721711384134 982.6615345887695 983.2245285143147 1100.676240075112 1100.163557803437 1100.01215752761 1098.087384948826 391.0332108297657 1098.020128659523 296.694532655401
1784 0.005 8.92 20 1033.714980258147 982.6615895371484 983.224605639948 1100.663523140499 1100.146698465632 1099.997855946483 1098.078741668957 391.0399353736814 1098.013532199931 296.6945344856677
1785 0.005 8.925000000000001 20 1033.719577943158 982.661714134053 983.2247141244737 1100.674196601094 1100.159385494528 1100.005200066423 1098.084586722672 391.0468118516852 1098.017024861455 296.6945455907416
1786 0.005 8.93 20 1033.722509670158 982.6618878376734 983.2248752487679 1100.676243323438 1100.163323011126 1100.011422185991 1098.088050469187 391.0535899604741 1098.021067011435 296.6945369726304
1787 0.005 8.935 20 1033.716339216312 982.661958243786 983.2249669631499 1100.664737224404 1100.148139928556 1099.998470371062 1098.079578241961 391.0603690060311 1098.014630531031 296.6945387539881
1788 0.005 8.94 20 1033.719143501009 982.6620756088766 983.2250731807474 1100.673244733086 1100.158149800916 1100.003924815526 1098.084307364132 391.0671117065393 1098.016182236075 296.6945437175646
1789 0.005 8.945 20 1033.722929022461 982.6622509388869 983.2252350383216 1100.676917485065 1100.164088622774 1100.012061091451 1098.088114459817 391.073899740992 1098.021789148884 296.6945489161215
1790 0.005 8.950000000000001 20 1033.716014106162 982.662314376404 983.2253215072601 1100.664068800035 1100.147271732217 1099.998192313401 1098.079171919604 391.0806951846305 1098.014581584118 296.6945521677248
1791 0.005 8.955 20 1033.72035761344 982.6624427008985 983.2254357978047 1100.674768514865 1100.160140251522 1100.005126697751 1098.084703352767 391.0873839165687 1098.017476954092 296.6945535345758
1792 0.005 8.960000000000001 20 1033.723524334402 982.662625839949 983.2256060199662 1100.677566472936 1100.16496600918 1100.012540562793 1098.088484919464 391.0941373177484 1098.021734764214 296.6945542499453
1793 0.005 8.965 20 1033.716451815231 982.6626899663762 983.2256944043256 1100.664339673798 1100.147651557019 1099.998344712038 1098.079156413991 391.1009478511868 1098.014512637617 296.6945588060302
1794 0.005 8.970000000000001 20 1033.720022612086 982.6628101854932 983.2258022243014 1100.674286516105 1100.159220931583 1100.004723886216 1098.084293648364 391.1076093709459 1098.016962865152 296.6945596525479
1795 0.005 8.975 20 1033.723262095695 982.6629882187086 983.2259671770095 1100.676918326868 1100.164080739118 1100.012054430924 1098.088335637878 391.1142912743791 1098.021404730399 296.6945574831234
1796 0.005 8.98 20 1033.715946300974 982.6630430101211 983.2260478167619 1100.663772424713 1100.146898474149 1099.997945097002 1098.078768380842 391.1209774487924 1098.013811714792 296.6945567602015
1797 0.005 8.984999999999999 20 1033.71998366703 982.6631624994503 983.2261529569122 1100.673498772071 1100.158481257998 1100.004018232511 1098.084577084531 391.1275709691073 1098.016404513043 296.6945546923412
1798 0.005 8.99 20 1033.72368669622 982.663337526187 983.2263139609856 1100.67747837483 1100.164535707906 1100.012054705164 1098.088016439154 391.1342682279097 1098.021815655353 296.6945489252695
1799 0.005 8.995000000000001 20 1033.716742378104 982.66339850599 983.2263992227732 1100.66424842768 1100.147714312548 1099.9983338269 1098.078967633774 391.1409557206304 1098.014548940569 296.69457491594
1800 0.005 9 20 1033.720372362055 982.6635214535917 983.2265082996116 1100.674040534553 1100.159112736203 1100.004726040306 1098.084776681901 391.147612735602 1098.016929355801 296.694575807552
1801 0.005 9.005000000000001 20 1033.723104677225 982.6636869484201 983.226663600328 1100.676110100688 1100.163299505418 1100.01158220385 1098.087739170358 391.1541679256043 1098.020869885515 296.694565880799
1802 0.005 9.01 20 1033.71619527004 982.6637357076354 983.2267367361 1100.663288596805 1100.146377562975 1099.997812420517 1098.078618328811 391.1608605578097 1098.013191932778 296.6945772116524
1803 0.005 9.015000000000001 20 1033.720311811839 982.6638532768327 983.226838529677 1100.673616777039 1100.158675380345 1100.004294719512 1098.08447354637 391.1675913261045 1098.016891202936 296.6945944525881
1804 0.005 9.02 20 1033.723591120115 982.6640251973943 983.2269974927882 1100.676858476857 1100.164295848622 1100.01204615499 1098.088116968901 391.1740393069041 1098.021359833896 296.6945810911066
1805 0.005 9.025 20 1033.717012127587 982.6640831608552 983.2270787173769 1100.664129784317 1100.147258040848 1099.998580251779 1098.07939934833 391.1804993572355 1098.014485281783 296.6945759177682
1806 0.005 9.029999999999999 20 1033.72055753437 982.6641991515469 983.2271819651575 1100.674042822248 1100.15915098877 1100.005564763214 1098.084304178981 391.1871807960476 1098.016054982451 296.6945715370772
1807 0.005 9.035 20 1033.724253266567 982.6643738031667 983.227342820805 1100.677318637843 1100.164811594059 1100.012241827417 1098.088163688397 391.193700543429 1098.02152907188 296.6945854069197
1808 0.005 9.040000000000001 20 1033.717547514304 982.66443741491 983.2274290957845 1100.664610519106 1100.14789163024 1099.998608814647 1098.079271953571 391.2002373995679 1098.01489281004 296.6945882325795
1809 0.005 9.045 20 1033.720636310647 982.6645527855612 983.2275338677297 1100.673716922147 1100.158830129289 1100.005022971555 1098.084146532128 391.2068099875735 1098.015805003164 296.6945848502697
1810 0.005 9.050000000000001 20 1033.724375176767 982.6647223090652 983.2276900313626 1100.677092579252 1100.164160948384 1100.011735451207 1098.087943704734 391.2133593507467 1098.021493049797 296.6945873211844
1811 0.005 9.055 20 1033.717222180121 982.6647811327268 983.2277711125583 1100.664242788534 1100.147253683775 1099.998102198413 1098.079614198763 391.2198448161724 1098.01441453647 296.6945768408675
1812 0.005 9.06 20 1033.721341919896 982.6649001751703 983.2278770189001 1100.674065145188 1100.159237372844 1100.004387798355 1098.084601996947 391.2262356918916 1098.017051159343 296.6945813717315
1813 0.005 9.065 20 1033.724122397808 982.6650659334629 983.2280318038378 1100.676215994133 1100.163374185665 1100.011673533273 1098.087619015902 391.2327833641195 1098.020600293324 296.6945760704475
1814 0.005 9.07 20 1033.717463051418 982.6651219791793 983.2281101457586 1100.66380848884 1100.146818151091 1099.997940442329 1098.079252529907 391.2395025042617 1098.014278193985 296.6945948900511
1815 0.005 9.075000000000001 20 1033.721736457138 982.6652435204818 983.2282168879859 1100.674518387934 1100.159894601032 1100.004636800442 1098.084674823182 391.2458786311607 1098.017398168318 296.6945904094662
1816 0.005 9.08 20 1033.724142182917 982.6654098697898 983.2283726002815 1100.676594789845 1100.163763397135 1100.01211356444 1098.088044572094 391.2522515511047 1098.021041130176 296.6945891916216
1817 0.005 9.085000000000001 20 1033.717982676938 982.665467270107 983.2284527007206 1100.664556968913 1100.147636350696 1099.998118782395 1098.078992651936 391.258776773493 1098.014748088705 296.6945910163374
1818 0.005 9.09 20 1033.721462644923 982.6655835999389 983.2285560128926 1100.674390983217 1100.159384475335 1100.004815583673 1098.084380732167 391.2651611509146 1098.017025925084 296.694579632975
1819 0.005 9.095000000000001 20 1033.724526414488 982.6657506683656 983.2287116250733 1100.676831537617 1100.163961180848 1100.011905609915 1098.087921211835 391.2715416903893 1098.021085975915 296.694594676465
1820 0.005 9.1 20 1033.717307373595 982.6657977157943 983.2287837326289 1100.663389951449 1100.146593890814 1099.997684518611 1098.078786030036 391.2780238848482 1098.013097078846 296.6945985552283
1821 0.005 9.105 20 1033.721492959967 982.665909830097 983.2288810814198 1100.673850151713 1100.15877290109 1100.004080611787 1098.084427499288 391.2844636318031 1098.016817963672 296.6945892866183
1822 0.005 9.109999999999999 20 1033.724376273217 982.6660750707756 983.2290337215859 1100.67637862971 1100.163420425117 1100.011839078092 1098.087908975295 391.2907850835077 1098.02072657041 296.6946001453863
1823 0.005 9.115 20 1033.718611009621 982.6661344890178 983.2291150450679 1100.664629269482 1100.148082618738 1099.998646856312 1098.079129441488 391.2972739971848 1098.014641150461 296.6946112083619
1824 0.005 9.120000000000001 20 1033.72189761519 982.6662488031957 983.2292167200711 1100.674196568683 1100.159155698367 1100.005132020105 1098.084490855711 391.3037057732977 1098.016378199586 296.6946076252241
1825 0.005 9.125 20 1033.724729664328 982.6664103327713 983.2293673576515 1100.676461019874 1100.163599028162 1100.011629744762 1098.087770135918 391.3100734753119 1098.020842477224 296.6946079760638
1826 0.005 9.130000000000001 20 1033.718560953179 982.6664675077183 983.2294461140859 1100.66442129582 1100.147749705394 1099.998438763661 1098.0792304503 391.3163817840112 1098.014769060987 296.6946020274373
1827 0.005 9.135 20 1033.722065408069 982.6665876212825 983.2295521015062 1100.674316018923 1100.159473261067 1100.005066872537 1098.084777769977 391.3226831812789 1098.016797397223 296.6946120180129
1828 0.005 9.140000000000001 20 1033.725332166115 982.6667543865865 983.2297072755409 1100.676648392979 1100.163861875979 1100.011792148396 1098.08794285794 391.3289945848409 1098.021240428703 296.6946061465096
1829 0.005 9.145 20 1033.718366983676 982.6668043879356 983.2297812029723 1100.663988644403 1100.147039811695 1099.99787338759 1098.079036352347 391.3354482257741 1098.013605810145 296.6946001728491
1830 0.005 9.15 20 1033.721909353843 982.6669126361567 983.2298773062095 1100.673369480841 1100.158122439458 1100.003534147259 1098.084016176654 391.341750113106 1098.016461334651 296.694606617802
1831 0.005 9.154999999999999 20 1033.725075061975 982.6670755951068 983.2300274559708 1100.676674493833 1100.163846864081 1100.01240175307 1098.087929934035 391.3481009898698 1098.020764933026 296.6946171640417
1832 0.005 9.16 20 1033.718567565737 982.6671317159037 983.2301054042113 1100.664565253966 1100.147758955319 1099.99879418252 1098.079357172707 391.3544120690135 1098.014858135661 296.694627137443
1833 0.005 9.165000000000001 20 1033.722467019396 982.6672475006826 983.2302075152106 1100.674355982138 1100.159419049655 1100.005425536071 1098.084633970565 391.3605231057928 1098.016930999857 296.6946114197148
1834 0.005 9.17 20 1033.72558843985 982.6674096665648 983.2303589397129 1100.676918924339 1100.164134004884 1100.012226438497 1098.087890455393 391.3669290429623 1098.020931301945 296.694607803528
1835 0.005 9.175000000000001 20 1033.719285009406 982.6674673989245 983.2304381264174 1100.664565788291 1100.147874875656 1099.998587361392 1098.079505834645 391.3731675552049 1098.014719541315 296.6946101855486
1836 0.005 9.18 20 1033.722030363514 982.6675738366363 983.2305340684014 1100.673618625794 1100.158690393271 1100.004953452372 1098.084016064623 391.3794358272471 1098.016031953935 296.6946179967481
1837 0.005 9.185 20 1033.72600169739 982.667742502534 983.2306880975981 1100.676904174775 1100.164143454993 1100.011806799508 1098.088061677608 391.3856364478358 1098.021416137371 296.6946144392069
1838 0.005 9.19 20 1033.719125482461 982.6677963166493 983.2307648074329 1100.664197575194 1100.147396203025 1099.998198708527 1098.079334508348 391.3919513395625 1098.014262966369 296.694612699482
1839 0.005 9.195 20 1033.722829552777 982.6679058348815 983.2308618012963 1100.674242009497 1100.159127137391 1100.004571988217 1098.084433924607 391.3982411253135 1098.017003648122 296.694631309538
1840 0.005 9.200000000000001 20 1033.725966984096 982.6680749769082 983.2310175899419 1100.676745828692 1100.164162045382 1100.011595079555 1098.088317800477 391.4045499488341 1098.021218660482 296.6946462074649
1841 0.005 9.205 20 1033.718673479623 982.6681245503033 983.231092009593 1100.66364036255 1100.146718453562 1099.997814482449 1098.079020921023 391.4106395640483 1098.013855542724 296.6946369582149
1842 0.005 9.210000000000001 20 1033.722087362951 982.6682249036661 983.2311814747769 1100.672907072455 1100.157992374106 1100.003827426227 1098.083926533708 391.4167157228956 1098.015530498667 296.6946336251062
1843 0.005 9.215 20 1033.725576277945 982.6683807500592 983.2313244326705 1100.676172347878 1100.163409891757 1100.01185748296 1098.087607001641 391.4230761779372 1098.020252599477 296.6946268891654
1844 0.005 9.220000000000001 20 1033.71858570712 982.6684218092414 983.231389027368 1100.663322493552 1100.146558037311 1099.997950792894 1098.078785437808 391.4292768570068 1098.01313328118 296.6946211052372
1845 0.005 9.225 20 1033.723301282188 982.6685347396796 983.2314854899282 1100.674687634588 1100.1596461425 1100.005112695736 1098.084708603068 391.4354430232063 1098.017307389569 296.6946545746115
1846 0.005 9.23 20 1033.726471822466 982.6687016970835 983.2316391356864 1100.676972784752 1100.16430028781 1100.011754784033 1098.088214965645 391.4416639483862 1098.021688781062 296.6946344686614
1847 0.005 9.234999999999999 20 1033.719296964316 982.668747272594 983.231709757702 1100.663691184722 1100.146765932494 1099.997942654762 1098.07884880813 391.4477295611548 1098.014074439106 296.6946421657675
1848 0.005 9.24 20 1033.723866632039 982.6688677746229 983.2318140186527 1100.674907483418 1100.160203105475 1100.005224989601 1098.08501225257 391.4539068831675 1098.017352000231 296.6946467303979
1849 0.005 9.245000000000001 20 1033.726942846558 982.6690392871835 983.2319734152852 1100.677518369865 1100.164980941393 1100.012473261942 1098.088367402318 391.460062691441 1098.021948267266 296.6946416026088
1850 0.005 9.25 20 1033.71992748073 982.669089598971 983.2320491102581 1100.664455575343 1100.147511028354 1099.998034735775 1098.078968378932 391.4661915538883 1098.01463896209 296.6946508130297
1851 0.005 9.255000000000001 20 1033.72344127156 982.669199899095 983.2321460720627 1100.674105508563 1100.159032394848 1100.004358542797 1098.084552083476 391.4723183227027 1098.016631257251 296.6946357355656
1852 0.005 9.26 20 1033.726550952923 982.6693581465337 983.2322933920169 1100.67702120116 1100.164258047134 1100.012236387602 1098.087617872823 391.4784502840952 1098.021274694051 296.6946504062261
1853 0.005 9.265000000000001 20 1033.720443298579 982.669415743322 983.2323719104788 1100.664890399584 1100.148425807785 1099.998755133587 1098.079445171689 391.4845436349023 1098.015344166562 296.694650987489
1854 0.005 9.27 20 1033.723683088491 982.6695314209027 983.2324744604545 1100.674295749022 1100.159426683909 1100.004990911039 1098.084969555659 391.4905508863706 1098.016638174015 296.6946509494444
1855 0.005 9.275 20 1033.726702214062 982.6696891784579 983.2326216652218 1100.676321996848 1100.163487490923 1100.011403406159 1098.087692476447 391.4966638487967 1098.021478243519 296.6946554679369
1856 0.005 9.279999999999999 20 1033.720159790315 982.6697378650709 983.2326925991614 1100.664149614456 1100.147376783631 1099.998055142839 1098.079284511595 391.502800980787 1098.014574197883 296.6946389070582
1857 0.005 9.285 20 1033.723581285086 982.6698459876608 983.232787529432 1100.67374231859 1100.158784708872 1100.004410393735 1098.084608853058 391.5087912493549 1098.016996184591 296.6946624792905
1858 0.005 9.290000000000001 20 1033.727281334252 982.6700146856834 983.232942302791 1100.677593522592 1100.165034675425 1100.012585111165 1098.088463278235 391.5147758806959 1098.021680365804 296.6946479569367
1859 0.005 9.295 20 1033.71976780553 982.670059046013 983.2330123758719 1100.663636104321 1100.146834001803 1099.998092449837 1098.079165483554 391.5208261947362 1098.013787159496 296.6946621973228
1860 0.005 9.300000000000001 20 1033.723814873764 982.6701628132231 983.2331026753247 1100.673730794602 1100.158867046364 1100.005036151163 1098.084196625435 391.5268884161032 1098.016650578373 296.6946716476477
1861 0.005 9.305 20 1033.727332683607 982.6703274340794 983.2332528817 1100.677092316654 1100.164308641493 1100.012081667454 1098.088326747644 391.5329583359834 1098.021611733711 296.6946667291622
1862 0.005 9.31 20 1033.720118657748 982.6703732303994 983.2333233607917 1100.664083205778 1100.147186138637 1099.99811954504 1098.078938553015 391.5388850155962 1098.013876476434 296.6946659230138
1863 0.005 9.315 20 1033.724359771802 982.6704827402655 983.23341908962 1100.674197258709 1100.159396178052 1100.004751785646 1098.084690722984 391.5449817091111 1098.017140750864 296.6946765494096
1864 0.005 9.32 20 1033.726567985857 982.6706360046575 983.2335620841235 1100.675873512159 1100.163021463687 1100.011400278964 1098.087718480017 391.5510673818141 1098.019904020367 296.6946682455546
1865 0.005 9.325000000000001 20 1033.720609190786 982.6706818324417 983.2336293608749 1100.664403881595 1100.147454696347 1099.997972031915 1098.079026467306 391.5570075347667 1098.013876582708 296.694667476441
1866 0.005 9.33 20 1033.723429391326 982.6707782385135 983.2337145878626 1100.672651387914 1100.157464564034 1100.003335943083 1098.083655897773 391.562925265638 1098.015805759222 296.6946668176497
1867 0.005 9.335000000000001 20 1033.727265499184 982.6709358690086 983.2338590238379 1100.677001192771 1100.164302180165 1100.012567699353 1098.08798150532 391.5689918096782 1098.021002747129 296.694685593209
1868 0.005 9.34 20 1033.720877046271 982.6709835203847 983.233928676687 1100.664474983924 1100.147716595257 1099.998825269665 1098.079332677553 391.5750365319623 1098.014722004287 296.6946888619444
1869 0.005 9.345000000000001 20 1033.724467082499 982.671092089294 983.234023391841 1100.674893818352 1100.159960684023 1100.00580034819 1098.084578508316 391.5808351134003 1098.017092472477 296.6946823577961
1870 0.005 9.35 20 1033.727762256718 982.6712544853533 983.2341734251307 1100.677119686242 1100.164472662037 1100.012161999086 1098.088361419098 391.5866690930965 1098.021622019725 296.6946743481115
1871 0.005 9.355 20 1033.720374490882 982.6712933980507 983.2342383944515 1100.66364157734 1100.146832325529 1099.998032695418 1098.078576618868 391.592713766352 1098.01350272734 296.6946781748205
1872 0.005 9.359999999999999 20 1033.724621028014 982.6714034305293 983.2343330748434 1100.674112151702 1100.159169015079 1100.00489667223 1098.084849763196 391.5986340730416 1098.016518916792 296.6946917768773
1873 0.005 9.365 20 1033.72750312566 982.6715594383937 983.2344771259405 1100.67605561338 1100.163349305096 1100.011172136027 1098.088136377397 391.6045185227101 1098.020980803972 296.6946776380005
1874 0.005 9.370000000000001 20 1033.721013096389 982.6716024233198 983.2345434738465 1100.664241651861 1100.147346693463 1099.997881899396 1098.079020559526 391.6103740335132 1098.014191563649 296.6946771178808
1875 0.005 9.375 20 1033.723896199278 982.6716985463912 983.2346282306768 1100.672479495085 1100.157240751741 1100.00312414237 1098.083734663986 391.6162756645336 1098.015455284867 296.6946890977871
1876 0.005 9.380000000000001 20 1033.728404850478 982.6718625695572 983.2347771359027 1100.677839528374 1100.165415342939 1100.013039834954 1098.088213533382 391.6222416557358 1098.021891186899 296.6946916964707
1877 0.005 9.385 20 1033.720699963246 982.6719021347112 983.2348422669626 1100.66376492764 1100.14682922848 1099.99848042445 1098.078980343204 391.6280721200864 1098.013588313256 296.6946979852813
1878 0.005 9.390000000000001 20 1033.725413023147 982.6720146663937 983.2349383107654 1100.674996098313 1100.160250574752 1100.005820714101 1098.084985731515 391.6339674004499 1098.017326697727 296.694696050662
1879 0.005 9.395 20 1033.727909283887 982.6721666478187 983.2350807410866 1100.676770429298 1100.163976929883 1100.011793512874 1098.087624997613 391.6397969969727 1098.021089135028 296.69468576926
1880 0.005 9.4 20 1033.721800907546 982.6722146180051 983.2351507275298 1100.664873042791 1100.147912769813 1099.998358344069 1098.079128060293 391.6456482135776 1098.015133799183 296.6946898728945
1881 0.005 9.404999999999999 20 1033.724672855545 982.6723177027153 983.2352423356634 1100.674058855773 1100.159055524207 1100.005056719082 1098.084351064968 391.6513962109982 1098.016278071849 296.6946757707512
1882 0.005 9.41 20 1033.728224577064 982.6724717980462 983.2353845791795 1100.676951172525 1100.163996927545 1100.011671470436 1098.087819199126 391.6570680271219 1098.021258317074 296.6946873003191
1883 0.005 9.415000000000001 20 1033.721397163728 982.67251191845 983.2354481597933 1100.663826700152 1100.146976553412 1099.99783132294 1098.079086463416 391.6629677815528 1098.014024615632 296.6946993234125
1884 0.005 9.42 20 1033.725160809867 982.672613655201 983.2355362608054 1100.674155337775 1100.159089748506 1100.004282428093 1098.084367472405 391.6688292042265 1098.016872952971 296.6946952426647
1885 0.005 9.425000000000001 20 1033.728423139536 982.672771035198 983.235681202588 1100.677240359001 1100.164355056526 1100.012067471486 1098.087997203707 391.6744225207647 1098.021218016797 296.6946915829957
1886 0.005 9.43 20 1033.722399462115 982.6728217039062 983.2357538151356 1100.664623720895 1100.148021818495 1099.998542774508 1098.079421241119 391.6802783311327 1098.014785818723 296.6947080966948
1887 0.005 9.435 20 1033.725499929698 982.6729250834231 983.2358444893753 1100.6741064837 1100.159217538347 1100.00521580595 1098.08448567642 391.6863327343662 1098.01685158115 296.6947022155787
1888 0.005 9.44 20 1033.72853300857 982.6730799196413 983.2359872323451 1100.676791198564 1100.163871123005 1100.01151216572 1098.08803829953 391.6919424680211 1098.021173553994 296.6947002868193
1889 0.005 9.445 20 1033.721578798135 982.6731212011814 983.2360516304685 1100.663855085909 1100.146781908848 1099.99784410399 1098.07900080951 391.6977461158808 1098.013690336365 296.6947118396093
1890 0.005 9.450000000000001 20 1033.72481502858 982.673215337965 983.2361345144241 1100.672711330205 1100.157537156747 1100.00349201154 1098.083768250971 391.703560804849 1098.015783855007 296.6947203779765
1891 0.005 9.455 20 1033.728891873882 982.6733735562181 983.2362776726969 1100.677032914815 1100.164201113487 1100.012342061507 1098.088395896712 391.7092746901918 1098.021384542747 296.6947101490975
1892 0.005 9.460000000000001 20 1033.722056628285 982.6734147195326 983.2363423740236 1100.664078230808 1100.147300549266 1099.998285546066 1098.07923870541 391.7150396102311 1098.014417926623 296.6947118626919
1893 0.005 9.465 20 1033.726221868515 982.6735229526074 983.2364354698523 1100.674564687344 1100.159723874615 1100.005074751999 1098.084954822218 391.7207851714664 1098.017292320175 296.6947138893482
1894 0.005 9.470000000000001 20 1033.729280730842 982.673684351451 983.2365845781436 1100.677088554755 1100.164435979112 1100.011967255502 1098.088160974528 391.7265451197551 1098.021464390871 296.6947118865298
1895 0.005 9.475 20 1033.72144108561 982.6737160889066 983.2366437957219 1100.663327309605 1100.146378085518 1099.997756451448 1098.078376468968 391.7322684061522 1098.013102909007 296.6947228495989
1896 0.005 9.48 20 1033.725951491438 982.6738199472411 983.2367323391327 1100.67391624508 1100.159136385072 1100.004031831424 1098.084431170969 391.7379797070903 1098.016927158697 296.6947366269671
1897 0.005 9.484999999999999 20 1033.729573440032 982.6739829390283 983.2368814860565 1100.678082778865 1100.16566542658 1100.013292627879 1098.088595604508 391.743651383303 1098.022078766314 296.6947330389901
1898 0.005 9.49 20 1033.72262634751 982.674029250942 983.236952036412 1100.664690813616 1100.147913947206 1099.998858288734 1098.07941412536 391.7493505658699 1098.014973014312 296.6947419071224
1899 0.005 9.495000000000001 20 1033.725840899333 982.674130353488 983.2370421045549 1100.673968700777 1100.158944635918 1100.004969209459 1098.084289466716 391.7550553739558 1098.016187464784 296.6947318912488
1900 0.005 9.5 20 1033.729759012125 982.6742897401933 983.2371884272792 1100.677456566951 1100.164934892342 1100.012448973464 1098.088031372079 391.7607145555755 1098.021881461235 296.6947272343256
1901 0.005 9.505000000000001 20 1033.721996217557 982.6743244274653 983.2372491201402 1100.663548494261 1100.146614219108 1099.99789259776 1098.078802021575 391.766397586656 1098.013459470836 296.6947332394611
1902 0.005 9.51 20 1033.725179618817 982.6744162942114 983.2373291531027 1100.672679951447 1100.157645269891 1100.003806359205 1098.084266998129 391.7719907535419 1098.015043889343 296.6947243310527
1903 0.005 9.515000000000001 20 1033.729120073938 982.6745677879206 983.2374661888931 1100.676735686042 1100.163926641629 1100.012257121086 1098.088001848435 391.7776122092849 1098.021156878994 296.6947359621175
1904 0.005 9.52 20 1033.722375659057 982.6746064088005 983.2375276305886 1100.663952824794 1100.147070610458 1099.998384177886 1098.079068864113 391.7832799557812 1098.014261237541 296.6947418915508
1905 0.005 9.525 20 1033.726160861919 982.6747044981723 983.2376125557303 1100.673895335374 1100.158834352341 1100.004421344729 1098.084437323171 391.7889311298449 1098.01650358689 296.6947572977735
1906 0.005 9.529999999999999 20 1033.729900803713 982.6748630753652 983.2377574192634 1100.677224258228 1100.164555253249 1100.012025754466 1098.088236720979 391.7944939961596 1098.021722702639 296.6947452345671
1907 0.005 9.535 20 1033.723169181952 982.6749098689785 983.2378274739925 1100.664312984694 1100.147660899944 1099.998158728344 1098.079530458324 391.8000822867029 1098.0141322871 296.6947447884241
1908 0.005 9.540000000000001 20 1033.72590051735 982.6750014539214 983.2379094793489 1100.673021184303 1100.157988361948 1100.003823711894 1098.083870483773 391.8057815037694 1098.015950617938 296.6947421290511
1909 0.005 9.545 20 1033.730464763117 982.6751649523599 983.2380568887506 1100.678110796176 1100.165656992953 1100.01319213886 1098.088523106266 391.8113185955992 1098.02191724128 296.6947368373394
1910 0.005 9.550000000000001 20 1033.723285731715 982.6752101646732 983.2381253411793 1100.664676793303 1100.147904345613 1099.998823261234 1098.07946646438 391.8169104655473 1098.014760986679 296.6947462901339
1911 0.005 9.555 20 1033.726553326588 982.6753080039163 983.2382113955761 1100.673745113999 1100.158693099791 1100.004492845635 1098.084537702914 391.8224491380006 1098.016580679188 296.6947443114942
1912 0.005 9.56 20 1033.729981984909 982.6754619600979 983.2383526830134 1100.676808940457 1100.163982583291 1100.011978622534 1098.088291993344 391.8280050419767 1098.02187124628 296.6947449966382
1913 0.005 9.565 20 1033.723273516926 982.6755047807636 983.2384190372962 1100.664201226386 1100.147569245351 1099.998262800116 1098.079169725666 391.8335327294332 1098.01475511597 296.6947462096626
1914 0.005 9.57 20 1033.727078091417 982.6756081040263 983.2385087077917 1100.674245033797 1100.159449834091 1100.004609401701 1098.084572546405 391.8390004927782 1098.016903220319 296.6947452527771
1915 0.005 9.575000000000001 20 1033.72954827529 982.6757539511074 983.238644801979 1100.676247626605 1100.16344153204 1100.011932239019 1098.087659455524 391.8445942734081 1098.020623935486 296.694750517777
1916 0.005 9.58 20 1033.722576303501 982.6757825179301 983.2386981147043 1100.663230629786 1100.146312639189 1099.997836191962 1098.078609845067 391.8501773624475 1098.013156335662 296.6947434090709
1917 0.005 9.585000000000001 20 1033.726103641314 982.6758720146339 983.2387745397465 1100.672891251685 1100.157823630035 1100.003979346141 1098.084207916159 391.8556920272955 1098.015449742923 296.6947677179783
1918 0.005 9.59 20 1033.730370598256 982.6760251452763 983.2389119071037 1100.677487847492 1100.164634114059 1100.012121882783 1098.088043943888 391.8611787868826 1098.021809861637 296.6947563041824
1919 0.005 9.595000000000001 20 1033.722551804578 982.6760520214596 983.2389654838074 1100.663256935062 1100.146490234867 1099.997701149783 1098.078406382166 391.8665599786647 1098.0131598597 296.6947523977589
1920 0.005 9.6 20 1033.727639173612 982.6761574070864 983.2390540023507 1100.674454445284 1100.159793772291 1100.004603159075 1098.084865305124 391.8720756427592 1098.017029685294 296.6947613578212
1921 0.005 9.605 20 1033.730254555833 982.6763078473726 983.2391926901079 1100.676542267381 1100.163662976824 1100.012062491668 1098.088154629886 391.8776791386075 1098.021251084112 296.694756299367
1922 0.005 9.609999999999999 20 1033.723640398419 982.6763477888016 983.2392559347749 1100.664275469461 1100.147615537385 1099.998292010703 1098.079311379523 391.8831169636522 1098.014577558227 296.6947706669781
1923 0.005 9.615 20 1033.726556865291 982.6764394474902 983.2393361481423 1100.673232294195 1100.158137177637 1100.004180524212 1098.08428926644 391.8885001251453 1098.015817077916 296.6947671678643
1924 0.005 9.620000000000001 20 1033.730943976862 982.6765948664406 983.2394771484736 1100.677529550654 1100.165014790192 1100.012524805706 1098.088053163119 391.8939658520797 1098.021779949798 296.6947689875619
1925 0.005 9.625 20 1033.723638578111 982.6766303498077 983.2395370390633 1100.664096128579 1100.147165666084 1099.99807137358 1098.078983890417 391.8995109641668 1098.014279041365 296.6947721505223
1926 0.005 9.630000000000001 20 1033.727264116161 982.6767271245851 983.2396208222042 1100.673789899176 1100.158685601118 1100.004201757499 1098.084734692864 391.9049883390093 1098.016347927145 296.6947781986156
1927 0.005 9.635 20 1033.730599431142 982.676874215746 983.2397559808637 1100.677039006765 1100.164172213302 1100.011905143748 1098.087726064542 391.9103531230452 1098.02127414828 296.6947670187849
1928 0.005 9.640000000000001 20 1033.724194314731 982.6769147002296 983.2398187902113 1100.664328571579 1100.147650734193 1099.998249051056 1098.079282486226 391.9157873677775 1098.014538882609 296.6947893837878
1929 0.005 9.645 20 1033.727644008997 982.6770144777307 983.2399050936759 1100.673921160845 1100.158909223671 1100.004490404918 1098.084733370109 391.9212777252659 1098.016628595851 296.6947794074484
1930 0.005 9.65 20 1033.730897351186 982.6771638547162 983.2400429346105 1100.677075817129 1100.164234525807 1100.011984575395 1098.08797101752 391.9265730626178 1098.021326507989 296.6947680155213
1931 0.005 9.654999999999999 20 1033.723543146834 982.6771963628136 983.2401001117752 1100.663669667592 1100.146785558264 1099.997746566052 1098.07908596896 391.9319601058906 1098.013455681081 296.6947699590238
1932 0.005 9.66 20 1033.726931759229 982.6772808449007 983.2401737075437 1100.672675588738 1100.15766520003 1100.003592610664 1098.083804179289 391.9374030230042 1098.015565922875 296.6947764721779
1933 0.005 9.665000000000001 20 1033.730624033472 982.6774273170514 983.2403052075219 1100.676582769032 1100.163657846253 1100.012131513679 1098.088004033773 391.9427712468502 1098.02066671608 296.6947917159723
1934 0.005 9.67 20 1033.723671780954 982.6774608893044 983.2403615187342 1100.663959523552 1100.147067782024 1099.998405674925 1098.079136344136 391.9481788991778 1098.014282389136 296.6947868737986
1935 0.005 9.675000000000001 20 1033.727779540397 982.6775550998258 983.24044263104 1100.674266970013 1100.159385313862 1100.005011417039 1098.084392965687 391.9534145864985 1098.016801203766 296.6947981230364
1936 0.005 9.68 20 1033.730944860632 982.6777038179758 983.2405784550682 1100.676541636331 1100.163656472899 1100.011607033426 1098.088218795728 391.95884708677 1098.021676269887 296.694793460308
1937 0.005 9.685 20 1033.724108688737 982.6777358842374 983.240635005251 1100.663914002769 1100.147087385205 1099.997888149554 1098.078947249558 391.9641423640862 1098.013719725266 296.6947811440396
1938 0.005 9.69 20 1033.728387352527 982.6778343612741 983.2407190066775 1100.673985019987 1100.159103385468 1100.004363936507 1098.084496776795 391.9695236456521 1098.016839431623 296.6947821353576
1939 0.005 9.695 20 1033.731514277085 982.6779859345796 983.2408576771958 1100.67741240718 1100.164494440392 1100.012158736404 1098.088172848399 391.9749380528971 1098.021523258547 296.6947828365222
1940 0.005 9.700000000000001 20 1033.724710500152 982.6780229100941 983.2409190325203 1100.664567549393 1100.147649059403 1099.998190704304 1098.079122031765 391.9802313272423 1098.01435196543 296.6947892326764
1941 0.005 9.705 20 1033.727826638966 982.6781144409791 983.2409989806708 1100.673784349246 1100.158824016217 1100.005171187908 1098.084284808438 391.9854602762848 1098.016093358062 296.6947829033426
1942 0.005 9.710000000000001 20 1033.73095381348 982.6782595445799 983.2411309014497 1100.676140344123 1100.163165497691 1100.011466529259 1098.087985527924 391.9908526973518 1098.021187596838 296.6948063876204
1943 0.005 9.715 20 1033.724122900672 982.6782891178736 983.2411845046199 1100.663752687023 1100.146963127435 1099.997793429999 1098.078647624778 391.9961487787466 1098.013111534582 296.694800621768
1944 0.005 9.720000000000001 20 1033.728317664719 982.6783857616773 983.2412667548595 1100.67361224005 1100.158655069752 1100.004042543098 1098.084504091904 392.0013610613678 1098.016476343917 296.6947990244147
1945 0.005 9.725 20 1033.73138826053 982.6785314906889 983.2414000059852 1100.67659532154 1100.163668046488 1100.012184237879 1098.088121878943 392.0066869435851 1098.021012585983 296.6948000631291
1946 0.005 9.73 20 1033.724993208342 982.6785659303264 983.2414568428551 1100.664150258088 1100.14722135363 1099.998282500315 1098.079309157967 392.0120503481333 1098.01463754173 296.6947988335069
1947 0.005 9.734999999999999 20 1033.728978257306 982.6786685669107 983.2415447193019 1100.67461833607 1100.159835109269 1100.005097854217 1098.084813088452 392.0172882161413 1098.017120598531 296.694803605401
1948 0.005 9.74 20 1033.731455530542 982.678813696221 983.2416796092112 1100.67623521581 1100.163367368147 1100.011554728434 1098.087867219 392.0225232569197 1098.021435713944 296.6948000609582
1949 0.005 9.745000000000001 20 1033.725316895348 982.6788547002419 983.2417428887288 1100.664541724628 1100.147960805135 1099.998323539403 1098.079379321998 392.0277552423314 1098.014589818143 296.6948009980514
1950 0.005 9.75 20 1033.728259877191 982.6789449032876 983.241821917694 1100.673457069914 1100.158424849938 1100.003925635331 1098.084407078598 392.033021452918 1098.016157507192 296.6948090961129
1951 0.005 9.755000000000001 20 1033.731850532963 982.6790916425113 983.2419554517951 1100.67708176574 1100.164355933686 1100.012464166674 1098.088187374316 392.038217784724 1098.021461769707 296.6947999601622
1952 0.005 9.76 20 1033.724830889048 982.6791259133482 983.2420126661215 1100.664159363275 1100.147109704362 1099.998375042274 1098.07918449738 392.0433916518818 1098.014567638321 296.6948078897732
1953 0.005 9.765000000000001 20 1033.728782412553 982.6792205139902 983.2420946988752 1100.674334029927 1100.159313964635 1100.005214729937 1098.084352974006 392.0486424998096 1098.016591804714 296.694828391955
1954 0.005 9.77 20 1033.732056757564 982.6793660791209 983.2422282319342 1100.677255228115 1100.164413159415 1100.012133916803 1098.088062201809 392.0539201777615 1098.021341376941 296.6948167201116
1955 0.005 9.775 20 1033.725362942908 982.6794025407146 983.2422874501599 1100.664463109791 1100.147721607381 1099.998593348181 1098.079529145654 392.0591273266699 1098.014912554176 296.6948279846596
1956 0.005 9.779999999999999 20 1033.728930114165 982.6794965550271 983.2423685821219 1100.674184977149 1100.159243299737 1100.005263969774 1098.084409797892 392.0643575090637 1098.016886086664 296.694820857554
1957 0.005 9.785 20 1033.732782482507 982.6796523533023 983.2425108572154 1100.677694187116 1100.165265309885 1100.012594094261 1098.088495167064 392.0695453966916 1098.02178452976 296.6948144900689
1958 0.005 9.790000000000001 20 1033.724831200736 982.6796791871944 983.2425644968803 1100.66364946394 1100.146656663141 1099.998268996332 1098.078824992488 392.0748255324868 1098.013747621589 296.6948327376984
1959 0.005 9.795 20 1033.728734862108 982.6797684552788 983.2426402666915 1100.673725554749 1100.158764837639 1100.004775146681 1098.084435370935 392.0800103485905 1098.016700089923 296.6948387930878
1960 0.005 9.800000000000001 20 1033.731693885128 982.679912866266 983.2427718629343 1100.676532986433 1100.163615466131 1100.012085224474 1098.088298929602 392.0850503292291 1098.020658947316 296.6948347943458
1961 0.005 9.805 20 1033.725101077511 982.6799410850184 983.2428239933743 1100.663806165823 1100.146971545452 1099.998166798701 1098.078945043465 392.0901322559715 1098.013673520672 296.6948121670737
1962 0.005 9.81 20 1033.729027511027 982.6800299823904 983.2428999394606 1100.673989872016 1100.158937468624 1100.0047788178 1098.084094450277 392.0952465403472 1098.016449493438 296.694818077139
1963 0.005 9.815 20 1033.731800555076 982.6801681073724 983.2430269358152 1100.676031429473 1100.163263491488 1100.01162393576 1098.087832104736 392.1003581446639 1098.019936683571 296.6948181309448
1964 0.005 9.82 20 1033.725761461231 982.6801956601266 983.2430765604643 1100.664211719382 1100.147375930749 1099.998153260558 1098.078898384559 392.1057300582232 1098.014044421365 296.6948239222015
1965 0.005 9.825000000000001 20 1033.729439538424 982.6802905402284 983.2431565178405 1100.674118322373 1100.159211321597 1100.004745072076 1098.084918873454 392.110838871284 1098.016846083109 296.6948441403209
1966 0.005 9.83 20 1033.731777068949 982.6804269379815 983.2432833007059 1100.675676485707 1100.162804279747 1100.011214441365 1098.087405366674 392.1159254926311 1098.020364115179 296.694833635938
1967 0.005 9.835000000000001 20 1033.726131876111 982.6804622285557 983.2433397478845 1100.664616181964 1100.147982167415 1099.998208002834 1098.079171908646 392.1209852025513 1098.014221594973 296.6948262749802
1968 0.005 9.84 20 1033.729257180132 982.680550399589 983.243416008898 1100.673336294316 1100.158304115148 1100.003977837966 1098.084188998909 392.1260985895012 1098.016824328437 296.6948270484472
1969 0.005 9.845000000000001 20 1033.732283862834 982.6806883342211 983.2435424443097 1100.676423299352 1100.16362436031 1100.011677263276 1098.087806062993 392.1311327179783 1098.020719569885 296.6948102887829
1970 0.005 9.85 20 1033.725889730934 982.6807174127204 983.2435943593244 1100.664306012917 1100.147427662462 1099.998188768142 1098.07896353691 392.1361532746036 1098.014214384069 296.6948250799431
1971 0.005 9.855 20 1033.729545886382 982.6808106131382 983.2436734514773 1100.673686261568 1100.15857577787 1100.004290307747 1098.084779124418 392.1413702760123 1098.016397835049 296.6948374755851
1972 0.005 9.859999999999999 20 1033.732320228142 982.680945577141 983.2437982912339 1100.675999423025 1100.163105846254 1100.011221168018 1098.087329581355 392.1464841241629 1098.020465714401 296.6948234024799
1973 0.005 9.865 20 1033.725538133259 982.6809695443152 983.2438456100872 1100.663730737967 1100.146778824245 1099.997812091425 1098.078928405696 392.1514083876114 1098.013500557873 296.6948375537843
1974 0.005 9.870000000000001 20 1033.72926988355 982.681054330671 983.2439171668772 1100.672816464243 1100.157649455307 1100.003227105623 1098.084159159518 392.1564783614033 1098.016255553464 296.6948313014398
1975 0.005 9.875 20 1033.732729571786 982.6811929548337 983.2440437962927 1100.677017595261 1100.164406127051 1100.012893854606 1098.087747055807 392.1615901391679 1098.020551073113 296.6948291355857
1976 0.005 9.880000000000001 20 1033.726626075443 982.6812288625533 983.2441005440915 1100.664590888827 1100.147975012317 1099.998482514874 1098.079242714844 392.1666138419409 1098.014739704371 296.6948329862531
1977 0.005 9.885 20 1033.729419299348 982.6813137860713 983.2441738765962 1100.673222646275 1100.158242807114 1100.004089760678 1098.084524525434 392.1716713290937 1098.015953719491 296.6948499204408
1978 0.005 9.890000000000001 20 1033.733176679231 982.6814542214315 983.2443010970453 1100.67708009418 1100.164173957982 1100.01195365447 1098.087892055088 392.1767021112162 1098.021255843556 296.6948466963024
1979 0.005 9.895 20 1033.726103079773 982.6814853159657 983.2443552567577 1100.663957057992 1100.147083807328 1099.998071632292 1098.079369861577 392.1817049272545 1098.014313915888 296.6948575287456
1980 0.005 9.9 20 1033.72943635776 982.6815677228054 983.2444268110426 1100.673135865079 1100.158216650523 1100.004019522631 1098.084150853134 392.1866277467397 1098.015863000915 296.6948465516867
1981 0.005 9.904999999999999 20 1033.732897661168 982.6817073545599 983.2445528373777 1100.676388523342 1100.163419492917 1100.01190461918 1098.087868626329 392.1916263614772 1098.020668667376 296.6948483995655
1982 0.005 9.91 20 1033.726184813275 982.6817349724589 983.2446032697891 1100.663872622905 1100.147142109817 1099.998078930617 1098.079254085618 392.1966580929105 1098.014220320895 296.6948526244203
1983 0.005 9.915000000000001 20 1033.730390673739 982.6818248335121 983.2446789682845 1100.67407362684 1100.159214589214 1100.004557562325 1098.084655519987 392.2016667535914 1098.016926387262 296.6948573060499
1984 0.005 9.92 20 1033.733512130353 982.6819683552596 983.2448098698035 1100.677029471332 1100.16412832164 1100.011550803048 1098.088038728084 392.2066926377889 1098.021514530946 296.6948523329871
1985 0.005 9.925000000000001 20 1033.726684438238 982.6819994866164 983.2448648702922 1100.663931931804 1100.14703130289 1099.997973867984 1098.079251568454 392.2116395741001 1098.013992334309 296.6948501469707
1986 0.005 9.93 20 1033.730629097609 982.6820921033959 983.2449441038893 1100.674011401186 1100.159212921663 1100.004398042815 1098.084413739103 392.2166133574436 1098.016679930598 296.6948490568728
1987 0.005 9.935 20 1033.733831868909 982.6822374212127 983.245076737701 1100.677702782523 1100.164827383847 1100.012548283453 1098.088198658281 392.2215907839429 1098.021933141734 296.6948525267887
1988 0.005 9.94 20 1033.726715724662 982.6822669342295 983.2451305806824 1100.664087835033 1100.147225039742 1099.998284449024 1098.079279042506 392.2264918824495 1098.014475374845 296.6948553823436
1989 0.005 9.945 20 1033.730685865361 982.6823608325633 983.245210738036 1100.6747671484 1100.15970323884 1100.005122576385 1098.084813384253 392.2313943952649 1098.017139107488 296.6948600979994
1990 0.005 9.950000000000001 20 1033.733499353774 982.6824992470113 983.2453382643189 1100.676459082016 1100.163462733407 1100.01109446475 1098.087661973023 392.2363057159905 1098.021132511133 296.6948548822754
1991 0.005 9.955 20 1033.727224515723 982.6825276335408 983.2453893131673 1100.664887750175 1100.147949728018 1099.99820423903 1098.078994031408 392.2413641773099 1098.01439866344 296.6948748621078
1992 0.005 9.960000000000001 20 1033.729798753509 982.6826101019833 983.245460639593 1100.67286445483 1100.157670317087 1100.00357226353 1098.084140579033 392.2462353709481 1098.015696014039 296.6948650098737
1993 0.005 9.965 20 1033.734372327292 982.6827597475279 983.2455954563849 1100.677828720849 1100.165251920338 1100.01285845378 1098.088672249286 392.2511083425914 1098.021981691493 296.6948777907132
1994 0.005 9.970000000000001 20 1033.72673890085 982.6827836347959 983.2456447745024 1100.663966192816 1100.147072831163 1099.99860395404 1098.079054996656 392.2560423540581 1098.014171423687 296.6948685271149
1995 0.005 9.975 20 1033.730821796636 982.6828740420219 983.2457211185231 1100.674690259633 1100.159679874517 1100.00536669543 1098.084465090719 392.2608754058828 1098.01697151369 296.6948758016309
1996 0.005 9.98 20 1033.734034983215 982.6830138223731 983.2458494523064 1100.67745058247 1100.164615195343 1100.012304001214 1098.087935265507 392.2657389833238 1098.021578139363 296.6948856850786
1997 0.005 9.984999999999999 20 1033.727685856382 982.683049309596 983.2459070389942 1100.664820939003 1100.148284049525 1099.998705775954 1098.079476703875 392.270681760445 1098.01494086104 296.6948777564534
1998 0.005 9.99 20 1033.730644679332 982.6831373383164 983.2459833363878 1100.673630288019 1100.158533479437 1100.004502754749 1098.084704397129 392.2754864511916 1098.016047908295 296.6948807842517
1999 0.005 9.995000000000001 20 1033.73435623865 982.6832753177276 983.2461093236353 1100.677114617347 1100.164220971832 1100.011884612959 1098.087786166908 392.280396288266 1098.021396302359 296.6948725706319
2000 0.005 10 20 1033.727124075973 982.6832998226295 983.2461570987389 1100.663817316072 1100.146739976052 1099.997832490856 1098.079039505348 392.2853165845181 1098.013825308002 296.6948751728508
2001 0.005 10.005 20 1033.730933901931 982.6833859279834 983.2462299701422 1100.673767290804 1100.158863253953 1100.004482968402 1098.084544220481 392.290195517572 1098.017103417611 296.6949011361395
2002 0.005 10.01 20 1033.733682057976 982.6835190041058 983.2463522645156 1100.676301208234 1100.163464397505 1100.011544354555 1098.087627738036 392.2950213709194 1098.020449723066 296.6948837574358
2003 0.005 10.015 20 1033.727375681753 982.6835448389422 983.2464006317451 1100.664277070891 1100.147347138913 1099.998067480489 1098.079180292131 392.2997693914602 1098.014158160179 296.6948886692754
2004 0.005 10.02 20 1033.730336406907 982.6836209147804 983.2464656853995 1100.672828092719 1100.157883522597 1100.003933989423 1098.084119711925 392.3046387615892 1098.01560094296 296.6948915766418
2005 0.005 10.025 20 1033.734487315749 982.6837607009633 983.2465905697466 1100.677338552084 1100.164429631845 1100.01204829929 1098.088005045819 392.3095056973179 1098.021518363203 296.6948962375212
[truncated: 198,274 more chars]
